# Supplementary material for: TRIM2 E3 ligase substrate discovery reveals zinc-mediated regulation of TMEM106B in the endolysosomal pathway
Source: EMBO Rep. 2026 Jan 3;27(3):729–47. doi: 10.1038/s44319-025-00667-3 (PMC12894719; doi:10.1038/s44319-025-00667-3)
Supplement: Supplementary file 1 — Table EV1 [file 44319_2025_667_MOESM1_ESM.xlsx]

## Sheet: Primers
Primers used to create recombinant DNA used in this study:
pEHA-C1-HA-BirA-TRIM2 WT
Fwd	GAATTCTGCAGTCGACGGTACCATGGCGAGTGAAGGCACCAACAT
Rev	CAGTTATCTAGATCCGGTGGATCCTTACTGTAAGTATCGATAGACTTTGAAACAGTG
pEHA-C1-HA-BirA-TRIM2 C23S
Fwd	GACAAGCAGTTTCTGATTAGCAGTATATGCCTGGAACGGTACAAG
Rev	CTTGTACCGTTCCAGGCATATACTGCTAATCAGAAACTGCTTGTC
pEHA-C1-HA-BirA-TRIM2 C60S
Fwd	AGTTTAACCCTCTCCAGCCCAGTGTGCCGCCAGA
Rev	TCTGGCGGCACACTGGGCTGGAGAGGGTTAAACT
pEHA-C1-HA-TRIM2 WT
Fwd	CGTCCCAGACTACGCTTCCGGACTCAGATCTCGAGGGATGGCGAGTGAAGGCACCAACATCCC
Rev	GGGATGTTGGTGCCTTCACTCGCCATCCCTCGAGATCTGAGTCCGGAAGCGTAGTCTGGGACG
pEHA-C1-HA-TRIM2 C23S	(see above)
pEHA-C1-HA-TRIM2 C60S	(see above)
pCDNA3.1-flag-TMEM106B WT
Fwd	CATCGATTACAAGGATGACGATGACAAGATGGGCAAATCCCTTAGTCATCTTCC
Rev	GTTTAAACGGGCCCTCTAGACTCGAGTCATTGTTGCGGTTGCAGGACATTC
pCDNA3.1-flag-TMEM106B K3A/K14A	K3A	K14A
Fwd	GACAAGATGGGCGCATCCCTTAGTCATC	CTGCATTCATCAGCAGAAGACGCCTACG
Rev	GATGACTAAGGGATGCGCCCATCTTGTC	CGTAGGCGTCTTCTGCTGATGAATGCAG
pCDNA3.1-flag-TMEM106B C61S/C64S
Fwd	CTCAGTTACATCTCCGACATCTCAAGGTACAGG
Rev	CCTGTACCTTGAGATGTCGGAGATGTAACTGAG
pETM11-TRIM2
Fwd	CCCCACTACTGAGAATCTTTATTTTCAGGGCGCCATGGCGAGTGAAGGCACCAACATCCC
Rev	CGGAGCCTCGAATTCGGATCCGGTACCACTAGTTACTGTAAGTATCGATAGACT
pETM41-TRIM2RBCC
Fwd	ATGAGCGAGAATCTTTATTTTCAGGGCGCCATGATCCCAAGTCCTGTGGTG
Rev	GAGCTCGAATTCGGATCCGGTACCTTAGATCGTCCCGAGGTTGTG
pETM11-Ubiquitin
Fwd	CCACTACTGAGAATCTTTATTTTCAGGGCATGCAGATCTTCGTCAAGACG
Rev	GCTCGAATTCGGATCCGGTACCACTAGTTAACTAACCACCTCTTAGTCTTAAGAC
pET28-MHL-UBE2D3
Fwd	GGCAGAGAAAACTTGTATTTCCAGGGCCATATGGCGCTGAAACGGATTAATAAGGAA
Rev	CGAGTGCGGCCGCAAGCTTACATGGCATACTTCTGAGTCCATTCCC
pETM41-TMEM106B1-95
Fwd	ATGAGCGAGAATCTTTATTTTCAGGGCGCCATGGGCAAATCCCTTAGTCATCTTCC
Rev	GAGCTCGAATTCGGATCCGGTACCTTATTTAGTTCGCCGAGGTCGCAG
