# Supplementary material for: TRIM2 E3 ligase substrate discovery reveals zinc-mediated regulation of TMEM106B in the endolysosomal pathway
Source: EMBO Rep. 2026 Jan 3;27(3):729–47. doi: 10.1038/s44319-025-00667-3 (PMC12894719; doi:10.1038/s44319-025-00667-3)
Supplement: Supplementary file 5 — Data Set EV2 [file 44319_2025_667_MOESM5_ESM.xlsx]

## Sheet: Description
Dataset EV2: Ubiquitination sites of TRIM2 and TMEM106B found in vitro
Ubiquitination sites identified in TRIM2 and TMEM106B using MS.
Proteins were excised from polyacrylamide gels, digested with trypsin, and analyzed for PTMs.
Column name	Description
Protein name	Protein name
UniProt ID	Identifier for the UniProt database
Ubiquitination site	Amino acid position of the lysine residue containing the ubiquitin modification
Peptide	Peptide identified containing the ubiquitin modification
Best Localization Probability	Probability of localization from the best replicate
Best Intensity	Highest signal intensity from the best replicate

## Sheet: TRIM2
Protein name	UniProt ID	Ubiquitination site	Peptide	Best Localization Probability	Best Intensity
TRIM2	Q9C058	72	QTSILPEkGVAALQNNFFITNLMDVLQR	1	53700000
TRIM2	Q9C040	174	ASLQVQLDAVNkR	1	31900000
TRIM2	Q9C041	213	ASIVDDIHSTFDELQkTLNVR;ASIVDDIHSTFDELQkTLNVRK	1	862000000
TRIM2	Q9C042	235	HkVLQSQLDTLLQGQESIK	0.9814	63900000
TRIM2	Q9C043	275	kQMSEKLNELADQDFPLHPR	0.9764	1980000000
TRIM2	Q9C044	280	QMSEkLNELADQDFPLHPR	1	53300000
TRIM2	Q9C045	310	ENDQLDFIVETEGLKk;kSIHNLGTILTTNAVASETVATGEGLR	1	144000000
TRIM2	Q9C046	351	QTIIGQPMSVTITTkDKDGELCK	0.8655	7762569
TRIM2	Q9C047	420	GSPFKLkVIR	0.9602	221000000
TRIM2	Q9C048	435	SADVSPTTEGVkR;SADVSPTTEGVkRR	1	2570000000
TRIM2	Q9C049	439	RVkSPGSGHVK;RVkSPGSGHVkQK;VkSPGSGHVK;VkSPGSGHVkQK	0.9823	204000000
TRIM2	Q9C050	447	RVkSPGSGHVkQK;SPGSGHVkQK;VkSPGSGHVkQK	0.9177	36000000
TRIM2	Q9C051	449	SPGSGHVKQkAVK	0.9581	4461192
TRIM2	Q9C052	452	AVkRPASMYSTGK;AVkRPASMYSTGkR;QKAVkRPASMYSTGK	1	290000000
TRIM2	Q9C053	462	AVKRPASMYSTGkR;AVkRPASMYSTGkR;RPASMYSTGkR	1	279000000
TRIM2	Q9C054	464	RkENPIEDDLIFR	1	1260000000
TRIM2	Q9C055	483	GRNkGEFTNLQGVAASTNGK;NkGEFTNLQGVAASTNGK;NkGEFTNLQGVAASTNGKILIADSNNQCVQIFSNDGQFK	0.9782	108000000
TRIM2	Q9C056	574	IGSGkLMGPK	0.9742	47300000
TRIM2	Q9C057	607	GVSVDRNGHIIVVDNKACCVFIFQPNGkIVTR;NGHIIVVDNKACCVFIFQPNGkIVTR	0.9805	7293356

## Sheet: TMEM106B
Protein name	UniProt ID	Ubiquitination site	Peptide	Localization Probability	Intensity
TMEM106B (1-95)	Q9NUM4	3	GkSLSHLPLHSSkEDAYDGVTSENMR;MGkSLSHLPLHSSKEDAYDGVTSENMR;MGkSLSHLPLHSSKEDAYDGVTSENMRNGLVNSEVHNEDGR;MGkSLSHLPLHSSkEDAYDGVTSENMR	1	67886010
TMEM106B (1-95)	Q9NUM4	14	GkSLSHLPLHSSkEDAYDGVTSENMR;MGKSLSHLPLHSSkEDAYDGVTSENMR;MGkSLSHLPLHSSkEDAYDGVTSENMR;SLSHLPLHSSkEDAYDGVTSENMR;SLSHLPLHSSkEDAYDGVTSENMRNGLVNSEVHNEDGR	1	504029570
