# Supplementary material for: TRIM2 E3 ligase substrate discovery reveals zinc-mediated regulation of TMEM106B in the endolysosomal pathway
Source: EMBO Rep. 2026 Jan 3;27(3):729–47. doi: 10.1038/s44319-025-00667-3 (PMC12894719; doi:10.1038/s44319-025-00667-3)
Supplement: Supplementary file 6 — Data Set EV3 [file 44319_2025_667_MOESM6_ESM.xlsx]

## Sheet: Description
Dataset EV3: Protein interactors of TMEM106B identified through immunoprecipitation
Quantitative MS in the identification of TMEM106B interactors
HEK 293-T cells were co-transfected with TMEM106B variants, protein interactors were identified through pull-downs.
Column name	Description
gene_name	Official gene symbol
protein_id	UniProt ID
description	Full entry name and description
log2FC	log2(fold-change) for CtoS/WT or KtoA/WT comparisons
comparison	samples used for quantification of fold-change
p_value	p-value calcualted with LIMMA
fdr	false discovery rate calculated with LIMMA
hit_annotation	A protein is considered a ‘hit’ if the fdr < 0.05 and a fold-change of at least 1.5-fold is observed. A protein is considered a ‘candidate’ if the fdr is < 0.2 and a fold change of at least 1.5-fold is observed.

## Sheet: All proteins
gene_name	protein_id	description	log2FC	comparison	p_value	fdr	hit_annotation
SERPINB3	P29508	Serpin B3	-1.3026	CtoS/WT	0.170963	0.817659	no hit
DSC2	Q02487	Desmocollin-2	-1.23484	CtoS/WT	4.15261e-10	5.09614e-07	enriched hit
SERPINB3	P29508	Serpin B3	-1.01592	KtoA/WT	0.113551	0.686142	no hit
LYZ	P61626	Lysozyme C	-0.979079	CtoS/WT	0.225043	0.85513	no hit
CERK	Q8TCT0	Ceramide kinase	-0.914324	CtoS/WT	4.75737e-06	0.00145957	enriched hit
DSC3	Q14574	Desmocollin-3	-0.89636	CtoS/WT	2.27822e-06	0.000931955	enriched hit
HSPB1	P04792	Heat shock protein beta-1	-0.895588	CtoS/WT	0.0585013	0.605437	enriched no hit
SPRR1B	P22528	Cornifin-B	-0.890777	CtoS/WT	0.375146	0.907748	no hit
PDIA6	Q15084	Protein disulfide-isomerase A6	-0.856145	CtoS/WT	6.85204e-09	4.20445e-06	enriched hit
S100A7	P31151	Protein S100-A7	-0.800885	CtoS/WT	0.182736	0.827379	no hit
IFNGR1	P15260	Interferon gamma receptor 1	-0.7619	CtoS/WT	0.000457781	0.0439624	enriched hit
NGLY1	Q96IV0	Peptide-N(4)-(N-acetyl-beta-glucosaminyl)asparagine amidase	-0.729605	CtoS/WT	0.0010838	0.063767	enriched candidate
NOTCH2	Q04721	Neurogenic locus notch homolog protein 2	-0.708718	CtoS/WT	0.00110459	0.0641648	enriched candidate
PDIA3	P30101	Protein disulfide-isomerase A3	-0.68578	CtoS/WT	0.00338513	0.112278	enriched candidate
DOCK4	Q8N1I0	Dedicator of cytokinesis protein 4	-0.658196	CtoS/WT	0.0229532	0.398506	no hit
DSG2	Q14126	Desmoglein-2	-0.653518	CtoS/WT	0.00445329	0.139089	enriched candidate
TFRC	P02786	Transferrin receptor protein 1	-0.64935	CtoS/WT	0.000242448	0.0297535	enriched hit
ITM2B	Q9Y287	Integral membrane protein 2B	-0.649207	CtoS/WT	0.00911654	0.233834	enriched no hit
IGKV2D-29	A0A075B6S2	Immunoglobulin kappa variable 2D-29	-0.620288	CtoS/WT	0.0824654	0.683846	enriched no hit
CPD	O75976	Carboxypeptidase D	-0.608947	CtoS/WT	0.00283913	0.103993	enriched candidate
HLA-A	P04439	HLA class I histocompatibility antigen, A alpha chain	-0.605193	CtoS/WT	0.000212531	0.0275537	enriched hit
EPHA4	P54764	Ephrin type-A receptor 4	-0.603746	CtoS/WT	0.0444683	0.5384	no hit
ITM2C	Q9NQX7	Integral membrane protein 2C	-0.59268	CtoS/WT	1.83928e-05	0.00376199	enriched hit
WWP2	O00308	NEDD4-like E3 ubiquitin-protein ligase WWP2	-0.588216	CtoS/WT	0.00751313	0.203992	enriched no hit
RSU1	Q15404	Ras suppressor protein 1	-0.584258	CtoS/WT	0.0147109	0.316283	no hit
SCYL2	Q6P3W7	SCY1-like protein 2	-0.573903	CtoS/WT	0.0314799	0.455789	no hit
ENAH	Q8N8S7	Protein enabled homolog	-0.570193	CtoS/WT	0.00618102	0.176405	no hit
PTPRA	P18433	Receptor-type tyrosine-protein phosphatase alpha	-0.569068	CtoS/WT	0.0372163	0.493968	enriched no hit
DSP	P15924	Desmoplakin	-0.552351	CtoS/WT	0.48052	0.926491	no hit
OBI1	Q5W0B1	ORC ubiquitin ligase 1	-0.523105	CtoS/WT	0.00213168	0.0902888	no hit
IGF2R	P11717	Cation-independent mannose-6-phosphate receptor	-0.519836	CtoS/WT	0.00292433	0.105397	enriched no hit
LYZ	P61626	Lysozyme C	-0.518317	KtoA/WT	0.341185	0.867877	no hit
EIF4B	P23588	Eukaryotic translation initiation factor 4B	-0.512676	CtoS/WT	0.177982	0.823582	no hit
P4HB	P07237	Protein disulfide-isomerase	-0.509032	CtoS/WT	0.00062276	0.0512647	enriched no hit
SLC25A22	Q9H936	Mitochondrial glutamate carrier 1	-0.505475	KtoA/WT	3.88664e-05	0.0117677	no hit
PPM1B	O75688	Protein phosphatase 1B	-0.498259	CtoS/WT	0.00101566	0.0623881	no hit
HSPB1	P04792	Heat shock protein beta-1	-0.495595	KtoA/WT	0.120775	0.699269	enriched no hit
LMNB2	Q03252	Lamin-B2	-0.49158	CtoS/WT	9.84667e-06	0.00241679	no hit
APP	P05067	Amyloid-beta precursor protein	-0.48956	CtoS/WT	0.112104	0.74622	no hit
WDR6	Q9NNW5	WD repeat-containing protein 6	-0.483225	CtoS/WT	0.0816862	0.68179	enriched no hit
TXNDC5	Q8NBS9	Thioredoxin domain-containing protein 5	-0.481041	CtoS/WT	0.0460941	0.54731	no hit
SPRR1B	P22528	Cornifin-B	-0.479737	KtoA/WT	0.479046	0.90218	no hit
JUP	P14923	Junction plakoglobin	-0.478217	CtoS/WT	0.354306	0.902849	no hit
SSR3	Q9UNL2	Translocon-associated protein subunit gamma	-0.476185	CtoS/WT	0.0642535	0.627606	no hit
GSTP1	P09211	Glutathione S-transferase P	-0.474353	CtoS/WT	0.0159316	0.330849	enriched no hit
HSPA13	P48723	Heat shock 70 kDa protein 13	-0.474318	CtoS/WT	0.00153269	0.0754897	no hit
NHP2	Q9NX24	H/ACA ribonucleoprotein complex subunit 2	-0.462696	CtoS/WT	0.128065	0.770592	no hit
PRMT5	O14744	Protein arginine N-methyltransferase 5	-0.454056	CtoS/WT	0.0834959	0.686525	no hit
HLA-C	P10321	HLA class I histocompatibility antigen, C alpha chain	-0.453746	CtoS/WT	0.000180639	0.0249178	enriched no hit
BLMH	Q13867	Bleomycin hydrolase	-0.447045	CtoS/WT	0.0303951	0.449581	no hit
GSTP1	P09211	Glutathione S-transferase P	-0.444697	KtoA/WT	0.000811297	0.08804	enriched no hit
TOMM70	O94826	Mitochondrial import receptor subunit TOM70	-0.442075	CtoS/WT	0.00580916	0.168927	no hit
LSR	Q86X29	Lipolysis-stimulated lipoprotein receptor	-0.439066	CtoS/WT	0.189243	0.832319	no hit
DNAJC10	Q8IXB1	DnaJ homolog subfamily C member 10	-0.437871	CtoS/WT	0.00302695	0.107031	enriched no hit
ITCH	Q96J02	E3 ubiquitin-protein ligase Itchy homolog	-0.436906	CtoS/WT	0.00011627	0.0184176	enriched no hit
RPL29	P47914	60S ribosomal protein L29	-0.430971	CtoS/WT	0.555528	0.935779	no hit
ALDOC	P09972	Fructose-bisphosphate aldolase C	-0.429496	KtoA/WT	1.03858e-06	0.000628909	no hit
CAP2	P40123	Adenylyl cyclase-associated protein 2	-0.423359	CtoS/WT	0.0686815	0.643045	no hit
MFAP3	P55082	Microfibril-associated glycoprotein 3	-0.420962	CtoS/WT	0.000897718	0.059691	enriched no hit
H3-3B	P84243	Histone H3.3	-0.417646	CtoS/WT	0.19504	0.836489	no hit
IRS4	O14654	Insulin receptor substrate 4	-0.413802	CtoS/WT	0.00102549	0.0625945	enriched no hit
ALYREF	Q86V81	THO complex subunit 4	-0.410078	KtoA/WT	0.0170532	0.348851	enriched no hit
CYCS	P99999	Cytochrome c	-0.408767	CtoS/WT	0.206826	0.844356	no hit
H2AZ1	P0C0S5	Histone H2A.Z	-0.40148	KtoA/WT	0.124222	0.705154	no hit
SEL1L	Q9UBV2	Protein sel-1 homolog 1	-0.398661	CtoS/WT	0.121939	0.761813	no hit
EPHA2	P29317	Ephrin type-A receptor 2	-0.390517	CtoS/WT	0.00515326	0.155025	enriched no hit
TAF4	O00268	Transcription initiation factor TFIID subunit 4	-0.389233	CtoS/WT	0.0423343	0.526156	no hit
PIN4	Q9Y237	Peptidyl-prolyl cis-trans isomerase NIMA-interacting 4	-0.388089	CtoS/WT	0.00936931	0.23824	no hit
ERP44	Q9BS26	Endoplasmic reticulum resident protein 44	-0.386495	CtoS/WT	0.00186561	0.0842607	enriched no hit
MLEC	Q14165	Malectin	-0.383555	CtoS/WT	0.150371	0.79774	enriched no hit
RPSA	P08865	40S ribosomal protein SA	-0.376505	KtoA/WT	3.34786e-06	0.00135152	no hit
SCYL2	Q6P3W7	SCY1-like protein 2	-0.373483	KtoA/WT	0.0380389	0.453	no hit
PLOD1	Q02809	Procollagen-lysine,2-oxoglutarate 5-dioxygenase 1	-0.37163	CtoS/WT	0.0300697	0.447665	no hit
HDGF	P51858	Hepatoma-derived growth factor	-0.371042	CtoS/WT	0.0204098	0.376724	no hit
SRSF7	Q16629	Serine/arginine-rich splicing factor 7	-0.367357	CtoS/WT	0.0874873	0.696486	no hit
METAP1	P53582	Methionine aminopeptidase 1	-0.360048	KtoA/WT	0.0517554	0.511109	no hit
AGL	P35573	Glycogen debranching enzyme	-0.356489	CtoS/WT	0.171742	0.818336	no hit
PRDX2	P32119	Peroxiredoxin-2	-0.352328	CtoS/WT	0.0119293	0.278915	no hit
CERK	Q8TCT0	Ceramide kinase	-0.351345	KtoA/WT	0.00917552	0.282704	enriched no hit
YBX1	P67809	Y-box-binding protein 1	-0.350735	CtoS/WT	0.551804	0.935373	no hit
SSB	P05455	Lupus La protein	-0.349045	CtoS/WT	0.010408	0.255573	no hit
TMPO	P42166	Lamina-associated polypeptide 2, isoform alpha	-0.348006	CtoS/WT	0.00124977	0.0666843	no hit
SNRPB	P14678	Small nuclear ribonucleoprotein-associated proteins B and B'	-0.34772	CtoS/WT	0.0150476	0.320402	no hit
MRPL4	Q9BYD3	39S ribosomal protein L4, mitochondrial	-0.347176	CtoS/WT	0.186158	0.830013	no hit
DDR2	Q16832	Discoidin domain-containing receptor 2	-0.344673	CtoS/WT	0.0827763	0.684659	enriched no hit
RPL10A	P62906	60S ribosomal protein L10a	-0.343915	CtoS/WT	0.00335007	0.111793	no hit
PSMA4	P25789	Proteasome subunit alpha type-4	-0.343639	CtoS/WT	0.0209947	0.381973	no hit
FKBP3	Q00688	Peptidyl-prolyl cis-trans isomerase FKBP3	-0.34208	CtoS/WT	0.00213553	0.0903706	no hit
RPS15A	P62244	40S ribosomal protein S15a	-0.340934	KtoA/WT	0.000368683	0.0544836	no hit
RPL22	P35268	60S ribosomal protein L22	-0.337586	CtoS/WT	0.00090018	0.0597519	no hit
LRRC47	Q8N1G4	Leucine-rich repeat-containing protein 47	-0.337072	KtoA/WT	0.0186469	0.358156	no hit
EBNA1BP2	Q99848	Probable rRNA-processing protein EBP2	-0.334415	CtoS/WT	0.370839	0.906776	no hit
CSNK1G1	Q9HCP0	Casein kinase I isoform gamma-1	-0.334003	CtoS/WT	0.237697	0.861776	enriched no hit
ZRANB2	O95218	Zinc finger Ran-binding domain-containing protein 2	-0.328996	CtoS/WT	0.226424	0.855886	no hit
RCN1	Q15293	Reticulocalbin-1	-0.327796	CtoS/WT	0.117626	0.755217	no hit
UBA2	Q9UBT2	SUMO-activating enzyme subunit 2	-0.327642	KtoA/WT	0.078932	0.603119	no hit
RPS19	P39019	40S ribosomal protein S19	-0.327085	CtoS/WT	0.228137	0.856813	no hit
RPL7A	P62424	60S ribosomal protein L7a	-0.324644	CtoS/WT	0.391003	0.911157	no hit
DEK	P35659	Protein DEK	-0.322979	CtoS/WT	0.247463	0.866503	no hit
OBI1	Q5W0B1	ORC ubiquitin ligase 1	-0.322498	KtoA/WT	0.00501575	0.216453	no hit
RPL23	P62829	60S ribosomal protein L23	-0.319044	CtoS/WT	0.420035	0.916786	no hit
ALYREF	Q86V81	THO complex subunit 4	-0.318288	CtoS/WT	0.211514	0.847279	enriched no hit
PTPRF	P10586	Receptor-type tyrosine-protein phosphatase F	-0.314803	CtoS/WT	0.107273	0.737787	enriched no hit
RPL10	P27635	60S ribosomal protein L10	-0.314621	CtoS/WT	0.0623018	0.620369	no hit
D2HGDH	Q8N465	D-2-hydroxyglutarate dehydrogenase, mitochondrial	-0.31444	CtoS/WT	0.169499	0.816374	no hit
H2AX	P16104	Histone H2AX	-0.313985	CtoS/WT	0.290259	0.8839	no hit
H3-7	Q5TEC6	Histone H3-7	-0.311471	CtoS/WT	0.364355	0.905274	no hit
MYO5B	Q9ULV0	Unconventional myosin-Vb	-0.30939	CtoS/WT	0.119948	0.758814	no hit
VCL	P18206	Vinculin	-0.308808	CtoS/WT	0.0244587	0.410222	no hit
RPS15A	P62244	40S ribosomal protein S15a	-0.304208	CtoS/WT	0.032003	0.45869	no hit
PTK7	Q13308	Inactive tyrosine-protein kinase 7	-0.303558	CtoS/WT	0.243066	0.864415	enriched no hit
KRR1	Q13601	KRR1 small subunit processome component homolog	-0.300918	KtoA/WT	0.0778183	0.599712	no hit
EEF1A1	P68104	Elongation factor 1-alpha 1	-0.299977	CtoS/WT	0.00459906	0.142507	no hit
MDH1	P40925	Malate dehydrogenase, cytoplasmic	-0.299444	CtoS/WT	0.028416	0.437535	no hit
NAP1L1	P55209	Nucleosome assembly protein 1-like 1	-0.29934	CtoS/WT	0.158013	0.805621	no hit
CAP1	Q01518	Adenylyl cyclase-associated protein 1	-0.29932	CtoS/WT	0.172456	0.818952	no hit
DBN1	Q16643	Drebrin	-0.296168	CtoS/WT	0.183565	0.828025	no hit
CAP1	Q01518	Adenylyl cyclase-associated protein 1	-0.295096	KtoA/WT	0.0462188	0.486705	no hit
RRS1	Q15050	Ribosome biogenesis regulatory protein homolog	-0.294914	KtoA/WT	0.443266	0.895112	no hit
PSAT1	Q9Y617	Phosphoserine aminotransferase	-0.29416	CtoS/WT	0.00196376	0.0865754	no hit
ARHGEF2	Q92974	Rho guanine nucleotide exchange factor 2	-0.293574	CtoS/WT	0.155892	0.803495	no hit
PFN2	P35080	Profilin-2	-0.293008	CtoS/WT	0.134655	0.779342	no hit
TBCA	O75347	Tubulin-specific chaperone A	-0.291995	CtoS/WT	0.205588	0.843565	no hit
BLMH	Q13867	Bleomycin hydrolase	-0.290154	KtoA/WT	0.0373111	0.449702	no hit
ENAH	Q8N8S7	Protein enabled homolog	-0.289414	KtoA/WT	0.0394417	0.459139	no hit
DSP	P15924	Desmoplakin	-0.288809	KtoA/WT	0.58462	0.918404	no hit
SUMO1	P63165	Small ubiquitin-related modifier 1	-0.28699	KtoA/WT	0.00163157	0.122341	no hit
PSMA6	P60900	Proteasome subunit alpha type-6	-0.285762	CtoS/WT	0.0288963	0.440548	no hit
RPL10	P27635	60S ribosomal protein L10	-0.281172	KtoA/WT	0.0135537	0.325918	no hit
GPI	P06744	Glucose-6-phosphate isomerase	-0.281114	CtoS/WT	0.134613	0.779289	no hit
IDH2	P48735	Isocitrate dehydrogenase [NADP], mitochondrial	-0.279876	KtoA/WT	0.100541	0.659363	no hit
KIF1B	O60333	Kinesin-like protein KIF1B	-0.279758	KtoA/WT	0.0230754	0.384656	no hit
ERLEC1	Q96DZ1	Endoplasmic reticulum lectin 1	-0.27781	CtoS/WT	0.230468	0.858056	enriched no hit
NME1	P15531	Nucleoside diphosphate kinase A	-0.277773	KtoA/WT	0.000130179	0.0262765	no hit
CKB	P12277	Creatine kinase B-type	-0.275876	CtoS/WT	0.0267128	0.426348	no hit
FSCN1	Q16658	Fascin	-0.273874	CtoS/WT	0.077624	0.670622	no hit
CSNK2A1	P68400	Casein kinase II subunit alpha	-0.273505	CtoS/WT	0.353455	0.902637	no hit
PCNP	Q8WW12	PEST proteolytic signal-containing nuclear protein	-0.27334	CtoS/WT	0.141107	0.787286	no hit
RAB2A	P61019	Ras-related protein Rab-2A	-0.271314	KtoA/WT	0.0086773	0.276195	no hit
EIF4H	Q15056	Eukaryotic translation initiation factor 4H	-0.270329	CtoS/WT	0.0582818	0.604539	no hit
RAB13	P51153	Ras-related protein Rab-13	-0.269743	KtoA/WT	0.0279088	0.406593	no hit
ST13	P50502	Hsc70-interacting protein	-0.267874	CtoS/WT	0.0167873	0.340481	no hit
FRA10AC1	Q70Z53	Protein FRA10AC1	-0.267424	CtoS/WT	0.0174042	0.347151	no hit
PSMB3	P49720	Proteasome subunit beta type-3	-0.266766	CtoS/WT	0.253637	0.869328	no hit
SNRPA	P09012	U1 small nuclear ribonucleoprotein A	-0.266203	CtoS/WT	0.011931	0.278939	no hit
CTBP2	P56545	C-terminal-binding protein 2	-0.263655	KtoA/WT	0.00577854	0.229944	no hit
TXLNA	P40222	Alpha-taxilin	-0.262617	CtoS/WT	0.0223448	0.393535	no hit
MID1	O15344	E3 ubiquitin-protein ligase Midline-1	-0.262169	KtoA/WT	0.0355675	0.441469	no hit
LRRC59	Q96AG4	Leucine-rich repeat-containing protein 59	-0.261826	CtoS/WT	0.415673	0.915986	no hit
NCL	P19338	Nucleolin	-0.261372	CtoS/WT	0.226966	0.856181	no hit
EHD4	Q9H223	EH domain-containing protein 4	-0.258884	CtoS/WT	0.404	0.913768	enriched no hit
CSNK2B	P67870	Casein kinase II subunit beta	-0.258794	CtoS/WT	0.53647	0.933648	no hit
CLUH	O75153	Clustered mitochondria protein homolog	-0.25745	CtoS/WT	0.130368	0.773729	no hit
RPS27A	P62979	Ubiquitin-40S ribosomal protein S27a	-0.257098	KtoA/WT	0.178251	0.774357	no hit
KPNA2	P52292	Importin subunit alpha-1	-0.256665	KtoA/WT	0.246857	0.826167	no hit
PHGDH	O43175	D-3-phosphoglycerate dehydrogenase	-0.255849	CtoS/WT	0.123209	0.763688	no hit
SDCBP	O00560	Syntenin-1	-0.25552	CtoS/WT	0.164253	0.811614	enriched no hit
NUP210	Q8TEM1	Nuclear pore membrane glycoprotein 210	-0.255023	CtoS/WT	0.234994	0.860408	no hit
RPS25	P62851	40S ribosomal protein S25	-0.254355	CtoS/WT	0.222	0.853435	no hit
DENR	O43583	Density-regulated protein	-0.254118	CtoS/WT	0.31621	0.892404	no hit
XPO1	O14980	Exportin-1	-0.253003	KtoA/WT	0.364673	0.875326	no hit
TMEM9	Q9P0T7	Proton-transporting V-type ATPase complex assembly regulator TMEM9	-0.251328	CtoS/WT	0.379031	0.908607	enriched no hit
GNA11	P29992	Guanine nucleotide-binding protein subunit alpha-11	-0.249465	CtoS/WT	0.129956	0.773174	enriched no hit
WDR77	Q9BQA1	Methylosome protein 50	-0.248772	CtoS/WT	0.203107	0.841956	no hit
DRG1	Q9Y295	Developmentally-regulated GTP-binding protein 1	-0.247808	CtoS/WT	0.015679	0.327917	no hit
MYL12B	O14950	Myosin regulatory light chain 12B	-0.247455	CtoS/WT	0.166465	0.813651	no hit
ADSL	P30566	Adenylosuccinate lyase	-0.247042	CtoS/WT	0.338892	0.898877	no hit
CDV3	Q9UKY7	Protein CDV3 homolog	-0.246648	CtoS/WT	0.139881	0.785821	no hit
CDK1	P06493	Cyclin-dependent kinase 1	-0.246574	CtoS/WT	0.0713716	0.651814	no hit
RAB2A	P61019	Ras-related protein Rab-2A	-0.246356	CtoS/WT	0.107822	0.738773	no hit
LMNB2	Q03252	Lamin-B2	-0.246107	KtoA/WT	0.00103904	0.1003	no hit
PPP2CB	P62714	Serine/threonine-protein phosphatase 2A catalytic subunit beta isoform	-0.2461	KtoA/WT	0.000620597	0.0751602	no hit
SRSF10	O75494	Serine/arginine-rich splicing factor 10	-0.24555	KtoA/WT	0.368836	0.876559	enriched no hit
HARS1	P12081	Histidine--tRNA ligase, cytoplasmic	-0.245169	CtoS/WT	0.0379887	0.499103	no hit
TPM4	P67936	Tropomyosin alpha-4 chain	-0.243997	CtoS/WT	0.0690394	0.644237	no hit
RPL11	P62913	60S ribosomal protein L11	-0.24278	CtoS/WT	0.0617532	0.618284	no hit
SRSF10	O75494	Serine/arginine-rich splicing factor 10	-0.24274	CtoS/WT	0.548869	0.93505	enriched no hit
GPD2	P43304	Glycerol-3-phosphate dehydrogenase, mitochondrial	-0.242118	KtoA/WT	0.0412173	0.466523	no hit
SEC22B	O75396	Vesicle-trafficking protein SEC22b	-0.240691	CtoS/WT	0.186763	0.830471	no hit
ATP6V1B2	P21281	V-type proton ATPase subunit B, brain isoform	-0.238172	KtoA/WT	0.0446423	0.480654	no hit
EZR	P15311	Ezrin	-0.237669	CtoS/WT	0.119152	0.757592	no hit
RAB13	P51153	Ras-related protein Rab-13	-0.237072	CtoS/WT	0.192281	0.83453	no hit
PPM1B	O75688	Protein phosphatase 1B	-0.236104	KtoA/WT	0.0210178	0.373271	no hit
CIRBP	Q14011	Cold-inducible RNA-binding protein	-0.235413	KtoA/WT	0.546579	0.913217	no hit
LARP1	Q6PKG0	La-related protein 1	-0.235317	KtoA/WT	0.12336	0.703704	no hit
MRPL4	Q9BYD3	39S ribosomal protein L4, mitochondrial	-0.235245	KtoA/WT	0.184327	0.780161	no hit
CLUH	O75153	Clustered mitochondria protein homolog	-0.234998	KtoA/WT	0.0407374	0.464568	no hit
PITPNA	Q00169	Phosphatidylinositol transfer protein alpha isoform	-0.234737	CtoS/WT	0.18616	0.830015	no hit
CSNK2B	P67870	Casein kinase II subunit beta	-0.234368	KtoA/WT	0.406749	0.886762	no hit
TES	Q9UGI8	Testin	-0.233629	CtoS/WT	0.306457	0.889358	no hit
PSMD7	P51665	26S proteasome non-ATPase regulatory subunit 7	-0.232449	KtoA/WT	0.0132394	0.323458	no hit
PGAM1	P18669	Phosphoglycerate mutase 1	-0.232092	CtoS/WT	0.021998	0.390636	no hit
RPA2	P15927	Replication protein A 32 kDa subunit	-0.230307	KtoA/WT	0.0317896	0.422359	no hit
DNAJC8	O75937	DnaJ homolog subfamily C member 8	-0.228214	CtoS/WT	0.121	0.760408	no hit
SNRPGP15	A8MWD9	Putative small nuclear ribonucleoprotein G-like protein 15	-0.228105	CtoS/WT	0.24852	0.866995	no hit
GOT1	P17174	Aspartate aminotransferase, cytoplasmic	-0.228004	CtoS/WT	0.103075	0.729992	no hit
PSMD4	P55036	26S proteasome non-ATPase regulatory subunit 4	-0.227891	CtoS/WT	0.083533	0.68662	no hit
RDH11	Q8TC12	Retinol dehydrogenase 11	-0.226829	CtoS/WT	0.0411606	0.519142	enriched no hit
SRP54	P61011	Signal recognition particle 54 kDa protein	-0.226294	CtoS/WT	0.36578	0.905609	no hit
SRSF7	Q16629	Serine/arginine-rich splicing factor 7	-0.225493	KtoA/WT	0.12008	0.698053	no hit
NPM1	P06748	Nucleophosmin	-0.22492	CtoS/WT	0.225502	0.855382	enriched no hit
RPS19	P39019	40S ribosomal protein S19	-0.223848	KtoA/WT	0.221592	0.81011	no hit
PDIA4	P13667	Protein disulfide-isomerase A4	-0.223534	CtoS/WT	0.215118	0.849452	no hit
TALDO1	P37837	Transaldolase	-0.222774	CtoS/WT	0.0481005	0.557844	no hit
H2AX	P16104	Histone H2AX	-0.222595	KtoA/WT	0.266532	0.836906	no hit
ANKFY1	Q9P2R3	Rabankyrin-5	-0.222483	CtoS/WT	0.0421697	0.525185	enriched no hit
RPS27A	P62979	Ubiquitin-40S ribosomal protein S27a	-0.222046	CtoS/WT	0.432734	0.919031	no hit
SLC7A5	Q01650	Large neutral amino acids transporter small subunit 1	-0.221969	KtoA/WT	0.259043	0.832978	no hit
PNP	P00491	Purine nucleoside phosphorylase	-0.220761	CtoS/WT	0.120524	0.759689	no hit
CALR	P27797	Calreticulin	-0.220657	CtoS/WT	0.241079	0.86345	no hit
KIF1B	O60333	Kinesin-like protein KIF1B	-0.219768	CtoS/WT	0.228417	0.856964	no hit
TLE1	Q04724	Transducin-like enhancer protein 1	-0.218977	CtoS/WT	0.39782	0.912546	no hit
DOCK4	Q8N1I0	Dedicator of cytokinesis protein 4	-0.218579	KtoA/WT	0.263038	0.835097	no hit
SEC31A	O94979	Protein transport protein Sec31A	-0.218437	KtoA/WT	0.0119871	0.312821	no hit
H2AZ1	P0C0S5	Histone H2A.Z	-0.216839	CtoS/WT	0.5753	0.937849	no hit
ARPC4	P59998	Actin-related protein 2/3 complex subunit 4	-0.21584	KtoA/WT	0.0220917	0.379393	no hit
S100A7	P31151	Protein S100-A7	-0.215666	KtoA/WT	0.594926	0.919704	no hit
RCC2	Q9P258	Protein RCC2	-0.215492	CtoS/WT	0.0521455	0.577657	no hit
CA2	P00918	Carbonic anhydrase 2	-0.215443	CtoS/WT	0.0913542	0.70555	no hit
CBX3	Q13185	Chromobox protein homolog 3	-0.215134	CtoS/WT	0.410062	0.914935	no hit
TPM3	P06753	Tropomyosin alpha-3 chain	-0.214852	CtoS/WT	0.0287745	0.439789	no hit
SHMT2	P34897	Serine hydroxymethyltransferase, mitochondrial	-0.214662	CtoS/WT	0.0739088	0.6597	no hit
SNRPD2	P62316	Small nuclear ribonucleoprotein Sm D2	-0.214358	CtoS/WT	0.398935	0.912769	no hit
SF3B2	Q13435	Splicing factor 3B subunit 2	-0.214258	CtoS/WT	0.15667	0.80428	no hit
SRP14	P37108	Signal recognition particle 14 kDa protein	-0.214243	CtoS/WT	0.0680031	0.640763	no hit
RPL35	P42766	60S ribosomal protein L35	-0.214225	CtoS/WT	0.707347	0.948858	no hit
RPS5	P46782	40S ribosomal protein S5	-0.214144	KtoA/WT	0.00209971	0.13384	no hit
ALDOC	P09972	Fructose-bisphosphate aldolase C	-0.213938	CtoS/WT	0.10066	0.725294	no hit
TMX1	Q9H3N1	Thioredoxin-related transmembrane protein 1	-0.2133	CtoS/WT	0.0847358	0.689688	no hit
SLC25A13	Q9UJS0	Electrogenic aspartate/glutamate antiporter SLC25A13, mitochondrial	-0.213255	KtoA/WT	0.0709054	0.578343	no hit
CAMK2D	Q13557	Calcium/calmodulin-dependent protein kinase type II subunit delta	-0.212074	KtoA/WT	0.103462	0.665765	enriched no hit
RPL7A	P62424	60S ribosomal protein L7a	-0.211979	KtoA/WT	0.406505	0.886702	no hit
RPS10	P46783	40S ribosomal protein S10	-0.211138	CtoS/WT	0.321035	0.893849	no hit
TPI1	P60174	Triosephosphate isomerase	-0.211122	CtoS/WT	0.0263181	0.423638	no hit
AIMP1	Q12904	Aminoacyl tRNA synthase complex-interacting multifunctional protein 1	-0.210105	KtoA/WT	0.0114524	0.307824	no hit
RBM8A	Q9Y5S9	RNA-binding protein 8A	-0.20994	CtoS/WT	0.0948652	0.713323	no hit
TRA2B	P62995	Transformer-2 protein homolog beta	-0.209263	KtoA/WT	0.0300212	0.414535	no hit
SACM1L	Q9NTJ5	Phosphatidylinositol-3-phosphatase SAC1	-0.208907	KtoA/WT	0.0322272	0.424241	no hit
MARCKSL1	P49006	MARCKS-related protein	-0.208282	CtoS/WT	0.642051	0.943948	no hit
RPL36	Q9Y3U8	60S ribosomal protein L36	-0.207671	CtoS/WT	0.451289	0.9221	no hit
PDIA6	Q15084	Protein disulfide-isomerase A6	-0.207662	KtoA/WT	0.037262	0.449477	enriched no hit
TMEM106B	Q9NUM4	Transmembrane protein 106B	-0.20689	KtoA/WT	0.161777	0.756965	enriched no hit
H4C16	P62805	Histone H4	-0.206373	CtoS/WT	0.508871	0.930301	no hit
RPL35A	P18077	60S ribosomal protein L35a	-0.205457	CtoS/WT	0.279995	0.880155	no hit
NUDT21	O43809	Cleavage and polyadenylation specificity factor subunit 5	-0.204656	CtoS/WT	0.219619	0.852081	no hit
D2HGDH	Q8N465	D-2-hydroxyglutarate dehydrogenase, mitochondrial	-0.203976	KtoA/WT	0.1866	0.782255	no hit
VCP	P55072	Transitional endoplasmic reticulum ATPase	-0.203378	KtoA/WT	0.00206656	0.13314	no hit
UBE2L3	P68036	Ubiquitin-conjugating enzyme E2 L3	-0.201917	CtoS/WT	0.29554	0.885738	no hit
FABP5	Q01469	Fatty acid-binding protein 5	-0.201822	CtoS/WT	0.164069	0.811442	no hit
TKT	P29401	Transketolase	-0.201366	CtoS/WT	0.149775	0.797099	no hit
MTA1	Q13330	Metastasis-associated protein MTA1	-0.201287	KtoA/WT	0.0177708	0.352733	no hit
ADK	P55263	Adenosine kinase	-0.201201	KtoA/WT	0.0238314	0.388495	no hit
KLC1	Q07866	Kinesin light chain 1	-0.199961	CtoS/WT	0.0983979	0.720742	no hit
CAMK2D	Q13557	Calcium/calmodulin-dependent protein kinase type II subunit delta	-0.199647	CtoS/WT	0.300968	0.887567	enriched no hit
IGF2BP3	O00425	Insulin-like growth factor 2 mRNA-binding protein 3	-0.199412	KtoA/WT	0.0330261	0.428548	enriched no hit
RPL15	P61313	60S ribosomal protein L15	-0.198705	CtoS/WT	0.561458	0.936414	no hit
ACSL3	O95573	Fatty acid CoA ligase Acsl3	-0.198694	KtoA/WT	0.0710614	0.578795	no hit
FARSA	Q9Y285	Phenylalanine--tRNA ligase alpha subunit	-0.198455	KtoA/WT	0.0502603	0.504647	no hit
DKC1	O60832	H/ACA ribonucleoprotein complex subunit DKC1	-0.19741	CtoS/WT	0.509083	0.930328	no hit
TRA2B	P62995	Transformer-2 protein homolog beta	-0.196837	CtoS/WT	0.168449	0.815441	no hit
SARS1	P49591	Serine--tRNA ligase, cytoplasmic	-0.196764	KtoA/WT	0.0044491	0.204857	no hit
RBM10	P98175	RNA-binding protein 10	-0.196655	CtoS/WT	0.118735	0.756947	no hit
KIF5B	P33176	Kinesin-1 heavy chain	-0.196512	KtoA/WT	0.00208998	0.133636	no hit
ABCE1	P61221	ATP-binding cassette sub-family E member 1	-0.196463	CtoS/WT	0.136655	0.781868	no hit
RPS2	P15880	40S ribosomal protein S2	-0.196115	KtoA/WT	0.264478	0.835847	no hit
ACTR2	P61160	Actin-related protein 2	-0.195943	KtoA/WT	0.256279	0.831481	enriched no hit
NOP16	Q9Y3C1	Nucleolar protein 16	-0.195688	KtoA/WT	0.351868	0.871372	no hit
NRAS	P01111	GTPase NRas	-0.194747	KtoA/WT	0.0715235	0.580126	no hit
CFL2	Q9Y281	Cofilin-2	-0.194659	CtoS/WT	0.122912	0.763252	no hit
AASDHPPT	Q9NRN7	L-aminoadipate-semialdehyde dehydrogenase-phosphopantetheinyl transferase	-0.19401	CtoS/WT	0.0922259	0.707519	no hit
THRAP3	Q9Y2W1	Thyroid hormone receptor-associated protein 3	-0.193782	CtoS/WT	0.457921	0.923142	no hit
EIF5	P55010	Eukaryotic translation initiation factor 5	-0.193679	CtoS/WT	0.110961	0.744274	no hit
PREP	P48147	Prolyl endopeptidase	-0.192854	KtoA/WT	0.00295963	0.165386	no hit
APRT	P07741	Adenine phosphoribosyltransferase	-0.192846	CtoS/WT	0.121633	0.761357	no hit
RPL7	P18124	60S ribosomal protein L7	-0.192685	KtoA/WT	0.0151631	0.33739	no hit
PNN	Q9H307	Pinin	-0.191124	CtoS/WT	0.124854	0.766073	no hit
RNPEP	Q9H4A4	Aminopeptidase B	-0.189706	CtoS/WT	0.249555	0.867474	enriched no hit
CCT8	P50990	T-complex protein 1 subunit theta	-0.189547	KtoA/WT	0.0096347	0.288345	no hit
RPS5	P46782	40S ribosomal protein S5	-0.188633	CtoS/WT	0.0675171	0.63911	no hit
CDK1	P06493	Cyclin-dependent kinase 1	-0.188507	KtoA/WT	0.0410661	0.46591	no hit
NASP	P49321	Nuclear autoantigenic sperm protein	-0.187437	CtoS/WT	0.0926377	0.70844	no hit
PITPNB	P48739	Phosphatidylinositol transfer protein beta isoform	-0.187277	CtoS/WT	0.336097	0.898121	no hit
RPL10A	P62906	60S ribosomal protein L10a	-0.186921	KtoA/WT	0.0181306	0.354594	no hit
PFN2	P35080	Profilin-2	-0.186155	KtoA/WT	0.158976	0.753737	no hit
SSR3	Q9UNL2	Translocon-associated protein subunit gamma	-0.185749	KtoA/WT	0.284757	0.845734	no hit
NME1	P15531	Nucleoside diphosphate kinase A	-0.18514	CtoS/WT	0.0852874	0.691075	no hit
CCT4	P50991	T-complex protein 1 subunit delta	-0.1851	KtoA/WT	0.0536792	0.519117	no hit
RPS17	P08708	40S ribosomal protein S17	-0.184919	CtoS/WT	0.406838	0.914318	no hit
TMED2	Q15363	Transmembrane emp24 domain-containing protein 2	-0.184613	KtoA/WT	0.0356595	0.441915	no hit
CAP2	P40123	Adenylyl cyclase-associated protein 2	-0.184491	KtoA/WT	0.239716	0.82191	no hit
MTA2	O94776	Metastasis-associated protein MTA2	-0.184063	KtoA/WT	0.262171	0.834642	no hit
APMAP	Q9HDC9	Adipocyte plasma membrane-associated protein	-0.183858	CtoS/WT	0.561039	0.936369	no hit
PSMB6	P28072	Proteasome subunit beta type-6	-0.183661	CtoS/WT	0.372837	0.907229	no hit
ODR4	Q5SWX8	Protein odr-4 homolog	-0.183454	CtoS/WT	0.272132	0.877117	no hit
XPNPEP1	Q9NQW7	Xaa-Pro aminopeptidase 1	-0.182671	KtoA/WT	0.0159162	0.342189	no hit
CCT2	P78371	T-complex protein 1 subunit beta	-0.182385	CtoS/WT	0.0781481	0.672107	no hit
PSMD14	O00487	26S proteasome non-ATPase regulatory subunit 14	-0.181717	KtoA/WT	0.19231	0.787346	enriched no hit
PRDX1	Q06830	Peroxiredoxin-1	-0.18166	CtoS/WT	0.125723	0.767314	no hit
DPYSL2	Q16555	Dihydropyrimidinase-related protein 2	-0.180871	KtoA/WT	0.0674703	0.568061	no hit
EBNA1BP2	Q99848	Probable rRNA-processing protein EBP2	-0.180122	KtoA/WT	0.475027	0.901434	no hit
VCL	P18206	Vinculin	-0.179526	KtoA/WT	0.0525822	0.514591	no hit
PSMB6	P28072	Proteasome subunit beta type-6	-0.179515	KtoA/WT	0.196749	0.791142	no hit
MYO5B	Q9ULV0	Unconventional myosin-Vb	-0.179474	KtoA/WT	0.181293	0.777301	no hit
PITPNA	Q00169	Phosphatidylinositol transfer protein alpha isoform	-0.177654	KtoA/WT	0.138139	0.72674	no hit
ACTR1A	P61163	Alpha-centractin	-0.177374	KtoA/WT	0.0678333	0.569179	no hit
HMGCS1	Q01581	Hydroxymethylglutaryl-CoA synthase, cytoplasmic	-0.176987	KtoA/WT	0.0368183	0.447424	no hit
KIF5B	P33176	Kinesin-1 heavy chain	-0.175758	CtoS/WT	0.0632965	0.624092	no hit
EEF1A1	P68104	Elongation factor 1-alpha 1	-0.175726	KtoA/WT	0.0138876	0.328447	no hit
PTPN11	Q06124	Tyrosine-protein phosphatase non-receptor type 11	-0.174819	CtoS/WT	0.40411	0.91379	no hit
RPL22	P35268	60S ribosomal protein L22	-0.17467	KtoA/WT	0.0109056	0.302395	no hit
RDX	P35241	Radixin	-0.173826	CtoS/WT	0.202089	0.841286	no hit
MYH10	P35580	Myosin-10	-0.173649	CtoS/WT	0.18814	0.831502	no hit
AASDHPPT	Q9NRN7	L-aminoadipate-semialdehyde dehydrogenase-phosphopantetheinyl transferase	-0.172759	KtoA/WT	0.026286	0.399872	no hit
TXNRD1	Q16881	Thioredoxin reductase 1, cytoplasmic	-0.17259	KtoA/WT	0.0859784	0.623396	no hit
EHD1	Q9H4M9	EH domain-containing protein 1	-0.172508	CtoS/WT	0.651427	0.94471	no hit
GLRX3	O76003	Glutaredoxin-3	-0.172034	KtoA/WT	0.0718295	0.581	no hit
RPS14	P62263	40S ribosomal protein S14	-0.171298	CtoS/WT	0.358188	0.9038	no hit
BZW1	Q7L1Q6	eIF5-mimic protein 2	-0.17129	CtoS/WT	0.11945	0.758051	no hit
RPL13	P26373	60S ribosomal protein L13	-0.171252	CtoS/WT	0.338037	0.898647	no hit
STIP1	P31948	Stress-induced-phosphoprotein 1	-0.170499	CtoS/WT	0.0971183	0.718099	no hit
KRR1	Q13601	KRR1 small subunit processome component homolog	-0.16977	CtoS/WT	0.501999	0.929414	no hit
LMAN2	Q12907	Vesicular integral-membrane protein VIP36	-0.169578	CtoS/WT	0.336478	0.898225	enriched no hit
HP1BP3	Q5SSJ5	Heterochromatin protein 1-binding protein 3	-0.169561	CtoS/WT	0.597132	0.939985	no hit
GNAQ	P50148	Guanine nucleotide-binding protein G(q) subunit alpha	-0.169531	KtoA/WT	0.381632	0.880202	no hit
LYAR	Q9NX58	Cell growth-regulating nucleolar protein	-0.169467	CtoS/WT	0.594504	0.939735	no hit
SRSF2	Q01130	Serine/arginine-rich splicing factor 2	-0.168327	CtoS/WT	0.240007	0.862924	no hit
PSMD4	P55036	26S proteasome non-ATPase regulatory subunit 4	-0.168231	KtoA/WT	0.0583295	0.537169	no hit
KIF11	P52732	Kinesin-like protein KIF11	-0.168133	CtoS/WT	0.124915	0.766161	no hit
KPRP	Q5T749	Keratinocyte proline-rich protein	-0.167922	CtoS/WT	0.649983	0.944594	no hit
CCT7	Q99832	T-complex protein 1 subunit eta	-0.167793	KtoA/WT	0.149144	0.741696	enriched no hit
PSMD3	O43242	26S proteasome non-ATPase regulatory subunit 3	-0.167531	KtoA/WT	0.00359429	0.184094	no hit
CBR1	P16152	Carbonyl reductase [NADPH] 1	-0.167177	KtoA/WT	0.310389	0.856647	no hit
LUC7L2	Q9Y383	Putative RNA-binding protein Luc7-like 2	-0.167053	CtoS/WT	0.2379	0.861878	no hit
ADSL	P30566	Adenylosuccinate lyase	-0.166152	KtoA/WT	0.34048	0.867639	no hit
AIMP2	Q13155	Aminoacyl tRNA synthase complex-interacting multifunctional protein 2	-0.165965	KtoA/WT	0.129291	0.7134	no hit
ETF1	P62495	Eukaryotic peptide chain release factor subunit 1	-0.165749	CtoS/WT	0.395868	0.912152	no hit
RPL28	P46779	60S ribosomal protein L28	-0.165371	CtoS/WT	0.120843	0.760171	no hit
MSN	P26038	Moesin	-0.163155	CtoS/WT	0.358608	0.903902	no hit
C9orf64	Q5T6V5	Queuosine salvage protein	-0.16305	CtoS/WT	0.271417	0.876834	no hit
FHL1	Q13642	Four and a half LIM domains protein 1	-0.163032	CtoS/WT	0.247023	0.866297	no hit
PSMC1	P62191	26S proteasome regulatory subunit 4	-0.16271	KtoA/WT	0.104844	0.668712	no hit
PRDX4	Q13162	Peroxiredoxin-4	-0.162345	CtoS/WT	0.305408	0.88902	no hit
MAT2A	P31153	S-adenosylmethionine synthase isoform type-2	-0.162192	CtoS/WT	0.217351	0.850768	no hit
H2BC12	O60814	Histone H2B type 1-K	-0.161455	CtoS/WT	0.597502	0.94002	no hit
TXNL1	O43396	Thioredoxin-like protein 1	-0.160557	KtoA/WT	0.166669	0.762404	no hit
CAPZA1	P52907	F-actin-capping protein subunit alpha-1	-0.159883	KtoA/WT	0.0947234	0.645851	no hit
PLS3	P13797	Plastin-3	-0.159768	CtoS/WT	0.132575	0.776654	no hit
TMCO1	Q9UM00	Calcium load-activated calcium channel	-0.159144	CtoS/WT	0.123982	0.764815	no hit
PPAT	Q06203	Amidophosphoribosyltransferase	-0.159127	CtoS/WT	0.142925	0.789422	no hit
CSNK1G1	Q9HCP0	Casein kinase I isoform gamma-1	-0.158764	KtoA/WT	0.405541	0.886463	enriched no hit
AHNAK	Q09666	Neuroblast differentiation-associated protein AHNAK	-0.157839	CtoS/WT	0.647052	0.944357	no hit
RPSA	P08865	40S ribosomal protein SA	-0.157565	CtoS/WT	0.18931	0.832369	no hit
SRP68	Q9UHB9	Signal recognition particle subunit SRP68	-0.157455	KtoA/WT	0.0265935	0.40119	no hit
APLP2	Q06481	Amyloid beta precursor like protein 2	-0.156199	CtoS/WT	0.421488	0.917049	no hit
PSMC1	P62191	26S proteasome regulatory subunit 4	-0.155344	CtoS/WT	0.296106	0.885932	no hit
SERBP1	Q8NC51	Plasminogen activator inhibitor 1 RNA-binding protein	-0.155313	CtoS/WT	0.238609	0.862232	no hit
TAF4	O00268	Transcription initiation factor TFIID subunit 4	-0.155251	KtoA/WT	0.230113	0.815847	no hit
MID1	O15344	E3 ubiquitin-protein ligase Midline-1	-0.155199	CtoS/WT	0.401137	0.913206	no hit
CSNK2A2	P19784	Casein kinase II subunit alpha'	-0.154132	CtoS/WT	0.270231	0.87636	no hit
SORD	Q00796	Sorbitol dehydrogenase	-0.153614	KtoA/WT	0.482303	0.902776	no hit
STK38	Q15208	Serine/threonine-protein kinase 38	-0.153496	CtoS/WT	0.324618	0.894897	no hit
NDUFA10	O95299	NADH dehydrogenase [ubiquinone] 1 alpha subcomplex subunit 10, mitochondrial	-0.152982	KtoA/WT	0.0801783	0.606863	no hit
LMNA	P02545	Prelamin-A/C	-0.152923	KtoA/WT	0.349251	0.870533	no hit
PSMA4	P25789	Proteasome subunit alpha type-4	-0.152454	KtoA/WT	0.129144	0.713168	no hit
CTTN	Q14247	Src substrate cortactin	-0.152446	CtoS/WT	0.246135	0.865879	no hit
RPS11	P62280	40S ribosomal protein S11	-0.152418	CtoS/WT	0.554266	0.935642	enriched no hit
PSMA3	P25788	Proteasome subunit alpha type-3	-0.152056	CtoS/WT	0.352454	0.902388	no hit
UBA2	Q9UBT2	SUMO-activating enzyme subunit 2	-0.152018	CtoS/WT	0.582279	0.938548	no hit
KIFBP	Q96EK5	KIF-binding protein	-0.151931	KtoA/WT	0.140671	0.730334	no hit
RPL35A	P18077	60S ribosomal protein L35a	-0.151576	KtoA/WT	0.237546	0.820576	no hit
PITPNB	P48739	Phosphatidylinositol transfer protein beta isoform	-0.151188	KtoA/WT	0.249811	0.827868	no hit
IMPDH2	P12268	Inosine-5'-monophosphate dehydrogenase 2	-0.150874	CtoS/WT	0.233022	0.859393	no hit
MTHFD1	P11586	C-1-tetrahydrofolate synthase, cytoplasmic	-0.150067	KtoA/WT	0.00935812	0.284986	no hit
RPL19	P84098	60S ribosomal protein L19	-0.149721	CtoS/WT	0.5104	0.930495	no hit
RBMX	P38159	RNA-binding motif protein, X chromosome	-0.149717	CtoS/WT	0.684168	0.947216	no hit
PPIB	P23284	Peptidyl-prolyl cis-trans isomerase B	-0.149585	CtoS/WT	0.512482	0.930758	no hit
MYH9	P35579	Myosin-9	-0.148839	CtoS/WT	0.214394	0.84902	no hit
KCTD12	Q96CX2	BTB/POZ domain-containing protein KCTD12	-0.148742	KtoA/WT	0.0433718	0.475576	no hit
GSPT1	P15170	Eukaryotic peptide chain release factor GTP-binding subunit ERF3A	-0.148428	CtoS/WT	0.227255	0.856337	no hit
WWP2	O00308	NEDD4-like E3 ubiquitin-protein ligase WWP2	-0.148263	KtoA/WT	0.318019	0.859603	enriched no hit
LMNA	P02545	Prelamin-A/C	-0.148112	CtoS/WT	0.540702	0.934134	no hit
PPP2CB	P62714	Serine/threonine-protein phosphatase 2A catalytic subunit beta isoform	-0.147856	CtoS/WT	0.165295	0.812579	no hit
ATP5PO	P48047	ATP synthase subunit O, mitochondrial	-0.147723	CtoS/WT	0.549924	0.935167	no hit
PPP5C	P53041	Serine/threonine-protein phosphatase 5	-0.147701	CtoS/WT	0.235766	0.860802	no hit
TFG	Q92734	Protein TFG	-0.147224	KtoA/WT	0.154838	0.748809	no hit
APRT	P07741	Adenine phosphoribosyltransferase	-0.146877	KtoA/WT	0.0806066	0.608133	no hit
YWHAG	P61981	14-3-3 protein gamma	-0.146636	CtoS/WT	0.134262	0.77884	no hit
RPS17	P08708	40S ribosomal protein S17	-0.146508	KtoA/WT	0.330101	0.864044	no hit
EIF4G2	P78344	Eukaryotic translation initiation factor 4 gamma 2	-0.146308	KtoA/WT	0.0319234	0.422938	no hit
RPS25	P62851	40S ribosomal protein S25	-0.14613	KtoA/WT	0.29845	0.851762	no hit
GPD2	P43304	Glycerol-3-phosphate dehydrogenase, mitochondrial	-0.14613	CtoS/WT	0.405768	0.914112	no hit
FKBP5	Q13451	Peptidyl-prolyl cis-trans isomerase FKBP5	-0.146061	KtoA/WT	0.120843	0.699387	no hit
DSC2	Q02487	Desmocollin-2	-0.145915	KtoA/WT	0.273886	0.840587	enriched no hit
EIF2S3	P41091	Eukaryotic translation initiation factor 2 subunit 3	-0.145688	CtoS/WT	0.583452	0.938664	no hit
RPL18A	Q02543	60S ribosomal protein L18a	-0.145486	CtoS/WT	0.219903	0.852244	no hit
RER1	O15258	Protein RER1	-0.144764	KtoA/WT	0.0547864	0.523577	no hit
WDR12	Q9GZL7	Ribosome biogenesis protein WDR12	-0.144623	KtoA/WT	0.206859	0.7993	no hit
LDHB	P07195	L-lactate dehydrogenase B chain	-0.14445	CtoS/WT	0.549139	0.93508	no hit
TUBG1	P23258	Tubulin gamma-1 chain	-0.144226	CtoS/WT	0.403987	0.913766	no hit
AGL	P35573	Glycogen debranching enzyme	-0.14415	KtoA/WT	0.412816	0.88824	no hit
JUP	P14923	Junction plakoglobin	-0.144118	KtoA/WT	0.679107	0.92895	no hit
PSMD1	Q99460	26S proteasome non-ATPase regulatory subunit 1	-0.144015	KtoA/WT	0.11757	0.693582	no hit
SEC22B	O75396	Vesicle-trafficking protein SEC22b	-0.143557	KtoA/WT	0.243236	0.824034	no hit
NGLY1	Q96IV0	Peptide-N(4)-(N-acetyl-beta-glucosaminyl)asparagine amidase	-0.14304	KtoA/WT	0.342399	0.868283	enriched no hit
MLEC	Q14165	Malectin	-0.142344	KtoA/WT	0.428946	0.891989	enriched no hit
NAA15	Q9BXJ9	N-alpha-acetyltransferase 15, NatA auxiliary subunit	-0.142021	KtoA/WT	0.0301554	0.415012	no hit
SDF4	Q9BRK5	45 kDa calcium-binding protein	-0.141903	KtoA/WT	0.31676	0.859124	no hit
ZC3H15	Q8WU90	Zinc finger CCCH domain-containing protein 15	-0.141256	CtoS/WT	0.280772	0.880447	no hit
MAT2A	P31153	S-adenosylmethionine synthase isoform type-2	-0.14118	KtoA/WT	0.11154	0.682281	no hit
MAPK1	P28482	Mitogen-activated protein kinase 1	-0.14075	CtoS/WT	0.219418	0.851966	no hit
SNRPD3	P62318	Small nuclear ribonucleoprotein Sm D3	-0.140646	CtoS/WT	0.404853	0.913934	no hit
PPIA	P62937	Peptidyl-prolyl cis-trans isomerase A	-0.140545	KtoA/WT	0.159255	0.754062	enriched no hit
GDI1	P31150	Rab GDP dissociation inhibitor alpha	-0.140348	KtoA/WT	0.119801	0.697564	no hit
ELAC2	Q9BQ52	Zinc phosphodiesterase ELAC protein 2	-0.140326	KtoA/WT	0.128801	0.712623	no hit
LCLAT1	Q6UWP7	Lysocardiolipin acyltransferase 1	-0.140306	KtoA/WT	0.201769	0.795274	no hit
GLUL	P15104	Glutamine synthetase	-0.140098	KtoA/WT	0.442815	0.895017	no hit
PLOD2	O00469	Procollagen-lysine,2-oxoglutarate 5-dioxygenase 2	-0.139277	CtoS/WT	0.583782	0.938696	no hit
IGKV2D-29	A0A075B6S2	Immunoglobulin kappa variable 2D-29	-0.139225	KtoA/WT	0.563514	0.915605	enriched no hit
DNTTIP2	Q5QJE6	Deoxynucleotidyltransferase terminal-interacting protein 2	-0.139147	CtoS/WT	0.578905	0.938212	no hit
PABPC1	P11940	Polyadenylate-binding protein 1	-0.138823	CtoS/WT	0.286557	0.882577	no hit
RFC5	P40937	Replication factor C subunit 5	-0.138807	KtoA/WT	0.175347	0.771475	no hit
SBDS	Q9Y3A5	Ribosome maturation protein SBDS	-0.13821	CtoS/WT	0.195453	0.836777	no hit
RPS16	P62249	40S ribosomal protein S16	-0.136852	KtoA/WT	0.0573245	0.533415	no hit
RHEB	Q15382	GTP-binding protein Rheb	-0.136787	KtoA/WT	0.149855	0.742606	no hit
TALDO1	P37837	Transaldolase	-0.136699	KtoA/WT	0.0722806	0.582282	no hit
PPA1	Q15181	Inorganic pyrophosphatase	-0.136673	KtoA/WT	0.185497	0.781244	no hit
PSMC6	P62333	26S proteasome regulatory subunit 10B	-0.136646	KtoA/WT	0.0881661	0.629276	no hit
PSMA1	P25786	Proteasome subunit alpha type-1	-0.136642	CtoS/WT	0.406272	0.914209	no hit
NHP2	Q9NX24	H/ACA ribonucleoprotein complex subunit 2	-0.136182	KtoA/WT	0.506843	0.907046	no hit
SRSF6	Q13247	Serine/arginine-rich splicing factor 6	-0.135773	CtoS/WT	0.569303	0.937235	no hit
CCT5	P48643	T-complex protein 1 subunit epsilon	-0.135618	KtoA/WT	0.0409245	0.465334	no hit
DDX42	Q86XP3	ATP-dependent RNA helicase DDX42	-0.135599	KtoA/WT	0.137737	0.726161	no hit
CIRBP	Q14011	Cold-inducible RNA-binding protein	-0.135541	CtoS/WT	0.814806	0.955301	no hit
LARP4B	Q92615	La-related protein 4B	-0.135428	CtoS/WT	0.286592	0.88259	no hit
RPS20	P60866	40S ribosomal protein S20	-0.135127	CtoS/WT	0.13554	0.780468	no hit
KCTD12	Q96CX2	BTB/POZ domain-containing protein KCTD12	-0.135122	CtoS/WT	0.215602	0.849739	no hit
OLA1	Q9NTK5	Obg-like ATPase 1	-0.13433	KtoA/WT	0.396861	0.884267	no hit
MRPS7	Q9Y2R9	28S ribosomal protein S7, mitochondrial	-0.134271	KtoA/WT	0.259843	0.833407	no hit
VCP	P55072	Transitional endoplasmic reticulum ATPase	-0.133907	CtoS/WT	0.171119	0.817796	no hit
IDE	P14735	Insulin-degrading enzyme	-0.133882	KtoA/WT	0.339612	0.867346	no hit
SRM	P19623	Spermidine synthase	-0.133678	CtoS/WT	0.467111	0.92454	enriched no hit
SLC25A5	P05141	ADP/ATP translocase 2	-0.133276	KtoA/WT	0.184792	0.780592	no hit
BCLAF1	Q9NYF8	Bcl-2-associated transcription factor 1	-0.133258	CtoS/WT	0.303562	0.888421	no hit
THRAP3	Q9Y2W1	Thyroid hormone receptor-associated protein 3	-0.133229	KtoA/WT	0.449476	0.896411	no hit
RPS20	P60866	40S ribosomal protein S20	-0.133122	KtoA/WT	0.0293203	0.411993	no hit
ANXA11	P50995	Annexin A11	-0.132923	KtoA/WT	0.184575	0.780391	no hit
PAFAH1B1	P43034	Platelet-activating factor acetylhydrolase IB subunit beta	-0.132871	CtoS/WT	0.308454	0.889996	no hit
PPP1CB	P62140	Serine/threonine-protein phosphatase PP1-beta catalytic subunit	-0.132584	KtoA/WT	0.383927	0.880833	no hit
RPS13	P62277	40S ribosomal protein S13	-0.132489	KtoA/WT	0.210421	0.802025	no hit
TCEA1	P23193	Transcription elongation factor A protein 1	-0.132438	CtoS/WT	0.262426	0.873149	no hit
CYP51A1	Q16850	Lanosterol 14-alpha demethylase	-0.132057	KtoA/WT	0.616793	0.922329	no hit
MAPRE1	Q15691	Microtubule-associated protein RP/EB family member 1	-0.131837	KtoA/WT	0.482077	0.902735	no hit
BZW1	Q7L1Q6	eIF5-mimic protein 2	-0.131588	KtoA/WT	0.0762799	0.59491	no hit
TMX1	Q9H3N1	Thioredoxin-related transmembrane protein 1	-0.131394	KtoA/WT	0.115557	0.689901	no hit
CCT6A	P40227	T-complex protein 1 subunit zeta	-0.131369	KtoA/WT	0.031656	0.421777	no hit
GALK1	P51570	Galactokinase	-0.131321	CtoS/WT	0.29323	0.884942	no hit
CCT7	Q99832	T-complex protein 1 subunit eta	-0.13083	CtoS/WT	0.447862	0.921551	enriched no hit
ALDOA	P04075	Fructose-bisphosphate aldolase A	-0.130727	KtoA/WT	0.105135	0.669326	no hit
SLC4A1AP	Q9BWU0	Kanadaptin	-0.130687	CtoS/WT	0.461656	0.923716	no hit
FH	P07954	Fumarate hydratase, mitochondrial	-0.130611	KtoA/WT	0.319007	0.859977	no hit
STUB1	Q9UNE7	E3 ubiquitin-protein ligase CHIP	-0.13028	CtoS/WT	0.492807	0.928192	no hit
RPS18	P62269	40S ribosomal protein S18	-0.12944	KtoA/WT	0.122436	0.702133	no hit
NPEPPS	P55786	Puromycin-sensitive aminopeptidase	-0.129349	KtoA/WT	0.0779476	0.600111	no hit
RDH11	Q8TC12	Retinol dehydrogenase 11	-0.129186	KtoA/WT	0.0848117	0.620183	enriched no hit
GDI2	P50395	Rab GDP dissociation inhibitor beta	-0.129131	KtoA/WT	0.0926824	0.640853	no hit
YES1	P07947	Tyrosine-protein kinase Yes	-0.129125	CtoS/WT	0.562141	0.936486	enriched no hit
RPL36	Q9Y3U8	60S ribosomal protein L36	-0.129094	KtoA/WT	0.487724	0.903753	no hit
CCDC124	Q96CT7	Coiled-coil domain-containing protein 124	-0.128859	CtoS/WT	0.476111	0.925861	no hit
TARS1	P26639	Threonine--tRNA ligase 1, cytoplasmic	-0.128347	KtoA/WT	0.0697664	0.575006	no hit
NACA	E9PAV3	Nascent polypeptide-associated complex subunit alpha, muscle-specific form	-0.128181	CtoS/WT	0.527092	0.932548	no hit
DCXR	Q7Z4W1	L-xylulose reductase	-0.128126	KtoA/WT	0.0845347	0.619412	no hit
PFN1	P07737	Profilin-1	-0.127918	CtoS/WT	0.543876	0.934493	enriched no hit
EEF2	P13639	Elongation factor 2	-0.12769	KtoA/WT	0.084504	0.619326	no hit
RNPEP	Q9H4A4	Aminopeptidase B	-0.126866	KtoA/WT	0.25381	0.83012	enriched no hit
AHSA1	O95433	Activator of 90 kDa heat shock protein ATPase homolog 1	-0.126791	KtoA/WT	0.25292	0.829624	no hit
PSMD3	O43242	26S proteasome non-ATPase regulatory subunit 3	-0.126756	CtoS/WT	0.137125	0.782453	no hit
STK38	Q15208	Serine/threonine-protein kinase 38	-0.126696	KtoA/WT	0.228251	0.814623	no hit
PPIA	P62937	Peptidyl-prolyl cis-trans isomerase A	-0.126467	CtoS/WT	0.392733	0.911513	enriched no hit
YBX3	P16989	Y-box-binding protein 3	-0.12644	CtoS/WT	0.773649	0.953035	no hit
ILKAP	Q9H0C8	Integrin-linked kinase-associated serine/threonine phosphatase 2C	-0.126255	CtoS/WT	0.230861	0.858264	no hit
ETF1	P62495	Eukaryotic peptide chain release factor subunit 1	-0.126103	KtoA/WT	0.338434	0.866946	no hit
YARS1	P54577	Tyrosine--tRNA ligase, cytoplasmic	-0.126005	KtoA/WT	0.0277143	0.405818	no hit
ELMOD2	Q8IZ81	ELMO domain-containing protein 2	-0.125998	KtoA/WT	0.203338	0.796532	no hit
FLOT2	Q14254	Flotillin-2	-0.125963	CtoS/WT	0.441086	0.920442	no hit
CPSF2	Q9P2I0	Cleavage and polyadenylation specificity factor subunit 2	-0.12567	KtoA/WT	0.501953	0.906226	no hit
CSK	P41240	Tyrosine-protein kinase CSK	-0.125162	CtoS/WT	0.635079	0.943367	no hit
NAP1L4	Q99733	Nucleosome assembly protein 1-like 4	-0.124786	CtoS/WT	0.359742	0.904176	no hit
GALK1	P51570	Galactokinase	-0.124583	KtoA/WT	0.139485	0.728662	no hit
PPID	Q08752	Peptidyl-prolyl cis-trans isomerase D	-0.124467	CtoS/WT	0.243952	0.864841	no hit
SPAG9	O60271	C-Jun-amino-terminal kinase-interacting protein 4	-0.1243	KtoA/WT	0.155497	0.749606	no hit
CKB	P12277	Creatine kinase B-type	-0.123323	KtoA/WT	0.142151	0.73239	no hit
SUMO1	P63165	Small ubiquitin-related modifier 1	-0.123318	CtoS/WT	0.361033	0.904486	no hit
TXNDC17	Q9BRA2	Thioredoxin domain-containing protein 17	-0.123215	CtoS/WT	0.55941	0.936196	no hit
RPL35	P42766	60S ribosomal protein L35	-0.122683	KtoA/WT	0.750016	0.935232	no hit
CFL2	Q9Y281	Cofilin-2	-0.122286	KtoA/WT	0.15095	0.743996	no hit
TXNL1	O43396	Thioredoxin-like protein 1	-0.122075	CtoS/WT	0.477989	0.92613	no hit
TMCO1	Q9UM00	Calcium load-activated calcium channel	-0.121884	KtoA/WT	0.0808231	0.608772	no hit
RPL12	P30050	60S ribosomal protein L12	-0.121783	CtoS/WT	0.510284	0.93048	no hit
GNAQ	P50148	Guanine nucleotide-binding protein G(q) subunit alpha	-0.121663	CtoS/WT	0.671807	0.946297	no hit
PRDX6	P30041	Peroxiredoxin-6	-0.121572	KtoA/WT	0.125717	0.707635	no hit
PPP6C	O00743	Serine/threonine-protein phosphatase 6 catalytic subunit	-0.120698	CtoS/WT	0.507693	0.93015	no hit
CLIC1	O00299	Chloride intracellular channel protein 1	-0.120567	KtoA/WT	0.101227	0.660889	no hit
PYGL	P06737	Glycogen phosphorylase, liver form	-0.120362	KtoA/WT	0.509624	0.907507	no hit
SRM	P19623	Spermidine synthase	-0.1199	KtoA/WT	0.333751	0.86533	enriched no hit
EEF1G	P26641	Elongation factor 1-gamma	-0.119822	KtoA/WT	0.174848	0.770972	no hit
PGD	P52209	6-phosphogluconate dehydrogenase, decarboxylating	-0.119763	KtoA/WT	0.22762	0.814205	no hit
PHB1	P35232	Prohibitin 1	-0.119647	KtoA/WT	0.469476	0.900385	no hit
POLR1E	Q9GZS1	DNA-directed RNA polymerase I subunit RPA49	-0.119321	KtoA/WT	0.163687	0.759117	no hit
H3-3B	P84243	Histone H3.3	-0.118958	KtoA/WT	0.584397	0.918375	no hit
DNAJB1	P25685	DnaJ homolog subfamily B member 1	-0.118856	KtoA/WT	0.183853	0.779718	no hit
NOMO3	P69849	Nodal modulator 3	-0.118718	KtoA/WT	0.373141	0.877809	no hit
CACYBP	Q9HB71	Calcyclin-binding protein	-0.1187	KtoA/WT	0.298884	0.851946	no hit
UCHL5	Q9Y5K5	Ubiquitin carboxyl-terminal hydrolase isozyme L5	-0.118552	KtoA/WT	0.177778	0.773893	no hit
RPS14	P62263	40S ribosomal protein S14	-0.118522	KtoA/WT	0.346121	0.869515	no hit
PPID	Q08752	Peptidyl-prolyl cis-trans isomerase D	-0.118452	KtoA/WT	0.100325	0.658879	no hit
DNAJC7	Q99615	DnaJ homolog subfamily C member 7	-0.118439	CtoS/WT	0.218231	0.85128	no hit
RPL27	P61353	60S ribosomal protein L27	-0.118142	CtoS/WT	0.71037	0.949064	no hit
AHNAK	Q09666	Neuroblast differentiation-associated protein AHNAK	-0.117952	KtoA/WT	0.61211	0.921781	no hit
ASH2L	Q9UBL3	Set1/Ash2 histone methyltransferase complex subunit ASH2	-0.117597	KtoA/WT	0.334372	0.865547	enriched no hit
PPA1	Q15181	Inorganic pyrophosphatase	-0.117429	CtoS/WT	0.44271	0.92071	no hit
RARS1	P54136	Arginine--tRNA ligase, cytoplasmic	-0.116309	KtoA/WT	0.0781383	0.600697	no hit
PGK1	P00558	Phosphoglycerate kinase 1	-0.116216	KtoA/WT	0.154469	0.74836	no hit
CCT2	P78371	T-complex protein 1 subunit beta	-0.116152	KtoA/WT	0.0964076	0.649872	no hit
SEPTIN2	Q15019	Septin-2	-0.116035	KtoA/WT	0.193671	0.788524	no hit
RAB1B	Q9H0U4	Ras-related protein Rab-1B	-0.11601	CtoS/WT	0.55559	0.935785	no hit
QARS1	P47897	Glutamine--tRNA ligase	-0.115891	KtoA/WT	0.164212	0.759702	no hit
PPAT	Q06203	Amidophosphoribosyltransferase	-0.115888	KtoA/WT	0.11385	0.686707	no hit
CDC42	P60953	Cell division control protein 42 homolog	-0.115736	KtoA/WT	0.469227	0.900337	no hit
DPYSL5	Q9BPU6	Dihydropyrimidinase-related protein 5	-0.115572	KtoA/WT	0.491631	0.904445	no hit
WDR12	Q9GZL7	Ribosome biogenesis protein WDR12	-0.115515	CtoS/WT	0.496304	0.928662	no hit
THOC5	Q13769	THO complex subunit 5 homolog	-0.115308	KtoA/WT	0.248135	0.826907	no hit
H2BC26	Q8N257	Histone H2B type 3-B	-0.115216	CtoS/WT	0.670521	0.9462	no hit
RER1	O15258	Protein RER1	-0.115159	CtoS/WT	0.302573	0.888097	no hit
MAPK1	P28482	Mitogen-activated protein kinase 1	-0.11431	KtoA/WT	0.139384	0.72852	no hit
ANXA11	P50995	Annexin A11	-0.114294	CtoS/WT	0.441403	0.920494	no hit
TPM3	P06753	Tropomyosin alpha-3 chain	-0.114244	KtoA/WT	0.0848822	0.620378	no hit
ALDH7A1	P49419	Alpha-aminoadipic semialdehyde dehydrogenase	-0.113807	KtoA/WT	0.257589	0.832194	no hit
WARS1	P23381	Tryptophan--tRNA ligase, cytoplasmic	-0.113724	KtoA/WT	0.128685	0.712438	no hit
NUDC	Q9Y266	Nuclear migration protein nudC	-0.113242	CtoS/WT	0.479573	0.926356	no hit
BPNT1	O95861	3'(2'),5'-bisphosphate nucleotidase 1	-0.11311	KtoA/WT	0.098378	0.654461	no hit
BAG2	O95816	BAG family molecular chaperone regulator 2	-0.112891	CtoS/WT	0.332397	0.897104	no hit
CARM1	Q86X55	Histone-arginine methyltransferase CARM1	-0.112793	KtoA/WT	0.133643	0.72012	no hit
MTAP	Q13126	S-methyl-5'-thioadenosine phosphorylase	-0.11268	CtoS/WT	0.505103	0.929817	no hit
TUBG1	P23258	Tubulin gamma-1 chain	-0.112143	KtoA/WT	0.336241	0.866194	no hit
METTL3	Q86U44	N6-adenosine-methyltransferase catalytic subunit	-0.111831	KtoA/WT	0.245939	0.825631	enriched no hit
RPL23	P62829	60S ribosomal protein L23	-0.111777	KtoA/WT	0.67546	0.928594	no hit
ADH5	P11766	Alcohol dehydrogenase class-3	-0.111436	CtoS/WT	0.293054	0.88488	no hit
ZC3H15	Q8WU90	Zinc finger CCCH domain-containing protein 15	-0.111389	KtoA/WT	0.207505	0.7998	no hit
BAG2	O95816	BAG family molecular chaperone regulator 2	-0.111169	KtoA/WT	0.157198	0.751643	no hit
PGK1	P00558	Phosphoglycerate kinase 1	-0.111163	CtoS/WT	0.358065	0.90377	no hit
FKBP3	Q00688	Peptidyl-prolyl cis-trans isomerase FKBP3	-0.110913	KtoA/WT	0.140086	0.729512	no hit
CSNK1E	P49674	Casein kinase I isoform epsilon	-0.110885	CtoS/WT	0.567841	0.937084	enriched no hit
YWHAE	P62258	14-3-3 protein epsilon	-0.110732	CtoS/WT	0.253847	0.869422	no hit
HSPA14	Q0VDF9	Heat shock 70 kDa protein 14	-0.110535	KtoA/WT	0.1595	0.754348	no hit
C9orf64	Q5T6V5	Queuosine salvage protein	-0.110452	KtoA/WT	0.269552	0.838438	no hit
STAU1	O95793	Double-stranded RNA-binding protein Staufen homolog 1	-0.11027	CtoS/WT	0.67168	0.946288	no hit
BOLA2B	Q9H3K6	BolA-like protein 2	-0.109613	KtoA/WT	0.169586	0.765532	no hit
SNX3	O60493	Sorting nexin-3	-0.109137	KtoA/WT	0.232412	0.817336	enriched no hit
DRG1	Q9Y295	Developmentally-regulated GTP-binding protein 1	-0.1091	KtoA/WT	0.114909	0.688695	no hit
FABP5	Q01469	Fatty acid-binding protein 5	-0.108528	KtoA/WT	0.267468	0.837384	no hit
PKM	P14618	Pyruvate kinase PKM	-0.1085	CtoS/WT	0.416179	0.91608	enriched no hit
EIF3I	Q13347	Eukaryotic translation initiation factor 3 subunit I	-0.106998	KtoA/WT	0.339569	0.867331	no hit
RO60	P10155	RNA-binding protein RO60	-0.106752	CtoS/WT	0.439746	0.920219	no hit
ESD	P10768	S-formylglutathione hydrolase	-0.106619	CtoS/WT	0.223289	0.854158	no hit
PHGDH	O43175	D-3-phosphoglycerate dehydrogenase	-0.106461	KtoA/WT	0.341838	0.868096	no hit
PNPT1	Q8TCS8	Polyribonucleotide nucleotidyltransferase 1, mitochondrial	-0.106433	KtoA/WT	0.233001	0.817713	no hit
MYDGF	Q969H8	Myeloid-derived growth factor	-0.106391	CtoS/WT	0.606033	0.940814	no hit
DKC1	O60832	H/ACA ribonucleoprotein complex subunit DKC1	-0.106388	KtoA/WT	0.597967	0.920079	no hit
TOMM70	O94826	Mitochondrial import receptor subunit TOM70	-0.106121	KtoA/WT	0.326454	0.862733	no hit
LRRC47	Q8N1G4	Leucine-rich repeat-containing protein 47	-0.105941	CtoS/WT	0.617831	0.941878	no hit
NDUFA10	O95299	NADH dehydrogenase [ubiquinone] 1 alpha subcomplex subunit 10, mitochondrial	-0.105643	CtoS/WT	0.414903	0.915844	no hit
ADSS2	P30520	Adenylosuccinate synthetase isozyme 2	-0.105563	CtoS/WT	0.511433	0.930626	no hit
TES	Q9UGI8	Testin	-0.105551	KtoA/WT	0.493519	0.904776	no hit
PLOD3	O60568	Multifunctional procollagen lysine hydroxylase and glycosyltransferase LH3	-0.105511	CtoS/WT	0.538743	0.93391	no hit
GAPDH	P04406	Glyceraldehyde-3-phosphate dehydrogenase	-0.105482	KtoA/WT	0.0893652	0.632422	no hit
DARS1	P14868	Aspartate--tRNA ligase, cytoplasmic	-0.104845	KtoA/WT	0.146371	0.738084	no hit
FASN	P49327	Fatty acid synthase	-0.104602	KtoA/WT	0.337084	0.866484	no hit
CWF19L1	Q69YN2	CWF19-like protein 1	-0.104561	KtoA/WT	0.51067	0.907679	no hit
LAP3	P28838	Cytosol aminopeptidase	-0.104145	KtoA/WT	0.155399	0.749488	no hit
DNAJB1	P25685	DnaJ homolog subfamily B member 1	-0.104145	CtoS/WT	0.432001	0.918904	no hit
SPIN1	Q9Y657	Spindlin-1	-0.104107	CtoS/WT	0.580851	0.938406	no hit
PAPSS1	O43252	Bifunctional 3'-phosphoadenosine 5'-phosphosulfate synthase 1	-0.103888	KtoA/WT	0.341695	0.868048	no hit
SRP14	P37108	Signal recognition particle 14 kDa protein	-0.103841	KtoA/WT	0.189903	0.785229	no hit
IMPA1	P29218	Inositol monophosphatase 1	-0.103576	KtoA/WT	0.166868	0.762619	no hit
BSG	P35613	Basigin	-0.103159	CtoS/WT	0.404246	0.913816	no hit
SBDS	Q9Y3A5	Ribosome maturation protein SBDS	-0.103097	KtoA/WT	0.152388	0.745796	no hit
HSD17B12	Q53GQ0	Very-long-chain 3-oxoacyl-CoA reductase	-0.103072	KtoA/WT	0.346193	0.869539	no hit
MAPRE2	Q15555	Microtubule-associated protein RP/EB family member 2	-0.10284	CtoS/WT	0.603236	0.940556	enriched no hit
RPL29	P47914	60S ribosomal protein L29	-0.102246	KtoA/WT	0.835807	0.941491	no hit
TCP1	P17987	T-complex protein 1 subunit alpha	-0.101905	KtoA/WT	0.466586	0.89983	no hit
PFAS	O15067	Phosphoribosylformylglycinamidine synthase	-0.101775	KtoA/WT	0.0847322	0.619962	no hit
ZNF207	O43670	BUB3-interacting and GLEBS motif-containing protein ZNF207	-0.101761	CtoS/WT	0.442338	0.920649	no hit
TWF1	Q12792	Twinfilin-1	-0.1017	KtoA/WT	0.559048	0.914989	no hit
SRP54	P61011	Signal recognition particle 54 kDa protein	-0.101234	KtoA/WT	0.54878	0.913535	no hit
ATP6V1B2	P21281	V-type proton ATPase subunit B, brain isoform	-0.101193	CtoS/WT	0.564823	0.936769	no hit
POLD1	P28340	DNA polymerase delta catalytic subunit	-0.100931	KtoA/WT	0.453089	0.897153	no hit
GSPT1	P15170	Eukaryotic peptide chain release factor GTP-binding subunit ERF3A	-0.100854	KtoA/WT	0.224034	0.811791	no hit
HNRNPA2B1	P22626	Heterogeneous nuclear ribonucleoproteins A2/B1	-0.100626	CtoS/WT	0.626538	0.94264	no hit
QDPR	P09417	Dihydropteridine reductase	-0.100508	KtoA/WT	0.498805	0.90569	no hit
CANX	P27824	Calnexin	-0.10046	CtoS/WT	0.459813	0.923434	no hit
EEF1D	P29692	Elongation factor 1-delta	-0.100435	KtoA/WT	0.163582	0.759	no hit
TSR1	Q2NL82	Pre-rRNA-processing protein TSR1 homolog	-0.100427	CtoS/WT	0.510981	0.930569	no hit
FRA10AC1	Q70Z53	Protein FRA10AC1	-0.100112	KtoA/WT	0.187069	0.782682	no hit
PPP2R2A	P63151	Serine/threonine-protein phosphatase 2A 55 kDa regulatory subunit B alpha isoform	-0.0996797	CtoS/WT	0.631407	0.943057	no hit
PRMT5	O14744	Protein arginine N-methyltransferase 5	-0.0996545	KtoA/WT	0.573478	0.91695	no hit
YWHAQ	P27348	14-3-3 protein theta	-0.0993954	KtoA/WT	0.286359	0.846465	no hit
PSMC5	P62195	26S proteasome regulatory subunit 8	-0.098964	KtoA/WT	0.259705	0.833333	no hit
H3-7	Q5TEC6	Histone H3-7	-0.0988399	KtoA/WT	0.669681	0.928022	no hit
CTBP2	P56545	C-terminal-binding protein 2	-0.0988312	CtoS/WT	0.485088	0.927133	no hit
DNTTIP2	Q5QJE6	Deoxynucleotidyltransferase terminal-interacting protein 2	-0.0987065	KtoA/WT	0.559602	0.915066	no hit
SPTAN1	Q13813	Spectrin alpha chain, non-erythrocytic 1	-0.0986657	CtoS/WT	0.50791	0.930178	no hit
RPL17	P18621	60S ribosomal protein L17	-0.0982796	CtoS/WT	0.774925	0.953108	no hit
SHMT2	P34897	Serine hydroxymethyltransferase, mitochondrial	-0.0982237	KtoA/WT	0.225551	0.812819	no hit
EIF3CL	B5ME19	Eukaryotic translation initiation factor 3 subunit C-like protein	-0.0981774	KtoA/WT	0.153519	0.747197	no hit
TUBB	P07437	Tubulin beta chain	-0.0980354	KtoA/WT	0.214935	0.805374	no hit
IMMT	Q16891	MICOS complex subunit MIC60	-0.0978631	CtoS/WT	0.555795	0.935807	no hit
PSMA7	O14818	Proteasome subunit alpha type-7	-0.0975312	CtoS/WT	0.362129	0.904747	no hit
EIF4G2	P78344	Eukaryotic translation initiation factor 4 gamma 2	-0.0973705	CtoS/WT	0.335328	0.897912	no hit
PARP1	P09874	Poly [ADP-ribose] polymerase 1	-0.0973409	KtoA/WT	0.58204	0.918072	no hit
PABPC4	Q13310	Polyadenylate-binding protein 4	-0.0971137	CtoS/WT	0.538655	0.9339	no hit
SRPRA	P08240	Signal recognition particle receptor subunit alpha	-0.0967568	KtoA/WT	0.725946	0.933228	no hit
USP9X	Q93008	Probable ubiquitin carboxyl-terminal hydrolase FAF-X	-0.0967264	CtoS/WT	0.406595	0.914272	no hit
POLR1E	Q9GZS1	DNA-directed RNA polymerase I subunit RPA49	-0.096254	CtoS/WT	0.448372	0.921633	no hit
RALA	P11233	Ras-related protein Ral-A	-0.0960871	CtoS/WT	0.509951	0.930438	no hit
SNX6	Q9UNH7	Sorting nexin-6	-0.0959725	CtoS/WT	0.540684	0.934132	no hit
CTPS1	P17812	CTP synthase 1	-0.0959394	KtoA/WT	0.199757	0.793638	no hit
ACO2	Q99798	Aconitate hydratase, mitochondrial	-0.0956726	KtoA/WT	0.392086	0.883023	no hit
LUC7L2	Q9Y383	Putative RNA-binding protein Luc7-like 2	-0.0955969	KtoA/WT	0.316863	0.859164	no hit
RAB10	P61026	Ras-related protein Rab-10	-0.0953398	KtoA/WT	0.209903	0.801634	no hit
ACTR1A	P61163	Alpha-centractin	-0.0952311	CtoS/WT	0.508245	0.930221	no hit
ACTN1	P12814	Alpha-actinin-1	-0.095153	KtoA/WT	0.232179	0.817186	no hit
RPL13	P26373	60S ribosomal protein L13	-0.094861	KtoA/WT	0.431596	0.892581	no hit
YWHAZ	P63104	14-3-3 protein zeta/delta	-0.094603	CtoS/WT	0.437775	0.919888	no hit
CSE1L	P55060	Exportin-2	-0.0945954	CtoS/WT	0.530482	0.93295	no hit
AP1G1	O43747	AP-1 complex subunit gamma-1	-0.0942341	CtoS/WT	0.457874	0.923135	no hit
TUBB4B	P68371	Tubulin beta-4B chain	-0.0942011	KtoA/WT	0.426644	0.891469	enriched no hit
TBCE	Q15813	Tubulin-specific chaperone E	-0.0939884	KtoA/WT	0.265777	0.836518	no hit
TTLL12	Q14166	Tubulin--tyrosine ligase-like protein 12	-0.09398	CtoS/WT	0.414383	0.915747	no hit
GLUD1	P00367	Glutamate dehydrogenase 1, mitochondrial	-0.0939547	CtoS/WT	0.428985	0.918381	no hit
ATIC	P31939	Bifunctional purine biosynthesis protein ATIC	-0.0934741	KtoA/WT	0.335443	0.865919	no hit
GTF3C3	Q9Y5Q9	General transcription factor 3C polypeptide 3	-0.0932395	KtoA/WT	0.714572	0.932237	no hit
SF3B2	Q13435	Splicing factor 3B subunit 2	-0.0931121	KtoA/WT	0.361673	0.874422	no hit
PRPF40A	O75400	Pre-mRNA-processing factor 40 homolog A	-0.09284	KtoA/WT	0.345583	0.869339	no hit
ARPC2	O15144	Actin-related protein 2/3 complex subunit 2	-0.0927799	KtoA/WT	0.408549	0.887205	no hit
PSMD6	Q15008	26S proteasome non-ATPase regulatory subunit 6	-0.0927231	KtoA/WT	0.223822	0.811646	no hit
DCTN1	Q14203	Dynactin subunit 1	-0.0925601	CtoS/WT	0.5185	0.931506	no hit
NMT1	P30419	Glycylpeptide N-tetradecanoyltransferase 1	-0.0924598	KtoA/WT	0.35614	0.872719	no hit
TMEM59	Q9BXS4	Transmembrane protein 59	-0.0918956	CtoS/WT	0.751622	0.951725	no hit
FSCN1	Q16658	Fascin	-0.0916963	KtoA/WT	0.38126	0.880099	no hit
CNP	P09543	2',3'-cyclic-nucleotide 3'-phosphodiesterase	-0.0914258	CtoS/WT	0.468671	0.924772	no hit
SLC12A2	P55011	Solute carrier family 12 member 2	-0.0912233	CtoS/WT	0.561159	0.936382	no hit
IARS1	P41252	Isoleucine--tRNA ligase, cytoplasmic	-0.0911942	KtoA/WT	0.569644	0.916438	enriched no hit
RAB39B	Q96DA2	Ras-related protein Rab-39B	-0.0910905	CtoS/WT	0.66184	0.945533	enriched no hit
RPL4	P36578	60S ribosomal protein L4	-0.0910904	CtoS/WT	0.775277	0.953129	no hit
FUBP3	Q96I24	Far upstream element-binding protein 3	-0.0910169	KtoA/WT	0.39242	0.883111	no hit
SNRPB2	P08579	U2 small nuclear ribonucleoprotein B''	-0.0909954	CtoS/WT	0.591754	0.939472	no hit
SNRPGP15	A8MWD9	Putative small nuclear ribonucleoprotein G-like protein 15	-0.0905572	KtoA/WT	0.497193	0.905413	no hit
CCT5	P48643	T-complex protein 1 subunit epsilon	-0.0903897	CtoS/WT	0.357884	0.903726	no hit
PPP6C	O00743	Serine/threonine-protein phosphatase 6 catalytic subunit	-0.0900496	KtoA/WT	0.463913	0.89931	no hit
POLDIP3	Q9BY77	Polymerase delta-interacting protein 3	-0.0899812	KtoA/WT	0.714413	0.932223	no hit
AP1G1	O43747	AP-1 complex subunit gamma-1	-0.0896596	KtoA/WT	0.295223	0.850385	no hit
AARS1	P49588	Alanine--tRNA ligase, cytoplasmic	-0.0896556	KtoA/WT	0.157032	0.751446	no hit
MYH10	P35580	Myosin-10	-0.0895369	KtoA/WT	0.314572	0.858283	no hit
MANF	P55145	Mesencephalic astrocyte-derived neurotrophic factor	-0.0889737	CtoS/WT	0.612308	0.941385	no hit
PRKAR2A	P13861	cAMP-dependent protein kinase type II-alpha regulatory subunit	-0.0887827	KtoA/WT	0.315016	0.858455	no hit
MARS1	P56192	Methionine--tRNA ligase, cytoplasmic	-0.0887255	KtoA/WT	0.517242	0.908745	enriched no hit
PSMD12	O00232	26S proteasome non-ATPase regulatory subunit 12	-0.0886807	KtoA/WT	0.308644	0.855953	no hit
CMBL	Q96DG6	Carboxymethylenebutenolidase homolog	-0.0885148	KtoA/WT	0.405613	0.886481	no hit
NUDC	Q9Y266	Nuclear migration protein nudC	-0.088481	KtoA/WT	0.412991	0.888283	no hit
RPL27	P61353	60S ribosomal protein L27	-0.0884056	KtoA/WT	0.680472	0.929082	no hit
EIF2D	P41214	Eukaryotic translation initiation factor 2D	-0.0879803	KtoA/WT	0.661076	0.927153	no hit
IMPA1	P29218	Inositol monophosphatase 1	-0.0877044	CtoS/WT	0.429622	0.918492	no hit
PHB2	Q99623	Prohibitin-2	-0.0869134	KtoA/WT	0.463449	0.89922	no hit
OAT	P04181	Ornithine aminotransferase, mitochondrial	-0.0867935	CtoS/WT	0.653599	0.944884	no hit
RHEB	Q15382	GTP-binding protein Rheb	-0.0867073	CtoS/WT	0.537925	0.933816	no hit
SPTLC1	O15269	Serine palmitoyltransferase 1	-0.086657	KtoA/WT	0.536971	0.911802	no hit
EIF4B	P23588	Eukaryotic translation initiation factor 4B	-0.0864422	KtoA/WT	0.736435	0.934116	no hit
HSPA4L	O95757	Heat shock 70 kDa protein 4L	-0.0859249	KtoA/WT	0.37586	0.878586	no hit
EIF2D	P41214	Eukaryotic translation initiation factor 2D	-0.0857706	CtoS/WT	0.773031	0.952999	no hit
IGF2BP1	Q9NZI8	Insulin-like growth factor 2 mRNA-binding protein 1	-0.0855335	CtoS/WT	0.577302	0.938051	enriched no hit
RPS2	P15880	40S ribosomal protein S2	-0.0848736	CtoS/WT	0.744527	0.951287	no hit
PES1	O00541	Pescadillo homolog	-0.0847681	KtoA/WT	0.408529	0.8872	no hit
ACTL6A	O96019	Actin-like protein 6A	-0.0845624	KtoA/WT	0.409924	0.887541	no hit
RAB1A	P62820	Ras-related protein Rab-1A	-0.0845107	KtoA/WT	0.334441	0.865571	no hit
ESD	P10768	S-formylglutathione hydrolase	-0.0841256	KtoA/WT	0.154439	0.748324	no hit
MAP4	P27816	Microtubule-associated protein 4	-0.083609	CtoS/WT	0.741324	0.951087	no hit
ARPC1A	Q92747	Actin-related protein 2/3 complex subunit 1A	-0.0835469	CtoS/WT	0.483953	0.926974	no hit
ASNS	P08243	Asparagine synthetase [glutamine-hydrolyzing]	-0.0833248	KtoA/WT	0.168559	0.764439	no hit
ADRM1	Q16186	Proteasomal ubiquitin receptor ADRM1	-0.0823343	CtoS/WT	0.592947	0.939587	no hit
GART	P22102	Trifunctional purine biosynthetic protein adenosine-3	-0.0819745	KtoA/WT	0.218202	0.807727	no hit
ACLY	P53396	ATP-citrate synthase	-0.0818002	KtoA/WT	0.234091	0.818408	no hit
GGCT	O75223	Gamma-glutamylcyclotransferase	-0.0816017	KtoA/WT	0.215118	0.805507	no hit
IMMT	Q16891	MICOS complex subunit MIC60	-0.0815783	KtoA/WT	0.466767	0.899865	no hit
LRRC40	Q9H9A6	Leucine-rich repeat-containing protein 40	-0.0814971	KtoA/WT	0.191181	0.786358	no hit
RPL31	P62899	60S ribosomal protein L31	-0.0814719	CtoS/WT	0.593017	0.939593	no hit
UFL1	O94874	E3 UFM1-protein ligase 1	-0.0811184	KtoA/WT	0.452844	0.897103	no hit
PFN1	P07737	Profilin-1	-0.0811084	KtoA/WT	0.568446	0.916276	enriched no hit
PSMD14	O00487	26S proteasome non-ATPase regulatory subunit 14	-0.0808744	CtoS/WT	0.695395	0.948024	enriched no hit
API5	Q9BZZ5	Apoptosis inhibitor 5	-0.0803332	CtoS/WT	0.553384	0.935546	no hit
COPB2	P35606	Coatomer subunit beta'	-0.0800593	KtoA/WT	0.506961	0.907066	no hit
DDB1	Q16531	DNA damage-binding protein 1	-0.0798571	CtoS/WT	0.591	0.9394	no hit
ACTN4	O43707	Alpha-actinin-4	-0.0796146	KtoA/WT	0.459671	0.898476	no hit
PPIH	O43447	Peptidyl-prolyl cis-trans isomerase H	-0.0793312	KtoA/WT	0.328647	0.863524	no hit
ANXA5	P08758	Annexin A5	-0.0792248	CtoS/WT	0.595239	0.939805	no hit
PNN	Q9H307	Pinin	-0.0791869	KtoA/WT	0.346024	0.869483	no hit
SHMT1	P34896	Serine hydroxymethyltransferase, cytosolic	-0.0789472	CtoS/WT	0.718042	0.949581	no hit
DYNC1H1	Q14204	Cytoplasmic dynein 1 heavy chain 1	-0.0786999	KtoA/WT	0.223019	0.811096	no hit
NANS	Q9NR45	Sialic acid synthase	-0.0782231	KtoA/WT	0.68109	0.929142	no hit
COX5B	P10606	Cytochrome c oxidase subunit 5B, mitochondrial	-0.078028	KtoA/WT	0.570951	0.916613	no hit
TIMM44	O43615	Mitochondrial import inner membrane translocase subunit TIM44	-0.0779188	KtoA/WT	0.206761	0.799224	no hit
QARS1	P47897	Glutamine--tRNA ligase	-0.0779088	CtoS/WT	0.528029	0.932659	no hit
FDPS	P14324	Farnesyl pyrophosphate synthase	-0.077712	KtoA/WT	0.458279	0.898199	no hit
SNX6	Q9UNH7	Sorting nexin-6	-0.0775112	KtoA/WT	0.464026	0.899332	no hit
ODR4	Q5SWX8	Protein odr-4 homolog	-0.0769165	KtoA/WT	0.495026	0.905038	no hit
CNBP	P62633	CCHC-type zinc finger nucleic acid binding protein	-0.0768784	CtoS/WT	0.711437	0.949137	no hit
ENOPH1	Q9UHY7	Enolase-phosphatase E1	-0.0768449	CtoS/WT	0.639912	0.943771	no hit
NAA15	Q9BXJ9	N-alpha-acetyltransferase 15, NatA auxiliary subunit	-0.0767894	CtoS/WT	0.42894	0.918373	no hit
EIF1AY	O14602	Eukaryotic translation initiation factor 1A, Y-chromosomal	-0.0766277	CtoS/WT	0.838455	0.956507	no hit
AGFG1	P52594	Arf-GAP domain and FG repeat-containing protein 1	-0.0765223	CtoS/WT	0.68637	0.947377	no hit
VRK1	Q99986	Serine/threonine-protein kinase VRK1	-0.0764305	KtoA/WT	0.408716	0.887246	no hit
PREP	P48147	Prolyl endopeptidase	-0.0763511	CtoS/WT	0.427235	0.918074	no hit
ALDH9A1	P49189	4-trimethylaminobutyraldehyde dehydrogenase	-0.0761875	KtoA/WT	0.366171	0.875772	no hit
CBS	P35520	Cystathionine beta-synthase	-0.076139	CtoS/WT	0.406378	0.91423	no hit
RAB11A	P62491	Ras-related protein Rab-11A	-0.0760991	KtoA/WT	0.241575	0.823038	no hit
EIF3H	O15372	Eukaryotic translation initiation factor 3 subunit H	-0.075756	CtoS/WT	0.531688	0.933092	no hit
EPRS1	P07814	Bifunctional glutamate/proline--tRNA ligase	-0.0757462	KtoA/WT	0.219343	0.808536	no hit
ATXN2	Q99700	Ataxin-2	-0.07568	CtoS/WT	0.475294	0.925742	no hit
LDHA	P00338	L-lactate dehydrogenase A chain	-0.0756736	KtoA/WT	0.500736	0.906019	no hit
NUP160	Q12769	Nuclear pore complex protein Nup160	-0.0755696	KtoA/WT	0.432878	0.892865	no hit
SLC25A6	P12236	ADP/ATP translocase 3	-0.0755562	KtoA/WT	0.605136	0.920951	no hit
MAP2K1	Q02750	Dual specificity mitogen-activated protein kinase kinase 1	-0.0753843	KtoA/WT	0.38091	0.880002	no hit
RO60	P10155	RNA-binding protein RO60	-0.0751379	KtoA/WT	0.420294	0.89001	no hit
ALDH6A1	Q02252	Methylmalonate-semialdehyde dehydrogenase [acylating], mitochondrial	-0.0749302	KtoA/WT	0.59788	0.920069	no hit
GMPS	P49915	GMP synthase [glutamine-hydrolyzing]	-0.0748996	CtoS/WT	0.651178	0.94469	no hit
RAB6A	P20340	Ras-related protein Rab-6A	-0.0748912	KtoA/WT	0.80755	0.939568	no hit
RNH1	P13489	Ribonuclease inhibitor	-0.0748911	KtoA/WT	0.672455	0.928297	enriched no hit
PSMD7	P51665	26S proteasome non-ATPase regulatory subunit 7	-0.0747671	CtoS/WT	0.590804	0.939381	no hit
MYH9	P35579	Myosin-9	-0.0745437	KtoA/WT	0.356779	0.872918	no hit
RRP9	O43818	U3 small nucleolar RNA-interacting protein 2	-0.0744599	CtoS/WT	0.594962	0.939779	no hit
DRG2	P55039	Developmentally-regulated GTP-binding protein 2	-0.0743207	CtoS/WT	0.507079	0.930072	no hit
CUL4B	Q13620	Cullin-4B	-0.0742596	KtoA/WT	0.450203	0.896561	no hit
CBFB	Q13951	Core-binding factor subunit beta	-0.0742567	KtoA/WT	0.472111	0.900886	no hit
XPO1	O14980	Exportin-1	-0.0737962	CtoS/WT	0.858395	0.957474	no hit
RPS4X	P62701	40S ribosomal protein S4, X isoform	-0.0730202	KtoA/WT	0.628718	0.92369	enriched no hit
GAPDH	P04406	Glyceraldehyde-3-phosphate dehydrogenase	-0.073018	CtoS/WT	0.42749	0.918119	no hit
SFPQ	P23246	Splicing factor, proline- and glutamine-rich	-0.0728347	KtoA/WT	0.216747	0.806686	no hit
QDPR	P09417	Dihydropteridine reductase	-0.07269	CtoS/WT	0.741337	0.951088	no hit
CCT3	P49368	T-complex protein 1 subunit gamma	-0.0722996	KtoA/WT	0.473525	0.901152	no hit
FARSA	Q9Y285	Phenylalanine--tRNA ligase alpha subunit	-0.0720782	CtoS/WT	0.63137	0.943054	no hit
TMX3	Q96JJ7	Protein disulfide-isomerase TMX3	-0.0720606	CtoS/WT	0.536753	0.933681	no hit
ILKAP	Q9H0C8	Integrin-linked kinase-associated serine/threonine phosphatase 2C	-0.0717725	KtoA/WT	0.312792	0.857591	no hit
SRP72	O76094	Signal recognition particle subunit SRP72	-0.0715731	CtoS/WT	0.787152	0.953803	no hit
ARHGEF2	Q92974	Rho guanine nucleotide exchange factor 2	-0.0714057	KtoA/WT	0.609004	0.921414	no hit
HMGB1	P09429	High mobility group protein B1	-0.0712776	CtoS/WT	0.587334	0.939044	no hit
DRG2	P55039	Developmentally-regulated GTP-binding protein 2	-0.0712602	KtoA/WT	0.345865	0.869431	no hit
THOC3	Q96J01	THO complex subunit 3	-0.0709545	CtoS/WT	0.46745	0.92459	enriched no hit
ACTR3	P61158	Actin-related protein 3	-0.070842	KtoA/WT	0.404809	0.886281	no hit
CLTC	Q00610	Clathrin heavy chain 1	-0.0707158	KtoA/WT	0.513258	0.908101	no hit
EIF3L	Q9Y262	Eukaryotic translation initiation factor 3 subunit L	-0.070689	KtoA/WT	0.615308	0.922156	no hit
NCAPH	Q15003	Condensin complex subunit 2	-0.0705954	KtoA/WT	0.599332	0.920247	no hit
GLOD4	Q9HC38	Glyoxalase domain-containing protein 4	-0.0701208	CtoS/WT	0.665231	0.945795	no hit
CSE1L	P55060	Exportin-2	-0.0699198	KtoA/WT	0.492017	0.904513	no hit
ESYT1	Q9BSJ8	Extended synaptotagmin-1	-0.0693485	KtoA/WT	0.536507	0.911732	no hit
ATP5PB	P24539	ATP synthase F(0) complex subunit B1, mitochondrial	-0.0692956	KtoA/WT	0.395755	0.883981	no hit
HSP90AA1	P07900	Heat shock protein HSP 90-alpha	-0.069174	KtoA/WT	0.354392	0.872171	no hit
RAB7A	P51149	Ras-related protein Rab-7a	-0.0690862	KtoA/WT	0.761583	0.936153	no hit
LRRC40	Q9H9A6	Leucine-rich repeat-containing protein 40	-0.06893	CtoS/WT	0.455672	0.922792	no hit
PPP5C	P53041	Serine/threonine-protein phosphatase 5	-0.068783	KtoA/WT	0.413213	0.888336	no hit
RPS11	P62280	40S ribosomal protein S11	-0.0687328	KtoA/WT	0.692687	0.930246	enriched no hit
RRS1	Q15050	Ribosome biogenesis regulatory protein homolog	-0.0686906	CtoS/WT	0.904088	0.959537	no hit
HP1BP3	Q5SSJ5	Heterochromatin protein 1-binding protein 3	-0.068617	KtoA/WT	0.751269	0.935333	no hit
APEX1	P27695	DNA-(apurinic or apyrimidinic site) endonuclease	-0.0683779	KtoA/WT	0.314042	0.858078	no hit
MAPRE1	Q15691	Microtubule-associated protein RP/EB family member 1	-0.0682869	CtoS/WT	0.805918	0.95483	no hit
DEK	P35659	Protein DEK	-0.0681922	KtoA/WT	0.717447	0.93249	no hit
SPAG9	O60271	C-Jun-amino-terminal kinase-interacting protein 4	-0.0676481	CtoS/WT	0.601937	0.940435	no hit
MRI1	Q9BV20	Methylthioribose-1-phosphate isomerase	-0.0670267	CtoS/WT	0.620051	0.942074	no hit
IQGAP1	P46940	Ras GTPase-activating-like protein IQGAP1	-0.0668975	KtoA/WT	0.541996	0.912548	no hit
TCEA1	P23193	Transcription elongation factor A protein 1	-0.0668827	KtoA/WT	0.401624	0.885483	no hit
MDH2	P40926	Malate dehydrogenase, mitochondrial	-0.0668193	CtoS/WT	0.581134	0.938434	no hit
IDE	P14735	Insulin-degrading enzyme	-0.0667437	CtoS/WT	0.748033	0.951504	no hit
DCXR	Q7Z4W1	L-xylulose reductase	-0.0665758	CtoS/WT	0.545303	0.934653	no hit
LTA4H	P09960	Leukotriene A-4 hydrolase	-0.0664108	KtoA/WT	0.330274	0.864105	no hit
NUP98	P52948	Nuclear pore complex protein Nup98-Nup96	-0.0662599	KtoA/WT	0.851571	0.942512	enriched no hit
CCT6A	P40227	T-complex protein 1 subunit zeta	-0.0662447	CtoS/WT	0.464692	0.924177	no hit
CTSD	P07339	Cathepsin D	-0.0659031	KtoA/WT	0.546023	0.913137	no hit
CDC37	Q16543	Hsp90 co-chaperone Cdc37	-0.0657513	CtoS/WT	0.480733	0.926521	no hit
SAE1	Q9UBE0	SUMO-activating enzyme subunit 1	-0.0656869	KtoA/WT	0.543379	0.912751	no hit
HSPA1A	P0DMV8	Heat shock 70 kDa protein 1A	-0.0655516	KtoA/WT	0.438699	0.894136	no hit
HARS1	P12081	Histidine--tRNA ligase, cytoplasmic	-0.0651187	KtoA/WT	0.414071	0.888541	no hit
MRPS15	P82914	28S ribosomal protein S15, mitochondrial	-0.0650892	KtoA/WT	0.635367	0.924428	no hit
RPS10	P46783	40S ribosomal protein S10	-0.0649805	KtoA/WT	0.650839	0.926092	no hit
DPYSL5	Q9BPU6	Dihydropyrimidinase-related protein 5	-0.0649218	CtoS/WT	0.794338	0.954202	no hit
H2AC17	P0C0S8	Histone H2A type 1	-0.0647283	CtoS/WT	0.817197	0.955426	no hit
OLA1	Q9NTK5	Obg-like ATPase 1	-0.0647131	CtoS/WT	0.782998	0.953569	no hit
ENOPH1	Q9UHY7	Enolase-phosphatase E1	-0.064609	KtoA/WT	0.559958	0.915115	no hit
CTSD	P07339	Cathepsin D	-0.064558	CtoS/WT	0.689841	0.947628	no hit
SLC25A1	P53007	Tricarboxylate transport protein, mitochondrial	-0.0645356	KtoA/WT	0.658753	0.926915	no hit
FDPS	P14324	Farnesyl pyrophosphate synthase	-0.064456	CtoS/WT	0.678066	0.946767	no hit
CA2	P00918	Carbonic anhydrase 2	-0.0644168	KtoA/WT	0.454406	0.89742	no hit
TPM4	P67936	Tropomyosin alpha-4 chain	-0.0643506	KtoA/WT	0.477319	0.901861	no hit
NT5DC1	Q5TFE4	5'-nucleotidase domain-containing protein 1	-0.0640529	KtoA/WT	0.475369	0.901498	no hit
SEPTIN11	Q9NVA2	Septin-11	-0.0639105	CtoS/WT	0.572444	0.937558	no hit
FLNA	P21333	Filamin-A	-0.063882	CtoS/WT	0.598046	0.940071	no hit
RBM25	P49756	RNA-binding protein 25	-0.0638672	CtoS/WT	0.539693	0.934019	no hit
GLRX3	O76003	Glutaredoxin-3	-0.0633068	CtoS/WT	0.654866	0.944985	no hit
TMED2	Q15363	Transmembrane emp24 domain-containing protein 2	-0.0631997	CtoS/WT	0.627473	0.94272	no hit
OTUB1	Q96FW1	Ubiquitin thioesterase OTUB1	-0.0630859	KtoA/WT	0.59068	0.919173	enriched no hit
EIF2S2	P20042	Eukaryotic translation initiation factor 2 subunit 2	-0.0630857	CtoS/WT	0.59111	0.93941	no hit
LCLAT1	Q6UWP7	Lysocardiolipin acyltransferase 1	-0.0629255	CtoS/WT	0.699261	0.948297	no hit
RPL15	P61313	60S ribosomal protein L15	-0.0627239	KtoA/WT	0.785898	0.938006	no hit
RPS7	P62081	40S ribosomal protein S7	-0.0626055	CtoS/WT	0.752645	0.951787	no hit
PIN4	Q9Y237	Peptidyl-prolyl cis-trans isomerase NIMA-interacting 4	-0.062571	KtoA/WT	0.53472	0.911463	no hit
EIF4H	Q15056	Eukaryotic translation initiation factor 4H	-0.0622521	KtoA/WT	0.518136	0.908888	no hit
PURA	Q00577	Transcriptional activator protein Pur-alpha	-0.0620804	KtoA/WT	0.546133	0.913153	no hit
RPL4	P36578	60S ribosomal protein L4	-0.0619995	KtoA/WT	0.77338	0.937066	no hit
KIF11	P52732	Kinesin-like protein KIF11	-0.0617462	KtoA/WT	0.403647	0.885991	no hit
TXNRD1	Q16881	Thioredoxin reductase 1, cytoplasmic	-0.0616459	CtoS/WT	0.678999	0.946836	no hit
CHMP2B	Q9UQN3	Charged multivesicular body protein 2b	-0.0615998	CtoS/WT	0.758658	0.952151	no hit
EIF3H	O15372	Eukaryotic translation initiation factor 3 subunit H	-0.0613571	KtoA/WT	0.452835	0.897101	no hit
RPL9P9	P32969	60S ribosomal protein L9	-0.0612781	KtoA/WT	0.600766	0.920422	enriched no hit
METAP2	P50579	Methionine aminopeptidase 2	-0.0611914	CtoS/WT	0.807011	0.954889	no hit
TUBB6	Q9BUF5	Tubulin beta-6 chain	-0.0609632	KtoA/WT	0.415184	0.888807	no hit
EIF3E	P60228	Eukaryotic translation initiation factor 3 subunit E	-0.0609394	KtoA/WT	0.431774	0.892621	no hit
RPS16	P62249	40S ribosomal protein S16	-0.0608939	CtoS/WT	0.568184	0.937119	no hit
RCC2	Q9P258	Protein RCC2	-0.0606235	KtoA/WT	0.418159	0.889511	no hit
HNRNPR	O43390	Heterogeneous nuclear ribonucleoprotein R	-0.0606024	CtoS/WT	0.710071	0.949044	no hit
NUP210	Q8TEM1	Nuclear pore membrane glycoprotein 210	-0.0605343	KtoA/WT	0.676122	0.928659	no hit
PSAT1	Q9Y617	Phosphoserine aminotransferase	-0.060409	KtoA/WT	0.34613	0.869518	no hit
RUVBL2	Q9Y230	RuvB-like 2	-0.0603468	KtoA/WT	0.513507	0.908142	no hit
USP15	Q9Y4E8	Ubiquitin carboxyl-terminal hydrolase 15	-0.0601859	KtoA/WT	0.572207	0.916781	no hit
LPCAT1	Q8NF37	Lysophosphatidylcholine acyltransferase 1	-0.0600864	CtoS/WT	0.787559	0.953826	no hit
CYFIP1	Q7L576	Cytoplasmic FMR1-interacting protein 1	-0.0600496	CtoS/WT	0.601334	0.940379	no hit
UGGT1	Q9NYU2	UDP-glucose:glycoprotein glucosyltransferase 1	-0.0598215	CtoS/WT	0.743937	0.95125	no hit
TRIP13	Q15645	Pachytene checkpoint protein 2 homolog	-0.0597727	CtoS/WT	0.69226	0.947801	no hit
GDI2	P50395	Rab GDP dissociation inhibitor beta	-0.0595041	CtoS/WT	0.601099	0.940357	no hit
RPL8	P62917	60S ribosomal protein L8	-0.0593793	CtoS/WT	0.868689	0.957957	no hit
USP9X	Q93008	Probable ubiquitin carboxyl-terminal hydrolase FAF-X	-0.0593328	KtoA/WT	0.450597	0.896643	no hit
ST13	P50502	Hsc70-interacting protein	-0.0590268	KtoA/WT	0.434861	0.893301	no hit
KLC1	Q07866	Kinesin light chain 1	-0.0589552	KtoA/WT	0.470229	0.900528	no hit
CCT4	P50991	T-complex protein 1 subunit delta	-0.0588194	CtoS/WT	0.679082	0.946842	no hit
PGAM1	P18669	Phosphoglycerate mutase 1	-0.058716	KtoA/WT	0.390502	0.882604	no hit
DNAJC10	Q8IXB1	DnaJ homolog subfamily C member 10	-0.0585264	KtoA/WT	0.556997	0.914702	enriched no hit
AP1M1	Q9BXS5	AP-1 complex subunit mu-1	-0.0584852	CtoS/WT	0.872633	0.958139	enriched no hit
DPYSL2	Q16555	Dihydropyrimidinase-related protein 2	-0.0578028	CtoS/WT	0.693348	0.947879	no hit
DENR	O43583	Density-regulated protein	-0.0575078	KtoA/WT	0.736768	0.934144	no hit
EPHA4	P54764	Ephrin type-A receptor 4	-0.0574234	KtoA/WT	0.776974	0.937338	no hit
GSTO1	P78417	Glutathione S-transferase omega-1	-0.0574031	KtoA/WT	0.665044	0.927556	no hit
ACOT7	O00154	Cytosolic acyl coenzyme A thioester hydrolase	-0.0571618	KtoA/WT	0.583963	0.918319	no hit
FARSB	Q9NSD9	Phenylalanine--tRNA ligase beta subunit	-0.0570909	KtoA/WT	0.529232	0.910627	no hit
RNH1	P13489	Ribonuclease inhibitor	-0.0570311	CtoS/WT	0.828014	0.955983	enriched no hit
MATR3	P43243	Matrin-3	-0.0569861	KtoA/WT	0.459401	0.898422	no hit
UBA1	P22314	Ubiquitin-like modifier-activating enzyme 1	-0.0569355	KtoA/WT	0.595739	0.919804	no hit
DLD	P09622	Dihydrolipoyl dehydrogenase, mitochondrial	-0.0568933	KtoA/WT	0.60718	0.921196	no hit
MYL12B	O14950	Myosin regulatory light chain 12B	-0.0568683	KtoA/WT	0.637473	0.924659	no hit
HGS	O14964	Hepatocyte growth factor-regulated tyrosine kinase substrate	-0.0568626	CtoS/WT	0.740285	0.951022	no hit
POR	P16435	NADPH--cytochrome P450 reductase	-0.0568261	KtoA/WT	0.552576	0.914078	no hit
HMGCS1	Q01581	Hydroxymethylglutaryl-CoA synthase, cytoplasmic	-0.0565595	CtoS/WT	0.652562	0.944801	no hit
LRRC59	Q96AG4	Leucine-rich repeat-containing protein 59	-0.0564296	KtoA/WT	0.794884	0.938664	no hit
PSMD11	O00231	26S proteasome non-ATPase regulatory subunit 11	-0.0563093	KtoA/WT	0.631232	0.923971	no hit
RAB9A	P51151	Ras-related protein Rab-9A	-0.0559423	CtoS/WT	0.763468	0.952438	no hit
COPS2	P61201	COP9 signalosome complex subunit 2	-0.0559212	KtoA/WT	0.578038	0.917551	no hit
ATXN2	Q99700	Ataxin-2	-0.0557515	KtoA/WT	0.435759	0.893498	no hit
PHF5A	Q7RTV0	PHD finger-like domain-containing protein 5A	-0.055711	KtoA/WT	0.475328	0.90149	no hit
YWHAG	P61981	14-3-3 protein gamma	-0.0556699	KtoA/WT	0.399491	0.884942	no hit
COPA	P53621	Coatomer subunit alpha	-0.0556694	KtoA/WT	0.478358	0.902053	no hit
IDH3G	P51553	Isocitrate dehydrogenase [NAD] subunit gamma, mitochondrial	-0.0554348	KtoA/WT	0.491953	0.904501	no hit
EIF2S1	P05198	Eukaryotic translation initiation factor 2 subunit 1	-0.0553732	KtoA/WT	0.544387	0.912898	no hit
RPS18	P62269	40S ribosomal protein S18	-0.0552408	CtoS/WT	0.656453	0.94511	no hit
PSMB7	Q99436	Proteasome subunit beta type-7	-0.0550562	KtoA/WT	0.531741	0.911011	no hit
ARCN1	P48444	Coatomer subunit delta	-0.0549828	KtoA/WT	0.571175	0.916643	no hit
ANKFY1	Q9P2R3	Rabankyrin-5	-0.0548291	KtoA/WT	0.458048	0.898153	enriched no hit
NCLN	Q969V3	Nicalin	-0.0545966	KtoA/WT	0.629949	0.923828	no hit
CSNK2A1	P68400	Casein kinase II subunit alpha	-0.054576	KtoA/WT	0.78378	0.937849	no hit
SEPTIN7	Q16181	Septin-7	-0.054539	KtoA/WT	0.382877	0.880545	no hit
EEF1A2	Q05639	Elongation factor 1-alpha 2	-0.0544524	KtoA/WT	0.527999	0.910437	no hit
CBS	P35520	Cystathionine beta-synthase	-0.0544127	KtoA/WT	0.379217	0.879531	no hit
RPL30	P62888	60S ribosomal protein L30	-0.0543963	CtoS/WT	0.578118	0.938133	no hit
DNAJB11	Q9UBS4	DnaJ homolog subfamily B member 11	-0.0543112	CtoS/WT	0.816819	0.955406	no hit
HDAC2	Q92769	Histone deacetylase 2	-0.0538992	KtoA/WT	0.73738	0.934195	no hit
GTF2I	P78347	General transcription factor II-I	-0.0536393	KtoA/WT	0.597984	0.920081	no hit
MAP2K1	Q02750	Dual specificity mitogen-activated protein kinase kinase 1	-0.0532933	CtoS/WT	0.675953	0.946609	no hit
KIFBP	Q96EK5	KIF-binding protein	-0.0530929	CtoS/WT	0.728283	0.950255	no hit
ZNF24	P17028	Zinc finger protein 24	-0.0529718	CtoS/WT	0.690293	0.94766	no hit
COX5B	P10606	Cytochrome c oxidase subunit 5B, mitochondrial	-0.0527733	CtoS/WT	0.795938	0.95429	no hit
TBCA	O75347	Tubulin-specific chaperone A	-0.0527143	KtoA/WT	0.734873	0.933986	no hit
MCCC2	Q9HCC0	Methylcrotonoyl-CoA carboxylase beta chain, mitochondrial	-0.0523369	KtoA/WT	0.651484	0.92616	no hit
NOP16	Q9Y3C1	Nucleolar protein 16	-0.0522399	CtoS/WT	0.866818	0.95787	no hit
SNRPA1	P09661	U2 small nuclear ribonucleoprotein A'	-0.0521328	KtoA/WT	0.542926	0.912685	no hit
RPL28	P46779	60S ribosomal protein L28	-0.0520547	KtoA/WT	0.469292	0.90035	no hit
MRPL2	Q5T653	39S ribosomal protein L2, mitochondrial	-0.051886	CtoS/WT	0.838684	0.956518	no hit
WDR1	O75083	WD repeat-containing protein 1	-0.0515837	KtoA/WT	0.813204	0.939963	no hit
GARS1	P41250	Glycine--tRNA ligase	-0.0512018	KtoA/WT	0.496728	0.905333	no hit
HSPA8	P11142	Heat shock cognate 71 kDa protein	-0.0511415	CtoS/WT	0.702263	0.948506	no hit
BAZ1B	Q9UIG0	Tyrosine-protein kinase BAZ1B	-0.0508271	CtoS/WT	0.889497	0.9589	no hit
DNM2	P50570	Dynamin-2	-0.0508081	KtoA/WT	0.453146	0.897164	no hit
RPL9P9	P32969	60S ribosomal protein L9	-0.0506357	CtoS/WT	0.77045	0.952849	enriched no hit
PAICS	P22234	Bifunctional phosphoribosylaminoimidazole carboxylase/phosphoribosylaminoimidazole succinocarboxamide synthetase	-0.0506035	KtoA/WT	0.670363	0.92809	no hit
BOLA2B	Q9H3K6	BolA-like protein 2	-0.050498	CtoS/WT	0.669388	0.946114	no hit
TUBB2B	Q9BVA1	Tubulin beta-2B chain	-0.0504193	KtoA/WT	0.464799	0.899483	enriched no hit
DNAJA1	P31689	DnaJ homolog subfamily A member 1	-0.0503098	CtoS/WT	0.74414	0.951263	no hit
PSMD13	Q9UNM6	26S proteasome non-ATPase regulatory subunit 13	-0.0502428	CtoS/WT	0.674471	0.946498	no hit
RALA	P11233	Ras-related protein Ral-A	-0.0501505	KtoA/WT	0.610294	0.921567	no hit
ETFB	P38117	Electron transfer flavoprotein subunit beta	-0.0501113	CtoS/WT	0.785006	0.953683	no hit
RPL34	P49207	60S ribosomal protein L34	-0.0499448	KtoA/WT	0.779566	0.937534	no hit
CLIC1	O00299	Chloride intracellular channel protein 1	-0.0498853	CtoS/WT	0.647254	0.944374	no hit
SNX3	O60493	Sorting nexin-3	-0.0492835	CtoS/WT	0.715946	0.949441	enriched no hit
TMPO	P42166	Lamina-associated polypeptide 2, isoform alpha	-0.0490604	KtoA/WT	0.500156	0.90592	no hit
PAPSS1	O43252	Bifunctional 3'-phosphoadenosine 5'-phosphosulfate synthase 1	-0.0487322	CtoS/WT	0.763443	0.952437	no hit
RPL30	P62888	60S ribosomal protein L30	-0.0485321	KtoA/WT	0.462143	0.898964	no hit
GOT2	P00505	Aspartate aminotransferase, mitochondrial	-0.0479921	CtoS/WT	0.782348	0.953533	no hit
LDHA	P00338	L-lactate dehydrogenase A chain	-0.0479464	CtoS/WT	0.773442	0.953023	no hit
RACK1	P63244	Receptor of activated protein C kinase 1	-0.0477424	KtoA/WT	0.56916	0.916373	no hit
PSMD11	O00231	26S proteasome non-ATPase regulatory subunit 11	-0.04766	CtoS/WT	0.783977	0.953625	no hit
SEC23IP	Q9Y6Y8	SEC23-interacting protein	-0.0475607	CtoS/WT	0.767864	0.952698	no hit
RPL7	P18124	60S ribosomal protein L7	-0.0475243	CtoS/WT	0.686089	0.947356	no hit
ARCN1	P48444	Coatomer subunit delta	-0.0474798	CtoS/WT	0.741403	0.951092	no hit
YY1	P25490	Transcriptional repressor protein YY1	-0.0473742	CtoS/WT	0.746889	0.951434	no hit
LMAN1	P49257	Protein ERGIC-53	-0.0472738	KtoA/WT	0.650945	0.926103	no hit
CARM1	Q86X55	Histone-arginine methyltransferase CARM1	-0.0468186	CtoS/WT	0.674408	0.946493	no hit
USP15	Q9Y4E8	Ubiquitin carboxyl-terminal hydrolase 15	-0.046787	CtoS/WT	0.767022	0.952648	no hit
PKM	P14618	Pyruvate kinase PKM	-0.0466955	KtoA/WT	0.604058	0.920821	enriched no hit
IMPDH2	P12268	Inosine-5'-monophosphate dehydrogenase 2	-0.0464954	KtoA/WT	0.585983	0.918578	no hit
FKBP10	Q96AY3	Peptidyl-prolyl cis-trans isomerase FKBP10	-0.0464884	CtoS/WT	0.738017	0.950879	no hit
CAPRIN1	Q14444	Caprin-1	-0.046387	CtoS/WT	0.748376	0.951526	no hit
OS9	Q13438	Protein OS-9	-0.0463553	CtoS/WT	0.85083	0.957112	no hit
HMGB3	O15347	High mobility group protein B3	-0.0458904	CtoS/WT	0.765884	0.952581	no hit
GMPR2	Q9P2T1	GMP reductase 2	-0.0454889	CtoS/WT	0.789722	0.953947	no hit
POLR1A	O95602	DNA-directed RNA polymerase I subunit RPA1	-0.0452731	KtoA/WT	0.593213	0.91949	no hit
HDAC2	Q92769	Histone deacetylase 2	-0.045116	CtoS/WT	0.849781	0.957062	no hit
TFAM	Q00059	Transcription factor A, mitochondrial	-0.0450592	CtoS/WT	0.665851	0.945843	no hit
HSPD1	P10809	60 kDa heat shock protein, mitochondrial	-0.045	CtoS/WT	0.780346	0.953419	no hit
PARK7	Q99497	Parkinson disease protein 7	-0.0448337	KtoA/WT	0.423049	0.890648	no hit
COPB2	P35606	Coatomer subunit beta'	-0.0447844	CtoS/WT	0.802218	0.954631	no hit
SIN3A	Q96ST3	Paired amphipathic helix protein Sin3a	-0.0446557	KtoA/WT	0.633486	0.924221	no hit
MCM3	P25205	DNA replication licensing factor MCM3	-0.0441334	KtoA/WT	0.54873	0.913528	no hit
G6PD	P11413	Glucose-6-phosphate 1-dehydrogenase	-0.0440751	KtoA/WT	0.547124	0.913296	no hit
SF3B3	Q15393	Splicing factor 3B subunit 3	-0.0440279	KtoA/WT	0.539754	0.912217	no hit
GNAS	Q5JWF2	Guanine nucleotide-binding protein G(s) subunit alpha isoforms XLas	-0.0439898	CtoS/WT	0.757715	0.952094	enriched no hit
EEF1D	P29692	Elongation factor 1-delta	-0.0437147	CtoS/WT	0.68242	0.947088	no hit
MCM5	P33992	DNA replication licensing factor MCM5	-0.0435877	KtoA/WT	0.479237	0.902215	no hit
SLC25A4	P12235	ADP/ATP translocase 1	-0.0435077	KtoA/WT	0.788856	0.938224	no hit
PSMD1	Q99460	26S proteasome non-ATPase regulatory subunit 1	-0.0434472	CtoS/WT	0.750028	0.951627	no hit
CWF19L1	Q69YN2	CWF19-like protein 1	-0.0434407	CtoS/WT	0.853694	0.95725	no hit
PSMD10	O75832	26S proteasome non-ATPase regulatory subunit 10	-0.0433285	KtoA/WT	0.673623	0.928413	no hit
SNX27	Q96L92	Sorting nexin-27	-0.0430014	CtoS/WT	0.84098	0.956632	no hit
EIF3F	O00303	Eukaryotic translation initiation factor 3 subunit F	-0.0426741	KtoA/WT	0.65297	0.926315	no hit
RAP1B	P61224	Ras-related protein Rap-1b	-0.0415664	KtoA/WT	0.578703	0.917638	no hit
VDAC2	P45880	Voltage-dependent anion-selective channel protein 2	-0.0414122	KtoA/WT	0.739912	0.934406	no hit
TUBB6	Q9BUF5	Tubulin beta-6 chain	-0.0413622	CtoS/WT	0.709121	0.948979	no hit
MRPS9	P82933	28S ribosomal protein S9, mitochondrial	-0.0412953	CtoS/WT	0.72425	0.949992	no hit
HSP90AB1	P08238	Heat shock protein HSP 90-beta	-0.0412042	KtoA/WT	0.558472	0.914908	no hit
COPB1	P53618	Coatomer subunit beta	-0.0410378	KtoA/WT	0.568976	0.916348	no hit
TBCE	Q15813	Tubulin-specific chaperone E	-0.0408409	CtoS/WT	0.744198	0.951267	no hit
MRPL58	Q14197	Peptidyl-tRNA hydrolase ICT1, mitochondrial	-0.0406799	KtoA/WT	0.506674	0.907018	no hit
UFD1	Q92890	Ubiquitin recognition factor in ER-associated degradation protein 1	-0.0406446	CtoS/WT	0.743789	0.951241	no hit
MRPL3	P09001	39S ribosomal protein L3, mitochondrial	-0.0405351	KtoA/WT	0.758433	0.935905	no hit
ARHGDIA	P52565	Rho GDP-dissociation inhibitor 1	-0.0403947	KtoA/WT	0.596089	0.919848	no hit
MRE11	P49959	Double-strand break repair protein MRE11	-0.0403534	KtoA/WT	0.685414	0.929558	no hit
IVD	P26440	Isovaleryl-CoA dehydrogenase, mitochondrial	-0.040199	KtoA/WT	0.598963	0.920202	no hit
NAMPT	P43490	Nicotinamide phosphoribosyltransferase	-0.0399467	KtoA/WT	0.749727	0.935209	no hit
MCM2	P49736	DNA replication licensing factor MCM2	-0.0399213	KtoA/WT	0.739642	0.934383	no hit
IARS2	Q9NSE4	Isoleucine--tRNA ligase, mitochondrial	-0.0397609	KtoA/WT	0.674528	0.928502	no hit
ALDH1B1	P30837	Aldehyde dehydrogenase X, mitochondrial	-0.0394586	KtoA/WT	0.80121	0.939119	no hit
ABCE1	P61221	ATP-binding cassette sub-family E member 1	-0.0393894	KtoA/WT	0.658326	0.926871	no hit
RCN1	Q15293	Reticulocalbin-1	-0.0392219	KtoA/WT	0.781415	0.937672	no hit
METAP1	P53582	Methionine aminopeptidase 1	-0.038922	CtoS/WT	0.887167	0.958797	no hit
SNRPB	P14678	Small nuclear ribonucleoprotein-associated proteins B and B'	-0.0388726	KtoA/WT	0.687103	0.929719	no hit
RNF40	O75150	E3 ubiquitin-protein ligase BRE1B	-0.0387336	KtoA/WT	0.796068	0.938749	no hit
AP2B1	P63010	AP-2 complex subunit beta	-0.0384557	KtoA/WT	0.820256	0.940448	no hit
HSPH1	Q92598	Heat shock protein 105 kDa	-0.0381182	KtoA/WT	0.719631	0.932682	no hit
PSMD10	O75832	26S proteasome non-ATPase regulatory subunit 10	-0.0380891	CtoS/WT	0.802712	0.954658	no hit
RRP1	P56182	Ribosomal RNA processing protein 1 homolog A	-0.0378191	CtoS/WT	0.792744	0.954114	no hit
NOB1	Q9ULX3	RNA-binding protein NOB1	-0.0376193	KtoA/WT	0.742381	0.93461	no hit
SPTLC1	O15269	Serine palmitoyltransferase 1	-0.037135	CtoS/WT	0.858308	0.95747	no hit
PSMB7	Q99436	Proteasome subunit beta type-7	-0.0369916	CtoS/WT	0.776779	0.953215	no hit
AGFG1	P52594	Arf-GAP domain and FG repeat-containing protein 1	-0.0364755	KtoA/WT	0.775465	0.937224	no hit
HIBCH	Q6NVY1	3-hydroxyisobutyryl-CoA hydrolase, mitochondrial	-0.0363877	KtoA/WT	0.680874	0.929121	no hit
BLVRA	P53004	Biliverdin reductase A	-0.036364	CtoS/WT	0.846372	0.956896	enriched no hit
SRP68	Q9UHB9	Signal recognition particle subunit SRP68	-0.0362904	CtoS/WT	0.730197	0.950379	no hit
DDX47	Q9H0S4	Probable ATP-dependent RNA helicase DDX47	-0.0358229	KtoA/WT	0.616115	0.92225	no hit
RAB35	Q15286	Ras-related protein Rab-35	-0.0357872	KtoA/WT	0.815844	0.940145	no hit
PLS3	P13797	Plastin-3	-0.0357729	KtoA/WT	0.617734	0.922438	no hit
RFC5	P40937	Replication factor C subunit 5	-0.0356348	CtoS/WT	0.814391	0.955279	no hit
CYB5R3	P00387	NADH-cytochrome b5 reductase 3	-0.0354732	KtoA/WT	0.674627	0.928512	enriched no hit
NASP	P49321	Nuclear autoantigenic sperm protein	-0.0350902	KtoA/WT	0.640819	0.925023	no hit
SF3B1	O75533	Splicing factor 3B subunit 1	-0.0350514	KtoA/WT	0.579201	0.917703	no hit
PCBP2	Q15366	Poly(rC)-binding protein 2	-0.0349735	KtoA/WT	0.61806	0.922476	no hit
PTCD3	Q96EY7	Pentatricopeptide repeat domain-containing protein 3, mitochondrial	-0.0348712	KtoA/WT	0.890586	0.944892	no hit
MAP2K3	P46734	Dual specificity mitogen-activated protein kinase kinase 3	-0.0347435	CtoS/WT	0.897569	0.959255	enriched no hit
AHCY	P23526	Adenosylhomocysteinase	-0.0346203	KtoA/WT	0.575532	0.917222	no hit
THOC3	Q96J01	THO complex subunit 3	-0.0345019	KtoA/WT	0.600542	0.920395	enriched no hit
APMAP	Q9HDC9	Adipocyte plasma membrane-associated protein	-0.0344624	KtoA/WT	0.871721	0.943766	no hit
HSPA4	P34932	Heat shock 70 kDa protein 4	-0.0338233	KtoA/WT	0.657865	0.926824	no hit
ENO1	P06733	Alpha-enolase	-0.0337058	KtoA/WT	0.636604	0.924564	no hit
CACYBP	Q9HB71	Calcyclin-binding protein	-0.0333909	CtoS/WT	0.84368	0.956765	no hit
TUBA1B	P68363	Tubulin alpha-1B chain	-0.0333544	CtoS/WT	0.814084	0.955263	no hit
RACK1	P63244	Receptor of activated protein C kinase 1	-0.0333171	CtoS/WT	0.788641	0.953886	no hit
CAPZB	P47756	F-actin-capping protein subunit beta	-0.0330947	KtoA/WT	0.674549	0.928504	no hit
TCOF1	Q13428	Treacle protein	-0.0330324	CtoS/WT	0.782628	0.953548	no hit
HLA-C	P10321	HLA class I histocompatibility antigen, C alpha chain	-0.0330298	KtoA/WT	0.68624	0.929636	enriched no hit
PPP1CB	P62140	Serine/threonine-protein phosphatase PP1-beta catalytic subunit	-0.0328883	CtoS/WT	0.884128	0.958661	no hit
NAA50	Q9GZZ1	N-alpha-acetyltransferase 50	-0.032831	CtoS/WT	0.726112	0.950113	no hit
ENO1	P06733	Alpha-enolase	-0.0326601	CtoS/WT	0.75739	0.952075	no hit
EIF2A	Q9BY44	Eukaryotic translation initiation factor 2A	-0.0326416	CtoS/WT	0.898953	0.959315	no hit
NOMO3	P69849	Nodal modulator 3	-0.0326227	CtoS/WT	0.868834	0.957964	no hit
SORD	Q00796	Sorbitol dehydrogenase	-0.0324958	CtoS/WT	0.920112	0.960213	no hit
SDF4	Q9BRK5	45 kDa calcium-binding protein	-0.0324732	CtoS/WT	0.877142	0.958345	no hit
BCLAF1	Q9NYF8	Bcl-2-associated transcription factor 1	-0.0323712	KtoA/WT	0.711101	0.931929	no hit
STMN1	P16949	Stathmin	-0.0322389	CtoS/WT	0.867386	0.957896	no hit
SEC23A	Q15436	Protein transport protein Sec23A	-0.0320647	CtoS/WT	0.778071	0.953289	no hit
CHORDC1	Q9UHD1	Cysteine and histidine-rich domain-containing protein 1	-0.0318506	KtoA/WT	0.671642	0.928217	no hit
ARPC1A	Q92747	Actin-related protein 2/3 complex subunit 1A	-0.0317956	KtoA/WT	0.693011	0.930276	no hit
HSD17B4	P51659	Peroxisomal multifunctional enzyme type 2	-0.0317483	KtoA/WT	0.732194	0.93376	no hit
RPL34	P49207	60S ribosomal protein L34	-0.0316335	CtoS/WT	0.904785	0.959566	no hit
NLE1	Q9NVX2	Notchless protein homolog 1	-0.031631	CtoS/WT	0.792816	0.954118	no hit
RPS12	P25398	40S ribosomal protein S12	-0.0316153	CtoS/WT	0.772179	0.952949	no hit
RPL23A	P62750	60S ribosomal protein L23a	-0.0315514	CtoS/WT	0.912683	0.959902	no hit
NME2	P22392	Nucleoside diphosphate kinase B	-0.0314811	KtoA/WT	0.784159	0.937877	no hit
UFD1	Q92890	Ubiquitin recognition factor in ER-associated degradation protein 1	-0.0314216	KtoA/WT	0.708067	0.931657	no hit
MRPL58	Q14197	Peptidyl-tRNA hydrolase ICT1, mitochondrial	-0.0310222	CtoS/WT	0.732579	0.950532	no hit
CALU	O43852	Calumenin	-0.0306954	CtoS/WT	0.871422	0.958083	no hit
PABPN1	Q86U42	Polyadenylate-binding protein 2	-0.0305499	KtoA/WT	0.746828	0.934974	no hit
PITRM1	Q5JRX3	Presequence protease, mitochondrial	-0.0303845	KtoA/WT	0.735472	0.934036	no hit
CPSF7	Q8N684	Cleavage and polyadenylation specificity factor subunit 7	-0.0303509	KtoA/WT	0.803112	0.939254	no hit
UPF1	Q92900	Regulator of nonsense transcripts 1	-0.0302742	KtoA/WT	0.710216	0.93185	no hit
HGS	O14964	Hepatocyte growth factor-regulated tyrosine kinase substrate	-0.0301615	KtoA/WT	0.794428	0.938631	no hit
GFM1	Q96RP9	Elongation factor G, mitochondrial	-0.0297435	CtoS/WT	0.786236	0.953752	no hit
GMPS	P49915	GMP synthase [glutamine-hydrolyzing]	-0.0297226	KtoA/WT	0.790323	0.938332	no hit
DNAJA2	O60884	DnaJ homolog subfamily A member 2	-0.0294321	KtoA/WT	0.708842	0.931727	no hit
SUCLG1	P53597	Succinate--CoA ligase [ADP/GDP-forming] subunit alpha, mitochondrial	-0.0293008	KtoA/WT	0.791847	0.938443	no hit
PCNA	P12004	Proliferating cell nuclear antigen	-0.0292607	KtoA/WT	0.670292	0.928083	enriched no hit
SNX27	Q96L92	Sorting nexin-27	-0.0291281	KtoA/WT	0.840377	0.941791	no hit
PHF5A	Q7RTV0	PHD finger-like domain-containing protein 5A	-0.0291134	CtoS/WT	0.80126	0.95458	no hit
NSF	P46459	Vesicle-fusing ATPase	-0.0289865	KtoA/WT	0.858156	0.942928	no hit
HTATSF1	O43719	HIV Tat-specific factor 1	-0.0289223	CtoS/WT	0.776246	0.953184	no hit
PARP1	P09874	Poly [ADP-ribose] polymerase 1	-0.0286772	CtoS/WT	0.912871	0.95991	no hit
PSMC2	P35998	26S proteasome regulatory subunit 7	-0.028641	KtoA/WT	0.730311	0.933601	no hit
ADK	P55263	Adenosine kinase	-0.028553	CtoS/WT	0.828675	0.956016	no hit
PRPF19	Q9UMS4	Pre-mRNA-processing factor 19	-0.0285355	KtoA/WT	0.837395	0.941596	no hit
RAD50	Q92878	DNA repair protein RAD50	-0.0285257	KtoA/WT	0.79297	0.938525	no hit
CUL1	Q13616	Cullin-1	-0.0283821	KtoA/WT	0.908611	0.945926	enriched no hit
GFM1	Q96RP9	Elongation factor G, mitochondrial	-0.0283703	KtoA/WT	0.701456	0.931058	no hit
PSMC6	P62333	26S proteasome regulatory subunit 10B	-0.0283532	CtoS/WT	0.811305	0.955117	no hit
DDB1	Q16531	DNA damage-binding protein 1	-0.0283317	KtoA/WT	0.777528	0.93738	no hit
SNRNP70	P08621	U1 small nuclear ribonucleoprotein 70 kDa	-0.0281503	CtoS/WT	0.877106	0.958344	no hit
TRIP13	Q15645	Pachytene checkpoint protein 2 homolog	-0.0279599	KtoA/WT	0.783801	0.93785	no hit
SEC63	Q9UGP8	Translocation protein SEC63 homolog	-0.0278549	KtoA/WT	0.646274	0.925609	no hit
RPS4X	P62701	40S ribosomal protein S4, X isoform	-0.0277809	CtoS/WT	0.901209	0.959413	enriched no hit
CDC37	Q16543	Hsp90 co-chaperone Cdc37	-0.0276479	KtoA/WT	0.660371	0.927081	no hit
RUVBL1	Q9Y265	RuvB-like 1	-0.0275725	KtoA/WT	0.724368	0.933092	no hit
TMEM9	Q9P0T7	Proton-transporting V-type ATPase complex assembly regulator TMEM9	-0.0272061	KtoA/WT	0.887775	0.944727	enriched no hit
IGF2BP3	O00425	Insulin-like growth factor 2 mRNA-binding protein 3	-0.0270618	CtoS/WT	0.845227	0.95684	enriched no hit
FXR1	P51114	RNA-binding protein FXR1	-0.0268549	CtoS/WT	0.90519	0.959584	no hit
ATIC	P31939	Bifunctional purine biosynthesis protein ATIC	-0.0266066	CtoS/WT	0.853226	0.957228	no hit
TUBB	P07437	Tubulin beta chain	-0.0265497	CtoS/WT	0.820719	0.955609	no hit
AIMP2	Q13155	Aminoacyl tRNA synthase complex-interacting multifunctional protein 2	-0.0265488	CtoS/WT	0.869938	0.958015	no hit
TXLNA	P40222	Alpha-taxilin	-0.0265354	KtoA/WT	0.732293	0.933768	no hit
AKR1B1	P15121	Aldo-keto reductase family 1 member B1	-0.0264857	KtoA/WT	0.811446	0.93984	no hit
CUL3	Q13618	Cullin-3	-0.0264259	KtoA/WT	0.823646	0.940679	no hit
EEF1G	P26641	Elongation factor 1-gamma	-0.0262925	CtoS/WT	0.84078	0.956622	no hit
TLK2	Q86UE8	Serine/threonine-protein kinase tousled-like 2	-0.0259875	KtoA/WT	0.836294	0.941523	no hit
LYAR	Q9NX58	Cell growth-regulating nucleolar protein	-0.0259282	KtoA/WT	0.90393	0.945661	no hit
EIF4A1	P60842	Eukaryotic initiation factor 4A-I	-0.0259127	KtoA/WT	0.685695	0.929584	no hit
LYN	P07948	Tyrosine-protein kinase Lyn	-0.0258685	CtoS/WT	0.93942	0.960999	no hit
SEPTIN2	Q15019	Septin-2	-0.0256344	CtoS/WT	0.846361	0.956896	no hit
THOC5	Q13769	THO complex subunit 5 homolog	-0.0254544	CtoS/WT	0.863413	0.957711	no hit
SNRPD3	P62318	Small nuclear ribonucleoprotein Sm D3	-0.0253966	KtoA/WT	0.823608	0.940676	no hit
EEF1A2	Q05639	Elongation factor 1-alpha 2	-0.0253678	CtoS/WT	0.842746	0.956719	no hit
DLD	P09622	Dihydrolipoyl dehydrogenase, mitochondrial	-0.0250087	CtoS/WT	0.8788	0.958421	no hit
PABPC4	Q13310	Polyadenylate-binding protein 4	-0.02497	KtoA/WT	0.814764	0.940071	no hit
RPA2	P15927	Replication protein A 32 kDa subunit	-0.0249604	CtoS/WT	0.875231	0.958258	no hit
ATP5IF1	Q9UII2	ATPase inhibitor, mitochondrial	-0.0249518	CtoS/WT	0.910522	0.959811	no hit
HDGF	P51858	Hepatoma-derived growth factor	-0.0247259	KtoA/WT	0.818877	0.940354	no hit
YWHAQ	P27348	14-3-3 protein theta	-0.0244702	CtoS/WT	0.85942	0.957523	no hit
FKBP5	Q13451	Peptidyl-prolyl cis-trans isomerase FKBP5	-0.0244325	CtoS/WT	0.861004	0.957598	no hit
HM13	Q8TCT9	Minor histocompatibility antigen H13	-0.0243819	KtoA/WT	0.916045	0.946341	no hit
YARS1	P54577	Tyrosine--tRNA ligase, cytoplasmic	-0.023428	CtoS/WT	0.78241	0.953536	no hit
MCM4	P33991	DNA replication licensing factor MCM4	-0.0233011	KtoA/WT	0.701596	0.93107	no hit
CUL3	Q13618	Cullin-3	-0.0231835	CtoS/WT	0.89504	0.959144	no hit
SMC2	O95347	Structural maintenance of chromosomes protein 2	-0.0231779	CtoS/WT	0.817584	0.955446	no hit
CYFIP1	Q7L576	Cytoplasmic FMR1-interacting protein 1	-0.0231683	KtoA/WT	0.765138	0.936431	no hit
SRPRA	P08240	Signal recognition particle receptor subunit alpha	-0.0229684	CtoS/WT	0.955224	0.96162	no hit
CORO1B	Q9BR76	Coronin-1B	-0.0227725	KtoA/WT	0.818387	0.94032	no hit
LDHB	P07195	L-lactate dehydrogenase B chain	-0.0227403	KtoA/WT	0.888851	0.94479	no hit
HBS1L	Q9Y450	HBS1-like protein	-0.0226968	CtoS/WT	0.838721	0.95652	no hit
EEF2	P13639	Elongation factor 2	-0.0225745	CtoS/WT	0.836947	0.956432	no hit
PMPCB	O75439	Mitochondrial-processing peptidase subunit beta	-0.0225063	KtoA/WT	0.727444	0.933356	no hit
TUBA1B	P68363	Tubulin alpha-1B chain	-0.0224516	KtoA/WT	0.814533	0.940055	no hit
TMX3	Q96JJ7	Protein disulfide-isomerase TMX3	-0.0224192	KtoA/WT	0.775788	0.937249	no hit
DDI2	Q5TDH0	Protein DDI1 homolog 2	-0.0217067	KtoA/WT	0.917268	0.946409	no hit
SEPTIN9	Q9UHD8	Septin-9	-0.0216224	KtoA/WT	0.787391	0.938116	no hit
PDLIM5	Q96HC4	PDZ and LIM domain protein 5	-0.0213573	CtoS/WT	0.873349	0.958172	no hit
DDOST	P39656	Dolichyl-diphosphooligosaccharide--protein glycosyltransferase 48 kDa subunit	-0.0213569	KtoA/WT	0.79715	0.938827	no hit
EIF3I	Q13347	Eukaryotic translation initiation factor 3 subunit I	-0.0213212	CtoS/WT	0.897821	0.959266	no hit
G6PD	P11413	Glucose-6-phosphate 1-dehydrogenase	-0.0209825	CtoS/WT	0.846639	0.956909	no hit
TLK2	Q86UE8	Serine/threonine-protein kinase tousled-like 2	-0.020982	CtoS/WT	0.910366	0.959804	no hit
HDHD5	Q9BXW7	Haloacid dehalogenase-like hydrolase domain-containing 5	-0.0209388	KtoA/WT	0.851793	0.942526	no hit
CFAP20	Q9Y6A4	Cilia- and flagella-associated protein 20	-0.0209017	KtoA/WT	0.869367	0.943622	no hit
CMBL	Q96DG6	Carboxymethylenebutenolidase homolog	-0.0204359	CtoS/WT	0.896914	0.959226	no hit
EIF3CL	B5ME19	Eukaryotic translation initiation factor 3 subunit C-like protein	-0.0202378	CtoS/WT	0.842639	0.956713	no hit
PCK2	Q16822	Phosphoenolpyruvate carboxykinase [GTP], mitochondrial	-0.0199949	KtoA/WT	0.786494	0.93805	no hit
PSMC3	P17980	26S proteasome regulatory subunit 6A	-0.0199748	KtoA/WT	0.840517	0.9418	no hit
PGM1	P36871	Phosphoglucomutase-1	-0.0199733	KtoA/WT	0.912153	0.946124	no hit
RAB5C	P51148	Ras-related protein Rab-5C	-0.0199638	KtoA/WT	0.866388	0.94344	no hit
EIF2S1	P05198	Eukaryotic translation initiation factor 2 subunit 1	-0.0196798	CtoS/WT	0.884414	0.958674	no hit
RRAS2	P62070	Ras-related protein R-Ras2	-0.0196037	CtoS/WT	0.942686	0.961129	enriched no hit
USP5	P45974	Ubiquitin carboxyl-terminal hydrolase 5	-0.0193673	KtoA/WT	0.849827	0.942401	no hit
GRSF1	Q12849	G-rich sequence factor 1	-0.0192806	KtoA/WT	0.827451	0.940935	no hit
EPRS1	P07814	Bifunctional glutamate/proline--tRNA ligase	-0.0187349	CtoS/WT	0.837574	0.956463	no hit
PYCR1	P32322	Pyrroline-5-carboxylate reductase 1, mitochondrial	-0.0182778	KtoA/WT	0.842043	0.941899	no hit
BAZ1B	Q9UIG0	Tyrosine-protein kinase BAZ1B	-0.0181324	KtoA/WT	0.941443	0.947713	no hit
PRDX2	P32119	Peroxiredoxin-2	-0.0180073	KtoA/WT	0.848969	0.942346	no hit
OAT	P04181	Ornithine aminotransferase, mitochondrial	-0.017896	KtoA/WT	0.890929	0.944912	no hit
TTLL12	Q14166	Tubulin--tyrosine ligase-like protein 12	-0.0178709	KtoA/WT	0.818084	0.940299	no hit
VPS29	Q9UBQ0	Vacuolar protein sorting-associated protein 29	-0.0178018	CtoS/WT	0.884477	0.958676	no hit
DNAJC9	Q8WXX5	DnaJ homolog subfamily C member 9	-0.0176444	CtoS/WT	0.945958	0.961258	no hit
UPF1	Q92900	Regulator of nonsense transcripts 1	-0.0176297	CtoS/WT	0.883917	0.958651	no hit
TWF2	Q6IBS0	Twinfilin-2	-0.0176024	CtoS/WT	0.934322	0.960795	no hit
PSME3	P61289	Proteasome activator complex subunit 3	-0.0173998	CtoS/WT	0.884683	0.958686	no hit
OGA	O60502	Protein O-GlcNAcase	-0.0169022	KtoA/WT	0.921956	0.946667	no hit
UQCRC1	P31930	Cytochrome b-c1 complex subunit 1, mitochondrial	-0.0168529	KtoA/WT	0.814012	0.940019	no hit
SMC1A	Q14683	Structural maintenance of chromosomes protein 1A	-0.0167893	KtoA/WT	0.840116	0.941774	no hit
FLNA	P21333	Filamin-A	-0.0166064	KtoA/WT	0.839053	0.941704	no hit
DDX46	Q7L014	Probable ATP-dependent RNA helicase DDX46	-0.0162925	KtoA/WT	0.814606	0.94006	no hit
RPL31	P62899	60S ribosomal protein L31	-0.0162055	KtoA/WT	0.874813	0.943954	no hit
VPS35	Q96QK1	Vacuolar protein sorting-associated protein 35	-0.0161383	KtoA/WT	0.912418	0.946139	no hit
PTPRA	P18433	Receptor-type tyrosine-protein phosphatase alpha	-0.0161347	KtoA/WT	0.930243	0.947117	enriched no hit
PAFAH1B1	P43034	Platelet-activating factor acetylhydrolase IB subunit beta	-0.0160112	KtoA/WT	0.855678	0.942772	no hit
RAB39B	Q96DA2	Ras-related protein Rab-39B	-0.0157331	KtoA/WT	0.910862	0.946052	enriched no hit
RPLP0	P05388	60S acidic ribosomal protein P0	-0.0156601	KtoA/WT	0.858296	0.942937	no hit
PCNA	P12004	Proliferating cell nuclear antigen	-0.0155329	CtoS/WT	0.878789	0.95842	enriched no hit
MCM4	P33991	DNA replication licensing factor MCM4	-0.0155253	CtoS/WT	0.863224	0.957702	no hit
SERPINH1	P50454	Serpin H1	-0.0152096	CtoS/WT	0.890766	0.958956	no hit
COPB1	P53618	Coatomer subunit beta	-0.0151762	CtoS/WT	0.886979	0.958788	no hit
ASNS	P08243	Asparagine synthetase [glutamine-hydrolyzing]	-0.01503	CtoS/WT	0.86691	0.957874	no hit
RNF40	O75150	E3 ubiquitin-protein ligase BRE1B	-0.0149487	CtoS/WT	0.94634	0.961273	no hit
DIS3	Q9Y2L1	Exosome complex exonuclease RRP44	-0.0149216	CtoS/WT	0.933496	0.960761	enriched no hit
TOP2A	P11388	DNA topoisomerase 2-alpha	-0.0149101	KtoA/WT	0.945402	0.947921	no hit
EZR	P15311	Ezrin	-0.0148136	KtoA/WT	0.885546	0.944595	no hit
SRSF4	Q08170	Serine/arginine-rich splicing factor 4	-0.0147289	CtoS/WT	0.940921	0.961059	no hit
PDHB	P11177	Pyruvate dehydrogenase E1 component subunit beta, mitochondrial	-0.0147265	KtoA/WT	0.923621	0.946758	enriched no hit
CAND1	Q86VP6	Cullin-associated NEDD8-dissociated protein 1	-0.0147074	KtoA/WT	0.929208	0.947061	no hit
CFL1	P23528	Cofilin-1	-0.0141918	CtoS/WT	0.92413	0.960379	no hit
PRDX1	Q06830	Peroxiredoxin-1	-0.013776	KtoA/WT	0.863375	0.943253	no hit
GFPT1	Q06210	Glutamine--fructose-6-phosphate aminotransferase [isomerizing] 1	-0.0136793	CtoS/WT	0.925186	0.960423	no hit
MFAP3	P55082	Microfibril-associated glycoprotein 3	-0.0136641	KtoA/WT	0.873086	0.943849	enriched no hit
PSMA3	P25788	Proteasome subunit alpha type-3	-0.0132634	KtoA/WT	0.904327	0.945684	no hit
PRKACA	P17612	cAMP-dependent protein kinase catalytic subunit alpha	-0.0132562	CtoS/WT	0.901252	0.959414	no hit
LARP4B	Q92615	La-related protein 4B	-0.0129889	KtoA/WT	0.879611	0.944242	no hit
ATP5F1A	P25705	ATP synthase subunit alpha, mitochondrial	-0.0129448	KtoA/WT	0.866184	0.943427	no hit
ANXA2	P07355	Annexin A2	-0.0129009	CtoS/WT	0.936717	0.960891	no hit
PRPF6	O94906	Pre-mRNA-processing factor 6	-0.0124986	KtoA/WT	0.849189	0.94236	no hit
SLC25A10	Q9UBX3	Mitochondrial dicarboxylate carrier	-0.0121826	KtoA/WT	0.905607	0.945756	no hit
MARS1	P56192	Methionine--tRNA ligase, cytoplasmic	-0.0120439	CtoS/WT	0.952698	0.961522	enriched no hit
DNAJC8	O75937	DnaJ homolog subfamily C member 8	-0.01176	KtoA/WT	0.90574	0.945764	no hit
ZNF24	P17028	Zinc finger protein 24	-0.0117551	KtoA/WT	0.895744	0.945192	no hit
ALDH6A1	Q02252	Methylmalonate-semialdehyde dehydrogenase [acylating], mitochondrial	-0.0115846	CtoS/WT	0.956118	0.961654	no hit
SCAMP3	O14828	Secretory carrier-associated membrane protein 3	-0.0115298	KtoA/WT	0.912013	0.946117	no hit
KPNB1	Q14974	Importin subunit beta-1	-0.0114969	KtoA/WT	0.861141	0.943115	no hit
TUBB4B	P68371	Tubulin beta-4B chain	-0.011389	CtoS/WT	0.948291	0.96135	enriched no hit
SRSF6	Q13247	Serine/arginine-rich splicing factor 6	-0.0113873	KtoA/WT	0.943611	0.947827	no hit
PRPF4	O43172	U4/U6 small nuclear ribonucleoprotein Prp4	-0.01136	KtoA/WT	0.920288	0.946575	no hit
EMD	P50402	Emerin	-0.0112965	CtoS/WT	0.92122	0.960259	no hit
PSMD2	Q13200	26S proteasome non-ATPase regulatory subunit 2	-0.0112887	CtoS/WT	0.900721	0.959391	no hit
VDAC1	P21796	Voltage-dependent anion-selective channel protein 1	-0.010983	KtoA/WT	0.914733	0.946268	no hit
PSIP1	O75475	PC4 and SFRS1-interacting protein	-0.0108232	CtoS/WT	0.920421	0.960226	no hit
PRKCSH	P14314	Glucosidase 2 subunit beta	-0.0106952	CtoS/WT	0.926481	0.960476	no hit
SMC4	Q9NTJ3	Structural maintenance of chromosomes protein 4	-0.0106756	KtoA/WT	0.875134	0.943973	no hit
PSMC4	P43686	26S proteasome regulatory subunit 6B	-0.0106282	KtoA/WT	0.871195	0.943734	no hit
NME2	P22392	Nucleoside diphosphate kinase B	-0.0105881	CtoS/WT	0.950433	0.961434	no hit
SMC2	O95347	Structural maintenance of chromosomes protein 2	-0.0105728	KtoA/WT	0.876093	0.944031	no hit
RHOA	P61586	Transforming protein RhoA	-0.010543	KtoA/WT	0.911694	0.946099	no hit
MTHFD1L	Q6UB35	Monofunctional C1-tetrahydrofolate synthase, mitochondrial	-0.010507	KtoA/WT	0.893882	0.945084	no hit
MRI1	Q9BV20	Methylthioribose-1-phosphate isomerase	-0.0103994	KtoA/WT	0.909242	0.945961	no hit
RHOG	P84095	Rho-related GTP-binding protein RhoG	-0.0100755	KtoA/WT	0.927036	0.946944	enriched no hit
NPLOC4	Q8TAT6	Nuclear protein localization protein 4 homolog	-0.00999395	KtoA/WT	0.907989	0.945891	no hit
H1-3	P16402	Histone H1.3	-0.00992537	KtoA/WT	0.952298	0.948278	no hit
GFPT1	Q06210	Glutamine--fructose-6-phosphate aminotransferase [isomerizing] 1	-0.00991701	KtoA/WT	0.91964	0.94654	no hit
USP7	Q93009	Ubiquitin carboxyl-terminal hydrolase 7	-0.00958979	KtoA/WT	0.909638	0.945984	no hit
PSMB1	P20618	Proteasome subunit beta type-1	-0.0094497	CtoS/WT	0.967942	0.962105	no hit
PTBP1	P26599	Polypyrimidine tract-binding protein 1	-0.0093615	KtoA/WT	0.940547	0.947666	no hit
BPNT1	O95861	3'(2'),5'-bisphosphate nucleotidase 1	-0.0093211	CtoS/WT	0.926773	0.960488	no hit
SAE1	Q9UBE0	SUMO-activating enzyme subunit 1	-0.0093023	CtoS/WT	0.953691	0.96156	no hit
EIF4G1	Q04637	Eukaryotic translation initiation factor 4 gamma 1	-0.0089386	KtoA/WT	0.886438	0.944648	no hit
PGD	P52209	6-phosphogluconate dehydrogenase, decarboxylating	-0.00876526	CtoS/WT	0.952486	0.961513	no hit
UQCRC2	P22695	Cytochrome b-c1 complex subunit 2, mitochondrial	-0.00856444	CtoS/WT	0.952959	0.961532	no hit
CPSF2	Q9P2I0	Cleavage and polyadenylation specificity factor subunit 2	-0.00840767	CtoS/WT	0.975819	0.962399	no hit
LMAN2	Q12907	Vesicular integral-membrane protein VIP36	-0.00839471	KtoA/WT	0.943786	0.947836	enriched no hit
MTHFD1	P11586	C-1-tetrahydrofolate synthase, cytoplasmic	-0.00818704	CtoS/WT	0.923786	0.960365	no hit
RAB1B	Q9H0U4	Ras-related protein Rab-1B	-0.00788699	KtoA/WT	0.952646	0.948296	no hit
PPP1CA	P62136	Serine/threonine-protein phosphatase PP1-alpha catalytic subunit	-0.00780167	KtoA/WT	0.925284	0.946848	no hit
PRPS2	P11908	Ribose-phosphate pyrophosphokinase 2	-0.00779457	KtoA/WT	0.92815	0.947004	no hit
UQCRC2	P22695	Cytochrome b-c1 complex subunit 2, mitochondrial	-0.0076132	KtoA/WT	0.938057	0.947534	no hit
ADAR	P55265	Double-stranded RNA-specific adenosine deaminase	-0.00760108	KtoA/WT	0.926272	0.946902	no hit
GLA	P06280	Alpha-galactosidase A	-0.00754105	KtoA/WT	0.967653	0.949057	no hit
EIF1AY	O14602	Eukaryotic translation initiation factor 1A, Y-chromosomal	-0.00748643	KtoA/WT	0.976452	0.949493	no hit
RPL12	P30050	60S ribosomal protein L12	-0.00745603	KtoA/WT	0.952365	0.948282	no hit
MCMBP	Q9BTE3	Mini-chromosome maintenance complex-binding protein	-0.0073412	KtoA/WT	0.980858	0.949708	enriched no hit
NAMPT	P43490	Nicotinamide phosphoribosyltransferase	-0.00715571	CtoS/WT	0.969242	0.962154	no hit
XRCC6	P12956	X-ray repair cross-complementing protein 6	-0.00712749	KtoA/WT	0.956631	0.9485	no hit
MAD1L1	Q9Y6D9	Mitotic spindle assembly checkpoint protein MAD1	-0.00710683	KtoA/WT	0.967942	0.949072	no hit
PYCR2	Q96C36	Pyrroline-5-carboxylate reductase 2	-0.00708804	KtoA/WT	0.921001	0.946614	no hit
NAA10	P41227	N-alpha-acetyltransferase 10	-0.0070574	CtoS/WT	0.979534	0.962536	enriched no hit
CANX	P27824	Calnexin	-0.00702275	KtoA/WT	0.938961	0.947582	no hit
PSMD6	Q15008	26S proteasome non-ATPase regulatory subunit 6	-0.0070116	CtoS/WT	0.950507	0.961436	no hit
EIF3A	Q14152	Eukaryotic translation initiation factor 3 subunit A	-0.0068118	KtoA/WT	0.910754	0.946046	no hit
RRP1	P56182	Ribosomal RNA processing protein 1 homolog A	-0.00670115	KtoA/WT	0.944994	0.947899	no hit
YTHDF2	Q9Y5A9	YTH domain-containing family protein 2	-0.00653661	KtoA/WT	0.926029	0.946889	no hit
PRPS1	P60891	Ribose-phosphate pyrophosphokinase 1	-0.0063857	CtoS/WT	0.970897	0.962216	no hit
SNRPB2	P08579	U2 small nuclear ribonucleoprotein B''	-0.00626083	KtoA/WT	0.956391	0.948488	no hit
RBBP7	Q16576	Histone-binding protein RBBP7	-0.00623285	KtoA/WT	0.964944	0.948921	no hit
ACTR2	P61160	Actin-related protein 2	-0.00613078	CtoS/WT	0.980878	0.962586	enriched no hit
HNRNPM	P52272	Heterogeneous nuclear ribonucleoprotein M	-0.00605703	KtoA/WT	0.924667	0.946815	no hit
FLNC	Q14315	Filamin-C	-0.00582128	CtoS/WT	0.983095	0.962667	no hit
PSMB5	P28074	Proteasome subunit beta type-5	-0.00580124	CtoS/WT	0.973923	0.962329	no hit
BUB3	O43684	Mitotic checkpoint protein BUB3	-0.00570589	KtoA/WT	0.92473	0.946818	no hit
PRKAR2A	P13861	cAMP-dependent protein kinase type II-alpha regulatory subunit	-0.00565239	CtoS/WT	0.96557	0.962015	no hit
TCERG1	O14776	Transcription elongation regulator 1	-0.00547843	CtoS/WT	0.964523	0.961975	no hit
NPEPPS	P55786	Puromycin-sensitive aminopeptidase	-0.00520685	CtoS/WT	0.961812	0.961872	no hit
NMD3	Q96D46	60S ribosomal export protein NMD3	-0.00508625	CtoS/WT	0.973202	0.962302	no hit
FLNB	O75369	Filamin-B	-0.00502254	KtoA/WT	0.955684	0.948452	no hit
SNRPA	P09012	U1 small nuclear ribonucleoprotein A	-0.00501714	KtoA/WT	0.944016	0.947848	no hit
STUB1	Q9UNE7	E3 ubiquitin-protein ligase CHIP	-0.00491475	KtoA/WT	0.969414	0.949145	no hit
RAB14	P61106	Ras-related protein Rab-14	-0.00450339	KtoA/WT	0.970303	0.949189	no hit
DIS3	Q9Y2L1	Exosome complex exonuclease RRP44	-0.00444571	KtoA/WT	0.970609	0.949204	enriched no hit
GLOD4	Q9HC38	Glyoxalase domain-containing protein 4	-0.00440425	KtoA/WT	0.967873	0.949068	no hit
PDCD6IP	Q8WUM4	Programmed cell death 6-interacting protein	-0.0043967	KtoA/WT	0.947787	0.948045	no hit
MSN	P26038	Moesin	-0.00416835	KtoA/WT	0.972273	0.949287	no hit
SNX2	O60749	Sorting nexin-2	-0.00377303	CtoS/WT	0.982511	0.962646	enriched no hit
RPL14	P50914	60S ribosomal protein L14	-0.00343826	CtoS/WT	0.994624	0.963084	no hit
GMPR2	Q9P2T1	GMP reductase 2	-0.00339134	KtoA/WT	0.976495	0.949495	no hit
ABCB1	P08183	ATP-dependent translocase ABCB1	-0.0032285	CtoS/WT	0.986185	0.96278	enriched no hit
VPS29	Q9UBQ0	Vacuolar protein sorting-associated protein 29	-0.00316919	KtoA/WT	0.969422	0.949145	no hit
MYO1C	O00159	Unconventional myosin-Ic	-0.00302432	KtoA/WT	0.9884	0.950073	no hit
MRPS7	Q9Y2R9	28S ribosomal protein S7, mitochondrial	-0.00295276	CtoS/WT	0.98666	0.962797	no hit
RPS3A	P61247	40S ribosomal protein S3a	-0.00284663	KtoA/WT	0.989175	0.95011	no hit
SSB	P05455	Lupus La protein	-0.00272633	KtoA/WT	0.976342	0.949488	no hit
DDOST	P39656	Dolichyl-diphosphooligosaccharide--protein glycosyltransferase 48 kDa subunit	-0.00259189	CtoS/WT	0.983206	0.962671	no hit
H2BC26	Q8N257	Histone H2B type 3-B	-0.00249698	KtoA/WT	0.989098	0.950107	no hit
ATP5PB	P24539	ATP synthase F(0) complex subunit B1, mitochondrial	-0.00245332	CtoS/WT	0.983814	0.962693	no hit
PFAS	O15067	Phosphoribosylformylglycinamidine synthase	-0.00233983	CtoS/WT	0.978665	0.962504	no hit
TBCB	Q99426	Tubulin-folding cofactor B	-0.00168775	KtoA/WT	0.98	0.949667	no hit
SNX2	O60749	Sorting nexin-2	-0.00167749	KtoA/WT	0.988476	0.950077	enriched no hit
PSMB5	P28074	Proteasome subunit beta type-5	-0.00158314	KtoA/WT	0.989452	0.950123	no hit
VARS1	P26640	Valine--tRNA ligase	-0.00148843	KtoA/WT	0.988374	0.950072	no hit
CTPS1	P17812	CTP synthase 1	-0.00121017	CtoS/WT	0.991292	0.962964	no hit
CAD	P27708	CAD protein	-0.00115963	KtoA/WT	0.990727	0.950184	no hit
TSFM	P43897	Elongation factor Ts, mitochondrial	-0.00111729	KtoA/WT	0.992445	0.950266	enriched no hit
SAMHD1	Q9Y3Z3	Deoxynucleoside triphosphate triphosphohydrolase SAMHD1	-0.00090372	CtoS/WT	0.993953	0.96306	no hit
HCFC1	P51610	Host cell factor 1	-0.000879826	CtoS/WT	0.994609	0.963083	no hit
EMD	P50402	Emerin	-0.000578961	KtoA/WT	0.994007	0.950341	no hit
MAPRE2	Q15555	Microtubule-associated protein RP/EB family member 2	-0.000403792	KtoA/WT	0.997587	0.95051	enriched no hit
EIF3B	P55884	Eukaryotic translation initiation factor 3 subunit B	-0.000396777	KtoA/WT	0.995559	0.950414	no hit
GPI	P06744	Glucose-6-phosphate isomerase	0.000137677	KtoA/WT	0.999134	0.950583	no hit
ABCD3	P28288	ATP-binding cassette sub-family D member 3	0.000159895	KtoA/WT	0.998843	0.950569	no hit
RPF2	Q9H7B2	Ribosome production factor 2 homolog	0.000387676	CtoS/WT	0.999332	0.963251	enriched no hit
NDUFS7	O75251	NADH dehydrogenase [ubiquinone] iron-sulfur protein 7, mitochondrial	0.000485159	KtoA/WT	0.995756	0.950424	no hit
TARS1	P26639	Threonine--tRNA ligase 1, cytoplasmic	0.000803122	CtoS/WT	0.993891	0.963058	no hit
DHX15	O43143	ATP-dependent RNA helicase DHX15	0.000841334	KtoA/WT	0.992206	0.950255	no hit
RAB6A	P20340	Ras-related protein Rab-6A	0.00086844	CtoS/WT	0.998479	0.963221	no hit
SUCLG1	P53597	Succinate--CoA ligase [ADP/GDP-forming] subunit alpha, mitochondrial	0.000986921	CtoS/WT	0.995214	0.963105	no hit
RPL26	P61254	60S ribosomal protein L26	0.00102976	CtoS/WT	0.996606	0.963154	no hit
PRKACA	P17612	cAMP-dependent protein kinase catalytic subunit alpha	0.00110113	KtoA/WT	0.987813	0.950045	no hit
CAPN1	P07384	Calpain-1 catalytic subunit	0.00114943	KtoA/WT	0.99021	0.95016	no hit
TMEM33	P57088	Transmembrane protein 33	0.00143353	KtoA/WT	0.991738	0.950233	no hit
RPS9	P46781	40S ribosomal protein S9	0.00168331	KtoA/WT	0.985186	0.949918	no hit
GTF3C3	Q9Y5Q9	General transcription factor 3C polypeptide 3	0.0017021	CtoS/WT	0.996406	0.963147	no hit
SF3B3	Q15393	Splicing factor 3B subunit 3	0.00173432	CtoS/WT	0.986996	0.962809	no hit
PDHA1	P08559	Pyruvate dehydrogenase E1 component subunit alpha, somatic form, mitochondrial	0.00174829	CtoS/WT	0.990243	0.962926	no hit
XRN2	Q9H0D6	5'-3' exoribonuclease 2	0.001761	KtoA/WT	0.987769	0.950043	no hit
DDX6	P26196	Probable ATP-dependent RNA helicase DDX6	0.00213505	CtoS/WT	0.982776	0.962655	no hit
SAMHD1	Q9Y3Z3	Deoxynucleoside triphosphate triphosphohydrolase SAMHD1	0.00227186	KtoA/WT	0.977474	0.949543	no hit
PURA	Q00577	Transcriptional activator protein Pur-alpha	0.00227531	CtoS/WT	0.98809	0.962849	no hit
SLK	Q9H2G2	STE20-like serine/threonine-protein kinase	0.00236778	KtoA/WT	0.968122	0.949081	no hit
PHF6	Q8IWS0	PHD finger protein 6	0.00239432	CtoS/WT	0.992428	0.963005	enriched no hit
HNRNPAB	Q99729	Heterogeneous nuclear ribonucleoprotein A/B	0.00244486	CtoS/WT	0.979169	0.962523	no hit
CCT3	P49368	T-complex protein 1 subunit gamma	0.00254641	CtoS/WT	0.986409	0.962788	no hit
UCHL5	Q9Y5K5	Ubiquitin carboxyl-terminal hydrolase isozyme L5	0.00272406	CtoS/WT	0.98333	0.962676	no hit
DDX17	Q92841	Probable ATP-dependent RNA helicase DDX17	0.00313001	CtoS/WT	0.97943	0.962533	no hit
CSDE1	O75534	Cold shock domain-containing protein E1	0.00332835	CtoS/WT	0.978451	0.962496	no hit
PRPF3	O43395	U4/U6 small nuclear ribonucleoprotein Prp3	0.00342255	KtoA/WT	0.972942	0.94932	no hit
ZNF326	Q5BKZ1	DBIRD complex subunit ZNF326	0.00352307	CtoS/WT	0.981114	0.962594	no hit
CCT8	P50990	T-complex protein 1 subunit theta	0.00357481	CtoS/WT	0.973719	0.962321	no hit
AP2A2	O94973	AP-2 complex subunit alpha-2	0.00385641	KtoA/WT	0.970448	0.949196	no hit
HADHB	P55084	Trifunctional enzyme subunit beta, mitochondrial	0.00414241	KtoA/WT	0.949842	0.948151	no hit
EIF3D	O15371	Eukaryotic translation initiation factor 3 subunit D	0.00426566	CtoS/WT	0.985412	0.962752	enriched no hit
ACTN4	O43707	Alpha-actinin-4	0.00453895	CtoS/WT	0.977308	0.962454	no hit
CSTF1	Q05048	Cleavage stimulation factor subunit 1	0.00469619	KtoA/WT	0.948167	0.948065	no hit
RPL18A	Q02543	60S ribosomal protein L18a	0.00473318	KtoA/WT	0.952834	0.948306	no hit
RBM22	Q9NW64	Pre-mRNA-splicing factor RBM22	0.00478079	KtoA/WT	0.972263	0.949286	no hit
GCDH	Q92947	Glutaryl-CoA dehydrogenase, mitochondrial	0.00484142	KtoA/WT	0.964235	0.948886	no hit
NONO	Q15233	Non-POU domain-containing octamer-binding protein	0.00487366	KtoA/WT	0.940262	0.947651	no hit
TMEM106B	Q9NUM4	Transmembrane protein 106B	0.00500351	CtoS/WT	0.981784	0.962619	enriched no hit
UMPS	P11172	Uridine 5'-monophosphate synthase	0.00511125	KtoA/WT	0.952512	0.948289	no hit
H4C16	P62805	Histone H4	0.00520433	KtoA/WT	0.980304	0.949681	no hit
FH	P07954	Fumarate hydratase, mitochondrial	0.00527832	CtoS/WT	0.978321	0.962492	no hit
NLE1	Q9NVX2	Notchless protein homolog 1	0.005559	KtoA/WT	0.945461	0.947924	no hit
XRCC5	P13010	X-ray repair cross-complementing protein 5	0.00572807	KtoA/WT	0.9715	0.949249	no hit
RPS7	P62081	40S ribosomal protein S7	0.00576893	KtoA/WT	0.965672	0.948958	no hit
EIF3A	Q14152	Eukaryotic translation initiation factor 3 subunit A	0.00585709	CtoS/WT	0.948147	0.961344	no hit
MAD2L1	Q13257	Mitotic spindle assembly checkpoint protein MAD2A	0.00586114	KtoA/WT	0.953094	0.948319	no hit
TRIM28	Q13263	Transcription intermediary factor 1-beta	0.00588667	CtoS/WT	0.948664	0.961364	no hit
TMA16	Q96EY4	Translation machinery-associated protein 16	0.00601608	CtoS/WT	0.978749	0.962507	no hit
AIMP1	Q12904	Aminoacyl tRNA synthase complex-interacting multifunctional protein 1	0.00608969	CtoS/WT	0.960558	0.961824	no hit
KIF2A	O00139	Kinesin-like protein KIF2A	0.00661935	KtoA/WT	0.91923	0.946517	no hit
RPS9	P46781	40S ribosomal protein S9	0.00703018	CtoS/WT	0.958268	0.961737	no hit
NUDT5	Q9UKK9	ADP-sugar pyrophosphatase	0.00706261	CtoS/WT	0.972965	0.962293	no hit
AKR1B1	P15121	Aldo-keto reductase family 1 member B1	0.00738331	CtoS/WT	0.964207	0.961963	no hit
RTCB	Q9Y3I0	RNA-splicing ligase RtcB homolog	0.00740594	KtoA/WT	0.92447	0.946804	no hit
CKAP4	Q07065	Cytoskeleton-associated protein 4	0.00749334	KtoA/WT	0.923128	0.946731	no hit
SNRNP40	Q96DI7	U5 small nuclear ribonucleoprotein 40 kDa protein	0.00774843	CtoS/WT	0.959969	0.961802	no hit
ATP2A2	P16615	Sarcoplasmic/endoplasmic reticulum calcium ATPase 2	0.00784795	CtoS/WT	0.968016	0.962107	no hit
VRK1	Q99986	Serine/threonine-protein kinase VRK1	0.00785595	CtoS/WT	0.954306	0.961584	no hit
NOB1	Q9ULX3	RNA-binding protein NOB1	0.0079269	CtoS/WT	0.962723	0.961907	no hit
XRCC1	P18887	DNA repair protein XRCC1	0.00822383	KtoA/WT	0.934436	0.947342	no hit
TMED10	P49755	Transmembrane emp24 domain-containing protein 10	0.00837838	KtoA/WT	0.944083	0.947852	enriched no hit
ECHS1	P30084	Enoyl-CoA hydratase, mitochondrial	0.00842784	KtoA/WT	0.912343	0.946135	no hit
TPI1	P60174	Triosephosphate isomerase	0.00872804	KtoA/WT	0.891741	0.944959	no hit
DDX1	Q92499	ATP-dependent RNA helicase DDX1	0.00882686	KtoA/WT	0.897817	0.945311	no hit
APEX1	P27695	DNA-(apurinic or apyrimidinic site) endonuclease	0.00906972	CtoS/WT	0.9282	0.960546	no hit
PSMC3	P17980	26S proteasome regulatory subunit 6A	0.00915307	CtoS/WT	0.950386	0.961432	no hit
PSMA1	P25786	Proteasome subunit alpha type-1	0.00932973	KtoA/WT	0.93303	0.947266	no hit
RPL5	P46777	60S ribosomal protein L5	0.00955662	KtoA/WT	0.955931	0.948465	no hit
PSPC1	Q8WXF1	Paraspeckle component 1	0.00974319	CtoS/WT	0.946444	0.961277	no hit
CCAR1	Q8IX12	Cell division cycle and apoptosis regulator protein 1	0.00990522	KtoA/WT	0.929415	0.947072	no hit
NSUN2	Q08J23	RNA cytosine C(5)-methyltransferase NSUN2	0.0100079	KtoA/WT	0.901761	0.945537	no hit
IGF2BP1	Q9NZI8	Insulin-like growth factor 2 mRNA-binding protein 1	0.0100221	KtoA/WT	0.922903	0.946719	enriched no hit
PSMD13	Q9UNM6	26S proteasome non-ATPase regulatory subunit 13	0.0100535	KtoA/WT	0.900878	0.945487	no hit
USP14	P54578	Ubiquitin carboxyl-terminal hydrolase 14	0.010369	CtoS/WT	0.943818	0.961174	no hit
HSD17B10	Q99714	3-hydroxyacyl-CoA dehydrogenase type-2	0.0104974	KtoA/WT	0.905397	0.945744	no hit
ARF4	P18085	ADP-ribosylation factor 4	0.0105158	CtoS/WT	0.93707	0.960905	enriched no hit
HDLBP	Q00341	Vigilin	0.0105506	KtoA/WT	0.858009	0.942919	no hit
STIP1	P31948	Stress-induced-phosphoprotein 1	0.0106038	KtoA/WT	0.878474	0.944174	no hit
CSK	P41240	Tyrosine-protein kinase CSK	0.0107144	KtoA/WT	0.95199	0.948262	no hit
SEL1L	Q9UBV2	Protein sel-1 homolog 1	0.0107921	KtoA/WT	0.950523	0.948187	no hit
CBX3	Q13185	Chromobox protein homolog 3	0.0108856	KtoA/WT	0.950744	0.948198	no hit
PRKDC	P78527	DNA-dependent protein kinase catalytic subunit	0.0110232	KtoA/WT	0.906473	0.945805	no hit
NUP214	P35658	Nuclear pore complex protein Nup214	0.0110478	KtoA/WT	0.928402	0.947017	no hit
KPNA2	P52292	Importin subunit alpha-1	0.0113203	CtoS/WT	0.972507	0.962276	no hit
SNRPA1	P09661	U2 small nuclear ribonucleoprotein A'	0.0116059	CtoS/WT	0.92718	0.960504	no hit
YWHAH	Q04917	14-3-3 protein eta	0.011854	KtoA/WT	0.922846	0.946715	no hit
AHCY	P23526	Adenosylhomocysteinase	0.0120077	CtoS/WT	0.89574	0.959175	no hit
ZMPSTE24	O75844	CAAX prenyl protease 1 homolog	0.0123498	KtoA/WT	0.952128	0.948269	no hit
PSMC5	P62195	26S proteasome regulatory subunit 8	0.0129006	CtoS/WT	0.921026	0.960251	no hit
HSD17B12	Q53GQ0	Very-long-chain 3-oxoacyl-CoA reductase	0.0130131	CtoS/WT	0.936037	0.960864	no hit
EIF2S2	P20042	Eukaryotic translation initiation factor 2 subunit 2	0.0131825	KtoA/WT	0.86787	0.943531	no hit
CTTN	Q14247	Src substrate cortactin	0.0135386	KtoA/WT	0.878681	0.944187	no hit
PSMC4	P43686	26S proteasome regulatory subunit 6B	0.0135535	CtoS/WT	0.889037	0.95888	no hit
ZRANB2	O95218	Zinc finger Ran-binding domain-containing protein 2	0.0135589	KtoA/WT	0.941106	0.947695	no hit
HNRNPD	Q14103	Heterogeneous nuclear ribonucleoprotein D0	0.0137474	CtoS/WT	0.905204	0.959584	no hit
PDHA1	P08559	Pyruvate dehydrogenase E1 component subunit alpha, somatic form, mitochondrial	0.0137555	KtoA/WT	0.886611	0.944658	no hit
PDIA3	P30101	Protein disulfide-isomerase A3	0.0140588	KtoA/WT	0.929059	0.947053	enriched no hit
ADSS2	P30520	Adenylosuccinate synthetase isozyme 2	0.0145853	KtoA/WT	0.89305	0.945035	no hit
METTL3	Q86U44	N6-adenosine-methyltransferase catalytic subunit	0.0146207	CtoS/WT	0.918472	0.960145	enriched no hit
CSNK2A2	P19784	Casein kinase II subunit alpha'	0.0146577	KtoA/WT	0.876521	0.944057	no hit
GLA	P06280	Alpha-galactosidase A	0.0147312	CtoS/WT	0.95737	0.961702	no hit
RPS3	P23396	40S ribosomal protein S3	0.0147576	KtoA/WT	0.905664	0.945759	no hit
CNBP	P62633	CCHC-type zinc finger nucleic acid binding protein	0.0149242	KtoA/WT	0.915246	0.946297	no hit
SLK	Q9H2G2	STE20-like serine/threonine-protein kinase	0.0150077	CtoS/WT	0.864286	0.957752	no hit
HK1	P19367	Hexokinase-1	0.0150929	KtoA/WT	0.811747	0.939861	no hit
XPNPEP1	Q9NQW7	Xaa-Pro aminopeptidase 1	0.0156135	CtoS/WT	0.889414	0.958896	no hit
SEC23A	Q15436	Protein transport protein Sec23A	0.0156861	KtoA/WT	0.838101	0.941642	no hit
BLVRA	P53004	Biliverdin reductase A	0.0158106	KtoA/WT	0.90065	0.945474	enriched no hit
WARS1	P23381	Tryptophan--tRNA ligase, cytoplasmic	0.0159274	CtoS/WT	0.88583	0.958737	no hit
TKT	P29401	Transketolase	0.016067	KtoA/WT	0.864764	0.943339	no hit
TIPRL	O75663	TIP41-like protein	0.0161099	KtoA/WT	0.84454	0.942061	no hit
PABPN1	Q86U42	Polyadenylate-binding protein 2	0.0163027	CtoS/WT	0.907457	0.959681	no hit
SND1	Q7KZF4	Staphylococcal nuclease domain-containing protein 1	0.0163171	KtoA/WT	0.809867	0.93973	no hit
SLC3A2	P08195	4F2 cell-surface antigen heavy chain	0.0164601	CtoS/WT	0.940225	0.961031	no hit
FUS	P35637	RNA-binding protein FUS	0.0164669	KtoA/WT	0.929375	0.94707	no hit
EIF3E	P60228	Eukaryotic translation initiation factor 3 subunit E	0.0166386	CtoS/WT	0.884836	0.958693	no hit
LPCAT1	Q8NF37	Lysophosphatidylcholine acyltransferase 1	0.0167095	KtoA/WT	0.911569	0.946092	no hit
ACAT1	P24752	Acetyl-CoA acetyltransferase, mitochondrial	0.0168309	KtoA/WT	0.794703	0.938651	no hit
NCL	P19338	Nucleolin	0.0171112	KtoA/WT	0.906686	0.945817	no hit
ANXA6	P08133	Annexin A6	0.0172237	KtoA/WT	0.825829	0.940826	no hit
PDAP1	Q13442	28 kDa heat- and acid-stable phosphoprotein	0.0176529	CtoS/WT	0.933414	0.960758	no hit
RPL13A	P40429	60S ribosomal protein L13a	0.017822	KtoA/WT	0.906045	0.945781	no hit
ATP5F1B	P06576	ATP synthase subunit beta, mitochondrial	0.0180536	KtoA/WT	0.810526	0.939776	no hit
ARHGDIA	P52565	Rho GDP-dissociation inhibitor 1	0.0183861	CtoS/WT	0.870683	0.958049	no hit
MCM7	P33993	DNA replication licensing factor MCM7	0.0184504	CtoS/WT	0.828254	0.955995	no hit
SRRM1	Q8IYB3	Serine/arginine repetitive matrix protein 1	0.0185172	CtoS/WT	0.966941	0.962067	no hit
PRPSAP2	O60256	Phosphoribosyl pyrophosphate synthase-associated protein 2	0.0185324	KtoA/WT	0.825649	0.940814	no hit
TARDBP	Q13148	TAR DNA-binding protein 43	0.0186551	KtoA/WT	0.827962	0.94097	no hit
RPS3A	P61247	40S ribosomal protein S3a	0.0187059	CtoS/WT	0.952027	0.961496	no hit
CUL4B	Q13620	Cullin-4B	0.0187578	CtoS/WT	0.897594	0.959256	no hit
ACOT1	Q86TX2	Acyl-coenzyme A thioesterase 1	0.018982	CtoS/WT	0.958029	0.961728	enriched no hit
PA2G4	Q9UQ80	Proliferation-associated protein 2G4	0.0190277	KtoA/WT	0.77641	0.937296	enriched no hit
MCM6	Q14566	DNA replication licensing factor MCM6	0.0190527	KtoA/WT	0.772647	0.93701	no hit
NAA50	Q9GZZ1	N-alpha-acetyltransferase 50	0.0190663	KtoA/WT	0.763046	0.936268	no hit
ALDOA	P04075	Fructose-bisphosphate aldolase A	0.0193482	CtoS/WT	0.871435	0.958084	no hit
SCRN1	Q12765	Secernin-1	0.0195625	KtoA/WT	0.898239	0.945336	enriched no hit
NSDHL	Q15738	Sterol-4-alpha-carboxylate 3-dehydrogenase, decarboxylating	0.0195631	KtoA/WT	0.768213	0.936669	no hit
MCM7	P33993	DNA replication licensing factor MCM7	0.019609	KtoA/WT	0.732587	0.933793	no hit
ETFB	P38117	Electron transfer flavoprotein subunit beta	0.0197258	KtoA/WT	0.873557	0.943878	no hit
LARS1	Q9P2J5	Leucine--tRNA ligase, cytoplasmic	0.0198897	KtoA/WT	0.798793	0.938946	no hit
YWHAE	P62258	14-3-3 protein epsilon	0.0200641	KtoA/WT	0.759298	0.935973	no hit
HNRNPK	P61978	Heterogeneous nuclear ribonucleoprotein K	0.0200986	CtoS/WT	0.831438	0.956156	no hit
LARP1	Q6PKG0	La-related protein 1	0.020135	CtoS/WT	0.929111	0.960583	no hit
USP10	Q14694	Ubiquitin carboxyl-terminal hydrolase 10	0.0203169	KtoA/WT	0.831674	0.941218	no hit
ILF2	Q12905	Interleukin enhancer-binding factor 2	0.0207483	KtoA/WT	0.865749	0.9434	no hit
RPN1	P04843	Dolichyl-diphosphooligosaccharide--protein glycosyltransferase subunit 1	0.0207941	KtoA/WT	0.827171	0.940916	no hit
SEC31A	O94979	Protein transport protein Sec31A	0.0209678	CtoS/WT	0.870722	0.958051	no hit
EIF3D	O15371	Eukaryotic translation initiation factor 3 subunit D	0.0213729	KtoA/WT	0.892006	0.944975	enriched no hit
PSMD2	Q13200	26S proteasome non-ATPase regulatory subunit 2	0.0217284	KtoA/WT	0.721955	0.932884	no hit
MCMBP	Q9BTE3	Mini-chromosome maintenance complex-binding protein	0.0220708	CtoS/WT	0.961179	0.961848	enriched no hit
SRSF1	Q07955	Serine/arginine-rich splicing factor 1	0.02213	CtoS/WT	0.935582	0.960845	no hit
NOLC1	Q14978	Nucleolar and coiled-body phosphoprotein 1	0.0222141	CtoS/WT	0.857891	0.95745	no hit
RAB8A	P61006	Ras-related protein Rab-8A	0.0224593	KtoA/WT	0.8428	0.941948	no hit
CFL1	P23528	Cofilin-1	0.0225505	KtoA/WT	0.822559	0.940605	no hit
G3BP1	Q13283	Ras GTPase-activating protein-binding protein 1	0.0226591	CtoS/WT	0.893167	0.959062	no hit
TLN1	Q9Y490	Talin-1	0.0227877	KtoA/WT	0.771134	0.936894	no hit
ERLEC1	Q96DZ1	Endoplasmic reticulum lectin 1	0.0229272	KtoA/WT	0.8834	0.944468	enriched no hit
MRPL3	P09001	39S ribosomal protein L3, mitochondrial	0.0230944	CtoS/WT	0.905883	0.959613	no hit
GART	P22102	Trifunctional purine biosynthetic protein adenosine-3	0.0233457	CtoS/WT	0.812947	0.955203	no hit
HIBCH	Q6NVY1	3-hydroxyisobutyryl-CoA hydrolase, mitochondrial	0.0233604	CtoS/WT	0.858595	0.957484	no hit
CHMP2B	Q9UQN3	Charged multivesicular body protein 2b	0.0233918	KtoA/WT	0.862727	0.943213	no hit
EIF5A	P63241	Eukaryotic translation initiation factor 5A-1	0.0235493	KtoA/WT	0.754659	0.935605	no hit
IFNGR1	P15260	Interferon gamma receptor 1	0.0237211	KtoA/WT	0.871552	0.943756	enriched no hit
SRRT	Q9BXP5	Serrate RNA effector molecule homolog	0.0238376	KtoA/WT	0.805817	0.939446	no hit
FAF2	Q96CS3	FAS-associated factor 2	0.0239442	KtoA/WT	0.724595	0.933112	no hit
RARS1	P54136	Arginine--tRNA ligase, cytoplasmic	0.0240369	CtoS/WT	0.805947	0.954832	no hit
EIF3B	P55884	Eukaryotic translation initiation factor 3 subunit B	0.0240726	CtoS/WT	0.819766	0.955559	no hit
HDHD5	Q9BXW7	Haloacid dehalogenase-like hydrolase domain-containing 5	0.0240762	CtoS/WT	0.884743	0.958688	no hit
CHORDC1	Q9UHD1	Cysteine and histidine-rich domain-containing protein 1	0.0243846	CtoS/WT	0.82666	0.955914	no hit
ACOT7	O00154	Cytosolic acyl coenzyme A thioester hydrolase	0.0244842	CtoS/WT	0.874241	0.958213	no hit
AP1M1	Q9BXS5	AP-1 complex subunit mu-1	0.0245043	KtoA/WT	0.920708	0.946598	enriched no hit
UBXN1	Q04323	UBX domain-containing protein 1	0.0248392	KtoA/WT	0.786393	0.938043	no hit
ACIN1	Q9UKV3	Apoptotic chromatin condensation inducer in the nucleus	0.0248473	CtoS/WT	0.899251	0.959328	no hit
WDR1	O75083	WD repeat-containing protein 1	0.0248529	CtoS/WT	0.938766	0.960973	no hit
PLRG1	O43660	Pleiotropic regulator 1	0.0248568	KtoA/WT	0.782734	0.937771	no hit
DDR2	Q16832	Discoidin domain-containing receptor 2	0.0248905	KtoA/WT	0.852713	0.942585	enriched no hit
HSPA8	P11142	Heat shock cognate 71 kDa protein	0.0252026	KtoA/WT	0.78011	0.937575	no hit
SMARCC1	Q92922	SWI/SNF complex subunit SMARCC1	0.0253492	CtoS/WT	0.882572	0.958591	no hit
NEK9	Q8TD19	Serine/threonine-protein kinase Nek9	0.0253797	KtoA/WT	0.84111	0.941839	no hit
RTCB	Q9Y3I0	RNA-splicing ligase RtcB homolog	0.0255531	CtoS/WT	0.825305	0.955844	no hit
EIF4G1	Q04637	Eukaryotic translation initiation factor 4 gamma 1	0.0256565	CtoS/WT	0.782084	0.953518	no hit
CCDC124	Q96CT7	Coiled-coil domain-containing protein 124	0.0258208	KtoA/WT	0.832417	0.941267	no hit
GLS	O94925	Glutaminase kidney isoform, mitochondrial	0.0259473	KtoA/WT	0.825987	0.940837	no hit
RPLP0	P05388	60S acidic ribosomal protein P0	0.0259771	CtoS/WT	0.841599	0.956662	no hit
ATP1A1	P05023	Sodium/potassium-transporting ATPase subunit alpha-1	0.0260243	CtoS/WT	0.865655	0.957816	no hit
MACROH2A1	O75367	Core histone macro-H2A.1	0.0260307	KtoA/WT	0.929085	0.947054	no hit
DNAJC7	Q99615	DnaJ homolog subfamily C member 7	0.0262007	KtoA/WT	0.686472	0.929659	no hit
SRSF3	P84103	Serine/arginine-rich splicing factor 3	0.0262049	KtoA/WT	0.847861	0.942275	no hit
HNRNPR	O43390	Heterogeneous nuclear ribonucleoprotein R	0.026382	KtoA/WT	0.810455	0.939771	no hit
TWF1	Q12792	Twinfilin-1	0.0264128	CtoS/WT	0.918447	0.960144	no hit
ANXA5	P08758	Annexin A5	0.0267995	KtoA/WT	0.789989	0.938307	no hit
PA2G4	Q9UQ80	Proliferation-associated protein 2G4	0.0274188	CtoS/WT	0.782433	0.953537	enriched no hit
HNRNPUL2	Q1KMD3	Heterogeneous nuclear ribonucleoprotein U-like protein 2	0.0275834	KtoA/WT	0.860947	0.943102	no hit
RANBP2	P49792	E3 SUMO-protein ligase RanBP2	0.0277019	KtoA/WT	0.712216	0.932028	no hit
CDK4	P11802	Cyclin-dependent kinase 4	0.0277801	CtoS/WT	0.790765	0.954005	no hit
PPP2R2A	P63151	Serine/threonine-protein phosphatase 2A 55 kDa regulatory subunit B alpha isoform	0.0278411	KtoA/WT	0.842593	0.941935	no hit
HSPA5	P11021	Endoplasmic reticulum chaperone BiP	0.0279614	CtoS/WT	0.869414	0.957991	no hit
NPM1	P06748	Nucleophosmin	0.0280647	KtoA/WT	0.822663	0.940612	enriched no hit
ATP5IF1	Q9UII2	ATPase inhibitor, mitochondrial	0.0281223	KtoA/WT	0.851109	0.942483	no hit
CS	O75390	Citrate synthase, mitochondrial	0.0282352	CtoS/WT	0.817936	0.955464	no hit
IQGAP1	P46940	Ras GTPase-activating-like protein IQGAP1	0.0285772	CtoS/WT	0.86047	0.957572	no hit
PSMC2	P35998	26S proteasome regulatory subunit 7	0.0286373	CtoS/WT	0.816092	0.955368	no hit
PFKP	Q01813	ATP-dependent 6-phosphofructokinase, platelet type	0.028638	KtoA/WT	0.77998	0.937565	no hit
ACLY	P53396	ATP-citrate synthase	0.02864	CtoS/WT	0.77862	0.953321	no hit
EIF4A1	P60842	Eukaryotic initiation factor 4A-I	0.0288267	CtoS/WT	0.761284	0.952308	no hit
BAZ1A	Q9NRL2	Bromodomain adjacent to zinc finger domain protein 1A	0.0291503	KtoA/WT	0.852927	0.942598	no hit
SNRPD2	P62316	Small nuclear ribonucleoprotein Sm D2	0.0293017	KtoA/WT	0.864319	0.943312	no hit
FKBP4	Q02790	Peptidyl-prolyl cis-trans isomerase FKBP4	0.0293286	KtoA/WT	0.664594	0.927511	no hit
MARCKSL1	P49006	MARCKS-related protein	0.0294887	KtoA/WT	0.922305	0.946686	no hit
PRPF4	O43172	U4/U6 small nuclear ribonucleoprotein Prp4	0.0295584	CtoS/WT	0.860528	0.957575	no hit
DDX3X	O00571	ATP-dependent RNA helicase DDX3X	0.0296998	CtoS/WT	0.797929	0.954399	no hit
CLPB	Q9H078	Caseinolytic peptidase B protein homolog	0.0298357	KtoA/WT	0.844827	0.94208	no hit
ADH5	P11766	Alcohol dehydrogenase class-3	0.0299775	KtoA/WT	0.675088	0.928557	no hit
ATP5PO	P48047	ATP synthase subunit O, mitochondrial	0.030098	KtoA/WT	0.856741	0.942839	no hit
ACOT1	Q86TX2	Acyl-coenzyme A thioesterase 1	0.0301017	KtoA/WT	0.901569	0.945526	enriched no hit
DDX46	Q7L014	Probable ATP-dependent RNA helicase DDX46	0.0301306	CtoS/WT	0.769814	0.952812	no hit
TUBB2B	Q9BVA1	Tubulin beta-2B chain	0.0301484	CtoS/WT	0.768042	0.952708	enriched no hit
ZNF326	Q5BKZ1	DBIRD complex subunit ZNF326	0.0303184	KtoA/WT	0.762732	0.936243	no hit
RUVBL2	Q9Y230	RuvB-like 2	0.0303232	CtoS/WT	0.824671	0.955812	no hit
HNRNPK	P61978	Heterogeneous nuclear ribonucleoprotein K	0.0304561	KtoA/WT	0.632644	0.924128	no hit
METTL14	Q9HCE5	N6-adenosine-methyltransferase non-catalytic subunit	0.0311281	CtoS/WT	0.899486	0.959338	no hit
NUDT5	Q9UKK9	ADP-sugar pyrophosphatase	0.0311652	KtoA/WT	0.824605	0.940743	no hit
H2BC12	O60814	Histone H2B type 1-K	0.0312385	KtoA/WT	0.879665	0.944246	no hit
TRAP1	Q12931	Heat shock protein 75 kDa, mitochondrial	0.0313481	KtoA/WT	0.748529	0.935112	no hit
NUP214	P35658	Nuclear pore complex protein Nup214	0.0315724	CtoS/WT	0.862435	0.957665	no hit
EPHA2	P29317	Ephrin type-A receptor 2	0.0318285	KtoA/WT	0.73546	0.934035	enriched no hit
ARPC4	P59998	Actin-related protein 2/3 complex subunit 4	0.0320001	CtoS/WT	0.818888	0.955514	no hit
MCM5	P33992	DNA replication licensing factor MCM5	0.032219	CtoS/WT	0.724161	0.949986	no hit
FBL	P22087	rRNA 2'-O-methyltransferase fibrillarin	0.0324695	CtoS/WT	0.925706	0.960444	no hit
IRS4	O14654	Insulin receptor substrate 4	0.0325425	KtoA/WT	0.701965	0.931104	enriched no hit
HMGB1	P09429	High mobility group protein B1	0.0326593	KtoA/WT	0.712491	0.932053	no hit
COPA	P53621	Coatomer subunit alpha	0.0327422	CtoS/WT	0.778432	0.95331	no hit
RBMX	P38159	RNA-binding motif protein, X chromosome	0.0327679	KtoA/WT	0.895031	0.94515	no hit
MYDGF	Q969H8	Myeloid-derived growth factor	0.0329939	KtoA/WT	0.812634	0.939923	no hit
CAPN1	P07384	Calpain-1 catalytic subunit	0.0330227	CtoS/WT	0.81198	0.955152	no hit
NMD3	Q96D46	60S ribosomal export protein NMD3	0.0333023	KtoA/WT	0.744455	0.93478	no hit
TRIM28	Q13263	Transcription intermediary factor 1-beta	0.033319	KtoA/WT	0.589154	0.918981	no hit
RPL5	P46777	60S ribosomal protein L5	0.0333199	CtoS/WT	0.896559	0.959211	no hit
PLOD3	O60568	Multifunctional procollagen lysine hydroxylase and glycosyltransferase LH3	0.0333875	KtoA/WT	0.773142	0.937047	no hit
ZC3HAV1L	Q96H79	Zinc finger CCCH-type antiviral protein 1-like	0.0333888	CtoS/WT	0.895755	0.959175	no hit
FLNC	Q14315	Filamin-C	0.0336048	KtoA/WT	0.856155	0.942802	no hit
SCFD1	Q8WVM8	Sec1 family domain-containing protein 1	0.0336063	KtoA/WT	0.741128	0.934506	no hit
NONO	Q15233	Non-POU domain-containing octamer-binding protein	0.0336244	CtoS/WT	0.727178	0.950183	no hit
USP5	P45974	Ubiquitin carboxyl-terminal hydrolase 5	0.0338093	CtoS/WT	0.82351	0.955752	no hit
RAN	P62826	GTP-binding nuclear protein Ran	0.0338878	CtoS/WT	0.872529	0.958134	no hit
MCM3	P25205	DNA replication licensing factor MCM3	0.0340715	CtoS/WT	0.754746	0.951915	no hit
HADH	Q16836	Hydroxyacyl-coenzyme A dehydrogenase, mitochondrial	0.0341837	KtoA/WT	0.791139	0.938391	no hit
DARS2	Q6PI48	Aspartate--tRNA ligase, mitochondrial	0.0343997	KtoA/WT	0.698158	0.930754	no hit
TIAL1	Q01085	Nucleolysin TIAR	0.034607	KtoA/WT	0.72836	0.933435	no hit
LSR	Q86X29	Lipolysis-stimulated lipoprotein receptor	0.0346142	KtoA/WT	0.878099	0.944152	no hit
PSMA6	P60900	Proteasome subunit alpha type-6	0.0346619	KtoA/WT	0.694503	0.930415	no hit
COPG1	Q9Y678	Coatomer subunit gamma-1	0.0348122	CtoS/WT	0.870285	0.958031	no hit
RPS12	P25398	40S ribosomal protein S12	0.0351192	KtoA/WT	0.633632	0.924237	no hit
PES1	O00541	Pescadillo homolog	0.0354887	CtoS/WT	0.815387	0.955331	no hit
TCERG1	O14776	Transcription elongation regulator 1	0.0355377	KtoA/WT	0.668957	0.927949	no hit
GATD3B	A0A0B4J2D5	Putative glutamine amidotransferase-like class 1 domain-containing protein 3B, mitochondrial	0.0355969	KtoA/WT	0.689656	0.92996	no hit
CDK4	P11802	Cyclin-dependent kinase 4	0.0357011	KtoA/WT	0.613347	0.921927	no hit
CBR1	P16152	Carbonyl reductase [NADPH] 1	0.035742	CtoS/WT	0.883649	0.958639	no hit
GRWD1	Q9BQ67	Glutamate-rich WD repeat-containing protein 1	0.0357456	CtoS/WT	0.902644	0.959474	no hit
MDH1	P40925	Malate dehydrogenase, cytoplasmic	0.0360499	KtoA/WT	0.695804	0.930536	no hit
PHF6	Q8IWS0	PHD finger protein 6	0.0360674	KtoA/WT	0.832223	0.941254	enriched no hit
PYGL	P06737	Glycogen phosphorylase, liver form	0.0363448	CtoS/WT	0.893116	0.95906	no hit
PRPSAP2	O60256	Phosphoribosyl pyrophosphate synthase-associated protein 2	0.0363529	CtoS/WT	0.770609	0.952858	no hit
CORO1C	Q9ULV4	Coronin-1C	0.036368	KtoA/WT	0.568304	0.916257	no hit
DDX1	Q92499	ATP-dependent RNA helicase DDX1	0.0365167	CtoS/WT	0.719975	0.94971	no hit
DCTN1	Q14203	Dynactin subunit 1	0.0366536	KtoA/WT	0.704756	0.931358	no hit
PDCD6IP	Q8WUM4	Programmed cell death 6-interacting protein	0.0366918	CtoS/WT	0.712299	0.949195	no hit
USP14	P54578	Ubiquitin carboxyl-terminal hydrolase 14	0.0368028	KtoA/WT	0.710876	0.931909	no hit
PCBP2	Q15366	Poly(rC)-binding protein 2	0.0370247	CtoS/WT	0.721706	0.949824	no hit
COPE	O14579	Coatomer subunit epsilon	0.0370603	KtoA/WT	0.684493	0.92947	no hit
SAFB	Q15424	Scaffold attachment factor B1	0.037142	CtoS/WT	0.774485	0.953083	no hit
DNAJA3	Q96EY1	DnaJ homolog subfamily A member 3, mitochondrial	0.0371886	KtoA/WT	0.749957	0.935227	no hit
PGM3	O95394	Phosphoacetylglucosamine mutase	0.0373108	KtoA/WT	0.644909	0.925463	no hit
RPL32	P62910	60S ribosomal protein L32	0.0373979	KtoA/WT	0.907526	0.945865	no hit
SEC24C	P53992	Protein transport protein Sec24C	0.0375156	KtoA/WT	0.642148	0.925167	no hit
EIF4A3	P38919	Eukaryotic initiation factor 4A-III	0.0377136	KtoA/WT	0.603761	0.920786	no hit
HSDL2	Q6YN16	Hydroxysteroid dehydrogenase-like protein 2	0.0377625	KtoA/WT	0.653045	0.926323	no hit
NAA10	P41227	N-alpha-acetyltransferase 10	0.037775	KtoA/WT	0.838753	0.941685	enriched no hit
SUPT5H	O00267	Transcription elongation factor SPT5	0.0378122	KtoA/WT	0.735315	0.934023	no hit
AARS1	P49588	Alanine--tRNA ligase, cytoplasmic	0.0380179	CtoS/WT	0.685537	0.947316	no hit
HLA-A	P04439	HLA class I histocompatibility antigen, A alpha chain	0.0381099	KtoA/WT	0.729622	0.933542	enriched no hit
LRPPRC	P42704	Leucine-rich PPR motif-containing protein, mitochondrial	0.0381896	KtoA/WT	0.695309	0.93049	no hit
TFRC	P02786	Transferrin receptor protein 1	0.0382955	KtoA/WT	0.748389	0.9351	enriched no hit
FASN	P49327	Fatty acid synthase	0.0384017	CtoS/WT	0.812034	0.955155	no hit
HSP90AB1	P08238	Heat shock protein HSP 90-beta	0.0385694	CtoS/WT	0.711698	0.949154	no hit
MTREX	P42285	Exosome RNA helicase MTR4	0.0388049	KtoA/WT	0.887232	0.944695	enriched no hit
DDX3X	O00571	ATP-dependent RNA helicase DDX3X	0.0388292	KtoA/WT	0.619856	0.922683	no hit
ATP1B3	P54709	Sodium/potassium-transporting ATPase subunit beta-3	0.0388942	KtoA/WT	0.714192	0.932204	no hit
RBBP4	Q09028	Histone-binding protein RBBP4	0.0389514	KtoA/WT	0.848774	0.942334	enriched no hit
G3BP1	Q13283	Ras GTPase-activating protein-binding protein 1	0.0390928	KtoA/WT	0.73132	0.933686	no hit
DARS1	P14868	Aspartate--tRNA ligase, cytoplasmic	0.0392911	CtoS/WT	0.713398	0.949269	no hit
TUBB8	Q3ZCM7	Tubulin beta-8 chain	0.0394967	CtoS/WT	0.80451	0.954755	no hit
SF3A2	Q15428	Splicing factor 3A subunit 2	0.0398905	KtoA/WT	0.607358	0.921218	no hit
HSD17B4	P51659	Peroxisomal multifunctional enzyme type 2	0.0399187	CtoS/WT	0.771555	0.952913	no hit
SYNCRIP	O60506	Heterogeneous nuclear ribonucleoprotein Q	0.0399479	CtoS/WT	0.800967	0.954564	no hit
ANXA2	P07355	Annexin A2	0.040005	KtoA/WT	0.715208	0.932293	no hit
BSG	P35613	Basigin	0.0400169	KtoA/WT	0.631596	0.924011	no hit
FEN1	P39748	Flap endonuclease 1	0.0402328	KtoA/WT	0.718471	0.93258	no hit
SAR1A	Q9NR31	GTP-binding protein SAR1a	0.0402345	KtoA/WT	0.779852	0.937555	no hit
HADHA	P40939	Trifunctional enzyme subunit alpha, mitochondrial	0.0403137	KtoA/WT	0.644005	0.925366	no hit
MDH2	P40926	Malate dehydrogenase, mitochondrial	0.0403831	KtoA/WT	0.621199	0.922838	no hit
DDX17	Q92841	Probable ATP-dependent RNA helicase DDX17	0.0404146	KtoA/WT	0.621753	0.922901	no hit
SRSF9	Q13242	Serine/arginine-rich splicing factor 9	0.040433	CtoS/WT	0.888117	0.958839	no hit
EHD4	Q9H223	EH domain-containing protein 4	0.040505	KtoA/WT	0.846572	0.942192	enriched no hit
RBM4B	Q9BQ04	RNA-binding protein 4B	0.0406605	KtoA/WT	0.767704	0.93663	no hit
RAB5C	P51148	Ras-related protein Rab-5C	0.040761	CtoS/WT	0.816693	0.9554	no hit
SUGT1	Q9Y2Z0	Protein SGT1 homolog	0.040784	KtoA/WT	0.704844	0.931366	no hit
XRN2	Q9H0D6	5'-3' exoribonuclease 2	0.040843	CtoS/WT	0.810403	0.955069	no hit
SNRNP200	O75643	U5 small nuclear ribonucleoprotein 200 kDa helicase	0.0411035	KtoA/WT	0.652839	0.926302	no hit
ITCH	Q96J02	E3 ubiquitin-protein ligase Itchy homolog	0.0411953	KtoA/WT	0.590226	0.919116	enriched no hit
PTPN11	Q06124	Tyrosine-protein phosphatase non-receptor type 11	0.0411996	KtoA/WT	0.770757	0.936865	no hit
NUP107	P57740	Nuclear pore complex protein Nup107	0.0413687	KtoA/WT	0.679395	0.928978	no hit
SUCLA2	Q9P2R7	Succinate--CoA ligase [ADP-forming] subunit beta, mitochondrial	0.0413948	KtoA/WT	0.592467	0.919397	no hit
ARF3	P61204	ADP-ribosylation factor 3	0.0414381	KtoA/WT	0.84272	0.941943	enriched no hit
AFG3L2	Q9Y4W6	AFG3-like protein 2	0.0414386	KtoA/WT	0.686868	0.929696	no hit
NEFM	P07197	Neurofilament medium polypeptide	0.0414723	KtoA/WT	0.706383	0.931505	no hit
ERLIN1	O75477	Erlin-1	0.0414807	KtoA/WT	0.762881	0.936255	no hit
ACADM	P11310	Medium-chain specific acyl-CoA dehydrogenase, mitochondrial	0.0415163	KtoA/WT	0.566827	0.916057	no hit
NSUN2	Q08J23	RNA cytosine C(5)-methyltransferase NSUN2	0.0415672	CtoS/WT	0.729378	0.950326	no hit
VPS35	Q96QK1	Vacuolar protein sorting-associated protein 35	0.0416946	CtoS/WT	0.847938	0.956972	no hit
HNRNPDL	O14979	Heterogeneous nuclear ribonucleoprotein D-like	0.0417418	CtoS/WT	0.688415	0.947525	enriched no hit
SCFD1	Q8WVM8	Sec1 family domain-containing protein 1	0.0417581	CtoS/WT	0.781784	0.953501	no hit
CTNND1	O60716	Catenin delta-1	0.0418032	CtoS/WT	0.788492	0.953878	no hit
KARS1	Q15046	Lysine--tRNA ligase	0.0419594	CtoS/WT	0.764153	0.952479	no hit
RPL32	P62910	60S ribosomal protein L32	0.042176	CtoS/WT	0.929562	0.960602	no hit
NEFL	P07196	Neurofilament light polypeptide	0.042181	KtoA/WT	0.76293	0.936259	no hit
FXR1	P51114	RNA-binding protein FXR1	0.0421821	KtoA/WT	0.781582	0.937685	no hit
PSPC1	Q8WXF1	Paraspeckle component 1	0.0423174	KtoA/WT	0.665479	0.9276	no hit
HSPA14	Q0VDF9	Heat shock 70 kDa protein 14	0.042396	CtoS/WT	0.715793	0.949431	enriched no hit
SRP72	O76094	Signal recognition particle subunit SRP72	0.0423991	KtoA/WT	0.812625	0.939922	no hit
COPZ1	P61923	Coatomer subunit zeta-1	0.0424468	KtoA/WT	0.799751	0.939014	no hit
NOTCH2	Q04721	Neurogenic locus notch homolog protein 2	0.0428822	KtoA/WT	0.769875	0.936797	enriched no hit
RPS23	P62266	40S ribosomal protein S23	0.0430282	KtoA/WT	0.899256	0.945394	no hit
SLC3A2	P08195	4F2 cell-surface antigen heavy chain	0.0430995	KtoA/WT	0.771066	0.936889	no hit
RPL11	P62913	60S ribosomal protein L11	0.0431597	KtoA/WT	0.622615	0.923	no hit
ATP2A2	P16615	Sarcoplasmic/endoplasmic reticulum calcium ATPase 2	0.0432	KtoA/WT	0.743594	0.934709	no hit
TBCB	Q99426	Tubulin-folding cofactor B	0.0433156	CtoS/WT	0.664183	0.945714	no hit
KHDRBS1	Q07666	KH domain-containing, RNA-binding, signal transduction-associated protein 1	0.0436385	CtoS/WT	0.778488	0.953313	no hit
RPS27	P42677	40S ribosomal protein S27	0.0437406	CtoS/WT	0.711548	0.949144	no hit
USP39	Q53GS9	U4/U6.U5 tri-snRNP-associated protein 2	0.0439293	KtoA/WT	0.634161	0.924295	no hit
PRPS1	P60891	Ribose-phosphate pyrophosphokinase 1	0.0440738	KtoA/WT	0.709027	0.931743	no hit
RRM1	P23921	Ribonucleoside-diphosphate reductase large subunit	0.0441462	KtoA/WT	0.615849	0.922219	no hit
CKAP4	Q07065	Cytoskeleton-associated protein 4	0.0441946	CtoS/WT	0.700962	0.948416	no hit
MYO1B	O43795	Unconventional myosin-Ib	0.0443332	KtoA/WT	0.624661	0.923232	no hit
RPL8	P62917	60S ribosomal protein L8	0.0445918	KtoA/WT	0.854022	0.942668	no hit
RBM10	P98175	RNA-binding protein 10	0.0448961	KtoA/WT	0.597616	0.920036	no hit
NMT1	P30419	Glycylpeptide N-tetradecanoyltransferase 1	0.04505	CtoS/WT	0.761601	0.952327	no hit
SEC23IP	Q9Y6Y8	SEC23-interacting protein	0.0452181	KtoA/WT	0.677494	0.928793	no hit
ETFA	P13804	Electron transfer flavoprotein subunit alpha, mitochondrial	0.0452412	KtoA/WT	0.593724	0.919554	no hit
TUBB8	Q3ZCM7	Tubulin beta-8 chain	0.0453523	KtoA/WT	0.673618	0.928412	no hit
YWHAZ	P63104	14-3-3 protein zeta/delta	0.0456156	KtoA/WT	0.579253	0.91771	no hit
KPNA4	O00629	Importin subunit alpha-3	0.0456595	KtoA/WT	0.575932	0.917275	no hit
VDAC3	Q9Y277	Voltage-dependent anion-selective channel protein 3	0.0458195	KtoA/WT	0.631435	0.923993	no hit
DNAJA3	Q96EY1	DnaJ homolog subfamily A member 3, mitochondrial	0.0460125	CtoS/WT	0.790181	0.953972	no hit
AHCYL1	O43865	S-adenosylhomocysteine hydrolase-like protein 1	0.0463357	CtoS/WT	0.66022	0.945406	no hit
WDR77	Q9BQA1	Methylosome protein 50	0.0465932	KtoA/WT	0.723889	0.933051	no hit
LMNB1	P20700	Lamin-B1	0.0466395	KtoA/WT	0.468161	0.900133	no hit
SLC7A5	Q01650	Large neutral amino acids transporter small subunit 1	0.0466838	CtoS/WT	0.872743	0.958144	no hit
UGGT1	Q9NYU2	UDP-glucose:glycoprotein glucosyltransferase 1	0.0467832	KtoA/WT	0.705008	0.931381	no hit
ZC3HAV1	Q7Z2W4	Zinc finger CCCH-type antiviral protein 1	0.0469104	CtoS/WT	0.747045	0.951443	no hit
PSME3	P61289	Proteasome activator complex subunit 3	0.047811	KtoA/WT	0.55479	0.914392	no hit
METTL14	Q9HCE5	N6-adenosine-methyltransferase non-catalytic subunit	0.0479012	KtoA/WT	0.773307	0.93706	no hit
HDLBP	Q00341	Vigilin	0.0479227	CtoS/WT	0.58345	0.938664	no hit
PCBP1	Q15365	Poly(rC)-binding protein 1	0.0483314	KtoA/WT	0.654094	0.926433	no hit
RAB14	P61106	Ras-related protein Rab-14	0.0483723	CtoS/WT	0.787293	0.953811	no hit
BCAP31	P51572	B-cell receptor-associated protein 31	0.0484151	CtoS/WT	0.763912	0.952465	no hit
POLR1C	O15160	DNA-directed RNA polymerases I and III subunit RPAC1	0.0487575	KtoA/WT	0.591612	0.91929	no hit
OTUB1	Q96FW1	Ubiquitin thioesterase OTUB1	0.0488383	CtoS/WT	0.778737	0.953327	enriched no hit
AGPS	O00116	Alkyldihydroxyacetonephosphate synthase, peroxisomal	0.0488523	KtoA/WT	0.442289	0.894905	no hit
GATAD2A	Q86YP4	Transcriptional repressor p66-alpha	0.0488867	KtoA/WT	0.767566	0.936619	no hit
HNRNPD	Q14103	Heterogeneous nuclear ribonucleoprotein D0	0.0496575	KtoA/WT	0.523802	0.909784	no hit
SPTBN1	Q01082	Spectrin beta chain, non-erythrocytic 1	0.0497715	CtoS/WT	0.777148	0.953236	no hit
LONP1	P36776	Lon protease homolog, mitochondrial	0.0499195	KtoA/WT	0.495569	0.905132	no hit
EIF2S3	P41091	Eukaryotic translation initiation factor 2 subunit 3	0.0501789	KtoA/WT	0.77956	0.937533	no hit
RPL37A	P61513	60S ribosomal protein L37a	0.0505786	CtoS/WT	0.787319	0.953812	no hit
NUCKS1	Q9H1E3	Nuclear ubiquitous casein and cyclin-dependent kinase substrate 1	0.0509964	CtoS/WT	0.813427	0.955229	no hit
PSMD12	O00232	26S proteasome non-ATPase regulatory subunit 12	0.0510447	CtoS/WT	0.692531	0.947821	no hit
CAND1	Q86VP6	Cullin-associated NEDD8-dissociated protein 1	0.0511285	CtoS/WT	0.834914	0.95633	no hit
LMNB1	P20700	Lamin-B1	0.0512194	CtoS/WT	0.590848	0.939385	no hit
GNA11	P29992	Guanine nucleotide-binding protein subunit alpha-11	0.0516138	KtoA/WT	0.642434	0.925197	enriched no hit
CELF1	Q92879	CUGBP Elav-like family member 1	0.0522686	KtoA/WT	0.588362	0.91888	no hit
PNP	P00491	Purine nucleoside phosphorylase	0.0525375	KtoA/WT	0.583989	0.918323	no hit
ELAC2	Q9BQ52	Zinc phosphodiesterase ELAC protein 2	0.0526196	CtoS/WT	0.700745	0.948401	no hit
TBRG4	Q969Z0	FAST kinase domain-containing protein 4	0.0526548	KtoA/WT	0.607121	0.921189	no hit
RPS13	P62277	40S ribosomal protein S13	0.0526972	CtoS/WT	0.736767	0.950799	no hit
RDX	P35241	Radixin	0.0530388	KtoA/WT	0.564063	0.915681	no hit
EIF3G	O75821	Eukaryotic translation initiation factor 3 subunit G	0.0532103	KtoA/WT	0.444014	0.895271	no hit
EIF2A	Q9BY44	Eukaryotic translation initiation factor 2A	0.0533311	KtoA/WT	0.758489	0.935909	no hit
CYCS	P99999	Cytochrome c	0.0536494	KtoA/WT	0.806046	0.939462	no hit
RCC1	P18754	Regulator of chromosome condensation	0.0540349	CtoS/WT	0.780171	0.953409	enriched no hit
EML4	Q9HC35	Echinoderm microtubule-associated protein-like 4	0.0542755	KtoA/WT	0.722981	0.932972	no hit
HSP90AA1	P07900	Heat shock protein HSP 90-alpha	0.054376	CtoS/WT	0.623262	0.942356	no hit
HSPD1	P10809	60 kDa heat shock protein, mitochondrial	0.0545257	KtoA/WT	0.616544	0.9223	no hit
ALDH1B1	P30837	Aldehyde dehydrogenase X, mitochondrial	0.0546008	CtoS/WT	0.814135	0.955266	no hit
CCAR2	Q8N163	Cell cycle and apoptosis regulator protein 2	0.0546992	KtoA/WT	0.637548	0.924667	no hit
SFXN1	Q9H9B4	Sideroflexin-1	0.05484	KtoA/WT	0.779996	0.937566	no hit
HNRNPA1	P09651	Heterogeneous nuclear ribonucleoprotein A1	0.0550552	CtoS/WT	0.715643	0.94942	no hit
FKBP8	Q14318	Peptidyl-prolyl cis-trans isomerase FKBP8	0.0551255	KtoA/WT	0.687628	0.929768	no hit
DSC3	Q14574	Desmocollin-3	0.0552092	KtoA/WT	0.666123	0.927665	enriched no hit
SART3	Q15020	Squamous cell carcinoma antigen recognized by T-cells 3	0.0553948	KtoA/WT	0.734971	0.933994	no hit
RPS3	P23396	40S ribosomal protein S3	0.0554012	CtoS/WT	0.76402	0.952471	no hit
SLC25A13	Q9UJS0	Electrogenic aspartate/glutamate antiporter SLC25A13, mitochondrial	0.0556232	CtoS/WT	0.75058	0.951661	no hit
SPTAN1	Q13813	Spectrin alpha chain, non-erythrocytic 1	0.0556481	KtoA/WT	0.579986	0.917805	no hit
HADHB	P55084	Trifunctional enzyme subunit beta, mitochondrial	0.0563259	CtoS/WT	0.563828	0.936664	no hit
PRPF40A	O75400	Pre-mRNA-processing factor 40 homolog A	0.0563659	CtoS/WT	0.699196	0.948292	no hit
MTA1	Q13330	Metastasis-associated protein MTA1	0.0565703	CtoS/WT	0.653056	0.94484	no hit
RPL26	P61254	60S ribosomal protein L26	0.0566576	KtoA/WT	0.728686	0.933462	no hit
RSU1	Q15404	Ras suppressor protein 1	0.0567345	KtoA/WT	0.725552	0.933194	no hit
NSF	P46459	Vesicle-fusing ATPase	0.0572338	CtoS/WT	0.811788	0.955142	no hit
PRPF8	Q6P2Q9	Pre-mRNA-processing-splicing factor 8	0.0572522	KtoA/WT	0.512697	0.90801	no hit
SCAMP3	O14828	Secretory carrier-associated membrane protein 3	0.057283	CtoS/WT	0.711048	0.94911	no hit
PSMB1	P20618	Proteasome subunit beta type-1	0.0574072	KtoA/WT	0.717481	0.932493	no hit
PFKM	P08237	ATP-dependent 6-phosphofructokinase, muscle type	0.0577683	KtoA/WT	0.738526	0.934291	no hit
RAD50	Q92878	DNA repair protein RAD50	0.0578548	CtoS/WT	0.719454	0.949675	no hit
ACIN1	Q9UKV3	Apoptotic chromatin condensation inducer in the nucleus	0.0579992	KtoA/WT	0.66141	0.927187	no hit
LMAN1	P49257	Protein ERGIC-53	0.0580543	CtoS/WT	0.707715	0.948883	no hit
RPL21	P46778	60S ribosomal protein L21	0.0581866	CtoS/WT	0.88759	0.958815	enriched no hit
EFTUD2	Q15029	116 kDa U5 small nuclear ribonucleoprotein component	0.0582518	KtoA/WT	0.391451	0.882855	no hit
PTCD3	Q96EY7	Pentatricopeptide repeat domain-containing protein 3, mitochondrial	0.0584012	CtoS/WT	0.876458	0.958314	no hit
SLC25A1	P53007	Tricarboxylate transport protein, mitochondrial	0.058488	CtoS/WT	0.787098	0.9538	no hit
IDH1	O75874	Isocitrate dehydrogenase [NADP] cytoplasmic	0.0590056	KtoA/WT	0.32347	0.861642	no hit
ZNF207	O43670	BUB3-interacting and GLEBS motif-containing protein ZNF207	0.0590193	KtoA/WT	0.509051	0.907412	no hit
EPB41L2	O43491	Band 4.1-like protein 2	0.0590266	KtoA/WT	0.405371	0.886421	no hit
FLNB	O75369	Filamin-B	0.0590881	CtoS/WT	0.659106	0.945319	no hit
GOT1	P17174	Aspartate aminotransferase, cytoplasmic	0.0595161	KtoA/WT	0.528307	0.910485	no hit
PCNP	Q8WW12	PEST proteolytic signal-containing nuclear protein	0.0595894	KtoA/WT	0.634457	0.924328	no hit
EDF1	O60869	Endothelial differentiation-related factor 1	0.0599396	CtoS/WT	0.779438	0.953367	no hit
RPF2	Q9H7B2	Ribosome production factor 2 homolog	0.0601462	KtoA/WT	0.847423	0.942247	enriched no hit
EIF3L	Q9Y262	Eukaryotic translation initiation factor 3 subunit L	0.060359	CtoS/WT	0.772173	0.952949	no hit
RPL13A	P40429	60S ribosomal protein L13a	0.0604246	CtoS/WT	0.78714	0.953802	no hit
AFG3L2	Q9Y4W6	AFG3-like protein 2	0.0609548	CtoS/WT	0.68907	0.947572	no hit
AHCYL1	O43865	S-adenosylhomocysteine hydrolase-like protein 1	0.0611959	KtoA/WT	0.389557	0.882353	no hit
SAR1A	Q9NR31	GTP-binding protein SAR1a	0.061234	CtoS/WT	0.774074	0.953059	no hit
STAU1	O95793	Double-stranded RNA-binding protein Staufen homolog 1	0.0616034	KtoA/WT	0.725658	0.933203	no hit
SMC4	Q9NTJ3	Structural maintenance of chromosomes protein 4	0.0622007	CtoS/WT	0.5367	0.933675	no hit
EFTUD2	Q15029	116 kDa U5 small nuclear ribonucleoprotein component	0.0622245	CtoS/WT	0.536761	0.933682	no hit
HNRNPDL	O14979	Heterogeneous nuclear ribonucleoprotein D-like	0.0623282	KtoA/WT	0.374882	0.878308	enriched no hit
DNM2	P50570	Dynamin-2	0.0623569	CtoS/WT	0.534423	0.933411	no hit
CBFB	Q13951	Core-binding factor subunit beta	0.0623632	CtoS/WT	0.68365	0.947179	no hit
CLTC	Q00610	Clathrin heavy chain 1	0.0624701	CtoS/WT	0.696748	0.94812	no hit
SLC25A10	Q9UBX3	Mitochondrial dicarboxylate carrier	0.0625267	CtoS/WT	0.681308	0.947007	no hit
CAPN2	P17655	Calpain-2 catalytic subunit	0.0628787	CtoS/WT	0.692412	0.947812	no hit
HACD3	Q9P035	Very-long-chain (3R)-3-hydroxyacyl-CoA dehydratase 3	0.0630482	KtoA/WT	0.327953	0.863275	no hit
AP2M1	Q96CW1	AP-2 complex subunit mu	0.0630511	CtoS/WT	0.64901	0.944516	no hit
DLAT	P10515	Dihydrolipoyllysine-residue acetyltransferase component of pyruvate dehydrogenase complex, mitochondrial	0.0631768	KtoA/WT	0.459856	0.898512	no hit
RPL37	P61927	60S ribosomal protein L37	0.0632348	CtoS/WT	0.882761	0.958599	no hit
POLDIP3	Q9BY77	Polymerase delta-interacting protein 3	0.0635983	CtoS/WT	0.861452	0.957619	enriched no hit
ITM2B	Q9Y287	Integral membrane protein 2B	0.0636083	KtoA/WT	0.704961	0.931377	enriched no hit
MAP2K3	P46734	Dual specificity mitogen-activated protein kinase kinase 3	0.0636504	KtoA/WT	0.726711	0.933294	enriched no hit
DDX19A	Q9NUU7	ATP-dependent RNA helicase DDX19A	0.0637707	KtoA/WT	0.323736	0.86174	no hit
SFPQ	P23246	Splicing factor, proline- and glutamine-rich	0.0638128	CtoS/WT	0.46523	0.924258	no hit
HNRNPUL1	Q9BUJ2	Heterogeneous nuclear ribonucleoprotein U-like protein 1	0.0642567	KtoA/WT	0.443362	0.895133	no hit
MRPS9	P82933	28S ribosomal protein S9, mitochondrial	0.0644317	KtoA/WT	0.414655	0.888681	no hit
HMGB2	P26583	High mobility group protein B2	0.0645479	CtoS/WT	0.72117	0.949789	no hit
DHX30	Q7L2E3	ATP-dependent RNA helicase DHX30	0.0646162	KtoA/WT	0.481115	0.90256	no hit
ELMOD2	Q8IZ81	ELMO domain-containing protein 2	0.0649475	CtoS/WT	0.65815	0.945244	no hit
ABCF2	Q9UG63	ATP-binding cassette sub-family F member 2	0.0649579	CtoS/WT	0.748697	0.951545	no hit
NUMA1	Q14980	Nuclear mitotic apparatus protein 1	0.0657911	KtoA/WT	0.677486	0.928792	no hit
NIFK	Q9BYG3	MKI67 FHA domain-interacting nucleolar phosphoprotein	0.0658075	CtoS/WT	0.87213	0.958116	no hit
CFAP20	Q9Y6A4	Cilia- and flagella-associated protein 20	0.0658574	CtoS/WT	0.72659	0.950145	no hit
ACSL3	O95573	Fatty acid CoA ligase Acsl3	0.0658815	CtoS/WT	0.686309	0.947372	no hit
ACTN1	P12814	Alpha-actinin-1	0.0659389	CtoS/WT	0.576379	0.937958	no hit
CNP	P09543	2',3'-cyclic-nucleotide 3'-phosphodiesterase	0.0660625	KtoA/WT	0.437764	0.893934	no hit
GLUD1	P00367	Glutamate dehydrogenase 1, mitochondrial	0.0660977	KtoA/WT	0.409598	0.887461	no hit
NCLN	Q969V3	Nicalin	0.0665348	CtoS/WT	0.69196	0.94778	no hit
AP2A2	O94973	AP-2 complex subunit alpha-2	0.0666817	CtoS/WT	0.665559	0.945821	no hit
EHD1	Q9H4M9	EH domain-containing protein 1	0.066702	KtoA/WT	0.79573	0.938725	no hit
H1-3	P16402	Histone H1.3	0.0669069	CtoS/WT	0.785539	0.953713	enriched no hit
CAPN2	P17655	Calpain-2 catalytic subunit	0.0670726	KtoA/WT	0.531747	0.911012	no hit
WDR18	Q9BV38	WD repeat-containing protein 18	0.0672251	KtoA/WT	0.506037	0.906912	no hit
SRSF9	Q13242	Serine/arginine-rich splicing factor 9	0.0672823	KtoA/WT	0.728636	0.933458	no hit
SLC25A5	P05141	ADP/ATP translocase 2	0.0672902	CtoS/WT	0.651408	0.944709	no hit
SIN3A	Q96ST3	Paired amphipathic helix protein Sin3a	0.0675145	CtoS/WT	0.626645	0.942649	no hit
SRSF2	Q01130	Serine/arginine-rich splicing factor 2	0.0678067	KtoA/WT	0.483036	0.90291	no hit
EIF5	P55010	Eukaryotic translation initiation factor 5	0.0687251	KtoA/WT	0.401938	0.885562	no hit
SACM1L	Q9NTJ5	Phosphatidylinositol-3-phosphatase SAC1	0.06897	CtoS/WT	0.633295	0.943217	no hit
RAB1A	P62820	Ras-related protein Rab-1A	0.0691167	CtoS/WT	0.594265	0.939713	no hit
H2AC17	P0C0S8	Histone H2A type 1	0.0691535	KtoA/WT	0.714382	0.93222	no hit
HNRNPH1	P31943	Heterogeneous nuclear ribonucleoprotein H	0.0691564	KtoA/WT	0.702198	0.931125	enriched no hit
TIMM44	O43615	Mitochondrial import inner membrane translocase subunit TIM44	0.0693697	CtoS/WT	0.44818	0.921602	no hit
ATAD3A	Q9NVI7	ATPase family AAA domain-containing protein 3A	0.0693822	KtoA/WT	0.610685	0.921613	no hit
ZMYM4	Q5VZL5	Zinc finger MYM-type protein 4	0.069466	CtoS/WT	0.662977	0.945621	no hit
SLC25A22	Q9H936	Mitochondrial glutamate carrier 1	0.069517	CtoS/WT	0.702613	0.948531	no hit
SRRM2	Q9UQ35	Serine/arginine repetitive matrix protein 2	0.0697666	CtoS/WT	0.738314	0.950897	no hit
SRSF1	Q07955	Serine/arginine-rich splicing factor 1	0.0698686	KtoA/WT	0.705311	0.931408	no hit
PRPS2	P11908	Ribose-phosphate pyrophosphokinase 2	0.0700821	CtoS/WT	0.584323	0.93875	no hit
NUP98	P52948	Nuclear pore complex protein Nup98-Nup96	0.0701659	CtoS/WT	0.893637	0.959083	enriched no hit
DDX19A	Q9NUU7	ATP-dependent RNA helicase DDX19A	0.0704534	CtoS/WT	0.461938	0.923759	no hit
NSDHL	Q15738	Sterol-4-alpha-carboxylate 3-dehydrogenase, decarboxylating	0.0706419	CtoS/WT	0.472694	0.925365	no hit
SERPINH1	P50454	Serpin H1	0.0710649	KtoA/WT	0.341633	0.868027	no hit
SLC1A5	Q15758	Neutral amino acid transporter B(0)	0.0711633	KtoA/WT	0.743335	0.934688	no hit
ARF5	P84085	ADP-ribosylation factor 5	0.0712496	KtoA/WT	0.539985	0.912251	no hit
TUFM	P49411	Elongation factor Tu, mitochondrial	0.0714471	CtoS/WT	0.611276	0.941292	no hit
IDH2	P48735	Isocitrate dehydrogenase [NADP], mitochondrial	0.0716357	CtoS/WT	0.776689	0.95321	no hit
PTPRF	P10586	Receptor-type tyrosine-protein phosphatase F	0.0719243	KtoA/WT	0.58553	0.91852	enriched no hit
SYNCRIP	O60506	Heterogeneous nuclear ribonucleoprotein Q	0.0719823	KtoA/WT	0.50083	0.906035	no hit
AHSA1	O95433	Activator of 90 kDa heat shock protein ATPase homolog 1	0.0723994	CtoS/WT	0.659562	0.945355	no hit
HSPA4L	O95757	Heat shock 70 kDa protein 4L	0.0725598	CtoS/WT	0.613835	0.941522	no hit
HTATSF1	O43719	HIV Tat-specific factor 1	0.0728877	KtoA/WT	0.288481	0.847421	no hit
SND1	Q7KZF4	Staphylococcal nuclease domain-containing protein 1	0.0734267	CtoS/WT	0.46504	0.924229	no hit
LARS2	Q15031	Leucine--tRNA ligase, mitochondrial	0.0735445	CtoS/WT	0.770295	0.95284	no hit
LSM12	Q3MHD2	Protein LSM12	0.0736974	CtoS/WT	0.547328	0.934879	enriched no hit
RAC1	P63000	Ras-related C3 botulinum toxin substrate 1	0.0746251	KtoA/WT	0.537541	0.911887	no hit
PDIA4	P13667	Protein disulfide-isomerase A4	0.0748032	KtoA/WT	0.538718	0.912063	no hit
CKAP5	Q14008	Cytoskeleton-associated protein 5	0.0752029	KtoA/WT	0.701464	0.931058	no hit
RPL27A	P46776	60S ribosomal protein L27a	0.0756906	CtoS/WT	0.848436	0.956996	no hit
RPL18	Q07020	60S ribosomal protein L18	0.0757581	KtoA/WT	0.747227	0.935006	no hit
NUP93	Q8N1F7	Nuclear pore complex protein Nup93	0.0758957	KtoA/WT	0.353959	0.872035	no hit
RPS26	P62854	40S ribosomal protein S26	0.0759207	KtoA/WT	0.820781	0.940484	no hit
FKBP10	Q96AY3	Peptidyl-prolyl cis-trans isomerase FKBP10	0.0760278	KtoA/WT	0.417564	0.88937	no hit
VIM	P08670	Vimentin	0.0763656	KtoA/WT	0.550037	0.913716	no hit
YY1	P25490	Transcriptional repressor protein YY1	0.0764062	KtoA/WT	0.440468	0.894516	no hit
MCM6	Q14566	DNA replication licensing factor MCM6	0.0764264	CtoS/WT	0.434202	0.919282	no hit
ATP6V0D1	P61421	V-type proton ATPase subunit d 1	0.0766377	CtoS/WT	0.585728	0.938888	no hit
H1-0	P07305	Histone H1.0	0.0767904	KtoA/WT	0.638938	0.924819	enriched no hit
ATP5F1B	P06576	ATP synthase subunit beta, mitochondrial	0.077078	CtoS/WT	0.489758	0.927777	no hit
DDX5	P17844	Probable ATP-dependent RNA helicase DDX5	0.0771445	CtoS/WT	0.565382	0.936827	enriched no hit
POLR1C	O15160	DNA-directed RNA polymerases I and III subunit RPAC1	0.0779388	CtoS/WT	0.562799	0.936556	no hit
INA	Q16352	Alpha-internexin	0.0781231	KtoA/WT	0.467222	0.899952	no hit
P4HA1	P13674	Prolyl 4-hydroxylase subunit alpha-1	0.0781504	KtoA/WT	0.687293	0.929737	no hit
SUGT1	Q9Y2Z0	Protein SGT1 homolog	0.0785113	CtoS/WT	0.622689	0.942306	no hit
BUB3	O43684	Mitotic checkpoint protein BUB3	0.078794	CtoS/WT	0.378665	0.908527	no hit
RBM4B	Q9BQ04	RNA-binding protein 4B	0.0790856	CtoS/WT	0.698257	0.948226	no hit
DYNC1I2	Q13409	Cytoplasmic dynein 1 intermediate chain 2	0.0791078	KtoA/WT	0.190184	0.785478	no hit
FTSJ3	Q8IY81	pre-rRNA 2'-O-ribose RNA methyltransferase FTSJ3	0.0794989	KtoA/WT	0.830554	0.941143	no hit
TMEM59	Q9BXS4	Transmembrane protein 59	0.0796438	KtoA/WT	0.684368	0.929458	no hit
PRMT1	Q99873	Protein arginine N-methyltransferase 1	0.0797812	CtoS/WT	0.67808	0.946768	enriched no hit
RPL37	P61927	60S ribosomal protein L37	0.0799579	KtoA/WT	0.782285	0.937737	no hit
MTA2	O94776	Metastasis-associated protein MTA2	0.0800525	CtoS/WT	0.742106	0.951136	no hit
EMG1	Q92979	Ribosomal RNA small subunit methyltransferase NEP1	0.0801379	KtoA/WT	0.287624	0.847036	no hit
YBX1	P67809	Y-box-binding protein 1	0.0803492	KtoA/WT	0.839899	0.94176	no hit
ERP44	Q9BS26	Endoplasmic reticulum resident protein 44	0.0805134	KtoA/WT	0.336869	0.86641	enriched no hit
TOP2A	P11388	DNA topoisomerase 2-alpha	0.0807504	CtoS/WT	0.80238	0.95464	no hit
PMPCA	Q10713	Mitochondrial-processing peptidase subunit alpha	0.0809546	KtoA/WT	0.369325	0.876702	no hit
ALDH18A1	P54886	Delta-1-pyrroline-5-carboxylate synthase	0.0810621	KtoA/WT	0.360402	0.874034	no hit
YTHDF2	Q9Y5A9	YTH domain-containing family protein 2	0.0812544	CtoS/WT	0.436121	0.919609	no hit
DNAJA2	O60884	DnaJ homolog subfamily A member 2	0.0812796	CtoS/WT	0.486527	0.927332	no hit
LBR	Q14739	Delta(14)-sterol reductase LBR	0.0813373	KtoA/WT	0.461053	0.898749	no hit
PYCR2	Q96C36	Pyrroline-5-carboxylate reductase 2	0.0813859	CtoS/WT	0.442261	0.920636	no hit
HNRNPA2B1	P22626	Heterogeneous nuclear ribonucleoproteins A2/B1	0.0817486	KtoA/WT	0.55798	0.91484	no hit
PPIH	O43447	Peptidyl-prolyl cis-trans isomerase H	0.0817941	CtoS/WT	0.496746	0.928721	no hit
MRPL21	Q7Z2W9	39S ribosomal protein L21, mitochondrial	0.0819776	CtoS/WT	0.706288	0.948785	no hit
CDC27	P30260	Cell division cycle protein 27 homolog	0.0821158	KtoA/WT	0.395163	0.883828	no hit
CPNE3	O75131	Copine-3	0.0823255	CtoS/WT	0.381443	0.909132	no hit
HDAC1	Q13547	Histone deacetylase 1	0.0824394	KtoA/WT	0.369878	0.876864	no hit
ARF4	P18085	ADP-ribosylation factor 4	0.0824925	KtoA/WT	0.358689	0.873509	enriched no hit
FMR1	Q06787	Fragile X messenger ribonucleoprotein 1	0.0830404	KtoA/WT	0.385328	0.881215	no hit
FKBP4	Q02790	Peptidyl-prolyl cis-trans isomerase FKBP4	0.0831168	CtoS/WT	0.407024	0.914354	no hit
P4HB	P07237	Protein disulfide-isomerase	0.0832265	KtoA/WT	0.407087	0.886845	enriched no hit
NCOA5	Q9HCD5	Nuclear receptor coactivator 5	0.08324	KtoA/WT	0.451868	0.896903	no hit
LSM12	Q3MHD2	Protein LSM12	0.083472	KtoA/WT	0.312457	0.857461	enriched no hit
DDX39B	Q13838	Spliceosome RNA helicase DDX39B	0.0835155	KtoA/WT	0.314018	0.858069	no hit
HSP90B1	P14625	Endoplasmin	0.0835218	CtoS/WT	0.588623	0.93917	no hit
ACTL6A	O96019	Actin-like protein 6A	0.0837158	CtoS/WT	0.581997	0.93852	no hit
HSP90B1	P14625	Endoplasmin	0.083835	KtoA/WT	0.421109	0.8902	no hit
RAB7A	P51149	Ras-related protein Rab-7a	0.0839477	CtoS/WT	0.803538	0.954703	no hit
PRMT1	Q99873	Protein arginine N-methyltransferase 1	0.0842379	KtoA/WT	0.516014	0.908547	enriched no hit
GANAB	Q14697	Neutral alpha-glucosidase AB	0.0844279	KtoA/WT	0.181539	0.777536	no hit
ATP1A1	P05023	Sodium/potassium-transporting ATPase subunit alpha-1	0.0844701	KtoA/WT	0.415768	0.888946	no hit
SSBP1	Q04837	Single-stranded DNA-binding protein, mitochondrial	0.0845682	CtoS/WT	0.663962	0.945697	no hit
COPG2	Q9UBF2	Coatomer subunit gamma-2	0.0847769	CtoS/WT	0.492301	0.928123	no hit
RRP1B	Q14684	Ribosomal RNA processing protein 1 homolog B	0.084838	CtoS/WT	0.821918	0.955671	no hit
NXF1	Q9UBU9	Nuclear RNA export factor 1	0.0849141	KtoA/WT	0.536597	0.911746	no hit
SEPTIN7	Q16181	Septin-7	0.0850743	CtoS/WT	0.358364	0.903843	no hit
NCBP2	P52298	Nuclear cap-binding protein subunit 2	0.0851617	CtoS/WT	0.631365	0.943053	no hit
NANS	Q9NR45	Sialic acid synthase	0.0851641	CtoS/WT	0.762708	0.952393	no hit
PGAM5	Q96HS1	Serine/threonine-protein phosphatase PGAM5, mitochondrial	0.0856262	KtoA/WT	0.372744	0.877695	no hit
PAICS	P22234	Bifunctional phosphoribosylaminoimidazole carboxylase/phosphoribosylaminoimidazole succinocarboxamide synthetase	0.0857054	CtoS/WT	0.626645	0.942649	no hit
HNRNPL	P14866	Heterogeneous nuclear ribonucleoprotein L	0.0861341	CtoS/WT	0.481948	0.926693	enriched no hit
CORO1C	Q9ULV4	Coronin-1C	0.0866329	CtoS/WT	0.359086	0.904018	no hit
HCFC1	P51610	Host cell factor 1	0.0868852	KtoA/WT	0.322755	0.861378	no hit
MTAP	Q13126	S-methyl-5'-thioadenosine phosphorylase	0.0870758	KtoA/WT	0.445305	0.895543	no hit
SRRM1	Q8IYB3	Serine/arginine repetitive matrix protein 1	0.0871135	KtoA/WT	0.772619	0.937008	no hit
DNAJB6	O75190	DnaJ homolog subfamily B member 6	0.0873378	KtoA/WT	0.610116	0.921546	no hit
NEDD8	Q15843	NEDD8	0.0876332	KtoA/WT	0.734409	0.933947	enriched no hit
SMC3	Q9UQE7	Structural maintenance of chromosomes protein 3	0.0876381	KtoA/WT	0.154725	0.748671	no hit
RBM25	P49756	RNA-binding protein 25	0.087829	KtoA/WT	0.211359	0.80273	no hit
PYCR1	P32322	Pyrroline-5-carboxylate reductase 1, mitochondrial	0.0881806	CtoS/WT	0.516502	0.93126	no hit
HBS1L	Q9Y450	HBS1-like protein	0.0883301	KtoA/WT	0.240457	0.822362	no hit
FUBP3	Q96I24	Far upstream element-binding protein 3	0.0884463	CtoS/WT	0.574935	0.937812	no hit
MRPL37	Q9BZE1	39S ribosomal protein L37, mitochondrial	0.0884921	KtoA/WT	0.430585	0.892356	no hit
TUFM	P49411	Elongation factor Tu, mitochondrial	0.0885366	KtoA/WT	0.350627	0.870976	no hit
KIF2A	O00139	Kinesin-like protein KIF2A	0.0887712	CtoS/WT	0.358804	0.90395	no hit
SRRT	Q9BXP5	Serrate RNA effector molecule homolog	0.0889567	CtoS/WT	0.535901	0.933583	no hit
ARPC2	O15144	Actin-related protein 2/3 complex subunit 2	0.0896269	CtoS/WT	0.590079	0.939311	no hit
PUF60	Q9UHX1	Poly(U)-binding-splicing factor PUF60	0.0896394	KtoA/WT	0.577674	0.917503	enriched no hit
DHX9	Q08211	ATP-dependent RNA helicase A	0.0898002	KtoA/WT	0.224893	0.812375	no hit
RTN3	O95197	Reticulon-3	0.0898459	KtoA/WT	0.370326	0.876995	no hit
TMED10	P49755	Transmembrane emp24 domain-containing protein 10	0.0900099	CtoS/WT	0.611137	0.941279	enriched no hit
ATP6V0D1	P61421	V-type proton ATPase subunit d 1	0.0900386	KtoA/WT	0.342639	0.868364	no hit
U2AF2	P26368	Splicing factor U2AF 65 kDa subunit	0.0901023	CtoS/WT	0.739726	0.950986	no hit
PSMA7	O14818	Proteasome subunit alpha type-7	0.0905329	KtoA/WT	0.209977	0.80169	no hit
AFDN	P55196	Afadin	0.0906606	KtoA/WT	0.278905	0.843005	no hit
EIF3G	O75821	Eukaryotic translation initiation factor 3 subunit G	0.0912467	CtoS/WT	0.375774	0.907888	no hit
YWHAH	Q04917	14-3-3 protein eta	0.0913555	CtoS/WT	0.614507	0.941582	no hit
HNRNPF	P52597	Heterogeneous nuclear ribonucleoprotein F	0.091448	KtoA/WT	0.248899	0.827347	no hit
SLC25A3	Q00325	Phosphate carrier protein, mitochondrial	0.0916347	CtoS/WT	0.669137	0.946095	no hit
IARS1	P41252	Isoleucine--tRNA ligase, cytoplasmic	0.0916818	CtoS/WT	0.699707	0.948328	enriched no hit
SNRNP70	P08621	U1 small nuclear ribonucleoprotein 70 kDa	0.0917834	KtoA/WT	0.454944	0.897529	no hit
HNRNPAB	Q99729	Heterogeneous nuclear ribonucleoprotein A/B	0.0918947	KtoA/WT	0.145831	0.737369	no hit
DDX5	P17844	Probable ATP-dependent RNA helicase DDX5	0.0920369	KtoA/WT	0.309444	0.856272	enriched no hit
GTF2I	P78347	General transcription factor II-I	0.0921473	CtoS/WT	0.541032	0.934171	no hit
SLC25A11	Q02978	Mitochondrial 2-oxoglutarate/malate carrier protein	0.0922084	KtoA/WT	0.330105	0.864045	no hit
DIAPH1	O60610	Protein diaphanous homolog 1	0.0924243	KtoA/WT	0.504484	0.906652	no hit
SPTBN1	Q01082	Spectrin beta chain, non-erythrocytic 1	0.0924386	KtoA/WT	0.435963	0.893542	no hit
XRCC1	P18887	DNA repair protein XRCC1	0.0925293	CtoS/WT	0.532253	0.933158	no hit
MAP4	P27816	Microtubule-associated protein 4	0.0926801	KtoA/WT	0.587632	0.918788	no hit
SAP18	O00422	Histone deacetylase complex subunit SAP18	0.0927213	KtoA/WT	0.387184	0.881717	no hit
MYBBP1A	Q9BQG0	Myb-binding protein 1A	0.0927284	KtoA/WT	0.75319	0.935487	no hit
HNRNPL	P14866	Heterogeneous nuclear ribonucleoprotein L	0.0932409	KtoA/WT	0.259296	0.833114	enriched no hit
RPL19	P84098	60S ribosomal protein L19	0.0936236	KtoA/WT	0.541882	0.912531	no hit
OGA	O60502	Protein O-GlcNAcase	0.0936554	CtoS/WT	0.714136	0.949319	no hit
RPL6	Q02878	60S ribosomal protein L6	0.0938533	CtoS/WT	0.853315	0.957232	no hit
SSRP1	Q08945	FACT complex subunit SSRP1	0.0947032	KtoA/WT	0.26004	0.833512	no hit
UBA1	P22314	Ubiquitin-like modifier-activating enzyme 1	0.0949558	CtoS/WT	0.550467	0.935226	no hit
PDHB	P11177	Pyruvate dehydrogenase E1 component subunit beta, mitochondrial	0.0950316	CtoS/WT	0.67633	0.946637	enriched no hit
NOP56	O00567	Nucleolar protein 56	0.0950928	KtoA/WT	0.666933	0.927747	no hit
NEFM	P07197	Neurofilament medium polypeptide	0.0952657	CtoS/WT	0.55927	0.936181	no hit
HSPE1	P61604	10 kDa heat shock protein, mitochondrial	0.0955944	CtoS/WT	0.680821	0.946971	no hit
NPLOC4	Q8TAT6	Nuclear protein localization protein 4 homolog	0.0956962	CtoS/WT	0.455201	0.922718	no hit
HNRNPH1	P31943	Heterogeneous nuclear ribonucleoprotein H	0.0957332	CtoS/WT	0.720974	0.949776	enriched no hit
DDX50	Q9BQ39	ATP-dependent RNA helicase DDX50	0.095771	CtoS/WT	0.826423	0.955902	no hit
G3BP2	Q9UN86	Ras GTPase-activating protein-binding protein 2	0.0962912	CtoS/WT	0.678128	0.946771	no hit
COPG1	Q9Y678	Coatomer subunit gamma-1	0.0964347	KtoA/WT	0.502619	0.906338	no hit
RBM17	Q96I25	Splicing factor 45	0.0966088	CtoS/WT	0.458288	0.923199	no hit
H1-4	P10412	Histone H1.4	0.0966386	CtoS/WT	0.692367	0.947809	enriched no hit
MSH2	P43246	DNA mismatch repair protein Msh2	0.0969358	KtoA/WT	0.195211	0.789841	no hit
HADHA	P40939	Trifunctional enzyme subunit alpha, mitochondrial	0.0970559	CtoS/WT	0.452826	0.922344	no hit
ALDH9A1	P49189	4-trimethylaminobutyraldehyde dehydrogenase	0.0973297	CtoS/WT	0.435984	0.919586	no hit
HYOU1	Q9Y4L1	Hypoxia up-regulated protein 1	0.0973523	KtoA/WT	0.27534	0.841295	no hit
YTHDC1	Q96MU7	YTH domain-containing protein 1	0.0975163	KtoA/WT	0.416625	0.889149	no hit
NDUFS1	P28331	NADH-ubiquinone oxidoreductase 75 kDa subunit, mitochondrial	0.0975882	KtoA/WT	0.406649	0.886737	no hit
DNMT1	P26358	DNA (cytosine-5)-methyltransferase 1	0.0977318	CtoS/WT	0.758108	0.952118	no hit
CAPZB	P47756	F-actin-capping protein subunit beta	0.0977468	CtoS/WT	0.402658	0.913506	no hit
HSD17B11	Q8NBQ5	Estradiol 17-beta-dehydrogenase 11	0.0978056	KtoA/WT	0.149381	0.742	no hit
UBXN1	Q04323	UBX domain-containing protein 1	0.0978404	CtoS/WT	0.471345	0.925167	no hit
NUP133	Q8WUM0	Nuclear pore complex protein Nup133	0.0978674	KtoA/WT	0.550261	0.913748	enriched no hit
GNAI3	P08754	Guanine nucleotide-binding protein G(i) subunit alpha-3	0.0983264	KtoA/WT	0.378036	0.8792	enriched no hit
RPS27	P42677	40S ribosomal protein S27	0.0984456	KtoA/WT	0.217442	0.807185	no hit
RPL17	P18621	60S ribosomal protein L17	0.09877	KtoA/WT	0.670206	0.928074	no hit
TARS2	Q9BW92	Threonine--tRNA ligase, mitochondrial	0.098782	KtoA/WT	0.353553	0.871907	no hit
PRPF3	O43395	U4/U6 small nuclear ribonucleoprotein Prp3	0.0988514	CtoS/WT	0.508585	0.930264	no hit
G3BP2	Q9UN86	Ras GTPase-activating protein-binding protein 2	0.0990105	KtoA/WT	0.527117	0.910301	no hit
HNRNPA3	P51991	Heterogeneous nuclear ribonucleoprotein A3	0.0993292	CtoS/WT	0.32744	0.895709	no hit
TMED7	Q9Y3B3	Transmembrane emp24 domain-containing protein 7	0.0994067	CtoS/WT	0.742797	0.951179	no hit
SART3	Q15020	Squamous cell carcinoma antigen recognized by T-cells 3	0.099678	CtoS/WT	0.681047	0.946987	no hit
FTSJ3	Q8IY81	pre-rRNA 2'-O-ribose RNA methyltransferase FTSJ3	0.10033	CtoS/WT	0.855399	0.957332	no hit
PRDX6	P30041	Peroxiredoxin-6	0.100536	CtoS/WT	0.392859	0.911539	no hit
NUDT21	O43809	Cleavage and polyadenylation specificity factor subunit 5	0.100656	KtoA/WT	0.370935	0.877172	no hit
NUMA1	Q14980	Nuclear mitotic apparatus protein 1	0.100952	CtoS/WT	0.666744	0.945912	no hit
RRP12	Q5JTH9	RRP12-like protein	0.100983	KtoA/WT	0.386656	0.881574	no hit
TWF2	Q6IBS0	Twinfilin-2	0.10102	KtoA/WT	0.483377	0.902972	no hit
ADRM1	Q16186	Proteasomal ubiquitin receptor ADRM1	0.101137	KtoA/WT	0.330489	0.864182	no hit
RANGAP1	P46060	Ran GTPase-activating protein 1	0.101647	KtoA/WT	0.168775	0.76467	no hit
RPA1	P27694	Replication protein A 70 kDa DNA-binding subunit	0.101787	KtoA/WT	0.104099	0.667129	no hit
RRM1	P23921	Ribonucleoside-diphosphate reductase large subunit	0.102021	CtoS/WT	0.433968	0.919242	no hit
SAFB	Q15424	Scaffold attachment factor B1	0.102403	KtoA/WT	0.241736	0.823135	no hit
DSG2	Q14126	Desmoglein-2	0.102467	KtoA/WT	0.508697	0.907354	enriched no hit
PPM1G	O15355	Protein phosphatase 1G	0.10247	CtoS/WT	0.34574	0.900681	no hit
RBM14	Q96PK6	RNA-binding protein 14	0.102486	CtoS/WT	0.590804	0.939381	no hit
CHD4	Q14839	Chromodomain-helicase-DNA-binding protein 4	0.102636	KtoA/WT	0.388518	0.882075	no hit
RBM39	Q14498	RNA-binding protein 39	0.102697	KtoA/WT	0.366144	0.875764	no hit
DNAJB6	O75190	DnaJ homolog subfamily B member 6	0.102922	CtoS/WT	0.685131	0.947287	no hit
HNRNPF	P52597	Heterogeneous nuclear ribonucleoprotein F	0.102959	CtoS/WT	0.381042	0.909045	no hit
CPD	O75976	Carboxypeptidase D	0.103463	KtoA/WT	0.452348	0.897001	enriched no hit
ERLIN2	O94905	Erlin-2	0.104696	KtoA/WT	0.338738	0.867049	no hit
SMARCC1	Q92922	SWI/SNF complex subunit SMARCC1	0.104743	KtoA/WT	0.365731	0.875642	no hit
FMR1	Q06787	Fragile X messenger ribonucleoprotein 1	0.104799	CtoS/WT	0.459736	0.923422	no hit
DDX6	P26196	Probable ATP-dependent RNA helicase DDX6	0.105034	KtoA/WT	0.115504	0.689803	no hit
PSMB3	P49720	Proteasome subunit beta type-3	0.105095	KtoA/WT	0.505103	0.906756	no hit
RANBP2	P49792	E3 SUMO-protein ligase RanBP2	0.105264	CtoS/WT	0.344229	0.900288	no hit
EIF4A3	P38919	Eukaryotic initiation factor 4A-III	0.105275	CtoS/WT	0.328278	0.895947	no hit
PGAM5	Q96HS1	Serine/threonine-protein phosphatase PGAM5, mitochondrial	0.105335	CtoS/WT	0.459359	0.923364	no hit
SUPT16H	Q9Y5B9	FACT complex subunit SPT16	0.105555	KtoA/WT	0.357428	0.873119	no hit
RRAS2	P62070	Ras-related protein R-Ras2	0.105566	KtoA/WT	0.566144	0.915965	enriched no hit
RAB11A	P62491	Ras-related protein Rab-11A	0.10557	CtoS/WT	0.272979	0.877452	no hit
ELAVL1	Q15717	ELAV-like protein 1	0.105614	KtoA/WT	0.144618	0.735748	no hit
NRAS	P01111	GTPase NRas	0.10572	CtoS/WT	0.509165	0.930338	no hit
PMPCB	O75439	Mitochondrial-processing peptidase subunit beta	0.105977	CtoS/WT	0.268116	0.875506	no hit
SLC25A3	Q00325	Phosphate carrier protein, mitochondrial	0.106197	KtoA/WT	0.46299	0.89913	no hit
RANBP1	P43487	Ran-specific GTPase-activating protein	0.106223	CtoS/WT	0.603019	0.940536	no hit
PABPC1	P11940	Polyadenylate-binding protein 1	0.106233	KtoA/WT	0.226829	0.813677	no hit
HNRNPU	Q00839	Heterogeneous nuclear ribonucleoprotein U	0.106869	CtoS/WT	0.664443	0.945735	no hit
WDR6	Q9NNW5	WD repeat-containing protein 6	0.106999	KtoA/WT	0.567799	0.916189	enriched no hit
ASH2L	Q9UBL3	Set1/Ash2 histone methyltransferase complex subunit ASH2	0.107526	CtoS/WT	0.551437	0.935333	enriched no hit
KARS1	Q15046	Lysine--tRNA ligase	0.108091	KtoA/WT	0.252036	0.829129	no hit
HSPA1A	P0DMV8	Heat shock 70 kDa protein 1A	0.108511	CtoS/WT	0.387042	0.910329	no hit
COTL1	Q14019	Coactosin-like protein	0.108731	KtoA/WT	0.158567	0.753258	no hit
RANGAP1	P46060	Ran GTPase-activating protein 1	0.108896	CtoS/WT	0.319826	0.89349	no hit
CCAR1	Q8IX12	Cell division cycle and apoptosis regulator protein 1	0.109602	CtoS/WT	0.508363	0.930236	no hit
RPA1	P27694	Replication protein A 70 kDa DNA-binding subunit	0.109879	CtoS/WT	0.236448	0.861147	no hit
LTA4H	P09960	Leukotriene A-4 hydrolase	0.110368	CtoS/WT	0.274935	0.878218	no hit
AASS	Q9UDR5	Alpha-aminoadipic semialdehyde synthase, mitochondrial	0.110382	KtoA/WT	0.557328	0.914749	no hit
SLC25A6	P12236	ADP/ATP translocase 3	0.110564	CtoS/WT	0.609679	0.941147	no hit
ILF3	Q12906	Interleukin enhancer-binding factor 3	0.110571	CtoS/WT	0.649494	0.944555	no hit
MRE11	P49959	Double-strand break repair protein MRE11	0.110617	CtoS/WT	0.453679	0.922479	no hit
NDUFS7	O75251	NADH dehydrogenase [ubiquinone] iron-sulfur protein 7, mitochondrial	0.110734	CtoS/WT	0.412649	0.915423	no hit
SMU1	Q2TAY7	WD40 repeat-containing protein SMU1	0.111033	KtoA/WT	0.219231	0.808457	no hit
ARF5	P84085	ADP-ribosylation factor 5	0.111119	CtoS/WT	0.518974	0.931565	no hit
MESD	Q14696	LRP chaperone MESD	0.111582	KtoA/WT	0.180125	0.77618	no hit
HMGA1	P17096	High mobility group protein HMG-I/HMG-Y	0.111612	KtoA/WT	0.500661	0.906006	no hit
RAB10	P61026	Ras-related protein Rab-10	0.112025	CtoS/WT	0.320159	0.893589	enriched no hit
FLOT2	Q14254	Flotillin-2	0.112172	KtoA/WT	0.30932	0.856223	no hit
COTL1	Q14019	Coactosin-like protein	0.112309	CtoS/WT	0.325763	0.895228	no hit
STRAP	Q9Y3F4	Serine-threonine kinase receptor-associated protein	0.112396	KtoA/WT	0.28388	0.845331	no hit
ACO2	Q99798	Aconitate hydratase, mitochondrial	0.112442	CtoS/WT	0.497309	0.928796	no hit
SEC24C	P53992	Protein transport protein Sec24C	0.112644	CtoS/WT	0.34644	0.900862	no hit
YWHAB	P31946	14-3-3 protein beta/alpha	0.112919	CtoS/WT	0.646082	0.944278	no hit
FOXK1	P85037	Forkhead box protein K1	0.113347	KtoA/WT	0.167843	0.763673	no hit
RRP8	O43159	Ribosomal RNA-processing protein 8	0.113387	CtoS/WT	0.816216	0.955375	no hit
PTBP1	P26599	Polypyrimidine tract-binding protein 1	0.113901	CtoS/WT	0.540324	0.934091	no hit
CTNND1	O60716	Catenin delta-1	0.113942	KtoA/WT	0.278528	0.842826	no hit
DNAJA1	P31689	DnaJ homolog subfamily A member 1	0.114483	KtoA/WT	0.271054	0.839189	no hit
SDHA	P31040	Succinate dehydrogenase [ubiquinone] flavoprotein subunit, mitochondrial	0.114616	KtoA/WT	0.419701	0.889872	no hit
CORO1B	Q9BR76	Coronin-1B	0.115054	CtoS/WT	0.433733	0.919202	no hit
CAPZA1	P52907	F-actin-capping protein subunit alpha-1	0.115085	CtoS/WT	0.417007	0.916233	enriched no hit
HNRNPM	P52272	Heterogeneous nuclear ribonucleoprotein M	0.115549	CtoS/WT	0.22353	0.854292	no hit
CDC27	P30260	Cell division cycle protein 27 homolog	0.115671	CtoS/WT	0.418965	0.916592	no hit
CBX1	P83916	Chromobox protein homolog 1	0.1162	CtoS/WT	0.388061	0.910543	no hit
STXBP3	O00186	Syntaxin-binding protein 3	0.116394	CtoS/WT	0.776884	0.953221	no hit
USP7	Q93009	Ubiquitin carboxyl-terminal hydrolase 7	0.116562	CtoS/WT	0.351924	0.902255	no hit
AFDN	P55196	Afadin	0.117066	CtoS/WT	0.345453	0.900606	no hit
RPS24	P62847	40S ribosomal protein S24	0.117169	KtoA/WT	0.751354	0.93534	no hit
RPL37A	P61513	60S ribosomal protein L37a	0.117244	KtoA/WT	0.354025	0.872056	no hit
IPO5	O00410	Importin-5	0.117458	KtoA/WT	0.100782	0.659901	no hit
IGF2BP2	Q9Y6M1	Insulin-like growth factor 2 mRNA-binding protein 2	0.117817	KtoA/WT	0.148375	0.740705	no hit
RPL14	P50914	60S ribosomal protein L14	0.117927	KtoA/WT	0.731983	0.933742	no hit
HMGB3	O15347	High mobility group protein B3	0.117962	KtoA/WT	0.256666	0.831692	no hit
DDX50	Q9BQ39	ATP-dependent RNA helicase DDX50	0.118053	KtoA/WT	0.688721	0.929872	no hit
H1-10	Q92522	Histone H1.10	0.118223	CtoS/WT	0.510545	0.930513	enriched no hit
BTF3	P20290	Transcription factor BTF3	0.118712	CtoS/WT	0.375653	0.907861	no hit
GORASP2	Q9H8Y8	Golgi reassembly-stacking protein 2	0.118721	CtoS/WT	0.572833	0.937598	no hit
ALDH1L2	Q3SY69	Mitochondrial 10-formyltetrahydrofolate dehydrogenase	0.118843	CtoS/WT	0.374832	0.907678	no hit
MESD	Q14696	LRP chaperone MESD	0.119018	CtoS/WT	0.334681	0.897734	no hit
AIFM1	O95831	Apoptosis-inducing factor 1, mitochondrial	0.119699	KtoA/WT	0.182903	0.778828	no hit
CAPRIN1	Q14444	Caprin-1	0.119859	KtoA/WT	0.219315	0.808517	no hit
MTCH2	Q9Y6C9	Mitochondrial carrier homolog 2	0.119958	KtoA/WT	0.144473	0.735554	no hit
RBM22	Q9NW64	Pre-mRNA-splicing factor RBM22	0.120053	CtoS/WT	0.555744	0.935802	no hit
NAP1L1	P55209	Nucleosome assembly protein 1-like 1	0.12015	KtoA/WT	0.401031	0.885333	no hit
TRAP1	Q12931	Heat shock protein 75 kDa, mitochondrial	0.120185	CtoS/WT	0.406907	0.914332	no hit
DYNC1H1	Q14204	Cytoplasmic dynein 1 heavy chain 1	0.120188	CtoS/WT	0.209223	0.845864	no hit
COPS2	P61201	COP9 signalosome complex subunit 2	0.120458	CtoS/WT	0.418788	0.916559	no hit
UBE2L3	P68036	Ubiquitin-conjugating enzyme E2 L3	0.120591	KtoA/WT	0.354538	0.872217	no hit
MACROH2A1	O75367	Core histone macro-H2A.1	0.121187	CtoS/WT	0.7798	0.953388	no hit
[truncated: 549 more rows]

## Sheet: Selected proteins
Related to Figure 5: Selected proteins of interest (POI)
Gene name	Protein ID	Protein Description	log2FC	comparison	pvalue	fdr	hit_annotation
DSC2	Q02487	Desmocollin-2	-1.23484	CtoS/WT	4.15261e-10	5.09614e-07	enriched hit
CERK	Q8TCT0	Ceramide kinase	-0.914324	CtoS/WT	4.75737e-06	0.00145957	enriched hit
DSC3	Q14574	Desmocollin-3	-0.89636	CtoS/WT	2.27822e-06	0.000931955	enriched hit
PDIA6	Q15084	Protein disulfide-isomerase A6	-0.856145	CtoS/WT	6.85204e-09	4.20445e-06	enriched hit
IFNGR1	P15260	Interferon gamma receptor 1	-0.7619	CtoS/WT	0.000457781	0.0439624	enriched hit
TFRC	P02786	Transferrin receptor protein 1	-0.64935	CtoS/WT	0.000242448	0.0297535	enriched hit
HLA-A	P04439	HLA class I histocompatibility antigen, A alpha chain	-0.605193	CtoS/WT	0.000212531	0.0275537	enriched hit
ITM2C	Q9NQX7	Integral membrane protein 2C	-0.59268	CtoS/WT	1.83928e-05	0.00376199	enriched hit
DCD	P81605	Dermcidin	1.76278	KtoA/WT	5.84164e-08	7.07478e-05	enriched hit
