# Supplementary material for: TRIM2 E3 ligase substrate discovery reveals zinc-mediated regulation of TMEM106B in the endolysosomal pathway
Source: EMBO Rep. 2026 Jan 3;27(3):729–47. doi: 10.1038/s44319-025-00667-3 (PMC12894719; doi:10.1038/s44319-025-00667-3)
Supplement: Supplementary file 7 — Source data Fig. 1 [file 44319_2025_667_MOESM7_ESM.zip]

Archive with 16 entries (14 files):
- Source_Data_Figure1/
- __MACOSX/._Source_Data_Figure1
- Source_Data_Figure1/.DS_Store
- __MACOSX/Source_Data_Figure1/._.DS_Store
- Source_Data_Figure1/README.rtf
- __MACOSX/Source_Data_Figure1/._README.rtf
- Source_Data_Figure1/1B/
- __MACOSX/Source_Data_Figure1/._1B
- Source_Data_Figure1/1B/WB_TRIM2.tiff
- __MACOSX/Source_Data_Figure1/1B/._WB_TRIM2.tiff
- Source_Data_Figure1/1B/Ladder_TRIM2.tiff
- __MACOSX/Source_Data_Figure1/1B/._Ladder_TRIM2.tiff
- Source_Data_Figure1/1B/WB_Tubulin.tiff
- __MACOSX/Source_Data_Figure1/1B/._WB_Tubulin.tiff
- Source_Data_Figure1/1B/Ladder_Tubulin.tiff
- __MACOSX/Source_Data_Figure1/1B/._Ladder_Tubulin.tiff
