# Supplementary material for: TRIM2 E3 ligase substrate discovery reveals zinc-mediated regulation of TMEM106B in the endolysosomal pathway
Source: EMBO Rep. 2026 Jan 3;27(3):729–47. doi: 10.1038/s44319-025-00667-3 (PMC12894719; doi:10.1038/s44319-025-00667-3)
Supplement: Supplementary file 8 — Source data Fig. 2 [file 44319_2025_667_MOESM8_ESM.zip]

Archive with 18 entries (15 files):
- Source_Data_Figure2/
- __MACOSX/._Source_Data_Figure2
- Source_Data_Figure2/.DS_Store
- __MACOSX/Source_Data_Figure2/._.DS_Store
- Source_Data_Figure2/README.rtf
- __MACOSX/Source_Data_Figure2/._README.rtf
- Source_Data_Figure2/2C/
- __MACOSX/Source_Data_Figure2/._2C
- Source_Data_Figure2/2B/
- __MACOSX/Source_Data_Figure2/._2B
- Source_Data_Figure2/2C/TMEM106B_Ub_concentration.tif
- __MACOSX/Source_Data_Figure2/2C/._TMEM106B_Ub_concentration.tif
- Source_Data_Figure2/2B/SDS-PAGE_invitro.tif
- __MACOSX/Source_Data_Figure2/2B/._SDS-PAGE_invitro.tif
- Source_Data_Figure2/2B/Ub_WB_Invitro_assay.tif
- __MACOSX/Source_Data_Figure2/2B/._Ub_WB_Invitro_assay.tif
- Source_Data_Figure2/2B/TMEM106B_WB_Invitro_assay.tif
- __MACOSX/Source_Data_Figure2/2B/._TMEM106B_WB_Invitro_assay.tif
