# Supplementary material for: TRIM2 E3 ligase substrate discovery reveals zinc-mediated regulation of TMEM106B in the endolysosomal pathway
Source: EMBO Rep. 2026 Jan 3;27(3):729–47. doi: 10.1038/s44319-025-00667-3 (PMC12894719; doi:10.1038/s44319-025-00667-3)
Supplement: Supplementary file 9 — Source data Fig. 3 [file 44319_2025_667_MOESM9_ESM.zip]

Archive with 98 entries (91 files):
- Source_Data_Figure3/
- __MACOSX/._Source_Data_Figure3
- Source_Data_Figure3/3E/
- __MACOSX/Source_Data_Figure3/._3E
- Source_Data_Figure3/3B/
- __MACOSX/Source_Data_Figure3/._3B
- Source_Data_Figure3/3C/
- __MACOSX/Source_Data_Figure3/._3C
- Source_Data_Figure3/3D/
- __MACOSX/Source_Data_Figure3/._3D
- Source_Data_Figure3/.DS_Store
- __MACOSX/Source_Data_Figure3/._.DS_Store
- Source_Data_Figure3/3A/
- __MACOSX/Source_Data_Figure3/._3A
- Source_Data_Figure3/3F/
- __MACOSX/Source_Data_Figure3/._3F
- Source_Data_Figure3/README.rtf
- __MACOSX/Source_Data_Figure3/._README.rtf
- Source_Data_Figure3/3E/HSQC_TMEM106B_1-95_WT_heat_only.ucsf
- __MACOSX/Source_Data_Figure3/3E/._HSQC_TMEM106B_1-95_WT_heat_only.ucsf
- Source_Data_Figure3/3E/HSQC_TMEM106B_1-95_WT_EDTA_only.ucsf
- __MACOSX/Source_Data_Figure3/3E/._HSQC_TMEM106B_1-95_WT_EDTA_only.ucsf
- Source_Data_Figure3/3E/HSQC_TMEM106B_1-95_WT_EDTA_heat.ucsf
- __MACOSX/Source_Data_Figure3/3E/._HSQC_TMEM106B_1-95_WT_EDTA_heat.ucsf
- Source_Data_Figure3/3E/HSQC_TMEM106B_1-95_WT_REF.ucsf
- __MACOSX/Source_Data_Figure3/3E/._HSQC_TMEM106B_1-95_WT_REF.ucsf
- Source_Data_Figure3/3B/HSQC_TMEM106B_1-95_WT_FIL_NHL.ucsf
- __MACOSX/Source_Data_Figure3/3B/._HSQC_TMEM106B_1-95_WT_FIL_NHL.ucsf
- Source_Data_Figure3/3B/HSQC_TMEM106B_1-95_WT_RBCC.ucsf
- __MACOSX/Source_Data_Figure3/3B/._HSQC_TMEM106B_1-95_WT_RBCC.ucsf
- Source_Data_Figure3/3B/HSQC_TMEM106B_1-95_WT_REF.ucsf
- __MACOSX/Source_Data_Figure3/3B/._HSQC_TMEM106B_1-95_WT_REF.ucsf
- Source_Data_Figure3/3B/TMEM06B_TRIM2_Peak_Heights.xlsx
- __MACOSX/Source_Data_Figure3/3B/._TMEM06B_TRIM2_Peak_Heights.xlsx
- Source_Data_Figure3/3C/SEC-MALS_TMEM106B_1-95.xlsx
- __MACOSX/Source_Data_Figure3/3C/._SEC-MALS_TMEM106B_1-95.xlsx
- Source_Data_Figure3/3D/relaxed_model_1_multimer_v3_pred_3.pdb
- __MACOSX/Source_Data_Figure3/3D/._relaxed_model_1_multimer_v3_pred_3.pdb
- Source_Data_Figure3/3D/relaxed_model_5_multimer_v3_pred_4.pdb
- __MACOSX/Source_Data_Figure3/3D/._relaxed_model_5_multimer_v3_pred_4.pdb
- Source_Data_Figure3/3D/relaxed_model_1_multimer_v3_pred_2.pdb
- __MACOSX/Source_Data_Figure3/3D/._relaxed_model_1_multimer_v3_pred_2.pdb
- Source_Data_Figure3/3D/relaxed_model_1_multimer_v3_pred_0.pdb
- __MACOSX/Source_Data_Figure3/3D/._relaxed_model_1_multimer_v3_pred_0.pdb
- Source_Data_Figure3/3D/relaxed_model_2_multimer_v3_pred_4.pdb
- __MACOSX/Source_Data_Figure3/3D/._relaxed_model_2_multimer_v3_pred_4.pdb
- Source_Data_Figure3/3D/relaxed_model_1_multimer_v3_pred_1.pdb
- __MACOSX/Source_Data_Figure3/3D/._relaxed_model_1_multimer_v3_pred_1.pdb
- Source_Data_Figure3/3D/relaxed_model_2_multimer_v3_pred_0.pdb
- __MACOSX/Source_Data_Figure3/3D/._relaxed_model_2_multimer_v3_pred_0.pdb
- Source_Data_Figure3/3D/relaxed_model_5_multimer_v3_pred_3.pdb
- __MACOSX/Source_Data_Figure3/3D/._relaxed_model_5_multimer_v3_pred_3.pdb
- Source_Data_Figure3/3D/relaxed_model_5_multimer_v3_pred_2.pdb
- __MACOSX/Source_Data_Figure3/3D/._relaxed_model_5_multimer_v3_pred_2.pdb
- Source_Data_Figure3/3D/relaxed_model_2_multimer_v3_pred_1.pdb
- __MACOSX/Source_Data_Figure3/3D/._relaxed_model_2_multimer_v3_pred_1.pdb
- Source_Data_Figure3/3D/relaxed_model_1_multimer_v3_pred_4.pdb
- __MACOSX/Source_Data_Figure3/3D/._relaxed_model_1_multimer_v3_pred_4.pdb
- Source_Data_Figure3/3D/relaxed_model_5_multimer_v3_pred_0.pdb
- __MACOSX/Source_Data_Figure3/3D/._relaxed_model_5_multimer_v3_pred_0.pdb
- Source_Data_Figure3/3D/relaxed_model_2_multimer_v3_pred_3.pdb
- __MACOSX/Source_Data_Figure3/3D/._relaxed_model_2_multimer_v3_pred_3.pdb
- Source_Data_Figure3/3D/relaxed_model_2_multimer_v3_pred_2.pdb
- __MACOSX/Source_Data_Figure3/3D/._relaxed_model_2_multimer_v3_pred_2.pdb
- Source_Data_Figure3/3D/relaxed_model_5_multimer_v3_pred_1.pdb
- __MACOSX/Source_Data_Figure3/3D/._relaxed_model_5_multimer_v3_pred_1.pdb
- Source_Data_Figure3/3D/relaxed_model_3_multimer_v3_pred_2.pdb
- __MACOSX/Source_Data_Figure3/3D/._relaxed_model_3_multimer_v3_pred_2.pdb
- Source_Data_Figure3/3D/relaxed_model_4_multimer_v3_pred_1.pdb
- __MACOSX/Source_Data_Figure3/3D/._relaxed_model_4_multimer_v3_pred_1.pdb
- Source_Data_Figure3/3D/relaxed_model_4_multimer_v3_pred_0.pdb
- __MACOSX/Source_Data_Figure3/3D/._relaxed_model_4_multimer_v3_pred_0.pdb
- Source_Data_Figure3/3D/relaxed_model_3_multimer_v3_pred_3.pdb
- __MACOSX/Source_Data_Figure3/3D/._relaxed_model_3_multimer_v3_pred_3.pdb
- Source_Data_Figure3/3D/relaxed_model_4_multimer_v3_pred_2.pdb
- __MACOSX/Source_Data_Figure3/3D/._relaxed_model_4_multimer_v3_pred_2.pdb
- Source_Data_Figure3/3D/relaxed_model_3_multimer_v3_pred_1.pdb
- __MACOSX/Source_Data_Figure3/3D/._relaxed_model_3_multimer_v3_pred_1.pdb
- Source_Data_Figure3/3D/relaxed_model_3_multimer_v3_pred_0.pdb
- __MACOSX/Source_Data_Figure3/3D/._relaxed_model_3_multimer_v3_pred_0.pdb
- Source_Data_Figure3/3D/relaxed_model_4_multimer_v3_pred_3.pdb
- __MACOSX/Source_Data_Figure3/3D/._relaxed_model_4_multimer_v3_pred_3.pdb
- Source_Data_Figure3/3D/relaxed_model_3_multimer_v3_pred_4.pdb
- __MACOSX/Source_Data_Figure3/3D/._relaxed_model_3_multimer_v3_pred_4.pdb
- Source_Data_Figure3/3D/relaxed_model_4_multimer_v3_pred_4.pdb
- __MACOSX/Source_Data_Figure3/3D/._relaxed_model_4_multimer_v3_pred_4.pdb
- Source_Data_Figure3/3A/HSQC_TMEM106B_1-95_WT_TM2FL.ucsf
- __MACOSX/Source_Data_Figure3/3A/._HSQC_TMEM106B_1-95_WT_TM2FL.ucsf
- Source_Data_Figure3/3A/HSQC_TMEM106B_1-95_WT_REF.ucsf
- __MACOSX/Source_Data_Figure3/3A/._HSQC_TMEM106B_1-95_WT_REF.ucsf
- Source_Data_Figure3/3A/TMEM06B_TRIM2_Peak_Heights.xlsx
- __MACOSX/Source_Data_Figure3/3A/._TMEM06B_TRIM2_Peak_Heights.xlsx
- Source_Data_Figure3/3F/HSQC_TMEM106B_1-95_WT_Mixed_Pop.ucsf
- __MACOSX/Source_Data_Figure3/3F/._HSQC_TMEM106B_1-95_WT_Mixed_Pop.ucsf
- Source_Data_Figure3/3F/HSQC_TMEM106B_1-95_WT_ZnCl2.ucsf
- __MACOSX/Source_Data_Figure3/3F/._HSQC_TMEM106B_1-95_WT_ZnCl2.ucsf
- Source_Data_Figure3/3F/HSQC_TMEM106B_1-95_CtoS_REF.ucsf
- __MACOSX/Source_Data_Figure3/3F/._HSQC_TMEM106B_1-95_CtoS_REF.ucsf
