# Supplementary material for: TRIM2 E3 ligase substrate discovery reveals zinc-mediated regulation of TMEM106B in the endolysosomal pathway
Source: EMBO Rep. 2026 Jan 3;27(3):729–47. doi: 10.1038/s44319-025-00667-3 (PMC12894719; doi:10.1038/s44319-025-00667-3)
Supplement: Supplementary file 9 — Source data Fig. 3 [file 44319_2025_667_MOESM9_ESM.zip › Source_Data_Figure3/3B/TMEM06B_TRIM2_Peak_Heights.xlsx]

## Sheet: Data
Assignment	Height Init	Height RBCC	Height FIL-NHL	Noise Init	Noise RBCC	Noise FIL-NHL		Ratio RBCC/Init	Ratio FIL-NHL/Init	Added RBCC noise	Added FIL-NHL noise	Number	Height init	Height FL	Ratio FL/Init	Noise Init	Noise FL	Added noise FL
M1N-H	22688548	23601310	22670086	0.0238006	0.0191515	0.0190118		1.04023	0.999186	0.042952	0.0428124	1	22090392	14855160	0.672472	0.0406059	0.0461119	0.0867178
G2N-H	26545122	27120626	26554786	0.0203427	0.0166663	0.0162306		1.02168	1.00036	0.037009	0.0365733	2	27391910	17872218	0.652463	0.0327469	0.0383276	0.0710745
S4N-H	18750790	16136716	18074104	0.0287988	0.0280107	0.0238463		0.860589	0.963912	0.0568094	0.0526451	4	19717730	13055713	0.662131	0.0454921	0.0524675	0.0979595
L5N-H	41993088	42264732	39883408	0.0128593	0.0106945	0.0108065		1.00647	0.949761	0.0235538	0.0236658	5	46808428	29822062	0.637109	0.0191632	0.0229696	0.0421328
S6N-H	27955606	26495768	25314048	0.0193163	0.0170593	0.0170261		0.94778	0.905509	0.0363757	0.0363425	6	30738424	19211236	0.624991	0.0291817	0.0356562	0.0648379
L8N-H	53484676	45239208	44146184	0.0100963	0.00999133	0.00976302		0.845835	0.825399	0.0200877	0.0198594	8	61691564	41092580	0.666097	0.0145401	0.0166697	0.0312098
L10N-H	72764264	60793592	60451864	0.00742123	0.00743499	0.00712964		0.835487	0.830791	0.0148562	0.0145509	10	78780448	57439428	0.729108	0.0113861	0.0119256	0.0233117
S12N-H	7720966	6115737	5985662	0.0699394	0.0739077	0.0720054		0.792095	0.775248	0.143847	0.141945	12	7932730	3318082	0.418277	0.113076	0.206445	0.31952
S13N-H	12381660	12658790	12903524	0.0436129	0.0357064	0.0334017		1.02238	1.04215	0.0793193	0.0770146	13	14359782	9378312	0.653096	0.0624661	0.0730409	0.135507
K14N-H	46948072	44192812	41817024	0.0115021	0.0102279	0.0103068		0.941313	0.890708	0.02173	0.0218089	14	49787544	36036452	0.723805	0.0180166	0.0190085	0.0370251
E15N-H	83840520	78963560	75509032	0.0064408	0.00572416	0.00570793		0.941831	0.900627	0.012165	0.0121487	15	87788584	64063152	0.729744	0.0102177	0.0106926	0.0209103
A17N-H	97361408	92442776	83653712	0.00554635	0.00488951	0.00515219		0.949481	0.859208	0.0104359	0.0106985	17	105883488	76782368	0.725159	0.00847158	0.00892132	0.0173929
Y18N-H	82609072	78442256	72741768	0.00653681	0.0057622	0.00592507		0.94956	0.880554	0.012299	0.0124619	18	101104016	67307400	0.665724	0.00887205	0.0101772	0.0190492
D19N-H	95887272	82431064	70248208	0.00563161	0.00548337	0.00613539		0.859666	0.732612	0.011115	0.011767	19	113230664	74298568	0.65617	0.00792188	0.00921956	0.0171414
G20N-H	70432384	67604120	56263952	0.00766693	0.00668598	0.00766032		0.959844	0.798836	0.0143529	0.0153272	20	77394784	55320264	0.71478	0.0115899	0.0123824	0.0239724
V21N-H	96721456	87079328	80784960	0.00558304	0.00519067	0.00533515		0.90031	0.835233	0.0107737	0.0109182	21	106257728	73755560	0.694119	0.00844174	0.00928744	0.0177292
T22N-H	98694240	75489744	76380256	0.00547144	0.00598757	0.00564282		0.764885	0.773908	0.011459	0.0111143	22	116489816	71972192	0.617841	0.00770024	0.00951756	0.0172178
S23N-H	58525520	52001308	48676132	0.00922674	0.00869209	0.00885444		0.888524	0.831708	0.0179188	0.0180812	23	61262748	39372692	0.642686	0.0146419	0.0173978	0.0320397
M26N-H	95393464	83548320	68985520	0.00566077	0.00541004	0.00624769		0.875829	0.723168	0.0110708	0.0119085	26	112028720	71585968	0.638997	0.00800688	0.00956891	0.0175758
N28N-H	42608648	38617964	35582272	0.0126735	0.0117044	0.0121128		0.906341	0.835095	0.0243779	0.0247863	28	44400608	28861192	0.650018	0.0202024	0.0237343	0.0439367
G29N-H	46177944	44467156	40016340	0.0116939	0.0101648	0.0107706		0.962952	0.866568	0.0218587	0.0224645	29	49728248	36190912	0.727774	0.018038	0.0189274	0.0369654
L30N-H	81097624	72037984	67768240	0.00665864	0.00627447	0.00635991		0.888287	0.835638	0.0129331	0.0130186	30	89905800	64106288	0.713038	0.00997711	0.0106854	0.0206625
V31N-H	88437600	73793904	68449448	0.006106	0.00612517	0.00629662		0.834418	0.773986	0.0122312	0.0124026	31	96386368	69716144	0.723299	0.0093063	0.00982556	0.0191319
S33N-H	45366184	41284168	37330924	0.0119031	0.0109485	0.0115454		0.910021	0.82288	0.0228516	0.0234485	33	45735880	34971600	0.764643	0.0196126	0.0195873	0.0391999
E34N-H	80697544	75351368	67191168	0.00669165	0.00599856	0.00641453		0.93375	0.83263	0.0126902	0.0131062	34	90372000	60283244	0.667057	0.00992564	0.011363	0.0212887
V35N-H	97221496	81175680	78699896	0.00555433	0.00556817	0.0054765		0.834956	0.809491	0.0111225	0.0110308	35	104967192	73878600	0.703826	0.00854553	0.00927197	0.0178175
H36N-H	33371818	31533968	28108868	0.0161813	0.0143337	0.0153332		0.944928	0.842294	0.0305151	0.0315146	36	36986956	26322472	0.711669	0.0242518	0.0260234	0.0502752
N37N-H	13208614	11357483	11007760	0.0408824	0.0397976	0.0391542		0.859854	0.833377	0.08068	0.0800366	37	13037518	5752344	0.441215	0.0688014	0.119082	0.187883
E38N-H	56398696	51368116	46521060	0.00957469	0.00879923	0.00926462		0.910803	0.824861	0.0183739	0.0188393	38	62678120	44840740	0.715413	0.0143112	0.0152763	0.0295875
D39N-H	86531048	84380096	74278936	0.00624053	0.00535671	0.00580245		0.975142	0.858408	0.0115972	0.012043	39	100493232	69300672	0.689605	0.00892597	0.00988446	0.0188104
G40N-H	65134088	61731636	53991104	0.00829059	0.00732202	0.0079828		0.947762	0.828922	0.0156126	0.0162734	40	73297608	52410296	0.715034	0.0122378	0.01307	0.0253077
R41N-H	80837656	77494280	68728120	0.00668006	0.00583269	0.00627109		0.958641	0.850199	0.0125127	0.0129511	41	93662312	61609956	0.657788	0.00957696	0.0111183	0.0206953
N42N-H	44368888	41223424	35837692	0.0121707	0.0109646	0.0120264		0.929107	0.807721	0.0231353	0.0241971	42	43735052	30594530	0.699543	0.0205099	0.0223896	0.0428995
G43N-H	53837464	49378612	44993804	0.0100302	0.00915376	0.0095791		0.917179	0.835734	0.019184	0.0196093	43	58825724	42186280	0.71714	0.0152484	0.0162375	0.0314859
D44N-H	77061440	71201792	64383664	0.0070074	0.00634815	0.00669424		0.923961	0.835485	0.0133556	0.0137016	44	92509480	53067012	0.573639	0.0096963	0.0129082	0.0226045
S46N-H	49022796	41833048	40395812	0.0110153	0.0108049	0.0106694		0.853339	0.824021	0.0218201	0.0216847	46	56678656	37519792	0.661974	0.0158261	0.018257	0.0340831
S46'N-H	17520536	13346652	13069863	0.030821	0.0338662	0.0329766		0.761772	0.745974	0.0646871	0.0637976	46	19404320	13673574	0.704666	0.0462268	0.0500966	0.0963235
Q47N-H	45417872	34013932	33123028	0.0118896	0.0132887	0.0130121		0.748911	0.729295	0.0251783	0.0249017	47	48605768	28864666	0.593853	0.0184546	0.0237314	0.042186
F48N-H	45000224	31215342	32703124	0.0119999	0.0144801	0.0131792		0.693671	0.726732	0.02648	0.0251791	48	50748244	30273340	0.59654	0.0176755	0.0226272	0.0403027
Y50N-H	42894296	22736294	27595090	0.0125891	0.0198801	0.0156187		0.530054	0.643328	0.0324692	0.0282078	50	49690680	31065432	0.625176	0.0180517	0.0220502	0.0401019
V51N-H	27758394	14437478	18361632	0.0194536	0.0313074	0.0234729		0.520112	0.66148	0.050761	0.0429264	51	34555444	18350258	0.531038	0.0259583	0.0373292	0.0632875
E52N-H	46518208	25176956	33341924	0.0116084	0.0179529	0.0129267		0.541228	0.71675	0.0295613	0.024535	52	52223464	30787534	0.589535	0.0171762	0.0222493	0.0394255
T54N-H	21532704	11579032	14668138	0.0250781	0.0390361	0.0293834		0.537742	0.681203	0.0641142	0.0544615	54	24252032	11055237	0.455848	0.0369866	0.0619616	0.0989482
G55N-H	24233918	13633274	14323254	0.0222828	0.0331542	0.0300909		0.56257	0.591042	0.055437	0.0523737	55	25994488	14502960	0.557924	0.0345073	0.0472317	0.0817391
D57N-H	24145856	14902026	17671376	0.0223641	0.0303314	0.0243897		0.617167	0.73186	0.0526955	0.0467538	57	26112350	14373013	0.55043	0.0343516	0.0476588	0.0820103
S58N-H	30807206	10471938	17337596	0.0175284	0.043163	0.0248593		0.339918	0.562777	0.0606913	0.0423876	58	35813964	17616860	0.491899	0.0250461	0.0388832	0.0639293
V59N-H	17454534	4901698	8420055	0.0309375	0.0922129	0.0511873		0.280827	0.482399	0.12315	0.0821248	59	20949394	8683529	0.4145	0.0428175	0.078885	0.121702
T60N-H	23315616	5601635	10303931	0.0231604	0.0806907	0.0418287		0.240252	0.441933	0.103851	0.0649891	60	30134290	9680821	0.321256	0.0297668	0.0707585	0.100525
C61N-H	13678755	2796574	4410514	0.0394773	0.161626	0.097721		0.204447	0.322435	0.201104	0.137198	61	14788467	4460956	0.301651	0.0606554	0.153555	0.21421
T63N-H	16840332	3882719	7993907	0.0320659	0.116413	0.0539161		0.230561	0.474688	0.148479	0.0859819	63	20450818	7125262	0.34841	0.0438613	0.0961368	0.139998
C64N-H	14069639	3664955	6765094	0.0383805	0.12333	0.0637094		0.260487	0.480829	0.161711	0.10209	64	16194168	4867304	0.300559	0.0553903	0.140735	0.196125
Q65N-H	15877679	5039112	7041436	0.03401	0.0896983	0.0612091		0.317371	0.44348	0.123708	0.0952191	65	22234940	6570893	0.295521	0.0403419	0.104248	0.14459
G66N-H	18969322	4217933	9138377	0.028467	0.107161	0.0471637		0.222355	0.481745	0.135629	0.0756308	66	21987774	7507979	0.341462	0.0407954	0.0912363	0.132032
T67N-H	18686116	4631842	8993048	0.0288985	0.0975854	0.0479259		0.247876	0.481269	0.126484	0.0768244	67	23729326	8713086	0.367186	0.0378013	0.0786174	0.116419
G68N-H	13880834	3625399	5912608	0.0389026	0.124676	0.0728951		0.26118	0.425955	0.163578	0.111798	68	16042418	6329358	0.394539	0.0559143	0.108226	0.16414
I70N-H	13405808	4428260	7455010	0.040281	0.102072	0.0578135		0.330324	0.556103	0.142353	0.0980945	70	19863954	7093898	0.357124	0.0451572	0.0965619	0.141719
G73N-H	13283240	3452719	7236098	0.0406527	0.130911	0.0595625		0.25993	0.544754	0.171564	0.100215	73	16324210	6931577	0.424619	0.0549491	0.0988231	0.153772
A80N-H	27217432	6123679	16143063	0.0198402	0.0738118	0.0266988		0.224991	0.593115	0.0936521	0.046539	80	34482224	16362234	0.474512	0.0260134	0.0418647	0.0678781
S85N-H	23013770	8943773	15195500	0.0234642	0.050538	0.0283637		0.388627	0.660279	0.0740022	0.0518279	85	24036292	12128524	0.504592	0.0373186	0.0564784	0.093797
R92N-H	49794784	33591260	39654352	0.0108445	0.0134559	0.0108689		0.674594	0.796356	0.0243004	0.0217134	92	55822368	31623510	0.566502	0.0160688	0.0216611	0.0377299
R93N-H	26999942	20873588	23010998	0.02	0.0216542	0.0187302		0.773098	0.852261	0.0416542	0.0387302	93	111365424	73593824	0.660832	0.00805456	0.00930785	0.0173624
T94N-H	21143290	19327424	18684882	0.02554	0.0233865	0.0230668		0.914116	0.883726	0.0489265	0.0486068	94	18893150	13386554	0.70854	0.0474775	0.0511707	0.0986483
K95N-H	111555448	95851560	96277304	0.00484064	0.00471562	0.00447665		0.859228	0.863044	0.00955627	0.00931729	95	126900008	80076016	0.631017	0.00706856	0.00855437	0.0156229
