# Supplementary material for: TRIM2 E3 ligase substrate discovery reveals zinc-mediated regulation of TMEM106B in the endolysosomal pathway
Source: EMBO Rep. 2026 Jan 3;27(3):729–47. doi: 10.1038/s44319-025-00667-3 (PMC12894719; doi:10.1038/s44319-025-00667-3)
Supplement: Supplementary file 9 — Source data Fig. 3 [file 44319_2025_667_MOESM9_ESM.zip › Source_Data_Figure3/3C/SEC-MALS_TMEM106B_1-95.xlsx]

## Sheet: alldata
volume (mL)	EDTA and heat treatments-corrected (UV)	volume (mL)	EDTA and heat treatments-corrected (Molar mass)	volume (mL)	no EDTA, heat treatment-corrected (UV)	volume (mL)	no EDTA, heat treatment-corrected (Molar mass)	volume (mL)	EDTA treatment, no heat-corrected (UV)	volume (mL)	EDTA treatment, no heat-corrected (Molar mass)	volume (mL)	no EDTA, no heat-corrected (UV)	volume (mL)	no EDTA, no heat-corrected (Molar mass)	volume (mL)	TMEM106B (1-95) WT-corrected (UV)	volume (mL)	TMEM106B (1-95) WT-corrected (Molar mass)	volume (mL)	TMEM106B (1-95) C61S/C64S-corrected (UV)	volume (mL)	TMEM106B (1-95) C61S/C64S-corrected (Molar mass)
9.375e-05	9.80786e-06	0.159275	213134	9.375e-05	6.23101e-05	0.00598802	-990.9	0.00015625	-2.67615e-07	1.75778	6.30381e+06	0.00015625	5.80825e-05	0.00516802	-5419.23	3.125e-05	2.88024e-05	1.46588	915694	9.375e-05	-3.08358e-06	0.336861	294026
0.00259375	9.70938e-06	0.161732	148210	0.00259375	6.45403e-05	0.00844496	-641.051	0.00265625	-1.5752e-07	1.76024	2.29082e+06	0.00265625	6.00984e-05	0.00762496	-46015.2	0.00253125	2.95466e-05	1.46834	985958	0.00259375	-3.27216e-06	0.339318	151785
0.00509375	9.56663e-06	0.164189	152179	0.00509375	6.66475e-05	0.0109019	-587.275	0.00515625	-4.51408e-08	1.7627	1.42214e+06	0.00515625	6.19968e-05	0.0100819	22556.9	0.00503125	3.02141e-05	1.4708	1.03976e+06	0.00509375	-3.44755e-06	0.341775	210255
0.00759375	9.38298e-06	0.166646	211848	0.00759375	6.86315e-05	0.0133588	-452.01	0.00765625	6.79893e-08	1.76515	1.05362e+06	0.00765625	6.37813e-05	0.0125388	23289.5	0.00753125	3.08092e-05	1.47326	1.0779e+06	0.00759375	-3.61243e-06	0.344232	273578
0.0100937	9.1619e-06	0.169103	340825	0.0100937	7.04933e-05	0.0158158	-363.545	0.0101562	1.80764e-07	1.76761	824627	0.0101562	6.54566e-05	0.0149958	25100.3	0.0100312	3.13371e-05	1.47571	1.11229e+06	0.0100937	-3.76972e-06	0.346689	235136
0.0125937	8.90697e-06	0.171559	1.09299e+06	0.0125937	7.22347e-05	0.0182727	-266.435	0.0126562	2.92619e-07	1.77007	673498	0.0126562	6.7028e-05	0.0174527	25596.5	0.0125312	3.18035e-05	1.47817	1.18431e+06	0.0125937	-3.9224e-06	0.349146	129869
0.0150937	8.62193e-06	0.174016	-3.48662e+06	0.0150937	7.38589e-05	0.0207296	-370.448	0.0151562	4.03601e-07	1.77252	576633	0.0151562	6.85012e-05	0.0199096	23805.3	0.0150312	3.22146e-05	1.48063	990512	0.0150937	-4.07318e-06	0.351603	114174
0.0175937	8.31067e-06	0.181387	-163211	0.0175937	7.53695e-05	0.0231866	-476.907	0.0176562	5.14403e-07	1.77498	504706	0.0176562	6.9882e-05	0.0223666	22833.6	0.0175312	3.25763e-05	1.48308	1.00372e+06	0.0175937	-4.22433e-06	0.354059	101856
0.0200937	7.97727e-06	0.183844	-71578.4	0.0200937	7.67712e-05	0.0256435	-506.444	0.0201562	6.26323e-07	1.77744	442550	0.0201562	7.11761e-05	0.0248235	23785.1	0.0200312	3.28943e-05	1.48554	1.57628e+06	0.0200937	-4.37752e-06	0.356516	78783.8
0.0225937	7.62598e-06	0.186301	-59753.6	0.0225937	7.80692e-05	0.0281004	-575.722	0.0226562	7.41167e-07	1.77989	392709	0.0226562	7.23892e-05	0.0272804	24873.3	0.0225312	3.31734e-05	1.488	2.3361e+06	0.0225937	-4.53374e-06	0.358973	73403.3
0.0250937	7.26112e-06	0.188758	-57028.1	0.0250937	7.9269e-05	0.0305574	-680.985	0.0251562	8.61128e-07	1.78235	352000	0.0251562	7.35265e-05	0.0297374	24936.9	0.0250312	3.34178e-05	1.49045	2.65623e+06	0.0250937	-4.69333e-06	0.36143	50117.4
0.0275937	6.88704e-06	0.191215	-59841.9	0.0275937	8.03769e-05	0.0330143	-670.253	0.0276562	9.88641e-07	1.78481	317131	0.0276562	7.4593e-05	0.0321943	23746.7	0.0275312	3.36305e-05	1.49291	2.48309e+06	0.0275937	-4.85604e-06	0.363887	42237.4
0.0300937	6.50794e-06	0.193672	-61315.7	0.0300937	8.1399e-05	0.0354712	-695.175	0.0301562	1.1262e-06	1.78727	293229	0.0301562	7.55937e-05	0.0346512	24182.3	0.0300312	3.38134e-05	1.49537	2.27035e+06	0.0300937	-5.02121e-06	0.366344	25482.7
0.0325937	6.12769e-06	0.196129	-814075	0.0325937	8.23415e-05	0.0379282	-817.704	0.0326562	1.27618e-06	1.78972	272814	0.0326562	7.65331e-05	0.0371082	28491	0.0325312	3.39671e-05	1.49782	2.09517e+06	0.0325937	-5.18797e-06	0.368801	19646.1
0.0350937	5.74971e-06	0.205957	-366659	0.0350937	8.32105e-05	0.0403851	-961.803	0.0351562	1.44069e-06	1.79218	245493	0.0351562	7.74159e-05	0.0395651	44125.9	0.0350312	3.40916e-05	1.50028	1.93392e+06	0.0350937	-5.35552e-06	0.371258	41480.7
0.0375937	5.37669e-06	0.208413	-165519	0.0375937	8.40117e-05	0.042842	-1086.19	0.0376562	1.62139e-06	1.79464	222035	0.0376562	7.82464e-05	0.042022	54623.3	0.0375312	3.41859e-05	1.50274	1.70379e+06	0.0375937	-5.5234e-06	0.373715	-129243
0.0400937	5.01048e-06	0.21087	-172804	0.0400937	8.47505e-05	0.045299	-1553.53	0.0401562	1.81942e-06	1.79709	204458	0.0401562	7.90289e-05	0.044479	61688.3	0.0400312	3.42485e-05	1.5052	1.42247e+06	0.0400937	-5.69169e-06	0.376172	-78538.3
0.0425937	4.65194e-06	0.213327	-247447	0.0425937	8.54317e-05	0.0477559	-2930	0.0426562	2.03537e-06	1.79955	187343	0.0426562	7.97675e-05	0.0469359	38779.8	0.0425312	3.42778e-05	1.50765	1.22131e+06	0.0425937	-5.86127e-06	0.378629	-89618.2
0.0450937	4.30085e-06	0.215784	-2.16849e+06	0.0450937	8.60598e-05	0.0502128	-6352.9	0.0451562	2.26919e-06	1.80201	170997	0.0451562	8.04657e-05	0.0493928	28422.4	0.0450312	3.42724e-05	1.51011	1.12311e+06	0.0450937	-6.03384e-06	0.381086	-89221.8
0.0475937	3.95596e-06	0.228069	-433293	0.0475937	8.66387e-05	0.0526698	-9929.38	0.0476562	2.52035e-06	1.80446	154836	0.0476562	8.11267e-05	0.0518498	26156.9	0.0475312	3.42314e-05	1.51257	1.04416e+06	0.0475937	-6.21192e-06	0.383543	-79396.4
0.0500937	3.61501e-06	0.230526	-280029	0.0500937	8.71719e-05	0.0551267	-12831.7	0.0501562	2.78794e-06	1.80692	139336	0.0501562	8.17532e-05	0.0543067	27236.7	0.0500312	3.41547e-05	1.51502	967178	0.0500937	-6.3987e-06	0.386	-80807.7
0.0525937	3.27493e-06	0.232983	-211018	0.0525937	8.76628e-05	0.0575836	-14138.1	0.0526562	3.07079e-06	1.80938	125964	0.0526562	8.23471e-05	0.0567636	23991.1	0.0525312	3.40432e-05	1.51748	882337	0.0525937	-6.5978e-06	0.388457	-94304.1
0.0550937	2.93199e-06	0.23544	-179777	0.0550937	8.81142e-05	0.0600406	-15562	0.0551562	3.36765e-06	1.81183	114636	0.0551562	8.29095e-05	0.0592206	18939.6	0.0550312	3.38988e-05	1.51994	789060	0.0550937	-6.81292e-06	0.390913	-117466
0.0575937	2.58213e-06	0.237897	-206133	0.0575937	8.85294e-05	0.0624975	-18107.4	0.0576562	3.67726e-06	1.81429	105121	0.0576562	8.34411e-05	0.0616775	12264	0.0575312	3.37247e-05	1.52239	671583	0.0575937	-7.04756e-06	0.39337	-129784
0.0600937	2.22123e-06	0.240354	-294975	0.0600937	8.89115e-05	0.0649544	-27881.9	0.0601562	3.99845e-06	1.81675	96499.5	0.0601562	8.39415e-05	0.0641344	9395.76	0.0600312	3.3525e-05	1.52485	582316	0.0600937	-7.30464e-06	0.395827	-144721
0.0625937	1.84542e-06	0.242811	-410303	0.0625937	8.92636e-05	0.0674114	-45024.5	0.0626562	4.33017e-06	1.81921	88319.4	0.0626562	8.44099e-05	0.0665914	10397.9	0.0625312	3.33046e-05	1.52731	519548	0.0625937	-7.58623e-06	0.398284	-157166
0.0650937	1.4514e-06	0.245267	-793353	0.0650937	8.95893e-05	0.0698683	-45196.8	0.0651562	4.6715e-06	1.82166	79938.7	0.0651562	8.48447e-05	0.0690483	15364.5	0.0650312	3.30691e-05	1.52977	457154	0.0650937	-7.89333e-06	0.400741	-137797
0.0675937	1.03665e-06	0.247724	-1.80616e+06	0.0675937	8.98922e-05	0.0723253	-5077.47	0.0676562	5.02164e-06	1.82412	72525.4	0.0676562	8.52442e-05	0.0715053	42325.1	0.0675312	3.28244e-05	1.53222	407460	0.0675937	-8.22575e-06	0.403198	-144346
0.0700937	5.99726e-07	0.250181	3.85852e+06	0.0700937	9.01761e-05	0.0747822	1759.77	0.0701562	5.37973e-06	1.82658	66253	0.0701562	8.56062e-05	0.0739622	-46326	0.0700312	3.25765e-05	1.53468	363324	0.0700937	-8.58203e-06	0.405655	-164040
0.0725937	1.40368e-07	0.252638	867046	0.0725937	9.04445e-05	0.0772391	-10623.6	0.0726562	5.74481e-06	1.82903	60877.4	0.0726562	8.59286e-05	0.0764191	-45820.5	0.0725312	3.2331e-05	1.53714	331136	0.0725937	-8.9595e-06	0.408112	-175339
0.0750937	-3.40375e-07	0.255095	493109	0.0750937	9.07009e-05	0.0796961	-19303.9	0.0751562	6.11562e-06	1.83149	56215.3	0.0751562	8.62096e-05	0.0788761	-39716.8	0.0750312	3.2093e-05	1.53959	322614	0.0750937	-9.35444e-06	0.410569	-173391
0.0775937	-8.4012e-07	0.257552	428562	0.0775937	9.09483e-05	0.082153	-23604	0.0776562	6.4905e-06	1.83395	52307.4	0.0776562	8.64472e-05	0.081333	-22304.3	0.0775312	3.18666e-05	1.54205	319203	0.0775937	-9.76227e-06	0.413026	-170921
0.0800937	-1.35518e-06	0.260009	437477	0.0800937	9.11885e-05	0.0846099	-38361	0.0801562	6.86726e-06	1.8364	49033.5	0.0801562	8.66402e-05	0.0837899	-13587.1	0.0800312	3.16549e-05	1.54451	308724	0.0800937	-1.01777e-05	0.415483	-171631
0.0825937	-1.88067e-06	0.262466	503296	0.0825937	9.14229e-05	0.0870669	-37758.1	0.0826562	7.2431e-06	1.83886	46263.1	0.0826562	8.67876e-05	0.0862469	3198.26	0.0825312	3.14596e-05	1.54696	299263	0.0825937	-1.05948e-05	0.41794	-148057
0.0850937	-2.41067e-06	0.264923	655573	0.0850937	9.16512e-05	0.0895238	-15246.8	0.0851562	7.61459e-06	1.84132	44025	0.0851562	8.68892e-05	0.0887038	2274.29	0.0850312	3.12811e-05	1.54942	287434	0.0850937	-1.10075e-05	0.420397	-120536
0.0875937	-2.93843e-06	0.26738	536856	0.0875937	9.18721e-05	0.0919807	-4310.39	0.0876562	7.9777e-06	1.84377	42206.9	0.0876562	8.69451e-05	0.0911607	6330.48	0.0875312	3.11184e-05	1.55188	254851	0.0875937	-1.1409e-05	0.422854	-106009
0.0900937	-3.45661e-06	0.269837	496429	0.0900937	9.20827e-05	0.0944377	-3352.46	0.0901562	8.32791e-06	1.84623	40792.8	0.0901562	8.69562e-05	0.0936177	10452.6	0.0900312	3.09691e-05	1.55433	213993	0.0900937	-1.17928e-05	0.425311	-94274.6
0.0925937	-3.95758e-06	0.272294	457348	0.0925937	9.22791e-05	0.0968946	-5332.43	0.0926562	8.66035e-06	1.84869	40037.5	0.0926562	8.69239e-05	0.0960746	12028.8	0.0925312	3.08296e-05	1.55679	188195	0.0925937	-1.2152e-05	0.427767	-87648.1
0.0950937	-4.43376e-06	0.274751	322648	0.0950937	9.24563e-05	0.0993515	-7633.28	0.0951562	8.97011e-06	1.85115	39435	0.0951562	8.68501e-05	0.0985315	8996.86	0.0950312	3.06955e-05	1.55925	175182	0.0950937	-1.24796e-05	0.430224	-75453.5
0.0975937	-4.87794e-06	0.277208	213125	0.0975937	9.26084e-05	0.101808	-8133.05	0.0976562	9.25248e-06	1.8536	37943.8	0.0976562	8.67374e-05	0.100988	6715.65	0.0975312	3.05614e-05	1.56171	166176	0.0975937	-1.2769e-05	0.432681	-56809.3
0.100094	-5.28358e-06	0.279665	160393	0.100094	9.27294e-05	0.104265	-20260.9	0.100156	9.50329e-06	1.85606	36615.3	0.100156	8.65889e-05	0.103445	19769.5	0.100031	3.04215e-05	1.56416	154970	0.100094	-1.30136e-05	0.435138	-43851.8
0.102594	-5.64513e-06	0.282121	137817	0.102594	9.28131e-05	0.106722	-22854.8	0.102656	9.71921e-06	1.85852	35558.5	0.102656	8.6408e-05	0.105902	-2956.44	0.102531	3.027e-05	1.56662	146439	0.102594	-1.32074e-05	0.437595	-37622.8
0.105094	-5.95828e-06	0.284578	119363	0.105094	9.28537e-05	0.109179	-16640.3	0.105156	9.89803e-06	1.86097	34591.7	0.105156	8.61989e-05	0.108359	-1639.13	0.105031	3.0101e-05	1.56908	139352	0.105094	-1.3345e-05	0.440052	-35162.4
0.107594	-6.22019e-06	0.287035	114369	0.107594	9.28462e-05	0.111636	-5167.49	0.107656	1.00389e-05	1.86343	33738.4	0.107656	8.59658e-05	0.110816	-1721.53	0.107531	2.99088e-05	1.57153	135399	0.107594	-1.34219e-05	0.442509	-29961.3
0.110094	-6.42961e-06	0.289492	123507	0.110094	9.27866e-05	0.114093	1794.77	0.110156	1.01426e-05	1.86589	32934.4	0.110156	8.57133e-05	0.113273	-1692.26	0.110031	2.96888e-05	1.57399	126922	0.110094	-1.3435e-05	0.444966	-24060.1
0.112594	-6.58696e-06	0.291949	137224	0.112594	9.26724e-05	0.11655	3531.13	0.112656	1.02116e-05	1.86834	32189.8	0.112656	8.54461e-05	0.11573	-1643.59	0.112531	2.94367e-05	1.57645	117192	0.112594	-1.33825e-05	0.447423	-19189.5
0.115094	-6.69429e-06	0.294406	139106	0.115094	9.25026e-05	0.119007	3903.75	0.115156	1.02497e-05	1.8708	31500.9	0.115156	8.51684e-05	0.118187	-1569.28	0.115031	2.91497e-05	1.5789	109476	0.115094	-1.32641e-05	0.44988	-15440.7
0.117594	-6.75517e-06	0.296863	307697	0.117594	9.22774e-05	0.121464	4148.28	0.117656	1.02626e-05	1.87326	30862	0.117656	8.48845e-05	0.120644	-1498.11	0.117531	2.8826e-05	1.58136	101913	0.117594	-1.3081e-05	0.452337	-12481.9
0.120094	-6.77442e-06	0.29932	390624	0.120094	9.19989e-05	0.123921	4125.23	0.120156	1.0257e-05	1.87572	30287.9	0.120156	8.45977e-05	0.123101	-1400.39	0.120031	2.8465e-05	1.58382	95342.6	0.120094	-1.28359e-05	0.454794	-10687.8
0.122594	-6.75789e-06	0.301777	85189.3	0.122594	9.16703e-05	0.126378	5222.79	0.122656	1.02404e-05	1.87817	29728.5	0.122656	8.43106e-05	0.125558	-1293.09	0.122531	2.80678e-05	1.58627	89856.6	0.122594	-1.25326e-05	0.457251	-10280.7
0.125094	-6.71208e-06	0.304234	87865	0.125094	9.12963e-05	0.128835	-6280.02	0.125156	1.0221e-05	1.88063	29217.5	0.125156	8.40246e-05	0.128015	-1174.76	0.125031	2.76365e-05	1.58873	85742.8	0.125094	-1.21762e-05	0.459708	-8342.68
0.127594	-6.6437e-06	0.306691	39913.5	0.127594	9.08823e-05	0.131292	79597.2	0.127656	1.02069e-05	1.88309	28752.9	0.127656	8.374e-05	0.130472	-1070.55	0.127531	2.71747e-05	1.59119	82782.7	0.127594	-1.17722e-05	0.462165	-7367.64
0.130094	-6.55928e-06	0.309148	10914.5	0.130094	9.04348e-05	0.133749	26119.1	0.130156	1.02058e-05	1.88554	28335.6	0.130156	8.34555e-05	0.132929	-956.515	0.130031	2.66871e-05	1.59365	80695.9	0.130094	-1.13269e-05	0.464622	-6991.69
0.132594	-6.46478e-06	0.311605	7712.46	0.132594	8.99606e-05	0.136206	36896.1	0.132656	1.02245e-05	1.888	27943.6	0.132656	8.31685e-05	0.135386	-931.764	0.132531	2.61796e-05	1.5961	78854.5	0.132594	-1.08467e-05	0.467078	-7848.82
0.135094	-6.36532e-06	0.314062	8669.43	0.135094	8.94672e-05	0.138662	36810.3	0.135156	1.02689e-05	1.89046	27548.3	0.135156	8.28749e-05	0.137842	-896.923	0.135031	2.56586e-05	1.59856	75474.3	0.135094	-1.03379e-05	0.469535	-9884.36
0.137594	-6.26488e-06	0.316519	13460.4	0.137594	8.89617e-05	0.141119	33634.8	0.137656	1.03432e-05	1.89291	27149.9	0.137656	8.25692e-05	0.140299	-880.93	0.137531	2.51313e-05	1.60102	70625.8	0.137594	-9.80688e-06	0.471992	-13634.6
0.140094	-6.16617e-06	0.318975	19686.5	0.140094	8.84512e-05	0.143576	-16458.3	0.140156	1.04501e-05	1.89537	26765.5	0.140156	8.2245e-05	0.142756	-5614.43	0.140031	2.46048e-05	1.60347	66557.1	0.140094	-9.25973e-06	0.474449	-20639.5
0.142594	-6.07058e-06	0.321432	26099.3	0.142594	8.79422e-05	0.146033	-20948.3	0.142656	1.05905e-05	1.89783	26405.7	0.142656	8.18952e-05	0.145213	4451.23	0.142531	2.40861e-05	1.60593	62856.5	0.142594	-8.7022e-06	0.476906	-31850.7
0.145094	-5.97821e-06	0.323889	60894.6	0.145094	8.74406e-05	0.14849	-27570.2	0.145156	1.07637e-05	1.90028	26078.9	0.145156	8.15121e-05	0.14767	3896.8	0.145031	2.35817e-05	1.60839	60613.3	0.145094	-8.13981e-06	0.479363	-43479.3
0.147594	-5.888e-06	0.326346	1.06964e+06	0.147594	8.69513e-05	0.150947	-10758.8	0.147656	1.09674e-05	1.90274	25753.1	0.147656	8.10882e-05	0.150127	3860.67	0.147531	2.3097e-05	1.61084	60102.2	0.147594	-7.57778e-06	0.48182	-50657.8
0.150094	-5.79794e-06	0.328803	-557631	0.150094	8.64779e-05	0.153404	-2393.27	0.150156	1.11981e-05	1.9052	25462.7	0.150156	8.06163e-05	0.152584	1882.3	0.150031	2.26364e-05	1.6133	59959.9	0.150094	-7.02099e-06	0.484277	-53567.1
0.152594	-5.70526e-06	0.33126	903566	0.152594	8.60231e-05	0.155861	-1323.07	0.152656	1.14511e-05	1.90766	25217.4	0.152656	8.00901e-05	0.155041	-889.881	0.152531	2.22027e-05	1.61576	59822.4	0.152594	-6.47397e-06	0.486734	-59989.3
0.155094	-5.60671e-06	0.333717	336171	0.155094	8.55882e-05	0.158318	-1049.38	0.155156	1.17211e-05	1.91011	25010.4	0.155156	7.95041e-05	0.157498	-2855.04	0.155031	2.17974e-05	1.61821	60244.7	0.155094	-5.94075e-06	0.489191	-68844.9
0.157594	-5.49882e-06	0.336174	239910	0.157594	8.5173e-05	0.160775	-2031.92	0.157656	1.20023e-05	1.91257	24820.3	0.157656	7.88548e-05	0.159955	-3859.44	0.157531	2.14203e-05	1.62067	61376.4	0.157594	-5.42486e-06	0.491648	-74386.9
0.160094	-5.37807e-06	0.338631	211636	0.160094	8.47763e-05	0.163232	-6160.4	0.160156	1.22888e-05	1.91503	24628.1	0.160156	7.814e-05	0.162412	-4485.72	0.160031	2.10698e-05	1.62313	62705.1	0.160094	-4.92916e-06	0.494105	-72849.3
0.162594	-5.24118e-06	0.341088	184450	0.162594	8.43956e-05	0.165689	-17441.1	0.162656	1.25749e-05	1.91748	24425.8	0.162656	7.73594e-05	0.164869	-5215.6	0.162531	2.07432e-05	1.62559	63986.6	0.162594	-4.4558e-06	0.496562	-72634.4
0.165094	-5.08514e-06	0.343545	439744	0.165094	8.40272e-05	0.168146	-11362.8	0.165156	1.28555e-05	1.91994	24226.4	0.165156	7.65147e-05	0.167326	-8893.85	0.165031	2.04365e-05	1.62804	65530.3	0.165094	-4.00613e-06	0.499019	-75831.8
0.167594	-4.9074e-06	0.346002	-608660	0.167594	8.36667e-05	0.170603	-2199.4	0.167656	1.31257e-05	1.9224	24052.4	0.167656	7.56093e-05	0.169783	-23549.7	0.167531	2.01454e-05	1.6305	65369.2	0.167594	-3.5807e-06	0.501476	-83382.9
0.170094	-4.70587e-06	0.348459	-233805	0.170094	8.33089e-05	0.17306	-988.132	0.170156	1.33818e-05	1.92485	23928.6	0.170156	7.46488e-05	0.17224	-27361.2	0.170031	1.98651e-05	1.63296	64503.5	0.170094	-3.1792e-06	0.503932	-89707.1
0.172594	-4.47902e-06	0.350916	-320754	0.172594	8.29482e-05	0.175516	-990.586	0.172656	1.36204e-05	1.92731	23839.8	0.172656	7.36398e-05	0.174696	-25936.8	0.172531	1.95912e-05	1.63541	67928.6	0.172594	-2.80061e-06	0.506389	-107398
0.175094	-4.22584e-06	0.353373	-512292	0.175094	8.25784e-05	0.177973	-1188.47	0.175156	1.38393e-05	1.92977	23753.2	0.175156	7.25905e-05	0.177153	-29740.7	0.175031	1.93196e-05	1.63787	72798.4	0.175094	-2.44329e-06	0.508846	-109341
0.177594	-3.94593e-06	0.355829	-1.43058e+06	0.177594	8.21934e-05	0.18043	-1223.5	0.177656	1.4037e-05	1.93222	23688.9	0.177656	7.151e-05	0.17961	-42289.3	0.177531	1.90469e-05	1.64033	76053	0.177594	-2.10518e-06	0.511303	-109070
0.180094	-3.63944e-06	0.358286	4.41013e+06	0.180094	8.1787e-05	0.182887	-1444.92	0.180156	1.42129e-05	1.93468	23643.2	0.180156	7.04076e-05	0.182067	-66272.9	0.180031	1.87709e-05	1.64278	76494.3	0.180094	-1.78397e-06	0.51376	-103981
0.182594	-3.30709e-06	0.360743	653668	0.182594	8.13534e-05	0.185344	-1898.4	0.182656	1.43671e-05	1.93714	23586.9	0.182656	6.92928e-05	0.184524	-24145.9	0.182531	1.84901e-05	1.64524	75835.6	0.182594	-1.47731e-06	0.516217	-104826
0.185094	-2.95019e-06	0.3632	409312	0.185094	8.08869e-05	0.187801	-1781.48	0.185156	1.45005e-05	1.9396	23518.2	0.185156	6.81749e-05	0.186981	-7082.42	0.185031	1.82042e-05	1.6477	75188.5	0.185094	-1.18297e-06	0.518674	-103167
0.187594	-2.57057e-06	0.365657	72646.5	0.187594	8.03829e-05	0.190258	-1806.83	0.187656	1.46146e-05	1.94205	23450.8	0.187656	6.70621e-05	0.189438	1175.75	0.187531	1.79139e-05	1.65015	73698.1	0.187594	-8.9905e-07	0.521131	-146096
0.190094	-2.17059e-06	0.368114	38735.6	0.190094	7.98371e-05	0.192715	-1705.68	0.190156	1.47117e-05	1.94451	23381.7	0.190156	6.59618e-05	0.191895	2955.41	0.190031	1.76204e-05	1.65261	71044.2	0.190094	-6.24057e-07	0.523588	-188423
0.192594	-1.75307e-06	0.370571	29222.4	0.192594	7.92466e-05	0.195172	-1667.64	0.192656	1.47944e-05	1.94697	23323.4	0.192656	6.48801e-05	0.194352	3698.12	0.192531	1.73256e-05	1.65507	69395.9	0.192594	-3.57037e-07	0.526045	-104626
0.195094	-1.32121e-06	0.373028	27139.3	0.195094	7.86095e-05	0.197629	-1657.49	0.195156	1.48663e-05	1.94942	23277.2	0.195156	6.38213e-05	0.196809	3603.14	0.195031	1.70317e-05	1.65753	69614.4	0.195094	-9.75994e-08	0.528502	-78426.2
0.197594	-8.78422e-07	0.375485	34972.1	0.197594	7.79251e-05	0.200086	-1686.38	0.197656	1.49311e-05	1.95188	23242.6	0.197656	6.27886e-05	0.199266	4614.55	0.197531	1.67408e-05	1.65998	70301.7	0.197594	1.54116e-07	0.530959	-70998.6
0.200094	-4.28233e-07	0.377942	42429.6	0.200094	7.7194e-05	0.202543	-1663.4	0.200156	1.49929e-05	1.95434	23217.8	0.200156	6.17837e-05	0.201723	5513.32	0.200031	1.64546e-05	1.66244	70777	0.200094	3.97538e-07	0.533416	-75106.4
0.202594	2.58816e-08	0.380399	59082	0.202594	7.64183e-05	0.205	-1669.73	0.202656	1.50561e-05	1.95679	23199.5	0.202656	6.08066e-05	0.20418	6224.65	0.202531	1.61747e-05	1.6649	70994.6	0.202594	6.31798e-07	0.535873	-81053.2
0.205094	4.80624e-07	0.382856	473664	0.205094	7.56011e-05	0.207457	-1734.1	0.205156	1.51249e-05	1.95925	23180.3	0.205156	5.98569e-05	0.206637	6458.11	0.205031	1.59016e-05	1.66735	70681.1	0.205094	8.55888e-07	0.53833	-84774
0.207594	9.33016e-07	0.493418	1.18317e+06	0.207594	7.47469e-05	0.209914	-1844.91	0.207656	1.52031e-05	1.96171	23153.5	0.207656	5.89327e-05	0.209094	5960.76	0.207531	1.56351e-05	1.66981	70981.9	0.207594	1.06882e-06	0.540786	-82929.9
0.210094	1.3805e-06	0.495875	552188	0.210094	7.38609e-05	0.212371	-1913.75	0.210156	1.52942e-05	1.96416	23119.5	0.210156	5.80319e-05	0.211551	5247.47	0.210031	1.53744e-05	1.67227	71098.3	0.210094	1.26977e-06	0.543243	-72680.1
0.212594	1.82099e-06	0.498332	1.70878e+06	0.212594	7.29491e-05	0.214827	-1935.21	0.212656	1.54009e-05	1.96662	23086.2	0.212656	5.71521e-05	0.214007	4774.88	0.212531	1.51174e-05	1.67472	71413.9	0.212594	1.45818e-06	0.5457	-70690.3
0.215094	2.25282e-06	0.500789	-4.28082e+06	0.215094	7.20177e-05	0.217284	-1925.97	0.215156	1.55247e-05	1.96908	23058.1	0.215156	5.62908e-05	0.216464	4740.46	0.215031	1.48615e-05	1.67718	75632.5	0.215094	1.63388e-06	0.548157	-66918.5
0.217594	2.67472e-06	0.503245	-6.22617e+06	0.217594	7.1073e-05	0.219741	-1893.61	0.217656	1.5666e-05	1.97154	23037.8	0.217656	5.54454e-05	0.218921	4674.48	0.217531	1.46033e-05	1.67964	85605.4	0.217594	1.797e-06	0.550614	-68565
0.220094	3.08568e-06	0.505702	-2.6538e+06	0.220094	7.01206e-05	0.222198	-1510.77	0.220156	1.58241e-05	1.97399	23023	0.220156	5.46138e-05	0.221378	4619.98	0.220031	1.43392e-05	1.6821	97075.3	0.220094	1.948e-06	0.553071	-71232.4
0.222594	3.48483e-06	0.508159	-956880	0.222594	6.91658e-05	0.224655	-1420.18	0.222656	1.59967e-05	1.97645	23016.4	0.222656	5.37942e-05	0.223835	4255.17	0.222531	1.40653e-05	1.68455	101816	0.222594	2.08745e-06	0.555528	-71735.9
0.225094	3.87131e-06	0.510616	-477472	0.225094	6.82128e-05	0.227112	-1861.97	0.225156	1.61804e-05	1.97891	23019.6	0.225156	5.29853e-05	0.226292	3586.39	0.225031	1.37777e-05	1.68701	99716.9	0.225094	2.21591e-06	0.557985	-71677.9
0.227594	4.24412e-06	0.513073	-254531	0.227594	6.72648e-05	0.229569	-2463.03	0.227656	1.63704e-05	1.98136	23023.4	0.227656	5.21861e-05	0.228749	3456.2	0.227531	1.34732e-05	1.68947	96992	0.227594	2.33372e-06	0.560442	-79206.6
0.230094	4.60211e-06	0.51553	-96519.3	0.230094	6.63239e-05	0.232026	-3840.56	0.230156	1.65613e-05	1.98382	23023	0.230156	5.13962e-05	0.231206	4365.74	0.230031	1.3149e-05	1.69192	95712.6	0.230094	2.44082e-06	0.562899	-91601.7
0.232594	4.94384e-06	0.517987	56612.6	0.232594	6.5391e-05	0.234483	101163	0.232656	1.67466e-05	1.98628	23027.8	0.232656	5.06155e-05	0.233663	7066.34	0.232531	1.28034e-05	1.69438	94573.2	0.232594	2.53656e-06	0.565356	-90769.6
0.235094	5.26761e-06	0.520444	76672.1	0.235094	6.44659e-05	0.23694	67903.8	0.235156	1.69197e-05	1.98873	23029.1	0.235156	4.98439e-05	0.23612	9038.17	0.235031	1.24356e-05	1.69684	93223.4	0.235094	2.61967e-06	0.567813	-88694.3
0.237594	5.57154e-06	0.522901	117310	0.237594	6.35473e-05	0.239397	91146.4	0.237656	1.70739e-05	1.99119	23017	0.237656	4.90821e-05	0.238577	8529.88	0.237531	1.20462e-05	1.69929	91688.9	0.237594	2.68822e-06	0.57027	-93600.5
0.240094	5.85374e-06	0.525358	162753	0.240094	6.2633e-05	0.241854	111817	0.240156	1.72028e-05	1.99365	23006	0.240156	4.83303e-05	0.241034	5801.18	0.240031	1.16366e-05	1.70175	90097.4	0.240094	2.73973e-06	0.572727	-101856
0.242594	6.11246e-06	0.527815	206984	0.242594	6.17203e-05	0.244311	117020	0.242656	1.73007e-05	1.9961	23009.3	0.242656	4.7589e-05	0.243491	3168.87	0.242531	1.12093e-05	1.70421	88871.7	0.242594	2.77139e-06	0.575184	-114386
0.245094	6.34633e-06	0.530272	205363	0.245094	6.08061e-05	0.246768	106146	0.245156	1.73626e-05	1.99856	23021.7	0.245156	4.68588e-05	0.245948	1494.06	0.245031	1.07677e-05	1.70666	88115.9	0.245094	2.78049e-06	0.57764	-156562
0.247594	6.55445e-06	0.532729	210323	0.247594	5.98868e-05	0.249225	113113	0.247656	1.73848e-05	2.00102	23015.3	0.247656	4.61402e-05	0.248405	1861.16	0.247531	1.03158e-05	1.70912	87426.8	0.247594	2.76477e-06	0.580097	-192168
0.250094	6.73653e-06	0.535186	222130	0.250094	5.8959e-05	0.251681	126113	0.250156	1.73648e-05	2.00348	22998.3	0.250156	4.54334e-05	0.250861	9190.73	0.250031	9.85797e-06	1.71158	89337	0.250094	2.72281e-06	0.582554	-215296
0.252594	6.89299e-06	0.537643	221863	0.252594	5.80197e-05	0.254138	153841	0.252656	1.73012e-05	2.00593	22999.8	0.252656	4.4739e-05	0.253318	22086.7	0.252531	9.39855e-06	1.71404	90972	0.252594	2.65438e-06	0.585011	-236498
0.255094	7.02496e-06	0.540099	203753	0.255094	5.70659e-05	0.256595	183472	0.255156	1.71943e-05	2.00839	22997.2	0.255156	4.40569e-05	0.255775	100773	0.255031	8.94178e-06	1.71649	90715.9	0.255094	2.5607e-06	0.587468	-272060
0.257594	7.13428e-06	0.542556	197581	0.257594	5.60956e-05	0.259052	214820	0.257656	1.70454e-05	2.01085	22989.7	0.257656	4.33873e-05	0.258232	158685	0.257531	8.49144e-06	1.71895	90028.3	0.257594	2.44456e-06	0.589925	-266311
0.260094	7.22344e-06	0.545013	210331	0.260094	5.5107e-05	0.261509	253133	0.260156	1.68569e-05	2.0133	22980.4	0.260156	4.27301e-05	0.260689	158670	0.260031	8.05064e-06	1.72141	91209.8	0.260094	2.31024e-06	0.592382	-262652
0.262594	7.29545e-06	0.54747	234755	0.262594	5.40991e-05	0.263966	242810	0.262656	1.66322e-05	2.01576	22969.6	0.262656	4.20847e-05	0.263146	189117	0.262531	7.62175e-06	1.72386	92493.3	0.262594	2.16328e-06	0.594839	-206041
0.265094	7.3537e-06	0.549927	175171	0.265094	5.30715e-05	0.266423	214285	0.265156	1.63755e-05	2.01822	22960.1	0.265156	4.14507e-05	0.265603	202734	0.265031	7.20626e-06	1.72632	92450.3	0.265094	2.01006e-06	0.597296	-163530
0.267594	7.40183e-06	0.552384	105712	0.267594	5.20245e-05	0.26888	187869	0.267656	1.60911e-05	2.02067	22949.6	0.267656	4.0827e-05	0.26806	148699	0.267531	6.80482e-06	1.72878	91099	0.267594	1.85732e-06	0.599753	-154897
0.270094	7.44357e-06	0.554841	85459.6	0.270094	5.09587e-05	0.271337	168405	0.270156	1.57839e-05	2.02313	22935.8	0.270156	4.02122e-05	0.270517	117454	0.270031	6.4173e-06	1.73123	88844.7	0.270094	1.71165e-06	0.60221	-157203
0.272594	7.48269e-06	0.557298	84219	0.272594	4.9875e-05	0.273794	165435	0.272656	1.54585e-05	2.02559	22923.3	0.272656	3.96047e-05	0.272974	105201	0.272531	6.04289e-06	1.73369	87215.8	0.272594	1.5789e-06	0.604667	-176885
0.275094	7.52283e-06	0.559755	83448.9	0.275094	4.87749e-05	0.276251	159112	0.275156	1.51192e-05	2.02805	22912.8	0.275156	3.90021e-05	0.275431	101146	0.275031	5.68026e-06	1.73615	86133.7	0.275094	1.46369e-06	0.607124	-195335
0.277594	7.56756e-06	0.562212	94008.9	0.277594	4.76598e-05	0.278708	154356	0.277656	1.47694e-05	2.0305	22897.4	0.277656	3.84015e-05	0.277888	127426	0.277531	5.3277e-06	1.7386	85187.3	0.277594	1.36906e-06	0.609581	-215674
0.280094	7.62027e-06	0.564669	101086	0.280094	4.65311e-05	0.281165	151404	0.280156	1.44121e-05	2.03296	22878.4	0.280156	3.77991e-05	0.280345	135720	0.280031	4.98338e-06	1.74106	85490.9	0.280094	1.29619e-06	0.612038	-186180
0.282594	7.68413e-06	0.567126	106226	0.282594	4.53903e-05	0.283622	140596	0.282656	1.40489e-05	2.03542	22860	0.282656	3.71908e-05	0.282802	139807	0.282531	4.64549e-06	1.74352	85224.1	0.282594	1.2444e-06	0.614495	-173088
0.285094	7.76211e-06	0.569583	101414	0.285094	4.42387e-05	0.286079	131414	0.285156	1.36805e-05	2.03787	22840.4	0.285156	3.65716e-05	0.285259	138849	0.285031	4.31249e-06	1.74598	84726.7	0.285094	1.21119e-06	0.616951	-167025
0.287594	7.8569e-06	0.57204	108626	0.287594	4.30778e-05	0.288535	176108	0.287656	1.33061e-05	2.04033	22819.3	0.287656	3.5936e-05	0.287715	134165	0.287531	3.98329e-06	1.74843	83476.1	0.287594	1.19248e-06	0.619408	-152821
0.290094	7.97087e-06	0.574497	115465	0.290094	4.19092e-05	0.290992	265714	0.290156	1.29242e-05	2.04279	22795.3	0.290156	3.52782e-05	0.290172	122744	0.290031	3.65737e-06	1.75089	82446.5	0.290094	1.18306e-06	0.621865	-132175
0.292594	8.10601e-06	0.576953	108249	0.292594	4.07348e-05	0.293449	723974	0.292656	1.25321e-05	2.04524	22768.4	0.292656	3.45922e-05	0.292629	118441	0.292531	3.33488e-06	1.75335	81764.7	0.292594	1.177e-06	0.624322	-119916
0.295094	8.26384e-06	0.57941	83413.3	0.295094	3.95566e-05	0.295906	1.38625e+06	0.295156	1.21264e-05	2.0477	22737.8	0.295156	3.38723e-05	0.295086	127738	0.295031	3.01679e-06	1.7558	80927	0.295094	1.16803e-06	0.626779	-115772
0.297594	8.44528e-06	0.581867	75118.6	0.297594	3.83774e-05	0.298363	2.50536e+06	0.297656	1.17036e-05	2.05016	22704	0.297656	3.31133e-05	0.297543	126251	0.297531	2.70481e-06	1.75826	79806.4	0.297594	1.14999e-06	0.629236	-113681
0.300094	8.65054e-06	0.584324	72307.7	0.300094	3.72002e-05	0.30082	2.1792e+06	0.300156	1.12599e-05	2.05261	22671.9	0.300156	3.23108e-05	0.3	120810	0.300031	2.40137e-06	1.76072	78718.3	0.300094	1.11712e-06	0.631693	-119876
0.302594	8.87912e-06	0.586781	77217.7	0.302594	3.60288e-05	0.303277	1.8413e+06	0.302656	1.07919e-05	2.05507	22644.7	0.302656	3.14617e-05	0.302457	108733	0.302531	2.10949e-06	1.76317	78063	0.302594	1.06429e-06	0.63415	-123356
0.305094	9.1297e-06	0.589238	84156.5	0.305094	3.48671e-05	0.305734	1.58428e+06	0.305156	1.02969e-05	2.05753	22618.8	0.305156	3.05644e-05	0.304914	98115.5	0.305031	1.83252e-06	1.76563	77721.2	0.305094	9.8718e-07	0.636607	-124130
0.307594	9.40021e-06	0.591695	81364	0.307594	3.37195e-05	0.308191	1.49636e+06	0.307656	9.77352e-06	2.05999	22595.2	0.307656	2.96189e-05	0.307371	89387.6	0.307531	1.57396e-06	1.76809	77502.2	0.307594	8.82291e-07	0.639064	-86517.6
0.310094	9.68783e-06	0.594152	81641.9	0.310094	3.25905e-05	0.310648	1.54322e+06	0.310156	9.22137e-06	2.06244	22570.8	0.310156	2.86274e-05	0.309828	88935.1	0.310031	1.33712e-06	1.77054	77475.1	0.310094	7.4692e-07	0.641521	-53173.7
0.312594	9.98912e-06	0.596609	90245.8	0.312594	3.14842e-05	0.313105	1.47051e+06	0.312656	8.64163e-06	2.0649	22543.6	0.312656	2.75935e-05	0.312285	115067	0.312531	1.12488e-06	1.773	78119.2	0.312594	5.79087e-07	0.643978	-48670.1
0.315094	1.03002e-05	0.599066	129332	0.315094	3.04045e-05	0.315562	1.27781e+06	0.315156	8.03689e-06	2.06736	22509.7	0.315156	2.65231e-05	0.314742	99648.8	0.315031	9.39425e-07	1.77546	78554.1	0.315094	3.77447e-07	0.646435	-51960.4
0.317594	1.06169e-05	0.601523	150169	0.317594	2.93543e-05	0.318019	1.0732e+06	0.317656	7.41103e-06	2.06981	22470.3	0.317656	2.54234e-05	0.317199	80389.3	0.317531	7.82019e-07	1.77792	78422.4	0.317594	1.41188e-07	0.648892	-62921.1
0.320094	1.0935e-05	0.60398	140112	0.320094	2.83358e-05	0.320476	1.06322e+06	0.320156	6.76903e-06	2.07227	22425	0.320156	2.4303e-05	0.319656	101849	0.320031	6.52816e-07	1.78037	78138.2	0.320094	-1.30033e-07	0.651349	-59179.5
0.322594	1.12505e-05	0.606437	121865	0.322594	2.735e-05	0.322933	1.17718e+06	0.322656	6.11659e-06	2.07473	22377.2	0.322656	2.31713e-05	0.322113	147031	0.322531	5.50778e-07	1.78283	76852.6	0.322594	-4.36128e-07	0.653805	-61056.9
0.325094	1.15596e-05	0.608894	94374.2	0.325094	2.63968e-05	0.325389	1.32799e+06	0.325156	5.45976e-06	2.07718	22334.6	0.325156	2.20382e-05	0.324569	116128	0.325031	4.73688e-07	1.78529	75555.7	0.325094	-7.76556e-07	0.656262	-41539.2
0.327594	1.1859e-05	0.611351	73676.8	0.327594	2.54753e-05	0.327846	1.44475e+06	0.327656	4.80456e-06	2.07964	22296.4	0.327656	2.09136e-05	0.327026	104882	0.327531	4.18243e-07	1.78774	73858.2	0.327594	-1.15028e-06	0.658719	-49721
0.330094	1.2146e-05	0.613807	57840	0.330094	2.4583e-05	0.330303	1.41677e+06	0.330156	4.15656e-06	2.0821	22258.7	0.330156	1.98071e-05	0.329483	83002.1	0.330031	3.80259e-07	1.7902	72200.2	0.330094	-1.55572e-06	0.661176	-60082.9
0.332594	1.24183e-05	0.616264	62348	0.332594	2.37173e-05	0.33276	1.28355e+06	0.332656	3.5206e-06	2.08455	22224	0.332656	1.87271e-05	0.33194	79398.8	0.332531	3.54954e-07	1.79266	71155.9	0.332594	-1.99069e-06	0.663633	-204006
0.335094	1.26743e-05	0.618721	75514.8	0.335094	2.28747e-05	0.335217	1.2504e+06	0.335156	2.90055e-06	2.08701	22178.2	0.335156	1.76808e-05	0.334397	85618.7	0.335031	3.37268e-07	1.79511	70174.7	0.335094	-2.4524e-06	0.673461	-723344
0.337594	1.29124e-05	0.621178	82132.4	0.337594	2.20514e-05	0.337674	1.32409e+06	0.337656	2.29925e-06	2.08947	22122	0.337656	1.66741e-05	0.336854	91056.5	0.337531	3.22214e-07	1.79757	68765.6	0.337594	-2.93742e-06	0.675918	-178002
0.340094	1.31315e-05	0.623635	85039.6	0.340094	2.1244e-05	0.340131	1.60979e+06	0.340156	1.71849e-06	2.09193	22067.6	0.340156	1.5711e-05	0.339311	95805.4	0.340031	3.05217e-07	1.80003	66805.4	0.340094	-3.44169e-06	0.678375	-103896
0.342594	1.33305e-05	0.626092	78593.7	0.342594	2.04489e-05	0.342588	2.08453e+06	0.342656	1.15913e-06	2.09438	22005	0.342656	1.47939e-05	0.341768	98026.7	0.342531	2.82404e-07	1.80249	64669.9	0.342594	-3.96054e-06	0.680832	-86918.8
0.345094	1.3508e-05	0.628549	67928.9	0.345094	1.96632e-05	0.345045	4.36841e+07	0.345156	6.21271e-07	2.09684	21936	0.345156	1.39231e-05	0.344225	103079	0.345031	2.50839e-07	1.80494	63180.6	0.345094	-4.48884e-06	0.683289	-89211.3
0.347594	1.36625e-05	0.631006	71814.2	0.347594	1.88843e-05	0.347502	-3.20651e+06	0.347656	1.04493e-07	2.0993	21869.9	0.347656	1.30976e-05	0.346682	111762	0.347531	2.0869e-07	1.8074	61930	0.347594	-5.02106e-06	0.685746	-146868
0.350094	1.37922e-05	0.633463	48779	0.350094	1.81099e-05	0.349959	-1.91418e+06	0.350156	-3.91947e-07	2.10175	21811.6	0.350156	1.23148e-05	0.349139	122921	0.350031	1.55307e-07	1.80986	59993.9	0.350094	-5.55143e-06	0.688203	1.45561e+06
0.352594	1.38948e-05	0.63592	39659.3	0.352594	1.73383e-05	0.352416	-1.23144e+06	0.352656	-8.68923e-07	2.10421	21756.6	0.352656	1.15706e-05	0.351596	164042	0.352531	9.12001e-08	1.81231	57881.6	0.352594	-6.07409e-06	0.690659	337878
0.355094	1.39678e-05	0.638377	56369.6	0.355094	1.65677e-05	0.354873	-747614	0.355156	-1.32732e-06	2.10667	21703.9	0.355156	1.08605e-05	0.354053	488301	0.355031	1.79227e-08	1.81477	55824.1	0.355094	-6.58329e-06	0.693116	331916
0.357594	1.40084e-05	0.640834	66536.1	0.357594	1.57965e-05	0.35733	-2.87332e+06	0.357656	-1.76796e-06	2.10912	21650.3	0.357656	1.01787e-05	0.35651	-161452	0.357531	-6.21295e-08	1.81723	53242	0.357594	-7.07355e-06	0.695573	394178
0.360094	1.40139e-05	0.643291	65424.6	0.360094	1.50229e-05	0.359787	486467	0.360156	-2.19161e-06	2.11158	21592.5	0.360156	9.51955e-06	0.358967	-45101.3	0.360031	-1.4597e-07	1.81968	50732.4	0.360094	-7.53987e-06	0.69803	322637
0.362594	1.39816e-05	0.645748	61409.1	0.362594	1.42448e-05	0.362244	267142	0.362656	-2.59901e-06	2.11404	21528.7	0.362656	8.87675e-06	0.361424	-22136.3	0.362531	-2.30308e-07	1.82214	48169.2	0.362594	-7.97791e-06	0.700487	280674
0.365094	1.3909e-05	0.648205	33866.4	0.365094	1.34596e-05	0.3647	295159	0.365156	-2.99096e-06	2.11649	21458.2	0.365156	8.24416e-06	0.36388	-16327.5	0.365031	-3.11847e-07	1.8246	45572.1	0.365094	-8.38412e-06	0.702944	263492
0.367594	1.37941e-05	0.650661	20197.2	0.367594	1.26643e-05	0.367157	566360	0.367656	-3.36845e-06	2.11895	21387.3	0.367656	7.61562e-06	0.366337	-15184.1	0.367531	-3.87588e-07	1.82705	43326.2	0.367594	-8.75595e-06	0.705401	255065
0.370094	1.36353e-05	0.653118	80698.1	0.370094	1.18555e-05	0.369614	853051	0.370156	-3.73268e-06	2.12141	21318.9	0.370156	6.98502e-06	0.368794	-15699.8	0.370031	-4.5509e-07	1.82951	41593.6	0.370094	-9.09182e-06	0.707858	216909
0.372594	1.34319e-05	0.655575	283201	0.372594	1.10296e-05	0.372071	1.21732e+06	0.372656	-4.08505e-06	2.12387	21242.7	0.372656	6.34632e-06	0.371251	-16859.3	0.372531	-5.12672e-07	1.83197	39976.2	0.372594	-9.39114e-06	0.710315	180409
0.375094	1.31832e-05	0.658032	1.45269e+06	0.375094	1.01829e-05	0.374528	1.56414e+06	0.375156	-4.42712e-06	2.12632	21185.6	0.375156	5.69352e-06	0.373708	-19458.4	0.375031	-5.59581e-07	1.83443	38234	0.375094	-9.65418e-06	0.712772	174424
0.377594	1.28896e-05	0.660489	8.36331e+06	0.377594	9.31205e-06	0.376985	1.74282e+06	0.377656	-4.76049e-06	2.12878	21139.1	0.377656	5.02074e-06	0.376165	-27549.5	0.377531	-5.96095e-07	1.83688	36549.6	0.377594	-9.88195e-06	0.715229	225865
0.380094	1.25513e-05	0.903726	426002	0.380094	8.41403e-06	0.379442	1.48339e+06	0.380156	-5.08669e-06	2.13124	21055.6	0.380156	4.32221e-06	0.378622	-29759.2	0.380031	-6.23568e-07	1.83934	35049.4	0.380094	-1.00759e-05	0.717686	-362389
0.382594	1.21693e-05	0.906183	304364	0.382594	7.48678e-06	0.381899	1.24793e+06	0.382656	-5.40699e-06	2.13369	20977.7	0.382656	3.59246e-06	0.381079	-30441.3	0.382531	-6.44404e-07	1.8418	33755.6	0.382594	-1.0238e-05	0.720143	-216126
0.385094	1.17442e-05	0.908639	319926	0.385094	6.52929e-06	0.384356	1.11339e+06	0.385156	-5.72227e-06	2.13615	20901.4	0.385156	2.82645e-06	0.383536	-21126	0.385031	-6.6198e-07	1.84425	32662	0.385094	-1.037e-05	0.7226	-4.94558e+06
0.387594	1.12768e-05	0.911096	374377	0.387594	5.54187e-06	0.386813	2.14666e+06	0.387656	-6.03287e-06	2.13861	20786.2	0.387656	2.01986e-06	0.385993	-17243.4	0.387531	-6.80529e-07	1.84671	31777.5	0.387594	-1.04736e-05	0.725057	-5.66194e+06
0.390094	1.07679e-05	0.913553	299374	0.390094	4.52623e-06	0.38927	3.66294e+06	0.390156	-6.33851e-06	2.14106	20663.9	0.390156	1.16932e-06	0.38845	-18043	0.390031	-7.05011e-07	1.84917	31333.8	0.390094	-1.05502e-05	0.727513	-3.29044e+06
0.392594	1.02179e-05	0.91601	239349	0.392594	3.48548e-06	0.391727	8.22535e+06	0.392656	-6.63823e-06	2.14352	20541.9	0.392656	2.72767e-07	0.390907	-19071.8	0.392531	-7.40936e-07	1.85162	31349.7	0.392594	-1.06006e-05	0.72997	-2.05806e+06
0.395094	9.62742e-06	0.918467	287540	0.395094	2.42411e-06	0.394184	1.40662e+07	0.395156	-6.93048e-06	2.14598	20421	0.395156	-6.70254e-07	0.393364	-22783.5	0.395031	-7.94158e-07	1.85408	31239.4	0.395094	-1.06254e-05	0.732427	-6.67367e+06
0.397594	8.99706e-06	0.920924	473516	0.397594	1.34776e-06	0.396641	1.15758e+07	0.397656	-7.21321e-06	2.14843	20306.5	0.397656	-1.65833e-06	0.395821	-22950.2	0.397531	-8.70646e-07	1.85654	30598.1	0.397594	-1.06246e-05	0.737341	-1.76522e+07
0.400094	8.32771e-06	0.923381	550247	0.400094	2.62971e-07	0.399098	7.23578e+06	0.400156	-7.48401e-06	2.15089	20189.8	0.400156	-2.688e-06	0.398278	-22087	0.400031	-9.76263e-07	1.85899	29917	0.400094	-1.0598e-05	1.07394	7.37164e+07
0.402594	7.62071e-06	0.925838	1.01657e+07	0.402594	-8.23088e-07	0.401554	5.11872e+06	0.402656	-7.74031e-06	2.15335	20071.1	0.402656	-3.75363e-06	0.400734	-30603.9	0.402531	-1.11655e-06	1.86145	29374.9	0.402594	-1.05456e-05	1.0764	1.35538e+07
0.405094	6.87808e-06	0.928295	-3.52733e+06	0.405094	-1.90297e-06	0.404011	4.58983e+06	0.405156	-7.97956e-06	2.15581	19947.4	0.405156	-4.8475e-06	0.403191	-102158	0.405031	-1.29651e-06	1.86391	28818.5	0.405094	-1.04673e-05	1.07886	6.43614e+06
0.407594	6.1027e-06	0.930752	-1.45579e+07	0.407594	-2.96923e-06	0.406468	4.96972e+06	0.407656	-8.19945e-06	2.15826	19826.3	0.407656	-5.95989e-06	0.405648	278006	0.407531	-1.52045e-06	1.86637	28432.9	0.407594	-1.03636e-05	1.08131	3.74861e+06
0.410094	5.29846e-06	0.933209	1.58638e+08	0.410094	-4.01478e-06	0.408925	4.89808e+06	0.410156	-8.39807e-06	2.16072	19702.3	0.410156	-7.07946e-06	0.408105	250432	0.410031	-1.79182e-06	1.86882	28608.1	0.410094	-1.02355e-05	1.08377	2.85901e+06
0.412594	4.47034e-06	0.935666	1.40899e+07	0.412594	-5.0331e-06	0.411382	4.60756e+06	0.412656	-8.57405e-06	2.16318	19559.5	0.412656	-8.19359e-06	0.410562	265550	0.412531	-2.1131e-06	1.87128	28442.6	0.412594	-1.00848e-05	1.08623	2.47158e+06
0.415094	3.6244e-06	0.938123	8.83668e+06	0.415094	-6.01851e-06	0.413839	4.7577e+06	0.415156	-8.72669e-06	2.16563	19402.7	0.415156	-9.28895e-06	0.413019	395241	0.415031	-2.4857e-06	1.87374	27895.3	0.415094	-9.91399e-06	1.08868	2.11805e+06
0.417594	2.76767e-06	0.94058	6.22634e+06	0.417594	-6.9664e-06	0.416296	5.32613e+06	0.417656	-8.85597e-06	2.16809	19239.3	0.417656	-1.03521e-05	0.415476	3.07617e+06	0.417531	-2.90995e-06	1.87619	27357.9	0.417594	-9.72614e-06	1.09114	2.04001e+06
0.420094	1.90802e-06	0.943037	4.58264e+06	0.420094	-7.87334e-06	0.418753	6.99612e+06	0.420156	-8.96256e-06	2.17055	19082.2	0.420156	-1.13703e-05	0.417933	-367372	0.420031	-3.3851e-06	1.87865	26905	0.420094	-9.52488e-06	1.0936	1.9468e+06
0.422594	1.05385e-06	0.945493	4.00649e+06	0.422594	-8.73712e-06	0.42121	1.4418e+07	0.422656	-9.04772e-06	2.173	18941.3	0.422656	-1.23316e-05	0.42039	-252829	0.422531	-3.9094e-06	1.88111	26491.7	0.422594	-9.314e-06	1.09605	1.73709e+06
0.425094	2.13838e-07	0.94795	3.68958e+06	0.425094	-9.55681e-06	0.423667	-2.14631e+07	0.425156	-9.11319e-06	2.17546	18827.9	0.425156	-1.32264e-05	0.422847	-236194	0.425031	-4.48015e-06	1.88356	26117.3	0.425094	-9.09735e-06	1.09851	1.57304e+06
0.427594	-6.0343e-07	0.950407	3.25997e+06	0.427594	-1.03327e-05	0.426124	-1.26151e+07	0.427656	-9.16111e-06	2.17792	18716.8	0.427656	-1.4047e-05	0.425304	-204044	0.427531	-5.0939e-06	1.88602	25752.3	0.427594	-8.87845e-06	1.10097	1.52393e+06
0.430094	-1.3898e-06	0.952864	3.07326e+06	0.430094	-1.10662e-05	0.428581	2.43635e+07	0.430156	-9.19385e-06	2.18037	18619.3	0.430156	-1.47887e-05	0.427761	-185923	0.430031	-5.74652e-06	1.88848	25409.7	0.430094	-8.6603e-06	1.10342	1.4758e+06
0.432594	-2.13783e-06	0.955321	3.12705e+06	0.432594	-1.17599e-05	0.431038	-7.09224e+06	0.432656	-9.21385e-06	2.18283	18512.3	0.432656	-1.54499e-05	0.430218	-171748	0.432531	-6.43337e-06	1.89093	25108.4	0.432594	-8.44511e-06	1.10588	1.36735e+06
0.435094	-2.84107e-06	0.957778	3.19992e+06	0.435094	-1.24173e-05	0.433495	-5.53123e+06	0.435156	-9.22347e-06	2.18529	18325.6	0.435156	-1.60322e-05	0.432675	-135102	0.435031	-7.15109e-06	1.89339	24850.4	0.435094	-8.23544e-06	1.10834	1.23913e+06
0.437594	-3.49524e-06	0.960235	3.69718e+06	0.437594	-1.30455e-05	0.435952	-7.66147e+06	0.437656	-9.22457e-06	2.18775	18136.3	0.437656	-1.65424e-05	0.435132	-118592	0.437531	-7.89267e-06	1.89585	24631.5	0.437594	-8.02951e-06	1.1108	1.21322e+06
0.440094	-4.09527e-06	0.962692	5.18476e+06	0.440094	-1.36469e-05	0.438408	-2.85773e+07	0.440156	-9.21927e-06	2.1902	17946.7	0.440156	-1.69864e-05	0.437588	-79582	0.440031	-8.65278e-06	1.89831	24457	0.440094	-7.8271e-06	1.11325	1.22338e+06
0.442594	-4.63898e-06	0.965149	5.29564e+06	0.442594	-1.4227e-05	0.440865	2.22984e+07	0.442656	-9.20895e-06	2.19266	17764.2	0.442656	-1.73743e-05	0.440045	-42032.6	0.442531	-9.4262e-06	1.90076	24304.7	0.442594	-7.62632e-06	1.11571	1.22374e+06
0.445094	-5.1254e-06	0.967606	5.55165e+06	0.445094	-1.47918e-05	0.443322	9.36882e+06	0.445156	-9.19461e-06	2.19512	17592.5	0.445156	-1.77182e-05	0.442502	-34722.4	0.445031	-1.02074e-05	1.90322	24179.1	0.445094	-7.42427e-06	1.11817	1.21326e+06
0.447594	-5.5549e-06	0.970063	5.85453e+06	0.447594	-1.53472e-05	0.445779	1.61496e+07	0.447656	-9.17702e-06	2.19757	17419.7	0.447656	-1.80312e-05	0.444959	-54355.5	0.447531	-1.09911e-05	1.90568	24081.7	0.447594	-7.21875e-06	1.12062	1.19404e+06
0.450094	-5.92936e-06	0.97252	6.31143e+06	0.450094	-1.58998e-05	0.448236	1.31169e+07	0.450156	-9.15625e-06	2.20003	17247.7	0.450156	-1.83269e-05	0.447416	174858	0.450031	-1.17716e-05	1.90813	24028.1	0.450094	-7.00631e-06	1.12308	1.14742e+06
0.452594	-6.25183e-06	0.974977	6.2553e+06	0.452594	-1.6455e-05	0.450693	9.49491e+07	0.452656	-9.13217e-06	2.20249	17073.5	0.452656	-1.86186e-05	0.449873	-1159.44	0.452531	-1.25432e-05	1.91059	24019.4	0.452594	-6.78319e-06	1.12554	1.08368e+06
0.455094	-6.5266e-06	0.977434	6.85794e+06	0.455094	-1.70181e-05	0.45315	-7.49901e+06	0.455156	-9.10441e-06	2.20494	16893.8	0.455156	-1.8919e-05	0.45233	-15595.8	0.455031	-1.33001e-05	1.91305	23944.4	0.455094	-6.54566e-06	1.12799	1.02805e+06
0.457594	-6.7598e-06	0.979891	7.52497e+06	0.457594	-1.75935e-05	0.455607	9.80297e+06	0.457656	-9.07282e-06	2.2074	16710	0.457656	-1.92383e-05	0.454787	-36179.3	0.457531	-1.40362e-05	1.9155	23826.2	0.457594	-6.29031e-06	1.13045	1.00548e+06
0.460094	-6.95787e-06	0.982347	1.18939e+07	0.460094	-1.81848e-05	0.458064	5.27576e+06	0.460156	-9.03769e-06	2.20986	16521.6	0.460156	-1.95849e-05	0.457244	-48853.9	0.460031	-1.47455e-05	1.91796	23720.9	0.460094	-6.01427e-06	1.13291	964495
0.462594	-7.12807e-06	0.984804	1.57293e+07	0.462594	-1.8795e-05	0.460521	3.02179e+06	0.462656	-8.99925e-06	2.21232	16339.6	0.462656	-1.99645e-05	0.459701	-49765.5	0.462531	-1.54218e-05	1.92042	23647.6	0.462594	-5.71547e-06	1.13536	936513
0.465094	-7.27827e-06	0.987261	1.7099e+07	0.465094	-1.94257e-05	0.462978	2.94931e+06	0.465156	-8.95796e-06	2.21477	16164.6	0.465156	-2.03802e-05	0.462158	-53836.9	0.465031	-1.60591e-05	1.92288	23601.4	0.465094	-5.392e-06	1.13782	914563
0.467594	-7.41636e-06	0.989718	1.60554e+07	0.467594	-2.00775e-05	0.465435	2.60383e+06	0.467656	-8.91477e-06	2.21723	15995.3	0.467656	-2.08325e-05	0.464615	-60356.5	0.467531	-1.66512e-05	1.92533	23556.2	0.467594	-5.04285e-06	1.14028	890372
0.470094	-7.55074e-06	0.992175	1.32129e+07	0.470094	-2.07498e-05	0.467892	2.11848e+06	0.470156	-8.87102e-06	2.21969	15834.6	0.470156	-2.13198e-05	0.467072	-73749.8	0.470031	-1.71925e-05	1.92779	23515.2	0.470094	-4.66821e-06	1.14274	875633
0.472594	-7.68895e-06	0.994632	1.13463e+07	0.472594	-2.14414e-05	0.470349	1.78688e+06	0.472656	-8.82841e-06	2.22214	15680.6	0.472656	-2.18394e-05	0.469529	-87994.3	0.472531	-1.76781e-05	1.93025	23480.5	0.472594	-4.26801e-06	1.14519	862101
0.475094	-7.83796e-06	0.997089	1.06182e+07	0.475094	-2.21501e-05	0.472806	1.69265e+06	0.475156	-8.78891e-06	2.2246	15523.2	0.475156	-2.23869e-05	0.471986	-94373.9	0.475031	-1.81038e-05	1.9327	23447.6	0.475094	-3.84311e-06	1.14765	848564
0.477594	-8.00388e-06	0.999546	1.10781e+07	0.477594	-2.28732e-05	0.475262	1.71241e+06	0.477656	-8.75461e-06	2.22706	15361.6	0.477656	-2.29573e-05	0.474442	-81457.9	0.477531	-1.84668e-05	1.93516	23413.4	0.477594	-3.39495e-06	1.15011	808110
0.480094	-8.19137e-06	1.002	1.33449e+07	0.480094	-2.36077e-05	0.477719	1.49294e+06	0.480156	-8.72767e-06	2.22951	15191	0.480156	-2.35455e-05	0.476899	-142892	0.480031	-1.8766e-05	1.93762	23375.6	0.480094	-2.92534e-06	1.15256	777540
0.482594	-8.40352e-06	1.00446	1.62014e+07	0.482594	-2.43503e-05	0.480176	1.44312e+06	0.482656	-8.70998e-06	2.23197	15013.7	0.482656	-2.41469e-05	0.479356	68876.1	0.482531	-1.90013e-05	1.94007	23340.9	0.482594	-2.43658e-06	1.15502	764093
0.485094	-8.64164e-06	1.00692	1.64844e+07	0.485094	-2.50974e-05	0.482633	1.1915e+06	0.485156	-8.70309e-06	2.23443	14837.1	0.485156	-2.47574e-05	0.481813	38296.4	0.485031	-1.91746e-05	1.94253	23322.1	0.485094	-1.93135e-06	1.15748	755054
0.487594	-8.90548e-06	1.00937	1.18087e+07	0.487594	-2.58456e-05	0.48509	1.05426e+06	0.487656	-8.70826e-06	2.23688	14666.2	0.487656	-2.53741e-05	0.48427	73284.7	0.487531	-1.92896e-05	1.94499	23315.6	0.487594	-1.41247e-06	1.15993	750727
0.490094	-9.19327e-06	1.01183	1.15225e+07	0.490094	-2.65929e-05	0.487547	939581	0.490156	-8.72618e-06	2.23934	14508.1	0.490156	-2.5995e-05	0.486727	81608.8	0.490031	-1.93513e-05	1.94744	23304.9	0.490094	-8.82657e-07	1.16239	746699
0.492594	-9.50146e-06	1.01429	1.12979e+07	0.492594	-2.73353e-05	0.490004	820657	0.492656	-8.75721e-06	2.2418	14363.6	0.492656	-2.66191e-05	0.489184	71254.3	0.492531	-1.93669e-05	1.9499	23293.8	0.492594	-3.44759e-07	1.16485	737409
0.495094	-9.8252e-06	1.01674	1.1772e+07	0.495094	-2.80705e-05	0.492461	1.02086e+06	0.495156	-8.80144e-06	2.24426	14219.8	0.495156	-2.72467e-05	0.491641	124559	0.495031	-1.93443e-05	1.95236	23286	0.495094	1.98186e-07	1.1673	710425
0.497594	-1.01585e-05	1.0192	1.25764e+07	0.497594	-2.87962e-05	0.494918	1.20598e+06	0.497656	-8.85758e-06	2.24671	14078.6	0.497656	-2.78783e-05	0.494098	155472	0.497531	-1.92923e-05	1.95482	23270.4	0.497594	7.43755e-07	1.16976	699709
0.500094	-1.04944e-05	1.02166	1.41977e+07	0.500094	-2.95116e-05	0.497375	1.11606e+06	0.500156	-8.92395e-06	2.24917	13938.4	0.500156	-2.85151e-05	0.496555	149159	0.500031	-1.92206e-05	1.95727	23245.9	0.500094	1.29001e-06	1.17222	691051
0.502594	-1.08256e-05	1.02412	1.59581e+07	0.502594	-3.02155e-05	0.499832	1.02764e+06	0.502656	-8.9984e-06	2.25163	13792.6	0.502656	-2.91576e-05	0.499012	168352	0.502531	-1.91384e-05	1.95973	23221.7	0.502594	1.83505e-06	1.17468	673242
0.505094	-1.11448e-05	1.02657	1.76877e+07	0.505094	-3.0907e-05	0.502289	976523	0.505156	-9.07803e-06	2.25408	13649.9	0.505156	-2.98065e-05	0.501469	189755	0.505031	-1.90546e-05	1.96219	23198.9	0.505094	2.37722e-06	1.17713	662262
0.507594	-1.14445e-05	1.02903	2.1376e+07	0.507594	-3.1586e-05	0.504746	930741	0.507656	-9.15975e-06	2.25654	13520.4	0.507656	-3.04622e-05	0.503926	191571	0.507531	-1.89772e-05	1.96464	23183	0.507594	2.91564e-06	1.17959	657616
0.510094	-1.17181e-05	1.03149	3.22896e+07	0.510094	-3.22528e-05	0.507203	968187	0.510156	-9.24026e-06	2.259	13401.7	0.510156	-3.11246e-05	0.506383	182627	0.510031	-1.89136e-05	1.9671	23179.2	0.510094	3.44915e-06	1.18205	653274
0.512594	-1.19596e-05	1.03394	6.50515e+07	0.512594	-3.29076e-05	0.50966	964912	0.512656	-9.31598e-06	2.26145	13261.7	0.512656	-3.17922e-05	0.50884	200422	0.512531	-1.88684e-05	1.96956	23183.5	0.512594	3.97701e-06	1.1845	645930
0.515094	-1.21638e-05	1.0364	2.7855e+08	0.515094	-3.35514e-05	0.512117	973909	0.515156	-9.38366e-06	2.26391	13128.3	0.515156	-3.24645e-05	0.511297	246431	0.515031	-1.88453e-05	1.97201	23193.2	0.515094	4.49795e-06	1.18696	640003
0.517594	-1.23265e-05	1.03886	3.41341e+09	0.517594	-3.41851e-05	0.514573	1.11126e+06	0.517656	-9.44009e-06	2.26637	13005.3	0.517656	-3.31389e-05	0.513753	273117	0.517531	-1.88463e-05	1.97447	23206.5	0.517594	5.01137e-06	1.18942	634896
0.520094	-1.24447e-05	1.14942	2.7301e+08	0.520094	-3.48102e-05	0.51703	1.10324e+06	0.520156	-9.4821e-06	2.26882	12896.8	0.520156	-3.38123e-05	0.51621	250141	0.520031	-1.88718e-05	1.97693	23214.8	0.520094	5.51616e-06	1.19187	636600
0.522594	-1.25161e-05	1.15188	3.6266e+07	0.522594	-3.54283e-05	0.519487	977376	0.522656	-9.50676e-06	2.27128	12806.1	0.522656	-3.44813e-05	0.518667	186027	0.522531	-1.89204e-05	1.97938	23215.8	0.522594	6.01063e-06	1.19433	633764
0.525094	-1.25404e-05	1.15433	2.22204e+07	0.525094	-3.60406e-05	0.521944	912586	0.525156	-9.51236e-06	2.27374	12685.8	0.525156	-3.51424e-05	0.521124	169439	0.525031	-1.89909e-05	1.98184	23214.1	0.525094	6.4927e-06	1.19679	618968
0.527594	-1.25174e-05	1.15679	1.2592e+07	0.527594	-3.66488e-05	0.524401	926626	0.527656	-9.4981e-06	2.2762	12570.8	0.527656	-3.57917e-05	0.523581	149662	0.527531	-1.90804e-05	1.9843	23215.2	0.527594	6.9598e-06	1.19924	611708
0.530094	-1.24484e-05	1.15925	6.42361e+06	0.530094	-3.7254e-05	0.526858	1.00351e+06	0.530156	-9.46449e-06	2.27865	12453.5	0.530156	-3.6426e-05	0.526038	114805	0.530031	-1.91854e-05	1.98676	23221.7	0.530094	7.40886e-06	1.2017	607260
0.532594	-1.23356e-05	1.1617	4.1567e+06	0.532594	-3.78578e-05	0.529315	1.38885e+06	0.532656	-9.41357e-06	2.28111	12333.9	0.532656	-3.70427e-05	0.528495	105622	0.532531	-1.93023e-05	1.98921	23232.4	0.532594	7.83595e-06	1.20416	602481
0.535094	-1.21822e-05	1.16416	3.43197e+06	0.535094	-3.84607e-05	0.531772	1.30397e+06	0.535156	-9.34805e-06	2.28357	12203.6	0.535156	-3.76394e-05	0.530952	85730.2	0.535031	-1.94275e-05	1.99167	23244.4	0.535094	8.23812e-06	1.20662	595781
0.537594	-1.1992e-05	1.16662	3.23375e+06	0.537594	-3.90628e-05	0.534229	1.07007e+06	0.537656	-9.27213e-06	2.28602	12071	0.537656	-3.82142e-05	0.533409	86648.7	0.537531	-1.95578e-05	1.99413	23258.4	0.537594	8.61193e-06	1.20907	589191
0.540094	-1.17694e-05	1.16907	2.92801e+06	0.540094	-3.96637e-05	0.536686	819875	0.540156	-9.19084e-06	2.28848	11957.8	0.540156	-3.87665e-05	0.535866	85888	0.540031	-1.96905e-05	1.99658	23275.4	0.540094	8.95433e-06	1.21153	589255
0.542594	-1.15194e-05	1.17153	2.72551e+06	0.542594	-4.02626e-05	0.539143	511272	0.542656	-9.11091e-06	2.29094	11854.8	0.542656	-3.92961e-05	0.538323	120329	0.542531	-1.98231e-05	1.99904	23307.4	0.542594	9.26304e-06	1.21399	588390
0.545094	-1.12469e-05	1.17399	2.60429e+06	0.545094	-4.08587e-05	0.5416	350858	0.545156	-9.0388e-06	2.29339	11752.5	0.545156	-3.98038e-05	0.54078	158059	0.545031	-1.9955e-05	2.0015	23321.9	0.545094	9.53533e-06	1.21644	582481
0.547594	-1.09572e-05	1.17645	2.52982e+06	0.547594	-4.1451e-05	0.544057	382804	0.547656	-8.98164e-06	2.29585	11664.7	0.547656	-4.02911e-05	0.543237	216819	0.547531	-2.00852e-05	2.00395	23333.1	0.547594	9.77023e-06	1.2189	575611
0.550094	-1.06557e-05	1.1789	2.31553e+06	0.550094	-4.20386e-05	0.546514	607622	0.550156	-8.94665e-06	2.29831	11582.8	0.550156	-4.07597e-05	0.545694	275268	0.550031	-2.02131e-05	2.00641	23321.8	0.550094	9.96737e-06	1.22136	569331
0.552594	-1.0347e-05	1.18136	2.02823e+06	0.552594	-4.26208e-05	0.548971	1.08216e+06	0.552656	-8.9405e-06	2.30076	11484.4	0.552656	-4.1212e-05	0.548151	329905	0.552531	-2.03389e-05	2.00887	23329.4	0.552594	1.01275e-05	1.22381	572276
0.555094	-1.00363e-05	1.18382	1.89578e+06	0.555094	-4.31972e-05	0.551427	-3.95494e+06	0.555156	-8.9692e-06	2.30322	11387.6	0.555156	-4.16503e-05	0.550607	384211	0.555031	-2.04632e-05	2.01132	23348.1	0.555094	1.02514e-05	1.22627	571703
0.557594	-9.72718e-06	1.18627	1.80402e+06	0.557594	-4.37685e-05	0.553884	-2.09074e+06	0.557656	-9.03737e-06	2.30568	11298.5	0.557656	-4.20771e-05	0.553064	454636	0.557531	-2.05868e-05	2.01378	23361.3	0.557594	1.03415e-05	1.22873	567344
0.560094	-9.42334e-06	1.18873	1.78518e+06	0.560094	-4.43354e-05	0.556341	-1.96148e+06	0.560156	-9.14863e-06	2.30814	11217.1	0.560156	-4.24946e-05	0.555521	366854	0.560031	-2.07099e-05	2.01624	23365.4	0.560094	1.04005e-05	1.23119	574089
0.562594	-9.1275e-06	1.19119	1.75762e+06	0.562594	-4.48997e-05	0.558798	-2.15594e+06	0.562656	-9.30575e-06	2.31059	11124.9	0.562656	-4.29053e-05	0.557978	337173	0.562531	-2.08328e-05	2.0187	23365.8	0.562594	1.04311e-05	1.23364	582980
0.565094	-8.84228e-06	1.19364	1.65647e+06	0.565094	-4.54631e-05	0.561255	-1.89381e+06	0.565156	-9.50865e-06	2.31305	11044.4	0.565156	-4.33115e-05	0.560435	367494	0.565031	-2.09551e-05	2.02115	23363.4	0.565094	1.04373e-05	1.2361	581712
0.567594	-8.56932e-06	1.1961	1.52623e+06	0.567594	-4.60283e-05	0.563712	-1.5867e+06	0.567656	-9.7562e-06	2.31551	10972.3	0.567656	-4.37155e-05	0.562892	491381	0.567531	-2.10765e-05	2.02361	23360.7	0.567594	1.0423e-05	1.23856	587860
0.570094	-8.30966e-06	1.19856	1.45494e+06	0.570094	-4.65983e-05	0.566169	-1.42797e+06	0.570156	-1.00456e-05	2.31796	10880.5	0.570156	-4.41192e-05	0.565349	681784	0.570031	-2.11963e-05	2.02607	23358.9	0.570094	1.03926e-05	1.24101	584251
0.572594	-8.06367e-06	1.20101	1.43063e+06	0.572594	-4.71763e-05	0.568626	-1.2258e+06	0.572656	-1.03725e-05	2.32042	10790.6	0.572656	-4.45243e-05	0.567806	886769	0.572531	-2.13143e-05	2.02852	23356.7	0.572594	1.035e-05	1.24347	562525
0.575094	-7.83131e-06	1.20347	1.41324e+06	0.575094	-4.77654e-05	0.571083	-1.11394e+06	0.575156	-1.07318e-05	2.32288	10704.6	0.575156	-4.49326e-05	0.570263	633047	0.575031	-2.14286e-05	2.03098	23351.1	0.575094	1.02993e-05	1.24593	551351
0.577594	-7.61222e-06	1.20593	1.39718e+06	0.577594	-4.83687e-05	0.57354	-1.06562e+06	0.577656	-1.11165e-05	2.32533	10610.6	0.577656	-4.5346e-05	0.57272	1.67943e+06	0.577531	-2.15376e-05	2.03344	23342.2	0.577594	1.02436e-05	1.24838	542233
0.580094	-7.40568e-06	1.20839	1.3839e+06	0.580094	-4.8989e-05	0.575997	-1.10824e+06	0.580156	-1.15191e-05	2.32779	10523.9	0.580156	-4.57663e-05	0.575177	2.72348e+06	0.580031	-2.16395e-05	2.03589	23329.9	0.580094	1.01862e-05	1.25084	538489
0.582594	-7.21099e-06	1.21084	1.36459e+06	0.582594	-4.96277e-05	0.578454	-1.32695e+06	0.582656	-1.1931e-05	2.33025	10445.4	0.582656	-4.61956e-05	0.577634	6.75196e+06	0.582531	-2.17321e-05	2.03835	23315.3	0.582594	1.01301e-05	1.2533	535455
0.585094	-7.02758e-06	1.2133	1.33978e+06	0.585094	-5.02865e-05	0.580911	-1.60264e+06	0.585156	-1.23437e-05	2.3327	10373.6	0.585156	-4.6636e-05	0.580091	1.06896e+08	0.585031	-2.18134e-05	2.04081	23299.7	0.585094	1.00779e-05	1.25575	533269
0.587594	-6.85495e-06	1.21576	1.30536e+06	0.587594	-5.09656e-05	0.583368	-1.99313e+06	0.587656	-1.27486e-05	2.33516	10283	0.587656	-4.7089e-05	0.582548	3.6008e+07	0.587531	-2.18815e-05	2.04326	23280.1	0.587594	1.00316e-05	1.25821	533574
0.590094	-6.69268e-06	1.21821	1.2506e+06	0.590094	-5.16655e-05	0.585825	-2.83749e+06	0.590156	-1.31365e-05	2.33762	10186.2	0.590156	-4.75563e-05	0.585005	4.64434e+06	0.590031	-2.19343e-05	2.04572	23265.1	0.590094	9.99317e-06	1.26067	529792
0.592594	-6.54076e-06	1.22067	1.20968e+06	0.592594	-5.2385e-05	0.588281	-2.64995e+06	0.592656	-1.35012e-05	2.34008	10059.3	0.592656	-4.80393e-05	0.587461	3.30459e+06	0.592531	-2.19698e-05	2.04818	23272	0.592594	9.96349e-06	1.26313	523542
0.595094	-6.40024e-06	1.22313	1.21761e+06	0.595094	-5.31222e-05	0.590738	-2.15692e+06	0.595156	-1.38354e-05	2.34253	9911.27	0.595156	-4.85388e-05	0.589918	2.59038e+06	0.595031	-2.19861e-05	2.05064	23283.9	0.595094	9.94298e-06	1.26558	513345
0.597594	-6.27079e-06	1.22558	1.21011e+06	0.597594	-5.38743e-05	0.593195	-1.98692e+06	0.597656	-1.41331e-05	2.34499	9729.83	0.597656	-4.90556e-05	0.592375	1.93184e+06	0.597531	-2.19813e-05	2.05309	23279.9	0.597594	9.93092e-06	1.26804	501716
0.600094	-6.15284e-06	1.22804	1.19459e+06	0.600094	-5.46374e-05	0.595652	-1.87496e+06	0.600156	-1.43899e-05	2.34745	9541.38	0.600156	-4.95891e-05	0.594832	1.84267e+06	0.600031	-2.19539e-05	2.05555	23273.5	0.600094	9.92685e-06	1.2705	492700
0.602594	-6.04677e-06	1.2305	1.11933e+06	0.602594	-5.54076e-05	0.598109	-1.82027e+06	0.602656	-1.46023e-05	2.3499	9354.2	0.602656	-5.01408e-05	0.597289	972200	0.602531	-2.19024e-05	2.05801	23261.9	0.602594	9.92952e-06	1.27295	485003
0.605094	-5.95264e-06	1.23295	1.10733e+06	0.605094	-5.61802e-05	0.600566	-1.82988e+06	0.605156	-1.47682e-05	2.35236	9168.51	0.605156	-5.07103e-05	0.599746	534584	0.605031	-2.18261e-05	2.06046	23230	0.605094	9.93722e-06	1.27541	479252
0.607594	-5.87035e-06	1.23541	1.10694e+06	0.607594	-5.69506e-05	0.603023	-2.10062e+06	0.607656	-1.4887e-05	2.35482	8983.32	0.607656	-5.12975e-05	0.602203	353383	0.607531	-2.17242e-05	2.06292	23190	0.607594	9.9479e-06	1.27787	480368
0.610094	-5.79889e-06	1.23787	1.12569e+06	0.610094	-5.77148e-05	0.60548	-2.33937e+06	0.610156	-1.49595e-05	2.35727	8811.14	0.610156	-5.19022e-05	0.60466	275768	0.610031	-2.15957e-05	2.06538	23145.8	0.610094	9.95988e-06	1.28032	515073
0.612594	-5.73677e-06	1.24033	1.15128e+06	0.612594	-5.84686e-05	0.607937	-2.66004e+06	0.612656	-1.49877e-05	2.35973	8661.2	0.612656	-5.25241e-05	0.607117	227652	0.612531	-2.14423e-05	2.06783	23099.7	0.612594	9.97041e-06	1.28278	519851
0.615094	-5.6818e-06	1.24278	1.23161e+06	0.615094	-5.92082e-05	0.610394	-4.92553e+06	0.615156	-1.49747e-05	2.36219	8541.17	0.615156	-5.3163e-05	0.609574	201329	0.615031	-2.12633e-05	2.07029	23069.6	0.615094	9.97686e-06	1.28524	498152
0.617594	-5.63126e-06	1.24524	1.28546e+06	0.617594	-5.99306e-05	0.612851	-7.34848e+06	0.617656	-1.49238e-05	2.36465	8476.12	0.617656	-5.38192e-05	0.612031	225483	0.617531	-2.10592e-05	2.07275	23047.7	0.617594	9.97805e-06	1.28769	485562
0.620094	-5.58178e-06	1.2477	1.31281e+06	0.620094	-6.06334e-05	0.615308	-5.79818e+06	0.620156	-1.48395e-05	2.3671	8472.69	0.620156	-5.44928e-05	0.614488	239493	0.620031	-2.08311e-05	2.07521	23009.4	0.620094	9.97262e-06	1.29015	477940
0.622594	-5.5295e-06	1.25015	1.26208e+06	0.622594	-6.13149e-05	0.617765	-4.98036e+06	0.622656	-1.47267e-05	2.36956	8569.14	0.622656	-5.51844e-05	0.616945	233150	0.622531	-2.058e-05	2.07766	22967	0.622594	9.95974e-06	1.29261	472179
0.625094	-5.47038e-06	1.25261	1.18642e+06	0.625094	-6.19743e-05	0.620222	-4.06374e+06	0.625156	-1.45905e-05	2.37202	8767.21	0.625156	-5.58944e-05	0.619402	208581	0.625031	-2.03077e-05	2.08012	22925.1	0.625094	9.93908e-06	1.29507	470322
0.627594	-5.40032e-06	1.25507	1.15645e+06	0.627594	-6.26113e-05	0.622679	-3.98803e+06	0.627656	-1.44361e-05	2.37447	9060.67	0.627656	-5.66229e-05	0.621859	205899	0.627531	-2.0016e-05	2.08258	22889.8	0.627594	9.91065e-06	1.29752	472401
0.630094	-5.31546e-06	1.25752	1.13765e+06	0.630094	-6.32265e-05	0.625135	-4.05224e+06	0.630156	-1.42686e-05	2.37693	9457.4	0.630156	-5.73699e-05	0.624315	200179	0.630031	-1.97064e-05	2.08503	22853.2	0.630094	9.87481e-06	1.29998	463298
0.632594	-5.21281e-06	1.25998	1.11225e+06	0.632594	-6.3821e-05	0.627592	-4.10639e+06	0.632656	-1.40931e-05	2.37939	9955.43	0.632656	-5.81344e-05	0.626772	231019	0.632531	-1.93809e-05	2.08749	22793.5	0.632594	9.83207e-06	1.30244	449244
0.635094	-5.08941e-06	1.26244	1.07303e+06	0.635094	-6.43963e-05	0.630049	-4.40231e+06	0.635156	-1.39143e-05	2.38184	10609	0.635156	-5.89153e-05	0.629229	401847	0.635031	-1.90413e-05	2.08995	22713.2	0.635094	9.78316e-06	1.30489	435190
0.637594	-4.94341e-06	1.26489	1.06823e+06	0.637594	-6.4954e-05	0.632506	-5.21737e+06	0.637656	-1.37358e-05	2.3843	11332.9	0.637656	-5.97105e-05	0.631686	457504	0.637531	-1.86886e-05	2.0924	22632.3	0.637594	9.72863e-06	1.30735	421861
0.640094	-4.77398e-06	1.26735	1.06211e+06	0.640094	-6.5496e-05	0.634963	-6.59014e+06	0.640156	-1.35606e-05	2.38676	12080	0.640156	-6.05168e-05	0.634143	647570	0.640031	-1.83243e-05	2.09486	22563.2	0.640094	9.66899e-06	1.30981	411741
0.642594	-4.58127e-06	1.26981	1.05172e+06	0.642594	-6.60243e-05	0.63742	-8.32605e+06	0.642656	-1.33905e-05	2.38921	12875.5	0.642656	-6.13303e-05	0.6366	459292	0.642531	-1.79496e-05	2.09732	22504.5	0.642594	9.60423e-06	1.31226	404656
0.645094	-4.36662e-06	1.27227	1.03913e+06	0.645094	-6.65415e-05	0.639877	-1.68752e+07	0.645156	-1.32265e-05	2.39167	13731.1	0.645156	-6.21464e-05	0.639057	291927	0.645031	-1.75653e-05	2.09977	22450	0.645094	9.53391e-06	1.31472	402275
0.647594	-4.13259e-06	1.27472	1.02177e+06	0.647594	-6.70491e-05	1.15829	7.60026e+08	0.647656	-1.30679e-05	2.39413	14662.9	0.647656	-6.296e-05	0.641514	210439	0.647531	-1.71728e-05	2.10223	22392.5	0.647594	9.45695e-06	1.31718	387445
0.650094	-3.88228e-06	1.27718	955949	0.650094	-6.7549e-05	1.16075	4.04859e+07	0.650156	-1.29138e-05	2.39659	15707.1	0.650156	-6.37655e-05	0.643971	764245	0.650031	-1.67723e-05	2.10469	22332.1	0.650094	9.37289e-06	1.31963	379369
0.652594	-3.61962e-06	1.27964	922230	0.652594	-6.80422e-05	1.1632	1.95521e+07	0.652656	-1.27617e-05	2.39904	16817.5	0.652656	-6.45568e-05	0.646428	283559	0.652531	-1.63643e-05	2.10715	22268.3	0.652594	9.28088e-06	1.32209	381276
0.655094	-3.34895e-06	1.28209	905668	0.655094	-6.85309e-05	1.16566	8.54635e+06	0.655156	-1.26084e-05	2.4015	18011.6	0.655156	-6.53279e-05	0.648885	151697	0.655031	-1.59492e-05	2.1096	22200	0.655094	9.18014e-06	1.32455	382258
0.657594	-3.07481e-06	1.28455	896630	0.657594	-6.9016e-05	1.16812	4.6478e+06	0.657656	-1.24505e-05	2.40396	19320.9	0.657656	-6.60732e-05	0.651342	148940	0.657531	-1.55274e-05	2.11206	22122.4	0.657594	9.07032e-06	1.32701	377817
0.660094	-2.80154e-06	1.28701	893283	0.660094	-6.94985e-05	1.17057	3.17236e+06	0.660156	-1.22847e-05	2.40641	20844.1	0.660156	-6.67875e-05	0.653799	301270	0.660031	-1.51007e-05	2.11452	22037.6	0.660094	8.95105e-06	1.32946	373375
0.662594	-2.53359e-06	1.28946	896346	0.662594	-6.99793e-05	1.17303	2.27992e+06	0.662656	-1.21072e-05	2.40887	22594.6	0.662656	-6.74667e-05	1.14519	2.94685e+07	0.662531	-1.46696e-05	2.11697	21953.6	0.662594	8.82266e-06	1.33192	379304
0.665094	-2.27456e-06	1.29192	900354	0.665094	-7.046e-05	1.17549	2.08174e+06	0.665156	-1.19146e-05	2.41133	24613.5	0.665156	-6.81082e-05	1.14764	1.3811e+07	0.665031	-1.42353e-05	2.11943	21875.7	0.665094	8.68563e-06	1.33438	362625
0.667594	-2.02733e-06	1.29438	886811	0.667594	-7.0942e-05	1.17795	2.03559e+06	0.667656	-1.17047e-05	2.41378	26922	0.667656	-6.87101e-05	1.1501	8.63652e+06	0.667531	-1.37991e-05	2.12189	21802.8	0.667594	8.54145e-06	1.33683	350802
0.670094	-1.79402e-06	1.29683	871662	0.670094	-7.14267e-05	1.1804	2.00641e+06	0.670156	-1.1476e-05	2.41624	29616.9	0.670156	-6.92716e-05	1.15256	6.80973e+06	0.670031	-1.33628e-05	2.12434	21741	0.670094	8.39199e-06	1.33929	347409
0.672594	-1.57624e-06	1.29929	856312	0.672594	-7.19154e-05	1.18286	1.89434e+06	0.672656	-1.12284e-05	2.4187	33003.4	0.672656	-6.9793e-05	1.15501	4.2863e+06	0.672531	-1.29284e-05	2.1268	21690.3	0.672594	8.23912e-06	1.34175	347652
0.675094	-1.37533e-06	1.30175	833691	0.675094	-7.241e-05	1.18532	1.8298e+06	0.675156	-1.09633e-05	2.42115	38234.4	0.675156	-7.02757e-05	1.15747	3.10694e+06	0.675031	-1.24987e-05	2.12926	21636	0.675094	8.08486e-06	1.3442	348250
0.677594	-1.19191e-06	1.30421	820610	0.677594	-7.29125e-05	1.18777	1.85506e+06	0.677656	-1.0683e-05	2.42361	45945.1	0.677656	-7.0722e-05	1.15993	2.98877e+06	0.677531	-1.20764e-05	2.13171	21554.9	0.677594	7.9306e-06	1.34666	350732
0.680094	-1.02613e-06	1.30666	808584	0.680094	-7.34247e-05	1.19023	1.82633e+06	0.680156	-1.03906e-05	2.42607	57741.5	0.680156	-7.11346e-05	1.16238	2.9555e+06	0.680031	-1.16645e-05	2.13417	21445.6	0.680094	7.77754e-06	1.34912	356133
0.682594	-8.78295e-07	1.30912	801051	0.682594	-7.39475e-05	1.19269	1.67653e+06	0.682656	-1.00901e-05	2.42853	76904.7	0.682656	-7.15163e-05	1.16484	2.925e+06	0.682531	-1.12657e-05	2.13663	21323.6	0.682594	7.62634e-06	1.35157	364155
0.685094	-7.48693e-07	1.31158	810602	0.685094	-7.44849e-05	1.19514	1.5383e+06	0.685156	-9.78575e-06	2.43098	119263	0.685156	-7.18698e-05	1.1673	2.79681e+06	0.685031	-1.08831e-05	2.13909	21205.8	0.685094	7.47705e-06	1.35403	368445
0.687594	-6.3831e-07	1.31403	806450	0.687594	-7.5038e-05	1.1976	1.65494e+06	0.687656	-9.48235e-06	2.43344	291351	0.687656	-7.21975e-05	1.16975	2.65513e+06	0.687531	-1.05195e-05	2.14154	21094.2	0.687594	7.32912e-06	1.35649	363274
0.690094	-5.47917e-07	1.31649	810872	0.690094	-7.56081e-05	1.20006	1.95461e+06	0.690156	-9.18398e-06	2.4359	-675692	0.690156	-7.25027e-05	1.17221	2.41865e+06	0.690031	-1.01775e-05	2.144	20981.8	0.690094	7.18092e-06	1.35895	363884
0.692594	-4.786e-07	1.31895	809375	0.692594	-7.61964e-05	1.20252	2.27356e+06	0.692656	-8.89417e-06	2.43835	-164555	0.692656	-7.27857e-05	1.17467	2.26001e+06	0.692531	-9.85911e-06	2.14646	20870.4	0.692594	7.03123e-06	1.3614	352404
0.695094	-4.31485e-07	1.3214	783010	0.695094	-7.68029e-05	1.20497	2.59675e+06	0.695156	-8.6156e-06	2.44081	-95029.1	0.695156	-7.30468e-05	1.17713	2.1927e+06	0.695031	-9.56669e-06	2.14891	20757.3	0.695094	6.87822e-06	1.36386	338524
0.697594	-4.07778e-07	1.32386	760105	0.697594	-7.74273e-05	1.20743	2.52557e+06	0.697656	-8.34987e-06	2.44327	-67220.9	0.697656	-7.32859e-05	1.17958	2.18827e+06	0.697531	-9.30119e-06	2.15137	20649.2	0.697594	6.71992e-06	1.36632	332797
0.700094	-4.08152e-07	1.32632	751725	0.700094	-7.80685e-05	1.20989	2.45641e+06	0.700156	-8.09737e-06	2.44572	-53330.1	0.700156	-7.35025e-05	1.18204	2.13233e+06	0.700031	-9.06346e-06	2.15383	20535.2	0.700094	6.55485e-06	1.36877	334656
0.702594	-4.33506e-07	1.32878	745481	0.702594	-7.87248e-05	1.21234	2.40243e+06	0.702656	-7.85731e-06	2.44818	-46180.3	0.702656	-7.36963e-05	1.1845	2.06514e+06	0.702531	-8.85373e-06	2.15628	20403.2	0.702594	6.3813e-06	1.37123	338644
0.705094	-4.84061e-07	1.33123	754716	0.705094	-7.93938e-05	1.2148	2.34188e+06	0.705156	-7.62796e-06	2.45064	-42170.3	0.705156	-7.38667e-05	1.18695	2.01013e+06	0.705031	-8.67152e-06	2.15874	20265.6	0.705094	6.19812e-06	1.37369	338092
0.707594	-5.60431e-07	1.33369	783887	0.707594	-8.00729e-05	1.21726	2.25909e+06	0.707656	-7.40675e-06	2.45309	-39954.6	0.707656	-7.40133e-05	1.18941	1.9526e+06	0.707531	-8.51705e-06	2.1612	20128.3	0.707594	6.00496e-06	1.37614	336535
0.710094	-6.60472e-07	1.33615	791570	0.710094	-8.07594e-05	1.21971	2.19307e+06	0.710156	-7.19058e-06	2.45555	-40043.8	0.710156	-7.41361e-05	1.19187	1.87507e+06	0.710031	-8.38881e-06	2.16365	19990.9	0.710094	5.79995e-06	1.3786	333564
0.712594	-7.82116e-07	1.3386	746852	0.712594	-8.14501e-05	1.22217	2.22903e+06	0.712656	-6.9762e-06	2.45801	-42531.4	0.712656	-7.42369e-05	1.19432	1.75904e+06	0.712531	-8.28537e-06	2.16611	19852.6	0.712594	5.58496e-06	1.38106	315936
0.715094	-9.22686e-07	1.34106	718321	0.715094	-8.21421e-05	1.22463	2.28931e+06	0.715156	-6.76055e-06	2.46047	-47441	0.715156	-7.43167e-05	1.19678	1.69735e+06	0.715031	-8.20502e-06	2.16857	19718	0.715094	5.36109e-06	1.38351	289477
0.717594	-1.07845e-06	1.34352	706681	0.717594	-8.28325e-05	1.22708	2.36057e+06	0.717656	-6.54104e-06	2.46292	-60528.2	0.717656	-7.43777e-05	1.19924	1.63543e+06	0.717531	-8.14593e-06	2.17103	19587	0.717594	5.12986e-06	1.38597	285082
0.720094	-1.24605e-06	1.34597	694696	0.720094	-8.35191e-05	1.22954	2.42848e+06	0.720156	-6.31583e-06	2.46538	-93943.7	0.720156	-7.44233e-05	1.2017	1.59928e+06	0.720031	-8.10603e-06	2.17348	19455.5	0.720094	4.8929e-06	1.38843	282006
0.722594	-1.42152e-06	1.34843	681847	0.722594	-8.42e-05	1.232	2.50678e+06	0.722656	-6.08393e-06	2.46784	-300422	0.722656	-7.44575e-05	1.20415	1.59098e+06	0.722531	-8.08388e-06	2.17594	19311.9	0.722594	4.65255e-06	1.39089	280396
0.725094	-1.60055e-06	1.35089	664599	0.725094	-8.48739e-05	1.23446	2.4788e+06	0.725156	-5.84521e-06	2.47029	185264	0.725156	-7.44851e-05	1.20661	1.58691e+06	0.725031	-8.0777e-06	2.1784	19161.6	0.725094	4.4116e-06	1.39334	257996
0.727594	-1.77892e-06	1.35334	653694	0.727594	-8.554e-05	1.23691	2.44336e+06	0.727656	-5.60058e-06	2.47275	62844.9	0.727656	-7.45107e-05	1.20907	1.57762e+06	0.727531	-8.08571e-06	2.18085	19009.8	0.727594	4.17251e-06	1.3958	252674
0.730094	-1.95265e-06	1.3558	665690	0.730094	-8.61978e-05	1.23937	2.33287e+06	0.730156	-5.35178e-06	2.47521	35823.3	0.730156	-7.45401e-05	1.21152	1.5867e+06	0.730031	-8.10653e-06	2.18331	18846.8	0.730094	3.93789e-06	1.39826	250011
0.732594	-2.11793e-06	1.35826	682548	0.732594	-8.68474e-05	1.24183	2.35168e+06	0.732656	-5.10103e-06	2.47766	24283.9	0.732656	-7.45787e-05	1.21398	1.6054e+06	0.732531	-8.13945e-06	2.18577	18685.1	0.732594	3.70982e-06	1.40071	247976
0.735094	-2.27172e-06	1.36072	683445	0.735094	-8.74884e-05	1.24428	2.3774e+06	0.735156	-4.85132e-06	2.48012	18090.2	0.735156	-7.46318e-05	1.21644	1.62423e+06	0.735031	-8.18339e-06	2.18822	18530.5	0.735094	3.49066e-06	1.40317	251355
0.737594	-2.4119e-06	1.36317	671043	0.737594	-8.81203e-05	1.24674	2.48033e+06	0.737656	-4.6048e-06	2.48258	14295.5	0.737656	-7.47042e-05	1.21889	1.61732e+06	0.737531	-8.23777e-06	2.19068	18387.1	0.737594	3.28256e-06	1.40563	257283
0.740094	-2.53641e-06	1.36563	662689	0.740094	-8.87428e-05	1.2492	2.33166e+06	0.740156	-4.36375e-06	2.48503	11810.2	0.740156	-7.48008e-05	1.22135	1.5708e+06	0.740031	-8.30227e-06	2.19314	18241	0.740094	3.08762e-06	1.40808	260457
0.742594	-2.64395e-06	1.36809	663690	0.742594	-8.93551e-05	1.25165	2.30855e+06	0.742656	-4.12996e-06	2.48749	10022.8	0.742656	-7.49257e-05	1.22381	1.5511e+06	0.742531	-8.37706e-06	2.1956	18095.3	0.742594	2.90728e-06	1.41054	262265
0.745094	-2.73407e-06	1.37054	665288	0.745094	-8.99559e-05	1.25411	2.38415e+06	0.745156	-3.9047e-06	2.48995	8672.6	0.745156	-7.50825e-05	1.22626	1.55553e+06	0.745031	-8.46274e-06	2.19805	17938.7	0.745094	2.74218e-06	1.413	267908
0.747594	-2.80628e-06	1.373	654964	0.747594	-9.05442e-05	1.25657	2.53208e+06	0.747656	-3.68861e-06	2.49241	7661.03	0.747656	-7.52741e-05	1.22872	1.55857e+06	0.747531	-8.56049e-06	2.20051	17773.1	0.747594	2.59296e-06	1.41546	273292
0.750094	-2.86082e-06	1.37546	646897	0.750094	-9.1118e-05	1.25902	2.74985e+06	0.750156	-3.48145e-06	2.49486	6880.13	0.750156	-7.5503e-05	1.23118	1.5476e+06	0.750031	-8.6716e-06	2.20297	17603	0.750094	2.45983e-06	1.41791	283743
0.752594	-2.8982e-06	1.37791	639218	0.752594	-9.16769e-05	1.26148	3.00269e+06	0.752656	-3.28358e-06	2.49732	6268.17	0.752656	-7.57708e-05	1.23364	1.65662e+06	0.752531	-8.79787e-06	2.20542	17440.1	0.752594	2.34229e-06	1.42037	301615
0.755094	-2.91988e-06	1.38037	634852	0.755094	-9.22191e-05	1.26394	3.05819e+06	0.755156	-3.09443e-06	2.49978	5782.66	0.755156	-7.60779e-05	1.23609	1.78266e+06	0.755031	-8.94115e-06	2.20788	17272.7	0.755094	2.23809e-06	1.42283	299680
0.757594	-2.92714e-06	1.38283	629817	0.757594	-9.27431e-05	1.2664	2.89949e+06	0.757656	-2.9136e-06	2.50223	5387.78	0.757656	-7.64242e-05	1.23855	1.73097e+06	0.757531	-9.10478e-06	2.21034	17108.3	0.757594	2.14696e-06	1.42528	295432
0.760094	-2.92166e-06	1.38528	654951	0.760094	-9.3248e-05	1.26885	2.89154e+06	0.760156	-2.74102e-06	2.50469	5053.39	0.760156	-7.68083e-05	1.24101	1.70816e+06	0.760031	-9.29103e-06	2.21279	16948.7	0.760094	2.0674e-06	1.42774	289092
0.762594	-2.90543e-06	1.38774	642180	0.762594	-9.37332e-05	1.27131	2.92354e+06	0.762656	-2.57711e-06	2.50715	4788.52	0.762656	-7.72283e-05	1.24346	1.6937e+06	0.762531	-9.50236e-06	2.21525	16793.8	0.762594	1.99757e-06	1.4302	278520
0.765094	-2.88088e-06	1.3902	624313	0.765094	-9.41982e-05	1.27377	3.05048e+06	0.765156	-2.42292e-06	2.5096	4574.87	0.765156	-7.76813e-05	1.24592	1.68251e+06	0.765031	-9.74115e-06	2.21771	16644.6	0.765094	1.93523e-06	1.43265	271670
0.767594	-2.85069e-06	1.39266	609187	0.767594	-9.4643e-05	1.27622	2.98577e+06	0.767656	-2.28006e-06	2.51206	4397.61	0.767656	-7.81637e-05	1.24838	1.71492e+06	0.767531	-1.00092e-05	2.22016	16500.9	0.767594	1.87869e-06	1.43511	277256
0.770094	-2.81846e-06	1.39511	594429	0.770094	-9.50679e-05	1.27868	2.91698e+06	0.770156	-2.15095e-06	2.51452	4255.56	0.770156	-7.86713e-05	1.25083	1.76882e+06	0.770031	-1.03077e-05	2.22262	16359.4	0.770094	1.82641e-06	1.43757	281978
0.772594	-2.78735e-06	1.39757	579953	0.772594	-9.54737e-05	1.28114	2.84519e+06	0.772656	-2.03765e-06	2.51698	4157.41	0.772656	-7.91997e-05	1.25329	1.83925e+06	0.772531	-1.06379e-05	2.22508	16203.2	0.772594	1.77728e-06	1.44002	292837
0.775094	-2.76101e-06	1.40003	570617	0.775094	-9.58613e-05	1.28359	2.75374e+06	0.775156	-1.94229e-06	2.51943	4095.71	0.775156	-7.97452e-05	1.25575	1.97834e+06	0.775031	-1.09993e-05	2.22754	16051.4	0.775094	1.73045e-06	1.44248	295229
0.777594	-2.74326e-06	1.40248	573964	0.777594	-9.62315e-05	1.28605	2.72687e+06	0.777656	-1.86691e-06	2.52189	4091.67	0.777656	-8.03032e-05	1.2582	2.1481e+06	0.777531	-1.1391e-05	2.22999	15913.7	0.777594	1.68561e-06	1.44494	298145
0.780094	-2.73772e-06	1.40494	579008	0.780094	-9.65853e-05	1.28851	2.70705e+06	0.780156	-1.81344e-06	2.52435	4098.6	0.780156	-8.08699e-05	1.26066	2.22007e+06	0.780031	-1.18107e-05	2.23245	15790.9	0.780094	1.64249e-06	1.4474	299483
0.782594	-2.74869e-06	1.4074	562188	0.782594	-9.69236e-05	1.29096	2.75061e+06	0.782656	-1.78196e-06	2.5268	4115.96	0.782656	-8.1442e-05	1.26312	2.21966e+06	0.782531	-1.22555e-05	2.23491	15677.2	0.782594	1.60114e-06	1.44985	301647
0.785094	-2.77934e-06	1.40985	551896	0.785094	-9.72472e-05	1.29342	2.87109e+06	0.785156	-1.77195e-06	2.52926	4139.74	0.785156	-8.20173e-05	1.26558	2.22696e+06	0.785031	-1.27218e-05	2.23736	15565	0.785094	1.5618e-06	1.45231	298073
0.787594	-2.83231e-06	1.41231	544176	0.787594	-9.7556e-05	1.29588	3.01357e+06	0.787656	-1.78163e-06	2.53172	4169.87	0.787656	-8.2594e-05	1.26803	2.29185e+06	0.787531	-1.32052e-05	2.23982	15453.9	0.787594	1.52404e-06	1.45477	288097
0.790094	-2.90966e-06	1.41477	529293	0.790094	-9.78511e-05	1.29834	3.15227e+06	0.790156	-1.80845e-06	2.53417	4191.72	0.790156	-8.31712e-05	1.27049	2.28707e+06	0.790031	-1.37015e-05	2.24228	15323.9	0.790094	1.48757e-06	1.45722	278597
0.792594	-3.01274e-06	1.41722	498556	0.792594	-9.81321e-05	1.30079	3.24061e+06	0.792656	-1.84836e-06	2.53663	4206.07	0.792656	-8.3749e-05	1.27295	2.32433e+06	0.792531	-1.42055e-05	2.24473	15184.5	0.792594	1.45129e-06	1.45968	276917
0.795094	-3.14143e-06	1.41968	479865	0.795094	-9.83986e-05	1.30325	3.18826e+06	0.795156	-1.89668e-06	2.53909	4188.94	0.795156	-8.43276e-05	1.2754	2.45911e+06	0.795031	-1.47122e-05	2.24719	15052.4	0.795094	1.414e-06	1.46214	275526
0.797594	-3.29451e-06	1.42214	462514	0.797594	-9.86501e-05	1.30571	3.21184e+06	0.797656	-1.94798e-06	2.54154	4115.18	0.797656	-8.49072e-05	1.27786	2.57867e+06	0.797531	-1.52163e-05	2.24965	14933.2	0.797594	1.37351e-06	1.46459	278686
0.800094	-3.46949e-06	1.4246	450681	0.800094	-9.88862e-05	1.30816	3.23892e+06	0.800156	-1.99689e-06	2.544	3952.22	0.800156	-8.54901e-05	1.28032	2.69871e+06	0.800031	-1.5712e-05	2.2521	14825.6	0.800094	1.32677e-06	1.46705	282291
0.802594	-3.66246e-06	1.42705	443127	0.802594	-9.9106e-05	1.31062	3.21902e+06	0.802656	-2.03777e-06	2.54646	3711.33	0.802656	-8.60775e-05	1.28277	2.7931e+06	0.802531	-1.61938e-05	2.25456	14724.4	0.802594	1.27016e-06	1.46951	287142
0.805094	-3.8681e-06	1.42951	436205	0.805094	-9.93076e-05	1.31308	3.15879e+06	0.805156	-2.06539e-06	2.54892	3468.68	0.805156	-8.66699e-05	1.28523	2.69205e+06	0.805031	-1.66558e-05	2.25702	14621.9	0.805094	1.19923e-06	1.47196	297116
0.807594	-4.08031e-06	1.43197	424208	0.807594	-9.94898e-05	1.31553	3.22561e+06	0.807656	-2.07468e-06	2.55137	3214.12	0.807656	-8.7268e-05	1.28769	2.54789e+06	0.807531	-1.70921e-05	2.25948	14528.4	0.807594	1.10946e-06	1.47442	308602
0.810094	-4.29237e-06	1.43442	408653	0.810094	-9.9651e-05	1.31799	3.13096e+06	0.810156	-2.06135e-06	2.55383	3010.8	0.810156	-8.78724e-05	1.29014	2.4832e+06	0.810031	-1.74963e-05	2.26193	14423.2	0.810094	9.96167e-07	1.47688	298426
0.812594	-4.4968e-06	1.43688	391841	0.812594	-9.97896e-05	1.32045	3.03849e+06	0.812656	-2.02217e-06	2.55629	2843.72	0.812656	-8.84828e-05	1.2926	2.41675e+06	0.812531	-1.78627e-05	2.26439	14298.3	0.812594	8.55218e-07	1.47934	291785
0.815094	-4.68616e-06	1.43934	375145	0.815094	-9.99039e-05	1.3229	2.97912e+06	0.815156	-1.95434e-06	2.55874	2806.49	0.815156	-8.90993e-05	1.29506	2.36994e+06	0.815031	-1.81847e-05	2.26685	14160.3	0.815094	6.82072e-07	1.48179	287162
0.817594	-4.85297e-06	1.44179	363093	0.817594	-9.99919e-05	1.32536	3.16605e+06	0.817656	-1.85608e-06	2.5612	3210.59	0.817656	-8.97209e-05	1.29752	2.36839e+06	0.817531	-1.84559e-05	2.2693	14034	0.817594	4.73874e-07	1.48425	284433
0.820094	-4.99042e-06	1.44425	364712	0.820094	-0.000100054	1.32782	3.21952e+06	0.820156	-1.72661e-06	2.56366	4463.04	0.820156	-9.03468e-05	1.29997	2.3519e+06	0.820031	-1.86704e-05	2.27176	13928	0.820094	2.2865e-07	1.48671	285980
0.822594	-5.09289e-06	1.44671	367600	0.822594	-0.000100088	1.33028	3.27706e+06	0.822656	-1.56585e-06	2.56611	8964.12	0.822656	-9.09752e-05	1.30243	2.34048e+06	0.822531	-1.88224e-05	2.27422	13819.5	0.822594	-5.43391e-08	1.48916	295805
0.825094	-5.15615e-06	1.44916	374377	0.825094	-0.000100093	1.33273	3.43296e+06	0.825156	-1.37471e-06	2.56857	26657.9	0.825156	-9.16039e-05	1.30489	2.39344e+06	0.825031	-1.89072e-05	2.27667	13703.3	0.825094	-3.74341e-07	1.49162	303204
0.827594	-5.17726e-06	1.45162	378711	0.827594	-0.00010007	1.33519	3.34565e+06	0.827656	-1.15499e-06	2.57103	124127	0.827656	-9.22305e-05	1.30734	2.52582e+06	0.827531	-1.89209e-05	2.27913	13576.7	0.827594	-7.2943e-07	1.49408	295752
0.830094	-5.15627e-06	1.45408	359782	0.830094	-0.000100019	1.33765	3.09066e+06	0.830156	-9.09231e-07	2.57348	48988.3	0.830156	-9.28526e-05	1.3098	2.57475e+06	0.830031	-1.88607e-05	2.28159	13461.3	0.830094	-1.11623e-06	1.49653	291853
0.832594	-5.09389e-06	1.45654	357472	0.832594	-9.99394e-05	1.3401	2.9884e+06	0.832656	-6.40531e-07	2.57594	21950.7	0.832656	-9.34668e-05	1.31226	2.59705e+06	0.832531	-1.8725e-05	2.28404	13359.5	0.832594	-1.53056e-06	1.49899	295827
0.835094	-4.99279e-06	1.45899	354086	0.835094	-9.98339e-05	1.34256	2.90396e+06	0.835156	-3.52124e-07	2.5784	17586.5	0.835156	-9.40697e-05	1.31471	2.621e+06	0.835031	-1.85137e-05	2.2865	13254.8	0.835094	-1.96779e-06	1.50145	307568
0.837594	-4.85743e-06	1.46145	357635	0.837594	-9.97037e-05	1.34502	2.98518e+06	0.837656	-4.96581e-08	2.58086	55474	0.837656	-9.46579e-05	1.31717	2.73653e+06	0.837531	-1.82284e-05	2.28896	13148	0.837594	-2.42231e-06	1.5039	368600
0.840094	-4.69356e-06	1.46391	358142	0.840094	-9.95506e-05	1.34747	3.48498e+06	0.840156	2.6244e-07	2.58331	-14782.6	0.840156	-9.52285e-05	1.31963	2.80002e+06	0.840031	-1.78715e-05	2.29142	13048.5	0.840094	-2.88821e-06	1.50636	475499
0.842594	-4.50816e-06	1.46636	370645	0.842594	-9.93769e-05	1.34993	3.55135e+06	0.842656	5.79444e-07	2.58577	-5490.46	0.842656	-9.57783e-05	1.32208	2.75077e+06	0.842531	-1.74471e-05	2.29387	12948.6	0.842594	-3.35928e-06	1.50882	526903
0.845094	-4.30868e-06	1.46882	374311	0.845094	-9.91846e-05	1.35239	3.44017e+06	0.845156	8.96951e-07	2.58823	-3304.62	0.845156	-9.6304e-05	1.32454	2.67831e+06	0.845031	-1.69604e-05	2.29633	12845.6	0.845094	-3.82937e-06	1.51128	549543
0.847594	-4.10298e-06	1.47128	369125	0.847594	-9.89758e-05	1.35485	3.32863e+06	0.847656	1.21078e-06	2.59068	-2504.57	0.847656	-9.68033e-05	1.327	2.97648e+06	0.847531	-1.64179e-05	2.29879	12738.1	0.847594	-4.29281e-06	1.51373	572739
0.850094	-3.89881e-06	1.47373	362586	0.850094	-9.87528e-05	1.3573	2.99578e+06	0.850156	1.51729e-06	2.59314	-2167.66	0.850156	-9.72739e-05	1.32946	3.61364e+06	0.850031	-1.58261e-05	2.30124	12639.8	0.850094	-4.74444e-06	1.51619	559014
0.852594	-3.70321e-06	1.47619	348424	0.852594	-9.85171e-05	1.35976	2.91443e+06	0.852656	1.81327e-06	2.5956	-1972.51	0.852656	-9.77142e-05	1.33191	3.57129e+06	0.852531	-1.51923e-05	2.3037	12552.3	0.852594	-5.17986e-06	1.51865	546296
0.855094	-3.52326e-06	1.47865	330309	0.855094	-9.82699e-05	1.36222	2.89283e+06	0.855156	2.09709e-06	2.59805	-1821.74	0.855156	-9.81232e-05	1.33437	3.85824e+06	0.855031	-1.45241e-05	2.30616	12466.4	0.855094	-5.59475e-06	1.5211	538808
0.857594	-3.3661e-06	1.4811	318957	0.857594	-9.8012e-05	1.36467	2.82229e+06	0.857656	2.36773e-06	2.60051	-1734.4	0.857656	-9.85007e-05	1.33683	4.0087e+06	0.857531	-1.38288e-05	2.30861	12372.7	0.857594	-5.9849e-06	1.52356	498538
0.860094	-3.23642e-06	1.48356	308492	0.860094	-9.77439e-05	1.36713	3.03174e+06	0.860156	2.62519e-06	2.60297	-1658.81	0.860156	-9.88475e-05	1.33928	3.30001e+06	0.860031	-1.3114e-05	2.31107	12282.7	0.860094	-6.34697e-06	1.52602	474269
0.862594	-3.13795e-06	1.48602	293781	0.862594	-9.74659e-05	1.36959	3.4555e+06	0.862656	2.87033e-06	2.60542	-1601.38	0.862656	-9.91648e-05	1.34174	3.2058e+06	0.862531	-1.23863e-05	2.31353	12193.9	0.862594	-6.67793e-06	1.52847	468245
0.865094	-3.07312e-06	1.48848	285614	0.865094	-9.71784e-05	1.37204	3.71447e+06	0.865156	3.10474e-06	2.60788	-1766.34	0.865156	-9.94543e-05	1.3442	3.11768e+06	0.865031	-1.16515e-05	2.31598	12074.9	0.865094	-6.9757e-06	1.53093	450712
0.867594	-3.04319e-06	1.49093	262709	0.867594	-9.68817e-05	1.3745	3.36684e+06	0.867656	3.3307e-06	2.61034	-2498.71	0.867656	-9.97187e-05	1.34665	3.11953e+06	0.867531	-1.0915e-05	2.31844	11949.1	0.867594	-7.23793e-06	1.53339	445174
0.870094	-3.04804e-06	1.49339	250337	0.870094	-9.65759e-05	1.37696	2.86571e+06	0.870156	3.55034e-06	2.6128	-6546.05	0.870156	-9.99608e-05	1.34911	3.74148e+06	0.870031	-1.01814e-05	2.3209	11835.6	0.870094	-7.46304e-06	1.53584	443779
0.872594	-3.08605e-06	1.49585	248580	0.872594	-9.62621e-05	1.37941	2.62873e+06	0.872656	3.76639e-06	2.61525	8583.93	0.872656	-0.000100184	1.35157	4.08423e+06	0.872531	-9.45444e-06	2.32336	11735	0.872594	-7.6498e-06	1.5383	439808
0.875094	-3.15423e-06	1.4983	244375	0.875094	-9.59412e-05	1.38187	2.32642e+06	0.875156	3.98144e-06	2.61771	3547.29	0.875156	-0.000100392	1.35403	4.09576e+06	0.875031	-8.73751e-06	2.32581	11650.4	0.875094	-7.79779e-06	1.54076	445200
0.877594	-3.24818e-06	1.50076	257623	0.877594	-9.56146e-05	1.38433	2.16363e+06	0.877656	4.19779e-06	2.62017	2727.66	0.877656	-0.000100587	1.35648	4.10393e+06	0.877531	-8.03338e-06	2.32827	11584.7	0.877594	-7.90681e-06	1.54322	459195
0.880094	-3.36225e-06	1.50322	249539	0.880094	-9.5284e-05	1.38679	2.04372e+06	0.880156	4.41746e-06	2.62262	2439.69	0.880156	-0.000100774	1.35894	4.20484e+06	0.880031	-7.34417e-06	2.33073	11521.1	0.880094	-7.97825e-06	1.54567	475940
0.882594	-3.48954e-06	1.50567	236322	0.882594	-9.49521e-05	1.38924	1.9804e+06	0.882656	4.64198e-06	2.62508	1787.45	0.882656	-0.000100955	1.3614	4.70306e+06	0.882531	-6.67153e-06	2.33318	11459.9	0.882594	-8.01333e-06	1.54813	574669
0.885094	-3.62227e-06	1.50813	226884	0.885094	-9.46219e-05	1.3917	1.92934e+06	0.885156	4.87251e-06	2.62754	1210.27	0.885156	-0.000101133	1.36385	5.22928e+06	0.885031	-6.01693e-06	2.33564	11402.2	0.885094	-8.01387e-06	1.55059	478834
0.887594	-3.75195e-06	1.51059	220023	0.887594	-9.4297e-05	1.39416	1.94134e+06	0.887656	5.10941e-06	2.62999	846.832	0.887656	-0.00010131	1.36631	5.06321e+06	0.887531	-5.38159e-06	2.3381	11343.1	0.887594	-7.98183e-06	1.55304	415236
0.890094	-3.86985e-06	1.51305	213814	0.890094	-9.39824e-05	1.39661	1.95199e+06	0.890156	5.35364e-06	2.63245	724.371	0.890156	-0.00010149	1.36877	5.9896e+06	0.890031	-4.76688e-06	2.34055	11284.9	0.890094	-7.91965e-06	1.5555	393082
0.892594	-3.96739e-06	1.5155	203106	0.892594	-9.3682e-05	1.39907	1.96647e+06	0.892656	5.60604e-06	2.63491	753.486	0.892656	-0.000101674	1.37122	1.32292e+07	0.892531	-4.17377e-06	2.34301	11227.5	0.892594	-7.83024e-06	1.55796	387963
0.895094	-4.03605e-06	1.51796	188159	0.895094	-9.33996e-05	1.40153	1.97983e+06	0.895156	5.86772e-06	2.63736	850.831	0.895156	-0.000101864	1.37368	1.41731e+07	0.895031	-3.60324e-06	2.34547	11167.3	0.895094	-7.71735e-06	1.56041	401879
0.897594	-4.06851e-06	1.52042	176848	0.897594	-9.31389e-05	1.40398	2.08868e+06	0.897656	6.13975e-06	2.63982	818.911	0.897656	-0.000102061	1.40808	2.22279e+07	0.897531	-3.056e-06	2.34793	11121.7	0.897594	-7.58322e-06	1.56287	445412
0.900094	-4.05902e-06	1.52287	168554	0.900094	-9.29031e-05	1.40644	2.17054e+06	0.900156	6.4231e-06	2.64228	679.069	0.900156	-0.000102266	1.41053	1.04976e+07	0.900031	-2.53277e-06	2.35038	11075	0.900094	-7.43039e-06	1.56533	443645
0.902594	-4.00264e-06	1.52533	166010	0.902594	-9.26947e-05	1.4089	2.17045e+06	0.902656	6.71962e-06	2.64474	567.241	0.902656	-0.000102479	1.41299	1.48326e+07	0.902531	-2.03389e-06	2.35284	11016.3	0.902594	-7.26086e-06	1.56779	344150
0.905094	-3.89617e-06	1.52779	164929	0.905094	-9.25148e-05	1.41135	2.23625e+06	0.905156	7.0319e-06	2.64719	585	0.905156	-0.000102703	1.41545	2.6916e+07	0.905031	-1.55939e-06	2.3553	10948.4	0.905094	-7.07626e-06	1.57024	275097
0.907594	-3.73809e-06	1.53024	164190	0.907594	-9.23638e-05	1.41381	2.63786e+06	0.907656	7.36253e-06	2.64965	1042.73	0.907656	-0.000102936	1.46213	1.13872e+07	0.907531	-1.1088e-06	2.35775	10880.2	0.907594	-6.87733e-06	1.5727	267869
0.910094	-3.5287e-06	1.5327	159352	0.910094	-9.22403e-05	1.41627	3.73668e+06	0.910156	7.71448e-06	2.65211	1368.56	0.910156	-0.000103179	1.46459	6.85401e+06	0.910031	-6.80767e-07	2.36021	10820.5	0.910094	-6.66399e-06	1.57516	263208
0.912594	-3.26942e-06	1.53516	156416	0.912594	-9.21412e-05	1.41873	4.42895e+06	0.912656	8.09037e-06	2.65456	1096.67	0.912656	-0.000103432	1.46704	5.04879e+06	0.912531	-2.73272e-07	2.36267	10771.6	0.912594	-6.43546e-06	1.57761	263774
0.915094	-2.96267e-06	1.53761	154768	0.915094	-9.20626e-05	1.42118	4.56014e+06	0.915156	8.49336e-06	2.65702	633.334	0.915156	-0.000103692	1.4695	3.28985e+06	0.915031	1.16472e-07	2.36512	10727.5	0.915094	-6.19002e-06	1.58007	272671
0.917594	-2.61154e-06	1.54007	153249	0.917594	-9.19986e-05	1.42364	4.80088e+06	0.917656	8.92637e-06	2.65948	384.853	0.917656	-0.000103958	1.47196	1.81246e+06	0.917531	4.92121e-07	2.36758	10676.5	0.917594	-5.92604e-06	1.58253	285259
0.920094	-2.21984e-06	1.54253	151927	0.920094	-9.19421e-05	1.4261	8.86618e+06	0.920156	9.39221e-06	2.66193	268.655	0.920156	-0.000104228	1.47441	1.36127e+06	0.920031	8.58021e-07	2.37004	10627	0.920094	-5.64082e-06	1.58498	298912
0.922594	-1.79138e-06	1.54499	145432	0.922594	-9.18854e-05	1.42855	8.49966e+06	0.922656	9.89325e-06	2.66439	207.41	0.922656	-0.000104499	1.47687	1.37801e+06	0.922531	1.21927e-06	2.37249	10590.4	0.922594	-5.33148e-06	1.58744	319832
0.925094	-1.33031e-06	1.54744	137912	0.925094	-9.182e-05	1.43101	8.54917e+06	0.925156	1.04316e-05	2.66685	177.728	0.925156	-0.000104769	1.47933	1.47053e+06	0.925031	1.58108e-06	2.37495	10569.7	0.925094	-4.99509e-06	1.5899	314215
0.927594	-8.40065e-07	1.5499	134841	0.927594	-9.17372e-05	1.43347	8.63306e+06	0.927656	1.10081e-05	2.6693	182.734	0.927656	-0.000105033	1.48179	1.73042e+06	0.927531	1.94977e-06	2.37741	10559.8	0.927594	-4.6288e-06	1.59235	295934
0.930094	-3.23652e-07	1.55236	131279	0.930094	-9.1629e-05	1.43592	1.48115e+07	0.930156	1.16243e-05	2.67176	207.351	0.930156	-0.000105288	1.48424	1.84253e+06	0.930031	2.33157e-06	2.37987	10556.4	0.930094	-4.2307e-06	1.59481	277210
0.932594	2.16622e-07	1.55481	126258	0.932594	-9.14875e-05	1.517	3.72718e+08	0.932656	1.22809e-05	2.67422	228.936	0.932656	-0.000105531	1.4867	1.96859e+06	0.932531	2.733e-06	2.38232	10548.6	0.932594	-3.79866e-06	1.59727	274928
0.935094	7.79399e-07	1.55727	124906	0.935094	-9.13067e-05	1.51946	4.50248e+06	0.935156	1.29781e-05	2.67668	246.758	0.935156	-0.000105759	1.48916	2.15928e+06	0.935031	3.15982e-06	2.38478	10532.3	0.935094	-3.33178e-06	1.59973	286573
0.937594	1.36387e-06	1.55973	124863	0.937594	-9.10817e-05	1.52192	3.71489e+06	0.937656	1.37155e-05	2.67913	257.038	0.937656	-0.000105968	1.49161	2.94016e+06	0.937531	3.61808e-06	2.38724	10499.8	0.937594	-2.82976e-06	1.60218	302093
0.940094	1.96964e-06	1.56218	125168	0.940094	-9.08097e-05	1.52437	5.93205e+06	0.940156	1.44926e-05	2.68159	254.965	0.940156	-0.000106156	1.49407	1.61808e+06	0.940031	4.11322e-06	2.38969	10460.3	0.940094	-2.29453e-06	1.60464	329290
0.942594	2.5969e-06	1.56464	126919	0.942594	-9.04896e-05	1.52683	8.65145e+06	0.942656	1.53088e-05	2.68405	250.442	0.942656	-0.000106321	1.49653	1.41115e+06	0.942531	4.65023e-06	2.39215	10415.4	0.942594	-1.72809e-06	1.6071	371465
0.945094	3.24585e-06	1.5671	128518	0.945094	-9.01221e-05	1.52929	7.1035e+06	0.945156	1.61625e-05	2.6865	247.778	0.945156	-0.000106461	1.49898	1.30917e+06	0.945031	5.233e-06	2.39461	10363.8	0.945094	-1.13353e-06	1.60955	434776
0.947594	3.91732e-06	1.56955	127669	0.947594	-8.97109e-05	1.53174	4.91048e+06	0.947656	1.70529e-05	2.68896	248.786	0.947656	-0.000106575	1.50144	1.14943e+06	0.947531	5.86568e-06	2.39706	10293.4	0.947594	-5.15052e-07	1.61201	662696
0.950094	4.61236e-06	1.57201	124020	0.950094	-8.92602e-05	1.5342	4.89528e+06	0.950156	1.79792e-05	2.69142	254.858	0.950156	-0.000106662	1.5039	1.04335e+06	0.950031	6.55122e-06	2.39952	10207.1	0.950094	1.22364e-07	1.61447	1.11335e+06
0.952594	5.33235e-06	1.57447	121711	0.952594	-8.87763e-05	1.53666	4.69409e+06	0.952656	1.89402e-05	2.69387	265.615	0.952656	-0.000106721	1.50635	966339	0.952531	7.292e-06	2.40198	10130.5	0.952594	7.73545e-07	1.61692	957903
0.955094	6.0788e-06	1.57693	117907	0.955094	-8.82663e-05	1.53912	4.4021e+06	0.955156	1.99343e-05	2.69633	279.99	0.955156	-0.00010675	1.50881	898836	0.955031	8.08894e-06	2.40443	10063.3	0.955094	1.43352e-06	1.61938	787103
0.957594	6.85342e-06	1.57938	114753	0.957594	-8.77384e-05	1.54157	2.93983e+06	0.957656	2.09604e-05	2.69879	294.742	0.957656	-0.000106748	1.51127	800605	0.957531	8.94295e-06	2.40689	9992.75	0.957594	2.09734e-06	1.62184	660280
0.960094	7.65787e-06	1.58184	112561	0.960094	-8.72008e-05	1.54403	2.12569e+06	0.960156	2.20175e-05	2.70125	309.755	0.960156	-0.000106714	1.51373	730122	0.960031	9.85411e-06	2.40935	9926.91	0.960094	2.76054e-06	1.62429	636790
0.962594	8.49405e-06	1.5843	110919	0.962594	-8.66623e-05	1.54649	1.86369e+06	0.962656	2.31043e-05	2.7037	324.581	0.962656	-0.000106647	1.51618	722062	0.962531	1.08218e-05	2.41181	9870.36	0.962594	3.41972e-06	1.62675	625193
0.965094	9.3631e-06	1.58675	109069	0.965094	-8.61304e-05	1.54894	1.6632e+06	0.965156	2.42202e-05	2.70616	339.222	0.965156	-0.000106545	1.51864	715586	0.965031	1.18447e-05	2.41426	9816.43	0.965094	4.07237e-06	1.62921	640852
0.967594	1.02666e-05	1.58921	106708	0.967594	-8.56119e-05	1.5514	1.44838e+06	0.967656	2.53644e-05	2.70862	349.342	0.967656	-0.000106406	1.5211	711103	0.967531	1.29204e-05	2.41672	9766.39	0.967594	4.71788e-06	1.63167	669508
0.970094	1.12063e-05	1.59167	105866	0.970094	-8.51126e-05	1.55386	1.29743e+06	0.970156	2.65369e-05	2.71107	355.415	0.970156	-0.000106227	1.52355	697664	0.970031	1.40457e-05	2.41918	9713.47	0.970094	5.35716e-06	1.63412	729303
0.972594	1.21829e-05	1.59412	103979	0.972594	-8.46371e-05	1.55631	1.19561e+06	0.972656	2.7737e-05	2.71353	358.958	0.972656	-0.000106007	1.52601	689552	0.972531	1.52166e-05	2.42163	9650.1	0.972594	5.99184e-06	1.63658	990549
0.975094	1.31962e-05	1.59658	99952.8	0.975094	-8.41884e-05	1.55877	1.16228e+06	0.975156	2.89646e-05	2.71599	362.746	0.975156	-0.000105743	1.52847	560389	0.975031	1.64283e-05	2.42409	9522.32	0.975094	6.62461e-06	1.63904	1.44729e+06
0.977594	1.42461e-05	1.59904	97082.2	0.977594	-8.3768e-05	1.56123	1.20039e+06	0.977656	3.02201e-05	2.71844	367.928	0.977656	-0.000105433	1.53092	507479	0.977531	1.76753e-05			0.977594	7.25897e-06	1.64149	1.3347e+06
0.980094	1.5332e-05	1.60149	95496.4	0.980094	-8.3376e-05	1.56368	1.24648e+06	0.980156	3.15038e-05	2.7209	376.568	0.980156	-0.000105074	1.53338	487849	0.980031	1.89514e-05			0.980094	7.89866e-06	1.64395	1.48092e+06
0.982594	1.64521e-05	1.60395	95883.2	0.982594	-8.30108e-05	1.56614	1.23052e+06	0.982656	3.28163e-05	2.72336	391.321	0.982656	-0.000104664	1.53584	479036	0.982531	2.02499e-05			0.982594	8.5482e-06	1.64641	2.65321e+06
0.985094	1.76031e-05	1.60641	96734.8	0.985094	-8.26699e-05	1.5686	1.12923e+06	0.985156	3.41588e-05	2.72581	414.216	0.985156	-0.000104199	1.5383	449078	0.985031	2.15641e-05			0.985094	9.21222e-06	1.90193	554357
0.987594	1.87824e-05	1.60887	96416	0.987594	-8.23496e-05	1.57106	1.05845e+06	0.987656	3.55329e-05	2.72827	441.258	0.987656	-0.000103679	1.54075	416172	0.987531	2.28871e-05			0.987594	9.89536e-06	1.90439	191378
0.990094	1.99862e-05	1.61132	97324	0.990094	-8.20455e-05	1.57351	986126	0.990156	3.69404e-05	2.73073	470.777	0.990156	-0.000103099	1.54321	386441	0.990031	2.4213e-05			0.990094	1.06024e-05	1.90684	139912
0.992594	2.12104e-05	1.61378	98350.7	0.992594	-8.17536e-05	1.57597	868475	0.992656	3.83836e-05	2.73319	496.448	0.992656	-0.00010246	1.54567	362485	0.992531	2.55357e-05			0.992594	1.13383e-05	1.9093	120283
0.995094	2.24507e-05	1.61624	96642.2	0.995094	-8.14702e-05	1.57843	785455	0.995156	3.98658e-05	2.73564	517.986	0.995156	-0.000101759	1.54812	344831	0.995031	2.68502e-05			0.995094	1.21078e-05	1.91176	84255.9
0.997594	2.37027e-05	1.61869	93271.1	0.997594	-8.11906e-05	1.58088	745403	0.997656	4.13887e-05	2.7381	524.088	0.997656	-0.000100996	1.55058	326753	0.997531	2.8153e-05			0.997594	1.29163e-05	1.91421	60571.4
1.00009	2.49624e-05	1.62115	93057.4	1.00009	-8.09107e-05	1.58334	710494	1.00016	4.29559e-05	2.74056	514.179	1.00016	-0.000100171	1.55304	310402	1.00003	2.94415e-05			1.00009	1.37685e-05	1.91667	48005.6
1.00259	2.62256e-05	1.62361	93270.1	1.00259	-8.06266e-05	1.5858	633518	1.00266	4.45708e-05	2.74301	490.344	1.00266	-9.92834e-05	1.55549	297721	1.00253	3.07142e-05			1.00259	1.46701e-05	1.91913	40796.8
1.00509	2.74892e-05	1.62606	92821.7	1.00509	-8.03351e-05	1.58825	568323	1.00516	4.62367e-05	2.74547	456.468	1.00516	-9.83354e-05	1.55795	287488	1.00503	3.19718e-05			1.00509	1.56264e-05	1.92158	34020.5
1.00759	2.87504e-05	1.62852	93132.4	1.00759	-8.00339e-05	1.59071	521926	1.00766	4.79565e-05	2.74793	417.594	1.00766	-9.73273e-05	1.56041	281697	1.00753	3.32161e-05			1.00759	1.66428e-05	1.92404	30237.6
1.01009	3.00074e-05	1.63098	93157.8	1.01009	-7.97212e-05	1.59317	461159	1.01016	4.97334e-05	2.75038	380.176	1.01016	-9.62605e-05	1.56286	277394	1.01003	3.44502e-05			1.01009	1.77239e-05	1.9265	32258.5
1.01259	3.12588e-05	1.63343	92367	1.01259	-7.93955e-05	1.59562	402628	1.01266	5.15698e-05	2.75284	347.789	1.01266	-9.51367e-05	1.56532	265078	1.01253	3.5678e-05			1.01259	1.88734e-05	1.92895	36671.3
1.01509	3.25038e-05	1.63589	92103.6	1.01509	-7.9056e-05	1.59808	367087	1.01516	5.34679e-05	2.7553	327.07	1.01516	-9.39583e-05	1.56778	255753	1.01503	3.6904e-05			1.01509	2.00939e-05	1.93141	40480.6
1.01759	3.37418e-05	1.63835	91989.2	1.01759	-7.87014e-05	1.60054	352031	1.01766	5.54295e-05	2.75775	323.93	1.01766	-9.27272e-05	1.57024	253923	1.01753	3.81334e-05			1.01759	2.13863e-05	1.93387	42388.8
1.02009	3.49734e-05	1.64081	92507.3	1.02009	-7.83311e-05	1.603	351987	1.02016	5.74558e-05	2.76021	341.399	1.02016	-9.14456e-05	1.57269	255190	1.02003	3.93714e-05			1.02009	2.27497e-05	1.93633	42093.2
1.02259	3.61995e-05	1.64326	91229.5	1.02259	-7.79447e-05	1.60545	355171	1.02266	5.95478e-05	2.76267	379.269	1.02266	-9.0116e-05	1.57515	246175	1.02253	4.0623e-05			1.02259	2.4181e-05	1.93878	40338.5
1.02509	3.74211e-05	1.64572	91045.2	1.02509	-7.75409e-05	1.60791	359523	1.02516	6.17063e-05	2.76513	434.363	1.02516	-8.87406e-05	1.57761	233773	1.02503	4.18925e-05			1.02509	2.56754e-05	1.94124	40050.4
1.02759	3.86397e-05	1.64818	90719	1.02759	-7.71174e-05	1.61037	330830	1.02766	6.39314e-05	2.76758	495.084	1.02766	-8.73219e-05	1.58006	223220	1.02753	4.3183e-05			1.02759	2.72255e-05	1.9437	40452.4
1.03009	3.98566e-05	1.65063	88328.6	1.03009	-7.66714e-05	1.61282	311975	1.03016	6.62233e-05	2.77004	561.484	1.03016	-8.58622e-05	1.58252	237971	1.03003	4.44969e-05			1.03009	2.8823e-05	1.94615	39972.7
1.03259	4.10733e-05	1.65309	87594	1.03259	-7.6199e-05	1.61528	305929	1.03266	6.85819e-05	2.7725	634.629	1.03266	-8.43644e-05	1.58498	248753	1.03253	4.58352e-05			1.03259	3.04579e-05	1.94861	39649.4
1.03509	4.22912e-05	1.65555	87310.2	1.03509	-7.56954e-05	1.61774	291623	1.03516	7.10069e-05	2.77495	711.737	1.03516	-8.28305e-05	1.58743	256430	1.03503	4.71975e-05			1.03509	3.21197e-05	1.95107	39552
1.03759	4.35105e-05	1.658	87033.4	1.03759	-7.51546e-05	1.62019	271454	1.03766	7.34982e-05	2.77741	796.122	1.03766	-8.12624e-05	1.58989	258059	1.03753	4.8582e-05			1.03759	3.3798e-05	1.95352	40217.2
1.04009	4.4732e-05	1.66046	87002.1	1.04009	-7.45699e-05	1.62265	258338	1.04016	7.60553e-05	2.77987	889.807	1.04016	-7.96617e-05	1.59235	248014	1.04003	4.99855e-05			1.04009	3.54824e-05	1.95598	40675.3
1.04259	4.59563e-05	1.66292	86077	1.04259	-7.39338e-05	1.62511	258273	1.04266	7.86777e-05	2.78232	995.04	1.04266	-7.80292e-05	1.5948	234555	1.04253	5.14039e-05			1.04259	3.71631e-05	1.95844	41425.5
1.04509	4.71833e-05	1.66537	84568.7	1.04509	-7.3238e-05	1.62756	285855	1.04516	8.13648e-05	2.78478	1119.3	1.04516	-7.63663e-05	1.59726	217077	1.04503	5.28324e-05			1.04509	3.8832e-05	1.96089	41751.1
1.04759	4.84125e-05	1.66783	84111.4	1.04759	-7.24746e-05	1.63002	309336	1.04766	8.41155e-05	2.78724	1263.13	1.04766	-7.46728e-05	1.59972	216337	1.04753	5.42662e-05			1.04759	4.04816e-05	1.96335	41418
1.05009	4.96431e-05	1.67029	83461.2	1.05009	-7.16349e-05	1.63248	328499	1.05016	8.69281e-05	2.78969	1430.02	1.05016	-7.29482e-05	1.60218	216530	1.05003	5.57005e-05			1.05009	4.21057e-05	1.96581	41925.8
1.05259	5.08742e-05	1.67275	83073.6	1.05259	-7.07131e-05	1.63494	317427	1.05266	8.9801e-05	2.79215	1619.53	1.05266	-7.11915e-05	1.60463	208409	1.05253	5.71315e-05			1.05259	4.36996e-05	1.96827	42193.1
1.05509	5.21045e-05	1.6752	82407.6	1.05509	-6.97031e-05	1.63739	288737	1.05516	9.2732e-05	2.79461	1835.13	1.05516	-6.94011e-05	1.60709	203777	1.05503	5.85555e-05			1.05509	4.52589e-05	1.97072	41875.7
1.05759	5.33331e-05	1.67766	82794.5	1.05759	-6.86007e-05	1.63985	267408	1.05766	9.57186e-05	2.79707	2066.54	1.05766	-6.75757e-05	1.60955	208476	1.05753	5.99706e-05			1.05759	4.67809e-05	1.97318	41437.5
1.06009	5.45592e-05	1.68012	83790.9	1.06009	-6.74035e-05	1.64231	261247	1.06016	9.87578e-05	2.79952	2310.04	1.06016	-6.57131e-05	1.612	212117	1.06003	6.13751e-05			1.06009	4.82627e-05	1.97564	40526.8
1.06259	5.57827e-05	1.68257	82726.3	1.06259	-6.6111e-05	1.64476	248814	1.06266	0.000101846	2.80198	2555.81	1.06266	-6.38106e-05	1.61446	216471	1.06253	6.27698e-05			1.06259	4.97019e-05	1.97809	39071.4
1.06509	5.70036e-05	1.68503	82974	1.06509	-6.47248e-05	1.64722	239031	1.06516	0.000104981	2.80444	2798.04	1.06516	-6.18652e-05	1.61692	220688	1.06503	6.41568e-05			1.06509	5.10955e-05	1.98055	37552
1.06759	5.82223e-05	1.68749	83492.1	1.06759	-6.32484e-05	1.64968	220753	1.06766	0.000108158	2.80689	3028.58	1.06766	-5.98738e-05	1.61937	217508	1.06753	6.55391e-05			1.06759	5.24413e-05	1.98301	36724.5
1.07009	5.94406e-05	1.68994	83804.5	1.07009	-6.16875e-05	1.65213	206872	1.07016	0.000111375	2.80935	3235.28	1.07016	-5.78325e-05	1.62183	209112	1.07003	6.69204e-05			1.07009	5.37368e-05	1.98546	36023
1.07259	6.06605e-05	1.6924	84389.3	1.07259	-6.00492e-05	1.65459	203189	1.07266	0.000114628	2.81181	3408.17	1.07266	-5.57369e-05	1.62429	201718	1.07253	6.83052e-05			1.07259	5.49797e-05	1.98792	35195
1.07509	6.1885e-05	1.69486	84364.9	1.07509	-5.83411e-05	1.65705	190915	1.07516	0.000117917	2.81426	3542.69	1.07516	-5.3582e-05	1.62674	198244	1.07503	6.96977e-05			1.07509	5.61686e-05	1.99038	34352.8
1.07759	6.31172e-05	1.69732	84542.4	1.07759	-5.65719e-05	1.6595	174379	1.07766	0.00012124	2.81672	3636.59	1.07766	-5.13621e-05	1.6292	194879	1.07753	7.11015e-05			1.07759	5.73023e-05	1.99283	33670.4
1.08009	6.43609e-05	1.69977	85638.8	1.08009	-5.47498e-05	1.66196	162893	1.08016	0.000124598	2.81918	3683.75	1.08016	-4.9071e-05	1.63166	190023	1.08003	7.25206e-05			1.08009	5.83809e-05	1.99529	33040.5
1.08259	6.56193e-05	1.70223	87722.7	1.08259	-5.28823e-05	1.66442	153643	1.08266	0.000127993	2.82163	3688.38	1.08266	-4.6701e-05	1.63412	186516	1.08253	7.39576e-05			1.08259	5.94055e-05	1.99775	32290.7
1.08509	6.68962e-05	1.70469	88375.3	1.08509	-5.0976e-05	1.66688	142846	1.08516	0.000131427	2.82409	3653.59	1.08516	-4.4244e-05	1.63657	184531	1.08503	7.54141e-05			1.08509	6.03788e-05	2.00021	31590.2
1.08759	6.81951e-05	1.70714	87785.1	1.08759	-4.90361e-05	1.66933	132088	1.08766	0.000134905	2.82655	3585.45	1.08766	-4.16911e-05	1.63903	183533	1.08753	7.68907e-05			1.08759	6.13043e-05	2.00266	30910
1.09009	6.95192e-05	1.7096	87905.4	1.09009	-4.70664e-05	1.67179	123314	1.09016	0.000138432	2.82901	3476.92	1.09016	-3.90344e-05	1.64149	180801	1.09003	7.83867e-05			1.09009	6.21875e-05	2.00512	30334.3
1.09259	7.08713e-05	1.71206	88589.3	1.09259	-4.50684e-05	1.67425	116092	1.09266	0.000142014	2.83146	3339.97	1.09266	-3.62651e-05	1.64394	179246	1.09253	7.99005e-05			1.09259	6.30324e-05	2.00758	29742.4
1.09509	7.22541e-05	1.71451	89334	1.09509	-4.3042e-05	1.6767	110975	1.09516	0.000145659	2.83392	3186.39	1.09516	-3.33755e-05	1.6464	177397	1.09503	8.14301e-05			1.09509	6.38468e-05	2.01003	29153.3
1.09759	7.36698e-05	1.71697	88550.2	1.09759	-4.09851e-05	1.67916	107357	1.09766	0.000149373	2.83638	3036.84	1.09766	-3.03587e-05	1.64886	178066	1.09753	8.2973e-05			1.09759	6.46382e-05	2.01249	28577.2
1.10009	7.51197e-05	1.71943	87225.5	1.10009	-3.88944e-05	1.68162	103005	1.10016	0.000153164	2.83883	2891.22	1.10016	-2.72094e-05	1.65131	177732	1.10003	8.4527e-05			1.10009	6.5414e-05	2.01495	28010.9
1.10259	7.66055e-05	1.72188	86150.4	1.10259	-3.6765e-05	1.68407	97448	1.10266	0.000157036	2.84129	2749.17	1.10266	-2.39241e-05	1.65377	173313	1.10253	8.60899e-05			1.10259	6.61821e-05	2.0174	27468
1.10509	7.81285e-05	1.72434	85735.3	1.10509	-3.45918e-05	1.68653	92279.7	1.10516	0.000160997	2.84375	2573.87	1.10516	-2.0501e-05	1.65623	169387	1.10503	8.76598e-05			1.10509	6.69496e-05	2.01986	27005
1.10759	7.96897e-05	1.7268	85832.9	1.10759	-3.23683e-05	1.68899	89155.1	1.10766	0.00016505	2.8462	2403.45	1.10766	-1.69403e-05	1.65868	167755	1.10753	8.92362e-05			1.10759	6.77229e-05	2.02232	26715.8
1.11009	8.12903e-05	1.72926	85795.7	1.11009	-3.00885e-05	1.69145	86757	1.11016	0.000169198	2.84866	2243.84	1.11016	-1.32443e-05	1.66114	166243	1.11003	9.08192e-05			1.11009	6.85079e-05	2.02477	26127.4
1.11259	8.29318e-05	1.73171	84869.8	1.11259	-2.77455e-05	1.6939	83757	1.11266	0.000173442	2.85112	2091.39	1.11266	-9.41673e-06	1.6636	165409	1.11253	9.24097e-05			1.11259	6.93097e-05	2.02723	25402.3
1.11509	8.46156e-05	1.73417	83219.3	1.11509	-2.53328e-05	1.69636	81090.3	1.11516	0.000177781	2.85358	1943.83	1.11516	-5.46255e-06	1.66606	173786	1.11503	9.40098e-05			1.11509	7.01317e-05	2.02969	24739.9
1.11759	8.63426e-05	1.73663	82006.9	1.11759	-2.28445e-05	1.69882	79138.6	1.11766	0.000182212	2.85603	1804.52	1.11766	-1.38783e-06	1.66851	178502	1.11753	9.5622e-05			1.11759	7.09764e-05	2.03215	24120.1
1.12009	8.81151e-05	1.73908	81514.4	1.12009	-2.0275e-05	1.70127	77252	1.12016	0.000186733	2.85849	1672.16	1.12016	2.8012e-06	1.67097	181520	1.12003	9.72497e-05			1.12009	7.18445e-05	2.0346	23549.1
1.12259	8.99351e-05	1.74154	80389.5	1.12259	-1.76206e-05	1.70373	74783.1	1.12266	0.000191336	2.86095	1544.58	1.12266	7.09838e-06	1.67343	184548	1.12253	9.88972e-05			1.12259	7.27352e-05	2.03706	23042.8
1.12509	9.18047e-05	1.744	79564.6	1.12509	-1.4876e-05	1.70619	76153.8	1.12516	0.000196014	2.8634	1424.69	1.12516	1.1498e-05	1.67588	182413	1.12503	0.000100569			1.12509	7.36465e-05	2.03952	22544.1
1.12759	9.37256e-05	1.74645	79205.9	1.12759	-1.20376e-05	1.70864	75118.7	1.12766	0.00020076	2.86586	1311.09	1.12766	1.59952e-05	1.67834	173028	1.12753	0.000102268			1.12759	7.45748e-05	2.04197	21999.3
1.13009	9.56996e-05	1.74891	78924.9	1.13009	-9.1024e-06	1.7111	73368.5	1.13016	0.000205564	2.86832	1202.36	1.13016	2.0586e-05	1.6808	166099	1.13003	0.000104001			1.13009	7.5515e-05	2.04443	21420.1
1.13259	9.77283e-05	1.75137	77879.2	1.13259	-6.06946e-06	1.71356	71670.3	1.13266	0.000210419	2.87077	1100.88	1.13266	2.52675e-05	1.68325	160517	1.13253	0.000105772			1.13259	7.64609e-05	2.04689	20848.2
1.13509	9.98132e-05	1.75382	78565.7	1.13509	-2.93693e-06	1.71601	69819.3	1.13516	0.000215317	2.87323	1007.25	1.13516	3.00378e-05	1.68571	155337	1.13503	0.000107586			1.13509	7.74057e-05	2.04934	20284.9
1.13759	0.000101955	1.75628	79114.2	1.13759	2.95559e-07	1.71847	70676.3	1.13766	0.000220249	2.87569	920.214	1.13766	3.48959e-05	1.68817	149815	1.13753	0.000109447			1.13759	7.83418e-05	2.0518	19743.5
1.14009	0.000104155	1.75874	78422.8	1.14009	3.62715e-06	1.72093	71364.3	1.14016	0.000225209	2.87814	838.538	1.14016	3.98417e-05	1.69063	144989	1.14003	0.000111362			1.14009	7.92618e-05	2.05426	19242.1
1.14259	0.000106412	1.7612	77288.2	1.14259	7.05551e-06	1.72339	72331.2	1.14266	0.000230191	2.8806	760.326	1.14266	4.48755e-05	1.69308	141282	1.14253	0.000113335			1.14259	8.01574e-05	2.05672	18743.3
1.14509	0.000108727	1.76365	76080.3	1.14509	1.05768e-05	1.72584	76004.5	1.14516	0.000235191	2.88306	685.51	1.14516	4.99978e-05	1.69554	137807	1.14503	0.00011537			1.14509	8.10212e-05	2.05917	18253.4
1.14759	0.000111098	1.76611	74725.3	1.14759	1.41854e-05	1.7283	81540.9	1.14766	0.000240206	2.88552	614.737	1.14766	5.52079e-05	1.698	134364	1.14753	0.000117474			1.14759	8.18462e-05	2.06163	17796.9
1.15009	0.000113525	1.76857	73252.6	1.15009	1.78737e-05	1.73076	108313	1.15016	0.000245235	2.88797	548.524	1.15016	6.05054e-05	1.70045	130660	1.15003	0.00011965			1.15009	8.26268e-05	2.06409	17336.2
1.15259	0.000116007	1.77102	72005.3	1.15259	2.16319e-05	1.73321	121506	1.15266	0.000250276	2.89043	486.998	1.15266	6.58886e-05	1.70291	126969	1.15253	0.000121902			1.15259	8.33582e-05	2.06654	16873.9
1.15509	0.000118543	1.77348	71478.5	1.15509	2.54483e-05	1.73567	121623	1.15516	0.00025533	2.89289	429.203	1.15516	7.13545e-05	1.70537	124328	1.15503	0.000124235			1.15509	8.40374e-05	2.069	16430.5
1.15759	0.000121131	1.77594	71396.9	1.15759	2.93095e-05	1.73813	117216	1.15766	0.000260397	2.89534	375.609	1.15766	7.6899e-05	1.70782	122913	1.15753	0.00012665			1.15759	8.46623e-05	2.07146	16016
1.16009	0.000123771	1.77839	71298.4	1.16009	3.32006e-05	1.74058	113892	1.16016	0.000265478	2.8978	328.833	1.16016	8.25166e-05	1.71028	121763	1.16003	0.000129146			1.16009	8.52324e-05	2.07391	15633.2
1.16259	0.00012646	1.78085	71109.9	1.16259	3.71056e-05	1.74304	109997	1.16266	0.000270573	2.90026	287.594	1.16266	8.81998e-05	1.71274	120323	1.16253	0.000131724			1.16259	8.5749e-05	2.07637	15289.7
1.16509	0.000129199	1.78331	70889.3	1.16509	4.1008e-05	1.7455	105351	1.16516	0.000275682	2.90271	253.07	1.16516	9.39398e-05	1.71519	118369	1.16503	0.00013438			1.16509	8.62147e-05	2.07883	14994.7
1.16759	0.000131984	1.78576	70444.9	1.16759	4.48913e-05	1.74795	100470	1.16766	0.000280804	2.90517	224.164	1.16766	9.97265e-05	1.71765	116155	1.16753	0.00013711			1.16759	8.66335e-05	2.08128	14729.9
1.17009	0.000134814	1.78822	69502.6	1.17009	4.87402e-05	1.75041	95902.8	1.17016	0.000285938	2.90763	204.678	1.17016	0.000105548	1.72011	112876	1.17003	0.000139908			1.17009	8.70102e-05	2.08374	14493.5
1.17259	0.000137686	1.79068	68186.7	1.17259	5.25387e-05	1.75287	91307.6	1.17266	0.000291081	2.91008	194.106	1.17266	0.000111392	1.72257	110212	1.17253	0.000142766			1.17259	8.73506e-05	2.0862	14275.4
1.17509	0.000140595	1.79314	67001.1	1.17509	5.62744e-05	1.75533	86564.3	1.17516	0.000296229	2.91254	190.71	1.17516	0.000117244	1.72502	108145	1.17503	0.000145675			1.17509	8.76603e-05	2.08866	14062.6
1.17759	0.000143535	1.79559	65955	1.17759	5.99362e-05	1.75778	83900.3	1.17766	0.000301376	2.915	190.318	1.17766	0.00012309	1.72748	105804	1.17753	0.000148625			1.17759	8.79457e-05	2.09111	13861.6
1.18009	0.0001465	1.79805	64864	1.18009	6.35154e-05	1.76024	80940.3	1.18016	0.000306517	2.91746	191.074	1.18016	0.000128915	1.72994	103683	1.18003	0.000151605			1.18009	8.82129e-05	2.09357	13682.5
1.18259	0.00014948	1.80051	63610.8	1.18259	6.70054e-05	1.7627	78068.9	1.18266	0.000311645	2.91991	196.055	1.18266	0.000134706	1.73239	101752	1.18253	0.000154605			1.18259	8.84671e-05	2.09603	13528.6
1.18509	0.000152467	1.80296	62114.9	1.18509	7.0402e-05	1.76515	76064	1.18516	0.000316749	2.92237	200.756	1.18516	0.000140447	1.73485	100264	1.18503	0.000157612			1.18509	8.87127e-05	2.09848	13397
1.18759	0.000155449	1.80542	63052.7	1.18759	7.3703e-05	1.76761	73534.8	1.18766	0.000321823	2.92483	204.452	1.18766	0.000146124	1.73731	99075.6	1.18753	0.000160616			1.18759	8.89532e-05	2.10094	13294.6
1.19009	0.000158414	1.80788	67187.6	1.19009	7.69076e-05	1.77007	71211.6	1.19016	0.000326856	2.92728	207.838	1.19016	0.000151723	1.73976	98403.3	1.19003	0.000163606			1.19009	8.91908e-05	2.1034	13208.2
1.19259	0.000161348	1.81033	70247.7	1.19259	8.00165e-05	1.77252	69787.1	1.19266	0.000331838	2.92974	210.607	1.19266	0.000157231	1.74222	100172	1.19253	0.000166572			1.19259	8.94265e-05	2.10585	13126.8
1.19509	0.000164237	1.81279	69671.4	1.19509	8.30318e-05	1.77498	68372.7	1.19516	0.000336759	2.9322	214.683	1.19516	0.000162636	1.74468	100382	1.19503	0.000169504			1.19509	8.96595e-05	2.10831	13050
1.19759	0.000167068	1.81525	66132.4	1.19759	8.59563e-05	1.77744	75198.1	1.19766	0.000341609	2.93465	219.958	1.19766	0.000167927	1.74713	99125.7	1.19753	0.000172391			1.19759	8.98878e-05	2.11077	12973.3
1.20009	0.000169826	1.8177	62930.2	1.20009	8.87928e-05	1.77989	84081.5	1.20016	0.000346375	2.93711	225.018	1.20016	0.000173094	1.74959	98636.2	1.20003	0.000175223			1.20009	9.01088e-05	2.11322	12892.9
1.20259	0.000172499	1.82016	59772.2	1.20259	9.15439e-05	1.78235	89225.6	1.20266	0.000351048	2.93957	229.897	1.20266	0.000178126	1.75205	97950.7	1.20253	0.000177993			1.20259	9.03186e-05	2.11568	12812.3
1.20509	0.000175073	1.82262	56825.1	1.20509	9.42117e-05	1.78481	90318.3	1.20516	0.000355617	2.94202	236.409	1.20516	0.000183018	1.75451	96694.4	1.20503	0.00018069			1.20509	9.0513e-05	2.11814	12736.9
1.20759	0.00017754	1.82508	54274.4	1.20759	9.67981e-05	1.78727	87637.6	1.20766	0.000360071	2.94448	248.779	1.20766	0.000187763	1.75696	95095.6	1.20753	0.000183305			1.20759	9.06869e-05	2.1206	12666.4
1.21009	0.000179889	1.82753	51701.9	1.21009	9.93038e-05	1.78972	84547	1.21016	0.000364399	2.94694	267.559	1.21016	0.000192354	1.75942	93560.1	1.21003	0.000185829			1.21009	9.0836e-05	2.12305	12603.3
1.21259	0.000182114	1.82999	49291.8	1.21259	0.000101729	1.79218	81166.9	1.21266	0.000368591	2.9494	292.899	1.21266	0.000196791	1.76188	92181.3	1.21253	0.000188254			1.21259	9.09564e-05	2.12551	12546.9
1.21509	0.00018421	1.83245	47074.8	1.21509	0.000104073	1.79464	77709	1.21516	0.000372639	2.95185	322.723	1.21516	0.000201071	1.76433	92275	1.21503	0.000190572			1.21509	9.10455e-05	2.12797	12494.8
1.21759	0.000186175	1.8349	45012.5	1.21759	0.000106335	1.79709	74579.8	1.21766	0.000376532	2.95431	356.711	1.21766	0.000205194	1.76679	93687.1	1.21753	0.000192776			1.21759	9.11016e-05	2.13042	12444.8
1.22009	0.000188008	1.83736	43358.9	1.22009	0.000108512	1.79955	71587.1	1.22016	0.000380263	2.95677	394.548	1.22016	0.000209161	1.76925	94180.1	1.22003	0.00019486			1.22009	9.11244e-05	2.13288	12394.7
1.22259	0.00018971	1.83982	41931.4	1.22259	0.000110602	1.80201	68248	1.22266	0.000383825	2.95922	431.781	1.22266	0.000212973	1.7717	94184	1.22253	0.00019682			1.22259	9.1115e-05	2.13534	12340.1
1.22509	0.000191284	1.84227	40624	1.22509	0.000112602	1.80446	65363.6	1.22516	0.000387212	2.96168	467.626	1.22516	0.000216635	1.77416	93060.8	1.22503	0.00019865			1.22509	9.10757e-05	2.13779	12284.5
1.22759	0.000192734	1.84473	39342.1	1.22759	0.000114506	1.80692	62641.9	1.22766	0.000390418	2.96414	506.16	1.22766	0.000220147	1.77662	91259.4	1.22753	0.000200349			1.22759	9.10101e-05	2.14025	12229
1.23009	0.000194064	1.84719	38401.2	1.23009	0.000116312	1.80938	60509.4	1.23016	0.000393442	2.96659	547.394	1.23016	0.000223514	1.77907	89459.3	1.23003	0.000201917			1.23009	9.09227e-05	2.14271	12176.2
1.23259	0.00019528	1.84964	37962.1	1.23259	0.000118014	1.81183	59054	1.23266	0.000396279	2.96905	583.463	1.23266	0.000226737	1.78153	87689.9	1.23253	0.000203352			1.23259	9.08188e-05	2.14516	12126.5
1.23509	0.000196385	1.8521	37780.7	1.23509	0.000119606	1.81429	56838	1.23516	0.00039893	2.97151	614.169	1.23516	0.000229817	1.78399	86321.3	1.23503	0.000204658			1.23509	9.07029e-05	2.14762	12080.2
1.23759	0.000197383	1.85456	36648.7	1.23759	0.000121084	1.81675	55332	1.23766	0.000401396	2.97396	642.717	1.23766	0.000232754	1.78645	85018.7	1.23753	0.000205835			1.23759	9.0581e-05	2.15008	12038.1
1.24009	0.000198276	1.85702	35662.1	1.24009	0.000122443	1.81921	53197.4	1.24016	0.000403677	2.97642	667.174	1.24016	0.000235545	1.7889	83696.4	1.24003	0.000206887			1.24009	9.0458e-05	2.15254	11998.5
1.24259	0.000199064	1.85947	34813.8	1.24259	0.000123677	1.82166	50763.8	1.24266	0.000405777	2.97888	683.812	1.24266	0.000238186	1.79136	82549.1	1.24253	0.000207816			1.24259	9.03382e-05	2.15499	11959.4
1.24509	0.000199748	1.86193	34095.2	1.24509	0.000124782	1.82412	48040.1	1.24516	0.0004077	2.98134	698.789	1.24516	0.000240673	1.79382	81213.2	1.24503	0.000208626			1.24509	9.02252e-05	2.15745	11917.9
1.24759	0.000200325	1.86439	33420.3	1.24759	0.000125753	1.82658	45472.1	1.24766	0.000409452	2.98379	706.478	1.24766	0.000243	1.79627	79744.7	1.24753	0.000209319			1.24759	9.0122e-05	2.15991	11873.1
1.25009	0.000200792	1.86684	32815.4	1.25009	0.000126587	1.82903	43304.2	1.25016	0.000411035	2.98625	706.932	1.25016	0.000245159	1.79873	78185.3	1.25003	0.000209899			1.25009	9.00298e-05	2.16236	11826
1.25259	0.000201145	1.8693	32207.1	1.25259	0.000127283	1.83149	41362.8	1.25266	0.000412458	2.98871	707.896	1.25266	0.000247143	1.80119	76188	1.25253	0.000210367			1.25259	8.99494e-05	2.16482	11777.3
1.25509	0.000201382	1.87176	31627.3	1.25509	0.00012784	1.83395	39486.7	1.25516	0.000413727	2.99116	727.039	1.25516	0.000248944	1.80364	74150.7	1.25503	0.000210726			1.25509	8.98816e-05	2.16728	11727.6
1.25759	0.000201498	1.87421	31082	1.25759	0.000128257	1.8364	37793.8	1.25766	0.000414847	2.99362	781.023	1.25766	0.000250555	1.8061	72103.5	1.25753	0.000210977			1.25759	8.98259e-05	2.16973	11688.3
1.26009	0.000201492	1.87667	30590.6	1.26009	0.000128537	1.83886	36373.8	1.26016	0.000415826	2.99608	849.466	1.26016	0.00025197	1.80856	69962.6	1.26003	0.000211123			1.26009	8.97817e-05	2.17219	11635.5
1.26259	0.000201362	1.87913	30164.6	1.26259	0.000128682	1.84132	35140.5	1.26266	0.000416669	2.99853	867.349	1.26266	0.000253185	1.81101	67533.1	1.26253	0.000211165			1.26259	8.97477e-05	2.17465	11573.6
1.26509	0.000201106	1.88159	29800.1	1.26509	0.000128696	1.84377	34093.8	1.26516	0.000417383	1.26516	0.000254195	1.81347	65180.8			1.26503	0.000211105			1.26509	8.97225e-05	2.1771	11519.7
1.26759	0.000200727	1.88404	29430.1	1.26759	0.000128586	1.84623	33367.8	1.26766	0.000417975	1.26766	0.000255001	1.81593	62496.5			1.26753	0.000210944			1.26759	8.97048e-05	2.17956	11464.3
1.27009	0.000200227	1.8865	29072.3	1.27009	0.000128357	1.84869	33354.9	1.27016	0.00041845	1.27016	0.000255602	1.81839	59648.5			1.27003	0.000210684			1.27009	8.9693e-05	2.18202	11407
1.27259	0.00019961	1.88896	28724.6	1.27259	0.000128017	1.85115	32925.2	1.27266	0.000418815	1.27266	0.000256002	1.82084	56862.2			1.27253	0.000210329			1.27259	8.96854e-05	2.18448	11349.4
1.27509	0.000198882	1.89141	28383.7	1.27509	0.000127571	1.8536	32026.9	1.27516	0.000419072	1.27516	0.000256206	1.8233	54253.5			1.27503	0.000209882			1.27509	8.96802e-05	2.18693	11287.2
1.27759	0.000198047	1.89387	28027.4	1.27759	0.00012703	1.85606	31212.7	1.27766	0.000419228	1.27766	0.00025622	1.82576	51828.5			1.27753	0.000209347			1.27759	8.9675e-05	2.18939	11222.8
1.28009	0.000197114	1.89633	27678.3	1.28009	0.000126398	1.85852	30492.5	1.28016	0.000419285	1.28016	0.000256053	1.82821	50012			1.28003	0.000208726			1.28009	8.96677e-05	2.19185	11159
1.28259	0.00019609	1.89878	27338.1	1.28259	0.000125682	1.86097	29858.6	1.28266	0.000419247	1.28266	0.000255713	1.83067	48263.2			1.28253	0.000208026			1.28259	8.96558e-05	2.1943	11097.3
1.28509	0.000194982	1.90124	27024	1.28509	0.000124889	1.86343	29295.2	1.28516	0.000419114	1.28516	0.000255209	1.83313	46293.6			1.28503	0.000207251			1.28509	8.96372e-05	2.19676	11037.7
1.28759	0.000193797	1.9037	26731.1	1.28759	0.000124023	1.86589	28803.2	1.28766	0.000418889	1.28766	0.000254552	1.83558	44569.9			1.28753	0.000206406			1.28759	8.96089e-05	2.19922	10977.2
1.29009	0.000192544	1.90615	26475.9	1.29009	0.000123088	1.86834	28425.3	1.29016	0.000418571	1.29016	0.00025375	1.83804	42809			1.29003	0.000205497			1.29009	8.95678e-05	2.20167	10915.8
1.29259	0.000191229	1.90861	26237.3	1.29259	0.000122086	1.8708	28050.7	1.29266	0.000418161	1.29266	0.000252814	1.8405	41184.5			1.29253	0.000204532			1.29259	8.95111e-05	2.20413	10857.5
1.29509	0.000189858	1.91107	25990.5	1.29509	0.00012102	1.87326	27667.1	1.29516	0.000417658	1.29516	0.000251752	1.84295	39705.9			1.29503	0.000203516			1.29509	8.94346e-05	2.20659	10803.1
1.29759	0.000188439	1.91353	25732.7	1.29759	0.000119889	1.87572	27285.9	1.29766	0.000417063	1.29766	0.000250573	1.84541	38417.6			1.29753	0.000202457			1.29759	8.93346e-05	2.20904	10751
1.30009	0.000186977	1.91598	25476	1.30009	0.000118693	1.87817	26902	1.30016	0.000416374	1.30016	0.000249285	1.84787	37297.6			1.30003	0.00020136			1.30009	8.92076e-05	2.2115	10700
1.30259	0.000185479	1.91844	25241.1	1.30259	0.000117432	1.88063	26747.1	1.30266	0.000415594	1.30266	0.000247896	1.85033	36358.2			1.30253	0.000200234			1.30259	8.90494e-05	2.21396	10649.9
1.30509	0.000183951	1.9209	25035.5	1.30509	0.000116105	1.88309	26653.9	1.30516	0.00041472	1.30516	0.000246412	1.85278	35518.4			1.30503	0.000199083			1.30509	8.88572e-05	2.21642	10603
1.30759	0.000182399	1.92335	24852.4	1.30759	0.000114712	1.88554	26261.9	1.30766	0.000413755	1.30766	0.000244842	1.85524	34844.1			1.30753	0.000197915			1.30759	8.86284e-05	2.21887	10558.7
1.31009	0.00018083	1.92581	24697.6	1.31009	0.000113253	1.888	25904.5	1.31016	0.0004127	1.31016	0.000243192	1.8577	34260.5			1.31003	0.000196735			1.31009	8.8361e-05	2.22133	10516.5
1.31259	0.00017925	1.92827	24559.4	1.31259	0.000111731	1.89046	25583.6	1.31266	0.000411556	1.31266	0.000241469	1.86015	34567.5			1.31253	0.000195549			1.31259	8.80542e-05	2.22379	10477.6
1.31509	0.000177667	1.93072	24442.3	1.31509	0.000110147	1.89291	25305.4	1.31516	0.000410326	1.31516	0.000239681	1.86261	34467.6			1.31503	0.000194361			1.31509	8.77077e-05	2.22624	10441.2
1.31759	0.000176085	1.93318	24310.7	1.31759	0.000108505	1.89537	25065.7	1.31766	0.000409012	1.31766	0.000237833	1.86507	34102.1			1.31753	0.000193176			1.31759	8.73224e-05	2.2287	10406.5
1.32009	0.000174512	1.93564	24162.1	1.32009	0.00010681	1.89783	24832.3	1.32016	0.000407617	1.32016	0.000235934	1.86752	33621			1.32003	0.000191999			1.32009	8.69005e-05	2.23116	10375
1.32259	0.000172954	1.93809	24029.1	1.32259	0.000105068	1.90028	24601.2	1.32266	0.000406146	1.32266	0.000233989	1.86998	32864.9			1.32253	0.000190832			1.32259	8.64457e-05	2.23361	10347.4
1.32509	0.000171416	1.94055	23904.4	1.32509	0.000103287	1.90274	24381.3	1.32516	0.000404601	1.32516	0.000232003	1.87244	32048.9			1.32503	0.000189681			1.32509	8.59624e-05	2.23607	10321.8
1.32759	0.000169903	1.94301	23799.4	1.32759	0.000101473	1.9052	24160.1	1.32766	0.000402988	1.32766	0.000229984	1.8749	31331.6			1.32753	0.000188548			1.32759	8.54567e-05	2.23853	10298.8
1.33009	0.000168418	1.94547	23719.5	1.33009	9.96352e-05	1.90766	23949.7	1.33016	0.000401311	1.33016	0.000227935	1.87735	30711.7			1.33003	0.000187437			1.33009	8.49357e-05	2.24099	10277.6
1.33259	0.000166964	1.94792	23659	1.33259	9.77799e-05	1.91011	23780.7	1.33266	0.000399576	1.33266	0.00022586	1.87981	30155.8			1.33253	0.00018635			1.33259	8.44073e-05	2.24344	10257.2
1.33509	0.000165543	1.95038	23611.6	1.33509	9.59141e-05	1.91257	23621.8	1.33516	0.000397791	1.33516	0.000223761	1.88227	29615.1			1.33503	0.00018529			1.33509	8.38804e-05	2.2459	10237
1.33759	0.000164156	1.95284	23576.3	1.33759	9.40441e-05	1.91503	23494	1.33766	0.000395963	1.33766	0.000221639	1.88472	29078.5			1.33753	0.000184259			1.33759	8.33633e-05	2.24836	10216.3
1.34009	0.000162804	1.95529	23550.5	1.34009	9.21756e-05	1.91748	23408.2	1.34016	0.0003941	1.34016	0.000219497	1.88718	28573.4			1.34003	0.000183259			1.34009	8.28652e-05	2.25081	10197.4
1.34259	0.000161486	1.95775	23525.5	1.34259	9.0313e-05	1.91994	23314.7	1.34266	0.000392212	1.34266	0.000217334	1.88964	28096.1			1.34253	0.00018229			1.34259	8.23954e-05	2.25327	10180.6
1.34509	0.000160199	1.96021	23497.5	1.34509	8.84599e-05	1.9224	23204.9	1.34516	0.000390309	1.34516	0.000215151	1.89209	27646.2			1.34503	0.000181355			1.34509	8.19633e-05	2.25573	10168.5
1.34759	0.000158944	1.96266	23463.9	1.34759	8.66187e-05	1.92485	23090.8	1.34766	0.000388401	1.34766	0.000212947	1.89455	27238.9			1.34753	0.000180454			1.34759	8.15775e-05	2.25818	10151.9
1.35009	0.000157718	1.96512	23428.4	1.35009	8.47911e-05	1.92731	22989.2	1.35016	0.0003865	1.35016	0.000210724	1.89701	26874.9			1.35003	0.000179588			1.35009	8.12466e-05	2.26064	10130.4
1.35259	0.000156519	1.96758	23399.3	1.35259	8.29783e-05	1.92977	22910.5	1.35266	0.000384614	1.35266	0.000208484	1.89946	26542.5			1.35253	0.000178754			1.35259	8.09782e-05	2.2631	10110.2
1.35509	0.000155347	1.97003	23380.5	1.35509	8.11813e-05	1.93222	22846.8	1.35516	0.000382753	1.35516	0.000206229	1.90192	26249.3			1.35503	0.000177953			1.35509	8.07793e-05	2.26555	10091
1.35759	0.000154202	1.97249	23373.3	1.35759	7.94008e-05	1.93468	22796.6	1.35766	0.000380925	1.35766	0.000203962	1.90438	25948.2			1.35753	0.000177183			1.35759	8.06564e-05	2.26801	10071.1
1.36009	0.000153083	1.97495	23372.3	1.36009	7.76374e-05	1.93714	22798.6	1.36016	0.000379137	1.36016	0.00020169	1.90684	25640.8			1.36003	0.000176442			1.36009	8.06153e-05	2.27047	10047.5
1.36259	0.000151993	1.97741	23374.9	1.36259	7.58916e-05	1.9396	22805.2	1.36266	0.000377395	1.36266	0.000199417	1.90929	25358.2			1.36253	0.000175729			1.36259	8.06601e-05	2.27293	10023.2
1.36509	0.000150932	1.97986	23377.1	1.36509	7.4164e-05	1.94205	22800.5	1.36516	0.000375704	1.36516	0.000197149	1.91175	25097.3			1.36503	0.00017504			1.36509	8.07941e-05	2.27538	10000.8
1.36759	0.000149905	1.98232	23372.8	1.36759	7.24553e-05	1.94451	22786.8	1.36766	0.000374066	1.36766	0.000194892	1.91421	24866.8			1.36753	0.000174374			1.36759	8.10185e-05	2.27784	9980.06
1.37009	0.000148916	1.98478	23362.3	1.37009	7.07658e-05	1.94697	22760.4	1.37016	0.000372482	1.37016	0.000192653	1.91666	24662			1.37003	0.000173729			1.37009	8.13337e-05	2.2803	9957.25
1.37259	0.000147972	1.98723	23347.8	1.37259	6.90959e-05	1.94942	22730.7	1.37266	0.000370952	1.37266	0.000190436	1.91912	24474.6			1.37253	0.000173103			1.37259	8.17385e-05	2.28275	9939.02
1.37509	0.000147078	1.98969	23342.6	1.37509	6.74455e-05	1.95188	22702.3	1.37516	0.000369475	1.37516	0.000188244	1.92158	24304.1			1.37503	0.000172495			1.37509	8.22301e-05	2.28521	9924.14
1.37759	0.000146241	1.99215	23342	1.37759	6.5814e-05	1.95434	22677.8	1.37766	0.000368048	1.37766	0.00018608	1.92403	24162.5			1.37753	0.000171906			1.37759	8.28037e-05	2.28767	9891.53
1.38009	0.000145472	1.9946	23334.4	1.38009	6.4201e-05	1.95679	22666	1.38016	0.000366669	1.38016	0.000183943	1.92649	24048.4			1.38003	0.000171335			1.38009	8.34533e-05	2.29012	9851.8
1.38259	0.000144776	1.99706	23327.1	1.38259	6.26047e-05	1.95925	22664.4	1.38266	0.000365334	1.38266	0.000181832	1.92895	23943.3			1.38253	0.000170783			1.38259	8.41714e-05	2.29258	9807
1.38509	0.000144164	1.99952	23323.8	1.38509	6.10231e-05	1.96171	22671.8	1.38516	0.000364038	1.38516	0.000179746	1.9314	23833.8			1.38503	0.000170254			1.38509	8.49485e-05	2.29504	9754.82
1.38759	0.000143644	2.00197	23329.1	1.38759	5.94534e-05	1.96416	22682.9	1.38766	0.000362778	1.38766	0.00017768	1.93386	23730			1.38753	0.000169751			1.38759	8.57745e-05	2.29749	9694.43
1.39009	0.000143223	2.00443	23310.1	1.39009	5.7892e-05	1.96662	22693.5	1.39016	0.000361549	1.39016	0.000175629	1.93632	23639.9			1.39003	0.000169276			1.39009	8.66387e-05	2.29995	9628.4
1.39259	0.000142909	2.00689	23275.5	1.39259	5.63339e-05	1.96908	22698.7	1.39266	0.000360346	1.39266	0.00017359	1.93878	23566.3			1.39253	0.000168835			1.39259	8.75299e-05	2.30241	9559.64
1.39509	0.000142708	2.00935	23255.8	1.39509	5.47739e-05	1.97154	22697.7	1.39516	0.000359164	1.39516	0.000171558	1.94123	23503.1			1.39503	0.000168432			1.39509	8.84373e-05	2.30487	9487.4
1.39759	0.000142623	2.0118	23233.2	1.39759	5.32074e-05	1.97399	22694	1.39766	0.000357998	1.39766	0.000169529	1.94369	23447.9			1.39753	0.000168072			1.39759	8.93502e-05	2.30732	9408.11
1.40009	0.000142659	2.01426	23210.3	1.40009	5.16296e-05	1.97645	22691.7	1.40016	0.000356842	1.40016	0.0001675	1.94615	23403.2			1.40003	0.00016776			1.40009	9.02593e-05	2.30978	9324.96
1.40259	0.000142818	2.01672	23186.7	1.40259	5.00361e-05	1.97891	22693.7	1.40266	0.000355691	1.40266	0.00016547	1.9486	23368.9			1.40253	0.0001675			1.40259	9.11552e-05	2.31224	9232.5
1.40509	0.000143101	2.01917	23159.6	1.40509	4.84232e-05	1.98136	22702.9	1.40516	0.00035454	1.40516	0.000163437	1.95106	23332.3			1.40503	0.000167299			1.40509	9.20315e-05	2.31469	9128.72
1.40759	0.000143506	2.02163	23130	1.40759	4.67883e-05	1.98382	22718.4	1.40766	0.000353384	1.40766	0.0001614	1.95352	23286.3			1.40753	0.000167161			1.40759	9.2883e-05	2.31715	9015.84
1.41009	0.000144034	2.02409	23096.6	1.41009	4.51299e-05	1.98628	22746.4	1.41016	0.000352218	1.41016	0.00015936	1.95597	23235.7			1.41003	0.00016709			1.41009	9.3706e-05	2.31961	8899.07
1.41259	0.000144681	2.02654	23061.9	1.41259	4.34475e-05	1.98873	22780.5	1.41266	0.000351037	1.41266	0.000157318	1.95843	23185.3			1.41253	0.000167091			1.41259	9.44982e-05	2.32206	8783.7
1.41509	0.000145445	2.029	23025.1	1.41509	4.17425e-05	1.99119	22797.8	1.41516	0.000349838	1.41516	0.000155277	1.96089	23138.9			1.41503	0.00016717			1.41509	9.52593e-05	2.32452	8662.85
1.41759	0.000146323	2.03146	22987.3	1.41759	4.00172e-05	1.99365	22807.7	1.41766	0.000348619	1.41766	0.000153238	1.96334	23102.4			1.41753	0.00016733			1.41759	9.59904e-05	2.32698	8535.18
1.42009	0.000147312	2.03391	22947.1	1.42009	3.82753e-05	1.9961	22813.9	1.42016	0.000347378	1.42016	0.000151206	1.9658	23076.1			1.42003	0.000167577			1.42009	9.66941e-05	2.32943	8403.13
1.42259	0.000148408	2.03637	22904.9	1.42259	3.65216e-05	1.99856	22831.9	1.42266	0.000346113	1.42266	0.000149183	1.96826	23057.1			1.42253	0.000167915			1.42259	9.73738e-05	2.33189	8265
1.42509	0.000149608	2.03883	22859.9	1.42509	3.47612e-05	2.00102	22847.9	1.42516	0.000344825	1.42516	0.000147174	1.97072	23046.1			1.42503	0.000168351			1.42509	9.80353e-05	2.33435	8119.71
1.42759	0.000150911	2.04129	22811.6	1.42759	3.29999e-05	2.00348	22844.7	1.42766	0.000343513	1.42766	0.000145183	1.97317	23040.3			1.42753	0.000168888			1.42759	9.86849e-05	2.33681	7966.34
1.43009	0.000152313	2.04374	22757.7	1.43009	3.12436e-05	2.00593	22839.1	1.43016	0.00034218	1.43016	0.000143215	1.97563	23028.1			1.43003	0.000169532			1.43009	9.93296e-05	2.33926	7806.19
1.43259	0.000153812	2.0462	22696.9	1.43259	2.94979e-05	2.00839	22844.8	1.43266	0.000340827	1.43266	0.000141274	1.97809	23006.8			1.43253	0.000170287			1.43259	9.9977e-05	2.34172	7646.28
1.43509	0.000155409	2.04866	22629.7	1.43509	2.77685e-05	2.01085	22850.2	1.43516	0.000339457	1.43516	0.000139365	1.98054	22982.4			1.43503	0.000171157			1.43509	0.000100635	2.34418	7489.3
1.43759	0.000157102	2.05111	22561.9	1.43759	2.60602e-05	2.0133	22853.2	1.43766	0.000338075	1.43766	0.000137495	1.983	22963.1			1.43753	0.000172147			1.43759	0.000101311	2.34663	7328.05
1.44009	0.000158892	2.05357	22492.5	1.44009	2.43778e-05	2.01576	22856.1	1.44016	0.000336685	1.44016	0.000135668	1.98546	22949.8			1.44003	0.000173259			1.44009	0.000102013	2.34909	7164.7
1.44259	0.00016078	2.05603	22416	1.44259	2.27259e-05	2.01822	22857.6	1.44266	0.000335293	1.44266	0.000133891	1.98791	22941.2			1.44253	0.000174499			1.44259	0.000102746	2.35155	6999.71
1.44509	0.000162768	2.05848	22332.6	1.44509	2.11084e-05	2.02067	22856.6	1.44516	0.000333905	1.44516	0.000132169	1.99037	22937.7			1.44503	0.000175868			1.44509	0.000103517	2.354	6835.72
1.44759	0.000164855	2.06094	22246.7	1.44759	1.95299e-05	2.02313	22854.5	1.44766	0.000332529	1.44766	0.000130508	1.99283	22938			1.44753	0.000177371			1.44759	0.00010433	2.35646	6669.94
1.45009	0.000167047	2.0634	22157.7	1.45009	1.79948e-05	2.02559	22852.6	1.45016	0.000331173	1.45016	0.000128911	1.99528	22950.3			1.45003	0.000179012			1.45009	0.000105187	2.35892	6502.63
1.45259	0.000169346	2.06586	22071.7	1.45259	1.65077e-05	2.02805	22848.7	1.45266	0.000329848	1.45266	0.000127386	1.99774	22970.7			1.45253	0.000180795			1.45259	0.00010609	2.36137	6336.48
1.45509	0.000171759	2.06831	21972.4	1.45509	1.50737e-05	2.0305	22841.8	1.45516	0.000328563	1.45516	0.000125934	2.0002	22976.8			1.45503	0.000182726			1.45509	0.000107036	2.36383	6171.93
1.45759	0.00017429	2.07077	21858.1	1.45759	1.36979e-05	2.03296	22829.8	1.45766	0.00032733	1.45766	0.000124561	2.00266	22964.7			1.45753	0.000184812			1.45759	0.000108024	2.36629	6014.15
1.46009	0.000176944	2.07323	21740.1	1.46009	1.23856e-05	2.03542	22815.7	1.46016	0.000326159	1.46016	0.000123269	2.00511	22933.3			1.46003	0.000187061			1.46009	0.000109048	2.36875	5863.73
1.46259	0.000179729	2.07568	21620.3	1.46259	1.11431e-05	2.03787	22802	1.46266	0.000325065	1.46266	0.000122062	2.00757	22920.5			1.46253	0.000189483			1.46259	0.000110105	2.3712	5722.82
1.46509	0.000182652	2.07814	21497.3	1.46509	9.97693e-06	2.04033	22789.9	1.46516	0.000324059	1.46516	0.000120943	2.01003	22910.6			1.46503	0.000192089			1.46509	0.000111188	2.37366	5589.87
1.46759	0.000185721	2.0806	21372.1	1.46759	8.89333e-06	2.04279	22781.2	1.46766	0.000323153	1.46766	0.000119916	2.01248	22901.4			1.46753	0.000194889			1.46759	0.000112292	2.37612	5464.36
1.47009	0.000188944	2.08305	21241.7	1.47009	7.89875e-06	2.04524	22770.3	1.47016	0.00032236	1.47016	0.000118985	2.01494	22894.7			1.47003	0.000197896			1.47009	0.000113413	2.37857	5352.48
1.47259	0.000192328	2.08551	21099.8	1.47259	6.99924e-06	2.0477	22757.9	1.47266	0.000321693	1.47266	0.000118155	2.0174	22888.5			1.47253	0.000201122			1.47259	0.000114547	2.38103	5252.13
1.47509	0.00019588	2.08797	20970.5	1.47509	6.20072e-06	2.05016	22740.5	1.47516	0.000321161	1.47516	0.000117428	2.01985	22874.8			1.47503	0.00020458			1.47509	0.000115691	2.38349	5162.2
1.47759	0.000199607	2.09042	20843.3	1.47759	5.50838e-06	2.05261	22719.6	1.47766	0.000320776	1.47766	0.000116812	2.02231	22860			1.47753	0.000208282			1.47759	0.000116845	2.38594	5084.89
1.48009	0.000203514	2.09288	20678.9	1.48009	4.92636e-06	2.05507	22694.3	1.48016	0.000320551	1.48016	0.000116314	2.02477	22846.5			1.48003	0.000212241			1.48009	0.00011801	2.3884	5020.92
1.48259	0.000207606	2.09534	20505.4	1.48259	4.45859e-06	2.05753	22665.1	1.48266	0.000320494	1.48266	0.00011594	2.02723	22835			1.48253	0.000216465			1.48259	0.00011919	2.39086	4970.4
1.48509	0.000211888	2.0978	20329.9	1.48509	4.10829e-06	2.05999	22632.9	1.48516	0.000320616	1.48516	0.000115699	2.02968	22823.2			1.48503	0.000220966			1.48509	0.000120389	2.39332	4938.75
1.48759	0.000216362	2.10025	20152.7	1.48759	3.87813e-06	2.06244	22605.6	1.48766	0.000320925	1.48766	0.000115599	2.03214	22807.3			1.48753	0.000225751			1.48759	0.000121611	2.39577	4921.64
1.49009	0.000221029	2.10271	19977.8	1.49009	3.76989e-06	2.0649	22582.6	1.49016	0.000321432	1.49016	0.000115652	2.0346	22784.3			1.49003	0.000230828			1.49009	0.000122864	2.39823	4917.3
1.49259	0.00022589	2.10517	19802.1	1.49259	3.78486e-06	2.06736	22561.6	1.49266	0.000322145	1.49266	0.000115866	2.03705	22758.8			1.49253	0.000236201			1.49259	0.000124156	2.40069	4925.26
1.49509	0.000230942	2.10762	19623.5	1.49509	3.92414e-06	2.06981	22541.8	1.49516	0.000323071	1.49516	0.000116253	2.03951	22730.9			1.49503	0.000241874			1.49509	0.000125493	2.40314	4942.61
1.49759	0.000236184	2.11008	19435.4	1.49759	4.18752e-06	2.07227	22521.7	1.49766	0.000324218	1.49766	0.000116823	2.04197	22698.7			1.49753	0.000247851			1.49759	0.000126881	2.4056	4964.9
1.50009	0.000241613	2.11254	19239.4	1.50009	4.57532e-06	2.07473	22490.6	1.50016	0.000325591	1.50016	0.000117587	2.04442	22667.6			1.50003	0.000254133			1.50009	0.000128327	2.40806	4999.43
1.50259	0.000247224	2.11499	19041.3	1.50259	5.08758e-06	2.07718	22459.5	1.50266	0.000327197	1.50266	0.000118555	2.04688	22643.3			1.50253	0.000260723			1.50259	0.000129835	2.41051	5048.46
1.50509	0.000253012	2.11745	18842.1	1.50509	5.72423e-06	2.07964	22409.4	1.50516	0.00032904	1.50516	0.000119739	2.04934	22617.8			1.50503	0.000267622			1.50509	0.000131411	2.41297	5104.56
1.50759	0.000258972	2.11991	18641.9	1.50759	6.48479e-06	2.0821	22352.9	1.50766	0.000331124	1.50766	0.000121147	2.05179	22592.3			1.50753	0.000274832			1.50759	0.000133057	2.41543	5161.16
1.51009	0.000265096	2.12236	18451	1.51009	7.36917e-06	2.08455	22305.1	1.51016	0.000333453	1.51016	0.00012279	2.05425	22567.3			1.51003	0.000282355			1.51009	0.000134775	2.41788	5214.27
1.51259	0.000271378	2.12482	18273.1	1.51259	8.37698e-06	2.08701	22297	1.51266	0.00033603	1.51266	0.000124676	2.05671	22538.4			1.51253	0.000290193			1.51259	0.000136568	2.42034	5267.03
1.51509	0.000277812	2.12728	18095.8	1.51509	9.50795e-06	2.08947	22325.7	1.51516	0.000338855	1.51516	0.000126813	2.05917	22504.6			1.51503	0.000298347			1.51509	0.000138434	2.4228	5314.72
1.51759	0.00028439	2.12974	17910.5	1.51759	1.07617e-05	2.09193	22327.5	1.51766	0.000341929	1.51766	0.000129208	2.06162	22468.6			1.51753	0.000306822			1.51759	0.000140377	2.42526	5350
1.52009	0.000291107	2.13219	17722.1	1.52009	1.21382e-05	2.09438	22279.8	1.52016	0.000345253	1.52016	0.000131867	2.06408	22426.9			1.52003	0.000315618			1.52009	0.000142394	2.42771	5378.21
1.52259	0.000297954	2.13465	17533.2	1.52259	1.36379e-05	2.09684	22257.4	1.52266	0.000348824	1.52266	0.000134795	2.06654	22384.4			1.52253	0.000324739			1.52259	0.000144488	2.43017	5403.59
1.52509	0.000304925	2.13711	17342.6	1.52509	1.52612e-05	2.0993	22234.8	1.52516	0.00035264	1.52516	0.000137995	2.06899	22346.2			1.52503	0.000334187			1.52509	0.000146659	2.43263	5422.02
1.52759	0.000312015	2.13956	17153.6	1.52759	1.70097e-05	2.10175	22167.3	1.52766	0.0003567	1.52766	0.000141468	2.07145	22310.6			1.52753	0.000343966			1.52759	0.000148909	2.43508	5425.89
1.53009	0.000319217	2.14202	16971.3	1.53009	1.88854e-05	2.10421	22099.8	1.53016	0.000360998	1.53016	0.000145215	2.07391	22276.7			1.53003	0.000354077			1.53009	0.00015124	2.43754	5435
1.53259	0.000326526	2.14448	16793.7	1.53259	2.08906e-05	2.10667	22037.7	1.53266	0.000365532	1.53266	0.000149234	2.07636	22244.2			1.53253	0.000364522			1.53259	0.000153656	2.44	5431.2
1.53509	0.000333935	2.14693	16622.3	1.53509	2.30292e-05	2.10912	21970.8	1.53516	0.000370298	1.53516	0.000153523	2.07882	22208.6			1.53503	0.000375301			1.53509	0.000156162	2.44245	5419.71
1.53759	0.00034144	2.14939	16451.4	1.53759	2.53051e-05	2.11158	21916.3	1.53766	0.000375291	1.53766	0.000158078	2.08128	22182.5			1.53753	0.000386413			1.53759	0.000158761	2.44491	5410.9
1.54009	0.000349035	2.15185	16282.3	1.54009	2.77227e-05	2.11404	21875.1	1.54016	0.00038051	1.54016	0.000162894	2.08373	22144.5			1.54003	0.000397856			1.54009	0.00016146	2.44737	5405.99
1.54259	0.000356716	2.1543	16115.8	1.54259	3.0287e-05	2.11649	21833.6	1.54266	0.000385951	1.54266	0.000167966	2.08619	22083.2			1.54253	0.000409629			1.54259	0.000164262	2.44982	5398.79
1.54509	0.000364479	2.15676	15948.1	1.54509	3.30033e-05	2.11895	21796.7	1.54516	0.000391615	1.54516	0.000173286	2.08865	22016			1.54503	0.000421728			1.54509	0.000167174	2.45228	5364.21
1.54759	0.00037232	2.15922	15783.4	1.54759	3.5876e-05	2.12141	21731.4	1.54766	0.000397502	1.54766	0.00017885	2.09111	21956.7			1.54753	0.000434148			1.54759	0.000170198	2.45474	5307.63
1.55009	0.000380233	2.16168	15622.8	1.55009	3.89107e-05	2.12387	21640.3	1.55016	0.000403615	1.55016	0.000184651	2.09356	21905.2			1.55003	0.000446884			1.55009	0.000173338	2.4572	5264.24
1.55259	0.000388214	2.16413	15466.3	1.55259	4.21122e-05	2.12632	21561	1.55266	0.000409957	1.55266	0.000190685	2.09602	21856.7			1.55253	0.00045993			1.55259	0.000176597	2.45965	5238.29
1.55509	0.000396258	2.16659	15313.4	1.55509	4.54848e-05	2.12878	21477.7	1.55516	0.000416534	1.55516	0.000196949	2.09848	21813.9			1.55503	0.000473278			1.55509	0.000179975	2.46211	5228.46
1.55759	0.000404359	2.16905	15164.7	1.55759	4.9033e-05	2.13124	21372.3	1.55766	0.000423351	1.55766	0.00020344	2.10093	21783.6			1.55753	0.00048692			1.55759	0.000183471	2.46457	5235.22
1.56009	0.00041251	2.1715	15028.5	1.56009	5.27606e-05	2.13369	21275.1	1.56016	0.000430415	1.56016	0.00021016	2.10339	21754.3			1.56003	0.00050085			1.56009	0.000187083	2.46702	5255.36
1.56259	0.000420707	2.17396	14907.7	1.56259	5.66713e-05	2.13615	21191.2	1.56266	0.000437735	1.56266	0.000217111	2.10585	21692.4			1.56253	0.000515057			1.56259	0.000190808	2.46948	5314.74
1.56509	0.000428942	2.17642	14788.4	1.56509	6.07689e-05	2.13861	21110.4	1.56516	0.000445318	1.56516	0.000224295	2.1083	21635			1.56503	0.000529533			1.56509	0.00019464	2.47194	5422.86
1.56759	0.000437208	2.17887	14650.3	1.56759	6.50574e-05	2.14106	21019.8	1.56766	0.000453172	1.56766	0.000231722	2.11076	21603.6			1.56753	0.000544271			1.56759	0.000198573	2.47439	5578.48
1.57009	0.000445499	2.18133	14516	1.57009	6.95414e-05	2.14352	20913.9	1.57016	0.000461305	1.57016	0.000239398	2.11322	21582			1.57003	0.000559261			1.57009	0.0002026	2.47685	5812.64
1.57259	0.000453809	2.18379	14384.4	1.57259	7.42257e-05	2.14598	20800.2	1.57266	0.000469725	1.57266	0.000247336	2.11567	21511			1.57253	0.000574497			1.57259	0.000206715	2.47931	6166.62
1.57509	0.000462136	2.18624	14251.4	1.57509	7.91169e-05	2.14843	20685.1	1.57516	0.00047844	1.57516	0.000255548	2.11813	21453.6			1.57503	0.000589971			1.57509	0.000210907	2.48176	6703.89
1.57759	0.000470475	2.1887	14120.5	1.57759	8.42227e-05	2.15089	20566.8	1.57766	0.000487458	1.57766	0.000264047	2.12059	21405.4			1.57753	0.000605676			1.57759	0.000215167	2.48422	7546.9
1.58009	0.000478825	2.19116	13993.1	1.58009	8.95524e-05	2.15335	20451.9	1.58016	0.000496787	1.58016	0.000272848	2.12305	21344.9			1.58003	0.000621608			1.58009	0.000219484	2.48668	8947.33
1.58259	0.000487189	2.19362	13871.5	1.58259	9.5117e-05	2.15581	20338.8	1.58266	0.000506437	1.58266	0.000281968	2.1255	21272.4			1.58253	0.000637764			1.58259	0.000223848	2.48914	11371.8
1.58509	0.000495568	2.19607	13757.1	1.58509	0.000100929	2.15826	20221.2	1.58516	0.000516419	1.58516	0.000291424	2.12796	21185.2			1.58503	0.00065414			1.58509	0.000228247	2.49159	16041.1
1.58759	0.00050397	2.19853	13644.6	1.58759	0.000107003	2.16072	20116.1	1.58766	0.000526747	1.58766	0.000301235	2.13042	21085.7			1.58753	0.000670736			1.58759	0.000232669	2.49405	27874.5
1.59009	0.000512401	2.20099	13528.9	1.59009	0.000113355	2.16318	20022.9	1.59016	0.000537435	1.59016	0.000311418	2.13287	20978.3			1.59003	0.000687553			1.59009	0.000237101	2.49651	104247
1.59259	0.000520871	2.20344	13417.9	1.59259	0.000120002	2.16563	19904.4	1.59266	0.000548502	1.59266	0.000321994	2.13533	20863.6			1.59253	0.000704596			1.59259	0.00024153	2.49896	-76023.1
1.59509	0.000529392	2.2059	13310.7	1.59509	0.000126961	2.16809	19762	1.59516	0.000559969	1.59516	0.000332984	2.13779	20751.5			1.59503	0.000721868			1.59509	0.000245945	2.50142	-32940.1
1.59759	0.000537975	2.20836	13214	1.59759	0.000134252	2.17055	19611.9	1.59766	0.00057186	1.59766	0.000344411	2.14024	20648.9			1.59753	0.000739378			1.59759	0.000250332	2.50388	-24153.2
1.60009	0.000546636	2.21081	13108.2	1.60009	0.000141895	2.173	19455.5	1.60016	0.000584204	1.60016	0.000356298	2.1427	20556.4			1.60003	0.000757136			1.60009	0.000254681	2.50633	-21731.1
1.60259	0.000555387	2.21327	12995.7	1.60259	0.000149911	2.17546	19298.9	1.60266	0.000597031	1.60266	0.000368671	2.14516	20465.3			1.60253	0.000775155			1.60259	0.000258981	2.50879	-22697.3
1.60509	0.000564245	2.21573	12891	1.60509	0.000158321	2.17792	19138.8	1.60516	0.000610376	1.60516	0.000381556	2.14761	20365			1.60503	0.000793451			1.60509	0.000263222	2.51125	-27700.1
1.60759	0.000573226	2.21818	12789.8	1.60759	0.000167149	2.18037	18987.3	1.60766	0.000624276	1.60766	0.000394984	2.15007	20248			1.60753	0.000812042			1.60759	0.000267396	2.5137	-44325.1
1.61009	0.000582346	2.22064	12686.5	1.61009	0.000176416	2.18283	18839.9	1.61016	0.000638771	1.61016	0.000408987	2.15253	20121.8			1.61003	0.00083095			1.61009	0.000271495	2.51616	-246966
1.61259	0.000591623	2.2231	12583.1	1.61259	0.000186146	2.18529	18696.6	1.61266	0.000653903	1.61266	0.0004236	2.15499	19990.6			1.61253	0.000850199			1.61259	0.000275511
1.61509	0.000601078	2.22556	12479.7	1.61509	0.000196364	2.18775	18543.7	1.61516	0.000669716	1.61516	0.000438862	2.15744	19861.3			1.61503	0.000869817			1.61509	0.000279438
1.61759	0.000610728	2.22801	12378	1.61759	0.000207096	2.1902	18388.9	1.61766	0.000686256	1.61766	0.000454815	2.1599	19741.9			1.61753	0.000889834			1.61759	0.000283269
1.62009	0.000620596	2.23047	12274.3	1.62009	0.000218369	2.19266	18238.7	1.62016	0.000703572	1.62016	0.000471502	2.16236	19615.5			1.62003	0.000910283			1.62009	0.000287
1.62259	0.000630704	2.23293	12167.8	1.62259	0.000230215	2.19512	18093.2	1.62266	0.000721712	1.62266	0.000488971	2.16481	19484.2			1.62253	0.000931202			1.62259	0.000290622
1.62509	0.000641077	2.23538	12060.8	1.62509	0.000242662	2.19757	17931.7	1.62516	0.000740726	1.62516	0.000507271	2.16727	19354.8			1.62503	0.000952629			1.62509	0.00029413
1.62759	0.000651738	2.23784	11958	1.62759	0.000255746	2.20003	17759.8	1.62766	0.000760665	1.62766	0.000526456	2.16973	19219.7			1.62753	0.000974604			1.62759	0.000297517
1.63009	0.000662715	2.2403	11856.9	1.63009	0.000269501	2.20249	17599.6	1.63016	0.000781582	1.63016	0.000546578	2.17218	19078			1.63003	0.000997168			1.63009	0.000300775
1.63259	0.000674036	2.24275	11758.3	1.63259	0.000283967	2.20494	17442.6	1.63266	0.000803531	1.63266	0.000567695	2.17464	18931.9			1.63253	0.00102037			1.63259	0.000303898
1.63509	0.000685729	2.24521	11668	1.63509	0.000299183	2.2074	17304.3	1.63516	0.000826564	1.63516	0.000589863	2.1771	18773			1.63503	0.00104424			1.63509	0.00030688
1.63759	0.000697825	2.24767	11574.6	1.63759	0.000315192	2.20986	17185.2	1.63766	0.000850738	1.63766	0.000613142	2.17955	18605.5			1.63753	0.00106883			1.63759	0.000309715
1.64009	0.000710353	2.25013	11477.6	1.64009	0.000332038	2.21232	17034.3	1.64016	0.000876107	1.64016	0.00063759	2.18201	18430.9			1.64003	0.00109418			1.64009	0.000312399
1.64259	0.000723345	2.25258	11380.5	1.64259	0.000349767	2.21477	16864.3	1.64266	0.00090273	1.64266	0.000663266	2.18447	18257.5			1.64253	0.00112034			1.64259	0.000314926
1.64509	0.00073683	2.25504	11279	1.64509	0.000368427	2.21723	16689.8	1.64516	0.000930664	1.64516	0.00069023	2.18693	18097.3			1.64503	0.00114734			1.64509	0.000317295
1.64759	0.000750841	2.2575	11172.6	1.64759	0.000388066	2.21969	16518.8	1.64766	0.000959966	1.64766	0.00071854	2.18938	17945.2			1.64753	0.00117521			1.64759	0.000319504
1.65009	0.000765406	2.25995	11073.2	1.65009	0.000408731	2.22214	16345.1	1.65016	0.000990694	1.65016	0.000748253	2.19184	17795.4			1.65003	0.001204			1.65009	0.000321553
1.65259	0.000780558	2.26241	10979.4	1.65259	0.000430472	2.2246	16180	1.65266	0.0010229	1.65266	0.000779427	2.1943	17650.6			1.65253	0.00123373			1.65259	0.000323443
1.65509	0.000796325	2.26487	10890.6	1.65509	0.000453337	2.22706	16023.4	1.65516	0.00105665	1.65516	0.000812115	2.19675	17506.3			1.65503	0.00126443			1.65509	0.000325176
1.65759	0.000812738	2.26732	10803.9	1.65759	0.000477372	2.22951	15874	1.65766	0.001092	1.65766	0.00084637	2.19921	17340.5			1.65753	0.00129613			1.65759	0.000326755
1.66009	0.000829827	2.26978	10712.2	1.66009	0.000502624	2.23197	15730.3	1.66016	0.00112899	1.66016	0.000882242	2.20167	17169.5			1.66003	0.00132886			1.66009	0.000328181
1.66259	0.000847621	2.27224	10615.3	1.66259	0.000529135	2.23443	15595.1	1.66266	0.00116769	1.66266	0.000919777	2.20412	16984.8			1.66253	0.00136262			1.66259	0.000329458
1.66509	0.000866147	2.27469	10519.1	1.66509	0.000556945	2.23688	15448.4	1.66516	0.00120813	1.66516	0.000959019	2.20658	16807.7			1.66503	0.00139745			1.66509	0.000330587
1.66759	0.000885432	2.27715	10423.5	1.66759	0.000586091	2.23934	15290.3	1.66766	0.00125036	1.66766	0.00100001	2.20904	16638.6			1.66753	0.00143334			1.66759	0.00033157
1.67009	0.000905504	2.27961	10327.4	1.67009	0.000616607	2.2418	15128.1	1.67016	0.00129443	1.67016	0.00104278	2.2115	16487.7			1.67003	0.00147032			1.67009	0.000332407
1.67259	0.000926388	2.28207	10232.1	1.67259	0.000648521	2.24426	14961.8	1.67266	0.00134037	1.67266	0.00108736	2.21395	16331.2			1.67253	0.0015084			1.67259	0.0003331
1.67509	0.000948108	2.28452	10140.8	1.67509	0.000681856	2.24671	14788.7	1.67516	0.00138821	1.67516	0.00113378	2.21641	16170.5			1.67503	0.00154756			1.67509	0.000333649
1.67759	0.000970687	2.28698	10066.1	1.67759	0.000716632	2.24917	14629.7	1.67766	0.00143798	1.67766	0.00118206	2.21887	16018			1.67753	0.00158783			1.67759	0.000334054
1.68009	0.000994146	2.28944	10000.4	1.68009	0.000752862	2.25163	14482.9	1.68016	0.00148969	1.68016	0.00123222	2.22132	15853.1			1.68003	0.00162919			1.68009	0.000334316
1.68259	0.0010185	2.29189	9925.96	1.68259	0.000790553	2.25408	14339.4	1.68266	0.00154335	1.68266	0.00128426	2.22378	15703			1.68253	0.00167163			1.68259	0.000334434
1.68509	0.00104378	2.29435	9847.75	1.68509	0.000829706	2.25654	14186.8	1.68516	0.00159898	1.68516	0.00133819	2.22624	15538.2			1.68503	0.00171516			1.68509	0.00033441
1.68759	0.00106997	2.29681	9767.24	1.68759	0.000870316	2.259	14036.5	1.68766	0.00165657	1.68766	0.00139401	2.22869	15364.5			1.68753	0.00175974			1.68759	0.000334244
1.69009	0.00109711	2.29926	9687.87	1.69009	0.00091237	2.26145	13891.5	1.69016	0.00171611	1.69016	0.00145169	2.23115	15200.4			1.69003	0.00180538			1.69009	0.00033394
1.69259	0.00112519	2.30172	9609.65	1.69259	0.000955849	2.26391	13754.6	1.69266	0.00177759	1.69266	0.00151124	2.23361	15050.3			1.69253	0.00185203			1.69259	0.0003335
1.69509	0.00115422	2.30418	9531.54	1.69509	0.00100073	2.26637	13611.5	1.69516	0.00184098	1.69516	0.00157261	2.23606	14908.3			1.69503	0.00189968			1.69509	0.000332927
1.69759	0.00118419	2.30663	9461.72	1.69759	0.00104697	2.26882	13463.2	1.69766	0.00190625	1.69766	0.00163579	2.23852	14769.7			1.69753	0.0019483			1.69759	0.000332227
1.70009	0.0012151	2.30909	9398.69	1.70009	0.00109454	2.27128	13315.5	1.70016	0.00197336	1.70016	0.00170072	2.24098	14638.3			1.70003	0.00199786			1.70009	0.000331403
1.70259	0.00124694	2.31155	9338.47	1.70259	0.00114339	2.27374	13181.1	1.70266	0.00204226	1.70266	0.00176737	2.24344	14502.2			1.70253	0.00204831			1.70259	0.00033046
1.70509	0.00127969	2.31401	9269.56	1.70509	0.00119346	2.2762	13068.6	1.70516	0.0021129	1.70516	0.00183567	2.24589	14351.3			1.70503	0.00209964			1.70509	0.000329404
1.70759	0.00131332	2.31646	9185.94	1.70759	0.00124469	2.27865	12978.5	1.70766	0.00218523	1.70766	0.00190557	2.24835	14190.5			1.70753	0.00215178			1.70759	0.000328241
1.71009	0.00134782	2.31892	9109.84	1.71009	0.00129702	2.28111	12880	1.71016	0.00225916	1.71016	0.00197699	2.25081	14022.6			1.71003	0.00220471			1.71009	0.000326973
1.71259	0.00138315	2.32138	9035.44	1.71259	0.00135038	2.28357	12783.4	1.71266	0.00233463	1.71266	0.00204987	2.25326	13862.7			1.71253	0.00225838			1.71259	0.000325607
1.71509	0.00141929	2.32383	8954.59	1.71509	0.00140468	2.28602	12668.8	1.71516	0.00241155	1.71516	0.00212413	2.25572	13724.9			1.71503	0.00231275			1.71509	0.000324147
1.71759	0.0014562	2.32629	8877.85	1.71759	0.00145985	2.28848	12545.7	1.71766	0.00248984	1.71766	0.00219968	2.25818	13595.6			1.71753	0.00236779			1.71759	0.000322598
1.72009	0.00149383	2.32875	8800.66	1.72009	0.0015158	2.29094	12417.8	1.72016	0.0025694	1.72016	0.00227644	2.26063	13477.9			1.72003	0.00242345			1.72009	0.000320963
1.72259	0.00153217	2.3312	8721.49	1.72259	0.00157245	2.29339	12283.9	1.72266	0.00265015	1.72266	0.00235433	2.26309	13354.1			1.72253	0.00247969			1.72259	0.000319246
1.72509	0.00157117	2.33366	8635.53	1.72509	0.00162972	2.29585	12166.1	1.72516	0.00273197	1.72516	0.00243325	2.26555	13214.4			1.72503	0.00253648			1.72509	0.000317453
1.72759	0.00161079	2.33612	8539.14	1.72759	0.0016875	2.29831	12065	1.72766	0.00281477	1.72766	0.00251313	2.268	13072.7			1.72753	0.00259379			1.72759	0.000315585
1.73009	0.00165102	2.33857	8431.81	1.73009	0.00174573	2.30076	11967.3	1.73016	0.00289845	1.73016	0.00259388	2.27046	12937.3			1.73003	0.00265159			1.73009	0.000313648
1.73259	0.00169181	2.34103	8316.44	1.73259	0.0018043	2.30322	11849.3	1.73266	0.00298292	1.73266	0.0026754	2.27292	12792.1			1.73253	0.00270986			1.73259	0.000311646
1.73509	0.00173314	2.34349	8189.08	1.73509	0.00186314	2.30568	11728.4	1.73516	0.00306807	1.73516	0.00275764	2.27538	12645.3			1.73503	0.00276859			1.73509	0.000309582
1.73759	0.001775	2.34595	8061.2	1.73759	0.00192218	2.30814	11610.3	1.73766	0.00315384	1.73766	0.0028405	2.27783	12516.7			1.73753	0.00282776			1.73759	0.000307463
1.74009	0.00181737	2.3484	7932.6	1.74009	0.00198134	2.31059	11488.4	1.74016	0.00324012	1.74016	0.00292393	2.28029	12407.2			1.74003	0.00288738			1.74009	0.000305294
1.74259	0.00186024	2.35086	7808.77	1.74259	0.00204055	2.31305	11372.8	1.74266	0.00332686	1.74266	0.00300785	2.28275	12302.9			1.74253	0.00294745			1.74259	0.00030308
1.74509	0.00190361	2.35332	7691.34	1.74509	0.00209977	2.31551	11268.2	1.74516	0.003414	1.74516	0.00309224	2.2852	12201.2			1.74503	0.00300801			1.74509	0.000300829
1.74759	0.00194749	2.35577	7579.33	1.74759	0.00215896	2.31796	11165.8	1.74766	0.00350149	1.74766	0.00317705	2.28766	12099.7			1.74753	0.00306908			1.74759	0.000298548
1.75009	0.0019919	2.35823	7514.84	1.75009	0.00221808	2.32042	11067.2	1.75016	0.00358932	1.75016	0.00326226	2.29012	12001			1.75003	0.00313071			1.75009	0.000296243
1.75259	0.00203686	2.36069	7493.71	1.75259	0.00227713	2.32288	10993.6	1.75266	0.00367748	1.75266	0.00334788	2.29257	11907.2			1.75253	0.00319298			1.75259	0.000293923
1.75509	0.00208242	2.36314	7575.82	1.75509	0.00233613	2.32533	10936.8	1.75516	0.00376599	1.75516	0.00343394	2.29503	11800.2			1.75503	0.00325597			1.75509	0.000291595
1.75759	0.00212864	2.3656	7746.7	1.75759	0.00239511	2.32779	10865.1	1.75766	0.00385491	1.75766	0.00352048	2.29749	11674.5			1.75753	0.0033198			1.75759	0.000289267
1.76009	0.00217559	2.36806	7979.13	1.76009	0.00245415	2.33025	10803.4	1.76016	0.00394433	1.76016	0.00360759	2.29994	11556.2			1.76003	0.00338461			1.76009	0.000286946
1.76259	0.00222338	2.37051	8329.43	1.76259	0.00251336	2.3327	10751.1	1.76266	0.00403438	1.76266	0.00369541	2.3024	11452.6			1.76253	0.00345059			1.76259	0.00028464
1.76509	0.00227214	2.37297	8784.03	1.76509	0.00257289	2.33516	10667.8	1.76516	0.00412526	1.76516	0.00378412	2.30486	11358.3			1.76503	0.00351796			1.76509	0.000282358
1.76759	0.00232206	2.37543	9328.43	1.76759	0.00263297	2.33762	10569.8	1.76766	0.0042172	1.76766	0.00387394	2.30732	11283.9			1.76753	0.00358701			1.76759	0.000280108
1.77009	0.00237336	2.37789	9992.6	1.77009	0.00269388	2.34008	10493.1	1.77016	0.00431055	1.77016	0.0039652	2.30977	11206.8			1.77003	0.00365809			1.77009	0.000277897
1.77259	0.00242633	2.38034	10680.6	1.77259	0.00275599	2.34253	10422.5	1.77266	0.00440572	1.77266	0.00405829	2.31223	11108.1			1.77253	0.00373163			1.77259	0.000275733
1.77509	0.00248133	2.3828	11315.6	1.77509	0.00281977	2.34499	10355.4	1.77516	0.00450324	1.77516	0.00415369	2.31469	10994.2			1.77503	0.00380818			1.77509	0.000273625
1.77759	0.00253881	2.38526	11812.8	1.77759	0.00288581	2.34745	10276.6	1.77766	0.00460378	1.77766	0.00425205	2.31714	10898.2			1.77753	0.00388838			1.77759	0.00027158
1.78009	0.00259933	2.38771	12183.2	1.78009	0.00295486	2.3499	10193	1.78016	0.00470817	1.78016	0.00435413	2.3196	10820			1.78003	0.00397305			1.78009	0.000269607
1.78259	0.0026636	2.39017	12385.2	1.78259	0.00302783	2.35236	10116.9	1.78266	0.00481742	1.78266	0.00446089	2.32206	10712.6			1.78253	0.00406318			1.78259	0.000267712
1.78509	0.00273247	2.39263	12437.4	1.78509	0.00310584	2.35482	10020.5	1.78516	0.00493281	1.78516	0.0045735	2.32451	10602.6			1.78503	0.00415999			1.78509	0.000265905
1.78759	0.00280701	2.39508	12253.4	1.78759	0.00319028	2.35727	9912.37	1.78766	0.00505585	1.78766	0.00469339	2.32697	10510.9			1.78753	0.00426494			1.78759	0.000264191
1.79009	0.00288849	2.39754	11879.7	1.79009	0.00328281	2.35973	9806.79	1.79016	0.00518843	1.79016	0.00482229	2.32943	10418.9			1.79003	0.00437982			1.79009	0.00026258
1.79259	0.00297848	2.4	11361.1	1.79259	0.00338544	2.36219	9718.74	1.79266	0.00533279	1.79266	0.00496231	2.33188	10320.3			1.79253	0.00450676			1.79259	0.000261079
1.79509	0.00307885	2.40245	10743.1	1.79509	0.00350062	2.36465	9645.65	1.79516	0.00549165	1.79516	0.00511599	2.33434	10212.8			1.79503	0.00464835			1.79509	0.000259696
1.79759	0.00319185	2.40491	10182.2	1.79759	0.00363125	2.3671	9562.86	1.79766	0.00566827	1.79766	0.00528635	2.3368	10121.1			1.79753	0.00480766			1.79759	0.000258439
1.80009	0.00332018	2.40737	9640.05	1.80009	0.0037808	2.36956	9444.26	1.80016	0.00586655	1.80016	0.00547704	2.33926	10051			1.80003	0.00498835			1.80009	0.000257318
1.80259	0.00346704	2.40983	9006.85	1.80259	0.00395337	2.37202	9339.7	1.80266	0.00609108	1.80266	0.00569234	2.34171	9987.13			1.80253	0.00519476			1.80259	0.000256345
1.80509	0.00363618	2.41228	8302.67	1.80509	0.00415384	2.37447	9248.11	1.80516	0.00634734	1.80516	0.00593737	2.34417	9921.04			1.80503	0.005432			1.80509	0.000255529
1.80759	0.00383205	2.41474	7263.49	1.80759	0.00438789	2.37693	9151.67	1.80766	0.00664173	1.80766	0.00621812	2.34663	9858.64			1.80753	0.00570607			1.80759	0.000254887
1.81009	0.00405983	2.4172	6260.76	1.81009	0.00466221	2.37939	9053.72	1.81016	0.00698177	1.81016	0.00654162	2.34908	9801.99			1.81003	0.00602398			1.81009	0.000254432
1.81259	0.00432555	2.41965	5270.33	1.81259	0.00498456	2.38184	8937.26	1.81266	0.00737621	1.81266	0.00691606	2.35154	9723.07			1.81253	0.00639384			1.81259	0.000254184
1.81509	0.00463619	2.42211	4362.53	1.81509	0.00536392	2.3843	8792.77	1.81516	0.00783518	1.81516	0.00735094	2.354	9638.71			1.81503	0.00682508			1.81509	0.00025416
1.81759	0.00499976	2.42457	3590.52	1.81759	0.00581066	2.38676	8661.82	1.81766	0.00837035	1.81766	0.00785721	2.35645	9562.67			1.81753	0.00732849			1.81759	0.000254382
1.82009	0.00542547	2.42702	2948.22	1.82009	0.00633664	2.38921	8553.42	1.82016	0.0089951	1.82016	0.00844746	2.35891	9497.82			1.82003	0.00791644			1.82009	0.000254873
1.82259	0.00592376	2.42948	2431.64	1.82259	0.00695539	2.39167	8461.39	1.82266	0.00972469	1.82266	0.00913603	2.36137	9414.46			1.82253	0.00860301			1.82259	0.000255658
1.82509	0.00650648	2.43194	2021.34	1.82509	0.00768223	2.39413	8366.78	1.82516	0.0105764	1.82516	0.00993919	2.36383	9324.96			1.82503	0.00940409			1.82509	0.000256761
1.82759	0.00718695	2.4344	1695.9	1.82759	0.00853443	2.39659	8276.17	1.82766	0.0115697	1.82766	0.0108753	2.36628	9242.91			1.82753	0.0103376			1.82759	0.000258209
1.83009	0.0079801	2.43685	1437.86	1.83009	0.00953135	2.39904	8195.74	1.83016	0.0127263	1.83016	0.011965	2.36874	9155.28			1.83003	0.0114236			1.83009	0.000260029
1.83259	0.00890253	2.43931	1235.63	1.83259	0.0106945	2.4015	8119.58	1.83266	0.0140704	1.83266	0.0132311	2.3712	9070.45			1.83253	0.0126842			1.83259	0.000262248
1.83509	0.00997259	2.44177	1082.71	1.83509	0.0120478	2.40396	8026.23	1.83516	0.015629	1.83516	0.0146991	2.37365	9008.64			1.83503	0.0141441			1.83509	0.000264894
1.83759	0.0112105	2.44422	964.647	1.83759	0.0136173	2.40641	7935.06	1.83766	0.0174312	1.83766	0.0163969	2.37611	8958.45			1.83753	0.0158302			1.83759	0.000267994
1.84009	0.0126381	2.44668	866.067	1.84009	0.0154316	2.40887	7846.08	1.84016	0.0195092	1.84016	0.018355	2.37857	8905.43			1.84003	0.0177719			1.84009	0.000271576
1.84259	0.0142796	2.44914	782.35	1.84259	0.0175219	2.41133	7750.34	1.84266	0.0218975	1.84266	0.0206065	2.38102	8846.03			1.84253	0.0200009			1.84259	0.000275667
1.84509	0.0161604	2.45159	711.235	1.84509	0.0199213	2.41378	7657.69	1.84516	0.0246334	1.84516	0.0231869	2.38348	8788.86			1.84503	0.0225514			1.84509	0.000280294
1.84759	0.0183082	2.45405	649.487	1.84759	0.0226655	2.41624	7562.8	1.84766	0.0277565	1.84766	0.0261343	2.38594	8726.09			1.84753	0.0254599			1.84759	0.000285485
1.85009	0.0207521	2.45651	596.409	1.85009	0.0257923	2.4187	7458.18	1.85016	0.0313086	1.85016	0.0294889	2.38839	8663.82			1.85003	0.0287647			1.85009	0.00029127
1.85259	0.0235229	2.45896	551.543	1.85259	0.0293413	2.42115	7350.86	1.85266	0.0353337	1.85266	0.0332932	2.39085	8605.83			1.85253	0.0325063			1.85259	0.000297677
1.85509	0.0266527	2.46142	514.265	1.85509	0.0333537	2.42361	7283.58	1.85516	0.0398771	1.85516	0.0375911	2.39331	8535.63			1.85503	0.0367265			1.85509	0.000304739
1.85759	0.0301745	2.46388	484.92	1.85759	0.0378721	2.42607	7224.02	1.85766	0.0449857	1.85766	0.0424281	2.39577	8462.35			1.85753	0.0414685			1.85759	0.000312489
1.86009	0.0341224	2.46634	464.612	1.86009	0.04294	2.42853	7173.38	1.86016	0.050707	1.86016	0.0478506	2.39822	8380.76			1.86003	0.0467762			1.86009	0.000320964
1.86259	0.0385309	2.46879	453.067	1.86259	0.0486012	2.43098	7127.17	1.86266	0.0570886	1.86266	0.0539054	2.40068	8313.8			1.86253	0.052694			1.86259	0.000330206
1.86509	0.0434344	2.47125	451.656	1.86509	0.0548996	2.43344	7076.34	1.86516	0.0641781	1.86516	0.0606392	2.40314	8255.39			1.86503	0.0592658			1.86509	0.000340259
1.86759	0.0488672	2.47371	462.231	1.86759	0.0618784	2.4359	7003.67	1.86766	0.0720218	1.86766	0.068098	2.40559	8194.06			1.86753	0.0665349			1.86759	0.000351176
1.87009	0.0548627	2.47616	486.362	1.87009	0.0695792	2.43835	6949.71	1.87016	0.0806643	1.87016	0.0763263	2.40805	8121.27			1.87003	0.0745429			1.87009	0.000363011
1.87259	0.0614529	2.47862	527.348	1.87259	0.0780421	2.44081	6907.76	1.87266	0.0901477	1.87266	0.0853666	2.41051	8036.78			1.87253	0.0833296			1.87259	0.000375826
1.87509	0.068668	2.48108	582.326	1.87509	0.0873043	2.44327	6866.49	1.87516	0.100511	1.87516	0.0952583	2.41296	7954.4			1.87503	0.0929316			1.87509	0.000389689
1.87759	0.0765359	2.48353	637.841	1.87759	0.0973996	2.44572	6873.24	1.87766	0.111789	1.87766	0.106037	2.41542	7873.44			1.87753	0.103382			1.87759	0.000404674
1.88009	0.0850814	2.48599	692.004	1.88009	0.108358	2.44818	6937.3	1.88016	0.124012	1.88016	0.117736	2.41788	7790.12			1.88003	0.11471			1.88009	0.000420862
1.88259	0.0943259	2.48845	737.877	1.88259	0.120204	2.45064	7079.55	1.88266	0.137204	1.88266	0.130379	2.42033	7705.37			1.88253	0.12694			1.88259	0.00043834
1.88509	0.104287	2.4909	774.85	1.88509	0.132959	2.45309	7330.85	1.88516	0.151384	1.88516	0.143989	2.42279	7620.68			1.88503	0.14009			1.88509	0.000457203
1.88759	0.114978	2.49336	795.861	1.88759	0.146635	2.45555	7736.21	1.88766	0.166563	1.88766	0.158579	2.42525	7537.58			1.88753	0.154172			1.88759	0.000477554
1.89009	0.126406	2.49582	803.521	1.89009	0.161241	2.45801	8294.44	1.89016	0.182747	1.89016	0.174157	2.42771	7464.16			1.89003	0.169192			1.89009	0.0004995
1.89259	0.138574	2.49828	801.108	1.89259	0.176775	2.46047	9040.59	1.89266	0.19993	1.89266	0.190723	2.43016	7407.32			1.89253	0.185148			1.89259	0.00052316
1.89509	0.15148	2.50073	791.92	1.89509	0.193233	2.46292	9980.25	1.89516	0.218101	1.89516	0.208267	2.43262	7360.58			1.89503	0.202031			1.89509	0.000548658
1.89759	0.165114	2.50319	780.784	1.89759	0.210597	2.46538	11075.9	1.89766	0.23724	1.89766	0.226776	2.43508	7313.85			1.89753	0.219825			1.89759	0.000576127
1.90009	0.179462	2.50565	766.049	1.90009	0.228848	2.46784	12467.4	1.90016	0.257318	1.90016	0.246223	2.43753	7272.87			1.90003	0.238505			1.90009	0.000605707
1.90259	0.194504	2.5081	744.094	1.90259	0.247953	2.47029	14219.6	1.90266	0.278298	1.90266	0.266575	2.43999	7233.56			1.90253	0.258038			1.90259	0.000637549
1.90509	0.210211	2.51056	718.269	1.90509	0.267875	2.47275	16305.7	1.90516	0.300133	1.90516	0.287792	2.44245	7222.27			1.90503	0.278384			1.90509	0.000671811
1.90759	0.226551	2.51302	689.881	1.90759	0.288568	2.47521	19125.8	1.90766	0.322771	1.90766	0.309824	2.4449	7263.68			1.90753	0.299494			1.90759	0.00070866
1.91009	0.243484	2.51547	662.936	1.91009	0.30998	2.47766	23008	1.91016	0.346149	1.91016	0.332615	2.44736	7357.1			1.91003	0.321314			1.91009	0.000748273
1.91259	0.260967	2.51793	638.071	1.91259	0.332049	2.48012	28973.6	1.91266	0.370198	1.91266	0.356098	2.44982	7515.95			1.91253	0.343781			1.91259	0.000790839
1.91509	0.278949	2.52039	608.866	1.91509	0.354711	2.48258	39841.9	1.91516	0.394844	1.91516	0.380204	2.45227	7841.55			1.91503	0.366826			1.91509	0.000836554
1.91759	0.297377	2.52284	581.615	1.91759	0.377893	2.48503	71089.4	1.91766	0.420003	1.91766	0.404855	2.45473	8400.84			1.91753	0.390376			1.91759	0.000885628
1.92009	0.31619	2.5253	564.079	1.92009	0.401516	2.48749	336062	1.92016	0.445591	1.92016	0.429967	2.45719	9089.83			1.92003	0.414351			1.92009	0.000938288
1.92259	0.335327	2.52776	548.765	1.92259	0.425501	2.48995	-115633	1.92266	0.471515	1.92266	0.455454	2.45965	9895.97			1.92253	0.438666			1.92259	0.000994771
1.92509	0.354721	2.53022	535.567	1.92509	0.449761	2.49241	-47476.7	1.92516	0.497681	1.92516	0.481224	2.4621	10748			1.92503	0.463236			1.92509	0.00105534
1.92759	0.374305	2.53267	528.467	1.92759	0.474208	2.49486	-28956.4	1.92766	0.523992	1.92766	0.507182	2.46456	11720.5			1.92753	0.48797			1.92759	0.00112027
1.93009	0.394007	2.53513	529.833	1.93009	0.498751	2.49732	-20232.6	1.93016	0.550351	1.93016	0.533233	2.46702	12875.6			1.93003	0.512777			1.93009	0.00118987
1.93259	0.413756	2.53759	539.761	1.93259	0.523301	2.49978	-15273.1	1.93266	0.576658	1.93266	0.55928	2.46947	14362			1.93253	0.537564			1.93259	0.00126448
1.93509	0.433481	2.54004	553.498	1.93509	0.547764	2.50223	-12080.7	1.93516	0.602814	1.93516	0.585224	2.47193	16277.4			1.93503	0.56224			1.93509	0.0013445
1.93759	0.453109	2.5425	573.97	1.93759	0.572051	2.50469	-9860.49	1.93766	0.628721	1.93766	0.610969	2.47439	18788.8			1.93753	0.586711			1.93759	0.00143035
1.94009	0.472569	2.54496	597.871	1.94009	0.596072	2.50715	-8236.05	1.94016	0.654285	1.94016	0.636419	2.47684	21663.3			1.94003	0.610888			1.94009	0.00152255
1.94259	0.491791	2.54741	614.078	1.94259	0.619739	2.5096	-7009.53	1.94266	0.679412	1.94266	0.661483	2.4793	25816.7			1.94253	0.634684			1.94259	0.00162167
1.94509	0.510707	2.54987	623.677	1.94509	0.642967	2.51206	-6070.5	1.94516	0.704014	1.94516	0.68607	2.48176	32521.1			1.94503	0.658012			1.94509	0.00172842
1.94759	0.529251	2.55233	628.037	1.94759	0.665676	2.51452	-5303.29	1.94766	0.728005	1.94766	0.710094	2.48421	45553.2			1.94753	0.680792			1.94759	0.0018436
1.95009	0.54736	2.55478	620.52	1.95009	0.687788	2.51698	-4670.13	1.95016	0.751304	1.95016	0.733473	2.48667	78025			1.95003	0.702947			1.95009	0.0019682
1.95259	0.564976	2.55724	612.707	1.95259	0.70923	2.51943	-4126.82	1.95266	0.773838	1.95266	0.75613	2.48913	327682			1.95253	0.724403			1.95259	0.00210339
1.95509	0.58204	2.5597	604.599	1.95509	0.729934	2.52189	-3652.75	1.95516	0.795535	1.95516	0.777994	2.49159	-130256			1.95503	0.745093			1.95509	0.00225056
1.95759	0.598503	2.56216	595.543	1.95759	0.749837	2.52435	-3225.62	1.95766	0.816332	1.95766	0.798998	2.49404	-51447.1			1.95753	0.764956			1.95759	0.00241141
1.96009	0.614316	2.56461	595.838	1.96009	0.768881	2.5268	-2850.47	1.96016	0.836171	1.96016	0.819082	2.4965	-30901.1			1.96003	0.783933			1.96009	0.00258797
1.96259	0.629434	2.56707	593.816	1.96259	0.787015	2.52926	-2531.03	1.96266	0.855001	1.96266	0.838192	2.49896	-21590			1.96253	0.801975			1.96259	0.00278266
1.96509	0.64382	2.56953	593.678	1.96509	0.804193	2.53172	-2261.91	1.96516	0.872775	1.96516	0.856278	2.50141	-16248			1.96503	0.819035			1.96509	0.0029984
1.96759	0.657439	2.57198	605.89	1.96759	0.820374	2.53417	-2032.03	1.96766	0.889456	1.96766	0.8733	2.50387	-12850.9			1.96753	0.835075			1.96759	0.00323864
1.97009	0.67026	2.57444	609.235	1.97009	0.835523	2.53663	-1837.53	1.97016	0.905009	1.97016	0.889221	2.50633	-10517.9			1.97003	0.850062			1.97009	0.00350751
1.97259	0.682259	2.5769	605.913	1.97259	0.849612	2.53909	-1672.85	1.97266	0.919409	1.97266	0.904012	2.50878	-8790.68			1.97253	0.863967			1.97259	0.00380988
1.97509	0.693414	2.57935	572.57	1.97509	0.862617	2.54154	-1502.24	1.97516	0.932634	1.97516	0.917649	2.51124	-7477.03			1.97503	0.876769			1.97509	0.00415148
1.97759	0.70371	2.58181	512.145	1.97759	0.87452	2.544	-1351.5	1.97766	0.94467	1.97766	0.930113	2.5137	-6441.46			1.97753	0.888451			1.97759	0.00453904
1.98009	0.713134	2.58427	448.572	1.98009	0.88531	2.54646	-1247.04	1.98016	0.955507	1.98016	0.941393	2.51616	-5613.55			1.98003	0.899004			1.98009	0.00498039
1.98259	0.721679	2.58672	393.429	1.98259	0.894979	2.54892	-1195.29	1.98266	0.965141	1.98266	0.951482	2.51861	-4910.19			1.98253	0.90842			1.98259	0.00548464
1.98509	0.729341	2.58918	355.129	1.98509	0.903525	2.55137	-1194.35	1.98516	0.973575	1.98516	0.960378	2.52107	-4311.75			1.98503	0.9167			1.98509	0.00606228
1.98759	0.736121	2.59164	331.585	1.98759	0.91095	2.55383	-1151.97	1.98766	0.980812	1.98766	0.968085	2.52353	-3791.43			1.98753	0.923847			1.98759	0.00672538
1.99009	0.742023	2.5941	319.008	1.99009	0.91726	2.55629	-1073.11	1.99016	0.986865	1.99016	0.974611	2.52598	-3321.67			1.99003	0.929869			1.99009	0.0074877
1.99259	0.747053	2.59655	310.736	1.99259	0.922468	2.55874	-1013.04	1.99266	0.991748	1.99266	0.979968	2.52844	-2921.02			1.99253	0.934779			1.99259	0.00836489
1.99509	0.751225	2.59901	304.08	1.99509	0.926586	2.5612	-951.173	1.99516	0.995479	1.99516	0.984171	2.5309	-2587.99			1.99503	0.938593			1.99509	0.00937458
1.99759	0.754551	2.60147	295.268	1.99759	0.929635	2.56366	-887.099	1.99766	0.998081	1.99766	0.987242	2.53335	-2296.92			1.99753	0.941331			1.99759	0.0105366
2.00009	0.757049	2.60392	283.85	2.00009	0.931635	2.56611	-857.275	2.00016	0.999578	2.00016	0.989203	2.53581	-2047.39			2.00003	0.943015			2.00009	0.011873
2.00259	0.758739	2.60638	267.875	2.00259	0.932611	2.56857	-884.327	2.00266	1	2.00266	0.990082	2.53827	-1830.46			2.00253	0.943671			2.00259	0.0134084
2.00509	0.759642	2.60884	248.209	2.00509	0.93259	2.57103	-956.318	2.00516	0.999377	2.00516	0.989906	2.54072	-1641.15			2.00503	0.943328			2.00509	0.0151698
2.00759	0.759785	2.61129	229.715	2.00759	0.931601	2.57348	-1117.46	2.00766	0.997742	2.00766	0.988709	2.54318	-1490.17			2.00753	0.942016			2.00759	0.0171868
2.01009	0.759193	2.61375	217.399	2.01009	0.929676	2.57594	-1376.79	2.01016	0.995131	2.01016	0.986522	2.54564	-1378.2			2.01003	0.939768			2.01009	0.0194915
2.01259	0.757896	2.61621	218.247	2.01259	0.926848	2.5784	-1697.5	2.01266	0.991579	2.01266	0.983383	2.5481	-1283.69			2.01253	0.936618			2.01259	0.0221187
2.01509	0.755923	2.61867	231.476	2.01509	0.923152	2.58086	-2109.17	2.01516	0.987127	2.01516	0.979329	2.55055	-1214.23			2.01503	0.932602			2.01509	0.0251058
2.01759	0.753307	2.62112	249.102	2.01759	0.918624	2.58331	-2846.57	2.01766	0.981812	2.01766	0.974397	2.55301	-1152.34			2.01753	0.927757			2.01759	0.0284925
2.02009	0.750081	2.62358	250.638	2.02009	0.913302	2.58577	-4838.48	2.02016	0.975676	2.02016	0.968627	2.55547	-1082.26			2.02003	0.92212			2.02009	0.0323207
2.02259	0.746279	2.62604	236.194	2.02259	0.907224	2.58823	-27333.9	2.02266	0.968759	2.02266	0.962061	2.55792	-1041.1			2.02253	0.915731			2.02259	0.0366344
2.02509	0.741936	2.62849	204.592	2.02509	0.900428	2.59068	7318.35	2.02516	0.961103	2.02516	0.954738	2.56038	-1014.8			2.02503	0.908629			2.02509	0.0414794
2.02759	0.737089	2.63095	182.811	2.02759	0.892952	2.59314	3410.14	2.02766	0.95275	2.02766	0.9467	2.56284	-994.219			2.02753	0.900853			2.02759	0.0469027
2.03009	0.731774	2.63341	189.485	2.03009	0.884838	2.5956	2634.03	2.03016	0.943742	2.03016	0.937989	2.56529	-999.832			2.03003	0.892443			2.03009	0.0529523
2.03259	0.726028	2.63586	204.571	2.03259	0.876122	2.59805	2761	2.03266	0.93412	2.03266	0.928647	2.56775	-1049.55			2.03253	0.883439			2.03259	0.0596766
2.03509	0.719889	2.63832	225.102	2.03509	0.866846	2.60051	3404.5	2.03516	0.923926	2.03516	0.918714	2.57021	-1151.61			2.03503	0.87388			2.03509	0.0671237
2.03759	0.713393	2.64078	227.415	2.03759	0.857047	2.60297	5681.49	2.03766	0.913202	2.03766	0.908232	2.57266	-1269.62			2.03753	0.863806			2.03759	0.0753412
2.04009	0.706579	2.64323	211.306	2.04009	0.846763	2.60542	21747.7	2.04016	0.901987	2.04016	0.897241	2.57512	-1359.21			2.04003	0.853254			2.04009	0.0843748
2.04259	0.699483	2.64569	193.518	2.04259	0.836034	2.60788	-104651	2.04266	0.890322	2.04266	0.885782	2.57758	-1463.8			2.04253	0.842263			2.04259	0.0942684
2.04509	0.692142	2.64815	215.59	2.04509	0.824895	2.61034	23430.3	2.04516	0.878246	2.04516	0.873894	2.58004	-1567.23			2.04503	0.830871			2.04509	0.105063
2.04759	0.684592	2.65061	248.679	2.04759	0.813384	2.6128	5608.95	2.04766	0.865797	2.04766	0.861614	2.58249	-1740.43			2.04753	0.819113			2.04759	0.116794
2.05009	0.676868	2.65306	284.313	2.05009	0.801535	2.61525	3045.38	2.05016	0.853012	2.05016	0.848982	2.58495	-2081.45			2.05003	0.807026			2.05009	0.129496
2.05259	0.669004	2.65552	291.914	2.05259	0.789383	2.61771	3871.6	2.05266	0.839928	2.05266	0.836032	2.58741	-2736.91			2.05253	0.794643			2.05259	0.143195
2.05509	0.661032	2.65798	271.262	2.05509	0.776963	2.62017	7076.5	2.05516	0.82658	2.05516	0.822801	2.58986	-3923.39			2.05503	0.781999			2.05509	0.157912
2.05759	0.652985	2.66043	231.727	2.05759	0.764305	2.62262	20324.7	2.05766	0.813001	2.05766	0.809323	2.59232	-5901.32			2.05753	0.769126			2.05759	0.173662
2.06009	0.644893	2.66289	194.614	2.06009	0.751442	2.62508	8510.56	2.06016	0.799225	2.06016	0.795631	2.59478	-7588.72			2.06003	0.756055			2.06009	0.19045
2.06259	0.636784	2.66535	165.21	2.06259	0.738404	2.62754	2820.02	2.06266	0.785282	2.06266	0.781756	2.59723	-5851.96			2.06253	0.742816			2.06259	0.208275
2.06509	0.628685	2.6678	144.74	2.06509	0.725219	2.62999	1376.44	2.06516	0.771202	2.06516	0.76773	2.59969	-3843.89			2.06503	0.729438			2.06509	0.227129
2.06759	0.620621	2.67026	137.652	2.06759	0.711915	2.63245	1033.46	2.06766	0.757015	2.06766	0.75358	2.60215	-2895.41			2.06753	0.715948			2.06759	0.246992
2.07009	0.612613	2.67272	147.725	2.07009	0.698519	2.63491	1063.8	2.07016	0.742747	2.07016	0.739336	2.6046	-2270.15			2.07003	0.702373			2.07009	0.267836
2.07259	0.604683	2.67517	164.392	2.07259	0.685056	2.63736	1210.17	2.07266	0.728424	2.07266	0.725024	2.60706	-1875.5			2.07253	0.688738			2.07259	0.289624
2.07509	0.596848	2.67763	183.616	2.07509	0.671549	2.63982	1031.9	2.07516	0.714072	2.07516	0.710668	2.60952	-1838.65			2.07503	0.675067			2.07509	0.31231
2.07759	0.589125	2.68009	199.491	2.07759	0.658021	2.64228	706.424	2.07766	0.699712	2.07766	0.696294	2.61198	-2257.04			2.07753	0.661381			2.07759	0.335838
2.08009	0.581526	2.68255	212.395	2.08009	0.644494	2.64474	484.2	2.08016	0.685367	2.08016	0.681922	2.61443	-3425.07			2.08003	0.647703			2.08009	0.360144
2.08259	0.574063	2.685	220.252	2.08259	0.630988	2.64719	404.466	2.08266	0.671058	2.08266	0.667575	2.61689	-6068.25			2.08253	0.634052			2.08259	0.385156
2.08509	0.566744	2.68746	221.048	2.08509	0.617521	2.64965	570.372	2.08516	0.656803	2.08516	0.653272	2.61935	-5547.13			2.08503	0.620446			2.08509	0.410793
2.08759	0.559576	2.68992	222.391	2.08759	0.604111	2.65211	987.009	2.08766	0.642621	2.08766	0.639032	2.6218	-6198.61			2.08753	0.606904			2.08759	0.436966
2.09009	0.552561	2.69237	226.31	2.09009	0.590775	2.65456	2733.62	2.09016	0.628527	2.09016	0.624872	2.62426	-8559.66			2.09003	0.593441			2.09009	0.463582
2.09259	0.545703	2.69483	233.296	2.09259	0.577529	2.65702	5578.31	2.09266	0.614538	2.09266	0.610809	2.62672	32492.5			2.09253	0.580073			2.09259	0.490542
2.09509	0.539	2.69729	242.932	2.09509	0.564385	2.65948	1355.42	2.09516	0.600667	2.09516	0.596857	2.62917	3070.39			2.09503	0.566813			2.09509	0.51774
2.09759	0.532451	2.69974	253.233	2.09759	0.551357	2.66193	544.905	2.09766	0.586928	2.09766	0.58303	2.63163	1724.99			2.09753	0.553676			2.09759	0.54507
2.10009	0.52605	2.7022	263.968	2.10009	0.538458	2.66439	305.993	2.10016	0.573331	2.10016	0.569341	2.63409	2500.58			2.10003	0.540671			2.10009	0.57242
2.10259	0.519792	2.70466	274.932	2.10259	0.525699	2.66685	209.592	2.10266	0.559889	2.10266	0.555802	2.63654	2838.8			2.10253	0.527812			2.10259	0.59968
2.10509	0.513669	2.70711	286.154	2.10509	0.513089	2.6693	166.407	2.10516	0.546611	2.10516	0.542424	2.639	2311.66			2.10503	0.515107			2.10509	0.626738
2.10759	0.507673	2.70957	297.512	2.10759	0.500638	2.67176	154.508	2.10766	0.533506	2.10766	0.529215	2.64146	1225.44			2.10753	0.502565			2.10759	0.653482
2.11009	0.501794	2.71203	303.747	2.11009	0.488354	2.67422	168.154	2.11016	0.520581	2.11016	0.516185	2.64392	726.355			2.11003	0.490194			2.11009	0.679802
2.11259	0.496021	2.71449	309.444	2.11259	0.476244	2.67668	190.999	2.11266	0.507844	2.11266	0.503341	2.64637	563.124			2.11253	0.478002			2.11259	0.705594
2.11509	0.490342	2.71694	315.761	2.11509	0.464315	2.67913	217.761	2.11516	0.4953	2.11516	0.49069	2.64883	830.124			2.11503	0.465996			2.11509	0.730753
2.11759	0.484747	2.7194	335.555	2.11759	0.452573	2.68159	239.232	2.11766	0.482956	2.11766	0.478239	2.65129	1817.87			2.11753	0.45418			2.11759	0.755182
2.12009	0.479222	2.72186	356.293	2.12009	0.441023	2.68405	255.878	2.12016	0.470816	2.12016	0.465993	2.65374	-18211.7			2.12003	0.44256			2.12009	0.778788
2.12259	0.473756	2.72431	378.345	2.12259	0.42967	2.6865	262.03	2.12266	0.458884	2.12266	0.453956	2.6562	-6013.8			2.12253	0.43114			2.12259	0.801485
2.12509	0.468336	2.72677	404.321	2.12509	0.418517	2.68896	262.491	2.12516	0.447163	2.12516	0.442133	2.65866	2086.65			2.12503	0.419923			2.12509	0.823192
2.12759	0.462951	2.72923	431.083	2.12759	0.407567	2.69142	261.057	2.12766	0.435655	2.12766	0.430526	2.66111	639.881			2.12753	0.408913			2.12759	0.843837
2.13009	0.457588	2.73168	458.782	2.13009	0.396823	2.69387	261.008	2.13016	0.424364	2.13016	0.419139	2.66357	349.17			2.13003	0.398112			2.13009	0.863354
2.13259	0.452238	2.73414	485.269	2.13259	0.386287	2.69633	262.145	2.13266	0.41329	2.13266	0.407973	2.66603	241.268			2.13253	0.387522			2.13259	0.881686
2.13509	0.446889	2.7366	500.412	2.13509	0.37596	2.69879	264.183	2.13516	0.402435	2.13516	0.39703	2.66848	199.71			2.13503	0.377144			2.13509	0.898782
2.13759	0.441532	2.73905	502.03	2.13759	0.365844	2.70125	267.154	2.13766	0.3918	2.13766	0.386311	2.67094	199.528			2.13753	0.366979			2.13759	0.914601
2.14009	0.436159	2.74151	490.051	2.14009	0.355939	2.7037	272.216	2.14016	0.381384	2.14016	0.375817	2.6734	229.924			2.14003	0.357027			2.14009	0.929109
2.14259	0.430761	2.74397	465.604	2.14259	0.346246	2.70616	279.322	2.14266	0.371188	2.14266	0.365548	2.67586	255.409			2.14253	0.347289			2.14259	0.94228
2.14509	0.425333	2.74643	431.994	2.14509	0.336764	2.70862	289.175	2.14516	0.361211	2.14516	0.355503	2.67831	276.908			2.14503	0.337765			2.14509	0.954097
2.14759	0.419867	2.74888	393.961	2.14759	0.327492	2.71107	302.263	2.14766	0.351451	2.14766	0.345682	2.68077	289.931			2.14753	0.328453			2.14759	0.964548
2.15009	0.41436	2.75134	357.638	2.15009	0.318431	2.71353	320.213	2.15016	0.34191	2.15016	0.336084	2.68323	288.431			2.15003	0.319352			2.15009	0.97363
2.15259	0.408808	2.7538	330.518	2.15259	0.309578	2.71599	344.826	2.15266	0.332583	2.15266	0.326708	2.68568	282.153			2.15253	0.310463			2.15259	0.981346
2.15509	0.403208	2.75625	314.576	2.15509	0.300932	2.71844	376.987	2.15516	0.323471	2.15516	0.317553	2.68814	276.348			2.15503	0.301782			2.15509	0.987708
2.15759	0.397558	2.75871	313.22	2.15759	0.292493	2.7209	409.795	2.15766	0.314571	2.15766	0.308615	2.6906	272.95			2.15753	0.293308			2.15759	0.99273
2.16009	0.391857	2.76117	332.003	2.16009	0.284256	2.72336	443.172	2.16016	0.305881	2.16016	0.299894	2.69305	273.225			2.16003	0.285039			2.16009	0.996434
2.16259	0.386106	2.76362	371.736	2.16259	0.276222	2.72581	474.809	2.16266	0.297399	2.16266	0.291387	2.69551	275.293			2.16253	0.276973			2.16259	0.998847
2.16509	0.380304	2.76608	421.349	2.16509	0.268387	2.72827	495.657	2.16516	0.289123	2.16516	0.283092	2.69797	278.594			2.16503	0.269108			2.16509	1
2.16759	0.374455	2.76854	478.883	2.16759	0.260749	2.73073	502.127	2.16766	0.281049	2.16766	0.275005	2.70043	282.331			2.16753	0.261441			2.16759	0.999929
2.17009	0.368561	2.77099	540.492	2.17009	0.253304	2.73319	493.063	2.17016	0.273176	2.17016	0.267125	2.70288	286.479			2.17003	0.253969			2.17009	0.998674
2.17259	0.362624	2.77345	606.903	2.17259	0.246052	2.73564	471.154	2.17266	0.2655	2.17266	0.259448	2.70534	290.66			2.17253	0.246689			2.17259	0.996275
2.17509	0.356648	2.77591	672.784	2.17509	0.238988	2.7381	437.329	2.17516	0.258018	2.17516	0.25197	2.7078	295.498			2.17503	0.239599			2.17509	0.992779
2.17759	0.350638	2.77837	741.477	2.17759	0.232109	2.74056	395.277	2.17766	0.250727	2.17766	0.24469	2.71025	301.423			2.17753	0.232696			2.17759	0.988233
2.18009	0.344598	2.78082	817.496	2.18009	0.225413	2.74301	352.056	2.18016	0.243625	2.18016	0.237603	2.71271	309.495			2.18003	0.225976			2.18009	0.982686
2.18259	0.338532	2.78328	902.744	2.18259	0.218897	2.74547	312.756	2.18266	0.236708	2.18266	0.230707	2.71517	321.634			2.18253	0.219436			2.18259	0.976187
2.18509	0.332447	2.78574	1000.63	2.18509	0.212556	2.74793	282.962	2.18516	0.229973	2.18516	0.223997	2.71762	340.08			2.18503	0.213073			2.18509	0.96879
2.18759	0.326348	2.78819	1113.97	2.18759	0.206389	2.75038	269.003	2.18766	0.223416	2.18766	0.21747	2.72008	366.164			2.18753	0.206883			2.18759	0.960545
2.19009	0.320241	2.79065	1241.02	2.19009	0.20039	2.75284	275.305	2.19016	0.217034	2.19016	0.211123	2.72254	400.622			2.19003	0.200863			2.19009	0.951505
2.19259	0.314131	2.79311	1383.74	2.19259	0.194558	2.7553	303.674	2.19266	0.210824	2.19266	0.204952	2.72499	434.916			2.19253	0.195011			2.19259	0.941722
2.19509	0.308024	2.79556	1542.45	2.19509	0.188889	2.75775	353.811	2.19516	0.204782	2.19516	0.198954	2.72745	468.917			2.19503	0.189321			2.19509	0.93125
2.19759	0.301927	2.79802	1706.37	2.19759	0.183379	2.76021	414.163	2.19766	0.198906	2.19766	0.193124	2.72991	499.544			2.19753	0.183791			2.19759	0.920138
2.20009	0.295844	2.80048	1874.88	2.20009	0.178025	2.76267	482.864	2.20016	0.193191	2.20016	0.18746	2.73237	515.675			2.20003	0.178418			2.20009	0.908439
2.20259	0.289783	2.80294	2047.46	2.20259	0.172823	2.76513	556.31	2.20266	0.187634	2.20266	0.181957	2.73482	514.896			2.20253	0.173197			2.20259	0.896201
2.20509	0.283748	2.80539	2267.84	2.20509	0.16777	2.76758	635.367	2.20516	0.182232	2.20516	0.176613	2.73728	497.969			2.20503	0.168126			2.20509	0.883474
2.20759	0.277745	2.80785	2543.8	2.20759	0.162863	2.77004	716.668	2.20766	0.176981	2.20766	0.171422	2.73974	468.432			2.20753	0.1632			2.20759	0.870306
2.21009	0.27178	2.81031	2787.42	2.21009	0.158098	2.7725	804.139	2.21016	0.171879	2.21016	0.166383	2.74219	431.073			2.21003	0.158418			2.21009	0.856741
2.21259	0.265857	2.81276	2989.95	2.21259	0.153473	2.77495	902.008	2.21266	0.166921	2.21266	0.16149	2.74465	392.539			2.21253	0.153774			2.21259	0.842826
2.21509	0.259983	2.81522	3077.61	2.21509	0.148982	2.77741	1015.49	2.21516	0.162105	2.21516	0.156741	2.74711	365.537			2.21503	0.149266			2.21509	0.828602
2.21759	0.25416	2.81768	3133.76	2.21759	0.144624	2.77987	1149.52	2.21766	0.157426	2.21766	0.152132	2.74956	344.749			2.21753	0.14489			2.21759	0.814111
2.22009	0.248395	2.82013	3162.18	2.22009	0.140395	2.78232	1304.86	2.22016	0.152883	2.22016	0.14766	2.75202	330.319			2.22003	0.140644			2.22009	0.799393
2.22259	0.24269	2.82259	3157.32	2.22259	0.136292	2.78478	1483.91	2.22266	0.148471	2.22266	0.143321	2.75448	336.276			2.22253	0.136523			2.22259	0.784486
2.22509	0.237051	2.82505	3116.81	2.22509	0.132311	2.78724	1691.23	2.22516	0.144188	2.22516	0.139112	2.75693	363.738			2.22503	0.132525			2.22509	0.769425
2.22759	0.231481	2.8275	3045.57	2.22759	0.12845	2.78969	1919.44	2.22766	0.14003	2.22766	0.135029	2.75939	409.67			2.22753	0.128646			2.22759	0.754245
2.23009	0.225982	2.82996	2955.78	2.23009	0.124705	2.79215	2162.76	2.23016	0.135994	2.23016	0.13107	2.76185	472.537			2.23003	0.124884			2.23009	0.738978
2.23259	0.22056	2.83242	2856.18	2.23259	0.121073	2.79461	2413.48	2.23266	0.132077	2.23266	0.12723	2.76431	541.076			2.23253	0.121234			2.23259	0.723655
2.23509	0.215215	2.83488	2743.48	2.23509	0.117552	2.79707	2669.33	2.23516	0.128277	2.23516	0.123508	2.76676	616.267			2.23503	0.117695			2.23509	0.708305
2.23759	0.209952	2.83733	2623.99	2.23759	0.114139	2.79952	2924.12	2.23766	0.12459	2.23766	0.119899	2.76922	697.339			2.23753	0.114263			2.23759	0.692956
2.24009	0.204772	2.83979	2489.26	2.24009	0.11083	2.80198	3170.48	2.24016	0.121014	2.24016	0.116401	2.77168	783.768			2.24003	0.110936			2.24009	0.677632
2.24259	0.199677	2.84225	2348.07	2.24259	0.107622	2.80444	3439.15	2.24266	0.117546	2.24266	0.11301	2.77413	879.382			2.24253	0.107709			2.24259	0.662357
2.24509	0.19467	2.8447	2206.81	2.24509	0.104514	2.80689	3623.09	2.24516	0.114182	2.24516	0.109725	2.77659	988.353			2.24503	0.104582			2.24509	0.647154
2.24759	0.189752	2.84716	2069.16	2.24759	0.101503	2.80935	3742	2.24766	0.110921	2.24766	0.106541	2.77905	1116.09			2.24753	0.10155			2.24759	0.632043
2.25009	0.184925	2.84962	1931.91	2.25009	0.0985845	2.81181	3804.56	2.25016	0.10776	2.25016	0.103457	2.7815	1268.48			2.25003	0.0986118			2.25009	0.617043
2.25259	0.180189	2.85207	1800.89	2.25259	0.0957577	2.81426	3810.8	2.25266	0.104696	2.25266	0.100469	2.78396	1447.19			2.25253	0.095764			2.25259	0.602172
2.25509	0.175546	2.85453	1676.67	2.25509	0.0930196	2.81672	3775.85	2.25516	0.101726	2.25516	0.0975749	2.78642	1657.47			2.25503	0.0930043			2.25509	0.587445
2.25759	0.170997	2.85699	1552.68	2.25759	0.0903677	2.81918	3695.85	2.25766	0.0988493	2.25766	0.094772	2.78887	1907.04			2.25753	0.0903301			2.25759	0.572878
2.26009	0.166541	2.85944	1434.05	2.26009	0.0877997	2.82163	3608.67	2.26016	0.0960619	2.26016	0.0920578	2.79133	2185.35			2.26003	0.087739			2.26009	0.558485
2.26259	0.162181	2.8619	1322.31	2.26259	0.0853131	2.82409	3505.82	2.26266	0.093362	2.26266	0.0894297	2.79379	2488.33			2.26253	0.0852286			2.26259	0.544276
2.26509	0.157916	2.86436	1215.82	2.26509	0.0829058	2.82655	3330.63	2.26516	0.0907473	2.26516	0.0868854	2.79625	2807.65			2.26503	0.0827966			2.26509	0.530263
2.26759	0.153745	2.86682	1116.15	2.26759	0.0805754	2.82901	3138.08	2.26766	0.0882156	2.26766	0.0844224	2.7987	3135.86			2.26753	0.0804408			2.26759	0.516457
2.27009	0.14967	2.86927	1023.63	2.27009	0.0783197	2.83146	2963.59	2.27016	0.0857646	2.27016	0.0820384	2.80116	3461.98			2.27003	0.0781588			2.27009	0.502865
2.27259	0.145689	2.87173	933.935	2.27259	0.0761367	2.83392	2843.39	2.27266	0.0833922	2.27266	0.0797311	2.80362	3777.75			2.27253	0.0759485			2.27259	0.489495
2.27509	0.141803	2.87419	849.776	2.27509	0.0740241	2.83638	2701	2.27516	0.0810964	2.27516	0.0774983	2.80607	4063.83			2.27503	0.0738079			2.27509	0.476354
2.27759	0.138011	2.87664	770.64	2.27759	0.0719799	2.83883	2539.4	2.27766	0.0788749	2.27766	0.0753379	2.80853	4297.04			2.27753	0.0717348			2.27759	0.463448
2.28009	0.134313	2.8791	695.301	2.28009	0.0700022	2.84129	2345.22	2.28016	0.0767259	2.28016	0.0732476	2.81099	4468.76			2.28003	0.0697273			2.28009	0.450782
2.28259	0.130707	2.88156	626.634	2.28259	0.0680888	2.84375	2165.36	2.28266	0.0746474	2.28266	0.0712254	2.81344	4580.13			2.28253	0.0677833			2.28259	0.438359
2.28509	0.127193	2.88401	561.932	2.28509	0.0662379	2.8462	1993.35	2.28516	0.0726373	2.28516	0.0692692	2.8159	4621.24			2.28503	0.0659011			2.28509	0.426184
2.28759	0.123771	2.88647	499.784	2.28759	0.0644476	2.84866	1834.94	2.28766	0.0706939	2.28766	0.067377	2.81836	4604.95			2.28753	0.0640786			2.28759	0.414258
2.29009	0.120439	2.88893	440.092	2.29009	0.062716	2.85112	1684.46	2.29016	0.0688152	2.29016	0.0655469	2.82081	4525.37			2.29003	0.0623142			2.29009	0.402584
2.29259	0.117196	2.89138	382.846	2.29259	0.0610412	2.85358	1547.23	2.29266	0.0669995	2.29266	0.0637769	2.82327	4400.83			2.29253	0.0606061			2.29259	0.391163
2.29509	0.114041	2.89384	330.222	2.29509	0.0594215	2.85603	1421.31	2.29516	0.065245	2.29516	0.0620652	2.82573	4225.69			2.29503	0.0589524			2.29509	0.379995
2.29759	0.110973	2.8963	282.443	2.29759	0.0578552	2.85849	1293.28	2.29766	0.0635498	2.29766	0.0604098	2.82819	4015.97			2.29753	0.0573516			2.29759	0.369081
2.30009	0.10799	2.89876	241.582	2.30009	0.0563404	2.86095	1171.34	2.30016	0.0619124	2.30016	0.058809	2.83064	3794.77			2.30003	0.055802			2.30009	0.35842
2.30259	0.105092	2.90121	210.128	2.30259	0.0548756	2.8634	1057.5	2.30266	0.0603311	2.30266	0.0572611	2.8331	3563.39			2.30253	0.054302			2.30259	0.348012
2.30509	0.102276	2.90367	190.721	2.30509	0.0534592	2.86586	950.823	2.30516	0.0588042	2.30516	0.0557642	2.83556	3331.65			2.30503	0.0528501			2.30509	0.337855
2.30759	0.0995427	2.90613	185.617	2.30759	0.0520894	2.86832	850.057	2.30766	0.0573302	2.30766	0.0543167	2.83801	3108.8			2.30753	0.0514447			2.30759	0.327948
2.31009	0.0968891	2.90858	192.641	2.31009	0.0507648	2.87077	754.472	2.31016	0.0559074	2.31016	0.0529169	2.84047	2885.48			2.31003	0.0500843			2.31009	0.318288
2.31259	0.0943141	2.91104	202.428	2.31259	0.0494839	2.87323	666.462	2.31266	0.0545344	2.31266	0.0515633	2.84293	2674.11			2.31253	0.0487676			2.31259	0.308874
2.31509	0.0918164	2.9135	212.986	2.31509	0.0482451	2.87569	589.239	2.31516	0.0532097	2.31516	0.0502542	2.84538	2481.88			2.31503	0.0474931			2.31509	0.299703
2.31759	0.0893943	2.91595	223.065	2.31759	0.0470471	2.87814	515.617	2.31766	0.0519318	2.31766	0.0489882	2.84784	2296.14			2.31753	0.0462595			2.31759	0.290771
2.32009	0.0870464	2.91841	232.535	2.32009	0.0458885	2.8806	446.877	2.32016	0.0506993	2.32016	0.0477636	2.8503	2122.55			2.32003	0.0450655			2.32009	0.282076
2.32259	0.0847712	2.92087	239.028	2.32259	0.0447679	2.88306	385.886	2.32266	0.0495108	2.32266	0.0465792	2.85276	1961.27			2.32253	0.0439098			2.32259	0.273615
2.32509	0.0825672	2.92332	244.649	2.32509	0.0436841	2.88552	336.169	2.32516	0.0483649	2.32516	0.0454336	2.85521	1811.6			2.32503	0.042791			2.32509	0.265383
2.32759	0.0804328	2.92578	248.928	2.32759	0.0426358	2.88797	297.808	2.32766	0.0472605	2.32766	0.0443252	2.85767	1668.81			2.32753	0.0417081			2.32759	0.257378
2.33009	0.0783667	2.92824	251.754	2.33009	0.0416219	2.89043	269.533	2.33016	0.046196	2.33016	0.0432529	2.86013	1535.23			2.33003	0.0406599			2.33009	0.249595
2.33259	0.0763672	2.9307	252.815	2.33259	0.0406412	2.89289	254.291	2.33266	0.0451703	2.33266	0.0422155	2.86258	1414.05			2.33253	0.0396453			2.33259	0.24203
2.33509	0.0744329	2.93315	252.183	2.33509	0.0396927	2.89534	252.09	2.33516	0.0441822	2.33516	0.0412116	2.86504	1296.67			2.33503	0.038663			2.33509	0.23468
2.33759	0.0725625	2.93561	249.362	2.33759	0.0387753	2.8978	258.164	2.33766	0.0432305	2.33766	0.0402402	2.8675	1183.79			2.33753	0.0377122			2.33759	0.227539
2.34009	0.0707545	2.93807	249.448	2.34009	0.037888	2.90026	269.955	2.34016	0.042314	2.34016	0.0393001	2.86995	1079.81			2.34003	0.0367918			2.34009	0.220605
2.34259	0.0690076	2.94052	250.573	2.34259	0.0370301	2.90271	281.844	2.34266	0.0414317	2.34266	0.0383904	2.87241	984.193			2.34253	0.0359007			2.34259	0.213872
2.34509	0.0673204	2.94298	252.327	2.34509	0.0362005	2.90517	294.62	2.34516	0.0405825	2.34516	0.03751	2.87487	894.53			2.34503	0.0350382			2.34509	0.207336
2.34759	0.0656917	2.94544	253.477	2.34759	0.0353985	2.90763	307.532	2.34766	0.0397653	2.34766	0.036658	2.87732	810.7			2.34753	0.0342031			2.34759	0.200993
2.35009	0.0641203	2.94789	254.112	2.35009	0.0346234	2.91008	320.568	2.35016	0.0389792	2.35016	0.0358334	2.87978	732.386			2.35003	0.0333948			2.35009	0.194839
2.35259	0.0626049	2.95035	254.103	2.35259	0.0338743	2.91254	332.85	2.35266	0.0382234	2.35266	0.0350355	2.88224	658.653			2.35253	0.0326123			2.35259	0.188869
2.35509	0.0611444	2.95281	251.385	2.35509	0.0331508	2.915	344.434	2.35516	0.0374968	2.35516	0.0342635	2.8847	590.2			2.35503	0.0318548			2.35509	0.183078
2.35759	0.0597376	2.95526	248.854	2.35759	0.0324521	2.91746	358.123	2.35766	0.0367987	2.35766	0.0335166	2.88715	528.502			2.35753	0.0311215			2.35759	0.177463
2.36009	0.0583836	2.95772	245.96	2.36009	0.0317776	2.91991	374.758	2.36016	0.0361283	2.36016	0.032794	2.88961	472.859			2.36003	0.0304118			2.36009	0.172019
2.36259	0.0570812	2.96018	246.718	2.36259	0.0311268	2.92237	394.533	2.36266	0.0354848	2.36266	0.0320952	2.89207	423.627			2.36253	0.029725			2.36259	0.166742
2.36509	0.0558295	2.96264	251.321	2.36509	0.0304992	2.92483	419.523	2.36516	0.0348676	2.36516	0.0314195	2.89452	381.957			2.36503	0.0290602			2.36509	0.161627
2.36759	0.0546275	2.96509	259.042	2.36759	0.0298942	2.92728	445.666	2.36766	0.0342759	2.36766	0.0307662	2.89698	348.178			2.36753	0.028417			2.36759	0.15667
2.37009	0.0534742	2.96755	272.249	2.37009	0.0293113	2.92974	474.871	2.37016	0.0337091	2.37016	0.0301348	2.89944	320.688			2.37003	0.0277947			2.37009	0.151867
2.37259	0.0523688	2.97001	289.484	2.37259	0.0287501	2.9322	493.648	2.37266	0.0331667	2.37266	0.0295247	2.90189	303.456			2.37253	0.0271926			2.37259	0.147214
2.37509	0.0513103	2.97246	305.914	2.37509	0.0282101	2.93465	500.166	2.37516	0.0326481	2.37516	0.0289354	2.90435	299.249			2.37503	0.0266102			2.37509	0.142707
2.37759	0.0502979	2.97492	324.041	2.37759	0.0276907	2.93711	509.539	2.37766	0.0321527	2.37766	0.0283663	2.90681	302.465			2.37753	0.026047			2.37759	0.138342
2.38009	0.0493308	2.97738	361.225	2.38009	0.0271916	2.93957	519.595	2.38016	0.0316802	2.38016	0.0278168	2.90926	308.837			2.38003	0.0255024			2.38009	0.134115
2.38259	0.048408	2.97983	513.151	2.38259	0.0267121	2.94202	531.577	2.38266	0.0312299	2.38266	0.0272866	2.91172	337.23			2.38253	0.0249759			2.38259	0.130021
2.38509	0.0475289	2.98229	747.867	2.38509	0.0262519	2.94448	548.429	2.38516	0.0308014	2.38516	0.026775	2.91418	356.967			2.38503	0.0244671			2.38509	0.126058
2.38759	0.0466925	2.98475	873.163	2.38759	0.0258104	2.94694	573.187	2.38766	0.0303944	2.38766	0.0262816	2.91664	365.294			2.38753	0.0239754			2.38759	0.122221
2.39009	0.0458982	2.98721	872.949	2.39009	0.025387	2.9494	609.596	2.39016	0.0300084	2.39016	0.0258058	2.91909	374.287			2.39003	0.0235004			2.39009	0.118508
2.39259	0.0451452	2.98966	834.78	2.39259	0.0249812	2.95185	665.799	2.39266	0.0296431	2.39266	0.0253472	2.92155	383.941			2.39253	0.0230416			2.39259	0.114913
2.39509	0.0444327	2.99212	787.317	2.39509	0.0245924	2.95431	738.782	2.39516	0.0292982	2.39516	0.0249052	2.92401	395.76			2.39503	0.0225986			2.39509	0.111434
2.39759	0.0437599	2.39759	0.0242199	2.95677	834.7	2.39766	0.0289732	2.39766	0.0244792	2.92646	409.089					2.39753	0.0221709			2.39759	0.108067
2.40009	0.0431262	2.40009	0.0238631	2.95922	947.342	2.40016	0.028668	2.40016	0.0240688	2.92892	423.635					2.40003	0.0217581			2.40009	0.104809
2.40259	0.0425308	2.40259	0.0235215	2.96168	1074.2	2.40266	0.0283822	2.40266	0.0236734	2.93138	447.705					2.40253	0.0213598			2.40259	0.101656
2.40509	0.0419731	2.40509	0.0231942	2.96414	1212.47	2.40516	0.0281156	2.40516	0.0232925	2.93383	477.265					2.40503	0.0209754			2.40509	0.0986064
2.40759	0.0414525	2.40759	0.0228806	2.96659	1349.49	2.40766	0.0278679	2.40766	0.0229254	2.93629	511.645					2.40753	0.0206046			2.40759	0.0956555
2.41009	0.0409682	2.41009	0.02258	2.96905	1482.68	2.41016	0.0276389	2.41016	0.0225716	2.93875	563.189					2.41003	0.0202469			2.41009	0.0928008
2.41259	0.0405197	2.41259	0.0222916	2.97151	1620.35	2.41266	0.0274284	2.41266	0.0222305	2.9412	626.348					2.41253	0.0199018			2.41259	0.0900393
2.41509	0.0401065	2.41509	0.0220146	2.97396	1750.03	2.41516	0.0272363	2.41516	0.0219016	2.94366	697.661					2.41503	0.0195689			2.41509	0.0873679
2.41759	0.039728	2.41759	0.0217483	2.97642	1875.19	2.41766	0.0270623	2.41766	0.0215842	2.94612	778.157					2.41753	0.0192478			2.41759	0.084784
2.42009	0.0393837	2.42009	0.021492	2.97888	1987.03	2.42016	0.0269063	2.42016	0.0212777	2.94858	865.098					2.42003	0.0189379			2.42009	0.0822847
2.42259	0.0390732	2.42259	0.0212449	2.98134	2066.51	2.42266	0.0267683	2.42266	0.0209815	2.95103	949.331					2.42253	0.0186387			2.42259	0.0798672
2.42509	0.0387962	2.42509	0.0210062	2.98379	2118.63	2.42516	0.0266482	2.42516	0.020695	2.95349	1039.3					2.42503	0.0183498			2.42509	0.0775291
2.42759	0.0385522	2.42759	0.0207752	2.98625	2145.28	2.42766	0.0265458	2.42766	0.0204176	2.95595	1134.09					2.42753	0.0180706			2.42759	0.0752677
2.43009	0.0383411	2.43009	0.0205512	2.98871	2154.1	2.43016	0.0264612	2.43016	0.0201487	2.9584	1227.21					2.43003	0.0178007			2.43009	0.0730806
2.43259	0.0381625	2.43259	0.0203334	2.99116	2145.15	2.43266	0.0263942	2.43266	0.0198878	2.96086	1321.57					2.43253	0.0175395			2.43259	0.0709653
2.43509	0.0380164	2.43509	0.0201212	2.99362	2114.46	2.43516	0.026345	2.43516	0.0196341	2.96332	1415.98					2.43503	0.0172864			2.43509	0.0689195
2.43759	0.0379027	2.43759	0.0199138	2.99608	2069.27	2.43766	0.0263133	2.43766	0.0193871	2.96577	1509.37					2.43753	0.017041			2.43759	0.066941
2.44009	0.0378211	2.44009	0.0197106	2.99853	2026.22	2.44016	0.0262993	2.44016	0.0191462	2.96823	1598.05					2.44003	0.0168027			2.44009	0.0650275
2.44259	0.0377719	2.44259	0.0195111	3.00099	1953.53	2.44266	0.0263029	2.44266	0.0189109	2.97069	1682.8					2.44253	0.016571			2.44259	0.063177
2.44509	0.0377548	2.44509	0.0193146	3.00345	1917.28	2.44516	0.0263241	2.44516	0.0186806	2.97314	1764.02					2.44503	0.0163453			2.44509	0.0613872
2.44759	0.0377701	2.44759	0.0191206	2.44766	0.0263629	2.44766	0.0184549	2.9756	1843.54							2.44753	0.0161251			2.44759	0.0596563
2.45009	0.0378176	2.45009	0.0189285	2.45016	0.0264191	2.45016	0.0182332	2.97806	1895.73							2.45003	0.0159098			2.45009	0.0579823
2.45259	0.0378975	2.45259	0.018738	2.45266	0.0264927	2.45266	0.0180151	2.98052	1928.36							2.45253	0.0156991			2.45259	0.0563632
2.45509	0.0380097	2.45509	0.0185485	2.45516	0.0265835	2.45516	0.0178	2.98297	1950.95							2.45503	0.0154923			2.45509	0.0547973
2.45759	0.038154	2.45759	0.0183596	2.45766	0.0266912	2.45766	0.0175876	2.98543	1958.18							2.45753	0.015289			2.45759	0.0532829
2.46009	0.0383302	2.46009	0.0181711	2.46016	0.0268156	2.46016	0.0173776	2.98789	1951.27							2.46003	0.0150887			2.46009	0.051818
2.46259	0.0385381	2.46259	0.0179826	2.46266	0.0269561	2.46266	0.0171695	2.99034	1947.14							2.46253	0.014891			2.46259	0.0504012
2.46509	0.0387771	2.46509	0.0177938	2.46516	0.0271124	2.46516	0.016963	2.9928	1938.05							2.46503	0.0146956			2.46509	0.0490307
2.46759	0.0390466	2.46759	0.0176046	2.46766	0.0272837	2.46766	0.0167579									2.46753	0.014502			2.46759	0.047705
2.47009	0.0393456	2.47009	0.0174146	2.47016	0.0274694	2.47016	0.0165539									2.47003	0.01431			2.47009	0.0464226
2.47259	0.0396729	2.47259	0.0172239	2.47266	0.0276685	2.47266	0.0163508									2.47253	0.0141191			2.47259	0.0451819
2.47509	0.0400271	2.47509	0.0170322	2.47516	0.0278801	2.47516	0.0161484									2.47503	0.0139293			2.47509	0.0439815
2.47759	0.0404066	2.47759	0.0168396	2.47766	0.028103	2.47766	0.0159466									2.47753	0.0137403			2.47759	0.0428201
2.48009	0.0408092	2.48009	0.0166459	2.48016	0.028336	2.48016	0.0157452									2.48003	0.0135518			2.48009	0.0416963
2.48259	0.0412325	2.48259	0.0164512	2.48266	0.0285774	2.48266	0.0155441									2.48253	0.0133638			2.48259	0.0406086
2.48509	0.0416741	2.48509	0.0162555	2.48516	0.0288259	2.48516	0.0153434									2.48503	0.0131761			2.48509	0.0395559
2.48759	0.0421307	2.48759	0.0160589	2.48766	0.0290796	2.48766	0.0151429									2.48753	0.0129887			2.48759	0.038537
2.49009	0.0425992	2.49009	0.0158613	2.49016	0.0293367	2.49016	0.0149426					2.49016	0.0149426			2.49003	0.0128015			2.49009	0.0375505
2.49259	0.043076	2.49259	0.0156629	2.49266	0.0295953	2.49266	0.0147426					2.49266	0.0147426			2.49253	0.0126144			2.49259	0.0365952
2.49509	0.0435572	2.49509	0.0154637	2.49516	0.0298532	2.49516	0.0145427					2.49516	0.0145427			2.49503	0.0124274			2.49509	0.0356702
2.49759	0.044039	2.49759	0.0152638	2.49766	0.0301084	2.49766	0.014343					2.49766	0.014343			2.49753	0.0122405			2.49759	0.0347742
2.50009	0.0445171	2.50009	0.0150631	2.50016	0.0303586	2.50016	0.0141435					2.50016	0.0141435			2.50003	0.0120537			2.50009	0.0339061
2.50259	0.0449871	2.50259	0.0148617	2.50266	0.0306016	2.50266	0.0139439					2.50266	0.0139439			2.50253	0.0118668			2.50259	0.0330649
2.50509	0.0454448	2.50509	0.0146595	2.50516	0.030835	2.50516	0.0137444					2.50516	0.0137444			2.50503	0.0116798			2.50509	0.0322497
2.50759	0.0458856	2.50759	0.0144564	2.50766	0.0310565	2.50766	0.0135447					2.50766	0.0135447			2.50753	0.0114926			2.50759	0.0314593
2.51009	0.0463053	2.51009	0.0142524	2.51016	0.0312639	2.51016	0.0133447					2.51016	0.0133447			2.51003	0.0113051			2.51009	0.0306929
2.51259	0.0466995	2.51259	0.0140472	2.51266	0.0314547	2.51266	0.0131441					2.51266	0.0131441			2.51253	0.011117			2.51259	0.0299496
2.51509	0.0470641	2.51509	0.0138406	2.51516	0.0316269	2.51516	0.0129427					2.51516	0.0129427			2.51503	0.0109281			2.51509	0.0292285
2.51759	0.047395	2.51759	0.0136323	2.51766	0.0317781	2.51766	0.0127401					2.51766	0.0127401			2.51753	0.0107381			2.51759	0.0285287
2.52009	0.0476886	2.52009	0.013422	2.52016	0.0319064	2.52016	0.012536					2.52016	0.012536			2.52003	0.0105467			2.52009	0.0278495
2.52259	0.0479413	2.52259	0.0132092	2.52266	0.0320098	2.52266	0.0123298					2.52266	0.0123298			2.52253	0.0103534			2.52259	0.02719
2.52509	0.0481499	2.52509	0.0129934	2.52516	0.0320864	2.52516	0.012121					2.52516	0.012121			2.52503	0.0101578			2.52509	0.0265496
2.52759	0.0483116	2.52759	0.0127741	2.52766	0.0321345	2.52766	0.0119091					2.52766	0.0119091			2.52753	0.00995943			2.52759	0.0259276
2.53009	0.0484239	2.53009	0.0125508	2.53016	0.0321525	2.53016	0.0116934					2.53016	0.0116934			2.53003	0.0097577			2.53009	0.0253232
2.53259	0.0484847	2.53259	0.0123229	2.53266	0.0321391	2.53266	0.0114734					2.53266	0.0114734			2.53253	0.00955209			2.53259	0.0247359
2.53509	0.0484922	2.53509	0.0120897	2.53516	0.0320931	2.53516	0.0112483					2.53516	0.0112483			2.53503	0.00934203			2.53509	0.0241651
2.53759	0.0484452	2.53759	0.0118507	2.53766	0.0320135	2.53766	0.0110176					2.53766	0.0110176			2.53753	0.00912698			2.53759	0.0236102
2.54009	0.0483429	2.54009	0.0116053	2.54016	0.0318996	2.54016	0.0107805					2.54016	0.0107805			2.54003	0.00890642			2.54009	0.0230707
2.54259	0.0481848	2.54259	0.0113529	2.54266	0.0317509	2.54266	0.0105365					2.54266	0.0105365			2.54253	0.00867988			2.54259	0.022546
2.54509	0.047971	2.54509	0.0110932	2.54516	0.0315672	2.54516	0.0102851					2.54516	0.0102851			2.54503	0.00844697			2.54509	0.0220358
2.54759	0.0477018	2.54759	0.0108256	2.54766	0.0313484	2.54766	0.0100259					2.54766	0.0100259			2.54753	0.00820739			2.54759	0.0215397
2.55009	0.0473783	2.55009	0.0105499	2.55016	0.0310949	2.55016	0.00975859					2.55016	0.00975859			2.55003	0.00796095			2.55009	0.0210571
2.55259	0.0470016	2.55259	0.0102662	2.55266	0.0308074	2.55266	0.00948299					2.55266	0.00948299			2.55253	0.00770763			2.55259	0.0205878
2.55509	0.0465735	2.55509	0.00997424	2.55516	0.0304865	2.55516	0.00919912					2.55516	0.00919912			2.55503	0.00744754			2.55509	0.0201313
2.55759	0.046096	2.55759	0.00967443	2.55766	0.0301337	2.55766	0.0089072					2.55766	0.0089072			2.55753	0.00718097			2.55759	0.0196875
2.56009	0.0455718	2.56009	0.00936713	2.56016	0.0297503	2.56016	0.00860762					2.56016	0.00860762			2.56003	0.00690843			2.56009	0.0192559
2.56259	0.0450035	2.56259	0.00905297	2.56266	0.0293381	2.56266	0.00830099					2.56266	0.00830099			2.56253	0.00663059			2.56259	0.0188365
2.56509	0.0443943	2.56509	0.0087328	2.56516	0.0288992	2.56516	0.00798816					2.56516	0.00798816			2.56503	0.00634834			2.56509	0.0184289
2.56759	0.0437477	2.56759	0.00840765	2.56766	0.028436	2.56766	0.00767019					2.56766	0.00767019			2.56753	0.00606278			2.56759	0.0180329
2.57009	0.0430673	2.57009	0.00807882	2.57016	0.0279509	2.57016	0.00734836	2.57016	0.0279509	2.55629	2843.72	2.57016	0.00734836			2.57003	0.0057752			2.57009	0.0176484
2.57259	0.042357	2.57259	0.00774779	2.57266	0.0274469	2.57266	0.00702418	2.57266	0.0274469	2.55874	2806.49	2.57266	0.00702418			2.57253	0.00548709			2.57259	0.0172752
2.57509	0.041621	2.57509	0.00741621	2.57516	0.0269269	2.57516	0.00669935	2.57516	0.0269269	2.5612	3210.59	2.57516	0.00669935			2.57503	0.00520009			2.57509	0.016913
2.57759	0.0408635	2.57759	0.00708595	2.57766	0.0263941	2.57766	0.00637576	2.57766	0.0263941	2.56366	4463.04	2.57766	0.00637576			2.57753	0.00491601			2.57759	0.0165619
2.58009	0.0400887	2.58009	0.00675899	2.58016	0.0258518	2.58016	0.00605543	2.58016	0.0258518	2.56611	8964.12	2.58016	0.00605543			2.58003	0.00463678			2.58009	0.0162215
2.58259	0.0393011	2.58259	0.00643742	2.58266	0.0253033	2.58266	0.00574052	2.58266	0.0253033	2.56857	26657.9	2.58266	0.00574052			2.58253	0.00436443			2.58259	0.0158919
2.58509	0.038505	2.58509	0.00612345	2.58516	0.0247522	2.58516	0.00543327	2.58516	0.0247522	2.57103	124127	2.58516	0.00543327			2.58503	0.00410104			2.58509	0.0155727
2.58759	0.0377048	2.58759	0.0058193	2.58766	0.0242019	2.58766	0.00513597	2.58766	0.0242019	2.57348	48988.3	2.58766	0.00513597			2.58753	0.0038487			2.58759	0.0152638
2.59009	0.0369046	2.59009	0.00552721	2.59016	0.0236557	2.59016	0.00485091	2.59016	0.0236557	2.57594	21950.7	2.59016	0.00485091			2.59003	0.00360951			2.59009	0.0149652
2.59259	0.0361086	2.59259	0.00524938	2.59266	0.023117	2.59266	0.00458036	2.59266	0.023117	2.5784	17586.5	2.59266	0.00458036			2.59253	0.00338551			2.59259	0.0146764
2.59509	0.0353207	2.59509	0.00498795	2.59516	0.022589	2.59516	0.00432649	2.59516	0.022589	2.58086	55474	2.59516	0.00432649			2.59503	0.00317863			2.59509	0.0143975
2.59759	0.0345445	2.59759	0.00474494	2.59766	0.0220746	2.59766	0.00409138	2.59766	0.0220746	2.58331	-14782.6	2.59766	0.00409138			2.59753	0.0029907			2.59759	0.0141281
2.60009	0.0337835	2.60009	0.0045222	2.60016	0.0215767	2.60016	0.00387693	2.60016	0.0215767	2.58577	-5490.46	2.60016	0.00387693			2.60003	0.00282336			2.60009	0.013868
2.60259	0.0330409	2.60259	0.00432142	2.60266	0.0210978	2.60266	0.00368487	2.60266	0.0210978	2.58823	-3304.62	2.60266	0.00368487			2.60253	0.00267807			2.60259	0.0136167
2.60509	0.0323194	2.60509	0.00414406	2.60516	0.0206401	2.60516	0.00351669	2.60516	0.0206401	2.59068	-2504.57	2.60516	0.00351669			2.60503	0.00255606			2.60509	0.0133742
2.60759	0.0316215	2.60759	0.00399134	2.60766	0.0202057	2.60766	0.00337364	2.60766	0.0202057	2.59314	-2167.66	2.60766	0.00337364			2.60753	0.00245833			2.60759	0.01314
2.61009	0.0309495	2.61009	0.0038642	2.61016	0.0197961	2.61016	0.0032567	2.61016	0.0197961	2.5956	-1972.51	2.61016	0.0032567			2.61003	0.0023856			2.61009	0.0129137
2.61259	0.0303051	2.61259	0.00376332	2.61266	0.0194127	2.61266	0.00316653	2.61266	0.0194127	2.59805	-1821.74	2.61266	0.00316653			2.61253	0.00233831			2.61259	0.0126951
2.61509	0.0296897	2.61509	0.00368909	2.61516	0.0190564	2.61516	0.00310354	2.61516	0.0190564	2.60051	-1734.4	2.61516	0.00310354			2.61503	0.00231663			2.61509	0.0124837
2.61759	0.0291044	2.61759	0.00364158	2.61766	0.0187278	2.61766	0.0030678	2.61766	0.0187278	2.60297	-1658.81	2.61766	0.0030678			2.61753	0.00232045			2.61759	0.012279
2.62009	0.02855	2.62009	0.0036206	2.62016	0.0184272	2.62016	0.00305909	2.62016	0.0184272	2.60542	-1601.38	2.62016	0.00305909			2.62003	0.00234936			2.62009	0.0120808
2.62259	0.0280268	2.62259	0.00362565	2.62266	0.0181546	2.62266	0.00307691	2.62266	0.0181546	2.60788	-1766.34	2.62266	0.00307691			2.62253	0.00240271			2.62259	0.0118884
2.62509	0.0275349	2.62509	0.00365597	2.62516	0.0179094	2.62516	0.00312045	2.62516	0.0179094	2.61034	-2498.71	2.62516	0.00312045			2.62503	0.00247958			2.62509	0.0117016
2.62759	0.0270741	2.62759	0.00371054	2.62766	0.0176912	2.62766	0.00318867	2.62766	0.0176912	2.6128	-6546.05	2.62766	0.00318867			2.62753	0.00257881			2.62759	0.0115198
2.63009	0.0266438	2.63009	0.00378809	2.63016	0.0174989	2.63016	0.00328025	2.63016	0.0174989	2.61525	8583.93	2.63016	0.00328025			2.63003	0.00269903			2.63009	0.0113428
2.63259	0.0262434	2.63259	0.00388718	2.63266	0.0173313	2.63266	0.00339369	2.63266	0.0173313	2.61771	3547.29	2.63266	0.00339369			2.63253	0.00283868			2.63259	0.0111699
2.63509	0.0258717	2.63509	0.00400615	2.63516	0.017187	2.63516	0.00352729	2.63516	0.017187	2.62017	2727.66	2.63516	0.00352729			2.63503	0.00299605			2.63509	0.0110009
2.63759	0.0255277	2.63759	0.00414321	2.63766	0.0170644	2.63766	0.00367918	2.63766	0.0170644	2.62262	2439.69	2.63766	0.00367918			2.63753	0.0031693			2.63759	0.0108355
2.64009	0.0252099	2.64009	0.00429643	2.64016	0.0169619	2.64016	0.00384738	2.64016	0.0169619	2.62508	1787.45	2.64016	0.00384738			2.64003	0.00335646			2.64009	0.0106732
2.64259	0.024917	2.64259	0.00446381	2.64266	0.0168774	2.64266	0.00402981	2.64266	0.0168774	2.62754	1210.27	2.64266	0.00402981			2.64253	0.00355553			2.64259	0.0105138
2.64509	0.0246472	2.64509	0.00464329	2.64516	0.0168092	2.64516	0.00422432	2.64516	0.0168092	2.62999	846.832	2.64516	0.00422432			2.64503	0.00376444			2.64509	0.0103571
2.64759	0.0243989	2.64759	0.00483278	2.64766	0.0167551	2.64766	0.00442875	2.64766	0.0167551	2.63245	724.371	2.64766	0.00442875			2.64753	0.00398113			2.64759	0.0102029
2.65009	0.0241704	2.65009	0.00503017	2.65016	0.0167132	2.65016	0.00464093	2.65016	0.0167132	2.63491	753.486	2.65016	0.00464093			2.65003	0.00420353			2.65009	0.010051
2.65259	0.02396	2.65259	0.0052334	2.65266	0.0166815	2.65266	0.00485872	2.65266	0.0166815	2.63736	850.831	2.65266	0.00485872			2.65253	0.00442964			2.65259	0.0099013
2.65509	0.0237657	2.65509	0.00544046	2.65516	0.0166579	2.65516	0.00508001	2.65516	0.0166579	2.63982	818.911	2.65516	0.00508001			2.65503	0.00465749			2.65509	0.00975381
2.65759	0.0235859	2.65759	0.0056494	2.65766	0.0166406	2.65766	0.0053028	2.65766	0.0166406	2.64228	679.069	2.65766	0.0053028			2.65753	0.00488521			2.65759	0.00960851
2.66009	0.0234189	2.66009	0.00585836	2.66016	0.0166276	2.66016	0.00552517	2.66016	0.0166276	2.64474	567.241	2.66016	0.00552517			2.66003	0.00511103			2.66009	0.00946548
2.66259	0.0232629	2.66259	0.00606562	2.66266	0.0166173	2.66266	0.00574529	2.66266	0.0166173	2.64719	585	2.66266	0.00574529			2.66253	0.00533329			2.66259	0.00932484
2.66509	0.0231163	2.66509	0.00626953	2.66516	0.0166079	2.66516	0.00596148	2.66516	0.0166079	2.64965	1042.73	2.66516	0.00596148			2.66503	0.00555044			2.66509	0.00918677
2.66759	0.0229775	2.66759	0.00646859	2.66766	0.0165979	2.66766	0.0061722	2.66766	0.0165979	2.65211	1368.56	2.66766	0.0061722			2.66753	0.00576109			2.66759	0.00905148
2.67009	0.022845	2.67009	0.00666146	2.67016	0.0165859	2.67016	0.00637603	2.67016	0.0165859	2.65456	1096.67	2.67016	0.00637603			2.67003	0.00596397			2.67009	0.00891926
2.67259	0.0227174	2.67259	0.00684691	2.67266	0.0165706	2.67266	0.00657171	2.67266	0.0165706	2.65702	633.334	2.67266	0.00657171			2.67253	0.00615795			2.67259	0.00879041
2.67509	0.0225934	2.67509	0.00702386	2.67516	0.0165509	2.67516	0.00675814	2.67516	0.0165509	2.65948	384.853	2.67516	0.00675814			2.67503	0.00634206			2.67509	0.00866528
2.67759	0.0224718	2.67759	0.00719138	2.67766	0.0165256	2.67766	0.00693437	2.67766	0.0165256	2.66193	268.655	2.67766	0.00693437			2.67753	0.00651546			2.67759	0.00854424
2.68009	0.0223513	2.68009	0.00734868	2.68016	0.0164941	2.68016	0.00709957	2.68016	0.0164941	2.66439	207.41	2.68016	0.00709957			2.68003	0.00667745			2.68009	0.0084277
2.68259	0.022231	2.68259	0.0074951	2.68266	0.0164554	2.68266	0.0072531	2.68266	0.0164554	2.66685	177.728	2.68266	0.0072531			2.68253	0.00682747			2.68259	0.00831606
2.68509	0.0221098	2.68509	0.00763014	2.68516	0.0164091	2.68516	0.00739444	2.68516	0.0164091	2.6693	182.734	2.68516	0.00739444			2.68503	0.00696511			2.68509	0.00820977
2.68759	0.0219869	2.68759	0.00775339	2.68766	0.0163546	2.68766	0.00752321	2.68766	0.0163546	2.67176	207.351	2.68766	0.00752321			2.68753	0.00709005			2.68759	0.00810924
2.69009	0.0218616	2.69009	0.00786459	2.69016	0.0162917	2.69016	0.00763916	2.69016	0.0162917	2.67422	228.936	2.69016	0.00763916			2.69003	0.00720212			2.69009	0.0080149
2.69259	0.021733	2.69259	0.00796358	2.69266	0.01622	2.69266	0.00774215	2.69266	0.01622	2.67668	246.758	2.69266	0.00774215			2.69253	0.00730125			2.69259	0.00792715
2.69509	0.0216006	2.69509	0.00805032	2.69516	0.0161394	2.69516	0.00783216	2.69516	0.0161394	2.67913	257.038	2.69516	0.00783216			2.69503	0.00738746			2.69509	0.00784634
2.69759	0.0214639	2.69759	0.00812485	2.69766	0.0160499	2.69766	0.00790928	2.69766	0.0160499	2.68159	254.965	2.69766	0.00790928			2.69753	0.0074609			2.69759	0.0077728
2.70009	0.0213224	2.70009	0.00818731	2.70016	0.0159517	2.70016	0.00797366	2.70016	0.0159517	2.68405	250.442	2.70016	0.00797366			2.70003	0.00752176			2.70009	0.00770679
2.70259	0.0211758	2.70259	0.0082379	2.70266	0.0158447	2.70266	0.00802558	2.70266	0.0158447	2.6865	247.778	2.70266	0.00802558			2.70253	0.00757034			2.70259	0.0076485
2.70509	0.0210236	2.70509	0.00827691	2.70516	0.0157294	2.70516	0.00806533	2.70516	0.0157294	2.68896	248.786	2.70516	0.00806533			2.70503	0.007607			2.70509	0.00759805
2.70759	0.0208658	2.70759	0.00830468	2.70766	0.0156058	2.70766	0.00809332	2.70766	0.0156058	2.69142	254.858	2.70766	0.00809332			2.70753	0.00763214			2.70759	0.00755548
2.71009	0.0207021	2.71009	0.00832159	2.71016	0.0154745	2.71016	0.00810997	2.71016	0.0154745	2.69387	265.615	2.71016	0.00810997			2.71003	0.00764622			2.71009	0.00752072
2.71259	0.0205324	2.71259	0.00832808	2.71266	0.0153357	2.71266	0.00811575	2.71266	0.0153357	2.69633	279.99	2.71266	0.00811575			2.71253	0.00764975			2.71259	0.00749361
2.71509	0.0203566	2.71509	0.00832461	2.71516	0.01519	2.71516	0.00811118	2.71516	0.01519	2.69879	294.742	2.71516	0.00811118			2.71503	0.00764325			2.71509	0.00747387
2.71759	0.0201749	2.71759	0.00831166	2.71766	0.0150377	2.71766	0.00809677	2.71766	0.0150377	2.70125	309.755	2.71766	0.00809677			2.71753	0.00762727			2.71759	0.00746113
2.72009	0.0199871	2.72009	0.00828974	2.72016	0.0148793	2.72016	0.00807309	2.72016	0.0148793	2.7037	324.581	2.72016	0.00807309			2.72003	0.0076024			2.72009	0.00745491
2.72259	0.0197935	2.72259	0.00825936	2.72266	0.0147154	2.72266	0.00804068	2.72266	0.0147154	2.70616	339.222	2.72266	0.00804068			2.72253	0.00756919			2.72259	0.0074546
2.72509	0.0195941	2.72509	0.00822105	2.72516	0.0145463	2.72516	0.0080001	2.72516	0.0145463	2.70862	349.342	2.72516	0.0080001			2.72503	0.00752824			2.72509	0.00745954
2.72759	0.0193891	2.72759	0.00817531	2.72766	0.0143726	2.72766	0.0079519	2.72766	0.0143726	2.71107	355.415	2.72766	0.0079519			2.72753	0.00748011			2.72759	0.00746893
2.73009	0.0191789	2.73009	0.00812265	2.73016	0.0141949	2.73016	0.00789662	2.73016	0.0141949	2.71353	358.958	2.73016	0.00789662			2.73003	0.00742538			2.73009	0.00748193
2.73259	0.0189635	2.73259	0.00806357	2.73266	0.0140135	2.73266	0.00783479	2.73266	0.0140135	2.71599	362.746	2.73266	0.00783479			2.73253	0.00736459			2.73259	0.0074976
2.73509	0.0187434	2.73509	0.00799854	2.73516	0.0138289	2.73516	0.00776692	2.73516	0.0138289	2.71844	367.928	2.73516	0.00776692			2.73503	0.00729828			2.73509	0.00751497
2.73759	0.0185187	2.73759	0.00792801	2.73766	0.0136416	2.73766	0.00769348	2.73766	0.0136416	2.7209	376.568	2.73766	0.00769348			2.73753	0.00722696			2.73759	0.00753301
2.74009	0.0182898	2.74009	0.00785241	2.74016	0.0134519	2.74016	0.00761494	2.74016	0.0134519	2.72336	391.321	2.74016	0.00761494			2.74003	0.00715113			2.74009	0.00755068
2.74259	0.018057	2.74259	0.00777214	2.74266	0.0132603	2.74266	0.00753172	2.74266	0.0132603	2.72581	414.216	2.74266	0.00753172			2.74253	0.00707126			2.74259	0.00756692
2.74509	0.0178206	2.74509	0.00768755	2.74516	0.0130671	2.74516	0.00744422	2.74516	0.0130671	2.72827	441.258	2.74516	0.00744422			2.74503	0.00698776			2.74509	0.00758065
2.74759	0.017581	2.74759	0.00759899	2.74766	0.0128726	2.74766	0.00735278	2.74766	0.0128726	2.73073	470.777	2.74766	0.00735278			2.74753	0.00690106			2.74759	0.00759083
2.75009	0.0173384	2.75009	0.00750674	2.75016	0.0126771	2.75016	0.00725772	2.75016	0.0126771	2.73319	496.448	2.75016	0.00725772			2.75003	0.00681153			2.75009	0.00759645
2.75259	0.0170932	2.75259	0.00741107	2.75266	0.0124809	2.75266	0.00715932	2.75266	0.0124809	2.73564	517.986	2.75266	0.00715932			2.75253	0.0067195			2.75259	0.00759653
2.75509	0.0168457	2.75509	0.00731217	2.75516	0.0122841	2.75516	0.00705782	2.75516	0.0122841	2.7381	524.088	2.75516	0.00705782			2.75503	0.00662527			2.75509	0.00759015
2.75759	0.0165962	2.75759	0.00721024	2.75766	0.0120869	2.75766	0.0069534	2.75766	0.0120869	2.74056	514.179	2.75766	0.0069534			2.75753	0.00652913			2.75759	0.00757644
2.76009	0.0163448	2.76009	0.00710541	2.76016	0.0118895	2.76016	0.00684622	2.76016	0.0118895	2.74301	490.344	2.76016	0.00684622			2.76003	0.0064313			2.76009	0.00755463
2.76259	0.0160918	2.76259	0.00699777	2.76266	0.011692	2.76266	0.00673637	2.76266	0.011692	2.74547	456.468	2.76266	0.00673637			2.76253	0.00633198			2.76259	0.00752399
2.76509	0.0158374	2.76509	0.00688738	2.76516	0.0114942	2.76516	0.0066239	2.76516	0.0114942	2.74793	417.594	2.76516	0.0066239			2.76503	0.00623133			2.76509	0.0074839
2.76759	0.0155818	2.76759	0.00677425	2.76766	0.0112964	2.76766	0.00650885	2.76766	0.0112964	2.75038	380.176	2.76766	0.00650885			2.76753	0.00612948			2.76759	0.00743382
2.77009	0.0153251	2.77009	0.00665836	2.77016	0.0110983	2.77016	0.00639117	2.77016	0.0110983	2.75284	347.789	2.77016	0.00639117			2.77003	0.0060265			2.77009	0.00737329
2.77259	0.0150673	2.77259	0.00653964	2.77266	0.0109001	2.77266	0.0062708	2.77266	0.0109001	2.7553	327.07	2.77266	0.0062708			2.77253	0.00592247			2.77259	0.00730196
2.77509	0.0148085	2.77509	0.00641799	2.77516	0.0107014	2.77516	0.00614764	2.77516	0.0107014	2.75775	323.93	2.77516	0.00614764			2.77503	0.00581739			2.77509	0.00721954
2.77759	0.0145487	2.77759	0.00629328	2.77766	0.0105022	2.77766	0.00602154	2.77766	0.0105022	2.76021	341.399	2.77766	0.00602154			2.77753	0.00571126			2.77759	0.00712585
2.78009	0.0142879	2.78009	0.00616534	2.78016	0.0103023	2.78016	0.00589234	2.78016	0.0103023	2.76267	379.269	2.78016	0.00589234			2.78003	0.00560402			2.78009	0.00702079
2.78259	0.014026	2.78259	0.00603398	2.78266	0.0101014	2.78266	0.00575983	2.78266	0.0101014	2.76513	434.363	2.78266	0.00575983			2.78253	0.00549559			2.78259	0.00690433
2.78509	0.013763	2.78509	0.00589896	2.78516	0.00989931	2.78516	0.00562378	2.78516	0.00989931	2.76758	495.084	2.78516	0.00562378			2.78503	0.00538588			2.78509	0.00677653
2.78759	0.0134986	2.78759	0.00576006	2.78766	0.00969576	2.78766	0.00548395	2.78766	0.00969576	2.77004	561.484	2.78766	0.00548395			2.78753	0.00527476			2.78759	0.0066375
2.79009	0.0132328	2.79009	0.005617	2.79016	0.00949043	2.79016	0.00534008	2.79016	0.00949043	2.7725	634.629	2.79016	0.00534008			2.79003	0.00516207			2.79009	0.00648743
2.79259	0.0129653	2.79259	0.00546953	2.79266	0.00928302	2.79266	0.00519189	2.79266	0.00928302	2.77495	711.737	2.79266	0.00519189			2.79253	0.00504764			2.79259	0.00632655
2.79509	0.012696	2.79509	0.00531735	2.79516	0.00907322	2.79516	0.00503913	2.79516	0.00907322	2.77741	796.122	2.79516	0.00503913			2.79503	0.00493129			2.79509	0.00615516
2.79759	0.0124247	2.79759	0.0051602	2.79766	0.00886069	2.79766	0.00488151	2.79766	0.00886069	2.77987	889.807	2.79766	0.00488151			2.79753	0.00481282			2.79759	0.00597361
2.80009	0.0121511	2.80009	0.00499782	2.80016	0.00864513	2.80016	0.00471878	2.80016	0.00864513	2.78232	995.04	2.80016	0.00471878			2.80003	0.00469202			2.80009	0.00578226
2.80259	0.011875	2.80259	0.00482995	2.80266	0.00842624	2.80266	0.00455069	2.80266	0.00842624	2.78478	1119.3	2.80266	0.00455069			2.80253	0.00456869			2.80259	0.00558155
2.80509	0.0115962	2.80509	0.00465636	2.80516	0.00820373	2.80516	0.00437701	2.80516	0.00820373	2.78724	1263.13	2.80516	0.00437701			2.80503	0.00444261			2.80509	0.00537191
2.80759	0.0113144	2.80759	0.00447686	2.80766	0.00797734	2.80766	0.00419757	2.80766	0.00797734	2.78969	1430.02	2.80766	0.00419757			2.80753	0.00431359			2.80759	0.00515383
2.81009	0.0110296	2.81009	0.0042913	2.81016	0.00774685	2.81016	0.0040122	2.81016	0.00774685	2.79215	1619.53	2.81016	0.0040122			2.81003	0.00418144			2.81009	0.0049278
2.81259	0.0107416	2.81259	0.00409956	2.81266	0.00751208	2.81266	0.00382079	2.81266	0.00751208	2.79461	1835.13	2.81266	0.00382079			2.81253	0.00404599			2.81259	0.00469435
2.81509	0.0104501	2.81509	0.00390158	2.81516	0.0072729	2.81516	0.00362331	2.81516	0.0072729	2.79707	2066.54	2.81516	0.00362331			2.81503	0.00390709			2.81509	0.00445403
2.81759	0.0101552	2.81759	0.00369737	2.81766	0.00702924	2.81766	0.00341974	2.81766	0.00702924	2.79952	2310.04	2.81766	0.00341974			2.81753	0.00376462			2.81759	0.00420739
2.82009	0.00985684	2.82009	0.00348699	2.82016	0.00678107	2.82016	0.00321017	2.82016	0.00678107	2.80198	2555.81	2.82016	0.00321017			2.82003	0.0036185			2.82009	0.00395501
2.82259	0.00955498	2.82259	0.00327058	2.82266	0.00652844	2.82266	0.00299472	2.82266	0.00652844	2.80444	2798.04	2.82266	0.00299472			2.82253	0.00346868			2.82259	0.0036975
2.82509	0.00924973	2.82509	0.00304834	2.82516	0.00627149	2.82516	0.00277362	2.82516	0.00627149	2.80689	3028.58	2.82516	0.00277362			2.82503	0.00331517			2.82509	0.00343547
2.82759	0.00894124	2.82759	0.00282056	2.82766	0.0060104	2.82766	0.00254717	2.82766	0.0060104	2.80935	3235.28	2.82766	0.00254717			2.82753	0.003158			2.82759	0.00316956
2.83009	0.00862972	2.83009	0.00258761	2.83016	0.00574546	2.83016	0.00231573	2.83016	0.00574546	2.81181	3408.17	2.83016	0.00231573			2.83003	0.00299729			2.83009	0.00290043
2.83259	0.00831548	2.83259	0.00234993	2.83266	0.00547702	2.83266	0.00207976	2.83266	0.00547702	2.81426	3542.69	2.83266	0.00207976			2.83253	0.00283318			2.83259	0.00262877
2.83509	0.00799888	2.83509	0.00210804	2.83516	0.00520552	2.83516	0.0018398	2.83516	0.00520552	2.81672	3636.59	2.83516	0.0018398			2.83503	0.00266589			2.83509	0.00235527
2.83759	0.00768037	2.83759	0.00186255	2.83766	0.00493148	2.83766	0.00159647	2.83766	0.00493148	2.81918	3683.75	2.83766	0.00159647			2.83753	0.00249568			2.83759	0.00208068
2.84009	0.00736048	2.84009	0.00161413	2.84016	0.0046555	2.84016	0.00135046	2.84016	0.0046555	2.82163	3688.38	2.84016	0.00135046			2.84003	0.00232289			2.84009	0.00180573
2.84259	0.00703981	2.84259	0.00136355	2.84266	0.00437825	2.84266	0.00110254	2.84266	0.00437825	2.82409	3653.59	2.84266	0.00110254			2.84253	0.0021479			2.84259	0.00153123
2.84509	0.00671904	2.84509	0.0011116	2.84516	0.00410048	2.84516	0.000853541	2.84516	0.00410048	2.82655	3585.45	2.84516	0.000853541			2.84503	0.00197114			2.84509	0.00125796
2.84759	0.00639892	2.84759	0.000859184	2.84766	0.00382299	2.84766	0.000604349	2.84766	0.00382299	2.82901	3476.92	2.84766	0.000604349			2.84753	0.00179312			2.84759	0.000986752
2.85009	0.00608025	2.85009	0.000607217	2.85016	0.00354666	2.85016	0.000355909	2.85016	0.00354666	2.83146	3339.97	2.85016	0.000355909			2.85003	0.00161436			2.85009	0.00071845
2.85259	0.0057639	2.85259	0.000356679	2.85266	0.0032724	2.85266	0.000109204	2.85266	0.0032724	2.83392	3186.39	2.85266	0.000109204			2.85253	0.00143546			2.85259	0.00045391
2.85509	0.00545077	2.85509	0.000108576	2.85516	0.00300115	2.85516	-0.000134755	2.85516	0.00300115	2.83638	3036.84	2.85516	-0.000134755			2.85503	0.00125704			2.85509	0.000193998
2.85759	0.0051418	2.85759	-0.000136062	2.85766	0.0027339	2.85766	-0.000374934	2.85766	0.0027339	2.83883	2891.22	2.85766	-0.000374934			2.85753	0.00107974			2.85759	-6.04129e-05
2.86009	0.00483796	2.86009	-0.000376193	2.86016	0.00247165	2.86016	-0.000610294	2.86016	0.00247165	2.84129	2749.17	2.86016	-0.000610294			2.86003	0.000904259			2.86009	-0.000308458
2.86259	0.00454021	2.86259	-0.000610776	2.86266	0.00221537	2.86266	-0.000839803	2.86266	0.00221537	2.84375	2573.87	2.86266	-0.000839803			2.86253	0.000731275			2.86259	-0.000549284
2.86509	0.00424954	2.86509	-0.000838788	2.86516	0.00196607	2.86516	-0.00106245	2.86516	0.00196607	2.8462	2403.45	2.86516	-0.00106245			2.86503	0.000561492			2.86509	-0.000782052
2.86759	0.00396688	2.86759	-0.00105923	2.86766	0.00172469	2.86766	-0.00127724	2.86766	0.00172469	2.84866	2243.84	2.86766	-0.00127724			2.86753	0.00039561			2.86759	-0.00100596
2.87009	0.00369318	2.87009	-0.00127115	2.87016	0.00149215	2.87016	-0.00148325	2.87016	0.00149215	2.85112	2091.39	2.87016	-0.00148325			2.87003	0.00023432			2.87009	-0.00122023
2.87259	0.0034293	2.87259	-0.00147364	2.87266	0.00126933	2.87266	-0.00167959	2.87266	0.00126933	2.85358	1943.83	2.87266	-0.00167959			2.87253	7.82932e-05			2.87259	-0.00142415
2.87509	0.00317607	2.87509	-0.00166587	2.87516	0.00105702	2.87516	-0.00186546	2.87516	0.00105702	2.85603	1804.52	2.87516	-0.00186546			2.87503	-7.1826e-05			2.87509	-0.00161704
2.87759	0.00293426	2.87759	-0.00184707	2.87766	0.000855972	2.87766	-0.0020401	2.87766	0.000855972	2.85849	1672.16	2.87766	-0.0020401			2.87753	-0.000215429			2.87759	-0.00179831
2.88009	0.00270455	2.88009	-0.00201656	2.88016	0.000666822	2.88016	-0.00220289	2.88016	0.000666822	2.86095	1544.58	2.88016	-0.00220289			2.88003	-0.00035195			2.88009	-0.00196741
2.88259	0.00248753	2.88259	-0.00217377	2.88266	0.000490133	2.88266	-0.00235326	2.88266	0.000490133	2.8634	1424.69	2.88266	-0.00235326			2.88253	-0.000480874			2.88259	-0.00212389
2.88509	0.00228372	2.88509	-0.00231821	2.88516	0.000326366	2.88516	-0.00249077	2.88516	0.000326366	2.86586	1311.09	2.88516	-0.00249077			2.88503	-0.000601741			2.88509	-0.00226739
2.88759	0.00209351	2.88759	-0.00244949	2.88766	0.000175882	2.88766	-0.00261507	2.88766	0.000175882	2.86832	1202.36	2.88766	-0.00261507			2.88753	-0.000714153			2.88759	-0.0023976
2.89009	0.00191721	2.89009	-0.00256736	2.89016	3.89342e-05	2.89016	-0.00272592	2.89016	3.89342e-05	2.87077	1100.88	2.89016	-0.00272592			2.89003	-0.000817779			2.89009	-0.00251434
2.89259	0.00175502	2.89259	-0.00267163	2.89266	-8.43306e-05	2.89266	-0.0028232	2.89266	-8.43306e-05	2.87323	1007.25	2.89266	-0.0028232			2.89253	-0.000912355			2.89259	-0.00261751
2.89509	0.00160704	2.89509	-0.00276227	2.89516	-0.000193871	2.89516	-0.00290688	2.89516	-0.000193871	2.87569	920.214	2.89516	-0.00290688			2.89503	-0.000997689			2.89509	-0.00270707
2.89759	0.00147326	2.89759	-0.00283932	2.89766	-0.000289749	2.89766	-0.00297704	2.89766	-0.000289749	2.87814	838.538	2.89766	-0.00297704			2.89753	-0.00107366			2.89759	-0.00278313
2.90009	0.00135357	2.90009	-0.00290293	2.90016	-0.000372122	2.90016	-0.00303386	2.90016	-0.000372122	2.8806	760.326	2.90016	-0.00303386			2.90003	-0.00114022			2.90009	-0.00284582
2.90259	0.00124778	2.90259	-0.00295334	2.90266	-0.000441248	2.90266	-0.00307762	2.90266	-0.000441248	2.88306	685.51	2.90266	-0.00307762			2.90253	-0.00119738			2.90259	-0.00289541
2.90509	0.0011556	2.90509	-0.00299088	2.90516	-0.000497465	2.90516	-0.00310868	2.90516	-0.000497465	2.88552	614.737	2.90516	-0.00310868			2.90503	-0.00124524			2.90509	-0.00293222
2.90759	0.00107665	2.90759	-0.00301597	2.90766	-0.000541192	2.90766	-0.00312747	2.90766	-0.000541192	2.88797	548.524	2.90766	-0.00312747			2.90753	-0.00128394			2.90759	-0.00295663
2.91009	0.00101049	2.91009	-0.00302909	2.91016	-0.000572922	2.91016	-0.0031345	2.91016	-0.000572922	2.89043	486.998	2.91016	-0.0031345			2.91003	-0.00131369			2.91009	-0.00296912
2.91259	0.000956608	2.91259	-0.00303079	2.91266	-0.000593202	2.91266	-0.00313032	2.91266	-0.000593202	2.89289	429.203	2.91266	-0.00313032			2.91253	-0.00133477			2.91259	-0.00297019
2.91509	0.000914433	2.91509	-0.00302165	2.91516	-0.000602634	2.91516	-0.00311557	2.91516	-0.000602634	2.89534	375.609	2.91516	-0.00311557			2.91503	-0.00134748			2.91509	-0.00296043
2.91759	0.000883352	2.91759	-0.00300233	2.91766	-0.000601859	2.91766	-0.00309087	2.91766	-0.000601859	2.8978	328.833	2.91766	-0.00309087			2.91753	-0.00135218			2.91759	-0.00294043
2.92009	0.00086271	2.92009	-0.00297349	2.92016	-0.000591551	2.92016	-0.00305693	2.92016	-0.000591551	2.90026	287.594	2.92016	-0.00305693			2.92003	-0.00134928			2.92009	-0.00291084
2.92259	0.000851824	2.92259	-0.00293582	2.92266	-0.000572404	2.92266	-0.00301444	2.92266	-0.000572404	2.90271	253.07	2.92266	-0.00301444			2.92253	-0.0013392			2.92259	-0.00287233
2.92509	0.000849993	2.92509	-0.00289004	2.92516	-0.000545126	2.92516	-0.00296411	2.92516	-0.000545126	2.90517	224.164	2.92516	-0.00296411			2.92503	-0.0013224			2.92509	-0.00282558
2.92759	0.000856504	2.92759	-0.00283687	2.92766	-0.000510429	2.92766	-0.00290666	2.92766	-0.000510429	2.90763	204.678	2.92766	-0.00290666			2.92753	-0.00129934			2.92759	-0.00277128
2.93009	0.000870643	2.93009	-0.00277701	2.93016	-0.00046902	2.93016	-0.0028428	2.93016	-0.00046902	2.91008	194.106	2.93016	-0.0028428			2.93003	-0.00127052			2.93009	-0.00271013
2.93259	0.000891698	2.93259	-0.00271119	2.93266	-0.000421597	2.93266	-0.00277323	2.93266	-0.000421597	2.91254	190.71	2.93266	-0.00277323			2.93253	-0.00123643			2.93259	-0.00264282
2.93509	0.000918973	2.93509	-0.00264008	2.93516	-0.000368843	2.93516	-0.00269865	2.93516	-0.000368843	2.915	190.318	2.93516	-0.00269865			2.93503	-0.00119756			2.93509	-0.00257002
2.93759	0.000951789	2.93759	-0.00256436	2.93766	-0.000311415	2.93766	-0.00261971	2.93766	-0.000311415	2.91746	191.074	2.93766	-0.00261971			2.93753	-0.00115441			2.93759	-0.0024924
2.94009	0.000989492	2.94009	-0.00248468	2.94016	-0.000249946	2.94016	-0.00253705	2.94016	-0.000249946	2.91991	196.055	2.94016	-0.00253705			2.94003	-0.00110745			2.94009	-0.0024106
2.94259	0.00103145	2.94259	-0.00240167	2.94266	-0.00018504	2.94266	-0.00245127	2.94266	-0.00018504	2.92237	200.756	2.94266	-0.00245127			2.94253	-0.00105715			2.94259	-0.00232524
2.94509	0.00107707	2.94509	-0.00231591	2.94516	-0.000117267	2.94516	-0.00236297	2.94516	-0.000117267	2.92483	204.452	2.94516	-0.00236297			2.94503	-0.00100398			2.94509	-0.0022369
2.94759	0.00112579	2.94759	-0.00222796	2.94766	-4.71631e-05	2.94766	-0.00227266	2.94766	-4.71631e-05	2.92728	207.838	2.94766	-0.00227266			2.94753	-0.00094836			2.94759	-0.00214616
2.95009	0.00117708	2.95009	-0.00213834	2.95016	2.47728e-05	2.95016	-0.00218087	2.95016	2.47728e-05	2.92974	210.607	2.95016	-0.00218087			2.95003	-0.000890715			2.95009	-0.00205353
2.95259	0.00123045	2.95259	-0.00204754	2.95266	9.80767e-05	2.95266	-0.00208806	2.95266	9.80767e-05	2.9322	214.683	2.95266	-0.00208806			2.95253	-0.000831434			2.95259	-0.0019595
2.95509	0.00128543	2.95509	-0.00195601	2.95516	0.000172323	2.95516	-0.00199466	2.95516	0.000172323	2.93465	219.958	2.95516	-0.00199466			2.95503	-0.000770884			2.95509	-0.00186454
2.95759	0.00134162	2.95759	-0.00186416	2.95766	0.000247122	2.95766	-0.00190107	2.95766	0.000247122	2.93711	225.018	2.95766	-0.00190107			2.95753	-0.000709407			2.95759	-0.00176907
2.96009	0.00139863	2.96009	-0.00177238	2.96016	0.00032212	2.96016	-0.00180764	2.96016	0.00032212	2.93957	229.897	2.96016	-0.00180764			2.96003	-0.000647318			2.96009	-0.00167348
2.96259	0.0014561	2.96259	-0.00168099	2.96266	0.000396998	2.96266	-0.00171471	2.96266	0.000396998	2.94202	236.409	2.96266	-0.00171471			2.96253	-0.000584909			2.96259	-0.00157812
2.96509	0.00151373	2.96509	-0.0015903	2.96516	0.000471471	2.96516	-0.00162256	2.96516	0.000471471	2.94448	248.779	2.96516	-0.00162256			2.96503	-0.000522444			2.96509	-0.00148332
2.96759	0.00157123	2.96759	-0.0015006	2.96766	0.000545287	2.96766	-0.00153145	2.96766	0.000545287	2.94694	267.559	2.96766	-0.00153145			2.96753	-0.000460163			2.96759	-0.00138937
2.97009	0.00162835	2.97009	-0.0014121	2.97016	0.000618223	2.97016	-0.00144162	2.97016	0.000618223	2.9494	292.899	2.97016	-0.00144162			2.97003	-0.000398279			2.97009	-0.00129653
2.97259	0.00168486	2.97259	-0.00132503	2.97266	0.000690086	2.97266	-0.00135325	2.97266	0.000690086	2.95185	322.723	2.97266	-0.00135325			2.97253	-0.000336986			2.97259	-0.00120502
2.97509	0.00174057	2.97509	-0.00123956	2.97516	0.000760708	2.97516	-0.00126652	2.97516	0.000760708	2.95431	356.711	2.97516	-0.00126652			2.97503	-0.000276452			2.97509	-0.00111505
2.97759	0.00179531	2.97759	-0.00115585	2.97766	0.000829946	2.97766	-0.00118158	2.97766	0.000829946	2.95677	394.548	2.97766	-0.00118158			2.97753	-0.000216827			2.97759	-0.00102679
2.98009	0.00184893	2.98009	-0.00107401	2.98016	0.000897679	2.98016	-0.00109855	2.98016	0.000897679	2.95922	431.781	2.98016	-0.00109855			2.98003	-0.00015824			2.98009	-0.000940389
2.98259	0.00190131	2.98259	-0.000994153	2.98266	0.000963811	2.98266	-0.00101752	2.98266	0.000963811	2.96168	467.626	2.98266	-0.00101752			2.98253	-0.0001008			2.98259	-0.000855976
2.98509	0.00195233	2.98509	-0.000916361	2.98516	0.00102826	2.98516	-0.00093859	2.98516	0.00102826	2.96414	506.16	2.98516	-0.00093859			2.98503	-4.46031e-05			2.98509	-0.000773653
2.98759	0.00200192	2.98759	-0.000840694	2.98766	0.00109096	2.98766	-0.000861811	2.98766	0.00109096	2.96659	547.394	2.98766	-0.000861811			2.98753	1.02734e-05			2.98759	-0.000693502
2.99009	0.00205	2.99009	-0.000767196	2.99016	0.00115185	2.99016	-0.000787233	2.99016	0.00115185	2.96905	583.463	2.99016	-0.000787233			2.99003	6.37662e-05			2.99009	-0.000615588
2.99259	0.0020965	2.99259	-0.000695895	2.99266	0.00121091	2.99266	-0.000714888	2.99266	0.00121091	2.97151	614.169	2.99266	-0.000714888			2.99253	0.000115825			2.99259	-0.000539958
2.99509	0.0021414	2.99509	-0.000626805	2.99516	0.00126812	2.99516	-0.000644795	2.99516	0.00126812	2.97396	642.717	2.99516	-0.000644795			2.99503	0.000166412			2.99509	-0.000466645
2.99759	0.00218464	2.99759	-0.000559928	2.99766	0.00132344	2.99766	-0.000576961	2.99766	0.00132344	2.97642	667.174	2.99766	-0.000576961			2.99753	0.0002155			2.99759	-0.00039567
3.00009	0.00222622	3.00009	-0.000495253	3.00016	0.00137689	3.00016	-0.000511384	3.00016	0.00137689	2.97888	683.812	3.00016	-0.000511384			3.00003	0.000263072			3.00009	-0.000327039
3.00259	0.00226613	3.00259	-0.000432763	3.00266	0.00142846	3.00266	-0.000448053	3.00266	0.00142846	2.98134	698.789	3.00266	-0.000448053			3.00253	0.00030912			3.00259	-0.000260748
3.00509	0.00230434	3.00509	-0.00037243	3.00516	0.00147816	3.00516	-0.000386949	3.00516	0.00147816	2.98379	706.478	3.00516	-0.000386949			3.00503	0.000353646			3.00509	-0.000196785
3.00759	0.00234088	3.00759	-0.000314221	3.00766	0.001526	3.00766	-0.000328044	3.00766	0.001526	2.98625	706.932	3.00766	-0.000328044			3.00753	0.000396655			3.00759	-0.00013513
3.01009	0.00237574	3.01009	-0.000258097	3.01016	0.00157202	3.01016	-0.000271306	3.01016	0.00157202	2.98871	707.896	3.01016	-0.000271306			3.01003	0.00043816			3.01009	-7.57538e-05
3.01259	0.00240896	3.01259	-0.000204019	3.01266	0.00161622	3.01266	-0.000216698	3.01266	0.00161622	2.99116	727.039	3.01266	-0.000216698			3.01253	0.00047818			3.01259	-1.86236e-05
3.01509	0.00244054	3.01509	-0.00015194	3.01516	0.00165865	3.01516	-0.000164177	3.01516	0.00165865	2.99362	781.023	3.01516	-0.000164177			3.01503	0.000516735			3.01509	3.62997e-05
3.01759	0.00247051	3.01759	-0.000101815	3.01766	0.00169934	3.01766	-0.000113695	3.01766	0.00169934	2.99608	849.466	3.01766	-0.000113695			3.01753	0.000553851			3.01759	8.90579e-05
3.02009	0.00249892	3.02009	-5.35964e-05	3.02016	0.00173832	3.02016	-6.52033e-05	3.02016	0.00173832	2.99853	867.349	3.02016	-6.52033e-05			3.02003	0.000589553			3.02009	0.000139697
3.02259	0.00252578	3.02259	-7.23708e-06	3.02266	0.00177563	3.02266	-1.86486e-05	3.02266	0.00177563			3.02266	-1.86486e-05			3.02253	0.000623873			3.02259	0.000188268
3.02509	0.00255114	3.02509	3.73089e-05	3.02516	0.00181132	3.02516	2.60239e-05	3.02516	0.00181132			3.02516	2.60239e-05			3.02503	0.000656838			3.02509	0.000234819
3.02759	0.00257505	3.02759	8.00878e-05	3.02766	0.00184542	3.02766	6.88707e-05	3.02766	0.00184542			3.02766	6.88707e-05			3.02753	0.00068848			3.02759	0.000279405
3.03009	0.00259754	3.03009	0.000121146	3.03016	0.00187798	3.03016	0.00010995	3.03016	0.00187798			3.03016	0.00010995			3.03003	0.000718827			3.03009	0.000322082
3.03259	0.00261866	3.03259	0.00016053	3.03266	0.00190905	3.03266	0.000149318	3.03266	0.00190905			3.03266	0.000149318			3.03253	0.000747912			3.03259	0.000362904
3.03509	0.00263846	3.03509	0.000198283	3.03516	0.00193867	3.03516	0.000187034	3.03516	0.00193867			3.03516	0.000187034			3.03503	0.000775766			3.03509	0.000401929
3.03759	0.00265699	3.03759	0.000234452	3.03766	0.00196687	3.03766	0.000223153	3.03766	0.00196687			3.03766	0.000223153			3.03753	0.000802418			3.03759	0.000439216
3.04009	0.0026743	3.04009	0.000269081	3.04016	0.00199372	3.04016	0.000257729	3.04016	0.00199372			3.04016	0.000257729			3.04003	0.000827898			3.04009	0.000474825
3.04259	0.00269043	3.04259	0.000302216	3.04266	0.00201924	3.04266	0.000290815	3.04266	0.00201924			3.04266	0.000290815			3.04253	0.000852236			3.04259	0.000508817
3.04509	0.00270543	3.04509	0.000333902	3.04516	0.00204348	3.04516	0.000322461	3.04516	0.00204348			3.04516	0.000322461			3.04503	0.000875462			3.04509	0.000541252
3.04759	0.00271935	3.04759	0.000364185	3.04766	0.00206648	3.04766	0.000352715	3.04766	0.00206648			3.04766	0.000352715			3.04753	0.000897606			3.04759	0.000572192
3.05009	0.00273223	3.05009	0.000393112	3.05016	0.00208829	3.05016	0.000381622	3.05016	0.00208829			3.05016	0.000381622			3.05003	0.000918697			3.05009	0.000601699
3.05259	0.00274413	3.05259	0.000420729	3.05266	0.00210894	3.05266	0.000409226	3.05266	0.00210894			3.05266	0.000409226			3.05253	0.000938766			3.05259	0.000629834
3.05509	0.00275508	3.05509	0.000447084	3.05516	0.00212848	3.05516	0.000435569	3.05516	0.00212848			3.05516	0.000435569			3.05503	0.000957842			3.05509	0.000656659
3.05759	0.00276512	3.05759	0.000472224	3.05766	0.00214695	3.05766	0.000460691	3.05766	0.00214695			3.05766	0.000460691			3.05753	0.000975958			3.05759	0.000682233
3.06009	0.0027743	3.06009	0.000496195	3.06016	0.00216438	3.06016	0.000484631	3.06016	0.00216438			3.06016	0.000484631			3.06003	0.000993143			3.06009	0.000706616
3.06259	0.00278265	3.06259	0.000519041	3.06266	0.00218082	3.06266	0.000507426	3.06266	0.00218082			3.06266	0.000507426			3.06253	0.00100943			3.06259	0.000729866
3.06509	0.00279021	3.06509	0.000540806	3.06516	0.0021963	3.06516	0.000529115	3.06516	0.0021963			3.06516	0.000529115			3.06503	0.00102485			3.06509	0.000752036
3.06759	0.00279702	3.06759	0.000561534	3.06766	0.00221088	3.06766	0.000549735	3.06766	0.00221088			3.06766	0.000549735			3.06753	0.00103943			3.06759	0.000773182
3.07009	0.00280311	3.07009	0.000581265	3.07016	0.00222457	3.07016	0.000569322	3.07016	0.00222457			3.07016	0.000569322			3.07003	0.00105321			3.07009	0.000793352
3.07259	0.00280852	3.07259	0.000600036	3.07266	0.00223743	3.07266	0.000587914	3.07266	0.00223743			3.07266	0.000587914			3.07253	0.00106623			3.07259	0.000812594
3.07509	0.00281327	3.07509	0.000617885	3.07516	0.00224949	3.07516	0.00060555	3.07516	0.00224949			3.07516	0.00060555			3.07503	0.00107851			3.07509	0.000830953
3.07759	0.00281741	3.07759	0.000634847	3.07766	0.00226078	3.07766	0.000622266	3.07766	0.00226078			3.07766	0.000622266			3.07753	0.00109009			3.07759	0.000848472
3.08009	0.00282096	3.08009	0.000650956	3.08016	0.00227134	3.08016	0.000638099	3.08016	0.00227134			3.08016	0.000638099			3.08003	0.00110101			3.08009	0.000865192
3.08259	0.00282396	3.08259	0.000666244	3.08266	0.0022812	3.08266	0.000653086	3.08266	0.0022812			3.08266	0.000653086			3.08253	0.0011113			3.08259	0.000881151
3.08509	0.00282644	3.08509	0.000680742	3.08516	0.0022904	3.08516	0.000667265	3.08516	0.0022904			3.08516	0.000667265			3.08503	0.00112099			3.08509	0.000896387
3.08759	0.00282843	3.08759	0.00069448	3.08766	0.00229897	3.08766	0.000680669	3.08766	0.00229897			3.08766	0.000680669			3.08753	0.00113013			3.08759	0.000910937
3.09009	0.00282998	3.09009	0.000707489	3.09016	0.00230693	3.09016	0.000693335	3.09016	0.00230693			3.09016	0.000693335			3.09003	0.00113874			3.09009	0.000924836
3.09259	0.00283111	3.09259	0.0007198	3.09266	0.00231433	3.09266	0.000705295	3.09266	0.00231433			3.09266	0.000705295			3.09253	0.00114685			3.09259	0.000938119
3.09509	0.00283185	3.09509	0.00073144	3.09516	0.00232118	3.09516	0.000716584	3.09516	0.00232118			3.09516	0.000716584			3.09503	0.0011545			3.09509	0.00095082
3.09759	0.00283224	3.09759	0.000742441	3.09766	0.00232753	3.09766	0.000727235	3.09766	0.00232753			3.09766	0.000727235			3.09753	0.00116172			3.09759	0.000962974
3.10009	0.0028323	3.10009	0.00075283	3.10016	0.00233338	3.10016	0.000737278	3.10016	0.00233338			3.10016	0.000737278			3.10003	0.00116853			3.10009	0.000974614
3.10259	0.00283207	3.10259	0.000762637	3.10266	0.00233878	3.10266	0.000746745	3.10266	0.00233878			3.10266	0.000746745			3.10253	0.00117496			3.10259	0.000985772
3.10509	0.00283157	3.10509	0.00077189	3.10516	0.00234374	3.10516	0.000755666	3.10516	0.00234374			3.10516	0.000755666			3.10503	0.00118104			3.10509	0.000996478
3.10759	0.00283082	3.10759	0.000780618	3.10766	0.00234829	3.10766	0.00076407	3.10766	0.00234829			3.10766	0.00076407			3.10753	0.00118678			3.10759	0.00100677
3.11009	0.00282985	3.11009	0.000788848	3.11016	0.00235246	3.11016	0.000771984	3.11016	0.00235246			3.11016	0.000771984			3.11003	0.00119221			3.11009	0.00101666
3.11259	0.00282867	3.11259	0.000796606	3.11266	0.00235625	3.11266	0.000779438	3.11266	0.00235625			3.11266	0.000779438			3.11253	0.00119734			3.11259	0.0010262
3.11509	0.0028273	3.11509	0.000803917	3.11516	0.0023597	3.11516	0.000786456	3.11516	0.0023597			3.11516	0.000786456			3.11503	0.00120219			3.11509	0.0010354
3.11759	0.00282574	3.11759	0.000810804	3.11766	0.00236281	3.11766	0.000793064	3.11766	0.00236281			3.11766	0.000793064			3.11753	0.00120677			3.11759	0.00104429
3.12009	0.00282401	3.12009	0.000817287	3.12016	0.00236561	3.12016	0.000799284	3.12016	0.00236561			3.12016	0.000799284			3.12003	0.0012111			3.12009	0.00105289
3.12259	0.00282211	3.12259	0.000823386	3.12266	0.0023681	3.12266	0.000805141	3.12266	0.0023681			3.12266	0.000805141			3.12253	0.00121518			3.12259	0.00106121
3.12509	0.00282006	3.12509	0.000829122	3.12516	0.00237031	3.12516	0.000810654	3.12516	0.00237031			3.12516	0.000810654			3.12503	0.00121902			3.12509	0.00106929
3.12759	0.00281785	3.12759	0.00083451	3.12766	0.00237224	3.12766	0.000815842	3.12766	0.00237224			3.12766	0.000815842			3.12753	0.00122262			3.12759	0.00107712
3.13009	0.0028155	3.13009	0.000839565	3.13016	0.0023739	3.13016	0.000820722	3.13016	0.0023739			3.13016	0.000820722			3.13003	0.001226			3.13009	0.00108474
3.13259	0.002813	3.13259	0.0008443	3.13266	0.00237531	3.13266	0.000825308	3.13266	0.00237531			3.13266	0.000825308			3.13253	0.00122916			3.13259	0.00109214
3.13509	0.00281036	3.13509	0.000848732	3.13516	0.00237648	3.13516	0.000829615	3.13516	0.00237648			3.13516	0.000829615			3.13503	0.00123211			3.13509	0.00109934
3.13759	0.0028076	3.13759	0.00085287	3.13766	0.00237742	3.13766	0.000833655	3.13766	0.00237742			3.13766	0.000833655			3.13753	0.00123484			3.13759	0.00110634
3.14009	0.00280471	3.14009	0.000856727	3.14016	0.00237815	3.14016	0.000837437	3.14016	0.00237815			3.14016	0.000837437			3.14003	0.00123737			3.14009	0.00111316
3.14259	0.00280171	3.14259	0.000860314	3.14266	0.00237867	3.14266	0.000840968	3.14266	0.00237867			3.14266	0.000840968			3.14253	0.0012397			3.14259	0.00111981
3.14509	0.0027986	3.14509	0.000863641	3.14516	0.002379	3.14516	0.000844258	3.14516	0.002379			3.14516	0.000844258			3.14503	0.00124183			3.14509	0.00112628
3.14759	0.00279539	3.14759	0.000866718	3.14766	0.00237915	3.14766	0.00084731	3.14766	0.00237915			3.14766	0.00084731			3.14753	0.00124377			3.14759	0.00113259
3.15009	0.0027921	3.15009	0.000869556	3.15016	0.00237913	3.15016	0.00085013	3.15016	0.00237913			3.15016	0.00085013			3.15003	0.00124552			3.15009	0.00113874
3.15259	0.00278873	3.15259	0.000872162	3.15266	0.00237895	3.15266	0.000852721	3.15266	0.00237895			3.15266	0.000852721			3.15253	0.0012471			3.15259	0.00114474
3.15509	0.00278529	3.15509	0.000874545	3.15516	0.00237862	3.15516	0.000855085	3.15516	0.00237862			3.15516	0.000855085			3.15503	0.00124851			3.15509	0.00115059
3.15759	0.00278179	3.15759	0.000876715	3.15766	0.00237816	3.15766	0.000857227	3.15766	0.00237816			3.15766	0.000857227			3.15753	0.00124975			3.15759	0.0011563
3.16009	0.00277823	3.16009	0.000878678	3.16016	0.00237757	3.16016	0.000859149	3.16016	0.00237757			3.16016	0.000859149			3.16003	0.00125083			3.16009	0.00116187
3.16259	0.00277461	3.16259	0.000880442	3.16266	0.00237686	3.16266	0.000860855	3.16266	0.00237686			3.16266	0.000860855			3.16253	0.00125176			3.16259	0.00116731
3.16509	0.00277094	3.16509	0.000882013	3.16516	0.00237604	3.16516	0.000862346	3.16516	0.00237604			3.16516	0.000862346			3.16503	0.00125254			3.16509	0.00117262
3.16759	0.00276722	3.16759	0.000883397	3.16766	0.00237511	3.16766	0.000863627	3.16766	0.00237511			3.16766	0.000863627			3.16753	0.00125318			3.16759	0.0011778
3.17009	0.00276345	3.17009	0.0008846	3.17016	0.00237409	3.17016	0.000864699	3.17016	0.00237409			3.17016	0.000864699			3.17003	0.00125368			3.17009	0.00118285
3.17259	0.00275962	3.17259	0.000885627	3.17266	0.00237297	3.17266	0.000865568	3.17266	0.00237297			3.17266	0.000865568			3.17253	0.00125405			3.17259	0.00118777
3.17509	0.00275573	3.17509	0.000886483	3.17516	0.00237177	3.17516	0.000866236	3.17516	0.00237177			3.17516	0.000866236			3.17503	0.00125428			3.17509	0.00119257
3.17759	0.00275178	3.17759	0.000887172	3.17766	0.00237048	3.17766	0.000866707	3.17766	0.00237048			3.17766	0.000866707			3.17753	0.0012544			3.17759	0.00119724
3.18009	0.00274777	3.18009	0.000887699	3.18016	0.0023691	3.18016	0.000866987	3.18016	0.0023691			3.18016	0.000866987			3.18003	0.00125438			3.18009	0.00120177
3.18259	0.00274368	3.18259	0.00088807	3.18266	0.00236765	3.18266	0.00086708	3.18266	0.00236765			3.18266	0.00086708			3.18253	0.00125425			3.18259	0.00120616
3.18509	0.00273953	3.18509	0.000888288	3.18516	0.00236611	3.18516	0.000866993	3.18516	0.00236611			3.18516	0.000866993			3.18503	0.001254			3.18509	0.00121041
3.18759	0.0027353	3.18759	0.000888358	3.18766	0.0023645	3.18766	0.000866731	3.18766	0.0023645			3.18766	0.000866731			3.18753	0.00125364			3.18759	0.0012145
3.19009	0.00273099	3.19009	0.000888283	3.19016	0.0023628	3.19016	0.000866302	3.19016	0.0023628			3.19016	0.000866302			3.19003	0.00125316			3.19009	0.00121842
3.19259	0.00272661	3.19259	0.000888069	3.19266	0.00236101	3.19266	0.000865714	3.19266	0.00236101			3.19266	0.000865714			3.19253	0.00125257			3.19259	0.00122217
3.19509	0.00272215	3.19509	0.00088772	3.19516	0.00235915	3.19516	0.000864976	3.19516	0.00235915			3.19516	0.000864976			3.19503	0.00125189			3.19509	0.00122574
3.19759	0.00271762	3.19759	0.00088724	3.19766	0.00235719	3.19766	0.000864095	3.19766	0.00235719			3.19766	0.000864095			3.19753	0.0012511			3.19759	0.00122911
3.20009	0.00271301	3.20009	0.000886634	3.20016	0.00235515	3.20016	0.000863081	3.20016	0.00235515			3.20016	0.000863081			3.20003	0.00125023			3.20009	0.00123226
3.20259	0.00270832	3.20259	0.000885907	3.20266	0.00235302	3.20266	0.000861944	3.20266	0.00235302			3.20266	0.000861944			3.20253	0.00124927			3.20259	0.0012352
3.20509	0.00270355	3.20509	0.000885063	3.20516	0.0023508	3.20516	0.000860694	3.20516	0.0023508			3.20516	0.000860694			3.20503	0.00124824			3.20509	0.00123789
3.20759	0.0026987	3.20759	0.000884108	3.20766	0.00234849	3.20766	0.000859339	3.20766	0.00234849			3.20766	0.000859339			3.20753	0.00124713			3.20759	0.00124034
3.21009	0.00269378	3.21009	0.000883045	3.21016	0.0023461	3.21016	0.000857889	3.21016	0.0023461			3.21016	0.000857889			3.21003	0.00124598			3.21009	0.00124253
3.21259	0.00268877	3.21259	0.000881883	3.21266	0.00234361	3.21266	0.00085635	3.21266	0.00234361			3.21266	0.00085635			3.21253	0.00124476			3.21259	0.00124444
3.21509	0.00268368	3.21509	0.000880624	3.21516	0.00234104	3.21516	0.000854731	3.21516	0.00234104			3.21516	0.000854731			3.21503	0.00124351			3.21509	0.00124606
3.21759	0.0026785	3.21759	0.000879276	3.21766	0.00233839	3.21766	0.000853037	3.21766	0.00233839			3.21766	0.000853037			3.21753	0.00124222			3.21759	0.0012474
3.22009	0.00267323	3.22009	0.000877844	3.22016	0.00233566	3.22016	0.000851274	3.22016	0.00233566			3.22016	0.000851274			3.22003	0.0012409			3.22009	0.00124843
3.22259	0.00266787	3.22259	0.000876335	3.22266	0.00233285	3.22266	0.000849448	3.22266	0.00233285			3.22266	0.000849448			3.22253	0.00123955			3.22259	0.00124915
3.22509	0.00266241	3.22509	0.000874755	3.22516	0.00232996	3.22516	0.000847561	3.22516	0.00232996			3.22516	0.000847561			3.22503	0.00123819			3.22509	0.00124955
3.22759	0.00265685	3.22759	0.000873111	3.22766	0.002327	3.22766	0.000845618	3.22766	0.002327			3.22766	0.000845618			3.22753	0.00123681			3.22759	0.00124964
3.23009	0.00265119	3.23009	0.000871411	3.23016	0.00232398	3.23016	0.000843623	3.23016	0.00232398			3.23016	0.000843623			3.23003	0.00123541			3.23009	0.00124941
3.23259	0.00264543	3.23259	0.00086966	3.23266	0.00232088	3.23266	0.000841579	3.23266	0.00232088			3.23266	0.000841579			3.23253	0.00123401			3.23259	0.00124886
3.23509	0.00263958	3.23509	0.000867865	3.23516	0.00231773	3.23516	0.00083949	3.23516	0.00231773			3.23516	0.00083949			3.23503	0.00123258			3.23509	0.00124799
3.23759	0.00263363	3.23759	0.000866032	3.23766	0.00231451	3.23766	0.000837359	3.23766	0.00231451			3.23766	0.000837359			3.23753	0.00123114			3.23759	0.0012468
3.24009	0.00262759	3.24009	0.000864166	3.24016	0.00231125	3.24016	0.000835189	3.24016	0.00231125			3.24016	0.000835189			3.24003	0.00122969			3.24009	0.00124529
3.24259	0.00262147	3.24259	0.000862273	3.24266	0.00230793	3.24266	0.000832984	3.24266	0.00230793			3.24266	0.000832984			3.24253	0.00122821			3.24259	0.00124346
3.24509	0.00261527	3.24509	0.000860356	3.24516	0.00230458	3.24516	0.000830746	3.24516	0.00230458			3.24516	0.000830746			3.24503	0.0012267			3.24509	0.00124132
3.24759	0.00260901	3.24759	0.000858419	3.24766	0.00230119	3.24766	0.000828478	3.24766	0.00230119			3.24766	0.000828478			3.24753	0.00122517			3.24759	0.00123886
3.25009	0.00260269	3.25009	0.000856463	3.25016	0.00229778	3.25016	0.000826183	3.25016	0.00229778			3.25016	0.000826183			3.25003	0.0012236			3.25009	0.0012361
3.25259	0.00259633	3.25259	0.000854488	3.25266	0.00229435	3.25266	0.000823861	3.25266	0.00229435			3.25266	0.000823861			3.25253	0.001222			3.25259	0.00123302
3.25509	0.00258992	3.25509	0.000852494	3.25516	0.0022909	3.25516	0.000821514	3.25516	0.0022909			3.25516	0.000821514			3.25503	0.00122035			3.25509	0.00122964
3.25759	0.00258349	3.25759	0.000850479	3.25766	0.00228746	3.25766	0.000819141	3.25766	0.00228746			3.25766	0.000819141			3.25753	0.00121866			3.25759	0.00122597
3.26009	0.00257704	3.26009	0.000848438	3.26016	0.00228401	3.26016	0.000816743	3.26016	0.00228401			3.26016	0.000816743			3.26003	0.00121692			3.26009	0.001222
3.26259	0.00257058	3.26259	0.000846368	3.26266	0.00228057	3.26266	0.000814317	3.26266	0.00228057			3.26266	0.000814317			3.26253	0.00121512			3.26259	0.00121775
3.26509	0.00256411	3.26509	0.000844264	3.26516	0.00227714	3.26516	0.00081186	3.26516	0.00227714			3.26516	0.00081186			3.26503	0.00121328			3.26509	0.00121322
3.26759	0.00255764	3.26759	0.00084212	3.26766	0.00227373	3.26766	0.00080937	3.26766	0.00227373			3.26766	0.00080937			3.26753	0.00121138			3.26759	0.00120842
3.27009	0.00255117	3.27009	0.00083993	3.27016	0.00227032	3.27016	0.000806844	3.27016	0.00227032			3.27016	0.000806844			3.27003	0.00120943			3.27009	0.00120337
3.27259	0.0025447	3.27259	0.000837689	3.27266	0.00226694	3.27266	0.000804279	3.27266	0.00226694			3.27266	0.000804279			3.27253	0.00120743			3.27259	0.00119808
3.27509	0.00253823	3.27509	0.000835392	3.27516	0.00226357	3.27516	0.000801672	3.27516	0.00226357			3.27516	0.000801672			3.27503	0.00120539			3.27509	0.00119256
3.27759	0.00253176	3.27759	0.000833035	3.27766	0.0022602	3.27766	0.00079902	3.27766	0.0022602			3.27766	0.00079902			3.27753	0.0012033			3.27759	0.00118683
3.28009	0.0025253	3.28009	0.000830615	3.28016	0.00225685	3.28016	0.000796321	3.28016	0.00225685			3.28016	0.000796321			3.28003	0.00120117			3.28009	0.00118091
3.28259	0.00251884	3.28259	0.000828131	3.28266	0.0022535	3.28266	0.000793574	3.28266	0.0022535			3.28266	0.000793574			3.28253	0.00119901			3.28259	0.00117482
3.28509	0.00251238	3.28509	0.000825583	3.28516	0.00225015	3.28516	0.000790778	3.28516	0.00225015			3.28516	0.000790778			3.28503	0.00119682			3.28509	0.00116857
3.28759	0.00250593	3.28759	0.000822973	3.28766	0.00224681	3.28766	0.000787933	3.28766	0.00224681			3.28766	0.000787933			3.28753	0.00119461			3.28759	0.00116218
3.29009	0.00249948	3.29009	0.000820302	3.29016	0.00224346	3.29016	0.000785041	3.29016	0.00224346			3.29016	0.000785041			3.29003	0.00119239			3.29009	0.00115568
3.29259	0.00249303	3.29259	0.000817578	3.29266	0.00224011	3.29266	0.000782104	3.29266	0.00224011			3.29266	0.000782104			3.29253	0.00119015			3.29259	0.00114908
3.29509	0.0024866	3.29509	0.000814803	3.29516	0.00223677	3.29516	0.000779124	3.29516	0.00223677			3.29516	0.000779124			3.29503	0.00118791			3.29509	0.00114241
3.29759	0.00248018	3.29759	0.000811983	3.29766	0.00223342	3.29766	0.000776106	3.29766	0.00223342			3.29766	0.000776106			3.29753	0.00118568			3.29759	0.00113567
3.30009	0.00247377	3.30009	0.000809123	3.30016	0.00223009	3.30016	0.000773057	3.30016	0.00223009			3.30016	0.000773057			3.30003	0.00118345			3.30009	0.0011289
3.30259	0.00246739	3.30259	0.000806228	3.30266	0.00222676	3.30266	0.000769979	3.30266	0.00222676			3.30266	0.000769979			3.30253	0.00118123			3.30259	0.00112209
3.30509	0.00246104	3.30509	0.000803301	3.30516	0.00222345	3.30516	0.000766879	3.30516	0.00222345			3.30516	0.000766879			3.30503	0.00117902			3.30509	0.00111528
3.30759	0.00245472	3.30759	0.000800346	3.30766	0.00222015	3.30766	0.000763764	3.30766	0.00222015			3.30766	0.000763764			3.30753	0.00117682			3.30759	0.00110847
3.31009	0.00244844	3.31009	0.000797364	3.31016	0.00221688	3.31016	0.000760639	3.31016	0.00221688			3.31016	0.000760639			3.31003	0.00117464			3.31009	0.00110168
3.31259	0.00244221	3.31259	0.000794359	3.31266	0.00221364	3.31266	0.000757512	3.31266	0.00221364			3.31266	0.000757512			3.31253	0.00117246			3.31259	0.00109491
3.31509	0.00243602	3.31509	0.000791328	3.31516	0.00221043	3.31516	0.000754387	3.31516	0.00221043			3.31516	0.000754387			3.31503	0.0011703			3.31509	0.00108818
3.31759	0.00242989	3.31759	0.000788274	3.31766	0.00220725	3.31766	0.000751268	3.31766	0.00220725			3.31766	0.000751268			3.31753	0.00116814			3.31759	0.00108149
3.32009	0.00242381	3.32009	0.000785194	3.32016	0.0022041	3.32016	0.000748162	3.32016	0.0022041			3.32016	0.000748162			3.32003	0.00116597			3.32009	0.00107486
3.32259	0.00241779	3.32259	0.000782089	3.32266	0.002201	3.32266	0.000745071	3.32266	0.002201			3.32266	0.000745071			3.32253	0.0011638			3.32259	0.00106829
3.32509	0.00241182	3.32509	0.000778959	3.32516	0.00219792	3.32516	0.000741996	3.32516	0.00219792			3.32516	0.000741996			3.32503	0.00116162			3.32509	0.00106179
3.32759	0.00240591	3.32759	0.000775803	3.32766	0.00219488	3.32766	0.000738939	3.32766	0.00219488			3.32766	0.000738939			3.32753	0.00115942			3.32759	0.00105536
3.33009	0.00240006	3.33009	0.000772624	3.33016	0.00219187	3.33016	0.000735901	3.33016	0.00219187			3.33016	0.000735901			3.33003	0.0011572			3.33009	0.00104901
3.33259	0.00239425	3.33259	0.000769425	3.33266	0.00218889	3.33266	0.000732881	3.33266	0.00218889			3.33266	0.000732881			3.33253	0.00115496			3.33259	0.00104274
3.33509	0.00238851	3.33509	0.000766209	3.33516	0.00218593	3.33516	0.000729878	3.33516	0.00218593			3.33516	0.000729878			3.33503	0.00115268			3.33509	0.00103656
3.33759	0.00238281	3.33759	0.00076298	3.33766	0.00218298	3.33766	0.000726889	3.33766	0.00218298			3.33766	0.000726889			3.33753	0.00115038			3.33759	0.00103046
3.34009	0.00237715	3.34009	0.000759744	3.34016	0.00218005	3.34016	0.000723913	3.34016	0.00218005			3.34016	0.000723913			3.34003	0.00114804			3.34009	0.00102446
3.34259	0.00237155	3.34259	0.000756507	3.34266	0.00217713	3.34266	0.000720947	3.34266	0.00217713			3.34266	0.000720947			3.34253	0.00114568			3.34259	0.00101855
3.34509	0.00236599	3.34509	0.000753275	3.34516	0.00217421	3.34516	0.00071799	3.34516	0.00217421			3.34516	0.00071799			3.34503	0.00114327			3.34509	0.00101274
3.34759	0.00236047	3.34759	0.000750055	3.34766	0.00217129	3.34766	0.00071504	3.34766	0.00217129			3.34766	0.00071504			3.34753	0.00114084			3.34759	0.00100701
3.35009	0.00235499	3.35009	0.000746853	3.35016	0.00216838	3.35016	0.000712097	3.35016	0.00216838			3.35016	0.000712097			3.35003	0.00113837			3.35009	0.00100137
3.35259	0.00234956	3.35259	0.000743675	3.35266	0.00216546	3.35266	0.000709158	3.35266	0.00216546			3.35266	0.000709158			3.35253	0.00113587			3.35259	0.000995811
3.35509	0.00234416	3.35509	0.000740526	3.35516	0.00216254	3.35516	0.000706222	3.35516	0.00216254			3.35516	0.000706222			3.35503	0.00113333			3.35509	0.000990332
3.35759	0.00233881	3.35759	0.00073741	3.35766	0.00215961	3.35766	0.00070329	3.35766	0.00215961			3.35766	0.00070329			3.35753	0.00113075			3.35759	0.000984927
3.36009	0.00233349	3.36009	0.000734328	3.36016	0.00215667	3.36016	0.000700361	3.36016	0.00215667			3.36016	0.000700361			3.36003	0.00112814			3.36009	0.000979589
3.36259	0.0023282	3.36259	0.000731284	3.36266	0.00215372	3.36266	0.000697434	3.36266	0.00215372			3.36266	0.000697434			3.36253	0.00112548			3.36259	0.000974315
3.36509	0.00232295	3.36509	0.000728279	3.36516	0.00215077	3.36516	0.000694509	3.36516	0.00215077			3.36516	0.000694509			3.36503	0.00112278			3.36509	0.000969098
3.36759	0.00231773	3.36759	0.00072531	3.36766	0.0021478	3.36766	0.000691585	3.36766	0.0021478			3.36766	0.000691585			3.36753	0.00112003			3.36759	0.000963936
3.37009	0.00231255	3.37009	0.000722375	3.37016	0.00214482	3.37016	0.000688662	3.37016	0.00214482			3.37016	0.000688662			3.37003	0.00111723			3.37009	0.000958827
3.37259	0.00230739	3.37259	0.00071947	3.37266	0.00214183	3.37266	0.000685739	3.37266	0.00214183			3.37266	0.000685739			3.37253	0.00111438			3.37259	0.000953768
3.37509	0.00230227	3.37509	0.000716591	3.37516	0.00213883	3.37516	0.000682816	3.37516	0.00213883			3.37516	0.000682816			3.37503	0.00111147			3.37509	0.000948761
3.37759	0.00229716	3.37759	0.000713731	3.37766	0.00213581	3.37766	0.000679891	3.37766	0.00213581			3.37766	0.000679891			3.37753	0.00110851			3.37759	0.000943805
3.38009	0.00229209	3.38009	0.000710884	3.38016	0.00213277	3.38016	0.000676964	3.38016	0.00213277			3.38016	0.000676964			3.38003	0.00110549			3.38009	0.000938905
3.38259	0.00228703	3.38259	0.000708042	3.38266	0.00212972	3.38266	0.000674036	3.38266	0.00212972			3.38266	0.000674036			3.38253	0.00110241			3.38259	0.000934064
3.38509	0.002282	3.38509	0.000705197	3.38516	0.00212664	3.38516	0.000671105	3.38516	0.00212664			3.38516	0.000671105			3.38503	0.00109927			3.38509	0.000929284
3.38759	0.002277	3.38759	0.000702341	3.38766	0.00212355	3.38766	0.00066817	3.38766	0.00212355			3.38766	0.00066817			3.38753	0.00109609			3.38759	0.000924569
3.39009	0.00227201	3.39009	0.000699469	3.39016	0.00212043	3.39016	0.000665231	3.39016	0.00212043			3.39016	0.000665231			3.39003	0.00109285			3.39009	0.000919924
3.39259	0.00226705	3.39259	0.000696572	3.39266	0.0021173	3.39266	0.000662289	3.39266	0.0021173			3.39266	0.000662289			3.39253	0.00108957			3.39259	0.000915347
3.39509	0.00226211	3.39509	0.000693646	3.39516	0.00211415	3.39516	0.000659344	3.39516	0.00211415			3.39516	0.000659344			3.39503	0.00108625			3.39509	0.000910839
3.39759	0.00225719	3.39759	0.000690688	3.39766	0.00211097	3.39766	0.000656394	3.39766	0.00211097			3.39766	0.000656394			3.39753	0.00108291			3.39759	0.000906398
3.40009	0.0022523	3.40009	0.000687692	3.40016	0.00210779	3.40016	0.000653441	3.40016	0.00210779			3.40016	0.000653441			3.40003	0.00107954			3.40009	0.00090202
3.40259	0.00224744	3.40259	0.000684658	3.40266	0.00210458	3.40266	0.000650484	3.40266	0.00210458			3.40266	0.000650484			3.40253	0.00107616			3.40259	0.000897698
3.40509	0.00224259	3.40509	0.000681584	3.40516	0.00210137	3.40516	0.000647523	3.40516	0.00210137			3.40516	0.000647523			3.40503	0.00107278			3.40509	0.000893424
3.40759	0.00223778	3.40759	0.000678473	3.40766	0.00209814	3.40766	0.000644559	3.40766	0.00209814			3.40766	0.000644559			3.40753	0.0010694			3.40759	0.000889192
3.41009	0.00223299	3.41009	0.000675324	3.41016	0.0020949	3.41016	0.000641591	3.41016	0.0020949			3.41016	0.000641591			3.41003	0.00106604			3.41009	0.000884989
3.41259	0.00222822	3.41259	0.000672141	3.41266	0.00209166	3.41266	0.00063862	3.41266	0.00209166			3.41266	0.00063862			3.41253	0.00106271			3.41259	0.000880808
3.41509	0.00222348	3.41509	0.000668927	3.41516	0.00208842	3.41516	0.000635645	3.41516	0.00208842			3.41516	0.000635645			3.41503	0.0010594			3.41509	0.000876641
3.41759	0.00221876	3.41759	0.000665685	3.41766	0.00208516	3.41766	0.000632664	3.41766	0.00208516			3.41766	0.000632664			3.41753	0.00105614			3.41759	0.000872481
3.42009	0.00221407	3.42009	0.000662419	3.42016	0.00208191	3.42016	0.000629678	3.42016	0.00208191			3.42016	0.000629678			3.42003	0.00105292			3.42009	0.000868323
3.42259	0.0022094	3.42259	0.000659135	3.42266	0.00207864	3.42266	0.000626686	3.42266	0.00207864			3.42266	0.000626686			3.42253	0.00104976			3.42259	0.000864164
3.42509	0.00220475	3.42509	0.000655837	3.42516	0.00207537	3.42516	0.000623685	3.42516	0.00207537			3.42516	0.000623685			3.42503	0.00104664			3.42509	0.000860004
3.42759	0.00220012	3.42759	0.000652532	3.42766	0.0020721	3.42766	0.000620674	3.42766	0.0020721			3.42766	0.000620674			3.42753	0.00104358			3.42759	0.000855848
3.43009	0.00219552	3.43009	0.000649222	3.43016	0.00206881	3.43016	0.00061765	3.43016	0.00206881			3.43016	0.00061765			3.43003	0.00104057			3.43009	0.0008517
3.43259	0.00219093	3.43259	0.000645917	3.43266	0.00206551	3.43266	0.000614612	3.43266	0.00206551			3.43266	0.000614612			3.43253	0.00103762			3.43259	0.000847569
3.43509	0.00218636	3.43509	0.00064262	3.43516	0.0020622	3.43516	0.000611557	3.43516	0.0020622			3.43516	0.000611557			3.43503	0.00103473			3.43509	0.000843464
3.43759	0.00218181	3.43759	0.000639337	3.43766	0.00205887	3.43766	0.000608483	3.43766	0.00205887			3.43766	0.000608483			3.43753	0.00103188			3.43759	0.000839395
3.44009	0.00217727	3.44009	0.000636075	3.44016	0.00205552	3.44016	0.000605387	3.44016	0.00205552			3.44016	0.000605387			3.44003	0.00102908			3.44009	0.000835374
3.44259	0.00217275	3.44259	0.000632836	3.44266	0.00205215	3.44266	0.000602266	3.44266	0.00205215			3.44266	0.000602266			3.44253	0.00102633			3.44259	0.000831411
3.44509	0.00216824	3.44509	0.000629627	3.44516	0.00204876	3.44516	0.000599119	3.44516	0.00204876			3.44516	0.000599119			3.44503	0.00102362			3.44509	0.000827517
3.44759	0.00216374	3.44759	0.00062645	3.44766	0.00204535	3.44766	0.000595946	3.44766	0.00204535			3.44766	0.000595946			3.44753	0.00102094			3.44759	0.000823699
3.45009	0.00215925	3.45009	0.000623309	3.45016	0.00204193	3.45016	0.000592746	3.45016	0.00204193			3.45016	0.000592746			3.45003	0.0010183			3.45009	0.000819966
3.45259	0.00215477	3.45259	0.000620205	3.45266	0.00203849	3.45266	0.000589519	3.45266	0.00203849			3.45266	0.000589519			3.45253	0.00101569			3.45259	0.000816322
3.45509	0.0021503	3.45509	0.000617139	3.45516	0.00203505	3.45516	0.000586267	3.45516	0.00203505			3.45516	0.000586267			3.45503	0.0010131			3.45509	0.00081277
3.45759	0.00214583	3.45759	0.000614113	3.45766	0.0020316	3.45766	0.000582993	3.45766	0.0020316			3.45766	0.000582993			3.45753	0.00101053			3.45759	0.000809311
3.46009	0.00214138	3.46009	0.000611125	3.46016	0.00202815	3.46016	0.0005797	3.46016	0.00202815			3.46016	0.0005797			3.46003	0.00100798			3.46009	0.000805944
3.46259	0.00213695	3.46259	0.000608173	3.46266	0.00202471	3.46266	0.000576393	3.46266	0.00202471			3.46266	0.000576393			3.46253	0.00100545			3.46259	0.000802667
3.46509	0.00213253	3.46509	0.000605257	3.46516	0.00202129	3.46516	0.000573076	3.46516	0.00202129			3.46516	0.000573076			3.46503	0.00100293			3.46509	0.000799477
3.46759	0.00212813	3.46759	0.000602375	3.46766	0.00201788	3.46766	0.000569753	3.46766	0.00201788			3.46766	0.000569753			3.46753	0.00100041			3.46759	0.000796369
3.47009	0.00212377	3.47009	0.000599524	3.47016	0.0020145	3.47016	0.00056643	3.47016	0.0020145			3.47016	0.00056643			3.47003	0.000997907			3.47009	0.000793339
3.47259	0.00211944	3.47259	0.000596702	3.47266	0.00201113	3.47266	0.000563111	3.47266	0.00201113			3.47266	0.000563111			3.47253	0.000995407			3.47259	0.000790382
3.47509	0.00211515	3.47509	0.000593906	3.47516	0.00200779	3.47516	0.000559799	3.47516	0.00200779			3.47516	0.000559799			3.47503	0.00099291			3.47509	0.000787492
3.47759	0.0021109	3.47759	0.000591135	3.47766	0.00200448	3.47766	0.000556496	3.47766	0.00200448			3.47766	0.000556496			3.47753	0.000990416			3.47759	0.000784665
3.48009	0.0021067	3.48009	0.000588385	3.48016	0.00200118	3.48016	0.000553205	3.48016	0.00200118			3.48016	0.000553205			3.48003	0.000987924			3.48009	0.000781898
3.48259	0.00210256	3.48259	0.000585654	3.48266	0.0019979	3.48266	0.000549924	3.48266	0.0019979			3.48266	0.000549924			3.48253	0.000985434			3.48259	0.000779186
3.48509	0.00209846	3.48509	0.000582939	3.48516	0.00199464	3.48516	0.000546654	3.48516	0.00199464			3.48516	0.000546654			3.48503	0.000982943			3.48509	0.000776528
3.48759	0.00209443	3.48759	0.000580239	3.48766	0.00199138	3.48766	0.000543393	3.48766	0.00199138			3.48766	0.000543393			3.48753	0.000980453			3.48759	0.000773921
3.49009	0.00209044	3.49009	0.00057755	3.49016	0.00198812	3.49016	0.000540138	3.49016	0.00198812			3.49016	0.000540138			3.49003	0.000977962			3.49009	0.000771364
3.49259	0.00208651	3.49259	0.000574871	3.49266	0.00198487	3.49266	0.000536888	3.49266	0.00198487			3.49266	0.000536888			3.49253	0.000975468			3.49259	0.000768856
3.49509	0.00208264	3.49509	0.000572199	3.49516	0.0019816	3.49516	0.000533641	3.49516	0.0019816			3.49516	0.000533641			3.49503	0.00097297			3.49509	0.000766394
3.49759	0.00207881	3.49759	0.000569531	3.49766	0.00197832	3.49766	0.000530396	3.49766	0.00197832			3.49766	0.000530396			3.49753	0.000970467			3.49759	0.00076398
3.50009	0.00207503	3.50009	0.000566867	3.50016	0.00197503	3.50016	0.000527153	3.50016	0.00197503			3.50016	0.000527153			3.50003	0.000967957			3.50009	0.000761611
3.50259	0.00207131	3.50259	0.000564205	3.50266	0.00197172	3.50266	0.000523912	3.50266	0.00197172			3.50266	0.000523912			3.50253	0.000965436			3.50259	0.000759287
3.50509	0.00206762	3.50509	0.000561542	3.50516	0.00196839	3.50516	0.000520678	3.50516	0.00196839			3.50516	0.000520678			3.50503	0.000962903			3.50509	0.000757006
3.50759	0.00206398	3.50759	0.000558879	3.50766	0.00196505	3.50766	0.000517452	3.50766	0.00196505			3.50766	0.000517452			3.50753	0.000960353			3.50759	0.000754765
3.51009	0.00206039	3.51009	0.000556213	3.51016	0.00196168	3.51016	0.000514237	3.51016	0.00196168			3.51016	0.000514237			3.51003	0.000957786			3.51009	0.000752561
3.51259	0.00205683	3.51259	0.000553542	3.51266	0.00195831	3.51266	0.000511039	3.51266	0.00195831			3.51266	0.000511039			3.51253	0.000955198			3.51259	0.000750391
3.51509	0.00205332	3.51509	0.000550865	3.51516	0.00195492	3.51516	0.000507861	3.51516	0.00195492			3.51516	0.000507861			3.51503	0.000952588			3.51509	0.000748249
3.51759	0.00204984	3.51759	0.000548181	3.51766	0.00195152	3.51766	0.000504709	3.51766	0.00195152			3.51766	0.000504709			3.51753	0.000949955			3.51759	0.00074613
3.52009	0.0020464	3.52009	0.000545488	3.52016	0.00194813	3.52016	0.000501583	3.52016	0.00194813			3.52016	0.000501583			3.52003	0.0009473			3.52009	0.000744028
3.52259	0.002043	3.52259	0.000542784	3.52266	0.00194473	3.52266	0.000498487	3.52266	0.00194473			3.52266	0.000498487			3.52253	0.000944623			3.52259	0.000741937
3.52509	0.00203962	3.52509	0.000540066	3.52516	0.00194135	3.52516	0.000495423	3.52516	0.00194135			3.52516	0.000495423			3.52503	0.000941927			3.52509	0.000739849
3.52759	0.00203628	3.52759	0.000537332	3.52766	0.00193798	3.52766	0.000492388	3.52766	0.00193798			3.52766	0.000492388			3.52753	0.000939216			3.52759	0.000737758
3.53009	0.00203295	3.53009	0.00053458	3.53016	0.00193463	3.53016	0.000489383	3.53016	0.00193463			3.53016	0.000489383			3.53003	0.000936495			3.53009	0.000735656
3.53259	0.00202965	3.53259	0.000531807	3.53266	0.00193131	3.53266	0.000486402	3.53266	0.00193131			3.53266	0.000486402			3.53253	0.000933769			3.53259	0.000733536
3.53509	0.00202637	3.53509	0.000529012	3.53516	0.001928	3.53516	0.000483444	3.53516	0.001928			3.53516	0.000483444			3.53503	0.000931045			3.53509	0.000731393
3.53759	0.0020231	3.53759	0.000526192	3.53766	0.00192473	3.53766	0.000480503	3.53766	0.00192473			3.53766	0.000480503			3.53753	0.000928329			3.53759	0.000729221
3.54009	0.00201984	3.54009	0.000523348	3.54016	0.00192148	3.54016	0.000477574	3.54016	0.00192148			3.54016	0.000477574			3.54003	0.000925627			3.54009	0.000727014
3.54259	0.00201659	3.54259	0.00052048	3.54266	0.00191826	3.54266	0.000474653	3.54266	0.00191826			3.54266	0.000474653			3.54253	0.000922948			3.54259	0.00072477
3.54509	0.00201333	3.54509	0.000517589	3.54516	0.00191507	3.54516	0.000471733	3.54516	0.00191507			3.54516	0.000471733			3.54503	0.000920295			3.54509	0.000722484
3.54759	0.00201008	3.54759	0.000514677	3.54766	0.0019119	3.54766	0.00046881	3.54766	0.0019119			3.54766	0.00046881			3.54753	0.000917674			3.54759	0.000720157
3.55009	0.00200682	3.55009	0.000511748	3.55016	0.00190875	3.55016	0.00046588	3.55016	0.00190875			3.55016	0.00046588			3.55003	0.000915086			3.55009	0.000717789
3.55259	0.00200355	3.55259	0.000508805	3.55266	0.00190561	3.55266	0.000462941	3.55266	0.00190561			3.55266	0.000462941			3.55253	0.000912534			3.55259	0.00071538
3.55509	0.00200027	3.55509	0.000505854	3.55516	0.00190249	3.55516	0.00045999	3.55516	0.00190249			3.55516	0.00045999			3.55503	0.000910018			3.55509	0.000712934
3.55759	0.00199697	3.55759	0.000502897	3.55766	0.00189938	3.55766	0.000457024	3.55766	0.00189938			3.55766	0.000457024			3.55753	0.000907536			3.55759	0.000710457
3.56009	0.00199366	3.56009	0.000499941	3.56016	0.00189627	3.56016	0.000454044	3.56016	0.00189627			3.56016	0.000454044			3.56003	0.000905085			3.56009	0.000707955
3.56259	0.00199032	3.56259	0.000496991	3.56266	0.00189316	3.56266	0.000451049	3.56266	0.00189316			3.56266	0.000451049			3.56253	0.000902661			3.56259	0.000705437
3.56509	0.00198697	3.56509	0.00049405	3.56516	0.00189006	3.56516	0.00044804	3.56516	0.00189006			3.56516	0.00044804			3.56503	0.00090026			3.56509	0.000702913
3.56759	0.00198359	3.56759	0.000491122	3.56766	0.00188694	3.56766	0.000445018	3.56766	0.00188694			3.56766	0.000445018			3.56753	0.000897876			3.56759	0.000700394
3.57009	0.00198018	3.57009	0.000488211	3.57016	0.00188383	3.57016	0.000441983	3.57016	0.00188383			3.57016	0.000441983			3.57003	0.000895503			3.57009	0.000697892
3.57259	0.00197674	3.57259	0.000485319	3.57266	0.00188071	3.57266	0.000438938	3.57266	0.00188071			3.57266	0.000438938			3.57253	0.000893138			3.57259	0.000695417
3.57509	0.00197327	3.57509	0.000482446	3.57516	0.00187758	3.57516	0.000435884	3.57516	0.00187758			3.57516	0.000435884			3.57503	0.000890774			3.57509	0.000692982
3.57759	0.00196977	3.57759	0.000479592	3.57766	0.00187444	3.57766	0.000432822	3.57766	0.00187444			3.57766	0.000432822			3.57753	0.000888408			3.57759	0.000690597
3.58009	0.00196623	3.58009	0.000476757	3.58016	0.00187129	3.58016	0.000429752	3.58016	0.00187129			3.58016	0.000429752			3.58003	0.000886036			3.58009	0.00068827
3.58259	0.00196267	3.58259	0.000473938	3.58266	0.00186814	3.58266	0.000426677	3.58266	0.00186814			3.58266	0.000426677			3.58253	0.000883656			3.58259	0.000686009
3.58509	0.00195907	3.58509	0.000471134	3.58516	0.00186498	3.58516	0.000423595	3.58516	0.00186498			3.58516	0.000423595			3.58503	0.000881265			3.58509	0.000683818
3.58759	0.00195544	3.58759	0.000468339	3.58766	0.00186182	3.58766	0.00042051	3.58766	0.00186182			3.58766	0.00042051			3.58753	0.000878864			3.58759	0.000681697
3.59009	0.00195178	3.59009	0.000465552	3.59016	0.00185865	3.59016	0.000417419	3.59016	0.00185865			3.59016	0.000417419			3.59003	0.000876452			3.59009	0.000679645
3.59259	0.0019481	3.59259	0.000462768	3.59266	0.00185549	3.59266	0.000414325	3.59266	0.00185549			3.59266	0.000414325			3.59253	0.00087403			3.59259	0.000677659
3.59509	0.00194439	3.59509	0.000459984	3.59516	0.00185233	3.59516	0.000411227	3.59516	0.00185233			3.59516	0.000411227			3.59503	0.000871602			3.59509	0.000675733
3.59759	0.00194067	3.59759	0.000457194	3.59766	0.00184919	3.59766	0.000408125	3.59766	0.00184919			3.59766	0.000408125			3.59753	0.000869169			3.59759	0.00067386
3.60009	0.00193692	3.60009	0.000454397	3.60016	0.00184606	3.60016	0.000405019	3.60016	0.00184606			3.60016	0.000405019			3.60003	0.000866735			3.60009	0.000672034
3.60259	0.00193316	3.60259	0.000451589	3.60266	0.00184295	3.60266	0.00040191	3.60266	0.00184295			3.60266	0.00040191			3.60253	0.000864304			3.60259	0.000670246
3.60509	0.00192939	3.60509	0.000448768	3.60516	0.00183987	3.60516	0.000398798	3.60516	0.00183987			3.60516	0.000398798			3.60503	0.000861881			3.60509	0.000668489
3.60759	0.00192561	3.60759	0.000445933	3.60766	0.00183683	3.60766	0.000395684	3.60766	0.00183683			3.60766	0.000395684			3.60753	0.000859471			3.60759	0.000666755
3.61009	0.00192181	3.61009	0.000443083	3.61016	0.00183382	3.61016	0.000392566	3.61016	0.00183382			3.61016	0.000392566			3.61003	0.000857079			3.61009	0.000665041
3.61259	0.00191801	3.61259	0.000440219	3.61266	0.00183086	3.61266	0.000389447	3.61266	0.00183086			3.61266	0.000389447			3.61253	0.00085471			3.61259	0.000663343
3.61509	0.0019142	3.61509	0.000437342	3.61516	0.00182795	3.61516	0.000386328	3.61516	0.00182795			3.61516	0.000386328			3.61503	0.00085237			3.61509	0.000661659
3.61759	0.00191038	3.61759	0.000434456	3.61766	0.00182508	3.61766	0.00038321	3.61766	0.00182508			3.61766	0.00038321			3.61753	0.000850062			3.61759	0.000659989
3.62009	0.00190656	3.62009	0.000431564	3.62016	0.00182227	3.62016	0.000380094	3.62016	0.00182227			3.62016	0.000380094			3.62003	0.000847791			3.62009	0.000658335
3.62259	0.00190273	3.62259	0.000428672	3.62266	0.00181951	3.62266	0.000376983	3.62266	0.00181951			3.62266	0.000376983			3.62253	0.00084556			3.62259	0.0006567
3.62509	0.0018989	3.62509	0.000425784	3.62516	0.0018168	3.62516	0.000373879	3.62516	0.0018168			3.62516	0.000373879			3.62503	0.000843372			3.62509	0.000655088
3.62759	0.00189507	3.62759	0.000422906	3.62766	0.00181413	3.62766	0.000370783	3.62766	0.00181413			3.62766	0.000370783			3.62753	0.000841227			3.62759	0.000653502
3.63009	0.00189123	3.63009	0.000420044	3.63016	0.00181152	3.63016	0.000367698	3.63016	0.00181152			3.63016	0.000367698			3.63003	0.000839128			3.63009	0.000651948
3.63259	0.0018874	3.63259	0.000417203	3.63266	0.00180895	3.63266	0.000364624	3.63266	0.00180895			3.63266	0.000364624			3.63253	0.000837071			3.63259	0.000650428
3.63509	0.00188358	3.63509	0.000414388	3.63516	0.00180642	3.63516	0.000361564	3.63516	0.00180642			3.63516	0.000361564			3.63503	0.000835055			3.63509	0.000648946
3.63759	0.00187977	3.63759	0.000411604	3.63766	0.00180392	3.63766	0.000358519	3.63766	0.00180392			3.63766	0.000358519			3.63753	0.000833076			3.63759	0.000647504
3.64009	0.00187597	3.64009	0.000408854	3.64016	0.00180147	3.64016	0.000355489	3.64016	0.00180147			3.64016	0.000355489			3.64003	0.000831131			3.64009	0.000646102
3.64259	0.00187218	3.64259	0.000406141	3.64266	0.00179904	3.64266	0.000352473	3.64266	0.00179904			3.64266	0.000352473			3.64253	0.000829215			3.64259	0.000644741
3.64509	0.00186842	3.64509	0.000403467	3.64516	0.00179665	3.64516	0.000349472	3.64516	0.00179665			3.64516	0.000349472			3.64503	0.000827322			3.64509	0.000643419
3.64759	0.00186467	3.64759	0.000400835	3.64766	0.00179428	3.64766	0.000346484	3.64766	0.00179428			3.64766	0.000346484			3.64753	0.000825449			3.64759	0.000642134
3.65009	0.00186095	3.65009	0.000398246	3.65016	0.00179193	3.65016	0.000343509	3.65016	0.00179193			3.65016	0.000343509			3.65003	0.000823589			3.65009	0.000640883
3.65259	0.00185725	3.65259	0.0003957	3.65266	0.00178961	3.65266	0.000340547	3.65266	0.00178961			3.65266	0.000340547			3.65253	0.000821737			3.65259	0.000639662
3.65509	0.00185357	3.65509	0.000393199	3.65516	0.00178731	3.65516	0.000337597	3.65516	0.00178731			3.65516	0.000337597			3.65503	0.000819891			3.65509	0.000638467
3.65759	0.00184992	3.65759	0.000390746	3.65766	0.00178503	3.65766	0.000334661	3.65766	0.00178503			3.65766	0.000334661			3.65753	0.000818048			3.65759	0.000637294
3.66009	0.0018463	3.66009	0.00038834	3.66016	0.00178278	3.66016	0.000331741	3.66016	0.00178278			3.66016	0.000331741			3.66003	0.000816203			3.66009	0.00063614
3.66259	0.0018427	3.66259	0.000385986	3.66266	0.00178055	3.66266	0.00032884	3.66266	0.00178055			3.66266	0.00032884			3.66253	0.000814358			3.66259	0.000635001
3.66509	0.00183913	3.66509	0.000383686	3.66516	0.00177835	3.66516	0.000325962	3.66516	0.00177835			3.66516	0.000325962			3.66503	0.000812512			3.66509	0.000633874
3.66759	0.00183558	3.66759	0.000381445	3.66766	0.00177617	3.66766	0.000323111	3.66766	0.00177617			3.66766	0.000323111			3.66753	0.000810667			3.66759	0.000632757
3.67009	0.00183207	3.67009	0.000379266	3.67016	0.00177401	3.67016	0.000320293	3.67016	0.00177401			3.67016	0.000320293			3.67003	0.000808824			3.67009	0.000631649
3.67259	0.00182859	3.67259	0.000377155	3.67266	0.00177189	3.67266	0.000317514	3.67266	0.00177189			3.67266	0.000317514			3.67253	0.000806986			3.67259	0.000630547
3.67509	0.00182515	3.67509	0.000375119	3.67516	0.00176979	3.67516	0.000314782	3.67516	0.00176979			3.67516	0.000314782			3.67503	0.000805156			3.67509	0.000629452
3.67759	0.00182175	3.67759	0.000373162	3.67766	0.00176771	3.67766	0.000312102	3.67766	0.00176771			3.67766	0.000312102			3.67753	0.000803338			3.67759	0.000628364
3.68009	0.0018184	3.68009	0.000371292	3.68016	0.00176567	3.68016	0.000309481	3.68016	0.00176567			3.68016	0.000309481			3.68003	0.000801537			3.68009	0.000627283
3.68259	0.00181511	3.68259	0.000369514	3.68266	0.00176364	3.68266	0.000306923	3.68266	0.00176364			3.68266	0.000306923			3.68253	0.000799755			3.68259	0.000626209
3.68509	0.00181188	3.68509	0.000367834	3.68516	0.00176164	3.68516	0.000304432	3.68516	0.00176164			3.68516	0.000304432			3.68503	0.000797995			3.68509	0.000625143
3.68759	0.00180872	3.68759	0.000366258	3.68766	0.00175966	3.68766	0.000302011	3.68766	0.00175966			3.68766	0.000302011			3.68753	0.000796259			3.68759	0.000624087
3.69009	0.00180564	3.69009	0.000364791	3.69016	0.0017577	3.69016	0.000299661	3.69016	0.0017577			3.69016	0.000299661			3.69003	0.000794548			3.69009	0.00062304
3.69259	0.00180264	3.69259	0.000363436	3.69266	0.00175575	3.69266	0.000297382	3.69266	0.00175575			3.69266	0.000297382			3.69253	0.000792863			3.69259	0.000622003
3.69509	0.00179974	3.69509	0.0003622	3.69516	0.0017538	3.69516	0.00029517	3.69516	0.0017538			3.69516	0.00029517			3.69503	0.000791203			3.69509	0.000620977
3.69759	0.00179695	3.69759	0.000361083	3.69766	0.00175186	3.69766	0.000293022	3.69766	0.00175186			3.69766	0.000293022			3.69753	0.000789567			3.69759	0.000619961
3.70009	0.00179425	3.70009	0.000360089	3.70016	0.00174992	3.70016	0.000290934	3.70016	0.00174992			3.70016	0.000290934			3.70003	0.000787953			3.70009	0.000618953
3.70259	0.00179167	3.70259	0.00035922	3.70266	0.00174797	3.70266	0.0002889	3.70266	0.00174797			3.70266	0.0002889			3.70253	0.000786358			3.70259	0.000617951
3.70509	0.00178921	3.70509	0.000358475	3.70516	0.00174602	3.70516	0.000286913	3.70516	0.00174602			3.70516	0.000286913			3.70503	0.000784779			3.70509	0.000616953
3.70759	0.00178687	3.70759	0.000357853	3.70766	0.00174406	3.70766	0.000284966	3.70766	0.00174406			3.70766	0.000284966			3.70753	0.000783212			3.70759	0.000615955
3.71009	0.00178464	3.71009	0.000357352	3.71016	0.00174209	3.71016	0.000283053	3.71016	0.00174209			3.71016	0.000283053			3.71003	0.000781654			3.71009	0.000614954
3.71259	0.00178253	3.71259	0.000356971	3.71266	0.0017401	3.71266	0.000281165	3.71266	0.0017401			3.71266	0.000281165			3.71253	0.000780102			3.71259	0.000613945
3.71509	0.00178053	3.71509	0.000356705	3.71516	0.0017381	3.71516	0.000279297	3.71516	0.0017381			3.71516	0.000279297			3.71503	0.000778551			3.71509	0.000612925
3.71759	0.00177864	3.71759	0.00035655	3.71766	0.00173609	3.71766	0.000277441	3.71766	0.00173609			3.71766	0.000277441			3.71753	0.000776999			3.71759	0.000611888
3.72009	0.00177685	3.72009	0.000356497	3.72016	0.00173406	3.72016	0.00027559	3.72016	0.00173406			3.72016	0.00027559			3.72003	0.000775444			3.72009	0.000610831
3.72259	0.00177515	3.72259	0.000356542	3.72266	0.00173202	3.72266	0.000273739	3.72266	0.00173202			3.72266	0.000273739			3.72253	0.000773885			3.72259	0.000609748
3.72509	0.00177353	3.72509	0.000356674	3.72516	0.00172997	3.72516	0.000271882	3.72516	0.00172997			3.72516	0.000271882			3.72503	0.000772321			3.72509	0.000608636
3.72759	0.00177199	3.72759	0.000356883	3.72766	0.00172791	3.72766	0.000270012	3.72766	0.00172791			3.72766	0.000270012			3.72753	0.000770752			3.72759	0.000607491
3.73009	0.00177052	3.73009	0.00035716	3.73016	0.00172584	3.73016	0.000268124	3.73016	0.00172584			3.73016	0.000268124			3.73003	0.000769179			3.73009	0.000606311
3.73259	0.0017691	3.73259	0.000357491	3.73266	0.00172378	3.73266	0.000266213	3.73266	0.00172378			3.73266	0.000266213			3.73253	0.000767605			3.73259	0.000605092
3.73509	0.00176772	3.73509	0.000357863	3.73516	0.00172171	3.73516	0.000264275	3.73516	0.00172171			3.73516	0.000264275			3.73503	0.00076603			3.73509	0.000603833
3.73759	0.00176637	3.73759	0.000358263	3.73766	0.00171966	3.73766	0.000262305	3.73766	0.00171966			3.73766	0.000262305			3.73753	0.00076446			3.73759	0.000602534
3.74009	0.00176505	3.74009	0.000358676	3.74016	0.00171762	3.74016	0.000260302	3.74016	0.00171762			3.74016	0.000260302			3.74003	0.000762898			3.74009	0.000601193
3.74259	0.00176374	3.74259	0.000359085	3.74266	0.0017156	3.74266	0.000258262	3.74266	0.0017156			3.74266	0.000258262			3.74253	0.000761348			3.74259	0.000599812
3.74509	0.00176244	3.74509	0.000359475	3.74516	0.0017136	3.74516	0.000256185	3.74516	0.0017136			3.74516	0.000256185			3.74503	0.000759814			3.74509	0.000598393
3.74759	0.00176114	3.74759	0.000359831	3.74766	0.00171163	3.74766	0.00025407	3.74766	0.00171163			3.74766	0.00025407			3.74753	0.0007583			3.74759	0.000596938
3.75009	0.00175984	3.75009	0.000360137	3.75016	0.00170969	3.75016	0.00025192	3.75016	0.00170969			3.75016	0.00025192			3.75003	0.000756809			3.75009	0.000595452
3.75259	0.00175851	3.75259	0.000360381	3.75266	0.00170777	3.75266	0.000249738	3.75266	0.00170777			3.75266	0.000249738			3.75253	0.000755343			3.75259	0.000593939
3.75509	0.00175717	3.75509	0.000360548	3.75516	0.0017059	3.75516	0.000247528	3.75516	0.0017059			3.75516	0.000247528			3.75503	0.000753904			3.75509	0.000592403
3.75759	0.00175581	3.75759	0.000360628	3.75766	0.00170405	3.75766	0.000245296	3.75766	0.00170405			3.75766	0.000245296			3.75753	0.000752491			3.75759	0.000590852
3.76009	0.00175441	3.76009	0.00036061	3.76016	0.00170225	3.76016	0.000243048	3.76016	0.00170225			3.76016	0.000243048			3.76003	0.000751103			3.76009	0.000589292
3.76259	0.00175297	3.76259	0.000360485	3.76266	0.00170047	3.76266	0.00024079	3.76266	0.00170047			3.76266	0.00024079			3.76253	0.000749737			3.76259	0.000587731
3.76509	0.0017515	3.76509	0.000360248	3.76516	0.00169872	3.76516	0.000238529	3.76516	0.00169872			3.76516	0.000238529			3.76503	0.000748388			3.76509	0.000586175
3.76759	0.00174997	3.76759	0.000359892	3.76766	0.001697	3.76766	0.000236272	3.76766	0.001697			3.76766	0.000236272			3.76753	0.00074705			3.76759	0.000584633
3.77009	0.0017484	3.77009	0.000359414	3.77016	0.00169531	3.77016	0.000234025	3.77016	0.00169531			3.77016	0.000234025			3.77003	0.000745718			3.77009	0.00058311
3.77259	0.00174676	3.77259	0.000358811	3.77266	0.00169363	3.77266	0.000231794	3.77266	0.00169363			3.77266	0.000231794			3.77253	0.000744384			3.77259	0.000581614
3.77509	0.00174507	3.77509	0.000358082	3.77516	0.00169197	3.77516	0.000229584	3.77516	0.00169197			3.77516	0.000229584			3.77503	0.00074304			3.77509	0.000580149
3.77759	0.00174332	3.77759	0.000357228	3.77766	0.00169032	3.77766	0.0002274	3.77766	0.00169032			3.77766	0.0002274			3.77753	0.00074168			3.77759	0.000578721
3.78009	0.00174151	3.78009	0.000356249	3.78016	0.00168867	3.78016	0.000225243	3.78016	0.00168867			3.78016	0.000225243			3.78003	0.000740298			3.78009	0.000577334
3.78259	0.00173963	3.78259	0.000355146	3.78266	0.00168702	3.78266	0.000223117	3.78266	0.00168702			3.78266	0.000223117			3.78253	0.000738887			3.78259	0.00057599
3.78509	0.00173768	3.78509	0.000353922	3.78516	0.00168538	3.78516	0.000221023	3.78516	0.00168538			3.78516	0.000221023			3.78503	0.000737446			3.78509	0.000574691
3.78759	0.00173568	3.78759	0.00035258	3.78766	0.00168372	3.78766	0.000218961	3.78766	0.00168372			3.78766	0.000218961			3.78753	0.000735971			3.78759	0.000573439
3.79009	0.0017336	3.79009	0.000351123	3.79016	0.00168205	3.79016	0.000216931	3.79016	0.00168205			3.79016	0.000216931			3.79003	0.000734462			3.79009	0.000572232
3.79259	0.00173147	3.79259	0.000349556	3.79266	0.00168037	3.79266	0.000214931	3.79266	0.00168037			3.79266	0.000214931			3.79253	0.000732921			3.79259	0.000571069
3.79509	0.00172927	3.79509	0.000347882	3.79516	0.00167866	3.79516	0.000212961	3.79516	0.00167866			3.79516	0.000212961			3.79503	0.000731351			3.79509	0.000569947
3.79759	0.001727	3.79759	0.000346108	3.79766	0.00167694	3.79766	0.000211018	3.79766	0.00167694			3.79766	0.000211018			3.79753	0.000729758			3.79759	0.000568863
3.80009	0.00172468	3.80009	0.000344239	3.80016	0.0016752	3.80016	0.000209102	3.80016	0.0016752			3.80016	0.000209102			3.80003	0.000728147			3.80009	0.000567813
3.80259	0.00172228	3.80259	0.000342281	3.80266	0.00167343	3.80266	0.000207209	3.80266	0.00167343			3.80266	0.000207209			3.80253	0.000726526			3.80259	0.000566791
3.80509	0.00171982	3.80509	0.000340242	3.80516	0.00167164	3.80516	0.000205338	3.80516	0.00167164			3.80516	0.000205338			3.80503	0.000724901			3.80509	0.000565794
3.80759	0.0017173	3.80759	0.000338128	3.80766	0.00166982	3.80766	0.000203485	3.80766	0.00166982			3.80766	0.000203485			3.80753	0.00072328			3.80759	0.000564816
3.81009	0.00171471	3.81009	0.000335946	3.81016	0.00166797	3.81016	0.000201648	3.81016	0.00166797			3.81016	0.000201648			3.81003	0.000721668			3.81009	0.000563853
3.81259	0.00171205	3.81259	0.000333704	3.81266	0.0016661	3.81266	0.000199826	3.81266	0.0016661			3.81266	0.000199826			3.81253	0.000720073			3.81259	0.000562898
3.81509	0.00170933	3.81509	0.000331411	3.81516	0.00166421	3.81516	0.000198015	3.81516	0.00166421			3.81516	0.000198015			3.81503	0.000718498			3.81509	0.00056195
3.81759	0.00170655	3.81759	0.000329074	3.81766	0.00166229	3.81766	0.000196215	3.81766	0.00166229			3.81766	0.000196215			3.81753	0.000716945			3.81759	0.000561004
3.82009	0.0017037	3.82009	0.000326701	3.82016	0.00166035	3.82016	0.000194425	3.82016	0.00166035			3.82016	0.000194425			3.82003	0.000715417			3.82009	0.000560058
3.82259	0.0017008	3.82259	0.000324298	3.82266	0.0016584	3.82266	0.000192643	3.82266	0.0016584			3.82266	0.000192643			3.82253	0.000713913			3.82259	0.000559109
3.82509	0.00169785	3.82509	0.000321873	3.82516	0.00165643	3.82516	0.000190868	3.82516	0.00165643			3.82516	0.000190868			3.82503	0.000712432			3.82509	0.000558156
3.82759	0.00169485	3.82759	0.00031943	3.82766	0.00165445	3.82766	0.000189101	3.82766	0.00165445			3.82766	0.000189101			3.82753	0.000710973			3.82759	0.000557198
3.83009	0.0016918	3.83009	0.000316976	3.83016	0.00165247	3.83016	0.00018734	3.83016	0.00165247			3.83016	0.00018734			3.83003	0.000709532			3.83009	0.000556234
3.83259	0.00168872	3.83259	0.000314514	3.83266	0.00165049	3.83266	0.000185585	3.83266	0.00165049			3.83266	0.000185585			3.83253	0.000708106			3.83259	0.000555263
3.83509	0.00168561	3.83509	0.000312047	3.83516	0.00164851	3.83516	0.000183835	3.83516	0.00164851			3.83516	0.000183835			3.83503	0.000706691			3.83509	0.000554285
3.83759	0.00168248	3.83759	0.000309579	3.83766	0.00164654	3.83766	0.00018209	3.83766	0.00164654			3.83766	0.00018209			3.83753	0.000705284			3.83759	0.000553299
3.84009	0.00167933	3.84009	0.000307111	3.84016	0.00164458	3.84016	0.000180349	3.84016	0.00164458			3.84016	0.000180349			3.84003	0.000703882			3.84009	0.000552304
3.84259	0.00167616	3.84259	0.000304645	3.84266	0.00164263	3.84266	0.000178609	3.84266	0.00164263			3.84266	0.000178609			3.84253	0.000702484			3.84259	0.000551298
3.84509	0.00167298	3.84509	0.000302183	3.84516	0.00164071	3.84516	0.000176869	3.84516	0.00164071			3.84516	0.000176869			3.84503	0.000701088			3.84509	0.00055028
3.84759	0.0016698	3.84759	0.000299725	3.84766	0.0016388	3.84766	0.000175126	3.84766	0.0016388			3.84766	0.000175126			3.84753	0.000699693			3.84759	0.000549248
3.85009	0.00166661	3.85009	0.000297274	3.85016	0.00163692	3.85016	0.000173376	3.85016	0.00163692			3.85016	0.000173376			3.85003	0.000698302			3.85009	0.000548197
3.85259	0.00166342	3.85259	0.000294832	3.85266	0.00163505	3.85266	0.000171618	3.85266	0.00163505			3.85266	0.000171618			3.85253	0.000696914			3.85259	0.000547124
3.85509	0.00166023	3.85509	0.000292401	3.85516	0.00163321	3.85516	0.000169847	3.85516	0.00163321			3.85516	0.000169847			3.85503	0.000695531			3.85509	0.000546026
3.85759	0.00165704	3.85759	0.000289984	3.85766	0.00163137	3.85766	0.000168063	3.85766	0.00163137			3.85766	0.000168063			3.85753	0.000694155			3.85759	0.000544901
3.86009	0.00165386	3.86009	0.000287587	3.86016	0.00162955	3.86016	0.000166262	3.86016	0.00162955			3.86016	0.000166262			3.86003	0.00069279			3.86009	0.000543744
3.86259	0.00165067	3.86259	0.000285213	3.86266	0.00162774	3.86266	0.000164443	3.86266	0.00162774			3.86266	0.000164443			3.86253	0.000691437			3.86259	0.000542555
3.86509	0.0016475	3.86509	0.000282867	3.86516	0.00162592	3.86516	0.000162607	3.86516	0.00162592			3.86516	0.000162607			3.86503	0.000690099			3.86509	0.000541333
3.86759	0.00164433	3.86759	0.000280553	3.86766	0.00162411	3.86766	0.000160754	3.86766	0.00162411			3.86766	0.000160754			3.86753	0.000688778			3.86759	0.000540078
3.87009	0.00164117	3.87009	0.000278278	3.87016	0.00162228	3.87016	0.000158886	3.87016	0.00162228			3.87016	0.000158886			3.87003	0.000687475			3.87009	0.000538792
3.87259	0.00163802	3.87259	0.000276045	3.87266	0.00162044	3.87266	0.000157006	3.87266	0.00162044			3.87266	0.000157006			3.87253	0.000686192			3.87259	0.000537481
3.87509	0.00163489	3.87509	0.000273859	3.87516	0.00161858	3.87516	0.000155119	3.87516	0.00161858			3.87516	0.000155119			3.87503	0.000684928			3.87509	0.000536149
3.87759	0.00163179	3.87759	0.000271723	3.87766	0.00161669	3.87766	0.000153229	3.87766	0.00161669			3.87766	0.000153229			3.87753	0.000683686			3.87759	0.000534803
3.88009	0.00162871	3.88009	0.000269639	3.88016	0.00161478	3.88016	0.000151342	3.88016	0.00161478			3.88016	0.000151342			3.88003	0.000682464			3.88009	0.000533452
3.88259	0.00162566	3.88259	0.00026761	3.88266	0.00161285	3.88266	0.000149463	3.88266	0.00161285			3.88266	0.000149463			3.88253	0.000681264			3.88259	0.000532104
3.88509	0.00162264	3.88509	0.000265636	3.88516	0.00161088	3.88516	0.000147599	3.88516	0.00161088			3.88516	0.000147599			3.88503	0.000680086			3.88509	0.000530767
3.88759	0.00161967	3.88759	0.000263717	3.88766	0.00160889	3.88766	0.000145757	3.88766	0.00160889			3.88766	0.000145757			3.88753	0.000678932			3.88759	0.00052945
3.89009	0.00161674	3.89009	0.000261853	3.89016	0.00160687	3.89016	0.000143942	3.89016	0.00160687			3.89016	0.000143942			3.89003	0.0006778			3.89009	0.000528158
3.89259	0.00161386	3.89259	0.000260044	3.89266	0.00160483	3.89266	0.00014216	3.89266	0.00160483			3.89266	0.00014216			3.89253	0.000676693			3.89259	0.000526897
3.89509	0.00161103	3.89509	0.000258288	3.89516	0.00160276	3.89516	0.000140417	3.89516	0.00160276			3.89516	0.000140417			3.89503	0.000675611			3.89509	0.000525671
3.89759	0.00160826	3.89759	0.000256584	3.89766	0.00160069	3.89766	0.000138717	3.89766	0.00160069			3.89766	0.000138717			3.89753	0.000674553			3.89759	0.000524481
3.90009	0.00160553	3.90009	0.000254931	3.90016	0.00159859	3.90016	0.000137063	3.90016	0.00159859			3.90016	0.000137063			3.90003	0.000673522			3.90009	0.000523326
3.90259	0.00160285	3.90259	0.000253328	3.90266	0.00159649	3.90266	0.000135456	3.90266	0.00159649			3.90266	0.000135456			3.90253	0.000672517			3.90259	0.000522204
3.90509	0.00160022	3.90509	0.000251773	3.90516	0.00159439	3.90516	0.000133897	3.90516	0.00159439			3.90516	0.000133897			3.90503	0.000671538			3.90509	0.000521111
3.90759	0.00159764	3.90759	0.000250265	3.90766	0.00159228	3.90766	0.000132384	3.90766	0.00159228			3.90766	0.000132384			3.90753	0.000670586			3.90759	0.000520043
3.91009	0.00159509	3.91009	0.000248801	3.91016	0.00159017	3.91016	0.000130913	3.91016	0.00159017			3.91016	0.000130913			3.91003	0.000669659			3.91009	0.000518991
3.91259	0.00159257	3.91259	0.00024738	3.91266	0.00158808	3.91266	0.000129481	3.91266	0.00158808			3.91266	0.000129481			3.91253	0.000668756			3.91259	0.000517952
3.91509	0.00159008	3.91509	0.000246	3.91516	0.00158599	3.91516	0.000128081	3.91516	0.00158599			3.91516	0.000128081			3.91503	0.000667875			3.91509	0.000516918
3.91759	0.00158762	3.91759	0.000244656	3.91766	0.00158391	3.91766	0.000126708	3.91766	0.00158391			3.91766	0.000126708			3.91753	0.000667015			3.91759	0.000515885
3.92009	0.00158517	3.92009	0.000243346	3.92016	0.00158185	3.92016	0.000125353	3.92016	0.00158185			3.92016	0.000125353			3.92003	0.000666172			3.92009	0.000514849
3.92259	0.00158273	3.92259	0.000242065	3.92266	0.00157981	3.92266	0.000124009	3.92266	0.00157981			3.92266	0.000124009			3.92253	0.000665342			3.92259	0.000513805
3.92509	0.0015803	3.92509	0.000240809	3.92516	0.00157778	3.92516	0.00012267	3.92516	0.00157778			3.92516	0.00012267			3.92503	0.000664522			3.92509	0.00051275
3.92759	0.00157787	3.92759	0.000239572	3.92766	0.00157578	3.92766	0.000121327	3.92766	0.00157578			3.92766	0.000121327			3.92753	0.000663706			3.92759	0.000511683
3.93009	0.00157545	3.93009	0.000238348	3.93016	0.0015738	3.93016	0.000119976	3.93016	0.0015738			3.93016	0.000119976			3.93003	0.00066289			3.93009	0.000510604
3.93259	0.00157302	3.93259	0.000237132	3.93266	0.00157184	3.93266	0.000118612	3.93266	0.00157184			3.93266	0.000118612			3.93253	0.000662067			3.93259	0.000509512
3.93509	0.00157059	3.93509	0.000235916	3.93516	0.00156991	3.93516	0.000117233	3.93516	0.00156991			3.93516	0.000117233			3.93503	0.000661231			3.93509	0.000508407
3.93759	0.00156815	3.93759	0.000234693	3.93766	0.001568	3.93766	0.000115836	3.93766	0.001568			3.93766	0.000115836			3.93753	0.000660376			3.93759	0.00050729
3.94009	0.0015657	3.94009	0.000233457	3.94016	0.00156612	3.94016	0.000114422	3.94016	0.00156612			3.94016	0.000114422			3.94003	0.000659496			3.94009	0.000506163
3.94259	0.00156325	3.94259	0.0002322	3.94266	0.00156426	3.94266	0.000112992	3.94266	0.00156426			3.94266	0.000112992			3.94253	0.000658587			3.94259	0.000505026
3.94509	0.00156079	3.94509	0.000230915	3.94516	0.00156243	3.94516	0.000111546	3.94516	0.00156243			3.94516	0.000111546			3.94503	0.000657642			3.94509	0.00050388
3.94759	0.00155831	3.94759	0.000229595	3.94766	0.00156062	3.94766	0.000110089	3.94766	0.00156062			3.94766	0.000110089			3.94753	0.000656659			3.94759	0.000502727
3.95009	0.00155581	3.95009	0.000228231	3.95016	0.00155882	3.95016	0.000108621	3.95016	0.00155882			3.95016	0.000108621			3.95003	0.000655635			3.95009	0.000501566
3.95259	0.0015533	3.95259	0.000226817	3.95266	0.00155704	3.95266	0.000107147	3.95266	0.00155704			3.95266	0.000107147			3.95253	0.000654568			3.95259	0.000500399
3.95509	0.00155076	3.95509	0.000225345	3.95516	0.00155528	3.95516	0.000105667	3.95516	0.00155528			3.95516	0.000105667			3.95503	0.000653458			3.95509	0.000499228
3.95759	0.00154819	3.95759	0.00022381	3.95766	0.00155353	3.95766	0.000104183	3.95766	0.00155353			3.95766	0.000104183			3.95753	0.000652308			3.95759	0.000498055
3.96009	0.00154559	3.96009	0.000222205	3.96016	0.00155178	3.96016	0.000102696	3.96016	0.00155178			3.96016	0.000102696			3.96003	0.000651119			3.96009	0.00049688
3.96259	0.00154296	3.96259	0.000220525	3.96266	0.00155004	3.96266	0.000101206	3.96266	0.00155004			3.96266	0.000101206			3.96253	0.000649893			3.96259	0.000495707
3.96509	0.00154029	3.96509	0.000218766	3.96516	0.00154831	3.96516	9.97125e-05	3.96516	0.00154831			3.96516	9.97125e-05			3.96503	0.000648635			3.96509	0.000494539
3.96759	0.00153757	3.96759	0.000216925	3.96766	0.00154657	3.96766	9.82144e-05	3.96766	0.00154657			3.96766	9.82144e-05			3.96753	0.000647347			3.96759	0.000493379
3.97009	0.00153482	3.97009	0.000214999	3.97016	0.00154483	3.97016	9.67105e-05	3.97016	0.00154483			3.97016	9.67105e-05			3.97003	0.000646034			3.97009	0.000492232
3.97259	0.00153201	3.97259	0.000212988	3.97266	0.00154309	3.97266	9.51993e-05	3.97266	0.00154309			3.97266	9.51993e-05			3.97253	0.000644699			3.97259	0.000491102
3.97509	0.00152916	3.97509	0.000210892	3.97516	0.00154135	3.97516	9.36793e-05	3.97516	0.00154135			3.97516	9.36793e-05			3.97503	0.000643345			3.97509	0.000489992
3.97759	0.00152626	3.97759	0.000208714	3.97766	0.0015396	3.97766	9.21491e-05	3.97766	0.0015396			3.97766	9.21491e-05			3.97753	0.000641976			3.97759	0.000488906
3.98009	0.0015233	3.98009	0.000206456	3.98016	0.00153786	3.98016	9.06092e-05	3.98016	0.00153786			3.98016	9.06092e-05			3.98003	0.000640591			3.98009	0.000487847
3.98259	0.0015203	3.98259	0.000204123	3.98266	0.00153611	3.98266	8.90577e-05	3.98266	0.00153611			3.98266	8.90577e-05			3.98253	0.000639194			3.98259	0.000486814
3.98509	0.00151724	3.98509	0.000201722	3.98516	0.00153436	3.98516	8.74946e-05	3.98516	0.00153436			3.98516	8.74946e-05			3.98503	0.000637786			3.98509	0.000485807
3.98759	0.00151412	3.98759	0.000199258	3.98766	0.00153261	3.98766	8.59207e-05	3.98766	0.00153261			3.98766	8.59207e-05			3.98753	0.000636367			3.98759	0.000484825
3.99009	0.00151096	3.99009	0.000196741	3.99016	0.00153087	3.99016	8.43366e-05	3.99016	0.00153087			3.99016	8.43366e-05			3.99003	0.00063494			3.99009	0.000483863
3.99259	0.00150775	3.99259	0.000194179	3.99266	0.00152914	3.99266	8.27436e-05	3.99266	0.00152914			3.99266	8.27436e-05			3.99253	0.000633506			3.99259	0.000482917
3.99509	0.00150449	3.99509	0.000191583	3.99516	0.00152741	3.99516	8.11424e-05	3.99516	0.00152741			3.99516	8.11424e-05			3.99503	0.000632067			3.99509	0.000481981
3.99759	0.00150118	3.99759	0.000188963	3.99766	0.0015257	3.99766	7.95344e-05	3.99766	0.0015257			3.99766	7.95344e-05			3.99753	0.000630627			3.99759	0.000481048
4.00009	0.00149783	4.00009	0.00018633	4.00016	0.001524	4.00016	7.79207e-05	4.00016	0.001524			4.00016	7.79207e-05			4.00003	0.000629189			4.00009	0.000480112
4.00259	0.00149445	4.00259	0.000183694	4.00266	0.00152231	4.00266	7.63018e-05	4.00266	0.00152231			4.00266	7.63018e-05			4.00253	0.000627757			4.00259	0.000479166
4.00509	0.00149102	4.00509	0.000181067	4.00516	0.00152064	4.00516	7.46778e-05	4.00516	0.00152064			4.00516	7.46778e-05			4.00503	0.000626338			4.00509	0.000478204
4.00759	0.00148757	4.00759	0.000178457	4.00766	0.00151898	4.00766	7.30483e-05	4.00766	0.00151898			4.00766	7.30483e-05			4.00753	0.000624935			4.00759	0.00047722
4.01009	0.0014841	4.01009	0.000175875	4.01016	0.00151735	4.01016	7.14122e-05	4.01016	0.00151735			4.01016	7.14122e-05			4.01003	0.000623555			4.01009	0.000476211
4.01259	0.0014806	4.01259	0.000173326	4.01266	0.00151573	4.01266	6.9768e-05	4.01266	0.00151573			4.01266	6.9768e-05			4.01253	0.000622204			4.01259	0.000475174
4.01509	0.00147708	4.01509	0.000170817	4.01516	0.00151414	4.01516	6.81133e-05	4.01516	0.00151414			4.01516	6.81133e-05			4.01503	0.000620886			4.01509	0.000474108
4.01759	0.00147356	4.01759	0.000168351	4.01766	0.00151258	4.01766	6.64461e-05	4.01766	0.00151258			4.01766	6.64461e-05			4.01753	0.000619606			4.01759	0.000473011
4.02009	0.00147002	4.02009	0.00016593	4.02016	0.00151103	4.02016	6.47639e-05	4.02016	0.00151103			4.02016	6.47639e-05			4.02003	0.000618367			4.02009	0.000471884
4.02259	0.00146648	4.02259	0.000163556	4.02266	0.00150952	4.02266	6.30645e-05	4.02266	0.00150952			4.02266	6.30645e-05			4.02253	0.000617173			4.02259	0.000470727
4.02509	0.00146293	4.02509	0.000161225	4.02516	0.00150803	4.02516	6.13457e-05	4.02516	0.00150803			4.02516	6.13457e-05			4.02503	0.000616024			4.02509	0.00046954
4.02759	0.00145939	4.02759	0.000158935	4.02766	0.00150657	4.02766	5.9606e-05	4.02766	0.00150657			4.02766	5.9606e-05			4.02753	0.000614922			4.02759	0.000468327
4.03009	0.00145585	4.03009	0.000156683	4.03016	0.00150514	4.03016	5.78446e-05	4.03016	0.00150514			4.03016	5.78446e-05			4.03003	0.000613866			4.03009	0.000467087
4.03259	0.00145231	4.03259	0.000154462	4.03266	0.00150374	4.03266	5.60616e-05	4.03266	0.00150374			4.03266	5.60616e-05			4.03253	0.000612853			4.03259	0.000465823
4.03509	0.00144877	4.03509	0.000152268	4.03516	0.00150236	4.03516	5.42581e-05	4.03516	0.00150236			4.03516	5.42581e-05			4.03503	0.000611881			4.03509	0.000464534
4.03759	0.00144525	4.03759	0.000150094	4.03766	0.001501	4.03766	5.24367e-05	4.03766	0.001501			4.03766	5.24367e-05			4.03753	0.000610947			4.03759	0.000463222
4.04009	0.00144173	4.04009	0.000147935	4.04016	0.00149967	4.04016	5.06006e-05	4.04016	0.00149967			4.04016	5.06006e-05			4.04003	0.000610046			4.04009	0.000461889
4.04259	0.00143823	4.04259	0.000145785	4.04266	0.00149835	4.04266	4.87538e-05	4.04266	0.00149835			4.04266	4.87538e-05			4.04253	0.000609173			4.04259	0.000460534
4.04509	0.00143473	4.04509	0.000143639	4.04516	0.00149706	4.04516	4.69012e-05	4.04516	0.00149706			4.04516	4.69012e-05			4.04503	0.000608322			4.04509	0.000459162
4.04759	0.00143125	4.04759	0.000141493	4.04766	0.00149578	4.04766	4.50476e-05	4.04766	0.00149578			4.04766	4.50476e-05			4.04753	0.000607488			4.04759	0.000457774
4.05009	0.00142779	4.05009	0.000139345	4.05016	0.00149452	4.05016	4.31994e-05	4.05016	0.00149452			4.05016	4.31994e-05			4.05003	0.000606668			4.05009	0.000456374
4.05259	0.00142435	4.05259	0.000137193	4.05266	0.00149327	4.05266	4.13628e-05	4.05266	0.00149327			4.05266	4.13628e-05			4.05253	0.000605855			4.05259	0.000454966
4.05509	0.00142094	4.05509	0.000135037	4.05516	0.00149204	4.05516	3.95436e-05	4.05516	0.00149204			4.05516	3.95436e-05			4.05503	0.000605045			4.05509	0.000453557
4.05759	0.00141754	4.05759	0.000132878	4.05766	0.00149082	4.05766	3.77473e-05	4.05766	0.00149082			4.05766	3.77473e-05			4.05753	0.000604237			4.05759	0.000452151
4.06009	0.00141418	4.06009	0.000130718	4.06016	0.00148962	4.06016	3.59784e-05	4.06016	0.00148962			4.06016	3.59784e-05			4.06003	0.000603426			4.06009	0.000450757
4.06259	0.00141085	4.06259	0.000128561	4.06266	0.00148843	4.06266	3.42404e-05	4.06266	0.00148843			4.06266	3.42404e-05			4.06253	0.000602611			4.06259	0.000449382
4.06509	0.00140755	4.06509	0.000126411	4.06516	0.00148726	4.06516	3.25365e-05	4.06516	0.00148726			4.06516	3.25365e-05			4.06503	0.000601791			4.06509	0.000448033
4.06759	0.00140429	4.06759	0.000124274	4.06766	0.0014861	4.06766	3.08685e-05	4.06766	0.0014861			4.06766	3.08685e-05			4.06753	0.000600967			4.06759	0.000446718
4.07009	0.00140108	4.07009	0.000122154	4.07016	0.00148497	4.07016	2.92372e-05	4.07016	0.00148497			4.07016	2.92372e-05			4.07003	0.000600139			4.07009	0.000445444
4.07259	0.00139792	4.07259	0.000120055	4.07266	0.00148385	4.07266	2.76432e-05	4.07266	0.00148385			4.07266	2.76432e-05			4.07253	0.000599307			4.07259	0.000444216
4.07509	0.00139481	4.07509	0.000117984	4.07516	0.00148275	4.07516	2.60859e-05	4.07516	0.00148275			4.07516	2.60859e-05			4.07503	0.000598474			4.07509	0.00044304
4.07759	0.00139175	4.07759	0.000115944	4.07766	0.00148166	4.07766	2.45645e-05	4.07766	0.00148166			4.07766	2.45645e-05			4.07753	0.000597641			4.07759	0.000441918
4.08009	0.00138877	4.08009	0.000113938	4.08016	0.00148059	4.08016	2.30779e-05	4.08016	0.00148059			4.08016	2.30779e-05			4.08003	0.000596808			4.08009	0.000440854
4.08259	0.00138585	4.08259	0.00011197	4.08266	0.00147954	4.08266	2.16248e-05	4.08266	0.00147954			4.08266	2.16248e-05			4.08253	0.000595977			4.08259	0.000439845
4.08509	0.001383	4.08509	0.000110041	4.08516	0.0014785	4.08516	2.02038e-05	4.08516	0.0014785			4.08516	2.02038e-05			4.08503	0.000595147			4.08509	0.000438891
4.08759	0.00138023	4.08759	0.000108154	4.08766	0.00147748	4.08766	1.88138e-05	4.08766	0.00147748			4.08766	1.88138e-05			4.08753	0.000594318			4.08759	0.000437987
4.09009	0.00137755	4.09009	0.000106309	4.09016	0.00147647	4.09016	1.74535e-05	4.09016	0.00147647			4.09016	1.74535e-05			4.09003	0.000593488			4.09009	0.000437128
4.09259	0.00137494	4.09259	0.000104507	4.09266	0.00147547	4.09266	1.6122e-05	4.09266	0.00147547			4.09266	1.6122e-05			4.09253	0.000592656			4.09259	0.000436308
4.09509	0.00137243	4.09509	0.000102748	4.09516	0.00147447	4.09516	1.48182e-05	4.09516	0.00147447			4.09516	1.48182e-05			4.09503	0.000591818			4.09509	0.00043552
4.09759	0.00137001	4.09759	0.000101034	4.09766	0.00147349	4.09766	1.35417e-05	4.09766	0.00147349			4.09766	1.35417e-05			4.09753	0.000590971			4.09759	0.000434755
4.10009	0.00136767	4.10009	9.9364e-05	4.10016	0.00147251	4.10016	1.2291e-05	4.10016	0.00147251			4.10016	1.2291e-05			4.10003	0.00059011			4.10009	0.000434005
4.10259	0.00136543	4.10259	9.77398e-05	4.10266	0.00147154	4.10266	1.10659e-05	4.10266	0.00147154			4.10266	1.10659e-05			4.10253	0.000589231			4.10259	0.000433262
4.10509	0.00136328	4.10509	9.61629e-05	4.10516	0.00147057	4.10516	9.86567e-06	4.10516	0.00147057			4.10516	9.86567e-06			4.10503	0.000588329			4.10509	0.000432519
4.10759	0.00136121	4.10759	9.46349e-05	4.10766	0.00146961	4.10766	8.68945e-06	4.10766	0.00146961			4.10766	8.68945e-06			4.10753	0.000587401			4.10759	0.000431769
4.11009	0.00135924	4.11009	9.31582e-05	4.11016	0.00146864	4.11016	7.53504e-06	4.11016	0.00146864			4.11016	7.53504e-06			4.11003	0.000586444			4.11009	0.000431007
4.11259	0.00135734	4.11259	9.17341e-05	4.11266	0.00146768	4.11266	6.40126e-06	4.11266	0.00146768			4.11266	6.40126e-06			4.11253	0.000585455			4.11259	0.00043023
4.11509	0.00135553	4.11509	9.0364e-05	4.11516	0.00146671	4.11516	5.28606e-06	4.11516	0.00146671			4.11516	5.28606e-06			4.11503	0.000584433			4.11509	0.000429437
4.11759	0.00135379	4.11759	8.905e-05	4.11766	0.00146574	4.11766	4.18687e-06	4.11766	0.00146574			4.11766	4.18687e-06			4.11753	0.000583378			4.11759	0.000428626
4.12009	0.00135213	4.12009	8.77936e-05	4.12016	0.00146477	4.12016	3.1008e-06	4.12016	0.00146477			4.12016	3.1008e-06			4.12003	0.000582292			4.12009	0.000427799
4.12259	0.00135053	4.12259	8.65965e-05	4.12266	0.00146378	4.12266	2.02424e-06	4.12266	0.00146378			4.12266	2.02424e-06			4.12253	0.000581178			4.12259	0.000426958
4.12509	0.00134898	4.12509	8.54592e-05	4.12516	0.00146278	4.12516	9.53535e-07	4.12516	0.00146278			4.12516	9.53535e-07			4.12503	0.000580039			4.12509	0.000426106
4.12759	0.00134749	4.12759	8.43815e-05	4.12766	0.00146176	4.12766	-1.15174e-07	4.12766	0.00146176			4.12766	-1.15174e-07			4.12753	0.000578881			4.12759	0.000425246
4.13009	0.00134605	4.13009	8.33623e-05	4.13016	0.00146073	4.13016	-1.18556e-06	4.13016	0.00146073			4.13016	-1.18556e-06			4.13003	0.000577711			4.13009	0.000424383
4.13259	0.00134464	4.13259	8.23998e-05	4.13266	0.00145967	4.13266	-2.26095e-06	4.13266	0.00145967			4.13266	-2.26095e-06			4.13253	0.000576535			4.13259	0.000423519
4.13509	0.00134325	4.13509	8.14919e-05	4.13516	0.00145858	4.13516	-3.34419e-06	4.13516	0.00145858			4.13516	-3.34419e-06			4.13503	0.00057536			4.13509	0.000422659
4.13759	0.00134189	4.13759	8.06349e-05	4.13766	0.00145747	4.13766	-4.43753e-06	4.13766	0.00145747			4.13766	-4.43753e-06			4.13753	0.000574191			4.13759	0.000421806
4.14009	0.00134054	4.14009	7.98242e-05	4.14016	0.00145633	4.14016	-5.54203e-06	4.14016	0.00145633			4.14016	-5.54203e-06			4.14003	0.000573033			4.14009	0.000420961
4.14259	0.00133919	4.14259	7.90546e-05	4.14266	0.00145515	4.14266	-6.65777e-06	4.14266	0.00145515			4.14266	-6.65777e-06			4.14253	0.000571891			4.14259	0.000420126
4.14509	0.00133783	4.14509	7.83201e-05	4.14516	0.00145394	4.14516	-7.78386e-06	4.14516	0.00145394			4.14516	-7.78386e-06			4.14503	0.000570767			4.14509	0.000419302
4.14759	0.00133646	4.14759	7.76143e-05	4.14766	0.0014527	4.14766	-8.91833e-06	4.14766	0.0014527			4.14766	-8.91833e-06			4.14753	0.000569663			4.14759	0.000418487
4.15009	0.00133507	4.15009	7.69292e-05	4.15016	0.00145143	4.15016	-1.00587e-05	4.15016	0.00145143			4.15016	-1.00587e-05			4.15003	0.000568577			4.15009	0.000417683
4.15259	0.00133365	4.15259	7.6257e-05	4.15266	0.00145013	4.15266	-1.12019e-05	4.15266	0.00145013			4.15266	-1.12019e-05			4.15253	0.000567508			4.15259	0.000416885
4.15509	0.0013322	4.15509	7.55892e-05	4.15516	0.0014488	4.15516	-1.23443e-05	4.15516	0.0014488			4.15516	-1.23443e-05			4.15503	0.000566454			4.15509	0.000416094
4.15759	0.00133071	4.15759	7.49177e-05	4.15766	0.00144746	4.15766	-1.34826e-05	4.15766	0.00144746			4.15766	-1.34826e-05			4.15753	0.000565411			4.15759	0.000415307
4.16009	0.00132919	4.16009	7.42346e-05	4.16016	0.0014461	4.16016	-1.46135e-05	4.16016	0.0014461			4.16016	-1.46135e-05			4.16003	0.000564376			4.16009	0.000414522
4.16259	0.00132763	4.16259	7.35327e-05	4.16266	0.00144474	4.16266	-1.57346e-05	4.16266	0.00144474			4.16266	-1.57346e-05			4.16253	0.000563346			4.16259	0.000413737
4.16509	0.00132603	4.16509	7.28048e-05	4.16516	0.00144337	4.16516	-1.68435e-05	4.16516	0.00144337			4.16516	-1.68435e-05			4.16503	0.000562317			4.16509	0.00041295
4.16759	0.00132439	4.16759	7.20446e-05	4.16766	0.00144199	4.16766	-1.79384e-05	4.16766	0.00144199			4.16766	-1.79384e-05			4.16753	0.000561287			4.16759	0.000412159
4.17009	0.00132271	4.17009	7.12466e-05	4.17016	0.00144063	4.17016	-1.90185e-05	4.17016	0.00144063			4.17016	-1.90185e-05			4.17003	0.000560254			4.17009	0.000411363
4.17259	0.001321	4.17259	7.04062e-05	4.17266	0.00143927	4.17266	-2.00839e-05	4.17266	0.00143927			4.17266	-2.00839e-05			4.17253	0.000559218			4.17259	0.000410562
4.17509	0.00131925	4.17509	6.95199e-05	4.17516	0.00143792	4.17516	-2.11349e-05	4.17516	0.00143792			4.17516	-2.11349e-05			4.17503	0.00055818			4.17509	0.000409756
4.17759	0.00131747	4.17759	6.85853e-05	4.17766	0.00143658	4.17766	-2.21727e-05	4.17766	0.00143658			4.17766	-2.21727e-05			4.17753	0.000557142			4.17759	0.000408945
4.18009	0.00131567	4.18009	6.7601e-05	4.18016	0.00143527	4.18016	-2.31985e-05	4.18016	0.00143527			4.18016	-2.31985e-05			4.18003	0.000556104			4.18009	0.00040813
4.18259	0.00131384	4.18259	6.65665e-05	4.18266	0.00143397	4.18266	-2.42139e-05	4.18266	0.00143397			4.18266	-2.42139e-05			4.18253	0.000555072			4.18259	0.000407313
4.18509	0.00131199	4.18509	6.54823e-05	4.18516	0.00143269	4.18516	-2.52208e-05	4.18516	0.00143269			4.18516	-2.52208e-05			4.18503	0.000554047			4.18509	0.000406495
4.18759	0.00131012	4.18759	6.4349e-05	4.18766	0.00143143	4.18766	-2.62207e-05	4.18766	0.00143143			4.18766	-2.62207e-05			4.18753	0.000553032			4.18759	0.000405677
4.19009	0.00130824	4.19009	6.31688e-05	4.19016	0.0014302	4.19016	-2.72148e-05	4.19016	0.0014302			4.19016	-2.72148e-05			4.19003	0.000552032			4.19009	0.000404864
4.19259	0.00130635	4.19259	6.19447e-05	4.19266	0.00142899	4.19266	-2.82037e-05	4.19266	0.00142899			4.19266	-2.82037e-05			4.19253	0.000551049			4.19259	0.000404056
4.19509	0.00130445	4.19509	6.06804e-05	4.19516	0.00142781	4.19516	-2.91873e-05	4.19516	0.00142781			4.19516	-2.91873e-05			4.19503	0.000550085			4.19509	0.000403257
4.19759	0.00130255	4.19759	5.93796e-05	4.19766	0.00142666	4.19766	-3.01653e-05	4.19766	0.00142666			4.19766	-3.01653e-05			4.19753	0.000549144			4.19759	0.000402468
4.20009	0.00130066	4.20009	5.8047e-05	4.20016	0.00142554	4.20016	-3.11364e-05	4.20016	0.00142554			4.20016	-3.11364e-05			4.20003	0.000548226			4.20009	0.000401693
4.20259	0.00129876	4.20259	5.66863e-05	4.20266	0.00142446	4.20266	-3.20989e-05	4.20266	0.00142446			4.20266	-3.20989e-05			4.20253	0.000547333			4.20259	0.000400931
4.20509	0.00129688	4.20509	5.53028e-05	4.20516	0.0014234	4.20516	-3.30507e-05	4.20516	0.0014234			4.20516	-3.30507e-05			4.20503	0.000546466			4.20509	0.000400186
4.20759	0.00129501	4.20759	5.39008e-05	4.20766	0.00142238	4.20766	-3.39892e-05	4.20766	0.00142238			4.20766	-3.39892e-05			4.20753	0.000545625			4.20759	0.00039946
4.21009	0.00129314	4.21009	5.24845e-05	4.21016	0.0014214	4.21016	-3.49116e-05	4.21016	0.0014214			4.21016	-3.49116e-05			4.21003	0.000544808			4.21009	0.000398753
4.21259	0.00129128	4.21259	5.10576e-05	4.21266	0.00142045	4.21266	-3.58156e-05	4.21266	0.00142045			4.21266	-3.58156e-05			4.21253	0.000544015			4.21259	0.000398068
4.21509	0.00128943	4.21509	4.9623e-05	4.21516	0.00141953	4.21516	-3.6699e-05	4.21516	0.00141953			4.21516	-3.6699e-05			4.21503	0.000543245			4.21509	0.000397404
4.21759	0.00128758	4.21759	4.81825e-05	4.21766	0.00141863	4.21766	-3.75602e-05	4.21766	0.00141863			4.21766	-3.75602e-05			4.21753	0.000542494			4.21759	0.000396764
4.22009	0.00128573	4.22009	4.67376e-05	4.22016	0.00141776	4.22016	-3.83986e-05	4.22016	0.00141776			4.22016	-3.83986e-05			4.22003	0.00054176			4.22009	0.000396147
4.22259	0.00128387	4.22259	4.52887e-05	4.22266	0.00141691	4.22266	-3.92144e-05	4.22266	0.00141691			4.22266	-3.92144e-05			4.22253	0.000541041			4.22259	0.000395554
4.22509	0.001282	4.22509	4.38353e-05	4.22516	0.00141606	4.22516	-4.00088e-05	4.22516	0.00141606			4.22516	-4.00088e-05			4.22503	0.000540333			4.22509	0.000394986
4.22759	0.0012801	4.22759	4.23764e-05	4.22766	0.00141522	4.22766	-4.07844e-05	4.22766	0.00141522			4.22766	-4.07844e-05			4.22753	0.000539633			4.22759	0.000394441
4.23009	0.00127818	4.23009	4.09101e-05	4.23016	0.00141437	4.23016	-4.15442e-05	4.23016	0.00141437			4.23016	-4.15442e-05			4.23003	0.000538938			4.23009	0.00039392
4.23259	0.00127623	4.23259	3.94346e-05	4.23266	0.00141351	4.23266	-4.22916e-05	4.23266	0.00141351			4.23266	-4.22916e-05			4.23253	0.000538246			4.23259	0.000393421
4.23509	0.00127423	4.23509	3.79483e-05	4.23516	0.00141263	4.23516	-4.30314e-05	4.23516	0.00141263			4.23516	-4.30314e-05			4.23503	0.000537552			4.23509	0.000392944
4.23759	0.00127219	4.23759	3.64495e-05	4.23766	0.00141173	4.23766	-4.3768e-05	4.23766	0.00141173			4.23766	-4.3768e-05			4.23753	0.000536855			4.23759	0.000392489
4.24009	0.00127009	4.24009	3.49377e-05	4.24016	0.00141079	4.24016	-4.45061e-05	4.24016	0.00141079			4.24016	-4.45061e-05			4.24003	0.00053615			4.24009	0.000392056
4.24259	0.00126795	4.24259	3.34127e-05	4.24266	0.00140982	4.24266	-4.52498e-05	4.24266	0.00140982			4.24266	-4.52498e-05			4.24253	0.000535435			4.24259	0.000391644
4.24509	0.00126575	4.24509	3.18758e-05	4.24516	0.00140881	4.24516	-4.60028e-05	4.24516	0.00140881			4.24516	-4.60028e-05			4.24503	0.000534706			4.24509	0.000391253
4.24759	0.0012635	4.24759	3.03278e-05	4.24766	0.00140777	4.24766	-4.67692e-05	4.24766	0.00140777			4.24766	-4.67692e-05			4.24753	0.000533959			4.24759	0.000390885
4.25009	0.00126121	4.25009	2.87705e-05	4.25016	0.0014067	4.25016	-4.75513e-05	4.25016	0.0014067			4.25016	-4.75513e-05			4.25003	0.000533193			4.25009	0.000390539
4.25259	0.00125888	4.25259	2.72066e-05	4.25266	0.0014056	4.25266	-4.83514e-05	4.25266	0.0014056			4.25266	-4.83514e-05			4.25253	0.000532403			4.25259	0.000390218
4.25509	0.00125651	4.25509	2.56391e-05	4.25516	0.00140448	4.25516	-4.91714e-05	4.25516	0.00140448			4.25516	-4.91714e-05			4.25503	0.000531587			4.25509	0.000389922
4.25759	0.00125413	4.25759	2.40712e-05	4.25766	0.00140335	4.25766	-5.00126e-05	4.25766	0.00140335			4.25766	-5.00126e-05			4.25753	0.000530742			4.25759	0.000389654
4.26009	0.00125173	4.26009	2.25059e-05	4.26016	0.00140223	4.26016	-5.08765e-05	4.26016	0.00140223			4.26016	-5.08765e-05			4.26003	0.000529866			4.26009	0.000389415
4.26259	0.00124933	4.26259	2.09458e-05	4.26266	0.0014011	4.26266	-5.17648e-05	4.26266	0.0014011			4.26266	-5.17648e-05			4.26253	0.000528955			4.26259	0.000389206
4.26509	0.00124694	4.26509	1.93934e-05	4.26516	0.0014	4.26516	-5.26787e-05	4.26516	0.0014			4.26516	-5.26787e-05			4.26503	0.00052801			4.26509	0.000389029
4.26759	0.00124458	4.26759	1.78501e-05	4.26766	0.00139893	4.26766	-5.362e-05	4.26766	0.00139893			4.26766	-5.362e-05			4.26753	0.000527029			4.26759	0.000388884
4.27009	0.00124224	4.27009	1.63168e-05	4.27016	0.00139788	4.27016	-5.45906e-05	4.27016	0.00139788			4.27016	-5.45906e-05			4.27003	0.000526012			4.27009	0.000388773
4.27259	0.00123995	4.27259	1.47938e-05	4.27266	0.00139688	4.27266	-5.5593e-05	4.27266	0.00139688			4.27266	-5.5593e-05			4.27253	0.000524961			4.27259	0.000388695
4.27509	0.00123771	4.27509	1.32812e-05	4.27516	0.00139592	4.27516	-5.66297e-05	4.27516	0.00139592			4.27516	-5.66297e-05			4.27503	0.000523876			4.27509	0.00038865
4.27759	0.00123552	4.27759	1.17766e-05	4.27766	0.001395	4.27766	-5.77029e-05	4.27766	0.001395			4.27766	-5.77029e-05			4.27753	0.000522759			4.27759	0.000388637
4.28009	0.00123339	4.28009	1.02788e-05	4.28016	0.00139412	4.28016	-5.88151e-05	4.28016	0.00139412			4.28016	-5.88151e-05			4.28003	0.000521613			4.28009	0.000388654
4.28259	0.00123133	4.28259	8.78569e-06	4.28266	0.00139329	4.28266	-5.99684e-05	4.28266	0.00139329			4.28266	-5.99684e-05			4.28253	0.000520441			4.28259	0.0003887
4.28509	0.00122934	4.28509	7.29523e-06	4.28516	0.00139248	4.28516	-6.11646e-05	4.28516	0.00139248			4.28516	-6.11646e-05			4.28503	0.000519247			4.28509	0.000388772
4.28759	0.00122741	4.28759	5.80566e-06	4.28766	0.00139171	4.28766	-6.24051e-05	4.28766	0.00139171			4.28766	-6.24051e-05			4.28753	0.000518035			4.28759	0.00038887
4.29009	0.00122555	4.29009	4.31523e-06	4.29016	0.00139095	4.29016	-6.36903e-05	4.29016	0.00139095			4.29016	-6.36903e-05			4.29003	0.00051681			4.29009	0.000388987
4.29259	0.00122375	4.29259	2.82281e-06	4.29266	0.00139022	4.29266	-6.50197e-05	4.29266	0.00139022			4.29266	-6.50197e-05			4.29253	0.000515573			4.29259	0.000389123
4.29509	0.00122201	4.29509	1.3279e-06	4.29516	0.00138949	4.29516	-6.63919e-05	4.29516	0.00138949			4.29516	-6.63919e-05			4.29503	0.000514329			4.29509	0.000389274
4.29759	0.00122032	4.29759	-1.69648e-07	4.29766	0.00138876	4.29766	-6.78042e-05	4.29766	0.00138876			4.29766	-6.78042e-05			4.29753	0.000513082			4.29759	0.000389438
4.30009	0.00121868	4.30009	-1.66867e-06	4.30016	0.00138804	4.30016	-6.92534e-05	4.30016	0.00138804			4.30016	-6.92534e-05			4.30003	0.000511834			4.30009	0.000389612
4.30259	0.00121707	4.30259	-3.16752e-06	4.30266	0.00138731	4.30266	-7.07351e-05	4.30266	0.00138731			4.30266	-7.07351e-05			4.30253	0.000510589			4.30259	0.000389795
4.30509	0.0012155	4.30509	-4.66415e-06	4.30516	0.00138658	4.30516	-7.22438e-05	4.30516	0.00138658			4.30516	-7.22438e-05			4.30503	0.000509348			4.30509	0.000389983
4.30759	0.00121395	4.30759	-6.15617e-06	4.30766	0.00138584	4.30766	-7.37736e-05	4.30766	0.00138584			4.30766	-7.37736e-05			4.30753	0.000508113			4.30759	0.000390176
4.31009	0.00121242	4.31009	-7.64118e-06	4.31016	0.00138509	4.31016	-7.53176e-05	4.31016	0.00138509			4.31016	-7.53176e-05			4.31003	0.000506885			4.31009	0.000390373
4.31259	0.00121089	4.31259	-9.11713e-06	4.31266	0.00138432	4.31266	-7.68699e-05	4.31266	0.00138432			4.31266	-7.68699e-05			4.31253	0.000505665			4.31259	0.000390573
4.31509	0.00120936	4.31509	-1.05824e-05	4.31516	0.00138354	4.31516	-7.84233e-05	4.31516	0.00138354			4.31516	-7.84233e-05			4.31503	0.000504453			4.31509	0.000390776
4.31759	0.00120782	4.31759	-1.20357e-05	4.31766	0.00138274	4.31766	-7.99707e-05	4.31766	0.00138274			4.31766	-7.99707e-05			4.31753	0.000503249			4.31759	0.000390983
4.32009	0.00120627	4.32009	-1.34765e-05	4.32016	0.00138191	4.32016	-8.15056e-05	4.32016	0.00138191			4.32016	-8.15056e-05			4.32003	0.000502053			4.32009	0.000391194
4.32259	0.00120469	4.32259	-1.49046e-05	4.32266	0.00138107	4.32266	-8.30215e-05	4.32266	0.00138107			4.32266	-8.30215e-05			4.32253	0.000500865			4.32259	0.00039141
4.32509	0.0012031	4.32509	-1.63197e-05	4.32516	0.00138019	4.32516	-8.45128e-05	4.32516	0.00138019			4.32516	-8.45128e-05			4.32503	0.000499684			4.32509	0.000391633
4.32759	0.00120147	4.32759	-1.77224e-05	4.32766	0.00137928	4.32766	-8.59747e-05	4.32766	0.00137928			4.32766	-8.59747e-05			4.32753	0.000498511			4.32759	0.000391865
4.33009	0.00119981	4.33009	-1.91129e-05	4.33016	0.00137834	4.33016	-8.74041e-05	4.33016	0.00137834			4.33016	-8.74041e-05			4.33003	0.000497345			4.33009	0.000392109
4.33259	0.00119812	4.33259	-2.04915e-05	4.33266	0.00137735	4.33266	-8.87976e-05	4.33266	0.00137735			4.33266	-8.87976e-05			4.33253	0.000496186			4.33259	0.000392367
4.33509	0.00119639	4.33509	-2.18585e-05	4.33516	0.00137632	4.33516	-9.01533e-05	4.33516	0.00137632			4.33516	-9.01533e-05			4.33503	0.000495034			4.33509	0.000392643
4.33759	0.00119462	4.33759	-2.32137e-05	4.33766	0.00137525	4.33766	-9.14697e-05	4.33766	0.00137525			4.33766	-9.14697e-05			4.33753	0.000493888			4.33759	0.000392939
4.34009	0.00119281	4.34009	-2.45564e-05	4.34016	0.00137413	4.34016	-9.2746e-05	4.34016	0.00137413			4.34016	-9.2746e-05			4.34003	0.00049275			4.34009	0.000393259
4.34259	0.00119096	4.34259	-2.58855e-05	4.34266	0.00137297	4.34266	-9.39828e-05	4.34266	0.00137297			4.34266	-9.39828e-05			4.34253	0.000491618			4.34259	0.000393607
4.34509	0.00118906	4.34509	-2.71993e-05	4.34516	0.00137177	4.34516	-9.518e-05	4.34516	0.00137177			4.34516	-9.518e-05			4.34503	0.000490493			4.34509	0.000393986
4.34759	0.0011871	4.34759	-2.84958e-05	4.34766	0.00137052	4.34766	-9.63375e-05	4.34766	0.00137052			4.34766	-9.63375e-05			4.34753	0.000489372			4.34759	0.000394398
4.35009	0.00118509	4.35009	-2.97727e-05	4.35016	0.00136925	4.35016	-9.74553e-05	4.35016	0.00136925			4.35016	-9.74553e-05			4.35003	0.000488252			4.35009	0.000394847
4.35259	0.001183	4.35259	-3.10276e-05	4.35266	0.00136794	4.35266	-9.85324e-05	4.35266	0.00136794			4.35266	-9.85324e-05			4.35253	0.000487127			4.35259	0.000395334
4.35509	0.00118082	4.35509	-3.22579e-05	4.35516	0.0013666	4.35516	-9.95687e-05	4.35516	0.0013666			4.35516	-9.95687e-05			4.35503	0.000485988			4.35509	0.000395861
4.35759	0.00117853	4.35759	-3.3461e-05	4.35766	0.00136525	4.35766	-0.000100562	4.35766	0.00136525			4.35766	-0.000100562			4.35753	0.000484824			4.35759	0.000396427
4.36009	0.0011761	4.36009	-3.46342e-05	4.36016	0.00136389	4.36016	-0.000101509	4.36016	0.00136389			4.36016	-0.000101509			4.36003	0.000483618			4.36009	0.000397033
4.36259	0.00117347	4.36259	-3.57752e-05	4.36266	0.00136251	4.36266	-0.000102406	4.36266	0.00136251			4.36266	-0.000102406			4.36253	0.00048235			4.36259	0.000397679
4.36509	0.0011706	4.36509	-3.6882e-05	4.36516	0.00136113	4.36516	-0.000103247	4.36516	0.00136113			4.36516	-0.000103247			4.36503	0.000480993			4.36509	0.000398364
4.36759	0.00116741	4.36759	-3.79529e-05	4.36766	0.00135974	4.36766	-0.000104024	4.36766	0.00135974			4.36766	-0.000104024			4.36753	0.000479516			4.36759	0.000399087
4.37009	0.00116381	4.37009	-3.89865e-05	4.37016	0.00135836	4.37016	-0.000104729	4.37016	0.00135836			4.37016	-0.000104729			4.37003	0.000477878			4.37009	0.000399847
4.37259	0.00115971	4.37259	-3.99822e-05	4.37266	0.00135697	4.37266	-0.00010535	4.37266	0.00135697			4.37266	-0.00010535			4.37253	0.000476036			4.37259	0.000400641
4.37509	0.00115498	4.37509	-4.09394e-05	4.37516	0.0013556	4.37516	-0.000105876	4.37516	0.0013556			4.37516	-0.000105876			4.37503	0.000473939			4.37509	0.000401468
4.37759	0.00114949	4.37759	-4.18584e-05	4.37766	0.00135422	4.37766	-0.000106291	4.37766	0.00135422			4.37766	-0.000106291			4.37753	0.000471532			4.37759	0.000402324
4.38009	0.00114309	4.38009	-4.27402e-05	4.38016	0.00135285	4.38016	-0.00010658	4.38016	0.00135285			4.38016	-0.00010658			4.38003	0.000468755			4.38009	0.000403207
4.38259	0.00113563	4.38259	-4.35856e-05	4.38266	0.00135149	4.38266	-0.000106727	4.38266	0.00135149			4.38266	-0.000106727			4.38253	0.000465549			4.38259	0.000404114
4.38509	0.00112697	4.38509	-4.43957e-05	4.38516	0.00135013	4.38516	-0.000106714	4.38516	0.00135013			4.38516	-0.000106714			4.38503	0.000461853			4.38509	0.000405041
4.38759	0.00111695	4.38759	-4.51715e-05	4.38766	0.00134877	4.38766	-0.000106524	4.38766	0.00134877			4.38766	-0.000106524			4.38753	0.00045761			4.38759	0.000405982
4.39009	0.00110545	4.39009	-4.59146e-05	4.39016	0.00134742	4.39016	-0.000106141	4.39016	0.00134742			4.39016	-0.000106141			4.39003	0.000452771			4.39009	0.000406934
4.39259	0.00109236	4.39259	-4.66259e-05	4.39266	0.00134607	4.39266	-0.000105552	4.39266	0.00134607			4.39266	-0.000105552			4.39253	0.000447293			4.39259	0.000407888
4.39509	0.00107759	4.39509	-4.73058e-05	4.39516	0.00134472	4.39516	-0.000104746	4.39516	0.00134472			4.39516	-0.000104746			4.39503	0.000441148			4.39509	0.00040884
4.39759	0.00106111	4.39759	-4.79551e-05	4.39766	0.00134337	4.39766	-0.000103716	4.39766	0.00134337			4.39766	-0.000103716			4.39753	0.000434319			4.39759	0.00040978
4.40009	0.0010429	4.40009	-4.8573e-05	4.40016	0.00134201	4.40016	-0.00010246	4.40016	0.00134201			4.40016	-0.00010246			4.40003	0.000426806			4.40009	0.000410702
4.40259	0.00102302	4.40259	-4.91585e-05	4.40266	0.00134063	4.40266	-0.00010098	4.40266	0.00134063			4.40266	-0.00010098			4.40253	0.000418626			4.40259	0.000411595
4.40509	0.00100154	4.40509	-4.97102e-05	4.40516	0.0013392	4.40516	-9.92832e-05	4.40516	0.0013392			4.40516	-9.92832e-05			4.40503	0.000409811			4.40509	0.000412446
4.40759	0.000978577	4.40759	-5.02264e-05	4.40766	0.0013377	4.40766	-9.73828e-05	4.40766	0.0013377			4.40766	-9.73828e-05			4.40753	0.000400409			4.40759	0.000413242
4.41009	0.000954301	4.41009	-5.0705e-05	4.41016	0.00133609	4.41016	-9.52956e-05	4.41016	0.00133609			4.41016	-9.52956e-05			4.41003	0.000390482			4.41009	0.000413966
4.41259	0.000928897	4.41259	-5.11439e-05	4.41266	0.00133432	4.41266	-9.30432e-05	4.41266	0.00133432			4.41266	-9.30432e-05			4.41253	0.000380104			4.41259	0.000414598
4.41509	0.000902573	4.41509	-5.15412e-05	4.41516	0.00133232	4.41516	-9.06493e-05	4.41516	0.00133232			4.41516	-9.06493e-05			4.41503	0.000369357			4.41509	0.000415114
4.41759	0.000875549	4.41759	-5.18943e-05	4.41766	0.00133	4.41766	-8.81397e-05	4.41766	0.00133			4.41766	-8.81397e-05			4.41753	0.000358325			4.41759	0.000415484
4.42009	0.000848047	4.42009	-5.22007e-05	4.42016	0.00132724	4.42016	-8.5541e-05	4.42016	0.00132724			4.42016	-8.5541e-05			4.42003	0.000347098			4.42009	0.000415672
4.42259	0.000820286	4.42259	-5.24577e-05	4.42266	0.00132394	4.42266	-8.288e-05	4.42266	0.00132394			4.42266	-8.288e-05			4.42253	0.00033576			4.42259	0.000415638
4.42509	0.00079247	4.42509	-5.26627e-05	4.42516	0.00131992	4.42516	-8.0182e-05	4.42516	0.00131992			4.42516	-8.0182e-05			4.42503	0.000324393			4.42509	0.000415334
4.42759	0.000764786	4.42759	-5.28121e-05	4.42766	0.00131504	4.42766	-7.74708e-05	4.42766	0.00131504			4.42766	-7.74708e-05			4.42753	0.000313072			4.42759	0.000414706
4.43009	0.000737398	4.43009	-5.29021e-05	4.43016	0.0013091	4.43016	-7.47673e-05	4.43016	0.0013091			4.43016	-7.47673e-05			4.43003	0.000301863			4.43009	0.000413697
4.43259	0.000710447	4.43259	-5.29278e-05	4.43266	0.00130193	4.43266	-7.20899e-05	4.43266	0.00130193			4.43266	-7.20899e-05			4.43253	0.000290823			4.43259	0.000412246
4.43509	0.000684047	4.43509	-5.28838e-05	4.43516	0.00129333	4.43516	-6.94541e-05	4.43516	0.00129333			4.43516	-6.94541e-05			4.43503	0.00028			4.43509	0.000410291
4.43759	0.00065829	4.43759	-5.27641e-05	4.43766	0.00128311	4.43766	-6.6872e-05	4.43766	0.00128311			4.43766	-6.6872e-05			4.43753	0.000269431			4.43759	0.000407771
4.44009	0.000633242	4.44009	-5.25625e-05	4.44016	0.00127112	4.44016	-6.43529e-05	4.44016	0.00127112			4.44016	-6.43529e-05			4.44003	0.000259147			4.44009	0.000404632
4.44259	0.000608952	4.44259	-5.22726e-05	4.44266	0.00125722	4.44266	-6.19036e-05	4.44266	0.00125722			4.44266	-6.19036e-05			4.44253	0.000249167			4.44259	0.000400825
	4.44509	-5.18884e-05	4.44516	0.0012413				4.44516	0.0012413											4.44509	0.000396315
	4.44759	-5.14055e-05	4.44766	0.0012233				4.44766	0.0012233											4.44759	0.00039108
	4.45009	-5.08198e-05	4.45016	0.00120322				4.45016	0.00120322											4.45009	0.000385113
	4.45259	-5.01309e-05	4.45266	0.00118108				4.45266	0.00118108											4.45259	0.000378427
	4.45509	-4.93398e-05	4.45516	0.001157				4.45516	0.001157											4.45509	0.000371052
	4.45759	-4.84498e-05	4.45766	0.00113111				4.45766	0.00113111											4.45759	0.000363034
	4.46009	-4.7467e-05	4.46016	0.0011036				4.46016	0.0011036											4.46009	0.000354437
	4.46259	-4.63995e-05	4.46266	0.00107468				4.46266	0.00107468											4.46259	0.000345336
	4.46509	-4.52572e-05	4.46516	0.00104462				4.46516	0.00104462											4.46509	0.000335816
	4.46759	-4.40515e-05	4.46766	0.00101367				4.46766	0.00101367											4.46759	0.000325968
	4.47009	-4.2795e-05	4.47016	0.000982096				4.47016	0.000982096											4.47009	0.000315883
	4.47259	-4.1501e-05	4.47266	0.000950163				4.47266	0.000950163											4.47259	0.000305652
	4.47509	-4.01821e-05	4.47516	0.000918115				4.47516	0.000918115											4.47509	0.000295359
	4.47759	-3.885e-05	4.47766	0.000886177				4.47766	0.000886177											4.47759	0.000285085
	4.48009	-3.75158e-05	4.48016	0.000854547				4.48016	0.000854547											4.48009	0.000274896
	4.48259	-3.61898e-05	4.48266	0.000823395				4.48266	0.000823395											4.48259	0.000264852
	4.48509	-3.48803e-05	4.48516	0.00079286				4.48516	0.00079286											4.48509	0.000255001
	4.48759	-3.35942e-05	4.48766	0.000763052				4.48766	0.000763052											4.48759	0.000245381
	4.49009	-3.23369e-05	4.49016	0.000734053				4.49016	0.000734053											4.49009	0.000236022
	4.49259	-3.11129e-05	4.49266	0.000705921				4.49266	0.000705921											4.49259	0.000226942
