# Supplementary material for: TRIM2 E3 ligase substrate discovery reveals zinc-mediated regulation of TMEM106B in the endolysosomal pathway
Source: EMBO Rep. 2026 Jan 3;27(3):729–47. doi: 10.1038/s44319-025-00667-3 (PMC12894719; doi:10.1038/s44319-025-00667-3)
Supplement: Supplementary file 9 — Source data Fig. 3 [file 44319_2025_667_MOESM9_ESM.zip › Source_Data_Figure3/3D/relaxed_model_1_multimer_v3_pred_3.pdb]

ATOM      1  N   MET A   1      48.126 -12.281  95.620  1.00 27.78           N  
ATOM      2  H   MET A   1      48.564 -13.108  95.241  1.00 27.78           H  
ATOM      3  H2  MET A   1      47.172 -12.228  95.292  1.00 27.78           H  
ATOM      4  H3  MET A   1      48.120 -12.345  96.628  1.00 27.78           H  
ATOM      5  CA  MET A   1      48.859 -11.068  95.196  1.00 27.78           C  
ATOM      6  HA  MET A   1      48.331 -10.198  95.587  1.00 27.78           H  
ATOM      7  C   MET A   1      48.813 -10.905  93.681  1.00 27.78           C  
ATOM      8  CB  MET A   1      50.289 -11.007  95.752  1.00 27.78           C  
ATOM      9  HB2 MET A   1      50.794 -11.959  95.587  1.00 27.78           H  
ATOM     10  HB3 MET A   1      50.842 -10.224  95.232  1.00 27.78           H  
ATOM     11  O   MET A   1      47.823 -10.382  93.198  1.00 27.78           O  
ATOM     12  CG  MET A   1      50.305 -10.668  97.242  1.00 27.78           C  
ATOM     13  HG2 MET A   1      49.835  -9.695  97.387  1.00 27.78           H  
ATOM     14  HG3 MET A   1      49.749 -11.417  97.804  1.00 27.78           H  
ATOM     15  SD  MET A   1      51.989 -10.594  97.886  1.00 27.78           S  
ATOM     16  CE  MET A   1      51.690  -9.800  99.488  1.00 27.78           C  
ATOM     17  HE1 MET A   1      52.637  -9.690 100.018  1.00 27.78           H  
ATOM     18  HE2 MET A   1      51.016 -10.411 100.087  1.00 27.78           H  
ATOM     19  HE3 MET A   1      51.253  -8.813  99.337  1.00 27.78           H  
ATOM     20  N   GLY A   2      49.821 -11.365  92.932  1.00 26.88           N  
ATOM     21  H   GLY A   2      50.590 -11.842  93.381  1.00 26.88           H  
ATOM     22  CA  GLY A   2      50.124 -10.857  91.586  1.00 26.88           C  
ATOM     23  HA2 GLY A   2      51.164 -11.086  91.354  1.00 26.88           H  
ATOM     24  HA3 GLY A   2      50.033  -9.771  91.597  1.00 26.88           H  
ATOM     25  C   GLY A   2      49.274 -11.359  90.416  1.00 26.88           C  
ATOM     26  O   GLY A   2      49.850 -11.715  89.396  1.00 26.88           O  
ATOM     27  N   LYS A   3      47.936 -11.410  90.514  1.00 32.09           N  
ATOM     28  H   LYS A   3      47.508 -11.000  91.332  1.00 32.09           H  
ATOM     29  CA  LYS A   3      47.121 -11.612  89.302  1.00 32.09           C  
ATOM     30  HA  LYS A   3      47.546 -12.432  88.723  1.00 32.09           H  
ATOM     31  C   LYS A   3      47.238 -10.362  88.431  1.00 32.09           C  
ATOM     32  CB  LYS A   3      45.651 -11.957  89.605  1.00 32.09           C  
ATOM     33  HB2 LYS A   3      45.248 -11.272  90.351  1.00 32.09           H  
ATOM     34  HB3 LYS A   3      45.086 -11.818  88.683  1.00 32.09           H  
ATOM     35  O   LYS A   3      46.675  -9.324  88.768  1.00 32.09           O  
ATOM     36  CG  LYS A   3      45.475 -13.414  90.068  1.00 32.09           C  
ATOM     37  HG2 LYS A   3      46.140 -14.056  89.491  1.00 32.09           H  
ATOM     38  HG3 LYS A   3      45.743 -13.492  91.121  1.00 32.09           H  
ATOM     39  CD  LYS A   3      44.034 -13.908  89.855  1.00 32.09           C  
ATOM     40  HD2 LYS A   3      43.346 -13.286  90.428  1.00 32.09           H  
ATOM     41  HD3 LYS A   3      43.790 -13.817  88.796  1.00 32.09           H  
ATOM     42  CE  LYS A   3      43.897 -15.376  90.284  1.00 32.09           C  
ATOM     43  HE2 LYS A   3      44.718 -15.941  89.843  1.00 32.09           H  
ATOM     44  HE3 LYS A   3      43.997 -15.436  91.368  1.00 32.09           H  
ATOM     45  NZ  LYS A   3      42.603 -15.966  89.851  1.00 32.09           N  
ATOM     46  HZ1 LYS A   3      42.528 -16.929  90.146  1.00 32.09           H  
ATOM     47  HZ2 LYS A   3      41.823 -15.455  90.238  1.00 32.09           H  
ATOM     48  HZ3 LYS A   3      42.522 -15.944  88.845  1.00 32.09           H  
ATOM     49  N   SER A   4      47.989 -10.478  87.340  1.00 35.71           N  
ATOM     50  H   SER A   4      48.559 -11.307  87.243  1.00 35.71           H  
ATOM     51  CA  SER A   4      48.270  -9.401  86.395  1.00 35.71           C  
ATOM     52  HA  SER A   4      48.685  -8.552  86.939  1.00 35.71           H  
ATOM     53  C   SER A   4      46.997  -8.942  85.684  1.00 35.71           C  
ATOM     54  CB  SER A   4      49.322  -9.866  85.377  1.00 35.71           C  
ATOM     55  HB2 SER A   4      48.906 -10.652  84.747  1.00 35.71           H  
ATOM     56  HB3 SER A   4      49.613  -9.024  84.749  1.00 35.71           H  
ATOM     57  O   SER A   4      46.660  -9.434  84.611  1.00 35.71           O  
ATOM     58  OG  SER A   4      50.453 -10.376  86.057  1.00 35.71           O  
ATOM     59  HG  SER A   4      51.131 -10.585  85.410  1.00 35.71           H  
ATOM     60  N   LEU A   5      46.292  -7.976  86.274  1.00 30.65           N  
ATOM     61  H   LEU A   5      46.554  -7.713  87.214  1.00 30.65           H  
ATOM     62  CA  LEU A   5      45.247  -7.192  85.613  1.00 30.65           C  
ATOM     63  HA  LEU A   5      44.622  -7.862  85.023  1.00 30.65           H  
ATOM     64  C   LEU A   5      45.897  -6.219  84.614  1.00 30.65           C  
ATOM     65  CB  LEU A   5      44.370  -6.498  86.678  1.00 30.65           C  
ATOM     66  HB2 LEU A   5      43.862  -5.642  86.233  1.00 30.65           H  
ATOM     67  HB3 LEU A   5      45.017  -6.114  87.468  1.00 30.65           H  
ATOM     68  O   LEU A   5      45.839  -5.004  84.769  1.00 30.65           O  
ATOM     69  CG  LEU A   5      43.296  -7.418  87.284  1.00 30.65           C  
ATOM     70  HG  LEU A   5      43.730  -8.392  87.512  1.00 30.65           H  
ATOM     71  CD1 LEU A   5      42.754  -6.818  88.581  1.00 30.65           C  
ATOM     72 HD11 LEU A   5      43.565  -6.713  89.302  1.00 30.65           H  
ATOM     73 HD12 LEU A   5      42.322  -5.837  88.385  1.00 30.65           H  
ATOM     74 HD13 LEU A   5      41.989  -7.470  89.002  1.00 30.65           H  
ATOM     75  CD2 LEU A   5      42.115  -7.603  86.325  1.00 30.65           C  
ATOM     76 HD21 LEU A   5      41.360  -8.239  86.786  1.00 30.65           H  
ATOM     77 HD22 LEU A   5      41.668  -6.637  86.090  1.00 30.65           H  
ATOM     78 HD23 LEU A   5      42.446  -8.076  85.400  1.00 30.65           H  
ATOM     79  N   SER A   6      46.546  -6.766  83.585  1.00 34.97           N  
ATOM     80  H   SER A   6      46.556  -7.774  83.519  1.00 34.97           H  
ATOM     81  CA  SER A   6      47.226  -6.034  82.511  1.00 34.97           C  
ATOM     82  HA  SER A   6      47.752  -5.183  82.942  1.00 34.97           H  
ATOM     83  C   SER A   6      46.229  -5.483  81.483  1.00 34.97           C  
ATOM     84  CB  SER A   6      48.262  -6.956  81.851  1.00 34.97           C  
ATOM     85  HB2 SER A   6      48.953  -7.324  82.609  1.00 34.97           H  
ATOM     86  HB3 SER A   6      48.828  -6.398  81.105  1.00 34.97           H  
ATOM     87  O   SER A   6      46.404  -5.688  80.281  1.00 34.97           O  
ATOM     88  OG  SER A   6      47.615  -8.051  81.233  1.00 34.97           O  
ATOM     89  HG  SER A   6      47.139  -7.693  80.480  1.00 34.97           H  
ATOM     90  N   HIS A   7      45.116  -4.905  81.944  1.00 30.70           N  
ATOM     91  H   HIS A   7      45.056  -4.685  82.928  1.00 30.70           H  
ATOM     92  CA  HIS A   7      43.992  -4.597  81.066  1.00 30.70           C  
ATOM     93  HA  HIS A   7      43.718  -5.529  80.572  1.00 30.70           H  
ATOM     94  C   HIS A   7      44.405  -3.605  79.967  1.00 30.70           C  
ATOM     95  CB  HIS A   7      42.770  -4.137  81.866  1.00 30.70           C  
ATOM     96  HB2 HIS A   7      42.617  -4.807  82.712  1.00 30.70           H  
ATOM     97  HB3 HIS A   7      42.940  -3.130  82.248  1.00 30.70           H  
ATOM     98  O   HIS A   7      45.091  -2.619  80.232  1.00 30.70           O  
ATOM     99  CG  HIS A   7      41.529  -4.152  81.012  1.00 30.70           C  
ATOM    100  CD2 HIS A   7      40.724  -5.234  80.770  1.00 30.70           C  
ATOM    101  HD2 HIS A   7      40.834  -6.218  81.201  1.00 30.70           H  
ATOM    102  ND1 HIS A   7      41.072  -3.122  80.221  1.00 30.70           N  
ATOM    103  HD1 HIS A   7      41.526  -2.231  80.079  1.00 30.70           H  
ATOM    104  CE1 HIS A   7      40.004  -3.567  79.538  1.00 30.70           C  
ATOM    105  HE1 HIS A   7      39.449  -2.993  78.811  1.00 30.70           H  
ATOM    106  NE2 HIS A   7      39.761  -4.853  79.834  1.00 30.70           N  
ATOM    107  N   LEU A   8      44.010  -3.927  78.733  1.00 30.57           N  
ATOM    108  H   LEU A   8      43.398  -4.725  78.637  1.00 30.57           H  
ATOM    109  CA  LEU A   8      44.488  -3.313  77.490  1.00 30.57           C  
ATOM    110  HA  LEU A   8      45.573  -3.414  77.475  1.00 30.57           H  
ATOM    111  C   LEU A   8      44.184  -1.799  77.394  1.00 30.57           C  
ATOM    112  CB  LEU A   8      43.887  -4.101  76.300  1.00 30.57           C  
ATOM    113  HB2 LEU A   8      43.418  -3.392  75.618  1.00 30.57           H  
ATOM    114  HB3 LEU A   8      43.090  -4.760  76.643  1.00 30.57           H  
ATOM    115  O   LEU A   8      43.292  -1.306  78.094  1.00 30.57           O  
ATOM    116  CG  LEU A   8      44.911  -4.930  75.498  1.00 30.57           C  
ATOM    117  HG  LEU A   8      45.759  -4.308  75.210  1.00 30.57           H  
ATOM    118  CD1 LEU A   8      45.464  -6.112  76.291  1.00 30.57           C  
ATOM    119 HD11 LEU A   8      44.654  -6.786  76.570  1.00 30.57           H  
ATOM    120 HD12 LEU A   8      46.189  -6.653  75.684  1.00 30.57           H  
ATOM    121 HD13 LEU A   8      45.963  -5.757  77.193  1.00 30.57           H  
ATOM    122  CD2 LEU A   8      44.247  -5.451  74.225  1.00 30.57           C  
ATOM    123 HD21 LEU A   8      43.378  -6.060  74.473  1.00 30.57           H  
ATOM    124 HD22 LEU A   8      44.957  -6.054  73.658  1.00 30.57           H  
ATOM    125 HD23 LEU A   8      43.932  -4.613  73.603  1.00 30.57           H  
ATOM    126  N   PRO A   9      44.890  -1.061  76.507  1.00 35.68           N  
ATOM    127  CA  PRO A   9      44.730   0.380  76.368  1.00 35.68           C  
ATOM    128  HA  PRO A   9      44.831   0.864  77.339  1.00 35.68           H  
ATOM    129  C   PRO A   9      43.347   0.680  75.790  1.00 35.68           C  
ATOM    130  CB  PRO A   9      45.872   0.836  75.454  1.00 35.68           C  
ATOM    131  HB2 PRO A   9      45.606   1.718  74.871  1.00 35.68           H  
ATOM    132  HB3 PRO A   9      46.758   1.036  76.057  1.00 35.68           H  
ATOM    133  O   PRO A   9      43.043   0.326  74.650  1.00 35.68           O  
ATOM    134  CG  PRO A   9      46.132  -0.376  74.563  1.00 35.68           C  
ATOM    135  HG2 PRO A   9      47.168  -0.415  74.228  1.00 35.68           H  
ATOM    136  HG3 PRO A   9      45.457  -0.356  73.707  1.00 35.68           H  
ATOM    137  CD  PRO A   9      45.785  -1.558  75.466  1.00 35.68           C  
ATOM    138  HD2 PRO A   9      46.691  -1.964  75.916  1.00 35.68           H  
ATOM    139  HD3 PRO A   9      45.285  -2.302  74.847  1.00 35.68           H  
ATOM    140  N   LEU A  10      42.482   1.296  76.598  1.00 26.97           N  
ATOM    141  H   LEU A  10      42.771   1.538  77.535  1.00 26.97           H  
ATOM    142  CA  LEU A  10      41.111   1.554  76.183  1.00 26.97           C  
ATOM    143  HA  LEU A  10      40.768   0.633  75.712  1.00 26.97           H  
ATOM    144  C   LEU A  10      41.048   2.661  75.121  1.00 26.97           C  
ATOM    145  CB  LEU A  10      40.205   1.818  77.399  1.00 26.97           C  
ATOM    146  HB2 LEU A  10      40.357   1.022  78.128  1.00 26.97           H  
ATOM    147  HB3 LEU A  10      40.509   2.760  77.856  1.00 26.97           H  
ATOM    148  O   LEU A  10      41.753   3.663  75.174  1.00 26.97           O  
ATOM    149  CG  LEU A  10      38.702   1.890  77.054  1.00 26.97           C  
ATOM    150  HG  LEU A  10      38.529   2.689  76.332  1.00 26.97           H  
ATOM    151  CD1 LEU A  10      38.153   0.577  76.482  1.00 26.97           C  
ATOM    152 HD11 LEU A  10      37.078   0.668  76.322  1.00 26.97           H  
ATOM    153 HD12 LEU A  10      38.615   0.340  75.524  1.00 26.97           H  
ATOM    154 HD13 LEU A  10      38.337  -0.239  77.181  1.00 26.97           H  
ATOM    155  CD2 LEU A  10      37.898   2.225  78.307  1.00 26.97           C  
ATOM    156 HD21 LEU A  10      38.021   1.441  79.054  1.00 26.97           H  
ATOM    157 HD22 LEU A  10      36.842   2.319  78.056  1.00 26.97           H  
ATOM    158 HD23 LEU A  10      38.244   3.172  78.723  1.00 26.97           H  
ATOM    159  N   HIS A  11      40.116   2.459  74.200  1.00 26.64           N  
ATOM    160  H   HIS A  11      39.604   1.595  74.305  1.00 26.64           H  
ATOM    161  CA  HIS A  11      39.870   3.141  72.932  1.00 26.64           C  
ATOM    162  HA  HIS A  11      40.579   2.758  72.198  1.00 26.64           H  
ATOM    163  C   HIS A  11      39.935   4.677  72.837  1.00 26.64           C  
ATOM    164  CB  HIS A  11      38.441   2.713  72.529  1.00 26.64           C  
ATOM    165  HB2 HIS A  11      37.834   3.589  72.301  1.00 26.64           H  
ATOM    166  HB3 HIS A  11      37.929   2.205  73.347  1.00 26.64           H  
ATOM    167  O   HIS A  11      39.964   5.158  71.709  1.00 26.64           O  
ATOM    168  CG  HIS A  11      38.417   1.813  71.333  1.00 26.64           C  
ATOM    169  CD2 HIS A  11      38.743   0.485  71.293  1.00 26.64           C  
ATOM    170  HD2 HIS A  11      39.072  -0.120  72.126  1.00 26.64           H  
ATOM    171  ND1 HIS A  11      38.065   2.191  70.060  1.00 26.64           N  
ATOM    172  HD1 HIS A  11      37.800   3.121  69.771  1.00 26.64           H  
ATOM    173  CE1 HIS A  11      38.173   1.112  69.268  1.00 26.64           C  
ATOM    174  HE1 HIS A  11      37.968   1.098  68.208  1.00 26.64           H  
ATOM    175  NE2 HIS A  11      38.581   0.047  69.978  1.00 26.64           N  
ATOM    176  N   SER A  12      39.815   5.426  73.942  1.00 22.98           N  
ATOM    177  H   SER A  12      40.126   4.994  74.801  1.00 22.98           H  
ATOM    178  CA  SER A  12      39.076   6.709  74.053  1.00 22.98           C  
ATOM    179  HA  SER A  12      38.050   6.451  74.314  1.00 22.98           H  
ATOM    180  C   SER A  12      38.986   7.550  72.765  1.00 22.98           C  
ATOM    181  CB  SER A  12      39.607   7.553  75.222  1.00 22.98           C  
ATOM    182  HB2 SER A  12      38.982   8.439  75.332  1.00 22.98           H  
ATOM    183  HB3 SER A  12      39.548   6.973  76.142  1.00 22.98           H  
ATOM    184  O   SER A  12      39.732   8.506  72.569  1.00 22.98           O  
ATOM    185  OG  SER A  12      40.940   7.957  75.021  1.00 22.98           O  
ATOM    186  HG  SER A  12      41.001   8.327  74.137  1.00 22.98           H  
ATOM    187  N   SER A  13      38.035   7.198  71.896  1.00 29.29           N  
ATOM    188  H   SER A  13      37.478   6.383  72.112  1.00 29.29           H  
ATOM    189  CA  SER A  13      38.021   7.598  70.479  1.00 29.29           C  
ATOM    190  HA  SER A  13      39.049   7.756  70.152  1.00 29.29           H  
ATOM    191  C   SER A  13      37.260   8.898  70.195  1.00 29.29           C  
ATOM    192  CB  SER A  13      37.422   6.463  69.623  1.00 29.29           C  
ATOM    193  HB2 SER A  13      37.719   6.604  68.584  1.00 29.29           H  
ATOM    194  HB3 SER A  13      36.334   6.508  69.676  1.00 29.29           H  
ATOM    195  O   SER A  13      36.864   9.107  69.058  1.00 29.29           O  
ATOM    196  OG  SER A  13      37.838   5.180  70.069  1.00 29.29           O  
ATOM    197  HG  SER A  13      38.734   5.267  70.402  1.00 29.29           H  
ATOM    198  N   LYS A  14      36.952   9.695  71.230  1.00 22.30           N  
ATOM    199  H   LYS A  14      37.463   9.541  72.088  1.00 22.30           H  
ATOM    200  CA  LYS A  14      35.698  10.464  71.292  1.00 22.30           C  
ATOM    201  HA  LYS A  14      34.877   9.752  71.204  1.00 22.30           H  
ATOM    202  C   LYS A  14      35.422  11.427  70.126  1.00 22.30           C  
ATOM    203  CB  LYS A  14      35.513  11.204  72.630  1.00 22.30           C  
ATOM    204  HB2 LYS A  14      36.394  11.808  72.848  1.00 22.30           H  
ATOM    205  HB3 LYS A  14      34.682  11.893  72.482  1.00 22.30           H  
ATOM    206  O   LYS A  14      34.535  11.144  69.337  1.00 22.30           O  
ATOM    207  CG  LYS A  14      35.181  10.334  73.851  1.00 22.30           C  
ATOM    208  HG2 LYS A  14      34.711   9.401  73.538  1.00 22.30           H  
ATOM    209  HG3 LYS A  14      36.098  10.112  74.396  1.00 22.30           H  
ATOM    210  CD  LYS A  14      34.195  11.119  74.733  1.00 22.30           C  
ATOM    211  HD2 LYS A  14      34.486  12.169  74.777  1.00 22.30           H  
ATOM    212  HD3 LYS A  14      33.218  11.087  74.250  1.00 22.30           H  
ATOM    213  CE  LYS A  14      34.053  10.572  76.152  1.00 22.30           C  
ATOM    214  HE2 LYS A  14      34.188   9.490  76.144  1.00 22.30           H  
ATOM    215  HE3 LYS A  14      33.039  10.790  76.487  1.00 22.30           H  
ATOM    216  NZ  LYS A  14      35.022  11.247  77.046  1.00 22.30           N  
ATOM    217  HZ1 LYS A  14      35.970  11.053  76.759  1.00 22.30           H  
ATOM    218  HZ2 LYS A  14      34.881  10.993  78.014  1.00 22.30           H  
ATOM    219  HZ3 LYS A  14      34.901  12.245  76.952  1.00 22.30           H  
ATOM    220  N   GLU A  15      35.982  12.632  70.193  1.00 27.27           N  
ATOM    221  H   GLU A  15      36.834  12.722  70.728  1.00 27.27           H  
ATOM    222  CA  GLU A  15      35.071  13.787  70.276  1.00 27.27           C  
ATOM    223  HA  GLU A  15      34.108  13.385  70.591  1.00 27.27           H  
ATOM    224  C   GLU A  15      34.739  14.488  68.950  1.00 27.27           C  
ATOM    225  CB  GLU A  15      35.530  14.736  71.403  1.00 27.27           C  
ATOM    226  HB2 GLU A  15      36.050  15.598  70.983  1.00 27.27           H  
ATOM    227  HB3 GLU A  15      36.235  14.205  72.043  1.00 27.27           H  
ATOM    228  O   GLU A  15      35.514  14.493  67.998  1.00 27.27           O  
ATOM    229  CG  GLU A  15      34.355  15.200  72.280  1.00 27.27           C  
ATOM    230  HG2 GLU A  15      33.806  15.985  71.760  1.00 27.27           H  
ATOM    231  HG3 GLU A  15      33.676  14.364  72.446  1.00 27.27           H  
ATOM    232  CD  GLU A  15      34.834  15.688  73.654  1.00 27.27           C  
ATOM    233  OE1 GLU A  15      34.914  16.920  73.849  1.00 27.27           O  
ATOM    234  OE2 GLU A  15      35.123  14.808  74.511  1.00 27.27           O  
ATOM    235  N   ASP A  16      33.540  15.069  68.924  1.00 25.34           N  
ATOM    236  H   ASP A  16      33.023  15.033  69.791  1.00 25.34           H  
ATOM    237  CA  ASP A  16      32.653  15.113  67.753  1.00 25.34           C  
ATOM    238  HA  ASP A  16      32.847  14.240  67.131  1.00 25.34           H  
ATOM    239  C   ASP A  16      32.763  16.365  66.860  1.00 25.34           C  
ATOM    240  CB  ASP A  16      31.201  15.034  68.278  1.00 25.34           C  
ATOM    241  HB2 ASP A  16      30.528  14.872  67.436  1.00 25.34           H  
ATOM    242  HB3 ASP A  16      30.940  15.993  68.725  1.00 25.34           H  
ATOM    243  O   ASP A  16      31.962  16.523  65.941  1.00 25.34           O  
ATOM    244  CG  ASP A  16      30.956  13.941  69.324  1.00 25.34           C  
ATOM    245  OD1 ASP A  16      30.347  12.909  68.969  1.00 25.34           O  
ATOM    246  OD2 ASP A  16      31.368  14.160  70.490  1.00 25.34           O  
ATOM    247  N   ALA A  17      33.635  17.320  67.199  1.00 26.60           N  
ATOM    248  H   ALA A  17      34.324  17.068  67.893  1.00 26.60           H  
ATOM    249  CA  ALA A  17      33.360  18.746  66.980  1.00 26.60           C  
ATOM    250  HA  ALA A  17      32.497  18.973  67.606  1.00 26.60           H  
ATOM    251  C   ALA A  17      32.972  19.154  65.535  1.00 26.60           C  
ATOM    252  CB  ALA A  17      34.521  19.580  67.529  1.00 26.60           C  
ATOM    253  HB1 ALA A  17      34.279  20.641  67.459  1.00 26.60           H  
ATOM    254  HB2 ALA A  17      34.705  19.323  68.572  1.00 26.60           H  
ATOM    255  HB3 ALA A  17      35.419  19.381  66.944  1.00 26.60           H  
ATOM    256  O   ALA A  17      33.665  18.879  64.560  1.00 26.60           O  
ATOM    257  N   TYR A  18      31.860  19.891  65.456  1.00 23.83           N  
ATOM    258  H   TYR A  18      31.418  20.093  66.341  1.00 23.83           H  
ATOM    259  CA  TYR A  18      30.970  20.054  64.297  1.00 23.83           C  
ATOM    260  HA  TYR A  18      30.723  19.069  63.902  1.00 23.83           H  
ATOM    261  C   TYR A  18      31.436  20.913  63.112  1.00 23.83           C  
ATOM    262  CB  TYR A  18      29.688  20.729  64.830  1.00 23.83           C  
ATOM    263  HB2 TYR A  18      29.046  21.018  63.998  1.00 23.83           H  
ATOM    264  HB3 TYR A  18      29.958  21.653  65.343  1.00 23.83           H  
ATOM    265  O   TYR A  18      30.654  21.033  62.169  1.00 23.83           O  
ATOM    266  CG  TYR A  18      28.843  19.883  65.750  1.00 23.83           C  
ATOM    267  CD1 TYR A  18      27.816  19.095  65.199  1.00 23.83           C  
ATOM    268  HD1 TYR A  18      27.659  19.085  64.130  1.00 23.83           H  
ATOM    269  CD2 TYR A  18      29.061  19.897  67.142  1.00 23.83           C  
ATOM    270  HD2 TYR A  18      29.837  20.517  67.566  1.00 23.83           H  
ATOM    271  CE1 TYR A  18      27.006  18.310  66.038  1.00 23.83           C  
ATOM    272  HE1 TYR A  18      26.224  17.689  65.626  1.00 23.83           H  
ATOM    273  CE2 TYR A  18      28.271  19.090  67.981  1.00 23.83           C  
ATOM    274  HE2 TYR A  18      28.452  19.077  69.046  1.00 23.83           H  
ATOM    275  OH  TYR A  18      26.474  17.517  68.230  1.00 23.83           O  
ATOM    276  HH  TYR A  18      26.825  17.483  69.123  1.00 23.83           H  
ATOM    277  CZ  TYR A  18      27.242  18.296  67.427  1.00 23.83           C  
ATOM    278  N   ASP A  19      32.556  21.636  63.212  1.00 27.71           N  
ATOM    279  H   ASP A  19      33.233  21.388  63.919  1.00 27.71           H  
ATOM    280  CA  ASP A  19      32.611  22.982  62.614  1.00 27.71           C  
ATOM    281  HA  ASP A  19      31.781  23.516  63.076  1.00 27.71           H  
ATOM    282  C   ASP A  19      32.336  23.027  61.094  1.00 27.71           C  
ATOM    283  CB  ASP A  19      33.883  23.747  63.017  1.00 27.71           C  
ATOM    284  HB2 ASP A  19      34.726  23.377  62.433  1.00 27.71           H  
ATOM    285  HB3 ASP A  19      34.088  23.560  64.071  1.00 27.71           H  
ATOM    286  O   ASP A  19      32.738  22.147  60.333  1.00 27.71           O  
ATOM    287  CG  ASP A  19      33.740  25.269  62.824  1.00 27.71           C  
ATOM    288  OD1 ASP A  19      32.583  25.750  62.729  1.00 27.71           O  
ATOM    289  OD2 ASP A  19      34.786  25.953  62.817  1.00 27.71           O  
ATOM    290  N   GLY A  20      31.575  24.048  60.686  1.00 24.10           N  
ATOM    291  H   GLY A  20      31.464  24.800  61.351  1.00 24.10           H  
ATOM    292  CA  GLY A  20      31.008  24.193  59.344  1.00 24.10           C  
ATOM    293  HA2 GLY A  20      30.150  24.862  59.397  1.00 24.10           H  
ATOM    294  HA3 GLY A  20      30.675  23.220  58.983  1.00 24.10           H  
ATOM    295  C   GLY A  20      32.029  24.752  58.350  1.00 24.10           C  
ATOM    296  O   GLY A  20      33.186  24.366  58.310  1.00 24.10           O  
ATOM    297  N   VAL A  21      31.706  25.705  57.483  1.00 26.70           N  
ATOM    298  H   VAL A  21      32.533  26.130  57.089  1.00 26.70           H  
ATOM    299  CA  VAL A  21      30.423  26.003  56.812  1.00 26.70           C  
ATOM    300  HA  VAL A  21      29.732  25.171  56.950  1.00 26.70           H  
ATOM    301  C   VAL A  21      30.646  26.159  55.303  1.00 26.70           C  
ATOM    302  CB  VAL A  21      29.763  27.329  57.297  1.00 26.70           C  
ATOM    303  HB  VAL A  21      29.537  27.956  56.434  1.00 26.70           H  
ATOM    304  O   VAL A  21      29.683  26.241  54.542  1.00 26.70           O  
ATOM    305  CG1 VAL A  21      28.418  27.061  57.974  1.00 26.70           C  
ATOM    306 HG11 VAL A  21      27.766  26.517  57.290  1.00 26.70           H  
ATOM    307 HG12 VAL A  21      28.565  26.472  58.879  1.00 26.70           H  
ATOM    308 HG13 VAL A  21      27.941  28.005  58.237  1.00 26.70           H  
ATOM    309  CG2 VAL A  21      30.629  28.201  58.215  1.00 26.70           C  
ATOM    310 HG21 VAL A  21      31.568  28.448  57.720  1.00 26.70           H  
ATOM    311 HG22 VAL A  21      30.840  27.676  59.147  1.00 26.70           H  
ATOM    312 HG23 VAL A  21      30.104  29.128  58.447  1.00 26.70           H  
ATOM    313  N   THR A  22      31.896  26.359  54.873  1.00 27.74           N  
ATOM    314  H   THR A  22      32.684  26.079  55.440  1.00 27.74           H  
ATOM    315  CA  THR A  22      32.187  27.185  53.701  1.00 27.74           C  
ATOM    316  HA  THR A  22      31.466  28.002  53.723  1.00 27.74           H  
ATOM    317  C   THR A  22      31.929  26.444  52.392  1.00 27.74           C  
ATOM    318  CB  THR A  22      33.569  27.849  53.784  1.00 27.74           C  
ATOM    319  HB  THR A  22      33.824  28.286  52.818  1.00 27.74           H  
ATOM    320  O   THR A  22      32.243  25.272  52.218  1.00 27.74           O  
ATOM    321  CG2 THR A  22      33.578  28.950  54.849  1.00 27.74           C  
ATOM    322 HG21 THR A  22      34.558  29.427  54.875  1.00 27.74           H  
ATOM    323 HG22 THR A  22      32.829  29.705  54.609  1.00 27.74           H  
ATOM    324 HG23 THR A  22      33.363  28.529  55.831  1.00 27.74           H  
ATOM    325  OG1 THR A  22      34.554  26.925  54.163  1.00 27.74           O  
ATOM    326  HG1 THR A  22      35.410  27.359  54.158  1.00 27.74           H  
ATOM    327  N   SER A  23      31.249  27.155  51.493  1.00 26.11           N  
ATOM    328  H   SER A  23      31.130  28.138  51.691  1.00 26.11           H  
ATOM    329  CA  SER A  23      30.214  26.554  50.645  1.00 26.11           C  
ATOM    330  HA  SER A  23      29.807  25.670  51.136  1.00 26.11           H  
ATOM    331  C   SER A  23      30.674  26.130  49.253  1.00 26.11           C  
ATOM    332  CB  SER A  23      29.093  27.599  50.525  1.00 26.11           C  
ATOM    333  HB2 SER A  23      28.587  27.686  51.487  1.00 26.11           H  
ATOM    334  HB3 SER A  23      29.536  28.564  50.281  1.00 26.11           H  
ATOM    335  O   SER A  23      30.209  25.119  48.729  1.00 26.11           O  
ATOM    336  OG  SER A  23      28.143  27.298  49.524  1.00 26.11           O  
ATOM    337  HG  SER A  23      27.541  28.041  49.441  1.00 26.11           H  
ATOM    338  N   GLU A  24      31.492  26.960  48.601  1.00 28.41           N  
ATOM    339  H   GLU A  24      31.931  27.696  49.136  1.00 28.41           H  
ATOM    340  CA  GLU A  24      31.303  27.224  47.169  1.00 28.41           C  
ATOM    341  HA  GLU A  24      30.230  27.185  46.981  1.00 28.41           H  
ATOM    342  C   GLU A  24      31.899  26.154  46.245  1.00 28.41           C  
ATOM    343  CB  GLU A  24      31.723  28.660  46.812  1.00 28.41           C  
ATOM    344  HB2 GLU A  24      32.782  28.803  47.026  1.00 28.41           H  
ATOM    345  HB3 GLU A  24      31.549  28.805  45.746  1.00 28.41           H  
ATOM    346  O   GLU A  24      32.915  26.343  45.578  1.00 28.41           O  
ATOM    347  CG  GLU A  24      30.888  29.683  47.606  1.00 28.41           C  
ATOM    348  HG2 GLU A  24      31.156  29.614  48.660  1.00 28.41           H  
ATOM    349  HG3 GLU A  24      29.835  29.417  47.513  1.00 28.41           H  
ATOM    350  CD  GLU A  24      31.062  31.136  47.144  1.00 28.41           C  
ATOM    351  OE1 GLU A  24      30.478  32.006  47.827  1.00 28.41           O  
ATOM    352  OE2 GLU A  24      31.736  31.369  46.115  1.00 28.41           O  
ATOM    353  N   ASN A  25      31.188  25.030  46.164  1.00 28.69           N  
ATOM    354  H   ASN A  25      30.476  24.910  46.870  1.00 28.69           H  
ATOM    355  CA  ASN A  25      31.343  23.964  45.185  1.00 28.69           C  
ATOM    356  HA  ASN A  25      32.388  23.653  45.167  1.00 28.69           H  
ATOM    357  C   ASN A  25      30.972  24.486  43.782  1.00 28.69           C  
ATOM    358  CB  ASN A  25      30.478  22.785  45.670  1.00 28.69           C  
ATOM    359  HB2 ASN A  25      29.424  23.047  45.579  1.00 28.69           H  
ATOM    360  HB3 ASN A  25      30.692  22.593  46.722  1.00 28.69           H  
ATOM    361  O   ASN A  25      29.871  24.257  43.272  1.00 28.69           O  
ATOM    362  CG  ASN A  25      30.738  21.494  44.920  1.00 28.69           C  
ATOM    363  ND2 ASN A  25      29.848  20.536  45.029  1.00 28.69           N  
ATOM    364 HD21 ASN A  25      29.029  20.668  45.606  1.00 28.69           H  
ATOM    365 HD22 ASN A  25      30.073  19.671  44.558  1.00 28.69           H  
ATOM    366  OD1 ASN A  25      31.746  21.298  44.265  1.00 28.69           O  
ATOM    367  N   MET A  26      31.864  25.295  43.201  1.00 29.17           N  
ATOM    368  H   MET A  26      32.684  25.533  43.740  1.00 29.17           H  
ATOM    369  CA  MET A  26      31.634  25.975  41.929  1.00 29.17           C  
ATOM    370  HA  MET A  26      30.706  26.537  42.032  1.00 29.17           H  
ATOM    371  C   MET A  26      31.424  24.987  40.780  1.00 29.17           C  
ATOM    372  CB  MET A  26      32.751  26.978  41.608  1.00 29.17           C  
ATOM    373  HB2 MET A  26      32.594  27.367  40.601  1.00 29.17           H  
ATOM    374  HB3 MET A  26      33.721  26.482  41.637  1.00 29.17           H  
ATOM    375  O   MET A  26      31.844  23.831  40.807  1.00 29.17           O  
ATOM    376  CG  MET A  26      32.749  28.165  42.575  1.00 29.17           C  
ATOM    377  HG2 MET A  26      31.727  28.514  42.719  1.00 29.17           H  
ATOM    378  HG3 MET A  26      33.134  27.834  43.540  1.00 29.17           H  
ATOM    379  SD  MET A  26      33.746  29.564  42.004  1.00 29.17           S  
ATOM    380  CE  MET A  26      33.628  30.604  43.488  1.00 29.17           C  
ATOM    381  HE1 MET A  26      34.201  31.520  43.346  1.00 29.17           H  
ATOM    382  HE2 MET A  26      32.587  30.861  43.682  1.00 29.17           H  
ATOM    383  HE3 MET A  26      34.020  30.066  44.351  1.00 29.17           H  
ATOM    384  N   ARG A  27      30.719  25.464  39.751  1.00 25.85           N  
ATOM    385  H   ARG A  27      30.488  26.446  39.771  1.00 25.85           H  
ATOM    386  CA  ARG A  27      30.134  24.628  38.701  1.00 25.85           C  
ATOM    387  HA  ARG A  27      29.468  23.905  39.172  1.00 25.85           H  
ATOM    388  C   ARG A  27      31.192  23.822  37.944  1.00 25.85           C  
ATOM    389  CB  ARG A  27      29.309  25.507  37.744  1.00 25.85           C  
ATOM    390  HB2 ARG A  27      29.921  26.343  37.404  1.00 25.85           H  
ATOM    391  HB3 ARG A  27      29.026  24.915  36.873  1.00 25.85           H  
ATOM    392  O   ARG A  27      31.821  24.337  37.021  1.00 25.85           O  
ATOM    393  CG  ARG A  27      28.030  26.035  38.409  1.00 25.85           C  
ATOM    394  HG2 ARG A  27      28.273  26.546  39.340  1.00 25.85           H  
ATOM    395  HG3 ARG A  27      27.378  25.190  38.633  1.00 25.85           H  
ATOM    396  CD  ARG A  27      27.301  27.015  37.482  1.00 25.85           C  
ATOM    397  HD2 ARG A  27      27.924  27.901  37.359  1.00 25.85           H  
ATOM    398  HD3 ARG A  27      27.171  26.547  36.506  1.00 25.85           H  
ATOM    399  NE  ARG A  27      25.972  27.367  38.022  1.00 25.85           N  
ATOM    400  HE  ARG A  27      25.448  26.607  38.431  1.00 25.85           H  
ATOM    401  NH1 ARG A  27      25.948  29.615  37.513  1.00 25.85           N  
ATOM    402 HH11 ARG A  27      25.469  30.504  37.511  1.00 25.85           H  
ATOM    403 HH12 ARG A  27      26.886  29.541  37.147  1.00 25.85           H  
ATOM    404  NH2 ARG A  27      24.176  28.680  38.490  1.00 25.85           N  
ATOM    405 HH21 ARG A  27      23.702  27.884  38.893  1.00 25.85           H  
ATOM    406 HH22 ARG A  27      23.729  29.585  38.501  1.00 25.85           H  
ATOM    407  CZ  ARG A  27      25.379  28.549  38.005  1.00 25.85           C  
ATOM    408  N   ASN A  28      31.239  22.522  38.235  1.00 28.39           N  
ATOM    409  H   ASN A  28      30.851  22.232  39.121  1.00 28.39           H  
ATOM    410  CA  ASN A  28      31.603  21.487  37.272  1.00 28.39           C  
ATOM    411  HA  ASN A  28      32.589  21.706  36.860  1.00 28.39           H  
ATOM    412  C   ASN A  28      30.581  21.519  36.123  1.00 28.39           C  
ATOM    413  CB  ASN A  28      31.658  20.121  37.981  1.00 28.39           C  
ATOM    414  HB2 ASN A  28      32.382  20.158  38.795  1.00 28.39           H  
ATOM    415  HB3 ASN A  28      30.679  19.886  38.397  1.00 28.39           H  
ATOM    416  O   ASN A  28      29.629  20.739  36.081  1.00 28.39           O  
ATOM    417  CG  ASN A  28      32.075  19.007  37.034  1.00 28.39           C  
ATOM    418  ND2 ASN A  28      31.655  17.789  37.280  1.00 28.39           N  
ATOM    419 HD21 ASN A  28      31.055  17.597  38.070  1.00 28.39           H  
ATOM    420 HD22 ASN A  28      31.944  17.084  36.617  1.00 28.39           H  
ATOM    421  OD1 ASN A  28      32.787  19.211  36.067  1.00 28.39           O  
ATOM    422  N   GLY A  29      30.727  22.515  35.249  1.00 28.57           N  
ATOM    423  H   GLY A  29      31.486  23.161  35.413  1.00 28.57           H  
ATOM    424  CA  GLY A  29      29.919  22.712  34.061  1.00 28.57           C  
ATOM    425  HA2 GLY A  29      28.860  22.656  34.311  1.00 28.57           H  
ATOM    426  HA3 GLY A  29      30.137  23.685  33.622  1.00 28.57           H  
ATOM    427  C   GLY A  29      30.252  21.634  33.049  1.00 28.57           C  
ATOM    428  O   GLY A  29      30.931  21.909  32.065  1.00 28.57           O  
ATOM    429  N   LEU A  30      29.751  20.424  33.303  1.00 32.63           N  
ATOM    430  H   LEU A  30      29.322  20.288  34.208  1.00 32.63           H  
ATOM    431  CA  LEU A  30      29.659  19.328  32.352  1.00 32.63           C  
ATOM    432  HA  LEU A  30      30.631  19.169  31.886  1.00 32.63           H  
ATOM    433  C   LEU A  30      28.685  19.721  31.237  1.00 32.63           C  
ATOM    434  CB  LEU A  30      29.231  18.031  33.072  1.00 32.63           C  
ATOM    435  HB2 LEU A  30      28.280  18.214  33.574  1.00 32.63           H  
ATOM    436  HB3 LEU A  30      29.058  17.262  32.320  1.00 32.63           H  
ATOM    437  O   LEU A  30      27.637  19.109  31.054  1.00 32.63           O  
ATOM    438  CG  LEU A  30      30.227  17.473  34.100  1.00 32.63           C  
ATOM    439  HG  LEU A  30      30.375  18.216  34.884  1.00 32.63           H  
ATOM    440  CD1 LEU A  30      29.640  16.210  34.737  1.00 32.63           C  
ATOM    441 HD11 LEU A  30      29.462  15.457  33.970  1.00 32.63           H  
ATOM    442 HD12 LEU A  30      28.696  16.453  35.226  1.00 32.63           H  
ATOM    443 HD13 LEU A  30      30.330  15.810  35.480  1.00 32.63           H  
ATOM    444  CD2 LEU A  30      31.584  17.110  33.494  1.00 32.63           C  
ATOM    445 HD21 LEU A  30      32.083  18.013  33.143  1.00 32.63           H  
ATOM    446 HD22 LEU A  30      32.222  16.648  34.248  1.00 32.63           H  
ATOM    447 HD23 LEU A  30      31.451  16.425  32.657  1.00 32.63           H  
ATOM    448  N   VAL A  31      29.071  20.720  30.437  1.00 33.09           N  
ATOM    449  H   VAL A  31      29.918  21.203  30.698  1.00 33.09           H  
ATOM    450  CA  VAL A  31      28.656  20.834  29.039  1.00 33.09           C  
ATOM    451  HA  VAL A  31      27.594  20.597  28.975  1.00 33.09           H  
ATOM    452  C   VAL A  31      29.371  19.740  28.254  1.00 33.09           C  
ATOM    453  CB  VAL A  31      28.834  22.249  28.453  1.00 33.09           C  
ATOM    454  HB  VAL A  31      28.619  22.209  27.385  1.00 33.09           H  
ATOM    455  O   VAL A  31      30.116  19.985  27.304  1.00 33.09           O  
ATOM    456  CG1 VAL A  31      27.813  23.201  29.088  1.00 33.09           C  
ATOM    457 HG11 VAL A  31      27.990  23.285  30.160  1.00 33.09           H  
ATOM    458 HG12 VAL A  31      27.894  24.186  28.629  1.00 33.09           H  
ATOM    459 HG13 VAL A  31      26.805  22.820  28.920  1.00 33.09           H  
ATOM    460  CG2 VAL A  31      30.234  22.851  28.640  1.00 33.09           C  
ATOM    461 HG21 VAL A  31      30.449  23.004  29.697  1.00 33.09           H  
ATOM    462 HG22 VAL A  31      30.990  22.191  28.216  1.00 33.09           H  
ATOM    463 HG23 VAL A  31      30.289  23.810  28.125  1.00 33.09           H  
ATOM    464  N   ASN A  32      29.104  18.502  28.682  1.00 30.27           N  
ATOM    465  H   ASN A  32      28.501  18.434  29.490  1.00 30.27           H  
ATOM    466  CA  ASN A  32      29.118  17.334  27.837  1.00 30.27           C  
ATOM    467  HA  ASN A  32      30.132  17.104  27.509  1.00 30.27           H  
ATOM    468  C   ASN A  32      28.247  17.751  26.665  1.00 30.27           C  
ATOM    469  CB  ASN A  32      28.502  16.136  28.585  1.00 30.27           C  
ATOM    470  HB2 ASN A  32      28.491  15.270  27.924  1.00 30.27           H  
ATOM    471  HB3 ASN A  32      27.466  16.364  28.838  1.00 30.27           H  
ATOM    472  O   ASN A  32      27.024  17.808  26.775  1.00 30.27           O  
ATOM    473  CG  ASN A  32      29.207  15.744  29.868  1.00 30.27           C  
ATOM    474  ND2 ASN A  32      28.604  14.866  30.632  1.00 30.27           N  
ATOM    475 HD21 ASN A  32      27.700  14.508  30.360  1.00 30.27           H  
ATOM    476 HD22 ASN A  32      29.075  14.600  31.485  1.00 30.27           H  
ATOM    477  OD1 ASN A  32      30.284  16.205  30.211  1.00 30.27           O  
ATOM    478  N   SER A  33      28.892  18.185  25.588  1.00 31.64           N  
ATOM    479  H   SER A  33      29.901  18.229  25.610  1.00 31.64           H  
ATOM    480  CA  SER A  33      28.195  18.494  24.361  1.00 31.64           C  
ATOM    481  HA  SER A  33      27.282  19.052  24.571  1.00 31.64           H  
ATOM    482  C   SER A  33      27.819  17.139  23.812  1.00 31.64           C  
ATOM    483  CB  SER A  33      29.059  19.330  23.420  1.00 31.64           C  
ATOM    484  HB2 SER A  33      28.538  19.471  22.473  1.00 31.64           H  
ATOM    485  HB3 SER A  33      30.007  18.824  23.238  1.00 31.64           H  
ATOM    486  O   SER A  33      28.562  16.540  23.036  1.00 31.64           O  
ATOM    487  OG  SER A  33      29.293  20.589  24.025  1.00 31.64           O  
ATOM    488  HG  SER A  33      29.537  20.444  24.942  1.00 31.64           H  
ATOM    489  N   GLU A  34      26.694  16.636  24.314  1.00 33.54           N  
ATOM    490  H   GLU A  34      26.265  17.122  25.088  1.00 33.54           H  
ATOM    491  CA  GLU A  34      25.920  15.578  23.714  1.00 33.54           C  
ATOM    492  HA  GLU A  34      26.536  14.687  23.590  1.00 33.54           H  
ATOM    493  C   GLU A  34      25.553  16.112  22.335  1.00 33.54           C  
ATOM    494  CB  GLU A  34      24.716  15.214  24.606  1.00 33.54           C  
ATOM    495  HB2 GLU A  34      24.046  14.555  24.053  1.00 33.54           H  
ATOM    496  HB3 GLU A  34      24.177  16.124  24.870  1.00 33.54           H  
ATOM    497  O   GLU A  34      24.493  16.689  22.096  1.00 33.54           O  
ATOM    498  CG  GLU A  34      25.187  14.487  25.879  1.00 33.54           C  
ATOM    499  HG2 GLU A  34      25.560  13.503  25.595  1.00 33.54           H  
ATOM    500  HG3 GLU A  34      26.023  15.030  26.320  1.00 33.54           H  
ATOM    501  CD  GLU A  34      24.095  14.353  26.952  1.00 33.54           C  
ATOM    502  OE1 GLU A  34      23.831  13.202  27.369  1.00 33.54           O  
ATOM    503  OE2 GLU A  34      23.608  15.407  27.420  1.00 33.54           O  
ATOM    504  N   VAL A  35      26.488  15.907  21.404  1.00 34.13           N  
ATOM    505  H   VAL A  35      27.403  15.642  21.740  1.00 34.13           H  
ATOM    506  CA  VAL A  35      26.169  15.565  20.034  1.00 34.13           C  
ATOM    507  HA  VAL A  35      25.561  16.359  19.601  1.00 34.13           H  
ATOM    508  C   VAL A  35      25.294  14.324  20.122  1.00 34.13           C  
ATOM    509  CB  VAL A  35      27.416  15.371  19.142  1.00 34.13           C  
ATOM    510  HB  VAL A  35      27.128  14.785  18.268  1.00 34.13           H  
ATOM    511  O   VAL A  35      25.725  13.191  19.913  1.00 34.13           O  
ATOM    512  CG1 VAL A  35      27.905  16.729  18.629  1.00 34.13           C  
ATOM    513 HG11 VAL A  35      28.192  17.362  19.469  1.00 34.13           H  
ATOM    514 HG12 VAL A  35      27.109  17.218  18.067  1.00 34.13           H  
ATOM    515 HG13 VAL A  35      28.762  16.589  17.971  1.00 34.13           H  
ATOM    516  CG2 VAL A  35      28.598  14.668  19.828  1.00 34.13           C  
ATOM    517 HG21 VAL A  35      29.011  15.290  20.623  1.00 34.13           H  
ATOM    518 HG22 VAL A  35      29.380  14.471  19.094  1.00 34.13           H  
ATOM    519 HG23 VAL A  35      28.272  13.716  20.247  1.00 34.13           H  
ATOM    520  N   HIS A  36      24.022  14.584  20.421  1.00 31.79           N  
ATOM    521  H   HIS A  36      23.827  15.500  20.799  1.00 31.79           H  
ATOM    522  CA  HIS A  36      22.911  13.911  19.803  1.00 31.79           C  
ATOM    523  HA  HIS A  36      22.906  12.859  20.090  1.00 31.79           H  
ATOM    524  C   HIS A  36      23.155  14.022  18.299  1.00 31.79           C  
ATOM    525  CB  HIS A  36      21.591  14.564  20.244  1.00 31.79           C  
ATOM    526  HB2 HIS A  36      21.630  15.636  20.052  1.00 31.79           H  
ATOM    527  HB3 HIS A  36      20.782  14.152  19.640  1.00 31.79           H  
ATOM    528  O   HIS A  36      22.626  14.888  17.604  1.00 31.79           O  
ATOM    529  CG  HIS A  36      21.249  14.336  21.696  1.00 31.79           C  
ATOM    530  CD2 HIS A  36      21.459  15.202  22.737  1.00 31.79           C  
ATOM    531  HD2 HIS A  36      21.925  16.174  22.674  1.00 31.79           H  
ATOM    532  ND1 HIS A  36      20.626  13.223  22.216  1.00 31.79           N  
ATOM    533  HD1 HIS A  36      20.326  12.411  21.697  1.00 31.79           H  
ATOM    534  CE1 HIS A  36      20.471  13.413  23.538  1.00 31.79           C  
ATOM    535  HE1 HIS A  36      20.021  12.710  24.224  1.00 31.79           H  
ATOM    536  NE2 HIS A  36      20.950  14.610  23.896  1.00 31.79           N  
ATOM    537  N   ASN A  37      23.994  13.115  17.797  1.00 31.18           N  
ATOM    538  H   ASN A  37      24.532  12.571  18.458  1.00 31.18           H  
ATOM    539  CA  ASN A  37      23.764  12.538  16.500  1.00 31.18           C  
ATOM    540  HA  ASN A  37      23.801  13.309  15.730  1.00 31.18           H  
ATOM    541  C   ASN A  37      22.346  11.997  16.586  1.00 31.18           C  
ATOM    542  CB  ASN A  37      24.802  11.444  16.196  1.00 31.18           C  
ATOM    543  HB2 ASN A  37      24.978  10.838  17.085  1.00 31.18           H  
ATOM    544  HB3 ASN A  37      24.410  10.785  15.421  1.00 31.18           H  
ATOM    545  O   ASN A  37      22.106  10.880  17.042  1.00 31.18           O  
ATOM    546  CG  ASN A  37      26.112  11.998  15.672  1.00 31.18           C  
ATOM    547  ND2 ASN A  37      27.206  11.322  15.926  1.00 31.18           N  
ATOM    548 HD21 ASN A  37      27.138  10.428  16.391  1.00 31.18           H  
ATOM    549 HD22 ASN A  37      28.061  11.691  15.534  1.00 31.18           H  
ATOM    550  OD1 ASN A  37      26.183  13.027  15.020  1.00 31.18           O  
ATOM    551  N   GLU A  38      21.399  12.821  16.147  1.00 32.31           N  
ATOM    552  H   GLU A  38      21.639  13.793  16.012  1.00 32.31           H  
ATOM    553  CA  GLU A  38      20.101  12.364  15.699  1.00 32.31           C  
ATOM    554  HA  GLU A  38      19.740  11.655  16.444  1.00 32.31           H  
ATOM    555  C   GLU A  38      20.280  11.573  14.387  1.00 32.31           C  
ATOM    556  CB  GLU A  38      19.064  13.497  15.641  1.00 32.31           C  
ATOM    557  HB2 GLU A  38      18.211  13.153  15.057  1.00 32.31           H  
ATOM    558  HB3 GLU A  38      19.492  14.371  15.150  1.00 32.31           H  
ATOM    559  O   GLU A  38      19.629  11.800  13.371  1.00 32.31           O  
ATOM    560  CG  GLU A  38      18.550  13.868  17.040  1.00 32.31           C  
ATOM    561  HG2 GLU A  38      18.222  12.964  17.553  1.00 32.31           H  
ATOM    562  HG3 GLU A  38      19.363  14.308  17.617  1.00 32.31           H  
ATOM    563  CD  GLU A  38      17.375  14.849  16.935  1.00 32.31           C  
ATOM    564  OE1 GLU A  38      16.254  14.373  16.645  1.00 32.31           O  
ATOM    565  OE2 GLU A  38      17.613  16.065  17.107  1.00 32.31           O  
ATOM    566  N   ASP A  39      21.034  10.479  14.512  1.00 35.36           N  
ATOM    567  H   ASP A  39      21.622  10.432  15.332  1.00 35.36           H  
ATOM    568  CA  ASP A  39      20.651   9.164  14.016  1.00 35.36           C  
ATOM    569  HA  ASP A  39      20.424   9.255  12.953  1.00 35.36           H  
ATOM    570  C   ASP A  39      19.360   8.658  14.717  1.00 35.36           C  
ATOM    571  CB  ASP A  39      21.837   8.192  14.145  1.00 35.36           C  
ATOM    572  HB2 ASP A  39      22.143   8.140  15.190  1.00 35.36           H  
ATOM    573  HB3 ASP A  39      21.519   7.197  13.836  1.00 35.36           H  
ATOM    574  O   ASP A  39      19.035   7.483  14.667  1.00 35.36           O  
ATOM    575  CG  ASP A  39      23.031   8.595  13.268  1.00 35.36           C  
ATOM    576  OD1 ASP A  39      22.801   8.889  12.069  1.00 35.36           O  
ATOM    577  OD2 ASP A  39      24.164   8.604  13.800  1.00 35.36           O  
ATOM    578  N   GLY A  40      18.538   9.566  15.271  1.00 34.06           N  
ATOM    579  H   GLY A  40      18.947  10.470  15.461  1.00 34.06           H  
ATOM    580  CA  GLY A  40      17.074   9.580  15.154  1.00 34.06           C  
ATOM    581  HA2 GLY A  40      16.680  10.442  15.694  1.00 34.06           H  
ATOM    582  HA3 GLY A  40      16.668   8.673  15.602  1.00 34.06           H  
ATOM    583  C   GLY A  40      16.584   9.665  13.697  1.00 34.06           C  
ATOM    584  O   GLY A  40      15.400   9.501  13.430  1.00 34.06           O  
ATOM    585  N   ARG A  41      17.510   9.747  12.726  1.00 32.73           N  
ATOM    586  H   ARG A  41      18.419  10.096  12.994  1.00 32.73           H  
ATOM    587  CA  ARG A  41      17.400   9.015  11.451  1.00 32.73           C  
ATOM    588  HA  ARG A  41      16.426   9.261  11.027  1.00 32.73           H  
ATOM    589  C   ARG A  41      17.397   7.483  11.582  1.00 32.73           C  
ATOM    590  CB  ARG A  41      18.470   9.428  10.447  1.00 32.73           C  
ATOM    591  HB2 ARG A  41      19.453   9.169  10.842  1.00 32.73           H  
ATOM    592  HB3 ARG A  41      18.316   8.865   9.527  1.00 32.73           H  
ATOM    593  O   ARG A  41      17.341   6.813  10.554  1.00 32.73           O  
ATOM    594  CG  ARG A  41      18.435  10.913  10.103  1.00 32.73           C  
ATOM    595  HG2 ARG A  41      17.423  11.229   9.850  1.00 32.73           H  
ATOM    596  HG3 ARG A  41      18.805  11.494  10.948  1.00 32.73           H  
ATOM    597  CD  ARG A  41      19.353  11.086   8.897  1.00 32.73           C  
ATOM    598  HD2 ARG A  41      20.234  10.460   9.042  1.00 32.73           H  
ATOM    599  HD3 ARG A  41      18.828  10.757   8.000  1.00 32.73           H  
ATOM    600  NE  ARG A  41      19.797  12.474   8.755  1.00 32.73           N  
ATOM    601  HE  ARG A  41      19.491  13.116   9.472  1.00 32.73           H  
ATOM    602  NH1 ARG A  41      21.225  12.086   7.007  1.00 32.73           N  
ATOM    603 HH11 ARG A  41      20.937  11.118   7.030  1.00 32.73           H  
ATOM    604 HH12 ARG A  41      22.007  12.379   6.439  1.00 32.73           H  
ATOM    605  NH2 ARG A  41      21.190  14.093   7.990  1.00 32.73           N  
ATOM    606 HH21 ARG A  41      20.881  14.688   8.746  1.00 32.73           H  
ATOM    607 HH22 ARG A  41      21.953  14.389   7.397  1.00 32.73           H  
ATOM    608  CZ  ARG A  41      20.728  12.879   7.917  1.00 32.73           C  
ATOM    609  N   ASN A  42      17.192   6.943  12.779  1.00 33.43           N  
ATOM    610  H   ASN A  42      17.523   7.438  13.596  1.00 33.43           H  
ATOM    611  CA  ASN A  42      16.111   5.995  13.001  1.00 33.43           C  
ATOM    612  HA  ASN A  42      16.260   5.185  12.286  1.00 33.43           H  
ATOM    613  C   ASN A  42      14.755   6.644  12.656  1.00 33.43           C  
ATOM    614  CB  ASN A  42      16.162   5.387  14.417  1.00 33.43           C  
ATOM    615  HB2 ASN A  42      17.195   5.176  14.693  1.00 33.43           H  
ATOM    616  HB3 ASN A  42      15.740   6.083  15.142  1.00 33.43           H  
ATOM    617  O   ASN A  42      13.810   6.667  13.440  1.00 33.43           O  
ATOM    618  CG  ASN A  42      15.404   4.065  14.445  1.00 33.43           C  
ATOM    619  ND2 ASN A  42      14.666   3.763  15.482  1.00 33.43           N  
ATOM    620 HD21 ASN A  42      14.022   3.005  15.304  1.00 33.43           H  
ATOM    621 HD22 ASN A  42      14.390   4.484  16.133  1.00 33.43           H  
ATOM    622  OD1 ASN A  42      15.480   3.284  13.512  1.00 33.43           O  
ATOM    623  N   GLY A  43      14.631   7.068  11.393  1.00 33.30           N  
ATOM    624  H   GLY A  43      15.485   7.045  10.854  1.00 33.30           H  
ATOM    625  CA  GLY A  43      13.495   6.601  10.651  1.00 33.30           C  
ATOM    626  HA2 GLY A  43      13.571   6.890   9.603  1.00 33.30           H  
ATOM    627  HA3 GLY A  43      12.567   6.971  11.086  1.00 33.30           H  
ATOM    628  C   GLY A  43      13.585   5.096  10.772  1.00 33.30           C  
ATOM    629  O   GLY A  43      14.361   4.465  10.053  1.00 33.30           O  
ATOM    630  N   ASP A  44      12.807   4.569  11.713  1.00 30.63           N  
ATOM    631  H   ASP A  44      12.442   5.179  12.431  1.00 30.63           H  
ATOM    632  CA  ASP A  44      12.274   3.233  11.646  1.00 30.63           C  
ATOM    633  HA  ASP A  44      13.084   2.507  11.717  1.00 30.63           H  
ATOM    634  C   ASP A  44      11.605   3.140  10.260  1.00 30.63           C  
ATOM    635  CB  ASP A  44      11.276   2.992  12.801  1.00 30.63           C  
ATOM    636  HB2 ASP A  44      10.778   2.037  12.629  1.00 30.63           H  
ATOM    637  HB3 ASP A  44      10.509   3.765  12.773  1.00 30.63           H  
ATOM    638  O   ASP A  44      10.385   3.265  10.111  1.00 30.63           O  
ATOM    639  CG  ASP A  44      11.899   2.950  14.204  1.00 30.63           C  
ATOM    640  OD1 ASP A  44      12.628   1.978  14.501  1.00 30.63           O  
ATOM    641  OD2 ASP A  44      11.593   3.859  15.004  1.00 30.63           O  
ATOM    642  N   VAL A  45      12.417   2.852   9.226  1.00 36.56           N  
ATOM    643  H   VAL A  45      13.395   3.017   9.415  1.00 36.56           H  
ATOM    644  CA  VAL A  45      12.148   1.736   8.324  1.00 36.56           C  
ATOM    645  HA  VAL A  45      11.249   1.937   7.742  1.00 36.56           H  
ATOM    646  C   VAL A  45      11.866   0.614   9.281  1.00 36.56           C  
ATOM    647  CB  VAL A  45      13.315   1.342   7.386  1.00 36.56           C  
ATOM    648  HB  VAL A  45      13.380   0.255   7.328  1.00 36.56           H  
ATOM    649  O   VAL A  45      12.769  -0.078   9.751  1.00 36.56           O  
ATOM    650  CG1 VAL A  45      13.001   1.803   5.962  1.00 36.56           C  
ATOM    651 HG11 VAL A  45      12.905   2.888   5.942  1.00 36.56           H  
ATOM    652 HG12 VAL A  45      12.068   1.348   5.629  1.00 36.56           H  
ATOM    653 HG13 VAL A  45      13.805   1.497   5.292  1.00 36.56           H  
ATOM    654  CG2 VAL A  45      14.695   1.871   7.798  1.00 36.56           C  
ATOM    655 HG21 VAL A  45      14.717   2.960   7.755  1.00 36.56           H  
ATOM    656 HG22 VAL A  45      15.460   1.472   7.133  1.00 36.56           H  
ATOM    657 HG23 VAL A  45      14.921   1.550   8.815  1.00 36.56           H  
ATOM    658  N   SER A  46      10.597   0.580   9.679  1.00 32.69           N  
ATOM    659  H   SER A  46       9.959   1.281   9.329  1.00 32.69           H  
ATOM    660  CA  SER A  46      10.129  -0.293  10.716  1.00 32.69           C  
ATOM    661  HA  SER A  46      10.611  -0.039  11.661  1.00 32.69           H  
ATOM    662  C   SER A  46      10.605  -1.637  10.230  1.00 32.69           C  
ATOM    663  CB  SER A  46       8.601  -0.216  10.859  1.00 32.69           C  
ATOM    664  HB2 SER A  46       8.145  -0.961  10.208  1.00 32.69           H  
ATOM    665  HB3 SER A  46       8.327  -0.449  11.888  1.00 32.69           H  
ATOM    666  O   SER A  46      10.442  -1.953   9.050  1.00 32.69           O  
ATOM    667  OG  SER A  46       8.087   1.059  10.502  1.00 32.69           O  
ATOM    668  HG  SER A  46       8.653   1.744  10.866  1.00 32.69           H  
ATOM    669  N   GLN A  47      11.225  -2.426  11.093  1.00 32.34           N  
ATOM    670  H   GLN A  47      11.479  -2.059  11.998  1.00 32.34           H  
ATOM    671  CA  GLN A  47      11.586  -3.801  10.760  1.00 32.34           C  
ATOM    672  HA  GLN A  47      12.008  -3.810   9.755  1.00 32.34           H  
ATOM    673  C   GLN A  47      10.328  -4.686  10.710  1.00 32.34           C  
ATOM    674  CB  GLN A  47      12.677  -4.295  11.705  1.00 32.34           C  
ATOM    675  HB2 GLN A  47      13.595  -3.733  11.528  1.00 32.34           H  
ATOM    676  HB3 GLN A  47      12.881  -5.342  11.482  1.00 32.34           H  
ATOM    677  O   GLN A  47      10.294  -5.802  11.230  1.00 32.34           O  
ATOM    678  CG  GLN A  47      12.264  -4.120  13.173  1.00 32.34           C  
ATOM    679  HG2 GLN A  47      11.182  -4.193  13.284  1.00 32.34           H  
ATOM    680  HG3 GLN A  47      12.582  -3.142  13.532  1.00 32.34           H  
ATOM    681  CD  GLN A  47      12.886  -5.198  14.031  1.00 32.34           C  
ATOM    682  NE2 GLN A  47      12.361  -6.402  13.976  1.00 32.34           N  
ATOM    683 HE21 GLN A  47      12.807  -7.105  14.547  1.00 32.34           H  
ATOM    684 HE22 GLN A  47      11.595  -6.584  13.343  1.00 32.34           H  
ATOM    685  OE1 GLN A  47      13.853  -4.994  14.738  1.00 32.34           O  
ATOM    686  N   PHE A  48       9.261  -4.123  10.132  1.00 36.85           N  
ATOM    687  H   PHE A  48       9.398  -3.147   9.912  1.00 36.85           H  
ATOM    688  CA  PHE A  48       8.427  -4.722   9.129  1.00 36.85           C  
ATOM    689  HA  PHE A  48       7.394  -4.770   9.472  1.00 36.85           H  
ATOM    690  C   PHE A  48       8.960  -6.103   8.763  1.00 36.85           C  
ATOM    691  CB  PHE A  48       8.501  -3.850   7.880  1.00 36.85           C  
ATOM    692  HB2 PHE A  48       9.542  -3.708   7.589  1.00 36.85           H  
ATOM    693  HB3 PHE A  48       8.088  -4.535   7.139  1.00 36.85           H  
ATOM    694  O   PHE A  48       9.959  -6.201   8.037  1.00 36.85           O  
ATOM    695  CG  PHE A  48       7.774  -2.497   7.807  1.00 36.85           C  
ATOM    696  CD1 PHE A  48       6.642  -2.205   8.596  1.00 36.85           C  
ATOM    697  HD1 PHE A  48       6.308  -2.894   9.358  1.00 36.85           H  
ATOM    698  CD2 PHE A  48       8.186  -1.546   6.847  1.00 36.85           C  
ATOM    699  HD2 PHE A  48       9.071  -1.740   6.259  1.00 36.85           H  
ATOM    700  CE1 PHE A  48       5.900  -1.030   8.378  1.00 36.85           C  
ATOM    701  HE1 PHE A  48       5.024  -0.831   8.978  1.00 36.85           H  
ATOM    702  CE2 PHE A  48       7.448  -0.368   6.629  1.00 36.85           C  
ATOM    703  HE2 PHE A  48       7.775   0.348   5.889  1.00 36.85           H  
ATOM    704  CZ  PHE A  48       6.293  -0.117   7.387  1.00 36.85           C  
ATOM    705  HZ  PHE A  48       5.723   0.787   7.232  1.00 36.85           H  
ATOM    706  N   PRO A  49       8.352  -7.166   9.303  1.00 35.12           N  
ATOM    707  CA  PRO A  49       8.846  -8.495   9.040  1.00 35.12           C  
ATOM    708  HA  PRO A  49       9.855  -8.595   9.440  1.00 35.12           H  
ATOM    709  C   PRO A  49       8.875  -8.683   7.527  1.00 35.12           C  
ATOM    710  CB  PRO A  49       7.903  -9.449   9.781  1.00 35.12           C  
ATOM    711  HB2 PRO A  49       8.353  -9.721  10.736  1.00 35.12           H  
ATOM    712  HB3 PRO A  49       7.687 -10.346   9.202  1.00 35.12           H  
ATOM    713  O   PRO A  49       7.886  -8.399   6.842  1.00 35.12           O  
ATOM    714  CG  PRO A  49       6.642  -8.619  10.039  1.00 35.12           C  
ATOM    715  HG2 PRO A  49       6.131  -8.931  10.949  1.00 35.12           H  
ATOM    716  HG3 PRO A  49       5.970  -8.683   9.183  1.00 35.12           H  
ATOM    717  CD  PRO A  49       7.171  -7.195  10.149  1.00 35.12           C  
ATOM    718  HD2 PRO A  49       7.457  -6.979  11.179  1.00 35.12           H  
ATOM    719  HD3 PRO A  49       6.398  -6.504   9.813  1.00 35.12           H  
ATOM    720  N   TYR A  50      10.011  -9.163   7.018  1.00 34.26           N  
ATOM    721  H   TYR A  50      10.805  -9.272   7.633  1.00 34.26           H  
ATOM    722  CA  TYR A  50      10.086  -9.778   5.699  1.00 34.26           C  
ATOM    723  HA  TYR A  50       9.611  -9.118   4.973  1.00 34.26           H  
ATOM    724  C   TYR A  50       9.256 -11.060   5.784  1.00 34.26           C  
ATOM    725  CB  TYR A  50      11.552  -9.995   5.268  1.00 34.26           C  
ATOM    726  HB2 TYR A  50      12.221  -9.738   6.089  1.00 34.26           H  
ATOM    727  HB3 TYR A  50      11.736 -11.047   5.048  1.00 34.26           H  
ATOM    728  O   TYR A  50       9.767 -12.166   5.929  1.00 34.26           O  
ATOM    729  CG  TYR A  50      11.960  -9.201   4.042  1.00 34.26           C  
ATOM    730  CD1 TYR A  50      11.810  -9.756   2.755  1.00 34.26           C  
ATOM    731  HD1 TYR A  50      11.386 -10.743   2.640  1.00 34.26           H  
ATOM    732  CD2 TYR A  50      12.523  -7.920   4.194  1.00 34.26           C  
ATOM    733  HD2 TYR A  50      12.625  -7.491   5.180  1.00 34.26           H  
ATOM    734  CE1 TYR A  50      12.247  -9.041   1.622  1.00 34.26           C  
ATOM    735  HE1 TYR A  50      12.158  -9.467   0.634  1.00 34.26           H  
ATOM    736  CE2 TYR A  50      12.967  -7.204   3.066  1.00 34.26           C  
ATOM    737  HE2 TYR A  50      13.409  -6.227   3.193  1.00 34.26           H  
ATOM    738  OH  TYR A  50      13.286  -7.086   0.693  1.00 34.26           O  
ATOM    739  HH  TYR A  50      13.693  -6.257   0.955  1.00 34.26           H  
ATOM    740  CZ  TYR A  50      12.837  -7.769   1.778  1.00 34.26           C  
ATOM    741  N   VAL A  51       7.935 -10.888   5.795  1.00 42.70           N  
ATOM    742  H   VAL A  51       7.582  -9.942   5.785  1.00 42.70           H  
ATOM    743  CA  VAL A  51       6.998 -11.980   5.635  1.00 42.70           C  
ATOM    744  HA  VAL A  51       7.259 -12.788   6.318  1.00 42.70           H  
ATOM    745  C   VAL A  51       7.229 -12.427   4.209  1.00 42.70           C  
ATOM    746  CB  VAL A  51       5.545 -11.558   5.894  1.00 42.70           C  
ATOM    747  HB  VAL A  51       5.264 -10.799   5.164  1.00 42.70           H  
ATOM    748  O   VAL A  51       6.887 -11.725   3.255  1.00 42.70           O  
ATOM    749  CG1 VAL A  51       4.619 -12.775   5.779  1.00 42.70           C  
ATOM    750 HG11 VAL A  51       4.646 -13.169   4.764  1.00 42.70           H  
ATOM    751 HG12 VAL A  51       4.939 -13.555   6.470  1.00 42.70           H  
ATOM    752 HG13 VAL A  51       3.595 -12.489   6.020  1.00 42.70           H  
ATOM    753  CG2 VAL A  51       5.350 -10.955   7.288  1.00 42.70           C  
ATOM    754 HG21 VAL A  51       4.298 -10.724   7.450  1.00 42.70           H  
ATOM    755 HG22 VAL A  51       5.918 -10.028   7.361  1.00 42.70           H  
ATOM    756 HG23 VAL A  51       5.691 -11.655   8.051  1.00 42.70           H  
ATOM    757  N   GLU A  52       7.912 -13.557   4.075  1.00 40.42           N  
ATOM    758  H   GLU A  52       8.300 -14.003   4.894  1.00 40.42           H  
ATOM    759  CA  GLU A  52       8.104 -14.196   2.791  1.00 40.42           C  
ATOM    760  HA  GLU A  52       8.518 -13.466   2.096  1.00 40.42           H  
ATOM    761  C   GLU A  52       6.726 -14.621   2.297  1.00 40.42           C  
ATOM    762  CB  GLU A  52       9.101 -15.351   2.897  1.00 40.42           C  
ATOM    763  HB2 GLU A  52      10.038 -14.969   3.304  1.00 40.42           H  
ATOM    764  HB3 GLU A  52       8.710 -16.122   3.561  1.00 40.42           H  
ATOM    765  O   GLU A  52       6.160 -15.642   2.690  1.00 40.42           O  
ATOM    766  CG  GLU A  52       9.358 -15.929   1.499  1.00 40.42           C  
ATOM    767  HG2 GLU A  52       8.436 -16.363   1.111  1.00 40.42           H  
ATOM    768  HG3 GLU A  52       9.645 -15.113   0.836  1.00 40.42           H  
ATOM    769  CD  GLU A  52      10.452 -17.001   1.479  1.00 40.42           C  
ATOM    770  OE1 GLU A  52      10.999 -17.214   0.374  1.00 40.42           O  
ATOM    771  OE2 GLU A  52      10.712 -17.610   2.540  1.00 40.42           O  
ATOM    772  N   PHE A  53       6.148 -13.759   1.469  1.00 46.41           N  
ATOM    773  H   PHE A  53       6.586 -12.854   1.368  1.00 46.41           H  
ATOM    774  CA  PHE A  53       4.851 -13.967   0.872  1.00 46.41           C  
ATOM    775  HA  PHE A  53       4.174 -14.348   1.636  1.00 46.41           H  
ATOM    776  C   PHE A  53       4.954 -15.044  -0.193  1.00 46.41           C  
ATOM    777  CB  PHE A  53       4.319 -12.628   0.358  1.00 46.41           C  
ATOM    778  HB2 PHE A  53       3.470 -12.807  -0.301  1.00 46.41           H  
ATOM    779  HB3 PHE A  53       5.098 -12.143  -0.231  1.00 46.41           H  
ATOM    780  O   PHE A  53       5.048 -14.765  -1.392  1.00 46.41           O  
ATOM    781  CG  PHE A  53       3.876 -11.718   1.481  1.00 46.41           C  
ATOM    782  CD1 PHE A  53       2.934 -12.177   2.418  1.00 46.41           C  
ATOM    783  HD1 PHE A  53       2.475 -13.149   2.314  1.00 46.41           H  
ATOM    784  CD2 PHE A  53       4.491 -10.469   1.670  1.00 46.41           C  
ATOM    785  HD2 PHE A  53       5.250 -10.123   0.983  1.00 46.41           H  
ATOM    786  CE1 PHE A  53       2.674 -11.418   3.564  1.00 46.41           C  
ATOM    787  HE1 PHE A  53       2.050 -11.832   4.342  1.00 46.41           H  
ATOM    788  CE2 PHE A  53       4.175  -9.685   2.791  1.00 46.41           C  
ATOM    789  HE2 PHE A  53       4.662  -8.734   2.948  1.00 46.41           H  
ATOM    790  CZ  PHE A  53       3.272 -10.163   3.747  1.00 46.41           C  
ATOM    791  HZ  PHE A  53       3.079  -9.587   4.640  1.00 46.41           H  
ATOM    792  N   THR A  54       4.891 -16.293   0.268  1.00 47.63           N  
ATOM    793  H   THR A  54       4.935 -16.430   1.268  1.00 47.63           H  
ATOM    794  CA  THR A  54       4.641 -17.449  -0.581  1.00 47.63           C  
ATOM    795  HA  THR A  54       5.517 -17.590  -1.215  1.00 47.63           H  
ATOM    796  C   THR A  54       3.432 -17.123  -1.466  1.00 47.63           C  
ATOM    797  CB  THR A  54       4.436 -18.739   0.235  1.00 47.63           C  
ATOM    798  HB  THR A  54       4.335 -19.573  -0.459  1.00 47.63           H  
ATOM    799  O   THR A  54       2.412 -16.577  -1.028  1.00 47.63           O  
ATOM    800  CG2 THR A  54       5.600 -19.035   1.182  1.00 47.63           C  
ATOM    801 HG21 THR A  54       5.654 -18.284   1.970  1.00 47.63           H  
ATOM    802 HG22 THR A  54       6.540 -19.033   0.630  1.00 47.63           H  
ATOM    803 HG23 THR A  54       5.464 -20.015   1.640  1.00 47.63           H  
ATOM    804  OG1 THR A  54       3.255 -18.642   0.989  1.00 47.63           O  
ATOM    805  HG1 THR A  54       3.170 -19.395   1.579  1.00 47.63           H  
ATOM    806  N   GLY A  55       3.563 -17.361  -2.774  1.00 55.07           N  
ATOM    807  H   GLY A  55       4.448 -17.721  -3.101  1.00 55.07           H  
ATOM    808  CA  GLY A  55       2.631 -16.791  -3.757  1.00 55.07           C  
ATOM    809  HA2 GLY A  55       2.984 -17.035  -4.759  1.00 55.07           H  
ATOM    810  HA3 GLY A  55       2.626 -15.707  -3.647  1.00 55.07           H  
ATOM    811  C   GLY A  55       1.182 -17.284  -3.634  1.00 55.07           C  
ATOM    812  O   GLY A  55       0.281 -16.678  -4.209  1.00 55.07           O  
ATOM    813  N   ARG A  56       0.956 -18.376  -2.892  1.00 59.97           N  
ATOM    814  H   ARG A  56       1.746 -18.739  -2.377  1.00 59.97           H  
ATOM    815  CA  ARG A  56      -0.362 -18.966  -2.620  1.00 59.97           C  
ATOM    816  HA  ARG A  56      -0.947 -19.012  -3.539  1.00 59.97           H  
ATOM    817  C   ARG A  56      -1.153 -18.102  -1.646  1.00 59.97           C  
ATOM    818  CB  ARG A  56      -0.184 -20.383  -2.043  1.00 59.97           C  
ATOM    819  HB2 ARG A  56      -1.141 -20.751  -1.675  1.00 59.97           H  
ATOM    820  HB3 ARG A  56       0.482 -20.323  -1.182  1.00 59.97           H  
ATOM    821  O   ARG A  56      -2.255 -17.674  -1.980  1.00 59.97           O  
ATOM    822  CG  ARG A  56       0.408 -21.394  -3.040  1.00 59.97           C  
ATOM    823  HG2 ARG A  56       1.034 -22.089  -2.480  1.00 59.97           H  
ATOM    824  HG3 ARG A  56       1.041 -20.887  -3.768  1.00 59.97           H  
ATOM    825  CD  ARG A  56      -0.676 -22.199  -3.770  1.00 59.97           C  
ATOM    826  HD2 ARG A  56      -1.346 -21.504  -4.276  1.00 59.97           H  
ATOM    827  HD3 ARG A  56      -1.266 -22.755  -3.041  1.00 59.97           H  
ATOM    828  NE  ARG A  56      -0.096 -23.123  -4.768  1.00 59.97           N  
ATOM    829  HE  ARG A  56      -0.175 -22.839  -5.734  1.00 59.97           H  
ATOM    830  NH1 ARG A  56       0.636 -24.772  -3.336  1.00 59.97           N  
ATOM    831 HH11 ARG A  56       0.262 -24.254  -2.553  1.00 59.97           H  
ATOM    832 HH12 ARG A  56       1.100 -25.655  -3.176  1.00 59.97           H  
ATOM    833  NH2 ARG A  56       0.987 -24.978  -5.528  1.00 59.97           N  
ATOM    834 HH21 ARG A  56       1.445 -25.860  -5.348  1.00 59.97           H  
ATOM    835 HH22 ARG A  56       0.895 -24.648  -6.478  1.00 59.97           H  
ATOM    836  CZ  ARG A  56       0.502 -24.282  -4.537  1.00 59.97           C  
ATOM    837  N   ASP A  57      -0.558 -17.785  -0.502  1.00 61.71           N  
ATOM    838  H   ASP A  57       0.361 -18.164  -0.324  1.00 61.71           H  
ATOM    839  CA  ASP A  57      -1.239 -17.199   0.658  1.00 61.71           C  
ATOM    840  HA  ASP A  57      -2.307 -17.389   0.560  1.00 61.71           H  
ATOM    841  C   ASP A  57      -1.074 -15.679   0.723  1.00 61.71           C  
ATOM    842  CB  ASP A  57      -0.784 -17.931   1.927  1.00 61.71           C  
ATOM    843  HB2 ASP A  57       0.259 -17.688   2.131  1.00 61.71           H  
ATOM    844  HB3 ASP A  57      -1.393 -17.612   2.773  1.00 61.71           H  
ATOM    845  O   ASP A  57      -1.259 -15.058   1.766  1.00 61.71           O  
ATOM    846  CG  ASP A  57      -0.942 -19.439   1.727  1.00 61.71           C  
ATOM    847  OD1 ASP A  57      -2.075 -19.852   1.392  1.00 61.71           O  
ATOM    848  OD2 ASP A  57       0.093 -20.141   1.744  1.00 61.71           O  
ATOM    849  N   SER A  58      -0.747 -15.063  -0.415  1.00 71.16           N  
ATOM    850  H   SER A  58      -0.610 -15.631  -1.239  1.00 71.16           H  
ATOM    851  CA  SER A  58      -0.563 -13.626  -0.556  1.00 71.16           C  
ATOM    852  HA  SER A  58      -0.942 -13.144   0.345  1.00 71.16           H  
ATOM    853  C   SER A  58      -1.344 -13.036  -1.725  1.00 71.16           C  
ATOM    854  CB  SER A  58       0.923 -13.286  -0.657  1.00 71.16           C  
ATOM    855  HB2 SER A  58       1.023 -12.209  -0.788  1.00 71.16           H  
ATOM    856  HB3 SER A  58       1.404 -13.568   0.279  1.00 71.16           H  
ATOM    857  O   SER A  58      -1.512 -13.654  -2.778  1.00 71.16           O  
ATOM    858  OG  SER A  58       1.571 -13.960  -1.729  1.00 71.16           O  
ATOM    859  HG  SER A  58       1.798 -14.836  -1.409  1.00 71.16           H  
ATOM    860  N   VAL A  59      -1.802 -11.803  -1.531  1.00 72.40           N  
ATOM    861  H   VAL A  59      -1.613 -11.375  -0.636  1.00 72.40           H  
ATOM    862  CA  VAL A  59      -2.262 -10.908  -2.592  1.00 72.40           C  
ATOM    863  HA  VAL A  59      -2.516 -11.501  -3.470  1.00 72.40           H  
ATOM    864  C   VAL A  59      -1.124  -9.975  -2.995  1.00 72.40           C  
ATOM    865  CB  VAL A  59      -3.530 -10.126  -2.189  1.00 72.40           C  
ATOM    866  HB  VAL A  59      -3.795  -9.468  -3.017  1.00 72.40           H  
ATOM    867  O   VAL A  59      -0.234  -9.661  -2.197  1.00 72.40           O  
ATOM    868  CG1 VAL A  59      -4.699 -11.089  -1.967  1.00 72.40           C  
ATOM    869 HG11 VAL A  59      -5.616 -10.524  -1.801  1.00 72.40           H  
ATOM    870 HG12 VAL A  59      -4.833 -11.729  -2.840  1.00 72.40           H  
ATOM    871 HG13 VAL A  59      -4.511 -11.697  -1.082  1.00 72.40           H  
ATOM    872  CG2 VAL A  59      -3.363  -9.266  -0.930  1.00 72.40           C  
ATOM    873 HG21 VAL A  59      -4.278  -8.699  -0.758  1.00 72.40           H  
ATOM    874 HG22 VAL A  59      -3.171  -9.892  -0.058  1.00 72.40           H  
ATOM    875 HG23 VAL A  59      -2.542  -8.562  -1.062  1.00 72.40           H  
ATOM    876  N   THR A  60      -1.147  -9.500  -4.238  1.00 73.94           N  
ATOM    877  H   THR A  60      -1.906  -9.755  -4.854  1.00 73.94           H  
ATOM    878  CA  THR A  60      -0.365  -8.322  -4.623  1.00 73.94           C  
ATOM    879  HA  THR A  60       0.698  -8.512  -4.471  1.00 73.94           H  
ATOM    880  C   THR A  60      -0.795  -7.161  -3.745  1.00 73.94           C  
ATOM    881  CB  THR A  60      -0.605  -7.937  -6.088  1.00 73.94           C  
ATOM    882  HB  THR A  60      -0.217  -6.935  -6.273  1.00 73.94           H  
ATOM    883  O   THR A  60      -1.986  -6.868  -3.641  1.00 73.94           O  
ATOM    884  CG2 THR A  60       0.085  -8.918  -7.032  1.00 73.94           C  
ATOM    885 HG21 THR A  60      -0.319  -9.921  -6.897  1.00 73.94           H  
ATOM    886 HG22 THR A  60       1.158  -8.922  -6.841  1.00 73.94           H  
ATOM    887 HG23 THR A  60      -0.087  -8.602  -8.061  1.00 73.94           H  
ATOM    888  OG1 THR A  60      -1.986  -7.973  -6.370  1.00 73.94           O  
ATOM    889  HG1 THR A  60      -2.424  -7.344  -5.792  1.00 73.94           H  
ATOM    890  N   CYS A  61       0.164  -6.490  -3.119  1.00 68.63           N  
ATOM    891  H   CYS A  61       1.131  -6.732  -3.276  1.00 68.63           H  
ATOM    892  CA  CYS A  61      -0.128  -5.288  -2.367  1.00 68.63           C  
ATOM    893  HA  CYS A  61      -0.829  -5.526  -1.567  1.00 68.63           H  
ATOM    894  C   CYS A  61      -0.732  -4.254  -3.318  1.00 68.63           C  
ATOM    895  CB  CYS A  61       1.189  -4.792  -1.791  1.00 68.63           C  
ATOM    896  HB2 CYS A  61       1.864  -4.544  -2.611  1.00 68.63           H  
ATOM    897  HB3 CYS A  61       1.641  -5.585  -1.196  1.00 68.63           H  
ATOM    898  O   CYS A  61      -0.041  -3.894  -4.273  1.00 68.63           O  
ATOM    899  SG  CYS A  61       0.882  -3.324  -0.791  1.00 68.63           S  
ATOM    900  HG  CYS A  61       2.153  -3.147  -0.416  1.00 68.63           H  
ATOM    901  N   PRO A  62      -1.960  -3.751  -3.094  1.00 68.59           N  
ATOM    902  CA  PRO A  62      -2.547  -2.785  -4.010  1.00 68.59           C  
ATOM    903  HA  PRO A  62      -2.565  -3.194  -5.020  1.00 68.59           H  
ATOM    904  C   PRO A  62      -1.722  -1.491  -4.043  1.00 68.59           C  
ATOM    905  CB  PRO A  62      -3.988  -2.590  -3.522  1.00 68.59           C  
ATOM    906  HB2 PRO A  62      -4.632  -3.317  -4.016  1.00 68.59           H  
ATOM    907  HB3 PRO A  62      -4.357  -1.581  -3.708  1.00 68.59           H  
ATOM    908  O   PRO A  62      -1.784  -0.769  -5.023  1.00 68.59           O  
ATOM    909  CG  PRO A  62      -3.922  -2.912  -2.030  1.00 68.59           C  
ATOM    910  HG2 PRO A  62      -4.877  -3.273  -1.648  1.00 68.59           H  
ATOM    911  HG3 PRO A  62      -3.595  -2.031  -1.477  1.00 68.59           H  
ATOM    912  CD  PRO A  62      -2.842  -3.989  -1.962  1.00 68.59           C  
ATOM    913  HD2 PRO A  62      -3.290  -4.980  -2.042  1.00 68.59           H  
ATOM    914  HD3 PRO A  62      -2.305  -3.874  -1.021  1.00 68.59           H  
ATOM    915  N   THR A  63      -0.932  -1.209  -2.996  1.00 68.83           N  
ATOM    916  H   THR A  63      -0.993  -1.831  -2.202  1.00 68.83           H  
ATOM    917  CA  THR A  63      -0.215   0.057  -2.765  1.00 68.83           C  
ATOM    918  HA  THR A  63      -0.914   0.893  -2.783  1.00 68.83           H  
ATOM    919  C   THR A  63       0.864   0.369  -3.777  1.00 68.83           C  
ATOM    920  CB  THR A  63       0.412   0.041  -1.376  1.00 68.83           C  
ATOM    921  HB  THR A  63       1.052  -0.836  -1.277  1.00 68.83           H  
ATOM    922  O   THR A  63       0.837   1.356  -4.499  1.00 68.83           O  
ATOM    923  CG2 THR A  63       1.299   1.249  -1.125  1.00 68.83           C  
ATOM    924 HG21 THR A  63       2.273   1.078  -1.584  1.00 68.83           H  
ATOM    925 HG22 THR A  63       1.410   1.428  -0.056  1.00 68.83           H  
ATOM    926 HG23 THR A  63       0.910   2.121  -1.650  1.00 68.83           H  
ATOM    927  OG1 THR A  63      -0.614  -0.058  -0.437  1.00 68.83           O  
ATOM    928  HG1 THR A  63      -0.262   0.110   0.440  1.00 68.83           H  
ATOM    929  N   CYS A  64       1.874  -0.477  -3.744  1.00 70.60           N  
ATOM    930  H   CYS A  64       1.805  -1.263  -3.113  1.00 70.60           H  
ATOM    931  CA  CYS A  64       2.977  -0.496  -4.675  1.00 70.60           C  
ATOM    932  HA  CYS A  64       3.202   0.505  -5.042  1.00 70.60           H  
ATOM    933  C   CYS A  64       2.643  -1.387  -5.863  1.00 70.60           C  
ATOM    934  CB  CYS A  64       4.157  -1.038  -3.893  1.00 70.60           C  
ATOM    935  HB2 CYS A  64       5.028  -1.119  -4.544  1.00 70.60           H  
ATOM    936  HB3 CYS A  64       4.382  -0.329  -3.096  1.00 70.60           H  
ATOM    937  O   CYS A  64       3.467  -1.557  -6.755  1.00 70.60           O  
ATOM    938  SG  CYS A  64       3.709  -2.661  -3.229  1.00 70.60           S  
ATOM    939  HG  CYS A  64       4.038  -2.404  -1.960  1.00 70.60           H  
ATOM    940  N   GLN A  65       1.453  -1.991  -5.851  1.00 73.14           N  
ATOM    941  H   GLN A  65       0.817  -1.802  -5.089  1.00 73.14           H  
ATOM    942  CA  GLN A  65       0.930  -2.781  -6.940  1.00 73.14           C  
ATOM    943  HA  GLN A  65      -0.060  -3.137  -6.655  1.00 73.14           H  
ATOM    944  C   GLN A  65       1.788  -4.019  -7.259  1.00 73.14           C  
ATOM    945  CB  GLN A  65       0.756  -1.857  -8.135  1.00 73.14           C  
ATOM    946  HB2 GLN A  65       0.194  -2.482  -8.828  1.00 73.14           H  
ATOM    947  HB3 GLN A  65       1.734  -1.677  -8.580  1.00 73.14           H  
ATOM    948  O   GLN A  65       1.993  -4.368  -8.417  1.00 73.14           O  
ATOM    949  CG  GLN A  65       0.045  -0.495  -7.885  1.00 73.14           C  
ATOM    950  HG2 GLN A  65      -1.009  -0.671  -7.671  1.00 73.14           H  
ATOM    951  HG3 GLN A  65       0.477   0.013  -7.023  1.00 73.14           H  
ATOM    952  CD  GLN A  65       0.178   0.488  -9.054  1.00 73.14           C  
ATOM    953  NE2 GLN A  65       1.360   0.668  -9.602  1.00 73.14           N  
ATOM    954 HE21 GLN A  65       2.152   0.109  -9.320  1.00 73.14           H  
ATOM    955 HE22 GLN A  65       1.402   1.246 -10.430  1.00 73.14           H  
ATOM    956  OE1 GLN A  65      -0.760   1.111  -9.520  1.00 73.14           O  
ATOM    957  N   GLY A  66       2.369  -4.657  -6.238  1.00 74.24           N  
ATOM    958  H   GLY A  66       2.124  -4.367  -5.302  1.00 74.24           H  
ATOM    959  CA  GLY A  66       3.365  -5.720  -6.427  1.00 74.24           C  
ATOM    960  HA2 GLY A  66       3.217  -6.179  -7.404  1.00 74.24           H  
ATOM    961  HA3 GLY A  66       3.215  -6.516  -5.697  1.00 74.24           H  
ATOM    962  C   GLY A  66       4.829  -5.265  -6.378  1.00 74.24           C  
ATOM    963  O   GLY A  66       5.689  -6.071  -6.046  1.00 74.24           O  
ATOM    964  N   THR A  67       5.144  -3.992  -6.642  1.00 72.79           N  
ATOM    965  H   THR A  67       4.405  -3.364  -6.924  1.00 72.79           H  
ATOM    966  CA  THR A  67       6.547  -3.532  -6.793  1.00 72.79           C  
ATOM    967  HA  THR A  67       7.091  -4.266  -7.387  1.00 72.79           H  
ATOM    968  C   THR A  67       7.319  -3.367  -5.477  1.00 72.79           C  
ATOM    969  CB  THR A  67       6.627  -2.189  -7.528  1.00 72.79           C  
ATOM    970  HB  THR A  67       7.677  -1.944  -7.689  1.00 72.79           H  
ATOM    971  O   THR A  67       8.530  -3.155  -5.479  1.00 72.79           O  
ATOM    972  CG2 THR A  67       5.917  -2.145  -8.881  1.00 72.79           C  
ATOM    973 HG21 THR A  67       5.999  -1.143  -9.300  1.00 72.79           H  
ATOM    974 HG22 THR A  67       4.864  -2.412  -8.792  1.00 72.79           H  
ATOM    975 HG23 THR A  67       6.400  -2.844  -9.563  1.00 72.79           H  
ATOM    976  OG1 THR A  67       6.066  -1.214  -6.694  1.00 72.79           O  
ATOM    977  HG1 THR A  67       5.126  -1.201  -6.886  1.00 72.79           H  
ATOM    978  N   GLY A  68       6.625  -3.373  -4.337  1.00 74.10           N  
ATOM    979  H   GLY A  68       5.630  -3.533  -4.407  1.00 74.10           H  
ATOM    980  CA  GLY A  68       7.212  -3.129  -3.017  1.00 74.10           C  
ATOM    981  HA2 GLY A  68       6.510  -3.438  -2.243  1.00 74.10           H  
ATOM    982  HA3 GLY A  68       8.113  -3.738  -2.941  1.00 74.10           H  
ATOM    983  C   GLY A  68       7.609  -1.679  -2.738  1.00 74.10           C  
ATOM    984  O   GLY A  68       7.930  -1.342  -1.600  1.00 74.10           O  
ATOM    985  N   ARG A  69       7.558  -0.793  -3.731  1.00 74.91           N  
ATOM    986  H   ARG A  69       7.250  -1.111  -4.639  1.00 74.91           H  
ATOM    987  CA  ARG A  69       8.041   0.585  -3.636  1.00 74.91           C  
ATOM    988  HA  ARG A  69       8.247   0.845  -2.597  1.00 74.91           H  
ATOM    989  C   ARG A  69       6.988   1.587  -4.107  1.00 74.91           C  
ATOM    990  CB  ARG A  69       9.361   0.692  -4.411  1.00 74.91           C  
ATOM    991  HB2 ARG A  69       9.199   0.293  -5.412  1.00 74.91           H  
ATOM    992  HB3 ARG A  69       9.655   1.738  -4.488  1.00 74.91           H  
ATOM    993  O   ARG A  69       5.913   1.232  -4.575  1.00 74.91           O  
ATOM    994  CG  ARG A  69      10.514  -0.094  -3.774  1.00 74.91           C  
ATOM    995  HG2 ARG A  69      10.731   0.306  -2.783  1.00 74.91           H  
ATOM    996  HG3 ARG A  69      10.237  -1.144  -3.686  1.00 74.91           H  
ATOM    997  CD  ARG A  69      11.761   0.011  -4.660  1.00 74.91           C  
ATOM    998  HD2 ARG A  69      11.490  -0.256  -5.681  1.00 74.91           H  
ATOM    999  HD3 ARG A  69      12.114   1.042  -4.673  1.00 74.91           H  
ATOM   1000  NE  ARG A  69      12.812  -0.924  -4.220  1.00 74.91           N  
ATOM   1001  HE  ARG A  69      12.643  -1.897  -4.432  1.00 74.91           H  
ATOM   1002  NH1 ARG A  69      14.291   0.601  -3.341  1.00 74.91           N  
ATOM   1003 HH11 ARG A  69      15.152   0.818  -2.859  1.00 74.91           H  
ATOM   1004 HH12 ARG A  69      13.672   1.347  -3.626  1.00 74.91           H  
ATOM   1005  NH2 ARG A  69      14.788  -1.581  -3.323  1.00 74.91           N  
ATOM   1006 HH21 ARG A  69      15.664  -1.365  -2.870  1.00 74.91           H  
ATOM   1007 HH22 ARG A  69      14.557  -2.539  -3.547  1.00 74.91           H  
ATOM   1008  CZ  ARG A  69      13.956  -0.626  -3.634  1.00 74.91           C  
ATOM   1009  N   ILE A  70       7.283   2.849  -3.859  1.00 73.44           N  
ATOM   1010  H   ILE A  70       8.175   3.030  -3.420  1.00 73.44           H  
ATOM   1011  CA  ILE A  70       6.437   4.022  -4.069  1.00 73.44           C  
ATOM   1012  HA  ILE A  70       5.675   3.831  -4.825  1.00 73.44           H  
ATOM   1013  C   ILE A  70       7.392   5.120  -4.549  1.00 73.44           C  
ATOM   1014  CB  ILE A  70       5.792   4.356  -2.704  1.00 73.44           C  
ATOM   1015  HB  ILE A  70       6.542   4.160  -1.937  1.00 73.44           H  
ATOM   1016  O   ILE A  70       8.471   5.221  -3.959  1.00 73.44           O  
ATOM   1017  CG1 ILE A  70       4.601   3.415  -2.405  1.00 73.44           C  
ATOM   1018 HG12 ILE A  70       4.959   2.386  -2.389  1.00 73.44           H  
ATOM   1019 HG13 ILE A  70       3.844   3.497  -3.185  1.00 73.44           H  
ATOM   1020  CG2 ILE A  70       5.423   5.833  -2.532  1.00 73.44           C  
ATOM   1021 HG21 ILE A  70       4.665   6.132  -3.255  1.00 73.44           H  
ATOM   1022 HG22 ILE A  70       5.062   5.997  -1.516  1.00 73.44           H  
ATOM   1023 HG23 ILE A  70       6.297   6.473  -2.651  1.00 73.44           H  
ATOM   1024  CD1 ILE A  70       3.957   3.696  -1.044  1.00 73.44           C  
ATOM   1025 HD11 ILE A  70       3.348   2.845  -0.739  1.00 73.44           H  
ATOM   1026 HD12 ILE A  70       4.734   3.866  -0.299  1.00 73.44           H  
ATOM   1027 HD13 ILE A  70       3.323   4.581  -1.093  1.00 73.44           H  
ATOM   1028  N   PRO A  71       7.086   5.952  -5.561  1.00 70.46           N  
ATOM   1029  CA  PRO A  71       8.012   7.003  -5.949  1.00 70.46           C  
ATOM   1030  HA  PRO A  71       9.022   6.600  -6.021  1.00 70.46           H  
ATOM   1031  C   PRO A  71       7.983   8.116  -4.898  1.00 70.46           C  
ATOM   1032  CB  PRO A  71       7.588   7.477  -7.335  1.00 70.46           C  
ATOM   1033  HB2 PRO A  71       8.142   6.929  -8.096  1.00 70.46           H  
ATOM   1034  HB3 PRO A  71       7.753   8.547  -7.463  1.00 70.46           H  
ATOM   1035  O   PRO A  71       6.934   8.414  -4.313  1.00 70.46           O  
ATOM   1036  CG  PRO A  71       6.101   7.129  -7.401  1.00 70.46           C  
ATOM   1037  HG2 PRO A  71       5.827   6.717  -8.371  1.00 70.46           H  
ATOM   1038  HG3 PRO A  71       5.546   8.055  -7.249  1.00 70.46           H  
ATOM   1039  CD  PRO A  71       5.823   6.134  -6.259  1.00 70.46           C  
ATOM   1040  HD2 PRO A  71       5.432   5.194  -6.647  1.00 70.46           H  
ATOM   1041  HD3 PRO A  71       5.095   6.568  -5.573  1.00 70.46           H  
ATOM   1042  N   ARG A  72       9.136   8.746  -4.658  1.00 65.99           N  
ATOM   1043  H   ARG A  72       9.934   8.503  -5.227  1.00 65.99           H  
ATOM   1044  CA  ARG A  72       9.245   9.854  -3.703  1.00 65.99           C  
ATOM   1045  HA  ARG A  72       8.957   9.479  -2.722  1.00 65.99           H  
ATOM   1046  C   ARG A  72       8.274  10.975  -4.053  1.00 65.99           C  
ATOM   1047  CB  ARG A  72      10.667  10.419  -3.621  1.00 65.99           C  
ATOM   1048  HB2 ARG A  72      10.625  11.391  -3.130  1.00 65.99           H  
ATOM   1049  HB3 ARG A  72      11.068  10.559  -4.625  1.00 65.99           H  
ATOM   1050  O   ARG A  72       8.009  11.249  -5.221  1.00 65.99           O  
ATOM   1051  CG  ARG A  72      11.594   9.526  -2.801  1.00 65.99           C  
ATOM   1052  HG2 ARG A  72      11.146   9.327  -1.827  1.00 65.99           H  
ATOM   1053  HG3 ARG A  72      11.741   8.586  -3.333  1.00 65.99           H  
ATOM   1054  CD  ARG A  72      12.936  10.230  -2.582  1.00 65.99           C  
ATOM   1055  HD2 ARG A  72      12.863  10.909  -1.731  1.00 65.99           H  
ATOM   1056  HD3 ARG A  72      13.176  10.821  -3.466  1.00 65.99           H  
ATOM   1057  NE  ARG A  72      14.010   9.252  -2.392  1.00 65.99           N  
ATOM   1058  HE  ARG A  72      14.501   8.971  -3.228  1.00 65.99           H  
ATOM   1059  NH1 ARG A  72      13.842   8.839  -0.135  1.00 65.99           N  
ATOM   1060 HH11 ARG A  72      13.130   9.551  -0.061  1.00 65.99           H  
ATOM   1061 HH12 ARG A  72      14.120   8.305   0.677  1.00 65.99           H  
ATOM   1062  NH2 ARG A  72      15.208   7.618  -1.430  1.00 65.99           N  
ATOM   1063 HH21 ARG A  72      15.474   7.373  -2.373  1.00 65.99           H  
ATOM   1064 HH22 ARG A  72      15.378   6.976  -0.670  1.00 65.99           H  
ATOM   1065  CZ  ARG A  72      14.346   8.583  -1.310  1.00 65.99           C  
ATOM   1066  N   GLY A  73       7.717  11.615  -3.033  1.00 60.98           N  
ATOM   1067  H   GLY A  73       7.977  11.305  -2.107  1.00 60.98           H  
ATOM   1068  CA  GLY A  73       6.736  12.695  -3.172  1.00 60.98           C  
ATOM   1069  HA2 GLY A  73       7.101  13.407  -3.913  1.00 60.98           H  
ATOM   1070  HA3 GLY A  73       6.644  13.211  -2.217  1.00 60.98           H  
ATOM   1071  C   GLY A  73       5.338  12.235  -3.610  1.00 60.98           C  
ATOM   1072  O   GLY A  73       4.346  12.860  -3.225  1.00 60.98           O  
ATOM   1073  N   GLN A  74       5.210  11.102  -4.311  1.00 56.84           N  
ATOM   1074  H   GLN A  74       6.038  10.634  -4.650  1.00 56.84           H  
ATOM   1075  CA  GLN A  74       3.937  10.385  -4.339  1.00 56.84           C  
ATOM   1076  HA  GLN A  74       3.130  11.116  -4.386  1.00 56.84           H  
ATOM   1077  C   GLN A  74       3.705   9.591  -3.058  1.00 56.84           C  
ATOM   1078  CB  GLN A  74       3.765   9.481  -5.557  1.00 56.84           C  
ATOM   1079  HB2 GLN A  74       2.818   8.954  -5.444  1.00 56.84           H  
ATOM   1080  HB3 GLN A  74       4.570   8.747  -5.553  1.00 56.84           H  
ATOM   1081  O   GLN A  74       2.570   9.232  -2.828  1.00 56.84           O  
ATOM   1082  CG  GLN A  74       3.700  10.232  -6.894  1.00 56.84           C  
ATOM   1083  HG2 GLN A  74       4.691  10.600  -7.160  1.00 56.84           H  
ATOM   1084  HG3 GLN A  74       3.032  11.086  -6.786  1.00 56.84           H  
ATOM   1085  CD  GLN A  74       3.165   9.356  -8.029  1.00 56.84           C  
ATOM   1086  NE2 GLN A  74       2.660   9.941  -9.091  1.00 56.84           N  
ATOM   1087 HE21 GLN A  74       2.595  10.946  -9.156  1.00 56.84           H  
ATOM   1088 HE22 GLN A  74       2.303   9.317  -9.802  1.00 56.84           H  
ATOM   1089  OE1 GLN A  74       3.176   8.138  -7.994  1.00 56.84           O  
ATOM   1090  N   GLU A  75       4.674   9.394  -2.163  1.00 55.79           N  
ATOM   1091  H   GLU A  75       5.623   9.610  -2.432  1.00 55.79           H  
ATOM   1092  CA  GLU A  75       4.453   8.809  -0.822  1.00 55.79           C  
ATOM   1093  HA  GLU A  75       4.201   7.756  -0.940  1.00 55.79           H  
ATOM   1094  C   GLU A  75       3.281   9.417  -0.029  1.00 55.79           C  
ATOM   1095  CB  GLU A  75       5.765   8.906  -0.028  1.00 55.79           C  
ATOM   1096  HB2 GLU A  75       5.676   8.333   0.895  1.00 55.79           H  
ATOM   1097  HB3 GLU A  75       6.548   8.447  -0.630  1.00 55.79           H  
ATOM   1098  O   GLU A  75       2.606   8.694   0.697  1.00 55.79           O  
ATOM   1099  CG  GLU A  75       6.139  10.363   0.315  1.00 55.79           C  
ATOM   1100  HG2 GLU A  75       5.678  10.630   1.266  1.00 55.79           H  
ATOM   1101  HG3 GLU A  75       5.736  11.040  -0.439  1.00 55.79           H  
ATOM   1102  CD  GLU A  75       7.649  10.600   0.362  1.00 55.79           C  
ATOM   1103  OE1 GLU A  75       8.121  11.219   1.335  1.00 55.79           O  
ATOM   1104  OE2 GLU A  75       8.314  10.265  -0.646  1.00 55.79           O  
ATOM   1105  N   ASN A  76       2.988  10.708  -0.241  1.00 50.10           N  
ATOM   1106  H   ASN A  76       3.616  11.217  -0.846  1.00 50.10           H  
ATOM   1107  CA  ASN A  76       1.873  11.444   0.369  1.00 50.10           C  
ATOM   1108  HA  ASN A  76       1.607  10.927   1.292  1.00 50.10           H  
ATOM   1109  C   ASN A  76       0.589  11.490  -0.489  1.00 50.10           C  
ATOM   1110  CB  ASN A  76       2.362  12.863   0.715  1.00 50.10           C  
ATOM   1111  HB2 ASN A  76       2.741  13.345  -0.186  1.00 50.10           H  
ATOM   1112  HB3 ASN A  76       1.528  13.457   1.092  1.00 50.10           H  
ATOM   1113  O   ASN A  76      -0.393  12.123  -0.090  1.00 50.10           O  
ATOM   1114  CG  ASN A  76       3.431  12.879   1.791  1.00 50.10           C  
ATOM   1115  ND2 ASN A  76       4.419  13.733   1.677  1.00 50.10           N  
ATOM   1116 HD21 ASN A  76       5.160  13.617   2.354  1.00 50.10           H  
ATOM   1117 HD22 ASN A  76       4.525  14.314   0.858  1.00 50.10           H  
ATOM   1118  OD1 ASN A  76       3.379  12.147   2.758  1.00 50.10           O  
ATOM   1119  N   GLN A  77       0.619  10.868  -1.669  1.00 48.20           N  
ATOM   1120  H   GLN A  77       1.495  10.417  -1.892  1.00 48.20           H  
ATOM   1121  CA  GLN A  77      -0.484  10.603  -2.622  1.00 48.20           C  
ATOM   1122  HA  GLN A  77      -1.372  11.176  -2.357  1.00 48.20           H  
ATOM   1123  C   GLN A  77      -0.864   9.112  -2.646  1.00 48.20           C  
ATOM   1124  CB  GLN A  77      -0.060  11.060  -4.018  1.00 48.20           C  
ATOM   1125  HB2 GLN A  77       0.847  10.536  -4.320  1.00 48.20           H  
ATOM   1126  HB3 GLN A  77      -0.849  10.811  -4.728  1.00 48.20           H  
ATOM   1127  O   GLN A  77      -1.989   8.714  -2.922  1.00 48.20           O  
ATOM   1128  CG  GLN A  77       0.176  12.573  -4.057  1.00 48.20           C  
ATOM   1129  HG2 GLN A  77      -0.762  13.096  -3.870  1.00 48.20           H  
ATOM   1130  HG3 GLN A  77       0.894  12.869  -3.291  1.00 48.20           H  
ATOM   1131  CD  GLN A  77       0.713  12.992  -5.412  1.00 48.20           C  
ATOM   1132  NE2 GLN A  77       1.979  13.338  -5.512  1.00 48.20           N  
ATOM   1133 HE21 GLN A  77       2.281  13.648  -6.425  1.00 48.20           H  
ATOM   1134 HE22 GLN A  77       2.589  13.340  -4.707  1.00 48.20           H  
ATOM   1135  OE1 GLN A  77       0.014  12.997  -6.408  1.00 48.20           O  
ATOM   1136  N   LEU A  78       0.120   8.318  -2.278  1.00 47.56           N  
ATOM   1137  H   LEU A  78       1.013   8.778  -2.173  1.00 47.56           H  
ATOM   1138  CA  LEU A  78       0.129   6.961  -1.814  1.00 47.56           C  
ATOM   1139  HA  LEU A  78      -0.796   6.460  -2.100  1.00 47.56           H  
ATOM   1140  C   LEU A  78       0.206   7.068  -0.270  1.00 47.56           C  
ATOM   1141  CB  LEU A  78       1.353   6.333  -2.535  1.00 47.56           C  
ATOM   1142  HB2 LEU A  78       1.558   5.319  -2.189  1.00 47.56           H  
ATOM   1143  HB3 LEU A  78       2.246   6.899  -2.269  1.00 47.56           H  
ATOM   1144  O   LEU A  78      -0.195   8.068   0.326  1.00 47.56           O  
ATOM   1145  CG  LEU A  78       1.197   6.312  -4.078  1.00 47.56           C  
ATOM   1146  HG  LEU A  78       0.825   7.269  -4.444  1.00 47.56           H  
ATOM   1147  CD1 LEU A  78       2.524   6.069  -4.780  1.00 47.56           C  
ATOM   1148 HD11 LEU A  78       2.950   5.112  -4.478  1.00 47.56           H  
ATOM   1149 HD12 LEU A  78       3.192   6.896  -4.539  1.00 47.56           H  
ATOM   1150 HD13 LEU A  78       2.372   6.068  -5.860  1.00 47.56           H  
ATOM   1151  CD2 LEU A  78       0.234   5.221  -4.535  1.00 47.56           C  
ATOM   1152 HD21 LEU A  78      -0.752   5.389  -4.103  1.00 47.56           H  
ATOM   1153 HD22 LEU A  78       0.136   5.246  -5.621  1.00 47.56           H  
ATOM   1154 HD23 LEU A  78       0.602   4.239  -4.240  1.00 47.56           H  
ATOM   1155  N   VAL A  79       0.648   6.045   0.442  1.00 46.51           N  
ATOM   1156  H   VAL A  79       1.342   6.325   1.121  1.00 46.51           H  
ATOM   1157  CA  VAL A  79      -0.386   5.199   1.033  1.00 46.51           C  
ATOM   1158  HA  VAL A  79      -1.366   5.609   0.786  1.00 46.51           H  
ATOM   1159  C   VAL A  79      -0.301   5.170   2.549  1.00 46.51           C  
ATOM   1160  CB  VAL A  79      -0.316   3.792   0.454  1.00 46.51           C  
ATOM   1161  HB  VAL A  79       0.703   3.413   0.534  1.00 46.51           H  
ATOM   1162  O   VAL A  79       0.700   4.740   3.117  1.00 46.51           O  
ATOM   1163  CG1 VAL A  79      -1.250   2.872   1.222  1.00 46.51           C  
ATOM   1164 HG11 VAL A  79      -2.194   3.386   1.404  1.00 46.51           H  
ATOM   1165 HG12 VAL A  79      -0.789   2.613   2.176  1.00 46.51           H  
ATOM   1166 HG13 VAL A  79      -1.457   1.953   0.673  1.00 46.51           H  
ATOM   1167  CG2 VAL A  79      -0.746   3.839  -1.010  1.00 46.51           C  
ATOM   1168 HG21 VAL A  79      -1.489   4.618  -1.180  1.00 46.51           H  
ATOM   1169 HG22 VAL A  79      -1.138   2.871  -1.323  1.00 46.51           H  
ATOM   1170 HG23 VAL A  79       0.110   4.060  -1.648  1.00 46.51           H  
ATOM   1171  N   ALA A  80      -1.397   5.539   3.201  1.00 46.43           N  
ATOM   1172  H   ALA A  80      -2.153   5.956   2.677  1.00 46.43           H  
ATOM   1173  CA  ALA A  80      -1.515   5.485   4.645  1.00 46.43           C  
ATOM   1174  HA  ALA A  80      -0.525   5.383   5.089  1.00 46.43           H  
ATOM   1175  C   ALA A  80      -2.401   4.339   5.136  1.00 46.43           C  
ATOM   1176  CB  ALA A  80      -2.087   6.806   5.103  1.00 46.43           C  
ATOM   1177  HB1 ALA A  80      -2.124   6.841   6.192  1.00 46.43           H  
ATOM   1178  HB2 ALA A  80      -1.475   7.627   4.731  1.00 46.43           H  
ATOM   1179  HB3 ALA A  80      -3.093   6.868   4.687  1.00 46.43           H  
ATOM   1180  O   ALA A  80      -3.508   4.169   4.634  1.00 46.43           O  
ATOM   1181  N   LEU A  81      -1.890   3.672   6.181  1.00 46.92           N  
ATOM   1182  H   LEU A  81      -0.947   3.965   6.392  1.00 46.92           H  
ATOM   1183  CA  LEU A  81      -2.378   2.657   7.140  1.00 46.92           C  
ATOM   1184  HA  LEU A  81      -2.460   3.255   8.048  1.00 46.92           H  
ATOM   1185  C   LEU A  81      -3.814   2.034   7.120  1.00 46.92           C  
ATOM   1186  CB  LEU A  81      -1.256   1.634   7.502  1.00 46.92           C  
ATOM   1187  HB2 LEU A  81      -1.670   0.627   7.458  1.00 46.92           H  
ATOM   1188  HB3 LEU A  81      -1.101   1.760   8.574  1.00 46.92           H  
ATOM   1189  O   LEU A  81      -4.149   1.321   8.057  1.00 46.92           O  
ATOM   1190  CG  LEU A  81       0.185   1.650   6.897  1.00 46.92           C  
ATOM   1191  HG  LEU A  81       0.686   2.526   7.309  1.00 46.92           H  
ATOM   1192  CD1 LEU A  81       0.932   0.407   7.393  1.00 46.92           C  
ATOM   1193 HD11 LEU A  81       0.492  -0.504   6.986  1.00 46.92           H  
ATOM   1194 HD12 LEU A  81       0.893   0.360   8.482  1.00 46.92           H  
ATOM   1195 HD13 LEU A  81       1.981   0.451   7.101  1.00 46.92           H  
ATOM   1196  CD2 LEU A  81       0.428   1.691   5.376  1.00 46.92           C  
ATOM   1197 HD21 LEU A  81       1.504   1.704   5.201  1.00 46.92           H  
ATOM   1198 HD22 LEU A  81       0.033   2.602   4.927  1.00 46.92           H  
ATOM   1199 HD23 LEU A  81       0.029   0.814   4.868  1.00 46.92           H  
ATOM   1200  N   ILE A  82      -4.710   2.358   6.188  1.00 51.39           N  
ATOM   1201  H   ILE A  82      -4.372   2.906   5.410  1.00 51.39           H  
ATOM   1202  CA  ILE A  82      -6.163   2.135   6.233  1.00 51.39           C  
ATOM   1203  HA  ILE A  82      -6.479   2.227   7.273  1.00 51.39           H  
ATOM   1204  C   ILE A  82      -6.594   0.749   5.694  1.00 51.39           C  
ATOM   1205  CB  ILE A  82      -6.883   3.297   5.498  1.00 51.39           C  
ATOM   1206  HB  ILE A  82      -6.536   3.358   4.467  1.00 51.39           H  
ATOM   1207  O   ILE A  82      -6.641   0.605   4.469  1.00 51.39           O  
ATOM   1208  CG1 ILE A  82      -6.586   4.629   6.233  1.00 51.39           C  
ATOM   1209 HG12 ILE A  82      -5.519   4.846   6.169  1.00 51.39           H  
ATOM   1210 HG13 ILE A  82      -6.815   4.495   7.290  1.00 51.39           H  
ATOM   1211  CG2 ILE A  82      -8.398   3.055   5.513  1.00 51.39           C  
ATOM   1212 HG21 ILE A  82      -8.930   3.795   4.915  1.00 51.39           H  
ATOM   1213 HG22 ILE A  82      -8.746   3.086   6.545  1.00 51.39           H  
ATOM   1214 HG23 ILE A  82      -8.645   2.086   5.080  1.00 51.39           H  
ATOM   1215  CD1 ILE A  82      -7.336   5.879   5.747  1.00 51.39           C  
ATOM   1216 HD11 ILE A  82      -7.217   6.680   6.476  1.00 51.39           H  
ATOM   1217 HD12 ILE A  82      -8.410   5.713   5.657  1.00 51.39           H  
ATOM   1218 HD13 ILE A  82      -6.912   6.210   4.800  1.00 51.39           H  
ATOM   1219  N   PRO A  83      -6.994  -0.218   6.554  1.00 49.11           N  
ATOM   1220  CA  PRO A  83      -7.746  -1.432   6.197  1.00 49.11           C  
ATOM   1221  HA  PRO A  83      -7.042  -2.242   6.006  1.00 49.11           H  
ATOM   1222  C   PRO A  83      -8.695  -1.291   4.993  1.00 49.11           C  
ATOM   1223  CB  PRO A  83      -8.551  -1.774   7.471  1.00 49.11           C  
ATOM   1224  HB2 PRO A  83      -8.209  -2.728   7.873  1.00 49.11           H  
ATOM   1225  HB3 PRO A  83      -9.625  -1.813   7.292  1.00 49.11           H  
ATOM   1226  O   PRO A  83      -9.509  -0.377   4.995  1.00 49.11           O  
ATOM   1227  CG  PRO A  83      -8.221  -0.709   8.509  1.00 49.11           C  
ATOM   1228  HG2 PRO A  83      -8.952   0.099   8.481  1.00 49.11           H  
ATOM   1229  HG3 PRO A  83      -8.147  -1.129   9.512  1.00 49.11           H  
ATOM   1230  CD  PRO A  83      -6.880  -0.211   8.010  1.00 49.11           C  
ATOM   1231  HD2 PRO A  83      -6.097  -0.910   8.304  1.00 49.11           H  
ATOM   1232  HD3 PRO A  83      -6.670   0.758   8.463  1.00 49.11           H  
ATOM   1233  N   TYR A  84      -8.691  -2.201   4.006  1.00 50.93           N  
ATOM   1234  H   TYR A  84      -7.909  -2.840   3.970  1.00 50.93           H  
ATOM   1235  CA  TYR A  84      -9.583  -2.117   2.829  1.00 50.93           C  
ATOM   1236  HA  TYR A  84      -9.339  -1.201   2.291  1.00 50.93           H  
ATOM   1237  C   TYR A  84     -11.076  -2.051   3.214  1.00 50.93           C  
ATOM   1238  CB  TYR A  84      -9.327  -3.293   1.873  1.00 50.93           C  
ATOM   1239  HB2 TYR A  84      -9.621  -4.224   2.359  1.00 50.93           H  
ATOM   1240  HB3 TYR A  84      -8.258  -3.355   1.668  1.00 50.93           H  
ATOM   1241  O   TYR A  84     -11.885  -1.392   2.562  1.00 50.93           O  
ATOM   1242  CG  TYR A  84     -10.072  -3.175   0.550  1.00 50.93           C  
ATOM   1243  CD1 TYR A  84     -11.354  -3.741   0.401  1.00 50.93           C  
ATOM   1244  HD1 TYR A  84     -11.798  -4.291   1.218  1.00 50.93           H  
ATOM   1245  CD2 TYR A  84      -9.487  -2.479  -0.527  1.00 50.93           C  
ATOM   1246  HD2 TYR A  84      -8.498  -2.059  -0.417  1.00 50.93           H  
ATOM   1247  CE1 TYR A  84     -12.058  -3.594  -0.811  1.00 50.93           C  
ATOM   1248  HE1 TYR A  84     -13.039  -4.030  -0.933  1.00 50.93           H  
ATOM   1249  CE2 TYR A  84     -10.179  -2.346  -1.749  1.00 50.93           C  
ATOM   1250  HE2 TYR A  84      -9.721  -1.826  -2.577  1.00 50.93           H  
ATOM   1251  OH  TYR A  84     -12.153  -2.770  -3.058  1.00 50.93           O  
ATOM   1252  HH  TYR A  84     -11.612  -2.384  -3.751  1.00 50.93           H  
ATOM   1253  CZ  TYR A  84     -11.472  -2.899  -1.888  1.00 50.93           C  
ATOM   1254  N   SER A  85     -11.424  -2.685   4.335  1.00 49.80           N  
ATOM   1255  H   SER A  85     -10.682  -3.159   4.830  1.00 49.80           H  
ATOM   1256  CA  SER A  85     -12.762  -2.673   4.938  1.00 49.80           C  
ATOM   1257  HA  SER A  85     -13.493  -2.779   4.136  1.00 49.80           H  
ATOM   1258  C   SER A  85     -13.124  -1.378   5.694  1.00 49.80           C  
ATOM   1259  CB  SER A  85     -12.894  -3.897   5.851  1.00 49.80           C  
ATOM   1260  HB2 SER A  85     -13.898  -3.919   6.276  1.00 49.80           H  
ATOM   1261  HB3 SER A  85     -12.752  -4.803   5.262  1.00 49.80           H  
ATOM   1262  O   SER A  85     -14.247  -1.240   6.187  1.00 49.80           O  
ATOM   1263  OG  SER A  85     -11.945  -3.873   6.907  1.00 49.80           O  
ATOM   1264  HG  SER A  85     -11.062  -4.077   6.589  1.00 49.80           H  
ATOM   1265  N   ASP A  86     -12.206  -0.414   5.807  1.00 54.69           N  
ATOM   1266  H   ASP A  86     -11.313  -0.542   5.354  1.00 54.69           H  
ATOM   1267  CA  ASP A  86     -12.400   0.812   6.580  1.00 54.69           C  
ATOM   1268  HA  ASP A  86     -12.672   0.518   7.594  1.00 54.69           H  
ATOM   1269  C   ASP A  86     -13.520   1.682   6.001  1.00 54.69           C  
ATOM   1270  CB  ASP A  86     -11.094   1.604   6.659  1.00 54.69           C  
ATOM   1271  HB2 ASP A  86     -10.884   2.010   5.669  1.00 54.69           H  
ATOM   1272  HB3 ASP A  86     -10.289   0.927   6.944  1.00 54.69           H  
ATOM   1273  O   ASP A  86     -13.589   1.990   4.809  1.00 54.69           O  
ATOM   1274  CG  ASP A  86     -11.123   2.748   7.671  1.00 54.69           C  
ATOM   1275  OD1 ASP A  86     -11.930   3.690   7.515  1.00 54.69           O  
ATOM   1276  OD2 ASP A  86     -10.294   2.775   8.602  1.00 54.69           O  
ATOM   1277  N   GLN A  87     -14.396   2.166   6.878  1.00 54.43           N  
ATOM   1278  H   GLN A  87     -14.256   1.944   7.853  1.00 54.43           H  
ATOM   1279  CA  GLN A  87     -15.548   2.969   6.479  1.00 54.43           C  
ATOM   1280  HA  GLN A  87     -16.125   2.383   5.765  1.00 54.43           H  
ATOM   1281  C   GLN A  87     -15.173   4.289   5.785  1.00 54.43           C  
ATOM   1282  CB  GLN A  87     -16.426   3.252   7.699  1.00 54.43           C  
ATOM   1283  HB2 GLN A  87     -15.867   3.852   8.418  1.00 54.43           H  
ATOM   1284  HB3 GLN A  87     -17.287   3.829   7.364  1.00 54.43           H  
ATOM   1285  O   GLN A  87     -16.007   4.848   5.075  1.00 54.43           O  
ATOM   1286  CG  GLN A  87     -16.923   1.970   8.386  1.00 54.43           C  
ATOM   1287  HG2 GLN A  87     -17.409   1.325   7.654  1.00 54.43           H  
ATOM   1288  HG3 GLN A  87     -16.077   1.428   8.810  1.00 54.43           H  
ATOM   1289  CD  GLN A  87     -17.914   2.267   9.504  1.00 54.43           C  
ATOM   1290  NE2 GLN A  87     -18.139   1.336  10.403  1.00 54.43           N  
ATOM   1291 HE21 GLN A  87     -17.635   0.461  10.381  1.00 54.43           H  
ATOM   1292 HE22 GLN A  87     -18.785   1.563  11.146  1.00 54.43           H  
ATOM   1293  OE1 GLN A  87     -18.525   3.323   9.571  1.00 54.43           O  
ATOM   1294  N   ARG A  88     -13.942   4.787   5.962  1.00 49.98           N  
ATOM   1295  H   ARG A  88     -13.311   4.258   6.546  1.00 49.98           H  
ATOM   1296  CA  ARG A  88     -13.391   5.962   5.271  1.00 49.98           C  
ATOM   1297  HA  ARG A  88     -14.109   6.780   5.315  1.00 49.98           H  
ATOM   1298  C   ARG A  88     -13.128   5.698   3.788  1.00 49.98           C  
ATOM   1299  CB  ARG A  88     -12.078   6.383   5.952  1.00 49.98           C  
ATOM   1300  HB2 ARG A  88     -11.367   5.558   5.895  1.00 49.98           H  
ATOM   1301  HB3 ARG A  88     -11.652   7.216   5.393  1.00 49.98           H  
ATOM   1302  O   ARG A  88     -13.183   6.639   3.000  1.00 49.98           O  
ATOM   1303  CG  ARG A  88     -12.253   6.825   7.414  1.00 49.98           C  
ATOM   1304  HG2 ARG A  88     -12.830   7.750   7.427  1.00 49.98           H  
ATOM   1305  HG3 ARG A  88     -12.794   6.077   7.994  1.00 49.98           H  
ATOM   1306  CD  ARG A  88     -10.893   7.084   8.071  1.00 49.98           C  
ATOM   1307  HD2 ARG A  88     -11.046   7.688   8.966  1.00 49.98           H  
ATOM   1308  HD3 ARG A  88     -10.273   7.643   7.371  1.00 49.98           H  
ATOM   1309  NE  ARG A  88     -10.191   5.845   8.446  1.00 49.98           N  
ATOM   1310  HE  ARG A  88     -10.670   4.967   8.308  1.00 49.98           H  
ATOM   1311  NH1 ARG A  88      -8.233   6.833   9.131  1.00 49.98           N  
ATOM   1312 HH11 ARG A  88      -8.576   7.725   8.805  1.00 49.98           H  
ATOM   1313 HH12 ARG A  88      -7.299   6.738   9.503  1.00 49.98           H  
ATOM   1314  NH2 ARG A  88      -8.484   4.624   9.310  1.00 49.98           N  
ATOM   1315 HH21 ARG A  88      -7.553   4.512   9.686  1.00 49.98           H  
ATOM   1316 HH22 ARG A  88      -9.061   3.810   9.157  1.00 49.98           H  
ATOM   1317  CZ  ARG A  88      -8.975   5.771   8.957  1.00 49.98           C  
ATOM   1318  N   LEU A  89     -12.860   4.451   3.396  1.00 49.65           N  
ATOM   1319  H   LEU A  89     -12.848   3.713   4.085  1.00 49.65           H  
ATOM   1320  CA  LEU A  89     -12.667   4.075   1.992  1.00 49.65           C  
ATOM   1321  HA  LEU A  89     -12.042   4.824   1.506  1.00 49.65           H  
ATOM   1322  C   LEU A  89     -13.956   4.009   1.199  1.00 49.65           C  
ATOM   1323  CB  LEU A  89     -12.011   2.700   1.904  1.00 49.65           C  
ATOM   1324  HB2 LEU A  89     -12.157   2.276   0.910  1.00 49.65           H  
ATOM   1325  HB3 LEU A  89     -12.501   2.023   2.604  1.00 49.65           H  
ATOM   1326  O   LEU A  89     -13.915   4.201  -0.016  1.00 49.65           O  
ATOM   1327  CG  LEU A  89     -10.516   2.781   2.176  1.00 49.65           C  
ATOM   1328  HG  LEU A  89     -10.321   3.444   3.019  1.00 49.65           H  
ATOM   1329  CD1 LEU A  89     -10.057   1.379   2.522  1.00 49.65           C  
ATOM   1330 HD11 LEU A  89     -10.125   0.735   1.646  1.00 49.65           H  
ATOM   1331 HD12 LEU A  89     -10.704   0.970   3.298  1.00 49.65           H  
ATOM   1332 HD13 LEU A  89      -9.046   1.384   2.928  1.00 49.65           H  
ATOM   1333  CD2 LEU A  89      -9.822   3.309   0.913  1.00 49.65           C  
ATOM   1334 HD21 LEU A  89      -9.877   2.558   0.125  1.00 49.65           H  
ATOM   1335 HD22 LEU A  89      -8.780   3.536   1.137  1.00 49.65           H  
ATOM   1336 HD23 LEU A  89     -10.292   4.220   0.544  1.00 49.65           H  
ATOM   1337  N   ARG A  90     -15.085   3.762   1.875  1.00 44.81           N  
ATOM   1338  H   ARG A  90     -15.006   3.610   2.871  1.00 44.81           H  
ATOM   1339  CA  ARG A  90     -16.403   3.752   1.240  1.00 44.81           C  
ATOM   1340  HA  ARG A  90     -16.460   2.875   0.596  1.00 44.81           H  
ATOM   1341  C   ARG A  90     -16.539   5.028   0.407  1.00 44.81           C  
ATOM   1342  CB  ARG A  90     -17.523   3.683   2.283  1.00 44.81           C  
ATOM   1343  HB2 ARG A  90     -18.479   3.783   1.768  1.00 44.81           H  
ATOM   1344  HB3 ARG A  90     -17.424   4.517   2.978  1.00 44.81           H  
ATOM   1345  O   ARG A  90     -16.394   6.115   0.978  1.00 44.81           O  
ATOM   1346  CG  ARG A  90     -17.505   2.354   3.054  1.00 44.81           C  
ATOM   1347  HG2 ARG A  90     -16.524   2.205   3.504  1.00 44.81           H  
ATOM   1348  HG3 ARG A  90     -17.692   1.529   2.367  1.00 44.81           H  
ATOM   1349  CD  ARG A  90     -18.553   2.341   4.172  1.00 44.81           C  
ATOM   1350  HD2 ARG A  90     -18.424   1.422   4.744  1.00 44.81           H  
ATOM   1351  HD3 ARG A  90     -18.367   3.190   4.830  1.00 44.81           H  
ATOM   1352  NE  ARG A  90     -19.931   2.401   3.644  1.00 44.81           N  
ATOM   1353  HE  ARG A  90     -20.027   2.342   2.640  1.00 44.81           H  
ATOM   1354  NH1 ARG A  90     -21.015   2.492   5.665  1.00 44.81           N  
ATOM   1355 HH11 ARG A  90     -20.120   2.464   6.132  1.00 44.81           H  
ATOM   1356 HH12 ARG A  90     -21.867   2.482   6.208  1.00 44.81           H  
ATOM   1357  NH2 ARG A  90     -22.205   2.457   3.778  1.00 44.81           N  
ATOM   1358 HH21 ARG A  90     -23.045   2.436   4.338  1.00 44.81           H  
ATOM   1359 HH22 ARG A  90     -22.263   2.355   2.774  1.00 44.81           H  
ATOM   1360  CZ  ARG A  90     -21.039   2.453   4.362  1.00 44.81           C  
ATOM   1361  N   PRO A  91     -16.817   4.925  -0.908  1.00 46.01           N  
ATOM   1362  CA  PRO A  91     -16.959   6.095  -1.754  1.00 46.01           C  
ATOM   1363  HA  PRO A  91     -15.984   6.567  -1.869  1.00 46.01           H  
ATOM   1364  C   PRO A  91     -17.948   7.057  -1.109  1.00 46.01           C  
ATOM   1365  CB  PRO A  91     -17.442   5.581  -3.115  1.00 46.01           C  
ATOM   1366  HB2 PRO A  91     -17.056   6.187  -3.935  1.00 46.01           H  
ATOM   1367  HB3 PRO A  91     -18.531   5.546  -3.150  1.00 46.01           H  
ATOM   1368  O   PRO A  91     -19.107   6.704  -0.861  1.00 46.01           O  
ATOM   1369  CG  PRO A  91     -16.896   4.156  -3.160  1.00 46.01           C  
ATOM   1370  HG2 PRO A  91     -15.860   4.174  -3.498  1.00 46.01           H  
ATOM   1371  HG3 PRO A  91     -17.496   3.510  -3.801  1.00 46.01           H  
ATOM   1372  CD  PRO A  91     -16.945   3.710  -1.700  1.00 46.01           C  
ATOM   1373  HD2 PRO A  91     -16.125   3.018  -1.507  1.00 46.01           H  
ATOM   1374  HD3 PRO A  91     -17.903   3.235  -1.489  1.00 46.01           H  
ATOM   1375  N   ARG A  92     -17.492   8.277  -0.804  1.00 41.45           N  
ATOM   1376  H   ARG A  92     -16.528   8.495  -1.009  1.00 41.45           H  
ATOM   1377  CA  ARG A  92     -18.421   9.345  -0.448  1.00 41.45           C  
ATOM   1378  HA  ARG A  92     -19.046   9.025   0.386  1.00 41.45           H  
ATOM   1379  C   ARG A  92     -19.297   9.527  -1.675  1.00 41.45           C  
ATOM   1380  CB  ARG A  92     -17.690  10.649  -0.089  1.00 41.45           C  
ATOM   1381  HB2 ARG A  92     -16.955  10.883  -0.859  1.00 41.45           H  
ATOM   1382  HB3 ARG A  92     -18.426  11.453  -0.068  1.00 41.45           H  
ATOM   1383  O   ARG A  92     -18.798   9.979  -2.698  1.00 41.45           O  
ATOM   1384  CG  ARG A  92     -16.995  10.568   1.279  1.00 41.45           C  
ATOM   1385  HG2 ARG A  92     -16.231   9.792   1.244  1.00 41.45           H  
ATOM   1386  HG3 ARG A  92     -17.724  10.296   2.043  1.00 41.45           H  
ATOM   1387  CD  ARG A  92     -16.328  11.896   1.668  1.00 41.45           C  
ATOM   1388  HD2 ARG A  92     -15.767  11.731   2.588  1.00 41.45           H  
ATOM   1389  HD3 ARG A  92     -15.627  12.181   0.884  1.00 41.45           H  
ATOM   1390  NE  ARG A  92     -17.311  12.982   1.875  1.00 41.45           N  
ATOM   1391  HE  ARG A  92     -18.241  12.822   1.515  1.00 41.45           H  
ATOM   1392  NH1 ARG A  92     -15.903  14.500   2.873  1.00 41.45           N  
ATOM   1393 HH11 ARG A  92     -15.725  15.433   3.215  1.00 41.45           H  
ATOM   1394 HH12 ARG A  92     -15.133  13.861   2.738  1.00 41.45           H  
ATOM   1395  NH2 ARG A  92     -18.035  15.046   2.516  1.00 41.45           N  
ATOM   1396 HH21 ARG A  92     -18.943  14.858   2.115  1.00 41.45           H  
ATOM   1397 HH22 ARG A  92     -17.839  15.966   2.885  1.00 41.45           H  
ATOM   1398  CZ  ARG A  92     -17.080  14.164   2.421  1.00 41.45           C  
ATOM   1399  N   ARG A  93     -20.579   9.161  -1.573  1.00 36.33           N  
ATOM   1400  H   ARG A  93     -20.869   8.673  -0.738  1.00 36.33           H  
ATOM   1401  CA  ARG A  93     -21.572   9.522  -2.584  1.00 36.33           C  
ATOM   1402  HA  ARG A  93     -21.276   9.129  -3.557  1.00 36.33           H  
ATOM   1403  C   ARG A  93     -21.560  11.044  -2.683  1.00 36.33           C  
ATOM   1404  CB  ARG A  93     -22.973   8.989  -2.226  1.00 36.33           C  
ATOM   1405  HB2 ARG A  93     -23.214   9.258  -1.197  1.00 36.33           H  
ATOM   1406  HB3 ARG A  93     -23.694   9.479  -2.880  1.00 36.33           H  
ATOM   1407  O   ARG A  93     -22.094  11.722  -1.806  1.00 36.33           O  
ATOM   1408  CG  ARG A  93     -23.114   7.469  -2.411  1.00 36.33           C  
ATOM   1409  HG2 ARG A  93     -22.855   7.212  -3.438  1.00 36.33           H  
ATOM   1410  HG3 ARG A  93     -22.436   6.950  -1.733  1.00 36.33           H  
ATOM   1411  CD  ARG A  93     -24.561   7.033  -2.130  1.00 36.33           C  
ATOM   1412  HD2 ARG A  93     -25.226   7.626  -2.757  1.00 36.33           H  
ATOM   1413  HD3 ARG A  93     -24.792   7.236  -1.084  1.00 36.33           H  
ATOM   1414  NE  ARG A  93     -24.776   5.600  -2.419  1.00 36.33           N  
ATOM   1415  HE  ARG A  93     -23.985   5.089  -2.784  1.00 36.33           H  
ATOM   1416  NH1 ARG A  93     -27.027   5.514  -1.943  1.00 36.33           N  
ATOM   1417 HH11 ARG A  93     -27.898   5.004  -1.946  1.00 36.33           H  
ATOM   1418 HH12 ARG A  93     -27.016   6.501  -1.730  1.00 36.33           H  
ATOM   1419  NH2 ARG A  93     -25.993   3.688  -2.691  1.00 36.33           N  
ATOM   1420 HH21 ARG A  93     -25.187   3.218  -3.078  1.00 36.33           H  
ATOM   1421 HH22 ARG A  93     -26.880   3.204  -2.683  1.00 36.33           H  
ATOM   1422  CZ  ARG A  93     -25.925   4.944  -2.348  1.00 36.33           C  
ATOM   1423  N   THR A  94     -20.896  11.562  -3.710  1.00 32.90           N  
ATOM   1424  H   THR A  94     -20.382  10.945  -4.323  1.00 32.90           H  
ATOM   1425  CA  THR A  94     -21.147  12.902  -4.222  1.00 32.90           C  
ATOM   1426  HA  THR A  94     -20.954  13.649  -3.452  1.00 32.90           H  
ATOM   1427  C   THR A  94     -22.619  12.929  -4.595  1.00 32.90           C  
ATOM   1428  CB  THR A  94     -20.273  13.201  -5.448  1.00 32.90           C  
ATOM   1429  HB  THR A  94     -20.663  14.072  -5.974  1.00 32.90           H  
ATOM   1430  O   THR A  94     -23.068  12.105  -5.394  1.00 32.90           O  
ATOM   1431  CG2 THR A  94     -18.826  13.473  -5.035  1.00 32.90           C  
ATOM   1432 HG21 THR A  94     -18.235  13.678  -5.927  1.00 32.90           H  
ATOM   1433 HG22 THR A  94     -18.787  14.344  -4.380  1.00 32.90           H  
ATOM   1434 HG23 THR A  94     -18.408  12.606  -4.524  1.00 32.90           H  
ATOM   1435  OG1 THR A  94     -20.261  12.085  -6.309  1.00 32.90           O  
ATOM   1436  HG1 THR A  94     -21.150  11.999  -6.663  1.00 32.90           H  
ATOM   1437  N   LYS A  95     -23.363  13.792  -3.911  1.00 28.69           N  
ATOM   1438  H   LYS A  95     -22.879  14.490  -3.366  1.00 28.69           H  
ATOM   1439  CA  LYS A  95     -24.741  14.120  -4.251  1.00 28.69           C  
ATOM   1440  HA  LYS A  95     -25.232  13.264  -4.713  1.00 28.69           H  
ATOM   1441  C   LYS A  95     -24.726  15.218  -5.308  1.00 28.69           C  
ATOM   1442  CB  LYS A  95     -25.483  14.542  -2.976  1.00 28.69           C  
ATOM   1443  HB2 LYS A  95     -25.358  13.775  -2.211  1.00 28.69           H  
ATOM   1444  HB3 LYS A  95     -25.060  15.480  -2.616  1.00 28.69           H  
ATOM   1445  O   LYS A  95     -23.806  16.059  -5.206  1.00 28.69           O  
ATOM   1446  CG  LYS A  95     -26.976  14.724  -3.265  1.00 28.69           C  
ATOM   1447  HG2 LYS A  95     -27.410  13.762  -3.537  1.00 28.69           H  
ATOM   1448  HG3 LYS A  95     -27.107  15.414  -4.099  1.00 28.69           H  
ATOM   1449  CD  LYS A  95     -27.726  15.310  -2.070  1.00 28.69           C  
ATOM   1450  HD2 LYS A  95     -27.672  14.626  -1.223  1.00 28.69           H  
ATOM   1451  HD3 LYS A  95     -27.278  16.268  -1.807  1.00 28.69           H  
ATOM   1452  CE  LYS A  95     -29.178  15.509  -2.514  1.00 28.69           C  
ATOM   1453  HE2 LYS A  95     -29.166  16.033  -3.470  1.00 28.69           H  
ATOM   1454  HE3 LYS A  95     -29.630  14.533  -2.686  1.00 28.69           H  
ATOM   1455  NZ  LYS A  95     -29.963  16.290  -1.529  1.00 28.69           N  
ATOM   1456  HZ1 LYS A  95     -30.905  16.421  -1.868  1.00 28.69           H  
ATOM   1457  HZ2 LYS A  95     -29.547  17.202  -1.407  1.00 28.69           H  
ATOM   1458  HZ3 LYS A  95     -29.996  15.815  -0.638  1.00 28.69           H  
ATOM   1459  OXT LYS A  95     -25.660  15.199  -6.130  1.00 28.69           O  
TER    1460      LYS A  95                                                       
ATOM   1460  N   MET B   1     -15.202 -41.498-112.117  1.00 25.89           N  
ATOM   1461  H   MET B   1     -15.859 -40.813-111.773  1.00 25.89           H  
ATOM   1462  H2  MET B   1     -14.300 -41.057-112.232  1.00 25.89           H  
ATOM   1463  H3  MET B   1     -15.514 -41.829-113.019  1.00 25.89           H  
ATOM   1464  CA  MET B   1     -15.082 -42.633-111.172  1.00 25.89           C  
ATOM   1465  HA  MET B   1     -16.063 -43.074-110.992  1.00 25.89           H  
ATOM   1466  C   MET B   1     -14.546 -42.126-109.828  1.00 25.89           C  
ATOM   1467  CB  MET B   1     -14.166 -43.725-111.761  1.00 25.89           C  
ATOM   1468  HB2 MET B   1     -13.201 -43.282-112.009  1.00 25.89           H  
ATOM   1469  HB3 MET B   1     -14.002 -44.497-111.009  1.00 25.89           H  
ATOM   1470  O   MET B   1     -13.387 -42.357-109.508  1.00 25.89           O  
ATOM   1471  CG  MET B   1     -14.726 -44.406-113.016  1.00 25.89           C  
ATOM   1472  HG2 MET B   1     -15.052 -43.656-113.737  1.00 25.89           H  
ATOM   1473  HG3 MET B   1     -15.585 -45.015-112.734  1.00 25.89           H  
ATOM   1474  SD  MET B   1     -13.495 -45.458-113.823  1.00 25.89           S  
ATOM   1475  CE  MET B   1     -14.530 -46.338-115.025  1.00 25.89           C  
ATOM   1476  HE1 MET B   1     -15.295 -46.914-114.503  1.00 25.89           H  
ATOM   1477  HE2 MET B   1     -15.006 -45.626-115.699  1.00 25.89           H  
ATOM   1478  HE3 MET B   1     -13.909 -47.019-115.607  1.00 25.89           H  
ATOM   1479  N   GLY B   2     -15.348 -41.368-109.068  1.00 30.01           N  
ATOM   1480  H   GLY B   2     -16.328 -41.277-109.293  1.00 30.01           H  
ATOM   1481  CA  GLY B   2     -14.962 -40.944-107.711  1.00 30.01           C  
ATOM   1482  HA2 GLY B   2     -15.661 -40.195-107.337  1.00 30.01           H  
ATOM   1483  HA3 GLY B   2     -13.965 -40.504-107.730  1.00 30.01           H  
ATOM   1484  C   GLY B   2     -14.966 -42.134-106.744  1.00 30.01           C  
ATOM   1485  O   GLY B   2     -15.722 -43.079-106.964  1.00 30.01           O  
ATOM   1486  N   LYS B   3     -14.096 -42.124-105.726  1.00 26.14           N  
ATOM   1487  H   LYS B   3     -13.579 -41.274-105.548  1.00 26.14           H  
ATOM   1488  CA  LYS B   3     -13.909 -43.257-104.797  1.00 26.14           C  
ATOM   1489  HA  LYS B   3     -14.181 -44.170-105.326  1.00 26.14           H  
ATOM   1490  C   LYS B   3     -14.854 -43.213-103.586  1.00 26.14           C  
ATOM   1491  CB  LYS B   3     -12.433 -43.383-104.373  1.00 26.14           C  
ATOM   1492  HB2 LYS B   3     -12.093 -42.444-103.938  1.00 26.14           H  
ATOM   1493  HB3 LYS B   3     -12.357 -44.155-103.608  1.00 26.14           H  
ATOM   1494  O   LYS B   3     -15.438 -42.184-103.275  1.00 26.14           O  
ATOM   1495  CG  LYS B   3     -11.515 -43.778-105.543  1.00 26.14           C  
ATOM   1496  HG2 LYS B   3     -11.958 -44.616-106.080  1.00 26.14           H  
ATOM   1497  HG3 LYS B   3     -11.413 -42.936-106.227  1.00 26.14           H  
ATOM   1498  CD  LYS B   3     -10.128 -44.200-105.031  1.00 26.14           C  
ATOM   1499  HD2 LYS B   3      -9.677 -43.372-104.484  1.00 26.14           H  
ATOM   1500  HD3 LYS B   3     -10.247 -45.047-104.356  1.00 26.14           H  
ATOM   1501  CE  LYS B   3      -9.221 -44.604-106.201  1.00 26.14           C  
ATOM   1502  HE2 LYS B   3      -9.753 -45.328-106.818  1.00 26.14           H  
ATOM   1503  HE3 LYS B   3      -9.031 -43.723-106.815  1.00 26.14           H  
ATOM   1504  NZ  LYS B   3      -7.939 -45.190-105.730  1.00 26.14           N  
ATOM   1505  HZ1 LYS B   3      -8.104 -46.026-105.188  1.00 26.14           H  
ATOM   1506  HZ2 LYS B   3      -7.351 -45.437-106.514  1.00 26.14           H  
ATOM   1507  HZ3 LYS B   3      -7.433 -44.533-105.154  1.00 26.14           H  
ATOM   1508  N   SER B   4     -14.956 -44.358-102.912  1.00 27.00           N  
ATOM   1509  H   SER B   4     -14.447 -45.138-103.302  1.00 27.00           H  
ATOM   1510  CA  SER B   4     -16.105 -44.783-102.094  1.00 27.00           C  
ATOM   1511  HA  SER B   4     -16.966 -44.171-102.363  1.00 27.00           H  
ATOM   1512  C   SER B   4     -15.942 -44.683-100.567  1.00 27.00           C  
ATOM   1513  CB  SER B   4     -16.433 -46.252-102.441  1.00 27.00           C  
ATOM   1514  HB2 SER B   4     -15.967 -46.910-101.707  1.00 27.00           H  
ATOM   1515  HB3 SER B   4     -17.512 -46.394-102.387  1.00 27.00           H  
ATOM   1516  O   SER B   4     -16.710 -45.306 -99.839  1.00 27.00           O  
ATOM   1517  OG  SER B   4     -15.957 -46.642-103.725  1.00 27.00           O  
ATOM   1518  HG  SER B   4     -16.407 -47.455-103.966  1.00 27.00           H  
ATOM   1519  N   LEU B   5     -14.893 -44.029-100.058  1.00 27.68           N  
ATOM   1520  H   LEU B   5     -14.355 -43.432-100.670  1.00 27.68           H  
ATOM   1521  CA  LEU B   5     -14.520 -44.121 -98.637  1.00 27.68           C  
ATOM   1522  HA  LEU B   5     -14.433 -45.179 -98.388  1.00 27.68           H  
ATOM   1523  C   LEU B   5     -15.565 -43.487 -97.696  1.00 27.68           C  
ATOM   1524  CB  LEU B   5     -13.152 -43.444 -98.412  1.00 27.68           C  
ATOM   1525  HB2 LEU B   5     -13.037 -43.217 -97.352  1.00 27.68           H  
ATOM   1526  HB3 LEU B   5     -13.151 -42.492 -98.942  1.00 27.68           H  
ATOM   1527  O   LEU B   5     -16.058 -42.406 -97.985  1.00 27.68           O  
ATOM   1528  CG  LEU B   5     -11.937 -44.279 -98.851  1.00 27.68           C  
ATOM   1529  HG  LEU B   5     -12.097 -44.655 -99.862  1.00 27.68           H  
ATOM   1530  CD1 LEU B   5     -10.683 -43.404 -98.856  1.00 27.68           C  
ATOM   1531 HD11 LEU B   5     -10.817 -42.566 -99.541  1.00 27.68           H  
ATOM   1532 HD12 LEU B   5     -10.495 -43.016 -97.855  1.00 27.68           H  
ATOM   1533 HD13 LEU B   5      -9.822 -43.989 -99.177  1.00 27.68           H  
ATOM   1534  CD2 LEU B   5     -11.680 -45.457 -97.908  1.00 27.68           C  
ATOM   1535 HD21 LEU B   5     -12.508 -46.165 -97.945  1.00 27.68           H  
ATOM   1536 HD22 LEU B   5     -10.778 -45.985 -98.217  1.00 27.68           H  
ATOM   1537 HD23 LEU B   5     -11.540 -45.104 -96.886  1.00 27.68           H  
ATOM   1538  N   SER B   6     -15.781 -43.974 -96.470  1.00 27.97           N  
ATOM   1539  H   SER B   6     -16.200 -43.253 -95.900  1.00 27.97           H  
ATOM   1540  CA  SER B   6     -16.291 -45.318 -96.096  1.00 27.97           C  
ATOM   1541  HA  SER B   6     -17.186 -45.538 -96.678  1.00 27.97           H  
ATOM   1542  C   SER B   6     -16.673 -45.378 -94.610  1.00 27.97           C  
ATOM   1543  CB  SER B   6     -15.290 -46.474 -96.276  1.00 27.97           C  
ATOM   1544  HB2 SER B   6     -15.715 -47.377 -95.839  1.00 27.97           H  
ATOM   1545  HB3 SER B   6     -15.136 -46.687 -97.334  1.00 27.97           H  
ATOM   1546  O   SER B   6     -17.531 -46.169 -94.236  1.00 27.97           O  
ATOM   1547  OG  SER B   6     -14.054 -46.205 -95.638  1.00 27.97           O  
ATOM   1548  HG  SER B   6     -13.638 -45.453 -96.066  1.00 27.97           H  
ATOM   1549  N   HIS B   7     -15.956 -44.635 -93.756  1.00 30.19           N  
ATOM   1550  H   HIS B   7     -15.299 -43.969 -94.138  1.00 30.19           H  
ATOM   1551  CA  HIS B   7     -15.695 -45.116 -92.400  1.00 30.19           C  
ATOM   1552  HA  HIS B   7     -15.578 -46.195 -92.502  1.00 30.19           H  
ATOM   1553  C   HIS B   7     -16.853 -44.934 -91.405  1.00 30.19           C  
ATOM   1554  CB  HIS B   7     -14.347 -44.591 -91.884  1.00 30.19           C  
ATOM   1555  HB2 HIS B   7     -13.622 -44.586 -92.699  1.00 30.19           H  
ATOM   1556  HB3 HIS B   7     -14.467 -43.570 -91.523  1.00 30.19           H  
ATOM   1557  O   HIS B   7     -17.686 -44.042 -91.530  1.00 30.19           O  
ATOM   1558  CG  HIS B   7     -13.797 -45.468 -90.786  1.00 30.19           C  
ATOM   1559  CD2 HIS B   7     -13.457 -46.790 -90.906  1.00 30.19           C  
ATOM   1560  HD2 HIS B   7     -13.482 -47.376 -91.813  1.00 30.19           H  
ATOM   1561  ND1 HIS B   7     -13.666 -45.137 -89.457  1.00 30.19           N  
ATOM   1562  HD1 HIS B   7     -13.819 -44.226 -89.049  1.00 30.19           H  
ATOM   1563  CE1 HIS B   7     -13.274 -46.236 -88.789  1.00 30.19           C  
ATOM   1564  HE1 HIS B   7     -13.085 -46.288 -87.727  1.00 30.19           H  
ATOM   1565  NE2 HIS B   7     -13.143 -47.269 -89.633  1.00 30.19           N  
ATOM   1566  N   LEU B   8     -16.873 -45.827 -90.414  1.00 25.92           N  
ATOM   1567  H   LEU B   8     -16.045 -46.395 -90.310  1.00 25.92           H  
ATOM   1568  CA  LEU B   8     -18.087 -46.401 -89.833  1.00 25.92           C  
ATOM   1569  HA  LEU B   8     -18.930 -46.174 -90.486  1.00 25.92           H  
ATOM   1570  C   LEU B   8     -18.478 -45.969 -88.396  1.00 25.92           C  
ATOM   1571  CB  LEU B   8     -17.820 -47.929 -89.844  1.00 25.92           C  
ATOM   1572  HB2 LEU B   8     -17.250 -48.168 -88.946  1.00 25.92           H  
ATOM   1573  HB3 LEU B   8     -17.188 -48.191 -90.692  1.00 25.92           H  
ATOM   1574  O   LEU B   8     -19.499 -46.462 -87.925  1.00 25.92           O  
ATOM   1575  CG  LEU B   8     -19.057 -48.847 -89.905  1.00 25.92           C  
ATOM   1576  HG  LEU B   8     -19.860 -48.475 -89.269  1.00 25.92           H  
ATOM   1577  CD1 LEU B   8     -19.575 -48.957 -91.340  1.00 25.92           C  
ATOM   1578 HD11 LEU B   8     -19.853 -47.970 -91.708  1.00 25.92           H  
ATOM   1579 HD12 LEU B   8     -20.458 -49.595 -91.360  1.00 25.92           H  
ATOM   1580 HD13 LEU B   8     -18.810 -49.380 -91.991  1.00 25.92           H  
ATOM   1581  CD2 LEU B   8     -18.677 -50.248 -89.423  1.00 25.92           C  
ATOM   1582 HD21 LEU B   8     -17.876 -50.656 -90.039  1.00 25.92           H  
ATOM   1583 HD22 LEU B   8     -18.351 -50.202 -88.384  1.00 25.92           H  
ATOM   1584 HD23 LEU B   8     -19.547 -50.902 -89.483  1.00 25.92           H  
ATOM   1585  N   PRO B   9     -17.664 -45.227 -87.611  1.00 31.81           N  
ATOM   1586  CA  PRO B   9     -17.500 -45.526 -86.186  1.00 31.81           C  
ATOM   1587  HA  PRO B   9     -17.152 -46.555 -86.097  1.00 31.81           H  
ATOM   1588  C   PRO B   9     -18.791 -45.393 -85.366  1.00 31.81           C  
ATOM   1589  CB  PRO B   9     -16.374 -44.619 -85.683  1.00 31.81           C  
ATOM   1590  HB2 PRO B   9     -16.533 -44.289 -84.656  1.00 31.81           H  
ATOM   1591  HB3 PRO B   9     -15.420 -45.140 -85.769  1.00 31.81           H  
ATOM   1592  O   PRO B   9     -19.355 -44.314 -85.191  1.00 31.81           O  
ATOM   1593  CG  PRO B   9     -16.406 -43.450 -86.664  1.00 31.81           C  
ATOM   1594  HG2 PRO B   9     -17.181 -42.743 -86.367  1.00 31.81           H  
ATOM   1595  HG3 PRO B   9     -15.439 -42.952 -86.735  1.00 31.81           H  
ATOM   1596  CD  PRO B   9     -16.800 -44.119 -87.980  1.00 31.81           C  
ATOM   1597  HD2 PRO B   9     -17.317 -43.414 -88.631  1.00 31.81           H  
ATOM   1598  HD3 PRO B   9     -15.901 -44.501 -88.465  1.00 31.81           H  
ATOM   1599  N   LEU B  10     -19.212 -46.538 -84.828  1.00 30.38           N  
ATOM   1600  H   LEU B  10     -18.677 -47.367 -85.042  1.00 30.38           H  
ATOM   1601  CA  LEU B  10     -20.433 -46.745 -84.061  1.00 30.38           C  
ATOM   1602  HA  LEU B  10     -21.250 -46.221 -84.555  1.00 30.38           H  
ATOM   1603  C   LEU B  10     -20.280 -46.182 -82.636  1.00 30.38           C  
ATOM   1604  CB  LEU B  10     -20.707 -48.266 -84.094  1.00 30.38           C  
ATOM   1605  HB2 LEU B  10     -20.645 -48.618 -85.124  1.00 30.38           H  
ATOM   1606  HB3 LEU B  10     -19.915 -48.765 -83.535  1.00 30.38           H  
ATOM   1607  O   LEU B  10     -20.003 -46.924 -81.696  1.00 30.38           O  
ATOM   1608  CG  LEU B  10     -22.065 -48.702 -83.518  1.00 30.38           C  
ATOM   1609  HG  LEU B  10     -22.260 -48.183 -82.579  1.00 30.38           H  
ATOM   1610  CD1 LEU B  10     -23.202 -48.408 -84.498  1.00 30.38           C  
ATOM   1611 HD11 LEU B  10     -23.257 -47.338 -84.697  1.00 30.38           H  
ATOM   1612 HD12 LEU B  10     -24.150 -48.727 -84.065  1.00 30.38           H  
ATOM   1613 HD13 LEU B  10     -23.040 -48.939 -85.436  1.00 30.38           H  
ATOM   1614  CD2 LEU B  10     -22.051 -50.208 -83.247  1.00 30.38           C  
ATOM   1615 HD21 LEU B  10     -23.018 -50.517 -82.849  1.00 30.38           H  
ATOM   1616 HD22 LEU B  10     -21.285 -50.436 -82.507  1.00 30.38           H  
ATOM   1617 HD23 LEU B  10     -21.845 -50.756 -84.167  1.00 30.38           H  
ATOM   1618  N   HIS B  11     -20.449 -44.868 -82.464  1.00 28.12           N  
ATOM   1619  H   HIS B  11     -20.565 -44.298 -83.289  1.00 28.12           H  
ATOM   1620  CA  HIS B  11     -20.439 -44.210 -81.148  1.00 28.12           C  
ATOM   1621  HA  HIS B  11     -19.629 -44.648 -80.566  1.00 28.12           H  
ATOM   1622  C   HIS B  11     -21.721 -44.509 -80.341  1.00 28.12           C  
ATOM   1623  CB  HIS B  11     -20.118 -42.708 -81.294  1.00 28.12           C  
ATOM   1624  HB2 HIS B  11     -20.677 -42.130 -80.558  1.00 28.12           H  
ATOM   1625  HB3 HIS B  11     -20.416 -42.351 -82.280  1.00 28.12           H  
ATOM   1626  O   HIS B  11     -22.541 -43.633 -80.071  1.00 28.12           O  
ATOM   1627  CG  HIS B  11     -18.661 -42.404 -81.057  1.00 28.12           C  
ATOM   1628  CD2 HIS B  11     -17.672 -42.324 -81.999  1.00 28.12           C  
ATOM   1629  HD2 HIS B  11     -17.799 -42.465 -83.062  1.00 28.12           H  
ATOM   1630  ND1 HIS B  11     -18.078 -42.168 -79.832  1.00 28.12           N  
ATOM   1631  HD1 HIS B  11     -18.551 -42.157 -78.940  1.00 28.12           H  
ATOM   1632  CE1 HIS B  11     -16.768 -41.945 -80.033  1.00 28.12           C  
ATOM   1633  HE1 HIS B  11     -16.049 -41.728 -79.257  1.00 28.12           H  
ATOM   1634  NE2 HIS B  11     -16.472 -42.032 -81.340  1.00 28.12           N  
ATOM   1635  N   SER B  12     -21.901 -45.770 -79.941  1.00 24.87           N  
ATOM   1636  H   SER B  12     -21.225 -46.462 -80.229  1.00 24.87           H  
ATOM   1637  CA  SER B  12     -22.955 -46.186 -79.014  1.00 24.87           C  
ATOM   1638  HA  SER B  12     -23.866 -45.635 -79.247  1.00 24.87           H  
ATOM   1639  C   SER B  12     -22.562 -45.838 -77.573  1.00 24.87           C  
ATOM   1640  CB  SER B  12     -23.275 -47.679 -79.190  1.00 24.87           C  
ATOM   1641  HB2 SER B  12     -24.112 -47.940 -78.543  1.00 24.87           H  
ATOM   1642  HB3 SER B  12     -23.562 -47.871 -80.224  1.00 24.87           H  
ATOM   1643  O   SER B  12     -22.087 -46.697 -76.828  1.00 24.87           O  
ATOM   1644  OG  SER B  12     -22.162 -48.485 -78.854  1.00 24.87           O  
ATOM   1645  HG  SER B  12     -21.828 -48.134 -78.025  1.00 24.87           H  
ATOM   1646  N   SER B  13     -22.730 -44.577 -77.178  1.00 30.14           N  
ATOM   1647  H   SER B  13     -23.020 -43.888 -77.858  1.00 30.14           H  
ATOM   1648  CA  SER B  13     -22.596 -44.158 -75.777  1.00 30.14           C  
ATOM   1649  HA  SER B  13     -21.705 -44.618 -75.349  1.00 30.14           H  
ATOM   1650  C   SER B  13     -23.817 -44.636 -74.976  1.00 30.14           C  
ATOM   1651  CB  SER B  13     -22.410 -42.642 -75.674  1.00 30.14           C  
ATOM   1652  HB2 SER B  13     -22.322 -42.367 -74.622  1.00 30.14           H  
ATOM   1653  HB3 SER B  13     -23.278 -42.137 -76.097  1.00 30.14           H  
ATOM   1654  O   SER B  13     -24.864 -43.995 -74.988  1.00 30.14           O  
ATOM   1655  OG  SER B  13     -21.238 -42.233 -76.366  1.00 30.14           O  
ATOM   1656  HG  SER B  13     -21.115 -41.298 -76.188  1.00 30.14           H  
ATOM   1657  N   LYS B  14     -23.670 -45.811 -74.354  1.00 23.37           N  
ATOM   1658  H   LYS B  14     -22.770 -46.253 -74.475  1.00 23.37           H  
ATOM   1659  CA  LYS B  14     -24.596 -46.478 -73.410  1.00 23.37           C  
ATOM   1660  HA  LYS B  14     -25.627 -46.410 -73.755  1.00 23.37           H  
ATOM   1661  C   LYS B  14     -24.500 -45.828 -72.005  1.00 23.37           C  
ATOM   1662  CB  LYS B  14     -24.142 -47.940 -73.340  1.00 23.37           C  
ATOM   1663  HB2 LYS B  14     -24.905 -48.490 -72.789  1.00 23.37           H  
ATOM   1664  HB3 LYS B  14     -23.208 -47.984 -72.779  1.00 23.37           H  
ATOM   1665  O   LYS B  14     -23.874 -44.780 -71.897  1.00 23.37           O  
ATOM   1666  CG  LYS B  14     -23.978 -48.724 -74.646  1.00 23.37           C  
ATOM   1667  HG2 LYS B  14     -23.258 -48.244 -75.308  1.00 23.37           H  
ATOM   1668  HG3 LYS B  14     -24.944 -48.815 -75.143  1.00 23.37           H  
ATOM   1669  CD  LYS B  14     -23.445 -50.102 -74.248  1.00 23.37           C  
ATOM   1670  HD2 LYS B  14     -24.071 -50.505 -73.452  1.00 23.37           H  
ATOM   1671  HD3 LYS B  14     -22.431 -49.998 -73.863  1.00 23.37           H  
ATOM   1672  CE  LYS B  14     -23.456 -51.075 -75.417  1.00 23.37           C  
ATOM   1673  HE2 LYS B  14     -22.717 -50.766 -76.156  1.00 23.37           H  
ATOM   1674  HE3 LYS B  14     -24.446 -51.045 -75.872  1.00 23.37           H  
ATOM   1675  NZ  LYS B  14     -23.181 -52.431 -74.898  1.00 23.37           N  
ATOM   1676  HZ1 LYS B  14     -23.892 -52.646 -74.213  1.00 23.37           H  
ATOM   1677  HZ2 LYS B  14     -22.288 -52.457 -74.427  1.00 23.37           H  
ATOM   1678  HZ3 LYS B  14     -23.221 -53.122 -75.633  1.00 23.37           H  
ATOM   1679  N   GLU B  15     -24.917 -46.390 -70.863  1.00 26.79           N  
ATOM   1680  H   GLU B  15     -24.450 -45.918 -70.102  1.00 26.79           H  
ATOM   1681  CA  GLU B  15     -26.172 -47.059 -70.401  1.00 26.79           C  
ATOM   1682  HA  GLU B  15     -27.041 -46.577 -70.849  1.00 26.79           H  
ATOM   1683  C   GLU B  15     -26.318 -46.897 -68.868  1.00 26.79           C  
ATOM   1684  CB  GLU B  15     -26.248 -48.597 -70.632  1.00 26.79           C  
ATOM   1685  HB2 GLU B  15     -25.264 -49.003 -70.864  1.00 26.79           H  
ATOM   1686  HB3 GLU B  15     -26.535 -49.103 -69.711  1.00 26.79           H  
ATOM   1687  O   GLU B  15     -27.421 -47.058 -68.356  1.00 26.79           O  
ATOM   1688  CG  GLU B  15     -27.313 -48.992 -71.673  1.00 26.79           C  
ATOM   1689  HG2 GLU B  15     -27.138 -48.443 -72.598  1.00 26.79           H  
ATOM   1690  HG3 GLU B  15     -28.292 -48.687 -71.302  1.00 26.79           H  
ATOM   1691  CD  GLU B  15     -27.314 -50.504 -71.968  1.00 26.79           C  
ATOM   1692  OE1 GLU B  15     -28.241 -51.204 -71.504  1.00 26.79           O  
ATOM   1693  OE2 GLU B  15     -26.400 -50.953 -72.710  1.00 26.79           O  
ATOM   1694  N   ASP B  16     -25.210 -46.676 -68.144  1.00 27.05           N  
ATOM   1695  H   ASP B  16     -24.335 -46.556 -68.633  1.00 27.05           H  
ATOM   1696  CA  ASP B  16     -25.047 -47.049 -66.729  1.00 27.05           C  
ATOM   1697  HA  ASP B  16     -25.132 -48.135 -66.688  1.00 27.05           H  
ATOM   1698  C   ASP B  16     -26.110 -46.492 -65.753  1.00 27.05           C  
ATOM   1699  CB  ASP B  16     -23.614 -46.709 -66.291  1.00 27.05           C  
ATOM   1700  HB2 ASP B  16     -23.479 -47.005 -65.251  1.00 27.05           H  
ATOM   1701  HB3 ASP B  16     -23.458 -45.632 -66.363  1.00 27.05           H  
ATOM   1702  O   ASP B  16     -26.540 -45.344 -65.858  1.00 27.05           O  
ATOM   1703  CG  ASP B  16     -22.589 -47.450 -67.157  1.00 27.05           C  
ATOM   1704  OD1 ASP B  16     -22.507 -48.690 -67.015  1.00 27.05           O  
ATOM   1705  OD2 ASP B  16     -21.948 -46.785 -68.003  1.00 27.05           O  
ATOM   1706  N   ALA B  17     -26.548 -47.342 -64.805  1.00 24.16           N  
ATOM   1707  H   ALA B  17     -26.041 -48.212 -64.729  1.00 24.16           H  
ATOM   1708  CA  ALA B  17     -27.977 -47.415 -64.456  1.00 24.16           C  
ATOM   1709  HA  ALA B  17     -28.511 -46.673 -65.050  1.00 24.16           H  
ATOM   1710  C   ALA B  17     -28.425 -47.182 -62.985  1.00 24.16           C  
ATOM   1711  CB  ALA B  17     -28.452 -48.799 -64.929  1.00 24.16           C  
ATOM   1712  HB1 ALA B  17     -27.945 -49.587 -64.374  1.00 24.16           H  
ATOM   1713  HB2 ALA B  17     -29.527 -48.887 -64.770  1.00 24.16           H  
ATOM   1714  HB3 ALA B  17     -28.250 -48.914 -65.994  1.00 24.16           H  
ATOM   1715  O   ALA B  17     -29.438 -46.519 -62.775  1.00 24.16           O  
ATOM   1716  N   TYR B  18     -27.781 -47.801 -61.984  1.00 22.50           N  
ATOM   1717  H   TYR B  18     -26.931 -48.292 -62.221  1.00 22.50           H  
ATOM   1718  CA  TYR B  18     -28.322 -48.012 -60.609  1.00 22.50           C  
ATOM   1719  HA  TYR B  18     -29.411 -48.005 -60.664  1.00 22.50           H  
ATOM   1720  C   TYR B  18     -27.906 -46.890 -59.606  1.00 22.50           C  
ATOM   1721  CB  TYR B  18     -27.884 -49.413 -60.136  1.00 22.50           C  
ATOM   1722  HB2 TYR B  18     -26.923 -49.318 -59.629  1.00 22.50           H  
ATOM   1723  HB3 TYR B  18     -28.612 -49.760 -59.402  1.00 22.50           H  
ATOM   1724  O   TYR B  18     -27.195 -45.979 -60.015  1.00 22.50           O  
ATOM   1725  CG  TYR B  18     -27.739 -50.503 -61.193  1.00 22.50           C  
ATOM   1726  CD1 TYR B  18     -28.830 -51.336 -61.509  1.00 22.50           C  
ATOM   1727  HD1 TYR B  18     -29.780 -51.183 -61.018  1.00 22.50           H  
ATOM   1728  CD2 TYR B  18     -26.494 -50.712 -61.824  1.00 22.50           C  
ATOM   1729  HD2 TYR B  18     -25.652 -50.087 -61.569  1.00 22.50           H  
ATOM   1730  CE1 TYR B  18     -28.678 -52.378 -62.446  1.00 22.50           C  
ATOM   1731  HE1 TYR B  18     -29.509 -53.023 -62.689  1.00 22.50           H  
ATOM   1732  CE2 TYR B  18     -26.341 -51.744 -62.772  1.00 22.50           C  
ATOM   1733  HE2 TYR B  18     -25.386 -51.897 -63.252  1.00 22.50           H  
ATOM   1734  OH  TYR B  18     -27.288 -53.594 -63.976  1.00 22.50           O  
ATOM   1735  HH  TYR B  18     -26.417 -53.583 -64.379  1.00 22.50           H  
ATOM   1736  CZ  TYR B  18     -27.434 -52.584 -63.078  1.00 22.50           C  
ATOM   1737  N   ASP B  19     -28.216 -46.824 -58.294  1.00 25.74           N  
ATOM   1738  H   ASP B  19     -27.864 -45.961 -57.904  1.00 25.74           H  
ATOM   1739  CA  ASP B  19     -29.091 -47.554 -57.334  1.00 25.74           C  
ATOM   1740  HA  ASP B  19     -29.948 -47.959 -57.872  1.00 25.74           H  
ATOM   1741  C   ASP B  19     -29.639 -46.539 -56.261  1.00 25.74           C  
ATOM   1742  CB  ASP B  19     -28.339 -48.731 -56.672  1.00 25.74           C  
ATOM   1743  HB2 ASP B  19     -27.585 -48.335 -55.993  1.00 25.74           H  
ATOM   1744  HB3 ASP B  19     -27.812 -49.325 -57.419  1.00 25.74           H  
ATOM   1745  O   ASP B  19     -29.909 -45.396 -56.624  1.00 25.74           O  
ATOM   1746  CG  ASP B  19     -29.303 -49.651 -55.907  1.00 25.74           C  
ATOM   1747  OD1 ASP B  19     -29.237 -49.628 -54.656  1.00 25.74           O  
ATOM   1748  OD2 ASP B  19     -30.156 -50.284 -56.564  1.00 25.74           O  
ATOM   1749  N   GLY B  20     -29.846 -46.902 -54.974  1.00 24.06           N  
ATOM   1750  H   GLY B  20     -29.539 -47.827 -54.711  1.00 24.06           H  
ATOM   1751  CA  GLY B  20     -30.862 -46.293 -54.081  1.00 24.06           C  
ATOM   1752  HA2 GLY B  20     -31.513 -47.101 -53.748  1.00 24.06           H  
ATOM   1753  HA3 GLY B  20     -31.488 -45.635 -54.685  1.00 24.06           H  
ATOM   1754  C   GLY B  20     -30.462 -45.467 -52.824  1.00 24.06           C  
ATOM   1755  O   GLY B  20     -30.280 -44.257 -52.902  1.00 24.06           O  
ATOM   1756  N   VAL B  21     -30.548 -46.077 -51.624  1.00 26.97           N  
ATOM   1757  H   VAL B  21     -30.502 -47.085 -51.660  1.00 26.97           H  
ATOM   1758  CA  VAL B  21     -31.152 -45.506 -50.368  1.00 26.97           C  
ATOM   1759  HA  VAL B  21     -31.694 -44.599 -50.638  1.00 26.97           H  
ATOM   1760  C   VAL B  21     -30.156 -45.104 -49.230  1.00 26.97           C  
ATOM   1761  CB  VAL B  21     -32.182 -46.533 -49.858  1.00 26.97           C  
ATOM   1762  HB  VAL B  21     -32.733 -46.069 -49.039  1.00 26.97           H  
ATOM   1763  O   VAL B  21     -28.972 -45.381 -49.363  1.00 26.97           O  
ATOM   1764  CG1 VAL B  21     -33.237 -46.916 -50.904  1.00 26.97           C  
ATOM   1765 HG11 VAL B  21     -34.019 -47.511 -50.432  1.00 26.97           H  
ATOM   1766 HG12 VAL B  21     -33.685 -46.017 -51.326  1.00 26.97           H  
ATOM   1767 HG13 VAL B  21     -32.794 -47.507 -51.706  1.00 26.97           H  
ATOM   1768  CG2 VAL B  21     -31.521 -47.827 -49.353  1.00 26.97           C  
ATOM   1769 HG21 VAL B  21     -30.989 -48.328 -50.162  1.00 26.97           H  
ATOM   1770 HG22 VAL B  21     -30.810 -47.610 -48.555  1.00 26.97           H  
ATOM   1771 HG23 VAL B  21     -32.280 -48.506 -48.965  1.00 26.97           H  
ATOM   1772  N   THR B  22     -30.468 -44.508 -48.047  1.00 24.83           N  
ATOM   1773  H   THR B  22     -29.622 -44.294 -47.539  1.00 24.83           H  
ATOM   1774  CA  THR B  22     -31.719 -44.168 -47.284  1.00 24.83           C  
ATOM   1775  HA  THR B  22     -32.555 -44.172 -47.984  1.00 24.83           H  
ATOM   1776  C   THR B  22     -31.714 -42.717 -46.694  1.00 24.83           C  
ATOM   1777  CB  THR B  22     -32.048 -45.186 -46.160  1.00 24.83           C  
ATOM   1778  HB  THR B  22     -32.442 -44.637 -45.304  1.00 24.83           H  
ATOM   1779  O   THR B  22     -32.222 -41.839 -47.375  1.00 24.83           O  
ATOM   1780  CG2 THR B  22     -33.121 -46.229 -46.458  1.00 24.83           C  
ATOM   1781 HG21 THR B  22     -33.480 -46.639 -45.514  1.00 24.83           H  
ATOM   1782 HG22 THR B  22     -33.963 -45.766 -46.973  1.00 24.83           H  
ATOM   1783 HG23 THR B  22     -32.717 -47.052 -47.048  1.00 24.83           H  
ATOM   1784  OG1 THR B  22     -30.897 -45.893 -45.756  1.00 24.83           O  
ATOM   1785  HG1 THR B  22     -30.542 -46.336 -46.531  1.00 24.83           H  
ATOM   1786  N   SER B  23     -31.125 -42.342 -45.532  1.00 28.00           N  
ATOM   1787  H   SER B  23     -30.704 -41.431 -45.643  1.00 28.00           H  
ATOM   1788  CA  SER B  23     -31.733 -42.404 -44.166  1.00 28.00           C  
ATOM   1789  HA  SER B  23     -32.786 -42.668 -44.271  1.00 28.00           H  
ATOM   1790  C   SER B  23     -31.681 -41.060 -43.378  1.00 28.00           C  
ATOM   1791  CB  SER B  23     -31.064 -43.478 -43.290  1.00 28.00           C  
ATOM   1792  HB2 SER B  23     -30.136 -43.085 -42.874  1.00 28.00           H  
ATOM   1793  HB3 SER B  23     -30.819 -44.362 -43.880  1.00 28.00           H  
ATOM   1794  O   SER B  23     -31.085 -40.080 -43.819  1.00 28.00           O  
ATOM   1795  OG  SER B  23     -31.944 -43.855 -42.245  1.00 28.00           O  
ATOM   1796  HG  SER B  23     -31.563 -44.590 -41.759  1.00 28.00           H  
ATOM   1797  N   GLU B  24     -32.290 -41.042 -42.185  1.00 27.98           N  
ATOM   1798  H   GLU B  24     -32.654 -41.936 -41.886  1.00 27.98           H  
ATOM   1799  CA  GLU B  24     -32.580 -39.918 -41.273  1.00 27.98           C  
ATOM   1800  HA  GLU B  24     -33.041 -39.110 -41.841  1.00 27.98           H  
ATOM   1801  C   GLU B  24     -31.354 -39.347 -40.511  1.00 27.98           C  
ATOM   1802  CB  GLU B  24     -33.597 -40.419 -40.219  1.00 27.98           C  
ATOM   1803  HB2 GLU B  24     -33.874 -39.582 -39.577  1.00 27.98           H  
ATOM   1804  HB3 GLU B  24     -33.089 -41.163 -39.606  1.00 27.98           H  
ATOM   1805  O   GLU B  24     -31.067 -39.740 -39.377  1.00 27.98           O  
ATOM   1806  CG  GLU B  24     -34.884 -41.068 -40.751  1.00 27.98           C  
ATOM   1807  HG2 GLU B  24     -35.459 -40.312 -41.286  1.00 27.98           H  
ATOM   1808  HG3 GLU B  24     -34.635 -41.865 -41.452  1.00 27.98           H  
ATOM   1809  CD  GLU B  24     -35.721 -41.676 -39.610  1.00 27.98           C  
ATOM   1810  OE1 GLU B  24     -36.958 -41.506 -39.648  1.00 27.98           O  
ATOM   1811  OE2 GLU B  24     -35.123 -42.303 -38.704  1.00 27.98           O  
ATOM   1812  N   ASN B  25     -30.639 -38.353 -41.052  1.00 27.71           N  
ATOM   1813  H   ASN B  25     -30.831 -38.066 -42.001  1.00 27.71           H  
ATOM   1814  CA  ASN B  25     -29.573 -37.687 -40.281  1.00 27.71           C  
ATOM   1815  HA  ASN B  25     -29.117 -38.449 -39.650  1.00 27.71           H  
ATOM   1816  C   ASN B  25     -30.132 -36.611 -39.315  1.00 27.71           C  
ATOM   1817  CB  ASN B  25     -28.447 -37.202 -41.209  1.00 27.71           C  
ATOM   1818  HB2 ASN B  25     -28.737 -36.269 -41.693  1.00 27.71           H  
ATOM   1819  HB3 ASN B  25     -28.263 -37.952 -41.978  1.00 27.71           H  
ATOM   1820  O   ASN B  25     -30.156 -35.421 -39.620  1.00 27.71           O  
ATOM   1821  CG  ASN B  25     -27.143 -36.998 -40.448  1.00 27.71           C  
ATOM   1822  ND2 ASN B  25     -26.123 -36.499 -41.103  1.00 27.71           N  
ATOM   1823 HD21 ASN B  25     -26.216 -36.239 -42.074  1.00 27.71           H  
ATOM   1824 HD22 ASN B  25     -25.271 -36.373 -40.575  1.00 27.71           H  
ATOM   1825  OD1 ASN B  25     -27.006 -37.303 -39.273  1.00 27.71           O  
ATOM   1826  N   MET B  26     -30.631 -37.053 -38.153  1.00 28.35           N  
ATOM   1827  H   MET B  26     -30.645 -38.058 -38.052  1.00 28.35           H  
ATOM   1828  CA  MET B  26     -31.471 -36.265 -37.230  1.00 28.35           C  
ATOM   1829  HA  MET B  26     -32.286 -35.812 -37.795  1.00 28.35           H  
ATOM   1830  C   MET B  26     -30.766 -35.140 -36.440  1.00 28.35           C  
ATOM   1831  CB  MET B  26     -32.066 -37.207 -36.165  1.00 28.35           C  
ATOM   1832  HB2 MET B  26     -31.238 -37.622 -35.589  1.00 28.35           H  
ATOM   1833  HB3 MET B  26     -32.686 -36.623 -35.485  1.00 28.35           H  
ATOM   1834  O   MET B  26     -31.281 -34.030 -36.317  1.00 28.35           O  
ATOM   1835  CG  MET B  26     -32.891 -38.399 -36.643  1.00 28.35           C  
ATOM   1836  HG2 MET B  26     -33.843 -38.054 -37.046  1.00 28.35           H  
ATOM   1837  HG3 MET B  26     -32.352 -38.930 -37.428  1.00 28.35           H  
ATOM   1838  SD  MET B  26     -33.183 -39.563 -35.281  1.00 28.35           S  
ATOM   1839  CE  MET B  26     -33.953 -40.906 -36.226  1.00 28.35           C  
ATOM   1840  HE1 MET B  26     -34.863 -40.550 -36.708  1.00 28.35           H  
ATOM   1841  HE2 MET B  26     -34.207 -41.735 -35.565  1.00 28.35           H  
ATOM   1842  HE3 MET B  26     -33.271 -41.263 -36.997  1.00 28.35           H  
ATOM   1843  N   ARG B  27     -29.669 -35.464 -35.738  1.00 27.28           N  
ATOM   1844  H   ARG B  27     -29.213 -36.329 -35.992  1.00 27.28           H  
ATOM   1845  CA  ARG B  27     -29.347 -34.870 -34.415  1.00 27.28           C  
ATOM   1846  HA  ARG B  27     -30.294 -34.582 -33.959  1.00 27.28           H  
ATOM   1847  C   ARG B  27     -28.578 -33.536 -34.444  1.00 27.28           C  
ATOM   1848  CB  ARG B  27     -28.706 -35.929 -33.488  1.00 27.28           C  
ATOM   1849  HB2 ARG B  27     -28.172 -35.440 -32.673  1.00 27.28           H  
ATOM   1850  HB3 ARG B  27     -27.979 -36.514 -34.052  1.00 27.28           H  
ATOM   1851  O   ARG B  27     -27.774 -33.273 -33.557  1.00 27.28           O  
ATOM   1852  CG  ARG B  27     -29.733 -36.860 -32.828  1.00 27.28           C  
ATOM   1853  HG2 ARG B  27     -30.464 -36.261 -32.285  1.00 27.28           H  
ATOM   1854  HG3 ARG B  27     -30.244 -37.453 -33.587  1.00 27.28           H  
ATOM   1855  CD  ARG B  27     -29.016 -37.796 -31.847  1.00 27.28           C  
ATOM   1856  HD2 ARG B  27     -28.430 -37.198 -31.149  1.00 27.28           H  
ATOM   1857  HD3 ARG B  27     -28.338 -38.431 -32.418  1.00 27.28           H  
ATOM   1858  NE  ARG B  27     -29.967 -38.627 -31.083  1.00 27.28           N  
ATOM   1859  HE  ARG B  27     -30.931 -38.328 -31.083  1.00 27.28           H  
ATOM   1860  NH1 ARG B  27     -28.475 -40.230 -30.383  1.00 27.28           N  
ATOM   1861 HH11 ARG B  27     -28.279 -41.085 -29.883  1.00 27.28           H  
ATOM   1862 HH12 ARG B  27     -27.743 -39.761 -30.899  1.00 27.28           H  
ATOM   1863  NH2 ARG B  27     -30.608 -40.356 -29.747  1.00 27.28           N  
ATOM   1864 HH21 ARG B  27     -31.560 -40.021 -29.772  1.00 27.28           H  
ATOM   1865 HH22 ARG B  27     -30.392 -41.211 -29.253  1.00 27.28           H  
ATOM   1866  CZ  ARG B  27     -29.679 -39.729 -30.411  1.00 27.28           C  
ATOM   1867  N   ASN B  28     -28.860 -32.657 -35.403  1.00 28.06           N  
ATOM   1868  H   ASN B  28     -29.550 -32.910 -36.095  1.00 28.06           H  
ATOM   1869  CA  ASN B  28     -28.224 -31.332 -35.460  1.00 28.06           C  
ATOM   1870  HA  ASN B  28     -27.156 -31.454 -35.278  1.00 28.06           H  
ATOM   1871  C   ASN B  28     -28.737 -30.337 -34.393  1.00 28.06           C  
ATOM   1872  CB  ASN B  28     -28.394 -30.769 -36.879  1.00 28.06           C  
ATOM   1873  HB2 ASN B  28     -28.096 -31.519 -37.611  1.00 28.06           H  
ATOM   1874  HB3 ASN B  28     -29.435 -30.500 -37.057  1.00 28.06           H  
ATOM   1875  O   ASN B  28     -28.114 -29.311 -34.158  1.00 28.06           O  
ATOM   1876  CG  ASN B  28     -27.500 -29.558 -37.090  1.00 28.06           C  
ATOM   1877  ND2 ASN B  28     -28.049 -28.373 -37.220  1.00 28.06           N  
ATOM   1878 HD21 ASN B  28     -29.042 -28.243 -37.092  1.00 28.06           H  
ATOM   1879 HD22 ASN B  28     -27.397 -27.603 -37.259  1.00 28.06           H  
ATOM   1880  OD1 ASN B  28     -26.290 -29.671 -37.136  1.00 28.06           O  
ATOM   1881  N   GLY B  29     -29.893 -30.593 -33.771  1.00 27.88           N  
ATOM   1882  H   GLY B  29     -30.387 -31.440 -34.013  1.00 27.88           H  
ATOM   1883  CA  GLY B  29     -30.589 -29.582 -32.962  1.00 27.88           C  
ATOM   1884  HA2 GLY B  29     -31.645 -29.846 -32.910  1.00 27.88           H  
ATOM   1885  HA3 GLY B  29     -30.516 -28.617 -33.464  1.00 27.88           H  
ATOM   1886  C   GLY B  29     -30.099 -29.376 -31.524  1.00 27.88           C  
ATOM   1887  O   GLY B  29     -30.700 -28.570 -30.819  1.00 27.88           O  
ATOM   1888  N   LEU B  30     -29.107 -30.134 -31.040  1.00 31.18           N  
ATOM   1889  H   LEU B  30     -28.540 -30.669 -31.682  1.00 31.18           H  
ATOM   1890  CA  LEU B  30     -28.767 -30.110 -29.614  1.00 31.18           C  
ATOM   1891  HA  LEU B  30     -29.715 -30.087 -29.076  1.00 31.18           H  
ATOM   1892  C   LEU B  30     -28.065 -28.830 -29.166  1.00 31.18           C  
ATOM   1893  CB  LEU B  30     -27.991 -31.368 -29.174  1.00 31.18           C  
ATOM   1894  HB2 LEU B  30     -27.298 -31.653 -29.966  1.00 31.18           H  
ATOM   1895  HB3 LEU B  30     -27.389 -31.126 -28.298  1.00 31.18           H  
ATOM   1896  O   LEU B  30     -27.464 -28.101 -29.948  1.00 31.18           O  
ATOM   1897  CG  LEU B  30     -28.880 -32.570 -28.808  1.00 31.18           C  
ATOM   1898  HG  LEU B  30     -29.408 -32.914 -29.698  1.00 31.18           H  
ATOM   1899  CD1 LEU B  30     -27.989 -33.704 -28.297  1.00 31.18           C  
ATOM   1900 HD11 LEU B  30     -28.591 -34.588 -28.091  1.00 31.18           H  
ATOM   1901 HD12 LEU B  30     -27.246 -33.951 -29.055  1.00 31.18           H  
ATOM   1902 HD13 LEU B  30     -27.476 -33.396 -27.386  1.00 31.18           H  
ATOM   1903  CD2 LEU B  30     -29.907 -32.278 -27.705  1.00 31.18           C  
ATOM   1904 HD21 LEU B  30     -30.377 -33.206 -27.381  1.00 31.18           H  
ATOM   1905 HD22 LEU B  30     -29.418 -31.811 -26.850  1.00 31.18           H  
ATOM   1906 HD23 LEU B  30     -30.698 -31.627 -28.078  1.00 31.18           H  
ATOM   1907  N   VAL B  31     -28.174 -28.609 -27.856  1.00 30.99           N  
ATOM   1908  H   VAL B  31     -28.679 -29.297 -27.316  1.00 30.99           H  
ATOM   1909  CA  VAL B  31     -27.650 -27.465 -27.121  1.00 30.99           C  
ATOM   1910  HA  VAL B  31     -28.298 -26.613 -27.329  1.00 30.99           H  
ATOM   1911  C   VAL B  31     -26.245 -27.073 -27.578  1.00 30.99           C  
ATOM   1912  CB  VAL B  31     -27.705 -27.717 -25.594  1.00 30.99           C  
ATOM   1913  HB  VAL B  31     -27.177 -26.907 -25.091  1.00 30.99           H  
ATOM   1914  O   VAL B  31     -25.244 -27.686 -27.208  1.00 30.99           O  
ATOM   1915  CG1 VAL B  31     -29.165 -27.685 -25.120  1.00 30.99           C  
ATOM   1916 HG11 VAL B  31     -29.200 -27.776 -24.034  1.00 30.99           H  
ATOM   1917 HG12 VAL B  31     -29.619 -26.733 -25.396  1.00 30.99           H  
ATOM   1918 HG13 VAL B  31     -29.737 -28.498 -25.567  1.00 30.99           H  
ATOM   1919  CG2 VAL B  31     -27.114 -29.057 -25.118  1.00 30.99           C  
ATOM   1920 HG21 VAL B  31     -27.641 -29.901 -25.564  1.00 30.99           H  
ATOM   1921 HG22 VAL B  31     -27.189 -29.123 -24.033  1.00 30.99           H  
ATOM   1922 HG23 VAL B  31     -26.057 -29.117 -25.377  1.00 30.99           H  
ATOM   1923  N   ASN B  32     -26.182 -25.941 -28.278  1.00 30.43           N  
ATOM   1924  H   ASN B  32     -27.034 -25.593 -28.694  1.00 30.43           H  
ATOM   1925  CA  ASN B  32     -25.108 -24.989 -28.061  1.00 30.43           C  
ATOM   1926  HA  ASN B  32     -24.143 -25.455 -28.263  1.00 30.43           H  
ATOM   1927  C   ASN B  32     -25.194 -24.612 -26.582  1.00 30.43           C  
ATOM   1928  CB  ASN B  32     -25.295 -23.762 -28.972  1.00 30.43           C  
ATOM   1929  HB2 ASN B  32     -26.288 -23.342 -28.814  1.00 30.43           H  
ATOM   1930  HB3 ASN B  32     -24.565 -23.001 -28.696  1.00 30.43           H  
ATOM   1931  O   ASN B  32     -25.892 -23.671 -26.213  1.00 30.43           O  
ATOM   1932  CG  ASN B  32     -25.113 -24.059 -30.446  1.00 30.43           C  
ATOM   1933  ND2 ASN B  32     -25.664 -23.231 -31.301  1.00 30.43           N  
ATOM   1934 HD21 ASN B  32     -25.525 -23.452 -32.277  1.00 30.43           H  
ATOM   1935 HD22 ASN B  32     -26.171 -22.422 -30.972  1.00 30.43           H  
ATOM   1936  OD1 ASN B  32     -24.468 -25.005 -30.859  1.00 30.43           O  
ATOM   1937  N   SER B  33     -24.560 -25.406 -25.719  1.00 30.61           N  
ATOM   1938  H   SER B  33     -24.148 -26.263 -26.059  1.00 30.61           H  
ATOM   1939  CA  SER B  33     -24.277 -24.974 -24.366  1.00 30.61           C  
ATOM   1940  HA  SER B  33     -25.198 -24.664 -23.871  1.00 30.61           H  
ATOM   1941  C   SER B  33     -23.376 -23.768 -24.521  1.00 30.61           C  
ATOM   1942  CB  SER B  33     -23.603 -26.069 -23.535  1.00 30.61           C  
ATOM   1943  HB2 SER B  33     -22.750 -26.475 -24.079  1.00 30.61           H  
ATOM   1944  HB3 SER B  33     -23.251 -25.641 -22.596  1.00 30.61           H  
ATOM   1945  O   SER B  33     -22.176 -23.905 -24.753  1.00 30.61           O  
ATOM   1946  OG  SER B  33     -24.527 -27.102 -23.254  1.00 30.61           O  
ATOM   1947  HG  SER B  33     -25.295 -26.711 -22.831  1.00 30.61           H  
ATOM   1948  N   GLU B  34     -23.992 -22.593 -24.432  1.00 33.67           N  
ATOM   1949  H   GLU B  34     -25.001 -22.576 -24.480  1.00 33.67           H  
ATOM   1950  CA  GLU B  34     -23.333 -21.344 -24.117  1.00 33.67           C  
ATOM   1951  HA  GLU B  34     -22.562 -21.127 -24.857  1.00 33.67           H  
ATOM   1952  C   GLU B  34     -22.670 -21.572 -22.763  1.00 33.67           C  
ATOM   1953  CB  GLU B  34     -24.353 -20.192 -24.111  1.00 33.67           C  
ATOM   1954  HB2 GLU B  34     -25.180 -20.463 -23.454  1.00 33.67           H  
ATOM   1955  HB3 GLU B  34     -23.879 -19.291 -23.720  1.00 33.67           H  
ATOM   1956  O   GLU B  34     -23.220 -21.290 -21.697  1.00 33.67           O  
ATOM   1957  CG  GLU B  34     -24.879 -19.903 -25.528  1.00 33.67           C  
ATOM   1958  HG2 GLU B  34     -25.135 -20.839 -26.024  1.00 33.67           H  
ATOM   1959  HG3 GLU B  34     -24.082 -19.438 -26.108  1.00 33.67           H  
ATOM   1960  CD  GLU B  34     -26.129 -19.013 -25.522  1.00 33.67           C  
ATOM   1961  OE1 GLU B  34     -26.094 -17.962 -26.201  1.00 33.67           O  
ATOM   1962  OE2 GLU B  34     -27.130 -19.426 -24.892  1.00 33.67           O  
ATOM   1963  N   VAL B  35     -21.469 -22.154 -22.816  1.00 33.71           N  
ATOM   1964  H   VAL B  35     -21.176 -22.537 -23.703  1.00 33.71           H  
ATOM   1965  CA  VAL B  35     -20.472 -21.991 -21.779  1.00 33.71           C  
ATOM   1966  HA  VAL B  35     -20.928 -22.254 -20.825  1.00 33.71           H  
ATOM   1967  C   VAL B  35     -20.218 -20.497 -21.797  1.00 33.71           C  
ATOM   1968  CB  VAL B  35     -19.181 -22.833 -21.971  1.00 33.71           C  
ATOM   1969  HB  VAL B  35     -18.331 -22.184 -22.181  1.00 33.71           H  
ATOM   1970  O   VAL B  35     -19.382 -19.984 -22.541  1.00 33.71           O  
ATOM   1971  CG1 VAL B  35     -18.871 -23.574 -20.664  1.00 33.71           C  
ATOM   1972 HG11 VAL B  35     -17.930 -24.115 -20.762  1.00 33.71           H  
ATOM   1973 HG12 VAL B  35     -19.672 -24.275 -20.429  1.00 33.71           H  
ATOM   1974 HG13 VAL B  35     -18.769 -22.852 -19.853  1.00 33.71           H  
ATOM   1975  CG2 VAL B  35     -19.243 -23.876 -23.096  1.00 33.71           C  
ATOM   1976 HG21 VAL B  35     -19.373 -23.375 -24.055  1.00 33.71           H  
ATOM   1977 HG22 VAL B  35     -18.309 -24.437 -23.131  1.00 33.71           H  
ATOM   1978 HG23 VAL B  35     -20.071 -24.565 -22.929  1.00 33.71           H  
ATOM   1979  N   HIS B  36     -21.031 -19.792 -21.013  1.00 32.44           N  
ATOM   1980  H   HIS B  36     -21.844 -20.263 -20.642  1.00 32.44           H  
ATOM   1981  CA  HIS B  36     -20.675 -18.515 -20.456  1.00 32.44           C  
ATOM   1982  HA  HIS B  36     -20.514 -17.788 -21.252  1.00 32.44           H  
ATOM   1983  C   HIS B  36     -19.363 -18.778 -19.737  1.00 32.44           C  
ATOM   1984  CB  HIS B  36     -21.771 -18.003 -19.511  1.00 32.44           C  
ATOM   1985  HB2 HIS B  36     -22.124 -18.815 -18.875  1.00 32.44           H  
ATOM   1986  HB3 HIS B  36     -21.339 -17.244 -18.859  1.00 32.44           H  
ATOM   1987  O   HIS B  36     -19.325 -19.185 -18.576  1.00 32.44           O  
ATOM   1988  CG  HIS B  36     -22.939 -17.379 -20.228  1.00 32.44           C  
ATOM   1989  CD2 HIS B  36     -24.098 -17.999 -20.614  1.00 32.44           C  
ATOM   1990  HD2 HIS B  36     -24.339 -19.043 -20.484  1.00 32.44           H  
ATOM   1991  ND1 HIS B  36     -23.046 -16.055 -20.590  1.00 32.44           N  
ATOM   1992  HD1 HIS B  36     -22.350 -15.339 -20.439  1.00 32.44           H  
ATOM   1993  CE1 HIS B  36     -24.242 -15.880 -21.176  1.00 32.44           C  
ATOM   1994  HE1 HIS B  36     -24.615 -14.947 -21.573  1.00 32.44           H  
ATOM   1995  NE2 HIS B  36     -24.923 -17.032 -21.197  1.00 32.44           N  
ATOM   1996  N   ASN B  37     -18.275 -18.576 -20.474  1.00 31.28           N  
ATOM   1997  H   ASN B  37     -18.385 -18.473 -21.472  1.00 31.28           H  
ATOM   1998  CA  ASN B  37     -17.017 -18.231 -19.880  1.00 31.28           C  
ATOM   1999  HA  ASN B  37     -16.705 -19.004 -19.178  1.00 31.28           H  
ATOM   2000  C   ASN B  37     -17.299 -16.951 -19.104  1.00 31.28           C  
ATOM   2001  CB  ASN B  37     -15.939 -18.059 -20.959  1.00 31.28           C  
ATOM   2002  HB2 ASN B  37     -15.157 -17.419 -20.549  1.00 31.28           H  
ATOM   2003  HB3 ASN B  37     -16.350 -17.556 -21.834  1.00 31.28           H  
ATOM   2004  O   ASN B  37     -17.182 -15.836 -19.612  1.00 31.28           O  
ATOM   2005  CG  ASN B  37     -15.262 -19.349 -21.384  1.00 31.28           C  
ATOM   2006  ND2 ASN B  37     -14.382 -19.260 -22.349  1.00 31.28           N  
ATOM   2007 HD21 ASN B  37     -14.025 -18.339 -22.557  1.00 31.28           H  
ATOM   2008 HD22 ASN B  37     -13.863 -20.102 -22.556  1.00 31.28           H  
ATOM   2009  OD1 ASN B  37     -15.474 -20.429 -20.855  1.00 31.28           O  
ATOM   2010  N   GLU B  38     -17.639 -17.126 -17.831  1.00 33.54           N  
ATOM   2011  H   GLU B  38     -17.947 -18.048 -17.555  1.00 33.54           H  
ATOM   2012  CA  GLU B  38     -17.391 -16.146 -16.791  1.00 33.54           C  
ATOM   2013  HA  GLU B  38     -17.738 -15.179 -17.157  1.00 33.54           H  
ATOM   2014  C   GLU B  38     -15.868 -16.016 -16.582  1.00 33.54           C  
ATOM   2015  CB  GLU B  38     -18.191 -16.454 -15.515  1.00 33.54           C  
ATOM   2016  HB2 GLU B  38     -17.830 -15.802 -14.720  1.00 33.54           H  
ATOM   2017  HB3 GLU B  38     -18.026 -17.489 -15.215  1.00 33.54           H  
ATOM   2018  O   GLU B  38     -15.350 -16.053 -15.468  1.00 33.54           O  
ATOM   2019  CG  GLU B  38     -19.694 -16.190 -15.691  1.00 33.54           C  
ATOM   2020  HG2 GLU B  38     -20.110 -16.907 -16.399  1.00 33.54           H  
ATOM   2021  HG3 GLU B  38     -19.837 -15.189 -16.099  1.00 33.54           H  
ATOM   2022  CD  GLU B  38     -20.410 -16.298 -14.338  1.00 33.54           C  
ATOM   2023  OE1 GLU B  38     -20.402 -15.285 -13.601  1.00 33.54           O  
ATOM   2024  OE2 GLU B  38     -20.910 -17.402 -14.028  1.00 33.54           O  
ATOM   2025  N   ASP B  39     -15.168 -15.716 -17.681  1.00 34.79           N  
ATOM   2026  H   ASP B  39     -15.662 -15.789 -18.560  1.00 34.79           H  
ATOM   2027  CA  ASP B  39     -14.014 -14.825 -17.747  1.00 34.79           C  
ATOM   2028  HA  ASP B  39     -13.238 -15.188 -17.072  1.00 34.79           H  
ATOM   2029  C   ASP B  39     -14.411 -13.399 -17.296  1.00 34.79           C  
ATOM   2030  CB  ASP B  39     -13.448 -14.809 -19.183  1.00 34.79           C  
ATOM   2031  HB2 ASP B  39     -14.249 -14.547 -19.874  1.00 34.79           H  
ATOM   2032  HB3 ASP B  39     -12.685 -14.034 -19.251  1.00 34.79           H  
ATOM   2033  O   ASP B  39     -13.599 -12.488 -17.326  1.00 34.79           O  
ATOM   2034  CG  ASP B  39     -12.798 -16.128 -19.623  1.00 34.79           C  
ATOM   2035  OD1 ASP B  39     -12.165 -16.783 -18.764  1.00 34.79           O  
ATOM   2036  OD2 ASP B  39     -12.939 -16.475 -20.820  1.00 34.79           O  
ATOM   2037  N   GLY B  40     -15.640 -13.191 -16.797  1.00 34.16           N  
ATOM   2038  H   GLY B  40     -16.308 -13.939 -16.922  1.00 34.16           H  
ATOM   2039  CA  GLY B  40     -16.023 -12.098 -15.898  1.00 34.16           C  
ATOM   2040  HA2 GLY B  40     -17.081 -12.194 -15.653  1.00 34.16           H  
ATOM   2041  HA3 GLY B  40     -15.867 -11.147 -16.407  1.00 34.16           H  
ATOM   2042  C   GLY B  40     -15.231 -12.076 -14.583  1.00 34.16           C  
ATOM   2043  O   GLY B  40     -15.187 -11.044 -13.923  1.00 34.16           O  
ATOM   2044  N   ARG B  41     -14.491 -13.150 -14.257  1.00 32.32           N  
ATOM   2045  H   ARG B  41     -14.634 -13.989 -14.801  1.00 32.32           H  
ATOM   2046  CA  ARG B  41     -13.256 -13.043 -13.454  1.00 32.32           C  
ATOM   2047  HA  ARG B  41     -13.404 -12.197 -12.783  1.00 32.32           H  
ATOM   2048  C   ARG B  41     -12.037 -12.599 -14.277  1.00 32.32           C  
ATOM   2049  CB  ARG B  41     -13.015 -14.237 -12.516  1.00 32.32           C  
ATOM   2050  HB2 ARG B  41     -12.009 -14.190 -12.100  1.00 32.32           H  
ATOM   2051  HB3 ARG B  41     -13.715 -14.161 -11.683  1.00 32.32           H  
ATOM   2052  O   ARG B  41     -10.904 -12.924 -13.929  1.00 32.32           O  
ATOM   2053  CG  ARG B  41     -13.238 -15.582 -13.194  1.00 32.32           C  
ATOM   2054  HG2 ARG B  41     -12.738 -15.615 -14.163  1.00 32.32           H  
ATOM   2055  HG3 ARG B  41     -14.314 -15.691 -13.327  1.00 32.32           H  
ATOM   2056  CD  ARG B  41     -12.751 -16.736 -12.324  1.00 32.32           C  
ATOM   2057  HD2 ARG B  41     -12.982 -16.518 -11.281  1.00 32.32           H  
ATOM   2058  HD3 ARG B  41     -11.673 -16.837 -12.446  1.00 32.32           H  
ATOM   2059  NE  ARG B  41     -13.448 -17.967 -12.718  1.00 32.32           N  
ATOM   2060  HE  ARG B  41     -14.217 -17.841 -13.361  1.00 32.32           H  
ATOM   2061  NH1 ARG B  41     -12.140 -19.472 -11.592  1.00 32.32           N  
ATOM   2062 HH11 ARG B  41     -11.514 -18.712 -11.367  1.00 32.32           H  
ATOM   2063 HH12 ARG B  41     -11.934 -20.427 -11.333  1.00 32.32           H  
ATOM   2064  NH2 ARG B  41     -13.963 -20.173 -12.685  1.00 32.32           N  
ATOM   2065 HH21 ARG B  41     -13.764 -21.128 -12.425  1.00 32.32           H  
ATOM   2066 HH22 ARG B  41     -14.758 -19.969 -13.274  1.00 32.32           H  
ATOM   2067  CZ  ARG B  41     -13.180 -19.196 -12.331  1.00 32.32           C  
ATOM   2068  N   ASN B  42     -12.257 -11.643 -15.178  1.00 33.52           N  
ATOM   2069  H   ASN B  42     -13.152 -11.635 -15.646  1.00 33.52           H  
ATOM   2070  CA  ASN B  42     -11.573 -10.362 -15.121  1.00 33.52           C  
ATOM   2071  HA  ASN B  42     -10.503 -10.555 -15.193  1.00 33.52           H  
ATOM   2072  C   ASN B  42     -11.839  -9.728 -13.747  1.00 33.52           C  
ATOM   2073  CB  ASN B  42     -11.975  -9.441 -16.293  1.00 33.52           C  
ATOM   2074  HB2 ASN B  42     -12.998  -9.089 -16.159  1.00 33.52           H  
ATOM   2075  HB3 ASN B  42     -11.911  -9.989 -17.233  1.00 33.52           H  
ATOM   2076  O   ASN B  42     -12.473  -8.685 -13.599  1.00 33.52           O  
ATOM   2077  CG  ASN B  42     -11.020  -8.253 -16.377  1.00 33.52           C  
ATOM   2078  ND2 ASN B  42     -11.470  -7.085 -16.764  1.00 33.52           N  
ATOM   2079 HD21 ASN B  42     -10.841  -6.324 -16.551  1.00 33.52           H  
ATOM   2080 HD22 ASN B  42     -12.463  -6.907 -16.795  1.00 33.52           H  
ATOM   2081  OD1 ASN B  42      -9.844  -8.378 -16.084  1.00 33.52           O  
ATOM   2082  N   GLY B  43     -11.298 -10.376 -12.712  1.00 33.50           N  
ATOM   2083  H   GLY B  43     -10.832 -11.244 -12.938  1.00 33.50           H  
ATOM   2084  CA  GLY B  43     -10.678  -9.604 -11.673  1.00 33.50           C  
ATOM   2085  HA2 GLY B  43     -11.394  -8.931 -11.202  1.00 33.50           H  
ATOM   2086  HA3 GLY B  43     -10.212 -10.252 -10.931  1.00 33.50           H  
ATOM   2087  C   GLY B  43      -9.614  -8.828 -12.411  1.00 33.50           C  
ATOM   2088  O   GLY B  43      -8.558  -9.387 -12.710  1.00 33.50           O  
ATOM   2089  N   ASP B  44      -9.935  -7.572 -12.720  1.00 30.42           N  
ATOM   2090  H   ASP B  44     -10.906  -7.295 -12.678  1.00 30.42           H  
ATOM   2091  CA  ASP B  44      -8.952  -6.547 -12.964  1.00 30.42           C  
ATOM   2092  HA  ASP B  44      -8.362  -6.805 -13.844  1.00 30.42           H  
ATOM   2093  C   ASP B  44      -8.053  -6.559 -11.714  1.00 30.42           C  
ATOM   2094  CB  ASP B  44      -9.617  -5.171 -13.198  1.00 30.42           C  
ATOM   2095  HB2 ASP B  44     -10.276  -4.949 -12.359  1.00 30.42           H  
ATOM   2096  HB3 ASP B  44      -8.834  -4.412 -13.205  1.00 30.42           H  
ATOM   2097  O   ASP B  44      -8.213  -5.777 -10.774  1.00 30.42           O  
ATOM   2098  CG  ASP B  44     -10.406  -5.039 -14.509  1.00 30.42           C  
ATOM   2099  OD1 ASP B  44      -9.779  -5.089 -15.591  1.00 30.42           O  
ATOM   2100  OD2 ASP B  44     -11.634  -4.819 -14.429  1.00 30.42           O  
ATOM   2101  N   VAL B  45      -7.040  -7.434 -11.729  1.00 37.51           N  
ATOM   2102  H   VAL B  45      -7.137  -8.175 -12.409  1.00 37.51           H  
ATOM   2103  CA  VAL B  45      -5.672  -7.039 -11.422  1.00 37.51           C  
ATOM   2104  HA  VAL B  45      -5.617  -6.662 -10.400  1.00 37.51           H  
ATOM   2105  C   VAL B  45      -5.415  -5.882 -12.361  1.00 37.51           C  
ATOM   2106  CB  VAL B  45      -4.634  -8.172 -11.610  1.00 37.51           C  
ATOM   2107  HB  VAL B  45      -3.669  -7.725 -11.846  1.00 37.51           H  
ATOM   2108  O   VAL B  45      -4.828  -6.042 -13.430  1.00 37.51           O  
ATOM   2109  CG1 VAL B  45      -4.442  -8.925 -10.292  1.00 37.51           C  
ATOM   2110 HG11 VAL B  45      -5.384  -9.384  -9.991  1.00 37.51           H  
ATOM   2111 HG12 VAL B  45      -4.113  -8.234  -9.516  1.00 37.51           H  
ATOM   2112 HG13 VAL B  45      -3.685  -9.699 -10.417  1.00 37.51           H  
ATOM   2113  CG2 VAL B  45      -4.974  -9.192 -12.707  1.00 37.51           C  
ATOM   2114 HG21 VAL B  45      -4.136  -9.875 -12.849  1.00 37.51           H  
ATOM   2115 HG22 VAL B  45      -5.160  -8.675 -13.649  1.00 37.51           H  
ATOM   2116 HG23 VAL B  45      -5.859  -9.769 -12.438  1.00 37.51           H  
ATOM   2117  N   SER B  46      -5.978  -4.731 -11.969  1.00 33.21           N  
ATOM   2118  H   SER B  46      -6.553  -4.757 -11.139  1.00 33.21           H  
ATOM   2119  CA  SER B  46      -5.856  -3.460 -12.641  1.00 33.21           C  
ATOM   2120  HA  SER B  46      -6.467  -3.452 -13.544  1.00 33.21           H  
ATOM   2121  C   SER B  46      -4.399  -3.392 -12.985  1.00 33.21           C  
ATOM   2122  CB  SER B  46      -6.274  -2.312 -11.711  1.00 33.21           C  
ATOM   2123  HB2 SER B  46      -5.918  -1.366 -12.119  1.00 33.21           H  
ATOM   2124  HB3 SER B  46      -7.362  -2.281 -11.665  1.00 33.21           H  
ATOM   2125  O   SER B  46      -3.587  -3.561 -12.071  1.00 33.21           O  
ATOM   2126  OG  SER B  46      -5.777  -2.481 -10.395  1.00 33.21           O  
ATOM   2127  HG  SER B  46      -4.839  -2.677 -10.445  1.00 33.21           H  
ATOM   2128  N   GLN B  47      -4.110  -3.310 -14.288  1.00 32.33           N  
ATOM   2129  H   GLN B  47      -4.889  -3.342 -14.930  1.00 32.33           H  
ATOM   2130  CA  GLN B  47      -2.773  -3.376 -14.875  1.00 32.33           C  
ATOM   2131  HA  GLN B  47      -2.258  -4.238 -14.451  1.00 32.33           H  
ATOM   2132  C   GLN B  47      -2.002  -2.137 -14.449  1.00 32.33           C  
ATOM   2133  CB  GLN B  47      -2.827  -3.602 -16.388  1.00 32.33           C  
ATOM   2134  HB2 GLN B  47      -1.852  -3.363 -16.814  1.00 32.33           H  
ATOM   2135  HB3 GLN B  47      -3.024  -4.657 -16.578  1.00 32.33           H  
ATOM   2136  O   GLN B  47      -1.772  -1.165 -15.167  1.00 32.33           O  
ATOM   2137  CG  GLN B  47      -3.917  -2.781 -17.084  1.00 32.33           C  
ATOM   2138  HG2 GLN B  47      -3.919  -1.761 -16.701  1.00 32.33           H  
ATOM   2139  HG3 GLN B  47      -4.895  -3.226 -16.901  1.00 32.33           H  
ATOM   2140  CD  GLN B  47      -3.676  -2.745 -18.579  1.00 32.33           C  
ATOM   2141  NE2 GLN B  47      -3.150  -1.659 -19.098  1.00 32.33           N  
ATOM   2142 HE21 GLN B  47      -2.893  -0.884 -18.504  1.00 32.33           H  
ATOM   2143 HE22 GLN B  47      -2.994  -1.687 -20.095  1.00 32.33           H  
ATOM   2144  OE1 GLN B  47      -3.915  -3.692 -19.304  1.00 32.33           O  
ATOM   2145  N   PHE B  48      -1.713  -2.205 -13.169  1.00 37.62           N  
ATOM   2146  H   PHE B  48      -2.032  -3.042 -12.702  1.00 37.62           H  
ATOM   2147  CA  PHE B  48      -1.059  -1.285 -12.324  1.00 37.62           C  
ATOM   2148  HA  PHE B  48      -1.617  -0.352 -12.241  1.00 37.62           H  
ATOM   2149  C   PHE B  48       0.300  -1.110 -12.971  1.00 37.62           C  
ATOM   2150  CB  PHE B  48      -0.931  -1.989 -10.981  1.00 37.62           C  
ATOM   2151  HB2 PHE B  48      -0.599  -3.015 -11.142  1.00 37.62           H  
ATOM   2152  HB3 PHE B  48      -0.082  -1.470 -10.537  1.00 37.62           H  
ATOM   2153  O   PHE B  48       1.013  -2.110 -13.125  1.00 37.62           O  
ATOM   2154  CG  PHE B  48      -2.096  -2.001  -9.983  1.00 37.62           C  
ATOM   2155  CD1 PHE B  48      -2.897  -0.863  -9.766  1.00 37.62           C  
ATOM   2156  HD1 PHE B  48      -2.786   0.011 -10.391  1.00 37.62           H  
ATOM   2157  CD2 PHE B  48      -2.283  -3.127  -9.149  1.00 37.62           C  
ATOM   2158  HD2 PHE B  48      -1.691  -4.016  -9.314  1.00 37.62           H  
ATOM   2159  CE1 PHE B  48      -3.791  -0.814  -8.681  1.00 37.62           C  
ATOM   2160  HE1 PHE B  48      -4.370   0.081  -8.504  1.00 37.62           H  
ATOM   2161  CE2 PHE B  48      -3.196  -3.090  -8.080  1.00 37.62           C  
ATOM   2162  HE2 PHE B  48      -3.325  -3.957  -7.449  1.00 37.62           H  
ATOM   2163  CZ  PHE B  48      -3.934  -1.922  -7.829  1.00 37.62           C  
ATOM   2164  HZ  PHE B  48      -4.631  -1.883  -7.005  1.00 37.62           H  
ATOM   2165  N   PRO B  49       0.638   0.106 -13.426  1.00 35.10           N  
ATOM   2166  CA  PRO B  49       1.880   0.301 -14.137  1.00 35.10           C  
ATOM   2167  HA  PRO B  49       1.864  -0.255 -15.074  1.00 35.10           H  
ATOM   2168  C   PRO B  49       2.989  -0.227 -13.239  1.00 35.10           C  
ATOM   2169  CB  PRO B  49       1.970   1.802 -14.427  1.00 35.10           C  
ATOM   2170  HB2 PRO B  49       1.584   1.996 -15.427  1.00 35.10           H  
ATOM   2171  HB3 PRO B  49       2.990   2.178 -14.337  1.00 35.10           H  
ATOM   2172  O   PRO B  49       3.100   0.180 -12.078  1.00 35.10           O  
ATOM   2173  CG  PRO B  49       1.036   2.434 -13.393  1.00 35.10           C  
ATOM   2174  HG2 PRO B  49       0.616   3.375 -13.747  1.00 35.10           H  
ATOM   2175  HG3 PRO B  49       1.571   2.583 -12.455  1.00 35.10           H  
ATOM   2176  CD  PRO B  49      -0.041   1.370 -13.201  1.00 35.10           C  
ATOM   2177  HD2 PRO B  49      -0.830   1.496 -13.942  1.00 35.10           H  
ATOM   2178  HD3 PRO B  49      -0.449   1.441 -12.193  1.00 35.10           H  
ATOM   2179  N   TYR B  50       3.765  -1.172 -13.770  1.00 34.91           N  
ATOM   2180  H   TYR B  50       3.536  -1.526 -14.688  1.00 34.91           H  
ATOM   2181  CA  TYR B  50       4.962  -1.682 -13.121  1.00 34.91           C  
ATOM   2182  HA  TYR B  50       4.733  -1.867 -12.072  1.00 34.91           H  
ATOM   2183  C   TYR B  50       5.989  -0.554 -13.199  1.00 34.91           C  
ATOM   2184  CB  TYR B  50       5.396  -3.018 -13.759  1.00 34.91           C  
ATOM   2185  HB2 TYR B  50       6.223  -2.871 -14.453  1.00 34.91           H  
ATOM   2186  HB3 TYR B  50       4.572  -3.412 -14.354  1.00 34.91           H  
ATOM   2187  O   TYR B  50       6.880  -0.541 -14.044  1.00 34.91           O  
ATOM   2188  CG  TYR B  50       5.776  -4.089 -12.752  1.00 34.91           C  
ATOM   2189  CD1 TYR B  50       7.095  -4.185 -12.264  1.00 34.91           C  
ATOM   2190  HD1 TYR B  50       7.841  -3.480 -12.599  1.00 34.91           H  
ATOM   2191  CD2 TYR B  50       4.801  -5.011 -12.325  1.00 34.91           C  
ATOM   2192  HD2 TYR B  50       3.786  -4.930 -12.687  1.00 34.91           H  
ATOM   2193  CE1 TYR B  50       7.443  -5.217 -11.368  1.00 34.91           C  
ATOM   2194  HE1 TYR B  50       8.459  -5.298 -11.014  1.00 34.91           H  
ATOM   2195  CE2 TYR B  50       5.144  -6.044 -11.434  1.00 34.91           C  
ATOM   2196  HE2 TYR B  50       4.401  -6.758 -11.110  1.00 34.91           H  
ATOM   2197  OH  TYR B  50       6.797  -7.166 -10.113  1.00 34.91           O  
ATOM   2198  HH  TYR B  50       7.728  -7.138  -9.882  1.00 34.91           H  
ATOM   2199  CZ  TYR B  50       6.467  -6.156 -10.961  1.00 34.91           C  
ATOM   2200  N   VAL B  51       5.772   0.478 -12.382  1.00 43.49           N  
ATOM   2201  H   VAL B  51       4.952   0.449 -11.793  1.00 43.49           H  
ATOM   2202  CA  VAL B  51       6.676   1.607 -12.265  1.00 43.49           C  
ATOM   2203  HA  VAL B  51       6.895   1.994 -13.260  1.00 43.49           H  
ATOM   2204  C   VAL B  51       7.935   1.013 -11.672  1.00 43.49           C  
ATOM   2205  CB  VAL B  51       6.101   2.749 -11.409  1.00 43.49           C  
ATOM   2206  HB  VAL B  51       5.912   2.383 -10.400  1.00 43.49           H  
ATOM   2207  O   VAL B  51       7.962   0.605 -10.509  1.00 43.49           O  
ATOM   2208  CG1 VAL B  51       7.093   3.919 -11.363  1.00 43.49           C  
ATOM   2209 HG11 VAL B  51       6.665   4.748 -10.799  1.00 43.49           H  
ATOM   2210 HG12 VAL B  51       8.017   3.607 -10.878  1.00 43.49           H  
ATOM   2211 HG13 VAL B  51       7.320   4.259 -12.374  1.00 43.49           H  
ATOM   2212  CG2 VAL B  51       4.783   3.296 -11.973  1.00 43.49           C  
ATOM   2213 HG21 VAL B  51       4.443   4.137 -11.368  1.00 43.49           H  
ATOM   2214 HG22 VAL B  51       4.922   3.624 -13.003  1.00 43.49           H  
ATOM   2215 HG23 VAL B  51       4.015   2.524 -11.938  1.00 43.49           H  
ATOM   2216  N   GLU B  52       8.952   0.879 -12.516  1.00 41.41           N  
ATOM   2217  H   GLU B  52       8.814   1.088 -13.495  1.00 41.41           H  
ATOM   2218  CA  GLU B  52      10.250   0.401 -12.093  1.00 41.41           C  
ATOM   2219  HA  GLU B  52      10.111  -0.524 -11.534  1.00 41.41           H  
ATOM   2220  C   GLU B  52      10.840   1.451 -11.159  1.00 41.41           C  
ATOM   2221  CB  GLU B  52      11.142   0.077 -13.294  1.00 41.41           C  
ATOM   2222  HB2 GLU B  52      10.624  -0.636 -13.935  1.00 41.41           H  
ATOM   2223  HB3 GLU B  52      11.349   0.985 -13.861  1.00 41.41           H  
ATOM   2224  O   GLU B  52      11.405   2.468 -11.563  1.00 41.41           O  
ATOM   2225  CG  GLU B  52      12.450  -0.552 -12.791  1.00 41.41           C  
ATOM   2226  HG2 GLU B  52      12.201  -1.395 -12.146  1.00 41.41           H  
ATOM   2227  HG3 GLU B  52      12.993   0.176 -12.188  1.00 41.41           H  
ATOM   2228  CD  GLU B  52      13.368  -1.038 -13.917  1.00 41.41           C  
ATOM   2229  OE1 GLU B  52      14.248  -1.866 -13.592  1.00 41.41           O  
ATOM   2230  OE2 GLU B  52      13.209  -0.569 -15.065  1.00 41.41           O  
ATOM   2231  N   PHE B  53      10.634   1.215  -9.870  1.00 47.31           N  
ATOM   2232  H   PHE B  53       9.983   0.480  -9.637  1.00 47.31           H  
ATOM   2233  CA  PHE B  53      11.125   2.062  -8.809  1.00 47.31           C  
ATOM   2234  HA  PHE B  53      10.945   3.102  -9.083  1.00 47.31           H  
ATOM   2235  C   PHE B  53      12.632   1.901  -8.681  1.00 47.31           C  
ATOM   2236  CB  PHE B  53      10.350   1.742  -7.533  1.00 47.31           C  
ATOM   2237  HB2 PHE B  53      10.853   2.196  -6.679  1.00 47.31           H  
ATOM   2238  HB3 PHE B  53      10.356   0.662  -7.388  1.00 47.31           H  
ATOM   2239  O   PHE B  53      13.138   1.152  -7.840  1.00 47.31           O  
ATOM   2240  CG  PHE B  53       8.924   2.244  -7.578  1.00 47.31           C  
ATOM   2241  CD1 PHE B  53       8.666   3.593  -7.873  1.00 47.31           C  
ATOM   2242  HD1 PHE B  53       9.474   4.295  -8.018  1.00 47.31           H  
ATOM   2243  CD2 PHE B  53       7.849   1.348  -7.447  1.00 47.31           C  
ATOM   2244  HD2 PHE B  53       8.037   0.297  -7.283  1.00 47.31           H  
ATOM   2245  CE1 PHE B  53       7.349   4.009  -8.095  1.00 47.31           C  
ATOM   2246  HE1 PHE B  53       7.166   5.008  -8.463  1.00 47.31           H  
ATOM   2247  CE2 PHE B  53       6.526   1.796  -7.586  1.00 47.31           C  
ATOM   2248  HE2 PHE B  53       5.699   1.107  -7.495  1.00 47.31           H  
ATOM   2249  CZ  PHE B  53       6.273   3.129  -7.919  1.00 47.31           C  
ATOM   2250  HZ  PHE B  53       5.260   3.456  -8.100  1.00 47.31           H  
ATOM   2251  N   THR B  54      13.346   2.658  -9.513  1.00 48.86           N  
ATOM   2252  H   THR B  54      12.856   3.147 -10.248  1.00 48.86           H  
ATOM   2253  CA  THR B  54      14.775   2.896  -9.353  1.00 48.86           C  
ATOM   2254  HA  THR B  54      15.288   1.949  -9.521  1.00 48.86           H  
ATOM   2255  C   THR B  54      15.024   3.345  -7.909  1.00 48.86           C  
ATOM   2256  CB  THR B  54      15.314   3.913 -10.376  1.00 48.86           C  
ATOM   2257  HB  THR B  54      16.394   3.990 -10.249  1.00 48.86           H  
ATOM   2258  O   THR B  54      14.293   4.153  -7.324  1.00 48.86           O  
ATOM   2259  CG2 THR B  54      15.023   3.513 -11.823  1.00 48.86           C  
ATOM   2260 HG21 THR B  54      15.529   4.199 -12.504  1.00 48.86           H  
ATOM   2261 HG22 THR B  54      13.952   3.547 -12.023  1.00 48.86           H  
ATOM   2262 HG23 THR B  54      15.384   2.502 -12.012  1.00 48.86           H  
ATOM   2263  OG1 THR B  54      14.744   5.173 -10.136  1.00 48.86           O  
ATOM   2264  HG1 THR B  54      14.977   5.783 -10.840  1.00 48.86           H  
ATOM   2265  N   GLY B  55      16.023   2.741  -7.263  1.00 55.71           N  
ATOM   2266  H   GLY B  55      16.545   2.034  -7.761  1.00 55.71           H  
ATOM   2267  CA  GLY B  55      16.120   2.772  -5.799  1.00 55.71           C  
ATOM   2268  HA2 GLY B  55      16.935   2.120  -5.486  1.00 55.71           H  
ATOM   2269  HA3 GLY B  55      15.190   2.383  -5.385  1.00 55.71           H  
ATOM   2270  C   GLY B  55      16.361   4.155  -5.181  1.00 55.71           C  
ATOM   2271  O   GLY B  55      16.224   4.299  -3.969  1.00 55.71           O  
ATOM   2272  N   ARG B  56      16.726   5.164  -5.985  1.00 60.97           N  
ATOM   2273  H   ARG B  56      16.704   4.995  -6.980  1.00 60.97           H  
ATOM   2274  CA  ARG B  56      16.956   6.536  -5.510  1.00 60.97           C  
ATOM   2275  HA  ARG B  56      17.376   6.498  -4.505  1.00 60.97           H  
ATOM   2276  C   ARG B  56      15.662   7.314  -5.372  1.00 60.97           C  
ATOM   2277  CB  ARG B  56      17.936   7.287  -6.417  1.00 60.97           C  
ATOM   2278  HB2 ARG B  56      17.990   8.321  -6.076  1.00 60.97           H  
ATOM   2279  HB3 ARG B  56      17.580   7.286  -7.448  1.00 60.97           H  
ATOM   2280  O   ARG B  56      15.426   7.877  -4.307  1.00 60.97           O  
ATOM   2281  CG  ARG B  56      19.331   6.661  -6.340  1.00 60.97           C  
ATOM   2282  HG2 ARG B  56      19.346   5.730  -6.908  1.00 60.97           H  
ATOM   2283  HG3 ARG B  56      19.580   6.449  -5.300  1.00 60.97           H  
ATOM   2284  CD  ARG B  56      20.373   7.627  -6.903  1.00 60.97           C  
ATOM   2285  HD2 ARG B  56      20.368   8.541  -6.309  1.00 60.97           H  
ATOM   2286  HD3 ARG B  56      20.082   7.882  -7.922  1.00 60.97           H  
ATOM   2287  NE  ARG B  56      21.719   7.024  -6.860  1.00 60.97           N  
ATOM   2288  HE  ARG B  56      21.985   6.580  -5.993  1.00 60.97           H  
ATOM   2289  NH1 ARG B  56      22.391   7.574  -8.990  1.00 60.97           N  
ATOM   2290 HH11 ARG B  56      21.520   8.064  -9.134  1.00 60.97           H  
ATOM   2291 HH12 ARG B  56      23.075   7.538  -9.731  1.00 60.97           H  
ATOM   2292  NH2 ARG B  56      23.746   6.388  -7.675  1.00 60.97           N  
ATOM   2293 HH21 ARG B  56      24.421   6.371  -8.425  1.00 60.97           H  
ATOM   2294 HH22 ARG B  56      23.962   5.937  -6.797  1.00 60.97           H  
ATOM   2295  CZ  ARG B  56      22.607   7.000  -7.839  1.00 60.97           C  
ATOM   2296  N   ASP B  57      14.811   7.275  -6.389  1.00 63.10           N  
ATOM   2297  H   ASP B  57      15.086   6.787  -7.229  1.00 63.10           H  
ATOM   2298  CA  ASP B  57      13.605   8.105  -6.492  1.00 63.10           C  
ATOM   2299  HA  ASP B  57      13.749   8.995  -5.879  1.00 63.10           H  
ATOM   2300  C   ASP B  57      12.367   7.395  -5.938  1.00 63.10           C  
ATOM   2301  CB  ASP B  57      13.457   8.596  -7.937  1.00 63.10           C  
ATOM   2302  HB2 ASP B  57      12.656   9.334  -7.995  1.00 63.10           H  
ATOM   2303  HB3 ASP B  57      13.207   7.753  -8.582  1.00 63.10           H  
ATOM   2304  O   ASP B  57      11.232   7.753  -6.240  1.00 63.10           O  
ATOM   2305  CG  ASP B  57      14.771   9.234  -8.394  1.00 63.10           C  
ATOM   2306  OD1 ASP B  57      15.243  10.142  -7.674  1.00 63.10           O  
ATOM   2307  OD2 ASP B  57      15.370   8.707  -9.357  1.00 63.10           O  
ATOM   2308  N   SER B  58      12.585   6.387  -5.092  1.00 72.29           N  
ATOM   2309  H   SER B  58      13.541   6.142  -4.881  1.00 72.29           H  
ATOM   2310  CA  SER B  58      11.541   5.606  -4.447  1.00 72.29           C  
ATOM   2311  HA  SER B  58      10.599   6.142  -4.558  1.00 72.29           H  
ATOM   2312  C   SER B  58      11.770   5.432  -2.949  1.00 72.29           C  
ATOM   2313  CB  SER B  58      11.386   4.255  -5.143  1.00 72.29           C  
ATOM   2314  HB2 SER B  58      10.628   3.676  -4.615  1.00 72.29           H  
ATOM   2315  HB3 SER B  58      11.041   4.427  -6.163  1.00 72.29           H  
ATOM   2316  O   SER B  58      12.902   5.357  -2.466  1.00 72.29           O  
ATOM   2317  OG  SER B  58      12.603   3.522  -5.182  1.00 72.29           O  
ATOM   2318  HG  SER B  58      13.114   3.861  -5.920  1.00 72.29           H  
ATOM   2319  N   VAL B  59      10.665   5.349  -2.213  1.00 73.57           N  
ATOM   2320  H   VAL B  59       9.782   5.425  -2.698  1.00 73.57           H  
ATOM   2321  CA  VAL B  59      10.612   4.859  -0.836  1.00 73.57           C  
ATOM   2322  HA  VAL B  59      11.625   4.831  -0.436  1.00 73.57           H  
ATOM   2323  C   VAL B  59      10.093   3.424  -0.817  1.00 73.57           C  
ATOM   2324  CB  VAL B  59       9.794   5.781   0.093  1.00 73.57           C  
ATOM   2325  HB  VAL B  59       9.862   5.380   1.104  1.00 73.57           H  
ATOM   2326  O   VAL B  59       9.422   2.963  -1.748  1.00 73.57           O  
ATOM   2327  CG1 VAL B  59      10.388   7.190   0.111  1.00 73.57           C  
ATOM   2328 HG11 VAL B  59      10.130   7.703  -0.816  1.00 73.57           H  
ATOM   2329 HG12 VAL B  59       9.964   7.755   0.942  1.00 73.57           H  
ATOM   2330 HG13 VAL B  59      11.471   7.143   0.224  1.00 73.57           H  
ATOM   2331  CG2 VAL B  59       8.312   5.892  -0.280  1.00 73.57           C  
ATOM   2332 HG21 VAL B  59       7.818   6.572   0.413  1.00 73.57           H  
ATOM   2333 HG22 VAL B  59       7.835   4.916  -0.197  1.00 73.57           H  
ATOM   2334 HG23 VAL B  59       8.205   6.279  -1.294  1.00 73.57           H  
ATOM   2335  N   THR B  60      10.398   2.699   0.255  1.00 74.95           N  
ATOM   2336  H   THR B  60      10.884   3.131   1.028  1.00 74.95           H  
ATOM   2337  CA  THR B  60       9.720   1.439   0.552  1.00 74.95           C  
ATOM   2338  HA  THR B  60       9.836   0.760  -0.294  1.00 74.95           H  
ATOM   2339  C   THR B  60       8.232   1.708   0.742  1.00 74.95           C  
ATOM   2340  CB  THR B  60      10.303   0.763   1.803  1.00 74.95           C  
ATOM   2341  HB  THR B  60       9.607   0.010   2.173  1.00 74.95           H  
ATOM   2342  O   THR B  60       7.821   2.661   1.400  1.00 74.95           O  
ATOM   2343  CG2 THR B  60      11.640   0.097   1.485  1.00 74.95           C  
ATOM   2344 HG21 THR B  60      11.499  -0.657   0.711  1.00 74.95           H  
ATOM   2345 HG22 THR B  60      12.026  -0.390   2.380  1.00 74.95           H  
ATOM   2346 HG23 THR B  60      12.359   0.841   1.144  1.00 74.95           H  
ATOM   2347  OG1 THR B  60      10.557   1.716   2.809  1.00 74.95           O  
ATOM   2348  HG1 THR B  60      10.710   1.257   3.637  1.00 74.95           H  
ATOM   2349  N   CYS B  61       7.395   0.863   0.150  1.00 69.65           N  
ATOM   2350  H   CYS B  61       7.766   0.106  -0.407  1.00 69.65           H  
ATOM   2351  CA  CYS B  61       5.971   0.886   0.425  1.00 69.65           C  
ATOM   2352  HA  CYS B  61       5.568   1.862   0.157  1.00 69.65           H  
ATOM   2353  C   CYS B  61       5.738   0.600   1.914  1.00 69.65           C  
ATOM   2354  CB  CYS B  61       5.340  -0.198  -0.440  1.00 69.65           C  
ATOM   2355  HB2 CYS B  61       5.406   0.117  -1.482  1.00 69.65           H  
ATOM   2356  HB3 CYS B  61       5.896  -1.126  -0.307  1.00 69.65           H  
ATOM   2357  O   CYS B  61       6.194  -0.449   2.361  1.00 69.65           O  
ATOM   2358  SG  CYS B  61       3.636  -0.503   0.063  1.00 69.65           S  
ATOM   2359  HG  CYS B  61       3.191   0.739  -0.149  1.00 69.65           H  
ATOM   2360  N   PRO B  62       5.003   1.436   2.669  1.00 69.60           N  
ATOM   2361  CA  PRO B  62       4.745   1.164   4.079  1.00 69.60           C  
ATOM   2362  HA  PRO B  62       5.668   0.857   4.572  1.00 69.60           H  
ATOM   2363  C   PRO B  62       3.714   0.038   4.276  1.00 69.60           C  
ATOM   2364  CB  PRO B  62       4.306   2.512   4.661  1.00 69.60           C  
ATOM   2365  HB2 PRO B  62       5.190   3.079   4.954  1.00 69.60           H  
ATOM   2366  HB3 PRO B  62       3.639   2.399   5.515  1.00 69.60           H  
ATOM   2367  O   PRO B  62       3.769  -0.669   5.269  1.00 69.60           O  
ATOM   2368  CG  PRO B  62       3.632   3.210   3.480  1.00 69.60           C  
ATOM   2369  HG2 PRO B  62       2.604   2.861   3.384  1.00 69.60           H  
ATOM   2370  HG3 PRO B  62       3.663   4.296   3.577  1.00 69.60           H  
ATOM   2371  CD  PRO B  62       4.446   2.724   2.283  1.00 69.60           C  
ATOM   2372  HD2 PRO B  62       5.253   3.426   2.075  1.00 69.60           H  
ATOM   2373  HD3 PRO B  62       3.787   2.618   1.422  1.00 69.60           H  
ATOM   2374  N   THR B  63       2.802  -0.192   3.321  1.00 68.85           N  
ATOM   2375  H   THR B  63       2.762   0.451   2.543  1.00 68.85           H  
ATOM   2376  CA  THR B  63       1.745  -1.221   3.415  1.00 68.85           C  
ATOM   2377  HA  THR B  63       1.190  -1.086   4.343  1.00 68.85           H  
ATOM   2378  C   THR B  63       2.266  -2.651   3.406  1.00 68.85           C  
ATOM   2379  CB  THR B  63       0.789  -1.112   2.226  1.00 68.85           C  
ATOM   2380  HB  THR B  63       1.352  -1.288   1.310  1.00 68.85           H  
ATOM   2381  O   THR B  63       1.955  -3.436   4.291  1.00 68.85           O  
ATOM   2382  CG2 THR B  63      -0.334  -2.150   2.260  1.00 68.85           C  
ATOM   2383 HG21 THR B  63      -1.136  -1.868   1.578  1.00 68.85           H  
ATOM   2384 HG22 THR B  63      -0.711  -2.280   3.274  1.00 68.85           H  
ATOM   2385 HG23 THR B  63       0.063  -3.111   1.934  1.00 68.85           H  
ATOM   2386  OG1 THR B  63       0.289   0.196   2.125  1.00 68.85           O  
ATOM   2387  HG1 THR B  63      -0.389   0.309   2.796  1.00 68.85           H  
ATOM   2388  N   CYS B  64       3.007  -3.009   2.358  1.00 70.92           N  
ATOM   2389  H   CYS B  64       3.216  -2.313   1.656  1.00 70.92           H  
ATOM   2390  CA  CYS B  64       3.657  -4.311   2.230  1.00 70.92           C  
ATOM   2391  HA  CYS B  64       3.176  -5.038   2.884  1.00 70.92           H  
ATOM   2392  C   CYS B  64       5.119  -4.250   2.621  1.00 70.92           C  
ATOM   2393  CB  CYS B  64       3.568  -4.799   0.797  1.00 70.92           C  
ATOM   2394  HB2 CYS B  64       4.035  -5.782   0.731  1.00 70.92           H  
ATOM   2395  HB3 CYS B  64       2.519  -4.892   0.516  1.00 70.92           H  
ATOM   2396  O   CYS B  64       5.849  -5.215   2.414  1.00 70.92           O  
ATOM   2397  SG  CYS B  64       4.515  -3.686  -0.264  1.00 70.92           S  
ATOM   2398  HG  CYS B  64       5.673  -3.859   0.379  1.00 70.92           H  
ATOM   2399  N   GLN B  65       5.575  -3.103   3.113  1.00 73.66           N  
ATOM   2400  H   GLN B  65       4.935  -2.336   3.261  1.00 73.66           H  
ATOM   2401  CA  GLN B  65       6.859  -3.010   3.765  1.00 73.66           C  
ATOM   2402  HA  GLN B  65       6.979  -1.993   4.140  1.00 73.66           H  
ATOM   2403  C   GLN B  65       8.067  -3.315   2.856  1.00 73.66           C  
ATOM   2404  CB  GLN B  65       6.807  -3.939   4.966  1.00 73.66           C  
ATOM   2405  HB2 GLN B  65       7.714  -3.636   5.489  1.00 73.66           H  
ATOM   2406  HB3 GLN B  65       6.959  -4.967   4.637  1.00 73.66           H  
ATOM   2407  O   GLN B  65       9.015  -3.978   3.263  1.00 73.66           O  
ATOM   2408  CG  GLN B  65       5.537  -3.880   5.861  1.00 73.66           C  
ATOM   2409  HG2 GLN B  65       4.645  -4.076   5.266  1.00 73.66           H  
ATOM   2410  HG3 GLN B  65       5.430  -2.882   6.286  1.00 73.66           H  
ATOM   2411  CD  GLN B  65       5.518  -4.931   6.975  1.00 73.66           C  
ATOM   2412  NE2 GLN B  65       5.863  -6.167   6.692  1.00 73.66           N  
ATOM   2413 HE21 GLN B  65       5.896  -6.824   7.459  1.00 73.66           H  
ATOM   2414 HE22 GLN B  65       6.257  -6.411   5.795  1.00 73.66           H  
ATOM   2415  OE1 GLN B  65       5.178  -4.690   8.119  1.00 73.66           O  
ATOM   2416  N   GLY B  66       8.020  -2.925   1.580  1.00 74.67           N  
ATOM   2417  H   GLY B  66       7.278  -2.298   1.305  1.00 74.67           H  
ATOM   2418  CA  GLY B  66       9.037  -3.346   0.602  1.00 74.67           C  
ATOM   2419  HA2 GLY B  66       9.993  -3.455   1.115  1.00 74.67           H  
ATOM   2420  HA3 GLY B  66       9.193  -2.570  -0.148  1.00 74.67           H  
ATOM   2421  C   GLY B  66       8.774  -4.683  -0.106  1.00 74.67           C  
ATOM   2422  O   GLY B  66       9.282  -4.877  -1.203  1.00 74.67           O  
ATOM   2423  N   THR B  67       7.954  -5.586   0.444  1.00 72.70           N  
ATOM   2424  H   THR B  67       7.580  -5.394   1.363  1.00 72.70           H  
ATOM   2425  CA  THR B  67       7.797  -6.963  -0.089  1.00 72.70           C  
ATOM   2426  HA  THR B  67       8.784  -7.356  -0.334  1.00 72.70           H  
ATOM   2427  C   THR B  67       6.944  -7.080  -1.362  1.00 72.70           C  
ATOM   2428  CB  THR B  67       7.167  -7.901   0.949  1.00 72.70           C  
ATOM   2429  HB  THR B  67       7.181  -8.915   0.548  1.00 72.70           H  
ATOM   2430  O   THR B  67       6.899  -8.134  -1.991  1.00 72.70           O  
ATOM   2431  CG2 THR B  67       7.848  -7.921   2.317  1.00 72.70           C  
ATOM   2432 HG21 THR B  67       7.357  -8.658   2.952  1.00 72.70           H  
ATOM   2433 HG22 THR B  67       8.892  -8.209   2.199  1.00 72.70           H  
ATOM   2434 HG23 THR B  67       7.804  -6.945   2.801  1.00 72.70           H  
ATOM   2435  OG1 THR B  67       5.834  -7.505   1.121  1.00 72.70           O  
ATOM   2436  HG1 THR B  67       5.830  -6.790   1.762  1.00 72.70           H  
ATOM   2437  N   GLY B  68       6.190  -6.036  -1.714  1.00 73.74           N  
ATOM   2438  H   GLY B  68       6.251  -5.209  -1.137  1.00 73.74           H  
ATOM   2439  CA  GLY B  68       5.265  -6.033  -2.854  1.00 73.74           C  
ATOM   2440  HA2 GLY B  68       4.996  -5.008  -3.108  1.00 73.74           H  
ATOM   2441  HA3 GLY B  68       5.790  -6.478  -3.699  1.00 73.74           H  
ATOM   2442  C   GLY B  68       3.970  -6.820  -2.656  1.00 73.74           C  
ATOM   2443  O   GLY B  68       3.013  -6.649  -3.409  1.00 73.74           O  
ATOM   2444  N   ARG B  69       3.891  -7.657  -1.627  1.00 74.47           N  
ATOM   2445  H   ARG B  69       4.681  -7.707  -1.000  1.00 74.47           H  
ATOM   2446  CA  ARG B  69       2.789  -8.586  -1.375  1.00 74.47           C  
ATOM   2447  HA  ARG B  69       1.948  -8.397  -2.042  1.00 74.47           H  
ATOM   2448  C   ARG B  69       2.281  -8.418   0.040  1.00 74.47           C  
ATOM   2449  CB  ARG B  69       3.296 -10.009  -1.598  1.00 74.47           C  
ATOM   2450  HB2 ARG B  69       2.571 -10.722  -1.205  1.00 74.47           H  
ATOM   2451  HB3 ARG B  69       4.237 -10.128  -1.061  1.00 74.47           H  
ATOM   2452  O   ARG B  69       2.891  -7.731   0.843  1.00 74.47           O  
ATOM   2453  CG  ARG B  69       3.531 -10.325  -3.073  1.00 74.47           C  
ATOM   2454  HG2 ARG B  69       2.579 -10.314  -3.604  1.00 74.47           H  
ATOM   2455  HG3 ARG B  69       4.199  -9.585  -3.514  1.00 74.47           H  
ATOM   2456  CD  ARG B  69       4.180 -11.706  -3.186  1.00 74.47           C  
ATOM   2457  HD2 ARG B  69       3.538 -12.458  -2.728  1.00 74.47           H  
ATOM   2458  HD3 ARG B  69       5.122 -11.699  -2.638  1.00 74.47           H  
ATOM   2459  NE  ARG B  69       4.458 -12.030  -4.593  1.00 74.47           N  
ATOM   2460  HE  ARG B  69       5.339 -11.696  -4.957  1.00 74.47           H  
ATOM   2461  NH1 ARG B  69       2.536 -13.214  -5.029  1.00 74.47           N  
ATOM   2462 HH11 ARG B  69       1.923 -13.697  -5.670  1.00 74.47           H  
ATOM   2463 HH12 ARG B  69       2.291 -13.168  -4.050  1.00 74.47           H  
ATOM   2464  NH2 ARG B  69       4.008 -12.810  -6.671  1.00 74.47           N  
ATOM   2465 HH21 ARG B  69       3.401 -13.292  -7.318  1.00 74.47           H  
ATOM   2466 HH22 ARG B  69       4.866 -12.392  -7.000  1.00 74.47           H  
ATOM   2467  CZ  ARG B  69       3.666 -12.685  -5.419  1.00 74.47           C  
ATOM   2468  N   ILE B  70       1.139  -9.006   0.337  1.00 72.43           N  
ATOM   2469  H   ILE B  70       0.636  -9.505  -0.382  1.00 72.43           H  
ATOM   2470  CA  ILE B  70       0.612  -9.036   1.697  1.00 72.43           C  
ATOM   2471  HA  ILE B  70       1.459  -9.173   2.370  1.00 72.43           H  
ATOM   2472  C   ILE B  70      -0.267 -10.271   1.881  1.00 72.43           C  
ATOM   2473  CB  ILE B  70      -0.099  -7.720   2.063  1.00 72.43           C  
ATOM   2474  HB  ILE B  70      -1.067  -8.028   2.458  1.00 72.43           H  
ATOM   2475  O   ILE B  70      -0.778 -10.777   0.880  1.00 72.43           O  
ATOM   2476  CG1 ILE B  70      -0.374  -6.728   0.909  1.00 72.43           C  
ATOM   2477 HG12 ILE B  70       0.569  -6.274   0.603  1.00 72.43           H  
ATOM   2478 HG13 ILE B  70      -0.798  -7.267   0.062  1.00 72.43           H  
ATOM   2479  CG2 ILE B  70       0.764  -7.035   3.155  1.00 72.43           C  
ATOM   2480 HG21 ILE B  70       0.399  -6.044   3.424  1.00 72.43           H  
ATOM   2481 HG22 ILE B  70       1.793  -6.908   2.818  1.00 72.43           H  
ATOM   2482 HG23 ILE B  70       0.784  -7.641   4.061  1.00 72.43           H  
ATOM   2483  CD1 ILE B  70      -1.349  -5.602   1.268  1.00 72.43           C  
ATOM   2484 HD11 ILE B  70      -1.378  -4.877   0.455  1.00 72.43           H  
ATOM   2485 HD12 ILE B  70      -2.347  -6.011   1.426  1.00 72.43           H  
ATOM   2486 HD13 ILE B  70      -1.023  -5.071   2.162  1.00 72.43           H  
ATOM   2487  N   PRO B  71      -0.421 -10.824   3.098  1.00 69.70           N  
ATOM   2488  CA  PRO B  71      -1.017 -12.135   3.239  1.00 69.70           C  
ATOM   2489  HA  PRO B  71      -0.615 -12.798   2.472  1.00 69.70           H  
ATOM   2490  C   PRO B  71      -2.530 -12.034   3.070  1.00 69.70           C  
ATOM   2491  CB  PRO B  71      -0.586 -12.671   4.600  1.00 69.70           C  
ATOM   2492  HB2 PRO B  71       0.334 -13.246   4.493  1.00 69.70           H  
ATOM   2493  HB3 PRO B  71      -1.357 -13.294   5.053  1.00 69.70           H  
ATOM   2494  O   PRO B  71      -3.160 -11.039   3.454  1.00 69.70           O  
ATOM   2495  CG  PRO B  71      -0.327 -11.411   5.421  1.00 69.70           C  
ATOM   2496  HG2 PRO B  71       0.558 -11.518   6.048  1.00 69.70           H  
ATOM   2497  HG3 PRO B  71      -1.201 -11.248   6.053  1.00 69.70           H  
ATOM   2498  CD  PRO B  71      -0.172 -10.259   4.416  1.00 69.70           C  
ATOM   2499  HD2 PRO B  71      -0.919  -9.494   4.629  1.00 69.70           H  
ATOM   2500  HD3 PRO B  71       0.824  -9.822   4.492  1.00 69.70           H  
ATOM   2501  N   ARG B  72      -3.119 -13.085   2.498  1.00 64.76           N  
ATOM   2502  H   ARG B  72      -2.543 -13.884   2.276  1.00 64.76           H  
ATOM   2503  CA  ARG B  72      -4.569 -13.184   2.333  1.00 64.76           C  
ATOM   2504  HA  ARG B  72      -4.892 -12.349   1.711  1.00 64.76           H  
ATOM   2505  C   ARG B  72      -5.272 -13.040   3.676  1.00 64.76           C  
ATOM   2506  CB  ARG B  72      -4.983 -14.497   1.663  1.00 64.76           C  
ATOM   2507  HB2 ARG B  72      -6.052 -14.645   1.815  1.00 64.76           H  
ATOM   2508  HB3 ARG B  72      -4.451 -15.329   2.125  1.00 64.76           H  
ATOM   2509  O   ARG B  72      -4.772 -13.474   4.712  1.00 64.76           O  
ATOM   2510  CG  ARG B  72      -4.722 -14.474   0.157  1.00 64.76           C  
ATOM   2511  HG2 ARG B  72      -5.225 -13.615  -0.287  1.00 64.76           H  
ATOM   2512  HG3 ARG B  72      -3.649 -14.396  -0.015  1.00 64.76           H  
ATOM   2513  CD  ARG B  72      -5.272 -15.750  -0.489  1.00 64.76           C  
ATOM   2514  HD2 ARG B  72      -5.168 -16.576   0.214  1.00 64.76           H  
ATOM   2515  HD3 ARG B  72      -6.332 -15.626  -0.708  1.00 64.76           H  
ATOM   2516  NE  ARG B  72      -4.517 -16.098  -1.697  1.00 64.76           N  
ATOM   2517  HE  ARG B  72      -3.794 -16.794  -1.584  1.00 64.76           H  
ATOM   2518  NH1 ARG B  72      -5.475 -14.677  -3.233  1.00 64.76           N  
ATOM   2519 HH11 ARG B  72      -6.131 -14.367  -2.530  1.00 64.76           H  
ATOM   2520 HH12 ARG B  72      -5.497 -14.289  -4.165  1.00 64.76           H  
ATOM   2521  NH2 ARG B  72      -3.681 -15.910  -3.772  1.00 64.76           N  
ATOM   2522 HH21 ARG B  72      -2.937 -16.507  -3.441  1.00 64.76           H  
ATOM   2523 HH22 ARG B  72      -3.572 -15.397  -4.635  1.00 64.76           H  
ATOM   2524  CZ  ARG B  72      -4.573 -15.557  -2.895  1.00 64.76           C  
ATOM   2525  N   GLY B  73      -6.434 -12.401   3.667  1.00 60.59           N  
ATOM   2526  H   GLY B  73      -6.757 -12.062   2.772  1.00 60.59           H  
ATOM   2527  CA  GLY B  73      -7.242 -12.150   4.862  1.00 60.59           C  
ATOM   2528  HA2 GLY B  73      -7.292 -13.066   5.451  1.00 60.59           H  
ATOM   2529  HA3 GLY B  73      -8.254 -11.888   4.552  1.00 60.59           H  
ATOM   2530  C   GLY B  73      -6.709 -11.035   5.770  1.00 60.59           C  
ATOM   2531  O   GLY B  73      -7.514 -10.296   6.342  1.00 60.59           O  
ATOM   2532  N   GLN B  74      -5.391 -10.804   5.837  1.00 57.18           N  
ATOM   2533  H   GLN B  74      -4.755 -11.442   5.380  1.00 57.18           H  
ATOM   2534  CA  GLN B  74      -4.891  -9.511   6.312  1.00 57.18           C  
ATOM   2535  HA  GLN B  74      -5.453  -9.229   7.202  1.00 57.18           H  
ATOM   2536  C   GLN B  74      -5.148  -8.406   5.286  1.00 57.18           C  
ATOM   2537  CB  GLN B  74      -3.413  -9.537   6.714  1.00 57.18           C  
ATOM   2538  HB2 GLN B  74      -2.820  -9.882   5.867  1.00 57.18           H  
ATOM   2539  HB3 GLN B  74      -3.112  -8.515   6.945  1.00 57.18           H  
ATOM   2540  O   GLN B  74      -5.190  -7.257   5.689  1.00 57.18           O  
ATOM   2541  CG  GLN B  74      -3.137 -10.389   7.963  1.00 57.18           C  
ATOM   2542  HG2 GLN B  74      -3.200 -11.447   7.710  1.00 57.18           H  
ATOM   2543  HG3 GLN B  74      -3.898 -10.171   8.712  1.00 57.18           H  
ATOM   2544  CD  GLN B  74      -1.770 -10.102   8.589  1.00 57.18           C  
ATOM   2545  NE2 GLN B  74      -1.599 -10.332   9.871  1.00 57.18           N  
ATOM   2546 HE21 GLN B  74      -2.358 -10.654  10.455  1.00 57.18           H  
ATOM   2547 HE22 GLN B  74      -0.689 -10.093  10.238  1.00 57.18           H  
ATOM   2548  OE1 GLN B  74      -0.828  -9.662   7.953  1.00 57.18           O  
ATOM   2549  N   GLU B  75      -5.390  -8.701   4.004  1.00 56.56           N  
ATOM   2550  H   GLU B  75      -5.236  -9.653   3.704  1.00 56.56           H  
ATOM   2551  CA  GLU B  75      -5.753  -7.712   2.965  1.00 56.56           C  
ATOM   2552  HA  GLU B  75      -4.856  -7.165   2.678  1.00 56.56           H  
ATOM   2553  C   GLU B  75      -6.804  -6.674   3.421  1.00 56.56           C  
ATOM   2554  CB  GLU B  75      -6.228  -8.463   1.711  1.00 56.56           C  
ATOM   2555  HB2 GLU B  75      -6.333  -7.758   0.886  1.00 56.56           H  
ATOM   2556  HB3 GLU B  75      -5.449  -9.176   1.442  1.00 56.56           H  
ATOM   2557  O   GLU B  75      -6.698  -5.496   3.096  1.00 56.56           O  
ATOM   2558  CG  GLU B  75      -7.565  -9.199   1.914  1.00 56.56           C  
ATOM   2559  HG2 GLU B  75      -8.385  -8.496   1.766  1.00 56.56           H  
ATOM   2560  HG3 GLU B  75      -7.633  -9.568   2.937  1.00 56.56           H  
ATOM   2561  CD  GLU B  75      -7.710 -10.403   0.982  1.00 56.56           C  
ATOM   2562  OE1 GLU B  75      -8.702 -10.459   0.231  1.00 56.56           O  
ATOM   2563  OE2 GLU B  75      -6.859 -11.314   1.099  1.00 56.56           O  
ATOM   2564  N   ASN B  76      -7.758  -7.088   4.265  1.00 50.46           N  
ATOM   2565  H   ASN B  76      -7.770  -8.072   4.490  1.00 50.46           H  
ATOM   2566  CA  ASN B  76      -8.798  -6.232   4.840  1.00 50.46           C  
ATOM   2567  HA  ASN B  76      -9.106  -5.508   4.086  1.00 50.46           H  
ATOM   2568  C   ASN B  76      -8.366  -5.417   6.063  1.00 50.46           C  
ATOM   2569  CB  ASN B  76     -10.000  -7.112   5.206  1.00 50.46           C  
ATOM   2570  HB2 ASN B  76     -10.700  -6.547   5.821  1.00 50.46           H  
ATOM   2571  HB3 ASN B  76      -9.668  -7.979   5.777  1.00 50.46           H  
ATOM   2572  O   ASN B  76      -9.036  -4.432   6.360  1.00 50.46           O  
ATOM   2573  CG  ASN B  76     -10.758  -7.552   3.974  1.00 50.46           C  
ATOM   2574  ND2 ASN B  76     -11.143  -8.802   3.895  1.00 50.46           N  
ATOM   2575 HD21 ASN B  76     -10.887  -9.475   4.602  1.00 50.46           H  
ATOM   2576 HD22 ASN B  76     -11.550  -9.073   3.011  1.00 50.46           H  
ATOM   2577  OD1 ASN B  76     -11.030  -6.769   3.083  1.00 50.46           O  
ATOM   2578  N   GLN B  77      -7.303  -5.838   6.757  1.00 49.68           N  
ATOM   2579  H   GLN B  77      -6.833  -6.655   6.394  1.00 49.68           H  
ATOM   2580  CA  GLN B  77      -6.535  -5.079   7.763  1.00 49.68           C  
ATOM   2581  HA  GLN B  77      -7.205  -4.466   8.366  1.00 49.68           H  
ATOM   2582  C   GLN B  77      -5.498  -4.167   7.092  1.00 49.68           C  
ATOM   2583  CB  GLN B  77      -5.797  -6.049   8.701  1.00 49.68           C  
ATOM   2584  HB2 GLN B  77      -5.095  -6.655   8.127  1.00 49.68           H  
ATOM   2585  HB3 GLN B  77      -5.220  -5.472   9.423  1.00 49.68           H  
ATOM   2586  O   GLN B  77      -4.953  -3.256   7.710  1.00 49.68           O  
ATOM   2587  CG  GLN B  77      -6.748  -6.974   9.468  1.00 49.68           C  
ATOM   2588  HG2 GLN B  77      -7.335  -6.387  10.174  1.00 49.68           H  
ATOM   2589  HG3 GLN B  77      -7.435  -7.462   8.777  1.00 49.68           H  
ATOM   2590  CD  GLN B  77      -5.987  -8.047  10.233  1.00 49.68           C  
ATOM   2591  NE2 GLN B  77      -6.183  -9.308   9.913  1.00 49.68           N  
ATOM   2592 HE21 GLN B  77      -6.828  -9.567   9.180  1.00 49.68           H  
ATOM   2593 HE22 GLN B  77      -5.702  -9.984  10.489  1.00 49.68           H  
ATOM   2594  OE1 GLN B  77      -5.207  -7.785  11.129  1.00 49.68           O  
ATOM   2595  N   LEU B  78      -5.231  -4.438   5.818  1.00 48.31           N  
ATOM   2596  H   LEU B  78      -5.716  -5.219   5.398  1.00 48.31           H  
ATOM   2597  CA  LEU B  78      -4.197  -3.835   5.019  1.00 48.31           C  
ATOM   2598  HA  LEU B  78      -3.551  -3.264   5.686  1.00 48.31           H  
ATOM   2599  C   LEU B  78      -4.759  -2.875   3.994  1.00 48.31           C  
ATOM   2600  CB  LEU B  78      -3.381  -4.937   4.363  1.00 48.31           C  
ATOM   2601  HB2 LEU B  78      -4.072  -5.635   3.890  1.00 48.31           H  
ATOM   2602  HB3 LEU B  78      -2.743  -4.527   3.580  1.00 48.31           H  
ATOM   2603  O   LEU B  78      -5.953  -2.606   3.911  1.00 48.31           O  
ATOM   2604  CG  LEU B  78      -2.498  -5.667   5.379  1.00 48.31           C  
ATOM   2605  HG  LEU B  78      -3.034  -5.909   6.297  1.00 48.31           H  
ATOM   2606  CD1 LEU B  78      -2.052  -6.940   4.709  1.00 48.31           C  
ATOM   2607 HD11 LEU B  78      -1.279  -7.426   5.305  1.00 48.31           H  
ATOM   2608 HD12 LEU B  78      -1.682  -6.622   3.734  1.00 48.31           H  
ATOM   2609 HD13 LEU B  78      -2.879  -7.631   4.545  1.00 48.31           H  
ATOM   2610  CD2 LEU B  78      -1.250  -4.845   5.711  1.00 48.31           C  
ATOM   2611 HD21 LEU B  78      -1.529  -3.963   6.286  1.00 48.31           H  
ATOM   2612 HD22 LEU B  78      -0.576  -5.439   6.328  1.00 48.31           H  
ATOM   2613 HD23 LEU B  78      -0.723  -4.541   4.807  1.00 48.31           H  
ATOM   2614  N   VAL B  79      -3.835  -2.231   3.306  1.00 49.49           N  
ATOM   2615  H   VAL B  79      -2.901  -2.616   3.308  1.00 49.49           H  
ATOM   2616  CA  VAL B  79      -3.933  -0.794   3.301  1.00 49.49           C  
ATOM   2617  HA  VAL B  79      -4.734  -0.503   3.980  1.00 49.49           H  
ATOM   2618  C   VAL B  79      -4.268  -0.271   1.932  1.00 49.49           C  
ATOM   2619  CB  VAL B  79      -2.681  -0.177   3.881  1.00 49.49           C  
ATOM   2620  HB  VAL B  79      -1.826  -0.422   3.252  1.00 49.49           H  
ATOM   2621  O   VAL B  79      -3.491  -0.401   0.989  1.00 49.49           O  
ATOM   2622  CG1 VAL B  79      -2.818   1.322   3.820  1.00 49.49           C  
ATOM   2623 HG11 VAL B  79      -3.827   1.618   4.106  1.00 49.49           H  
ATOM   2624 HG12 VAL B  79      -2.714   1.639   2.783  1.00 49.49           H  
ATOM   2625 HG13 VAL B  79      -2.050   1.800   4.429  1.00 49.49           H  
ATOM   2626  CG2 VAL B  79      -2.418  -0.724   5.283  1.00 49.49           C  
ATOM   2627 HG21 VAL B  79      -2.213  -1.794   5.242  1.00 49.49           H  
ATOM   2628 HG22 VAL B  79      -1.491  -0.301   5.669  1.00 49.49           H  
ATOM   2629 HG23 VAL B  79      -3.257  -0.525   5.950  1.00 49.49           H  
ATOM   2630  N   ALA B  80      -5.419   0.374   1.858  1.00 46.89           N  
ATOM   2631  H   ALA B  80      -5.985   0.445   2.692  1.00 46.89           H  
ATOM   2632  CA  ALA B  80      -5.832   1.080   0.674  1.00 46.89           C  
ATOM   2633  HA  ALA B  80      -5.620   0.454  -0.193  1.00 46.89           H  
ATOM   2634  C   ALA B  80      -5.095   2.409   0.516  1.00 46.89           C  
ATOM   2635  CB  ALA B  80      -7.322   1.287   0.756  1.00 46.89           C  
ATOM   2636  HB1 ALA B  80      -7.494   1.931   1.619  1.00 46.89           H  
ATOM   2637  HB2 ALA B  80      -7.825   0.330   0.893  1.00 46.89           H  
ATOM   2638  HB3 ALA B  80      -7.683   1.758  -0.159  1.00 46.89           H  
ATOM   2639  O   ALA B  80      -4.599   3.003   1.474  1.00 46.89           O  
ATOM   2640  N   LEU B  81      -5.080   2.881  -0.729  1.00 47.74           N  
ATOM   2641  H   LEU B  81      -5.589   2.354  -1.424  1.00 47.74           H  
ATOM   2642  CA  LEU B  81      -4.051   3.771  -1.241  1.00 47.74           C  
ATOM   2643  HA  LEU B  81      -3.137   3.490  -0.719  1.00 47.74           H  
ATOM   2644  C   LEU B  81      -4.331   5.230  -0.929  1.00 47.74           C  
ATOM   2645  CB  LEU B  81      -3.867   3.599  -2.759  1.00 47.74           C  
ATOM   2646  HB2 LEU B  81      -3.155   4.359  -3.080  1.00 47.74           H  
ATOM   2647  HB3 LEU B  81      -4.810   3.861  -3.238  1.00 47.74           H  
ATOM   2648  O   LEU B  81      -4.414   6.064  -1.824  1.00 47.74           O  
ATOM   2649  CG  LEU B  81      -3.429   2.255  -3.348  1.00 47.74           C  
ATOM   2650  HG  LEU B  81      -4.198   1.961  -4.063  1.00 47.74           H  
ATOM   2651  CD1 LEU B  81      -2.166   2.498  -4.177  1.00 47.74           C  
ATOM   2652 HD11 LEU B  81      -2.367   3.256  -4.935  1.00 47.74           H  
ATOM   2653 HD12 LEU B  81      -1.882   1.595  -4.717  1.00 47.74           H  
ATOM   2654 HD13 LEU B  81      -1.336   2.842  -3.560  1.00 47.74           H  
ATOM   2655  CD2 LEU B  81      -3.356   1.105  -2.339  1.00 47.74           C  
ATOM   2656 HD21 LEU B  81      -2.687   1.315  -1.504  1.00 47.74           H  
ATOM   2657 HD22 LEU B  81      -3.035   0.209  -2.871  1.00 47.74           H  
ATOM   2658 HD23 LEU B  81      -4.352   0.851  -1.978  1.00 47.74           H  
ATOM   2659  N   ILE B  82      -4.599   5.534   0.329  1.00 50.04           N  
ATOM   2660  H   ILE B  82      -4.532   4.814   1.034  1.00 50.04           H  
ATOM   2661  CA  ILE B  82      -5.063   6.858   0.680  1.00 50.04           C  
ATOM   2662  HA  ILE B  82      -5.700   7.208  -0.132  1.00 50.04           H  
ATOM   2663  C   ILE B  82      -3.836   7.776   0.767  1.00 50.04           C  
ATOM   2664  CB  ILE B  82      -5.974   6.780   1.918  1.00 50.04           C  
ATOM   2665  HB  ILE B  82      -5.461   6.278   2.739  1.00 50.04           H  
ATOM   2666  O   ILE B  82      -2.974   7.482   1.601  1.00 50.04           O  
ATOM   2667  CG1 ILE B  82      -7.252   6.003   1.511  1.00 50.04           C  
ATOM   2668 HG12 ILE B  82      -7.660   6.461   0.610  1.00 50.04           H  
ATOM   2669 HG13 ILE B  82      -6.977   4.980   1.254  1.00 50.04           H  
ATOM   2670  CG2 ILE B  82      -6.349   8.199   2.329  1.00 50.04           C  
ATOM   2671 HG21 ILE B  82      -6.900   8.664   1.513  1.00 50.04           H  
ATOM   2672 HG22 ILE B  82      -6.955   8.203   3.235  1.00 50.04           H  
ATOM   2673 HG23 ILE B  82      -5.446   8.771   2.541  1.00 50.04           H  
ATOM   2674  CD1 ILE B  82      -8.394   5.927   2.533  1.00 50.04           C  
ATOM   2675 HD11 ILE B  82      -9.324   5.675   2.022  1.00 50.04           H  
ATOM   2676 HD12 ILE B  82      -8.171   5.141   3.255  1.00 50.04           H  
ATOM   2677 HD13 ILE B  82      -8.573   6.875   3.041  1.00 50.04           H  
ATOM   2678  N   PRO B  83      -3.765   8.853  -0.057  1.00 48.96           N  
ATOM   2679  CA  PRO B  83      -2.781   9.922   0.083  1.00 48.96           C  
ATOM   2680  HA  PRO B  83      -1.841   9.636  -0.389  1.00 48.96           H  
ATOM   2681  C   PRO B  83      -2.559  10.251   1.548  1.00 48.96           C  
ATOM   2682  CB  PRO B  83      -3.405  11.135  -0.637  1.00 48.96           C  
ATOM   2683  HB2 PRO B  83      -2.677  11.832  -1.052  1.00 48.96           H  
ATOM   2684  HB3 PRO B  83      -4.026  11.721   0.042  1.00 48.96           H  
ATOM   2685  O   PRO B  83      -3.548  10.520   2.213  1.00 48.96           O  
ATOM   2686  CG  PRO B  83      -4.306  10.543  -1.709  1.00 48.96           C  
ATOM   2687  HG2 PRO B  83      -5.175  11.175  -1.888  1.00 48.96           H  
ATOM   2688  HG3 PRO B  83      -3.753  10.403  -2.638  1.00 48.96           H  
ATOM   2689  CD  PRO B  83      -4.715   9.196  -1.117  1.00 48.96           C  
ATOM   2690  HD2 PRO B  83      -4.708   8.448  -1.909  1.00 48.96           H  
ATOM   2691  HD3 PRO B  83      -5.717   9.286  -0.698  1.00 48.96           H  
ATOM   2692  N   TYR B  84      -1.329  10.323   2.066  1.00 50.59           N  
ATOM   2693  H   TYR B  84      -0.561   9.927   1.543  1.00 50.59           H  
ATOM   2694  CA  TYR B  84      -1.104  10.891   3.409  1.00 50.59           C  
ATOM   2695  HA  TYR B  84      -1.535  10.210   4.143  1.00 50.59           H  
ATOM   2696  C   TYR B  84      -1.775  12.275   3.580  1.00 50.59           C  
ATOM   2697  CB  TYR B  84       0.390  10.985   3.718  1.00 50.59           C  
ATOM   2698  HB2 TYR B  84       0.880  10.049   3.449  1.00 50.59           H  
ATOM   2699  HB3 TYR B  84       0.822  11.788   3.120  1.00 50.59           H  
ATOM   2700  O   TYR B  84      -2.271  12.629   4.649  1.00 50.59           O  
ATOM   2701  CG  TYR B  84       0.652  11.269   5.182  1.00 50.59           C  
ATOM   2702  CD1 TYR B  84       0.846  12.593   5.623  1.00 50.59           C  
ATOM   2703  HD1 TYR B  84       0.860  13.401   4.906  1.00 50.59           H  
ATOM   2704  CD2 TYR B  84       0.648  10.211   6.111  1.00 50.59           C  
ATOM   2705  HD2 TYR B  84       0.515   9.195   5.768  1.00 50.59           H  
ATOM   2706  CE1 TYR B  84       1.031  12.863   6.992  1.00 50.59           C  
ATOM   2707  HE1 TYR B  84       1.189  13.879   7.325  1.00 50.59           H  
ATOM   2708  CE2 TYR B  84       0.828  10.476   7.481  1.00 50.59           C  
ATOM   2709  HE2 TYR B  84       0.841   9.672   8.202  1.00 50.59           H  
ATOM   2710  OH  TYR B  84       1.201  12.052   9.245  1.00 50.59           O  
ATOM   2711  HH  TYR B  84       1.453  12.965   9.402  1.00 50.59           H  
ATOM   2712  CZ  TYR B  84       1.020  11.802   7.923  1.00 50.59           C  
ATOM   2713  N   SER B  85      -1.856  13.034   2.482  1.00 51.38           N  
ATOM   2714  H   SER B  85      -1.450  12.647   1.643  1.00 51.38           H  
ATOM   2715  CA  SER B  85      -2.560  14.318   2.367  1.00 51.38           C  
ATOM   2716  HA  SER B  85      -2.339  14.905   3.260  1.00 51.38           H  
ATOM   2717  C   SER B  85      -4.098  14.233   2.271  1.00 51.38           C  
ATOM   2718  CB  SER B  85      -1.995  15.072   1.157  1.00 51.38           C  
ATOM   2719  HB2 SER B  85      -2.513  16.025   1.052  1.00 51.38           H  
ATOM   2720  HB3 SER B  85      -0.936  15.272   1.321  1.00 51.38           H  
ATOM   2721  O   SER B  85      -4.774  15.265   2.274  1.00 51.38           O  
ATOM   2722  OG  SER B  85      -2.146  14.327  -0.039  1.00 51.38           O  
ATOM   2723  HG  SER B  85      -1.486  13.631  -0.082  1.00 51.38           H  
ATOM   2724  N   ASP B  86      -4.685  13.037   2.190  1.00 55.08           N  
ATOM   2725  H   ASP B  86      -4.107  12.212   2.268  1.00 55.08           H  
ATOM   2726  CA  ASP B  86      -6.119  12.834   1.994  1.00 55.08           C  
ATOM   2727  HA  ASP B  86      -6.423  13.420   1.126  1.00 55.08           H  
ATOM   2728  C   ASP B  86      -6.907  13.300   3.218  1.00 55.08           C  
ATOM   2729  CB  ASP B  86      -6.443  11.364   1.712  1.00 55.08           C  
ATOM   2730  HB2 ASP B  86      -5.730  10.951   0.999  1.00 55.08           H  
ATOM   2731  HB3 ASP B  86      -6.352  10.822   2.653  1.00 55.08           H  
ATOM   2732  O   ASP B  86      -6.629  12.956   4.371  1.00 55.08           O  
ATOM   2733  CG  ASP B  86      -7.840  11.133   1.139  1.00 55.08           C  
ATOM   2734  OD1 ASP B  86      -8.838  11.501   1.793  1.00 55.08           O  
ATOM   2735  OD2 ASP B  86      -7.976  10.499   0.074  1.00 55.08           O  
ATOM   2736  N   GLN B  87      -7.984  14.034   2.965  1.00 54.17           N  
ATOM   2737  H   GLN B  87      -8.221  14.206   1.998  1.00 54.17           H  
ATOM   2738  CA  GLN B  87      -8.845  14.549   4.021  1.00 54.17           C  
ATOM   2739  HA  GLN B  87      -8.223  15.147   4.688  1.00 54.17           H  
ATOM   2740  C   GLN B  87      -9.496  13.443   4.873  1.00 54.17           C  
ATOM   2741  CB  GLN B  87      -9.909  15.461   3.407  1.00 54.17           C  
ATOM   2742  HB2 GLN B  87     -10.548  14.878   2.743  1.00 54.17           H  
ATOM   2743  HB3 GLN B  87     -10.522  15.858   4.216  1.00 54.17           H  
ATOM   2744  O   GLN B  87      -9.895  13.717   6.003  1.00 54.17           O  
ATOM   2745  CG  GLN B  87      -9.295  16.632   2.620  1.00 54.17           C  
ATOM   2746  HG2 GLN B  87      -8.746  16.251   1.760  1.00 54.17           H  
ATOM   2747  HG3 GLN B  87      -8.597  17.177   3.256  1.00 54.17           H  
ATOM   2748  CD  GLN B  87     -10.351  17.608   2.117  1.00 54.17           C  
ATOM   2749  NE2 GLN B  87     -10.007  18.471   1.188  1.00 54.17           N  
ATOM   2750 HE21 GLN B  87     -10.728  19.091   0.848  1.00 54.17           H  
ATOM   2751 HE22 GLN B  87      -9.083  18.453   0.781  1.00 54.17           H  
ATOM   2752  OE1 GLN B  87     -11.487  17.630   2.566  1.00 54.17           O  
ATOM   2753  N   ARG B  88      -9.587  12.207   4.363  1.00 50.85           N  
ATOM   2754  H   ARG B  88      -9.235  12.075   3.426  1.00 50.85           H  
ATOM   2755  CA  ARG B  88     -10.065  11.007   5.069  1.00 50.85           C  
ATOM   2756  HA  ARG B  88     -11.006  11.229   5.571  1.00 50.85           H  
ATOM   2757  C   ARG B  88      -9.103  10.517   6.151  1.00 50.85           C  
ATOM   2758  CB  ARG B  88     -10.271   9.876   4.049  1.00 50.85           C  
ATOM   2759  HB2 ARG B  88     -10.522   8.964   4.589  1.00 50.85           H  
ATOM   2760  HB3 ARG B  88      -9.334   9.691   3.525  1.00 50.85           H  
ATOM   2761  O   ARG B  88      -9.560   9.902   7.114  1.00 50.85           O  
ATOM   2762  CG  ARG B  88     -11.391  10.160   3.035  1.00 50.85           C  
ATOM   2763  HG2 ARG B  88     -11.236  11.109   2.523  1.00 50.85           H  
ATOM   2764  HG3 ARG B  88     -12.336  10.212   3.576  1.00 50.85           H  
ATOM   2765  CD  ARG B  88     -11.478   9.030   2.005  1.00 50.85           C  
ATOM   2766  HD2 ARG B  88     -12.447   9.081   1.507  1.00 50.85           H  
ATOM   2767  HD3 ARG B  88     -11.406   8.084   2.542  1.00 50.85           H  
ATOM   2768  NE  ARG B  88     -10.409   9.065   0.993  1.00 50.85           N  
ATOM   2769  HE  ARG B  88      -9.761   9.839   1.004  1.00 50.85           H  
ATOM   2770  NH1 ARG B  88     -10.970   7.097  -0.053  1.00 50.85           N  
ATOM   2771 HH11 ARG B  88     -10.761   6.396  -0.750  1.00 50.85           H  
ATOM   2772 HH12 ARG B  88     -11.750   6.988   0.578  1.00 50.85           H  
ATOM   2773  NH2 ARG B  88      -9.200   8.260  -0.753  1.00 50.85           N  
ATOM   2774 HH21 ARG B  88      -9.009   7.600  -1.494  1.00 50.85           H  
ATOM   2775 HH22 ARG B  88      -8.606   9.067  -0.632  1.00 50.85           H  
ATOM   2776  CZ  ARG B  88     -10.197   8.143   0.070  1.00 50.85           C  
ATOM   2777  N   LEU B  89      -7.800  10.773   6.014  1.00 50.31           N  
ATOM   2778  H   LEU B  89      -7.484  11.289   5.206  1.00 50.31           H  
ATOM   2779  CA  LEU B  89      -6.808  10.420   7.035  1.00 50.31           C  
ATOM   2780  HA  LEU B  89      -7.041   9.438   7.446  1.00 50.31           H  
ATOM   2781  C   LEU B  89      -6.761  11.382   8.196  1.00 50.31           C  
ATOM   2782  CB  LEU B  89      -5.406  10.435   6.443  1.00 50.31           C  
ATOM   2783  HB2 LEU B  89      -5.321  11.307   5.795  1.00 50.31           H  
ATOM   2784  HB3 LEU B  89      -4.663  10.551   7.232  1.00 50.31           H  
ATOM   2785  O   LEU B  89      -6.351  10.967   9.279  1.00 50.31           O  
ATOM   2786  CG  LEU B  89      -5.079   9.158   5.691  1.00 50.31           C  
ATOM   2787  HG  LEU B  89      -5.889   8.924   5.000  1.00 50.31           H  
ATOM   2788  CD1 LEU B  89      -3.805   9.456   4.938  1.00 50.31           C  
ATOM   2789 HD11 LEU B  89      -3.845  10.469   4.539  1.00 50.31           H  
ATOM   2790 HD12 LEU B  89      -3.696   8.778   4.091  1.00 50.31           H  
ATOM   2791 HD13 LEU B  89      -2.943   9.405   5.602  1.00 50.31           H  
ATOM   2792  CD2 LEU B  89      -4.842   7.987   6.651  1.00 50.31           C  
ATOM   2793 HD21 LEU B  89      -4.752   7.063   6.080  1.00 50.31           H  
ATOM   2794 HD22 LEU B  89      -3.925   8.150   7.218  1.00 50.31           H  
ATOM   2795 HD23 LEU B  89      -5.655   7.883   7.369  1.00 50.31           H  
ATOM   2796  N   ARG B  90      -7.157  12.644   7.974  1.00 46.03           N  
ATOM   2797  H   ARG B  90      -7.443  12.884   7.035  1.00 46.03           H  
ATOM   2798  CA  ARG B  90      -7.206  13.654   9.032  1.00 46.03           C  
ATOM   2799  HA  ARG B  90      -6.182  13.933   9.278  1.00 46.03           H  
ATOM   2800  C   ARG B  90      -7.885  13.014  10.240  1.00 46.03           C  
ATOM   2801  CB  ARG B  90      -7.995  14.891   8.594  1.00 46.03           C  
ATOM   2802  HB2 ARG B  90      -8.121  15.539   9.462  1.00 46.03           H  
ATOM   2803  HB3 ARG B  90      -8.985  14.589   8.251  1.00 46.03           H  
ATOM   2804  O   ARG B  90      -9.035  12.584  10.093  1.00 46.03           O  
ATOM   2805  CG  ARG B  90      -7.277  15.671   7.486  1.00 46.03           C  
ATOM   2806  HG2 ARG B  90      -7.104  15.015   6.633  1.00 46.03           H  
ATOM   2807  HG3 ARG B  90      -6.309  16.018   7.848  1.00 46.03           H  
ATOM   2808  CD  ARG B  90      -8.115  16.869   7.026  1.00 46.03           C  
ATOM   2809  HD2 ARG B  90      -9.091  16.506   6.702  1.00 46.03           H  
ATOM   2810  HD3 ARG B  90      -7.613  17.325   6.173  1.00 46.03           H  
ATOM   2811  NE  ARG B  90      -8.276  17.875   8.096  1.00 46.03           N  
ATOM   2812  HE  ARG B  90      -7.751  17.711   8.943  1.00 46.03           H  
ATOM   2813  NH1 ARG B  90      -9.658  19.315   6.962  1.00 46.03           N  
ATOM   2814 HH11 ARG B  90     -10.150  20.195   6.901  1.00 46.03           H  
ATOM   2815 HH12 ARG B  90      -9.621  18.699   6.162  1.00 46.03           H  
ATOM   2816  NH2 ARG B  90      -9.006  19.818   9.035  1.00 46.03           N  
ATOM   2817 HH21 ARG B  90      -9.500  20.695   8.952  1.00 46.03           H  
ATOM   2818 HH22 ARG B  90      -8.438  19.635   9.850  1.00 46.03           H  
ATOM   2819  CZ  ARG B  90      -8.979  18.991   8.027  1.00 46.03           C  
ATOM   2820  N   PRO B  91      -7.200  12.907  11.395  1.00 44.89           N  
ATOM   2821  CA  PRO B  91      -7.734  12.179  12.528  1.00 44.89           C  
ATOM   2822  HA  PRO B  91      -7.857  11.128  12.265  1.00 44.89           H  
ATOM   2823  C   PRO B  91      -9.087  12.787  12.865  1.00 44.89           C  
ATOM   2824  CB  PRO B  91      -6.699  12.299  13.653  1.00 44.89           C  
ATOM   2825  HB2 PRO B  91      -7.161  12.443  14.629  1.00 44.89           H  
ATOM   2826  HB3 PRO B  91      -6.074  11.405  13.662  1.00 44.89           H  
ATOM   2827  O   PRO B  91      -9.190  13.967  13.220  1.00 44.89           O  
ATOM   2828  CG  PRO B  91      -5.848  13.502  13.246  1.00 44.89           C  
ATOM   2829  HG2 PRO B  91      -4.829  13.425  13.623  1.00 44.89           H  
ATOM   2830  HG3 PRO B  91      -6.320  14.420  13.595  1.00 44.89           H  
ATOM   2831  CD  PRO B  91      -5.892  13.452  11.721  1.00 44.89           C  
ATOM   2832  HD2 PRO B  91      -5.755  14.455  11.317  1.00 44.89           H  
ATOM   2833  HD3 PRO B  91      -5.118  12.781  11.347  1.00 44.89           H  
ATOM   2834  N   ARG B  92     -10.147  11.990  12.687  1.00 43.00           N  
ATOM   2835  H   ARG B  92      -9.987  11.055  12.342  1.00 43.00           H  
ATOM   2836  CA  ARG B  92     -11.468  12.372  13.165  1.00 43.00           C  
ATOM   2837  HA  ARG B  92     -11.764  13.320  12.716  1.00 43.00           H  
ATOM   2838  C   ARG B  92     -11.288  12.564  14.657  1.00 43.00           C  
ATOM   2839  CB  ARG B  92     -12.519  11.289  12.873  1.00 43.00           C  
ATOM   2840  HB2 ARG B  92     -13.416  11.528  13.445  1.00 43.00           H  
ATOM   2841  HB3 ARG B  92     -12.151  10.319  13.209  1.00 43.00           H  
ATOM   2842  O   ARG B  92     -10.978  11.595  15.343  1.00 43.00           O  
ATOM   2843  CG  ARG B  92     -12.877  11.211  11.381  1.00 43.00           C  
ATOM   2844  HG2 ARG B  92     -13.202  12.192  11.034  1.00 43.00           H  
ATOM   2845  HG3 ARG B  92     -11.990  10.925  10.817  1.00 43.00           H  
ATOM   2846  CD  ARG B  92     -13.987  10.185  11.104  1.00 43.00           C  
ATOM   2847  HD2 ARG B  92     -13.670   9.212  11.480  1.00 43.00           H  
ATOM   2848  HD3 ARG B  92     -14.107  10.114  10.023  1.00 43.00           H  
ATOM   2849  NE  ARG B  92     -15.271  10.565  11.734  1.00 43.00           N  
ATOM   2850  HE  ARG B  92     -15.206  11.093  12.593  1.00 43.00           H  
ATOM   2851  NH1 ARG B  92     -16.697   9.501  10.276  1.00 43.00           N  
ATOM   2852 HH11 ARG B  92     -17.630   9.203  10.031  1.00 43.00           H  
ATOM   2853 HH12 ARG B  92     -15.899   9.122   9.787  1.00 43.00           H  
ATOM   2854  NH2 ARG B  92     -17.531  10.632  12.008  1.00 43.00           N  
ATOM   2855 HH21 ARG B  92     -18.457  10.335  11.735  1.00 43.00           H  
ATOM   2856 HH22 ARG B  92     -17.413  11.159  12.862  1.00 43.00           H  
ATOM   2857  CZ  ARG B  92     -16.488  10.234  11.335  1.00 43.00           C  
ATOM   2858  N   ARG B  93     -11.457  13.797  15.142  1.00 36.65           N  
ATOM   2859  H   ARG B  93     -11.590  14.555  14.487  1.00 36.65           H  
ATOM   2860  CA  ARG B  93     -11.558  14.050  16.577  1.00 36.65           C  
ATOM   2861  HA  ARG B  93     -10.644  13.732  17.078  1.00 36.65           H  
ATOM   2862  C   ARG B  93     -12.693  13.167  17.085  1.00 36.65           C  
ATOM   2863  CB  ARG B  93     -11.816  15.537  16.878  1.00 36.65           C  
ATOM   2864  HB2 ARG B  93     -12.117  15.623  17.922  1.00 36.65           H  
ATOM   2865  HB3 ARG B  93     -12.638  15.900  16.259  1.00 36.65           H  
ATOM   2866  O   ARG B  93     -13.858  13.448  16.805  1.00 36.65           O  
ATOM   2867  CG  ARG B  93     -10.575  16.418  16.661  1.00 36.65           C  
ATOM   2868  HG2 ARG B  93      -9.758  16.035  17.274  1.00 36.65           H  
ATOM   2869  HG3 ARG B  93     -10.277  16.385  15.613  1.00 36.65           H  
ATOM   2870  CD  ARG B  93     -10.873  17.869  17.068  1.00 36.65           C  
ATOM   2871  HD2 ARG B  93     -11.642  18.269  16.408  1.00 36.65           H  
ATOM   2872  HD3 ARG B  93     -11.253  17.867  18.090  1.00 36.65           H  
ATOM   2873  NE  ARG B  93      -9.668  18.723  17.006  1.00 36.65           N  
ATOM   2874  HE  ARG B  93      -8.809  18.273  16.724  1.00 36.65           H  
ATOM   2875  NH1 ARG B  93     -10.613  20.659  17.815  1.00 36.65           N  
ATOM   2876 HH11 ARG B  93     -10.510  21.612  18.134  1.00 36.65           H  
ATOM   2877 HH12 ARG B  93     -11.497  20.180  17.919  1.00 36.65           H  
ATOM   2878  NH2 ARG B  93      -8.440  20.618  17.330  1.00 36.65           N  
ATOM   2879 HH21 ARG B  93      -8.367  21.570  17.660  1.00 36.65           H  
ATOM   2880 HH22 ARG B  93      -7.596  20.130  17.065  1.00 36.65           H  
ATOM   2881  CZ  ARG B  93      -9.581  19.990  17.380  1.00 36.65           C  
ATOM   2882  N   THR B  94     -12.336  12.076  17.754  1.00 35.02           N  
ATOM   2883  H   THR B  94     -11.355  11.848  17.836  1.00 35.02           H  
ATOM   2884  CA  THR B  94     -13.229  11.363  18.655  1.00 35.02           C  
ATOM   2885  HA  THR B  94     -14.112  11.009  18.122  1.00 35.02           H  
ATOM   2886  C   THR B  94     -13.639  12.391  19.693  1.00 35.02           C  
ATOM   2887  CB  THR B  94     -12.519  10.167  19.305  1.00 35.02           C  
ATOM   2888  HB  THR B  94     -13.094   9.817  20.162  1.00 35.02           H  
ATOM   2889  O   THR B  94     -12.788  12.914  20.415  1.00 35.02           O  
ATOM   2890  CG2 THR B  94     -12.360   9.018  18.308  1.00 35.02           C  
ATOM   2891 HG21 THR B  94     -11.853   8.188  18.798  1.00 35.02           H  
ATOM   2892 HG22 THR B  94     -13.342   8.681  17.973  1.00 35.02           H  
ATOM   2893 HG23 THR B  94     -11.768   9.340  17.451  1.00 35.02           H  
ATOM   2894  OG1 THR B  94     -11.224  10.540  19.717  1.00 35.02           O  
ATOM   2895  HG1 THR B  94     -11.333  11.144  20.455  1.00 35.02           H  
ATOM   2896  N   LYS B  95     -14.910  12.777  19.635  1.00 30.36           N  
ATOM   2897  H   LYS B  95     -15.541  12.218  19.080  1.00 30.36           H  
ATOM   2898  CA  LYS B  95     -15.540  13.642  20.622  1.00 30.36           C  
ATOM   2899  HA  LYS B  95     -14.809  14.335  21.038  1.00 30.36           H  
ATOM   2900  C   LYS B  95     -16.008  12.777  21.786  1.00 30.36           C  
ATOM   2901  CB  LYS B  95     -16.695  14.410  19.964  1.00 30.36           C  
ATOM   2902  HB2 LYS B  95     -16.345  14.882  19.046  1.00 30.36           H  
ATOM   2903  HB3 LYS B  95     -17.492  13.706  19.723  1.00 30.36           H  
ATOM   2904  O   LYS B  95     -16.447  11.647  21.481  1.00 30.36           O  
ATOM   2905  CG  LYS B  95     -17.222  15.489  20.916  1.00 30.36           C  
ATOM   2906  HG2 LYS B  95     -16.461  16.260  21.037  1.00 30.36           H  
ATOM   2907  HG3 LYS B  95     -17.428  15.050  21.893  1.00 30.36           H  
ATOM   2908  CD  LYS B  95     -18.522  16.119  20.420  1.00 30.36           C  
ATOM   2909  HD2 LYS B  95     -18.355  16.624  19.468  1.00 30.36           H  
ATOM   2910  HD3 LYS B  95     -19.269  15.334  20.301  1.00 30.36           H  
ATOM   2911  CE  LYS B  95     -18.972  17.116  21.492  1.00 30.36           C  
ATOM   2912  HE2 LYS B  95     -18.924  16.613  22.458  1.00 30.36           H  
ATOM   2913  HE3 LYS B  95     -18.264  17.944  21.522  1.00 30.36           H  
ATOM   2914  NZ  LYS B  95     -20.350  17.607  21.257  1.00 30.36           N  
ATOM   2915  HZ1 LYS B  95     -20.421  18.075  20.365  1.00 30.36           H  
ATOM   2916  HZ2 LYS B  95     -20.996  16.831  21.278  1.00 30.36           H  
ATOM   2917  HZ3 LYS B  95     -20.616  18.250  21.989  1.00 30.36           H  
ATOM   2918  OXT LYS B  95     -15.964  13.305  22.911  1.00 30.36           O  
TER    2919      LYS B  95                                                       
END   
