# Supplementary material for: TRIM2 E3 ligase substrate discovery reveals zinc-mediated regulation of TMEM106B in the endolysosomal pathway
Source: EMBO Rep. 2026 Jan 3;27(3):729–47. doi: 10.1038/s44319-025-00667-3 (PMC12894719; doi:10.1038/s44319-025-00667-3)
Supplement: Supplementary file 9 — Source data Fig. 3 [file 44319_2025_667_MOESM9_ESM.zip › Source_Data_Figure3/3D/relaxed_model_5_multimer_v3_pred_4.pdb]

ATOM      1  N   MET A   1     -25.381-111.692 -60.599  1.00 27.68           N  
ATOM      2  H   MET A   1     -25.075-112.454 -60.011  1.00 27.68           H  
ATOM      3  H2  MET A   1     -26.174-111.243 -60.164  1.00 27.68           H  
ATOM      4  H3  MET A   1     -25.667-112.071 -61.491  1.00 27.68           H  
ATOM      5  CA  MET A   1     -24.272-110.727 -60.799  1.00 27.68           C  
ATOM      6  HA  MET A   1     -23.952-110.327 -59.837  1.00 27.68           H  
ATOM      7  C   MET A   1     -24.769-109.546 -61.652  1.00 27.68           C  
ATOM      8  CB  MET A   1     -23.064-111.441 -61.450  1.00 27.68           C  
ATOM      9  HB2 MET A   1     -23.362-111.795 -62.437  1.00 27.68           H  
ATOM     10  HB3 MET A   1     -22.247-110.730 -61.577  1.00 27.68           H  
ATOM     11  O   MET A   1     -24.296-109.352 -62.763  1.00 27.68           O  
ATOM     12  CG  MET A   1     -22.542-112.649 -60.655  1.00 27.68           C  
ATOM     13  HG2 MET A   1     -23.384-113.252 -60.317  1.00 27.68           H  
ATOM     14  HG3 MET A   1     -22.003-112.303 -59.773  1.00 27.68           H  
ATOM     15  SD  MET A   1     -21.483-113.754 -61.622  1.00 27.68           S  
ATOM     16  CE  MET A   1     -19.833-113.153 -61.164  1.00 27.68           C  
ATOM     17  HE1 MET A   1     -19.734-112.100 -61.428  1.00 27.68           H  
ATOM     18  HE2 MET A   1     -19.679-113.277 -60.092  1.00 27.68           H  
ATOM     19  HE3 MET A   1     -19.077-113.728 -61.699  1.00 27.68           H  
ATOM     20  N   GLY A   2     -25.802-108.822 -61.194  1.00 26.93           N  
ATOM     21  H   GLY A   2     -26.064-108.879 -60.220  1.00 26.93           H  
ATOM     22  CA  GLY A   2     -26.455-107.749 -61.971  1.00 26.93           C  
ATOM     23  HA2 GLY A   2     -27.403-107.488 -61.502  1.00 26.93           H  
ATOM     24  HA3 GLY A   2     -26.666-108.110 -62.978  1.00 26.93           H  
ATOM     25  C   GLY A   2     -25.617-106.466 -62.086  1.00 26.93           C  
ATOM     26  O   GLY A   2     -24.612-106.335 -61.395  1.00 26.93           O  
ATOM     27  N   LYS A   3     -26.018-105.552 -62.985  1.00 24.86           N  
ATOM     28  H   LYS A   3     -26.920-105.688 -63.418  1.00 24.86           H  
ATOM     29  CA  LYS A   3     -25.242-104.358 -63.389  1.00 24.86           C  
ATOM     30  HA  LYS A   3     -24.186-104.571 -63.224  1.00 24.86           H  
ATOM     31  C   LYS A   3     -25.527-103.096 -62.539  1.00 24.86           C  
ATOM     32  CB  LYS A   3     -25.432-104.073 -64.896  1.00 24.86           C  
ATOM     33  HB2 LYS A   3     -26.433-103.669 -65.044  1.00 24.86           H  
ATOM     34  HB3 LYS A   3     -24.715-103.308 -65.195  1.00 24.86           H  
ATOM     35  O   LYS A   3     -26.165-103.148 -61.495  1.00 24.86           O  
ATOM     36  CG  LYS A   3     -25.243-105.257 -65.857  1.00 24.86           C  
ATOM     37  HG2 LYS A   3     -24.281-105.736 -65.673  1.00 24.86           H  
ATOM     38  HG3 LYS A   3     -26.044-105.980 -65.704  1.00 24.86           H  
ATOM     39  CD  LYS A   3     -25.296-104.729 -67.304  1.00 24.86           C  
ATOM     40  HD2 LYS A   3     -26.149-104.057 -67.397  1.00 24.86           H  
ATOM     41  HD3 LYS A   3     -24.397-104.150 -67.517  1.00 24.86           H  
ATOM     42  CE  LYS A   3     -25.473-105.828 -68.360  1.00 24.86           C  
ATOM     43  HE2 LYS A   3     -26.357-106.414 -68.109  1.00 24.86           H  
ATOM     44  HE3 LYS A   3     -25.663-105.347 -69.320  1.00 24.86           H  
ATOM     45  NZ  LYS A   3     -24.284-106.711 -68.476  1.00 24.86           N  
ATOM     46  HZ1 LYS A   3     -24.433-107.414 -69.184  1.00 24.86           H  
ATOM     47  HZ2 LYS A   3     -23.471-106.173 -68.739  1.00 24.86           H  
ATOM     48  HZ3 LYS A   3     -24.091-107.172 -67.598  1.00 24.86           H  
ATOM     49  N   SER A   4     -25.035-101.960 -63.033  1.00 25.81           N  
ATOM     50  H   SER A   4     -24.601-102.055 -63.940  1.00 25.81           H  
ATOM     51  CA  SER A   4     -24.408-100.892 -62.252  1.00 25.81           C  
ATOM     52  HA  SER A   4     -24.294-101.229 -61.222  1.00 25.81           H  
ATOM     53  C   SER A   4     -25.191 -99.566 -62.219  1.00 25.81           C  
ATOM     54  CB  SER A   4     -22.995-100.658 -62.841  1.00 25.81           C  
ATOM     55  HB2 SER A   4     -22.359-100.215 -62.073  1.00 25.81           H  
ATOM     56  HB3 SER A   4     -23.053 -99.965 -63.681  1.00 25.81           H  
ATOM     57  O   SER A   4     -24.632 -98.539 -62.591  1.00 25.81           O  
ATOM     58  OG  SER A   4     -22.401-101.852 -63.336  1.00 25.81           O  
ATOM     59  HG  SER A   4     -21.462-101.685 -63.438  1.00 25.81           H  
ATOM     60  N   LEU A   5     -26.476 -99.540 -61.830  1.00 25.00           N  
ATOM     61  H   LEU A   5     -26.907-100.388 -61.491  1.00 25.00           H  
ATOM     62  CA  LEU A   5     -27.227 -98.268 -61.746  1.00 25.00           C  
ATOM     63  HA  LEU A   5     -27.106 -97.745 -62.695  1.00 25.00           H  
ATOM     64  C   LEU A   5     -26.626 -97.340 -60.667  1.00 25.00           C  
ATOM     65  CB  LEU A   5     -28.741 -98.493 -61.526  1.00 25.00           C  
ATOM     66  HB2 LEU A   5     -28.918 -99.414 -60.970  1.00 25.00           H  
ATOM     67  HB3 LEU A   5     -29.107 -97.675 -60.905  1.00 25.00           H  
ATOM     68  O   LEU A   5     -26.948 -97.441 -59.489  1.00 25.00           O  
ATOM     69  CG  LEU A   5     -29.575 -98.470 -62.822  1.00 25.00           C  
ATOM     70  HG  LEU A   5     -29.194 -97.693 -63.484  1.00 25.00           H  
ATOM     71  CD1 LEU A   5     -29.526 -99.812 -63.553  1.00 25.00           C  
ATOM     72 HD11 LEU A   5     -28.495-100.043 -63.824  1.00 25.00           H  
ATOM     73 HD12 LEU A   5     -30.123 -99.753 -64.463  1.00 25.00           H  
ATOM     74 HD13 LEU A   5     -29.922-100.600 -62.913  1.00 25.00           H  
ATOM     75  CD2 LEU A   5     -31.035 -98.140 -62.512  1.00 25.00           C  
ATOM     76 HD21 LEU A   5     -31.615 -98.118 -63.435  1.00 25.00           H  
ATOM     77 HD22 LEU A   5     -31.456 -98.888 -61.840  1.00 25.00           H  
ATOM     78 HD23 LEU A   5     -31.102 -97.159 -62.041  1.00 25.00           H  
ATOM     79  N   SER A   6     -25.741 -96.434 -61.087  1.00 28.28           N  
ATOM     80  H   SER A   6     -25.454 -96.496 -62.054  1.00 28.28           H  
ATOM     81  CA  SER A   6     -24.848 -95.644 -60.227  1.00 28.28           C  
ATOM     82  HA  SER A   6     -24.836 -96.082 -59.229  1.00 28.28           H  
ATOM     83  C   SER A   6     -25.266 -94.177 -60.071  1.00 28.28           C  
ATOM     84  CB  SER A   6     -23.429 -95.739 -60.802  1.00 28.28           C  
ATOM     85  HB2 SER A   6     -23.150 -96.789 -60.898  1.00 28.28           H  
ATOM     86  HB3 SER A   6     -22.720 -95.252 -60.132  1.00 28.28           H  
ATOM     87  O   SER A   6     -24.431 -93.325 -59.778  1.00 28.28           O  
ATOM     88  OG  SER A   6     -23.385 -95.124 -62.077  1.00 28.28           O  
ATOM     89  HG  SER A   6     -23.244 -94.184 -61.942  1.00 28.28           H  
ATOM     90  N   HIS A   7     -26.529 -93.850 -60.353  1.00 25.74           N  
ATOM     91  H   HIS A   7     -27.177 -94.604 -60.529  1.00 25.74           H  
ATOM     92  CA  HIS A   7     -26.982 -92.481 -60.624  1.00 25.74           C  
ATOM     93  HA  HIS A   7     -26.175 -91.974 -61.152  1.00 25.74           H  
ATOM     94  C   HIS A   7     -27.233 -91.650 -59.348  1.00 25.74           C  
ATOM     95  CB  HIS A   7     -28.172 -92.530 -61.596  1.00 25.74           C  
ATOM     96  HB2 HIS A   7     -27.969 -93.271 -62.370  1.00 25.74           H  
ATOM     97  HB3 HIS A   7     -29.070 -92.842 -61.063  1.00 25.74           H  
ATOM     98  O   HIS A   7     -28.320 -91.111 -59.138  1.00 25.74           O  
ATOM     99  CG  HIS A   7     -28.431 -91.211 -62.281  1.00 25.74           C  
ATOM    100  CD2 HIS A   7     -28.128 -90.886 -63.576  1.00 25.74           C  
ATOM    101  HD2 HIS A   7     -27.664 -91.533 -64.305  1.00 25.74           H  
ATOM    102  ND1 HIS A   7     -28.999 -90.098 -61.708  1.00 25.74           N  
ATOM    103  HD1 HIS A   7     -29.278 -90.026 -60.740  1.00 25.74           H  
ATOM    104  CE1 HIS A   7     -29.041 -89.125 -62.633  1.00 25.74           C  
ATOM    105  HE1 HIS A   7     -29.427 -88.128 -62.474  1.00 25.74           H  
ATOM    106  NE2 HIS A   7     -28.517 -89.561 -63.789  1.00 25.74           N  
ATOM    107  N   LEU A   8     -26.210 -91.526 -58.500  1.00 23.82           N  
ATOM    108  H   LEU A   8     -25.352 -92.005 -58.735  1.00 23.82           H  
ATOM    109  CA  LEU A   8     -26.209 -90.686 -57.301  1.00 23.82           C  
ATOM    110  HA  LEU A   8     -27.206 -90.267 -57.167  1.00 23.82           H  
ATOM    111  C   LEU A   8     -25.249 -89.485 -57.490  1.00 23.82           C  
ATOM    112  CB  LEU A   8     -25.904 -91.587 -56.074  1.00 23.82           C  
ATOM    113  HB2 LEU A   8     -26.166 -92.621 -56.300  1.00 23.82           H  
ATOM    114  HB3 LEU A   8     -24.835 -91.581 -55.865  1.00 23.82           H  
ATOM    115  O   LEU A   8     -24.200 -89.443 -56.845  1.00 23.82           O  
ATOM    116  CG  LEU A   8     -26.686 -91.164 -54.817  1.00 23.82           C  
ATOM    117  HG  LEU A   8     -26.720 -90.077 -54.756  1.00 23.82           H  
ATOM    118  CD1 LEU A   8     -28.114 -91.720 -54.868  1.00 23.82           C  
ATOM    119 HD11 LEU A   8     -28.097 -92.810 -54.882  1.00 23.82           H  
ATOM    120 HD12 LEU A   8     -28.626 -91.359 -55.760  1.00 23.82           H  
ATOM    121 HD13 LEU A   8     -28.667 -91.383 -53.991  1.00 23.82           H  
ATOM    122  CD2 LEU A   8     -26.022 -91.699 -53.549  1.00 23.82           C  
ATOM    123 HD21 LEU A   8     -26.598 -91.393 -52.675  1.00 23.82           H  
ATOM    124 HD22 LEU A   8     -25.017 -91.286 -53.464  1.00 23.82           H  
ATOM    125 HD23 LEU A   8     -25.964 -92.787 -53.583  1.00 23.82           H  
ATOM    126  N   PRO A   9     -25.531 -88.531 -58.409  1.00 23.28           N  
ATOM    127  CA  PRO A   9     -24.642 -87.406 -58.699  1.00 23.28           C  
ATOM    128  HA  PRO A   9     -23.618 -87.762 -58.814  1.00 23.28           H  
ATOM    129  C   PRO A   9     -24.667 -86.378 -57.558  1.00 23.28           C  
ATOM    130  CB  PRO A   9     -25.118 -86.845 -60.045  1.00 23.28           C  
ATOM    131  HB2 PRO A   9     -24.677 -87.423 -60.857  1.00 23.28           H  
ATOM    132  HB3 PRO A   9     -24.886 -85.787 -60.168  1.00 23.28           H  
ATOM    133  O   PRO A   9     -25.304 -85.331 -57.642  1.00 23.28           O  
ATOM    134  CG  PRO A   9     -26.622 -87.102 -59.997  1.00 23.28           C  
ATOM    135  HG2 PRO A   9     -27.115 -86.337 -59.397  1.00 23.28           H  
ATOM    136  HG3 PRO A   9     -27.057 -87.148 -60.995  1.00 23.28           H  
ATOM    137  CD  PRO A   9     -26.697 -88.452 -59.283  1.00 23.28           C  
ATOM    138  HD2 PRO A   9     -26.635 -89.235 -60.039  1.00 23.28           H  
ATOM    139  HD3 PRO A   9     -27.627 -88.532 -58.720  1.00 23.28           H  
ATOM    140  N   LEU A  10     -23.945 -86.689 -56.483  1.00 23.03           N  
ATOM    141  H   LEU A  10     -23.530 -87.610 -56.471  1.00 23.03           H  
ATOM    142  CA  LEU A  10     -23.743 -85.856 -55.297  1.00 23.03           C  
ATOM    143  HA  LEU A  10     -24.697 -85.389 -55.051  1.00 23.03           H  
ATOM    144  C   LEU A  10     -22.738 -84.721 -55.601  1.00 23.03           C  
ATOM    145  CB  LEU A  10     -23.316 -86.786 -54.132  1.00 23.03           C  
ATOM    146  HB2 LEU A  10     -23.570 -87.820 -54.365  1.00 23.03           H  
ATOM    147  HB3 LEU A  10     -22.232 -86.770 -54.019  1.00 23.03           H  
ATOM    148  O   LEU A  10     -21.677 -84.630 -54.984  1.00 23.03           O  
ATOM    149  CG  LEU A  10     -23.987 -86.412 -52.799  1.00 23.03           C  
ATOM    150  HG  LEU A  10     -24.229 -85.349 -52.791  1.00 23.03           H  
ATOM    151  CD1 LEU A  10     -25.272 -87.228 -52.623  1.00 23.03           C  
ATOM    152 HD11 LEU A  10     -25.936 -87.050 -53.469  1.00 23.03           H  
ATOM    153 HD12 LEU A  10     -25.041 -88.291 -52.561  1.00 23.03           H  
ATOM    154 HD13 LEU A  10     -25.778 -86.916 -51.710  1.00 23.03           H  
ATOM    155  CD2 LEU A  10     -23.072 -86.700 -51.611  1.00 23.03           C  
ATOM    156 HD21 LEU A  10     -23.583 -86.443 -50.682  1.00 23.03           H  
ATOM    157 HD22 LEU A  10     -22.173 -86.089 -51.693  1.00 23.03           H  
ATOM    158 HD23 LEU A  10     -22.793 -87.753 -51.595  1.00 23.03           H  
ATOM    159  N   HIS A  11     -22.987 -83.947 -56.663  1.00 20.29           N  
ATOM    160  H   HIS A  11     -23.882 -84.038 -57.124  1.00 20.29           H  
ATOM    161  CA  HIS A  11     -21.935 -83.143 -57.285  1.00 20.29           C  
ATOM    162  HA  HIS A  11     -21.082 -83.816 -57.363  1.00 20.29           H  
ATOM    163  C   HIS A  11     -21.453 -81.978 -56.400  1.00 20.29           C  
ATOM    164  CB  HIS A  11     -22.293 -82.747 -58.725  1.00 20.29           C  
ATOM    165  HB2 HIS A  11     -22.753 -81.759 -58.733  1.00 20.29           H  
ATOM    166  HB3 HIS A  11     -23.011 -83.459 -59.132  1.00 20.29           H  
ATOM    167  O   HIS A  11     -22.183 -81.462 -55.559  1.00 20.29           O  
ATOM    168  CG  HIS A  11     -21.070 -82.764 -59.610  1.00 20.29           C  
ATOM    169  CD2 HIS A  11     -20.502 -83.875 -60.178  1.00 20.29           C  
ATOM    170  HD2 HIS A  11     -20.874 -84.886 -60.106  1.00 20.29           H  
ATOM    171  ND1 HIS A  11     -20.255 -81.696 -59.911  1.00 20.29           N  
ATOM    172  HD1 HIS A  11     -20.424 -80.731 -59.663  1.00 20.29           H  
ATOM    173  CE1 HIS A  11     -19.231 -82.152 -60.654  1.00 20.29           C  
ATOM    174  HE1 HIS A  11     -18.438 -81.542 -61.061  1.00 20.29           H  
ATOM    175  NE2 HIS A  11     -19.333 -83.478 -60.832  1.00 20.29           N  
ATOM    176  N   SER A  12     -20.172 -81.643 -56.573  1.00 19.78           N  
ATOM    177  H   SER A  12     -19.718 -82.050 -57.379  1.00 19.78           H  
ATOM    178  CA  SER A  12     -19.280 -81.105 -55.532  1.00 19.78           C  
ATOM    179  HA  SER A  12     -19.724 -81.321 -54.560  1.00 19.78           H  
ATOM    180  C   SER A  12     -19.094 -79.566 -55.580  1.00 19.78           C  
ATOM    181  CB  SER A  12     -17.991 -81.944 -55.637  1.00 19.78           C  
ATOM    182  HB2 SER A  12     -18.255 -82.992 -55.499  1.00 19.78           H  
ATOM    183  HB3 SER A  12     -17.583 -81.835 -56.642  1.00 19.78           H  
ATOM    184  O   SER A  12     -19.991 -78.841 -55.991  1.00 19.78           O  
ATOM    185  OG  SER A  12     -16.966 -81.631 -54.715  1.00 19.78           O  
ATOM    186  HG  SER A  12     -17.337 -81.410 -53.857  1.00 19.78           H  
ATOM    187  N   SER A  13     -17.948 -79.059 -55.106  1.00 20.66           N  
ATOM    188  H   SER A  13     -17.223 -79.746 -54.952  1.00 20.66           H  
ATOM    189  CA  SER A  13     -17.890 -77.959 -54.121  1.00 20.66           C  
ATOM    190  HA  SER A  13     -18.900 -77.753 -53.768  1.00 20.66           H  
ATOM    191  C   SER A  13     -17.296 -76.614 -54.583  1.00 20.66           C  
ATOM    192  CB  SER A  13     -17.043 -78.425 -52.920  1.00 20.66           C  
ATOM    193  HB2 SER A  13     -17.281 -77.797 -52.062  1.00 20.66           H  
ATOM    194  HB3 SER A  13     -15.988 -78.290 -53.157  1.00 20.66           H  
ATOM    195  O   SER A  13     -17.088 -75.742 -53.746  1.00 20.66           O  
ATOM    196  OG  SER A  13     -17.247 -79.791 -52.576  1.00 20.66           O  
ATOM    197  HG  SER A  13     -16.903 -79.906 -51.687  1.00 20.66           H  
ATOM    198  N   LYS A  14     -16.921 -76.479 -55.859  1.00 19.76           N  
ATOM    199  H   LYS A  14     -17.231 -77.207 -56.486  1.00 19.76           H  
ATOM    200  CA  LYS A  14     -16.191 -75.326 -56.453  1.00 19.76           C  
ATOM    201  HA  LYS A  14     -15.292 -75.111 -55.875  1.00 19.76           H  
ATOM    202  C   LYS A  14     -17.034 -74.025 -56.459  1.00 19.76           C  
ATOM    203  CB  LYS A  14     -15.819 -75.750 -57.886  1.00 19.76           C  
ATOM    204  HB2 LYS A  14     -16.687 -76.210 -58.357  1.00 19.76           H  
ATOM    205  HB3 LYS A  14     -15.571 -74.867 -58.476  1.00 19.76           H  
ATOM    206  O   LYS A  14     -18.254 -74.130 -56.419  1.00 19.76           O  
ATOM    207  CG  LYS A  14     -14.622 -76.714 -57.950  1.00 19.76           C  
ATOM    208  HG2 LYS A  14     -13.727 -76.169 -57.648  1.00 19.76           H  
ATOM    209  HG3 LYS A  14     -14.768 -77.544 -57.260  1.00 19.76           H  
ATOM    210  CD  LYS A  14     -14.434 -77.275 -59.372  1.00 19.76           C  
ATOM    211  HD2 LYS A  14     -14.796 -76.557 -60.109  1.00 19.76           H  
ATOM    212  HD3 LYS A  14     -15.040 -78.176 -59.466  1.00 19.76           H  
ATOM    213  CE  LYS A  14     -12.962 -77.618 -59.661  1.00 19.76           C  
ATOM    214  HE2 LYS A  14     -12.915 -78.570 -60.190  1.00 19.76           H  
ATOM    215  HE3 LYS A  14     -12.443 -77.730 -58.710  1.00 19.76           H  
ATOM    216  NZ  LYS A  14     -12.307 -76.560 -60.474  1.00 19.76           N  
ATOM    217  HZ1 LYS A  14     -12.527 -75.650 -60.096  1.00 19.76           H  
ATOM    218  HZ2 LYS A  14     -11.299 -76.614 -60.495  1.00 19.76           H  
ATOM    219  HZ3 LYS A  14     -12.691 -76.487 -61.405  1.00 19.76           H  
ATOM    220  N   GLU A  15     -16.514 -72.794 -56.586  1.00 22.76           N  
ATOM    221  H   GLU A  15     -17.227 -72.079 -56.567  1.00 22.76           H  
ATOM    222  CA  GLU A  15     -15.147 -72.206 -56.601  1.00 22.76           C  
ATOM    223  HA  GLU A  15     -14.513 -72.712 -55.873  1.00 22.76           H  
ATOM    224  C   GLU A  15     -15.244 -70.710 -56.176  1.00 22.76           C  
ATOM    225  CB  GLU A  15     -14.517 -72.283 -58.017  1.00 22.76           C  
ATOM    226  HB2 GLU A  15     -15.213 -72.769 -58.701  1.00 22.76           H  
ATOM    227  HB3 GLU A  15     -14.358 -71.280 -58.414  1.00 22.76           H  
ATOM    228  O   GLU A  15     -16.320 -70.125 -56.279  1.00 22.76           O  
ATOM    229  CG  GLU A  15     -13.167 -73.018 -58.022  1.00 22.76           C  
ATOM    230  HG2 GLU A  15     -13.240 -73.889 -57.371  1.00 22.76           H  
ATOM    231  HG3 GLU A  15     -12.405 -72.359 -57.607  1.00 22.76           H  
ATOM    232  CD  GLU A  15     -12.749 -73.508 -59.419  1.00 22.76           C  
ATOM    233  OE1 GLU A  15     -11.584 -73.335 -59.826  1.00 22.76           O  
ATOM    234  OE2 GLU A  15     -13.522 -74.276 -60.038  1.00 22.76           O  
ATOM    235  N   ASP A  16     -14.146 -70.086 -55.723  1.00 19.64           N  
ATOM    236  H   ASP A  16     -13.318 -70.651 -55.609  1.00 19.64           H  
ATOM    237  CA  ASP A  16     -14.140 -68.864 -54.873  1.00 19.64           C  
ATOM    238  HA  ASP A  16     -14.951 -68.945 -54.148  1.00 19.64           H  
ATOM    239  C   ASP A  16     -14.268 -67.461 -55.529  1.00 19.64           C  
ATOM    240  CB  ASP A  16     -12.809 -68.858 -54.096  1.00 19.64           C  
ATOM    241  HB2 ASP A  16     -12.770 -67.980 -53.452  1.00 19.64           H  
ATOM    242  HB3 ASP A  16     -11.984 -68.782 -54.804  1.00 19.64           H  
ATOM    243  O   ASP A  16     -14.427 -66.469 -54.819  1.00 19.64           O  
ATOM    244  CG  ASP A  16     -12.610 -70.099 -53.229  1.00 19.64           C  
ATOM    245  OD1 ASP A  16     -12.855 -70.002 -52.008  1.00 19.64           O  
ATOM    246  OD2 ASP A  16     -12.215 -71.138 -53.812  1.00 19.64           O  
ATOM    247  N   ALA A  17     -14.098 -67.330 -56.847  1.00 20.53           N  
ATOM    248  H   ALA A  17     -14.045 -68.190 -57.374  1.00 20.53           H  
ATOM    249  CA  ALA A  17     -13.821 -66.061 -57.559  1.00 20.53           C  
ATOM    250  HA  ALA A  17     -12.861 -65.673 -57.219  1.00 20.53           H  
ATOM    251  C   ALA A  17     -14.875 -64.922 -57.391  1.00 20.53           C  
ATOM    252  CB  ALA A  17     -13.703 -66.461 -59.036  1.00 20.53           C  
ATOM    253  HB1 ALA A  17     -12.803 -67.056 -59.189  1.00 20.53           H  
ATOM    254  HB2 ALA A  17     -13.675 -65.575 -59.670  1.00 20.53           H  
ATOM    255  HB3 ALA A  17     -14.577 -67.044 -59.329  1.00 20.53           H  
ATOM    256  O   ALA A  17     -16.063 -65.200 -57.274  1.00 20.53           O  
ATOM    257  N   TYR A  18     -14.581 -63.609 -57.503  1.00 19.40           N  
ATOM    258  H   TYR A  18     -15.406 -63.042 -57.375  1.00 19.40           H  
ATOM    259  CA  TYR A  18     -13.301 -62.860 -57.533  1.00 19.40           C  
ATOM    260  HA  TYR A  18     -12.632 -63.281 -56.782  1.00 19.40           H  
ATOM    261  C   TYR A  18     -13.482 -61.351 -57.195  1.00 19.40           C  
ATOM    262  CB  TYR A  18     -12.613 -62.929 -58.926  1.00 19.40           C  
ATOM    263  HB2 TYR A  18     -12.478 -61.922 -59.321  1.00 19.40           H  
ATOM    264  HB3 TYR A  18     -13.277 -63.422 -59.635  1.00 19.40           H  
ATOM    265  O   TYR A  18     -12.759 -60.841 -56.349  1.00 19.40           O  
ATOM    266  CG  TYR A  18     -11.233 -63.573 -58.977  1.00 19.40           C  
ATOM    267  CD1 TYR A  18     -10.182 -63.078 -58.177  1.00 19.40           C  
ATOM    268  HD1 TYR A  18     -10.364 -62.249 -57.509  1.00 19.40           H  
ATOM    269  CD2 TYR A  18     -10.978 -64.623 -59.882  1.00 19.40           C  
ATOM    270  HD2 TYR A  18     -11.755 -64.970 -60.546  1.00 19.40           H  
ATOM    271  CE1 TYR A  18      -8.899 -63.660 -58.249  1.00 19.40           C  
ATOM    272  HE1 TYR A  18      -8.103 -63.279 -57.627  1.00 19.40           H  
ATOM    273  CE2 TYR A  18      -9.705 -65.219 -59.946  1.00 19.40           C  
ATOM    274  HE2 TYR A  18      -9.512 -66.035 -60.627  1.00 19.40           H  
ATOM    275  OH  TYR A  18      -7.435 -65.320 -59.195  1.00 19.40           O  
ATOM    276  HH  TYR A  18      -6.831 -64.922 -58.565  1.00 19.40           H  
ATOM    277  CZ  TYR A  18      -8.664 -64.743 -59.127  1.00 19.40           C  
ATOM    278  N   ASP A  19     -14.360 -60.627 -57.914  1.00 21.84           N  
ATOM    279  H   ASP A  19     -15.013 -61.154 -58.476  1.00 21.84           H  
ATOM    280  CA  ASP A  19     -13.964 -59.326 -58.517  1.00 21.84           C  
ATOM    281  HA  ASP A  19     -12.875 -59.300 -58.506  1.00 21.84           H  
ATOM    282  C   ASP A  19     -14.358 -57.988 -57.817  1.00 21.84           C  
ATOM    283  CB  ASP A  19     -14.342 -59.360 -60.013  1.00 21.84           C  
ATOM    284  HB2 ASP A  19     -13.931 -60.263 -60.464  1.00 21.84           H  
ATOM    285  HB3 ASP A  19     -15.426 -59.410 -60.109  1.00 21.84           H  
ATOM    286  O   ASP A  19     -13.601 -57.473 -56.998  1.00 21.84           O  
ATOM    287  CG  ASP A  19     -13.807 -58.147 -60.782  1.00 21.84           C  
ATOM    288  OD1 ASP A  19     -12.571 -58.059 -60.929  1.00 21.84           O  
ATOM    289  OD2 ASP A  19     -14.648 -57.321 -61.203  1.00 21.84           O  
ATOM    290  N   GLY A  20     -15.449 -57.336 -58.251  1.00 20.48           N  
ATOM    291  H   GLY A  20     -16.032 -57.859 -58.889  1.00 20.48           H  
ATOM    292  CA  GLY A  20     -15.468 -55.875 -58.490  1.00 20.48           C  
ATOM    293  HA2 GLY A  20     -16.368 -55.638 -59.058  1.00 20.48           H  
ATOM    294  HA3 GLY A  20     -14.625 -55.655 -59.145  1.00 20.48           H  
ATOM    295  C   GLY A  20     -15.403 -54.889 -57.303  1.00 20.48           C  
ATOM    296  O   GLY A  20     -15.963 -55.112 -56.235  1.00 20.48           O  
ATOM    297  N   VAL A  21     -14.773 -53.726 -57.552  1.00 19.84           N  
ATOM    298  H   VAL A  21     -14.393 -53.645 -58.484  1.00 19.84           H  
ATOM    299  CA  VAL A  21     -14.189 -52.812 -56.531  1.00 19.84           C  
ATOM    300  HA  VAL A  21     -14.029 -53.385 -55.618  1.00 19.84           H  
ATOM    301  C   VAL A  21     -15.027 -51.568 -56.144  1.00 19.84           C  
ATOM    302  CB  VAL A  21     -12.806 -52.317 -57.043  1.00 19.84           C  
ATOM    303  HB  VAL A  21     -12.976 -51.590 -57.838  1.00 19.84           H  
ATOM    304  O   VAL A  21     -14.793 -50.958 -55.105  1.00 19.84           O  
ATOM    305  CG1 VAL A  21     -11.954 -51.636 -55.960  1.00 19.84           C  
ATOM    306 HG11 VAL A  21     -10.958 -51.414 -56.341  1.00 19.84           H  
ATOM    307 HG12 VAL A  21     -11.867 -52.293 -55.095  1.00 19.84           H  
ATOM    308 HG13 VAL A  21     -12.405 -50.693 -55.650  1.00 19.84           H  
ATOM    309  CG2 VAL A  21     -11.936 -53.438 -57.639  1.00 19.84           C  
ATOM    310 HG21 VAL A  21     -11.808 -54.237 -56.909  1.00 19.84           H  
ATOM    311 HG22 VAL A  21     -10.957 -53.052 -57.923  1.00 19.84           H  
ATOM    312 HG23 VAL A  21     -12.392 -53.854 -58.537  1.00 19.84           H  
ATOM    313  N   THR A  22     -15.926 -51.093 -57.010  1.00 21.74           N  
ATOM    314  H   THR A  22     -16.186 -51.690 -57.781  1.00 21.74           H  
ATOM    315  CA  THR A  22     -16.443 -49.695 -57.014  1.00 21.74           C  
ATOM    316  HA  THR A  22     -15.595 -49.011 -57.030  1.00 21.74           H  
ATOM    317  C   THR A  22     -17.329 -49.327 -55.803  1.00 21.74           C  
ATOM    318  CB  THR A  22     -17.282 -49.486 -58.287  1.00 21.74           C  
ATOM    319  HB  THR A  22     -17.664 -48.465 -58.311  1.00 21.74           H  
ATOM    320  O   THR A  22     -18.052 -50.191 -55.327  1.00 21.74           O  
ATOM    321  CG2 THR A  22     -16.502 -49.747 -59.578  1.00 21.74           C  
ATOM    322 HG21 THR A  22     -15.604 -49.130 -59.599  1.00 21.74           H  
ATOM    323 HG22 THR A  22     -17.129 -49.490 -60.432  1.00 21.74           H  
ATOM    324 HG23 THR A  22     -16.223 -50.798 -59.656  1.00 21.74           H  
ATOM    325  OG1 THR A  22     -18.386 -50.357 -58.293  1.00 21.74           O  
ATOM    326  HG1 THR A  22     -18.587 -50.594 -57.385  1.00 21.74           H  
ATOM    327  N   SER A  23     -17.485 -48.079 -55.325  1.00 22.54           N  
ATOM    328  H   SER A  23     -18.145 -48.069 -54.560  1.00 22.54           H  
ATOM    329  CA  SER A  23     -16.742 -46.809 -55.479  1.00 22.54           C  
ATOM    330  HA  SER A  23     -15.679 -47.017 -55.355  1.00 22.54           H  
ATOM    331  C   SER A  23     -17.145 -45.840 -54.323  1.00 22.54           C  
ATOM    332  CB  SER A  23     -16.944 -46.187 -56.877  1.00 22.54           C  
ATOM    333  HB2 SER A  23     -16.573 -46.875 -57.636  1.00 22.54           H  
ATOM    334  HB3 SER A  23     -18.007 -46.014 -57.046  1.00 22.54           H  
ATOM    335  O   SER A  23     -16.969 -46.177 -53.158  1.00 22.54           O  
ATOM    336  OG  SER A  23     -16.241 -44.967 -57.034  1.00 22.54           O  
ATOM    337  HG  SER A  23     -15.307 -45.136 -57.174  1.00 22.54           H  
ATOM    338  N   GLU A  24     -17.641 -44.632 -54.611  1.00 20.43           N  
ATOM    339  H   GLU A  24     -17.779 -44.441 -55.593  1.00 20.43           H  
ATOM    340  CA  GLU A  24     -17.465 -43.423 -53.789  1.00 20.43           C  
ATOM    341  HA  GLU A  24     -16.428 -43.418 -53.453  1.00 20.43           H  
ATOM    342  C   GLU A  24     -18.348 -43.294 -52.521  1.00 20.43           C  
ATOM    343  CB  GLU A  24     -17.628 -42.218 -54.737  1.00 20.43           C  
ATOM    344  HB2 GLU A  24     -18.685 -41.981 -54.860  1.00 20.43           H  
ATOM    345  HB3 GLU A  24     -17.235 -42.478 -55.720  1.00 20.43           H  
ATOM    346  O   GLU A  24     -19.454 -42.754 -52.542  1.00 20.43           O  
ATOM    347  CG  GLU A  24     -16.864 -40.985 -54.260  1.00 20.43           C  
ATOM    348  HG2 GLU A  24     -17.110 -40.782 -53.218  1.00 20.43           H  
ATOM    349  HG3 GLU A  24     -15.795 -41.194 -54.301  1.00 20.43           H  
ATOM    350  CD  GLU A  24     -17.198 -39.784 -55.155  1.00 20.43           C  
ATOM    351  OE1 GLU A  24     -18.081 -38.989 -54.764  1.00 20.43           O  
ATOM    352  OE2 GLU A  24     -16.549 -39.655 -56.215  1.00 20.43           O  
ATOM    353  N   ASN A  25     -17.812 -43.693 -51.364  1.00 28.39           N  
ATOM    354  H   ASN A  25     -16.949 -44.216 -51.408  1.00 28.39           H  
ATOM    355  CA  ASN A  25     -18.423 -43.482 -50.042  1.00 28.39           C  
ATOM    356  HA  ASN A  25     -19.500 -43.624 -50.138  1.00 28.39           H  
ATOM    357  C   ASN A  25     -18.203 -42.038 -49.515  1.00 28.39           C  
ATOM    358  CB  ASN A  25     -17.883 -44.573 -49.095  1.00 28.39           C  
ATOM    359  HB2 ASN A  25     -17.980 -45.549 -49.570  1.00 28.39           H  
ATOM    360  HB3 ASN A  25     -16.827 -44.388 -48.896  1.00 28.39           H  
ATOM    361  O   ASN A  25     -17.534 -41.838 -48.504  1.00 28.39           O  
ATOM    362  CG  ASN A  25     -18.638 -44.636 -47.778  1.00 28.39           C  
ATOM    363  ND2 ASN A  25     -18.012 -45.112 -46.727  1.00 28.39           N  
ATOM    364 HD21 ASN A  25     -18.549 -45.145 -45.873  1.00 28.39           H  
ATOM    365 HD22 ASN A  25     -17.041 -45.385 -46.790  1.00 28.39           H  
ATOM    366  OD1 ASN A  25     -19.805 -44.301 -47.675  1.00 28.39           O  
ATOM    367  N   MET A  26     -18.667 -41.018 -50.253  1.00 23.07           N  
ATOM    368  H   MET A  26     -19.170 -41.266 -51.093  1.00 23.07           H  
ATOM    369  CA  MET A  26     -18.105 -39.658 -50.153  1.00 23.07           C  
ATOM    370  HA  MET A  26     -17.024 -39.794 -50.143  1.00 23.07           H  
ATOM    371  C   MET A  26     -18.428 -38.874 -48.860  1.00 23.07           C  
ATOM    372  CB  MET A  26     -18.428 -38.829 -51.417  1.00 23.07           C  
ATOM    373  HB2 MET A  26     -19.397 -38.339 -51.318  1.00 23.07           H  
ATOM    374  HB3 MET A  26     -18.514 -39.486 -52.282  1.00 23.07           H  
ATOM    375  O   MET A  26     -17.563 -38.673 -48.011  1.00 23.07           O  
ATOM    376  CG  MET A  26     -17.323 -37.792 -51.684  1.00 23.07           C  
ATOM    377  HG2 MET A  26     -16.975 -37.394 -50.731  1.00 23.07           H  
ATOM    378  HG3 MET A  26     -16.485 -38.317 -52.143  1.00 23.07           H  
ATOM    379  SD  MET A  26     -17.766 -36.365 -52.729  1.00 23.07           S  
ATOM    380  CE  MET A  26     -16.340 -36.373 -53.859  1.00 23.07           C  
ATOM    381  HE1 MET A  26     -16.450 -35.581 -54.600  1.00 23.07           H  
ATOM    382  HE2 MET A  26     -15.419 -36.224 -53.296  1.00 23.07           H  
ATOM    383  HE3 MET A  26     -16.285 -37.328 -54.381  1.00 23.07           H  
ATOM    384  N   ARG A  27     -19.635 -38.299 -48.742  1.00 23.70           N  
ATOM    385  H   ARG A  27     -20.342 -38.563 -49.414  1.00 23.70           H  
ATOM    386  CA  ARG A  27     -19.874 -37.116 -47.885  1.00 23.70           C  
ATOM    387  HA  ARG A  27     -18.903 -36.706 -47.606  1.00 23.70           H  
ATOM    388  C   ARG A  27     -20.530 -37.435 -46.544  1.00 23.70           C  
ATOM    389  CB  ARG A  27     -20.611 -35.997 -48.645  1.00 23.70           C  
ATOM    390  HB2 ARG A  27     -20.761 -35.155 -47.969  1.00 23.70           H  
ATOM    391  HB3 ARG A  27     -21.588 -36.360 -48.965  1.00 23.70           H  
ATOM    392  O   ARG A  27     -21.564 -36.855 -46.217  1.00 23.70           O  
ATOM    393  CG  ARG A  27     -19.830 -35.491 -49.859  1.00 23.70           C  
ATOM    394  HG2 ARG A  27     -18.818 -35.213 -49.565  1.00 23.70           H  
ATOM    395  HG3 ARG A  27     -19.783 -36.290 -50.599  1.00 23.70           H  
ATOM    396  CD  ARG A  27     -20.531 -34.287 -50.490  1.00 23.70           C  
ATOM    397  HD2 ARG A  27     -20.438 -33.432 -49.821  1.00 23.70           H  
ATOM    398  HD3 ARG A  27     -21.586 -34.526 -50.623  1.00 23.70           H  
ATOM    399  NE  ARG A  27     -19.936 -33.978 -51.800  1.00 23.70           N  
ATOM    400  HE  ARG A  27     -19.218 -34.611 -52.124  1.00 23.70           H  
ATOM    401  NH1 ARG A  27     -21.262 -32.184 -52.341  1.00 23.70           N  
ATOM    402 HH11 ARG A  27     -21.717 -32.267 -51.443  1.00 23.70           H  
ATOM    403 HH12 ARG A  27     -21.549 -31.479 -53.005  1.00 23.70           H  
ATOM    404  NH2 ARG A  27     -19.732 -32.927 -53.795  1.00 23.70           N  
ATOM    405 HH21 ARG A  27     -20.024 -32.228 -54.463  1.00 23.70           H  
ATOM    406 HH22 ARG A  27     -19.042 -33.616 -54.059  1.00 23.70           H  
ATOM    407  CZ  ARG A  27     -20.312 -33.030 -52.634  1.00 23.70           C  
ATOM    408  N   ASN A  28     -19.884 -38.259 -45.719  1.00 28.62           N  
ATOM    409  H   ASN A  28     -19.044 -38.709 -46.051  1.00 28.62           H  
ATOM    410  CA  ASN A  28     -20.140 -38.200 -44.276  1.00 28.62           C  
ATOM    411  HA  ASN A  28     -21.215 -38.114 -44.117  1.00 28.62           H  
ATOM    412  C   ASN A  28     -19.492 -36.925 -43.704  1.00 28.62           C  
ATOM    413  CB  ASN A  28     -19.686 -39.485 -43.571  1.00 28.62           C  
ATOM    414  HB2 ASN A  28     -18.600 -39.575 -43.612  1.00 28.62           H  
ATOM    415  HB3 ASN A  28     -20.131 -40.353 -44.058  1.00 28.62           H  
ATOM    416  O   ASN A  28     -18.405 -36.960 -43.129  1.00 28.62           O  
ATOM    417  CG  ASN A  28     -20.161 -39.466 -42.126  1.00 28.62           C  
ATOM    418  ND2 ASN A  28     -19.283 -39.610 -41.163  1.00 28.62           N  
ATOM    419 HD21 ASN A  28     -19.648 -39.557 -40.223  1.00 28.62           H  
ATOM    420 HD22 ASN A  28     -18.298 -39.675 -41.374  1.00 28.62           H  
ATOM    421  OD1 ASN A  28     -21.332 -39.287 -41.847  1.00 28.62           O  
ATOM    422  N   GLY A  29     -20.121 -35.775 -43.959  1.00 25.53           N  
ATOM    423  H   GLY A  29     -21.000 -35.821 -44.454  1.00 25.53           H  
ATOM    424  CA  GLY A  29     -19.637 -34.475 -43.515  1.00 25.53           C  
ATOM    425  HA2 GLY A  29     -20.275 -33.690 -43.921  1.00 25.53           H  
ATOM    426  HA3 GLY A  29     -18.617 -34.319 -43.867  1.00 25.53           H  
ATOM    427  C   GLY A  29     -19.672 -34.383 -41.994  1.00 25.53           C  
ATOM    428  O   GLY A  29     -20.708 -34.054 -41.432  1.00 25.53           O  
ATOM    429  N   LEU A  30     -18.525 -34.624 -41.352  1.00 28.40           N  
ATOM    430  H   LEU A  30     -17.777 -34.991 -41.922  1.00 28.40           H  
ATOM    431  CA  LEU A  30     -18.295 -34.629 -39.897  1.00 28.40           C  
ATOM    432  HA  LEU A  30     -18.959 -35.367 -39.445  1.00 28.40           H  
ATOM    433  C   LEU A  30     -18.588 -33.296 -39.176  1.00 28.40           C  
ATOM    434  CB  LEU A  30     -16.826 -35.045 -39.654  1.00 28.40           C  
ATOM    435  HB2 LEU A  30     -16.191 -34.420 -40.283  1.00 28.40           H  
ATOM    436  HB3 LEU A  30     -16.547 -34.838 -38.621  1.00 28.40           H  
ATOM    437  O   LEU A  30     -18.238 -33.149 -38.010  1.00 28.40           O  
ATOM    438  CG  LEU A  30     -16.510 -36.525 -39.923  1.00 28.40           C  
ATOM    439  HG  LEU A  30     -16.953 -36.836 -40.869  1.00 28.40           H  
ATOM    440  CD1 LEU A  30     -14.996 -36.712 -40.020  1.00 28.40           C  
ATOM    441 HD11 LEU A  30     -14.521 -36.399 -39.090  1.00 28.40           H  
ATOM    442 HD12 LEU A  30     -14.603 -36.116 -40.844  1.00 28.40           H  
ATOM    443 HD13 LEU A  30     -14.765 -37.760 -40.207  1.00 28.40           H  
ATOM    444  CD2 LEU A  30     -17.032 -37.426 -38.801  1.00 28.40           C  
ATOM    445 HD21 LEU A  30     -16.768 -38.463 -39.006  1.00 28.40           H  
ATOM    446 HD22 LEU A  30     -18.118 -37.349 -38.738  1.00 28.40           H  
ATOM    447 HD23 LEU A  30     -16.599 -37.128 -37.847  1.00 28.40           H  
ATOM    448  N   VAL A  31     -19.221 -32.320 -39.832  1.00 25.08           N  
ATOM    449  H   VAL A  31     -19.654 -32.574 -40.708  1.00 25.08           H  
ATOM    450  CA  VAL A  31     -19.509 -30.977 -39.301  1.00 25.08           C  
ATOM    451  HA  VAL A  31     -18.649 -30.683 -38.701  1.00 25.08           H  
ATOM    452  C   VAL A  31     -20.682 -30.961 -38.314  1.00 25.08           C  
ATOM    453  CB  VAL A  31     -19.637 -29.914 -40.411  1.00 25.08           C  
ATOM    454  HB  VAL A  31     -19.800 -28.941 -39.949  1.00 25.08           H  
ATOM    455  O   VAL A  31     -21.412 -29.975 -38.217  1.00 25.08           O  
ATOM    456  CG1 VAL A  31     -18.336 -29.813 -41.219  1.00 25.08           C  
ATOM    457 HG11 VAL A  31     -17.514 -29.561 -40.550  1.00 25.08           H  
ATOM    458 HG12 VAL A  31     -18.116 -30.757 -41.717  1.00 25.08           H  
ATOM    459 HG13 VAL A  31     -18.430 -29.027 -41.968  1.00 25.08           H  
ATOM    460  CG2 VAL A  31     -20.796 -30.189 -41.378  1.00 25.08           C  
ATOM    461 HG21 VAL A  31     -20.854 -29.389 -42.117  1.00 25.08           H  
ATOM    462 HG22 VAL A  31     -20.657 -31.143 -41.886  1.00 25.08           H  
ATOM    463 HG23 VAL A  31     -21.737 -30.215 -40.828  1.00 25.08           H  
ATOM    464  N   ASN A  32     -20.781 -32.004 -37.487  1.00 34.62           N  
ATOM    465  H   ASN A  32     -20.118 -32.752 -37.634  1.00 34.62           H  
ATOM    466  CA  ASN A  32     -21.252 -31.853 -36.117  1.00 34.62           C  
ATOM    467  HA  ASN A  32     -22.183 -31.287 -36.113  1.00 34.62           H  
ATOM    468  C   ASN A  32     -20.199 -31.028 -35.360  1.00 34.62           C  
ATOM    469  CB  ASN A  32     -21.518 -33.226 -35.476  1.00 34.62           C  
ATOM    470  HB2 ASN A  32     -21.687 -33.083 -34.409  1.00 34.62           H  
ATOM    471  HB3 ASN A  32     -20.640 -33.863 -35.592  1.00 34.62           H  
ATOM    472  O   ASN A  32     -19.483 -31.522 -34.491  1.00 34.62           O  
ATOM    473  CG  ASN A  32     -22.734 -33.945 -36.031  1.00 34.62           C  
ATOM    474  ND2 ASN A  32     -23.025 -35.115 -35.517  1.00 34.62           N  
ATOM    475 HD21 ASN A  32     -22.517 -35.445 -34.708  1.00 34.62           H  
ATOM    476 HD22 ASN A  32     -23.877 -35.544 -35.850  1.00 34.62           H  
ATOM    477  OD1 ASN A  32     -23.440 -33.491 -36.914  1.00 34.62           O  
ATOM    478  N   SER A  33     -20.102 -29.749 -35.730  1.00 32.04           N  
ATOM    479  H   SER A  33     -20.670 -29.457 -36.513  1.00 32.04           H  
ATOM    480  CA  SER A  33     -19.450 -28.698 -34.963  1.00 32.04           C  
ATOM    481  HA  SER A  33     -18.466 -29.034 -34.636  1.00 32.04           H  
ATOM    482  C   SER A  33     -20.318 -28.444 -33.738  1.00 32.04           C  
ATOM    483  CB  SER A  33     -19.293 -27.425 -35.804  1.00 32.04           C  
ATOM    484  HB2 SER A  33     -18.816 -26.655 -35.197  1.00 32.04           H  
ATOM    485  HB3 SER A  33     -20.277 -27.070 -36.111  1.00 32.04           H  
ATOM    486  O   SER A  33     -20.985 -27.417 -33.633  1.00 32.04           O  
ATOM    487  OG  SER A  33     -18.508 -27.665 -36.958  1.00 32.04           O  
ATOM    488  HG  SER A  33     -18.450 -26.844 -37.453  1.00 32.04           H  
ATOM    489  N   GLU A  34     -20.378 -29.432 -32.850  1.00 33.97           N  
ATOM    490  H   GLU A  34     -19.858 -30.277 -33.037  1.00 33.97           H  
ATOM    491  CA  GLU A  34     -21.039 -29.320 -31.564  1.00 33.97           C  
ATOM    492  HA  GLU A  34     -22.030 -28.894 -31.716  1.00 33.97           H  
ATOM    493  C   GLU A  34     -20.195 -28.342 -30.754  1.00 33.97           C  
ATOM    494  CB  GLU A  34     -21.210 -30.716 -30.946  1.00 33.97           C  
ATOM    495  HB2 GLU A  34     -20.258 -31.098 -30.579  1.00 33.97           H  
ATOM    496  HB3 GLU A  34     -21.556 -31.383 -31.737  1.00 33.97           H  
ATOM    497  O   GLU A  34     -19.143 -28.689 -30.216  1.00 33.97           O  
ATOM    498  CG  GLU A  34     -22.254 -30.718 -29.821  1.00 33.97           C  
ATOM    499  HG2 GLU A  34     -23.075 -30.054 -30.090  1.00 33.97           H  
ATOM    500  HG3 GLU A  34     -21.799 -30.333 -28.909  1.00 33.97           H  
ATOM    501  CD  GLU A  34     -22.818 -32.130 -29.606  1.00 33.97           C  
ATOM    502  OE1 GLU A  34     -22.495 -32.744 -28.568  1.00 33.97           O  
ATOM    503  OE2 GLU A  34     -23.575 -32.584 -30.496  1.00 33.97           O  
ATOM    504  N   VAL A  35     -20.593 -27.066 -30.809  1.00 30.95           N  
ATOM    505  H   VAL A  35     -21.381 -26.849 -31.402  1.00 30.95           H  
ATOM    506  CA  VAL A  35     -19.848 -25.957 -30.216  1.00 30.95           C  
ATOM    507  HA  VAL A  35     -18.795 -26.096 -30.463  1.00 30.95           H  
ATOM    508  C   VAL A  35     -19.983 -26.054 -28.701  1.00 30.95           C  
ATOM    509  CB  VAL A  35     -20.265 -24.573 -30.764  1.00 30.95           C  
ATOM    510  HB  VAL A  35     -21.252 -24.304 -30.386  1.00 30.95           H  
ATOM    511  O   VAL A  35     -20.798 -25.375 -28.075  1.00 30.95           O  
ATOM    512  CG1 VAL A  35     -19.248 -23.516 -30.320  1.00 30.95           C  
ATOM    513 HG11 VAL A  35     -19.589 -22.521 -30.604  1.00 30.95           H  
ATOM    514 HG12 VAL A  35     -19.133 -23.542 -29.236  1.00 30.95           H  
ATOM    515 HG13 VAL A  35     -18.276 -23.708 -30.774  1.00 30.95           H  
ATOM    516  CG2 VAL A  35     -20.314 -24.516 -32.296  1.00 30.95           C  
ATOM    517 HG21 VAL A  35     -21.162 -25.098 -32.656  1.00 30.95           H  
ATOM    518 HG22 VAL A  35     -19.392 -24.917 -32.716  1.00 30.95           H  
ATOM    519 HG23 VAL A  35     -20.449 -23.486 -32.628  1.00 30.95           H  
ATOM    520  N   HIS A  36     -19.161 -26.922 -28.117  1.00 34.94           N  
ATOM    521  H   HIS A  36     -18.664 -27.561 -28.721  1.00 34.94           H  
ATOM    522  CA  HIS A  36     -18.828 -26.925 -26.705  1.00 34.94           C  
ATOM    523  HA  HIS A  36     -19.746 -26.999 -26.122  1.00 34.94           H  
ATOM    524  C   HIS A  36     -18.171 -25.578 -26.383  1.00 34.94           C  
ATOM    525  CB  HIS A  36     -17.944 -28.144 -26.376  1.00 34.94           C  
ATOM    526  HB2 HIS A  36     -17.131 -27.841 -25.716  1.00 34.94           H  
ATOM    527  HB3 HIS A  36     -17.488 -28.544 -27.282  1.00 34.94           H  
ATOM    528  O   HIS A  36     -16.954 -25.414 -26.444  1.00 34.94           O  
ATOM    529  CG  HIS A  36     -18.701 -29.239 -25.671  1.00 34.94           C  
ATOM    530  CD2 HIS A  36     -19.441 -30.244 -26.238  1.00 34.94           C  
ATOM    531  HD2 HIS A  36     -19.601 -30.405 -27.294  1.00 34.94           H  
ATOM    532  ND1 HIS A  36     -18.766 -29.405 -24.305  1.00 34.94           N  
ATOM    533  HD1 HIS A  36     -18.249 -28.873 -23.620  1.00 34.94           H  
ATOM    534  CE1 HIS A  36     -19.523 -30.485 -24.054  1.00 34.94           C  
ATOM    535  HE1 HIS A  36     -19.729 -30.886 -23.073  1.00 34.94           H  
ATOM    536  NE2 HIS A  36     -19.957 -31.028 -25.198  1.00 34.94           N  
ATOM    537  N   ASN A  37     -19.009 -24.589 -26.069  1.00 34.18           N  
ATOM    538  H   ASN A  37     -19.993 -24.764 -26.215  1.00 34.18           H  
ATOM    539  CA  ASN A  37     -18.606 -23.286 -25.558  1.00 34.18           C  
ATOM    540  HA  ASN A  37     -17.784 -22.904 -26.164  1.00 34.18           H  
ATOM    541  C   ASN A  37     -18.067 -23.445 -24.122  1.00 34.18           C  
ATOM    542  CB  ASN A  37     -19.791 -22.296 -25.657  1.00 34.18           C  
ATOM    543  HB2 ASN A  37     -20.703 -22.782 -25.310  1.00 34.18           H  
ATOM    544  HB3 ASN A  37     -19.598 -21.448 -24.999  1.00 34.18           H  
ATOM    545  O   ASN A  37     -18.659 -22.949 -23.167  1.00 34.18           O  
ATOM    546  CG  ASN A  37     -20.011 -21.700 -27.037  1.00 34.18           C  
ATOM    547  ND2 ASN A  37     -21.235 -21.378 -27.384  1.00 34.18           N  
ATOM    548 HD21 ASN A  37     -21.331 -20.987 -28.310  1.00 34.18           H  
ATOM    549 HD22 ASN A  37     -22.011 -21.587 -26.773  1.00 34.18           H  
ATOM    550  OD1 ASN A  37     -19.102 -21.465 -27.809  1.00 34.18           O  
ATOM    551  N   GLU A  38     -16.906 -24.089 -23.967  1.00 35.31           N  
ATOM    552  H   GLU A  38     -16.511 -24.538 -24.781  1.00 35.31           H  
ATOM    553  CA  GLU A  38     -16.076 -24.058 -22.744  1.00 35.31           C  
ATOM    554  HA  GLU A  38     -16.708 -24.257 -21.879  1.00 35.31           H  
ATOM    555  C   GLU A  38     -15.419 -22.677 -22.512  1.00 35.31           C  
ATOM    556  CB  GLU A  38     -14.985 -25.144 -22.805  1.00 35.31           C  
ATOM    557  HB2 GLU A  38     -14.368 -24.988 -23.690  1.00 35.31           H  
ATOM    558  HB3 GLU A  38     -14.349 -25.035 -21.927  1.00 35.31           H  
ATOM    559  O   GLU A  38     -14.506 -22.518 -21.706  1.00 35.31           O  
ATOM    560  CG  GLU A  38     -15.516 -26.581 -22.802  1.00 35.31           C  
ATOM    561  HG2 GLU A  38     -16.319 -26.663 -22.070  1.00 35.31           H  
ATOM    562  HG3 GLU A  38     -15.927 -26.823 -23.782  1.00 35.31           H  
ATOM    563  CD  GLU A  38     -14.380 -27.548 -22.440  1.00 35.31           C  
ATOM    564  OE1 GLU A  38     -14.392 -28.043 -21.289  1.00 35.31           O  
ATOM    565  OE2 GLU A  38     -13.499 -27.769 -23.302  1.00 35.31           O  
ATOM    566  N   ASP A  39     -15.863 -21.667 -23.259  1.00 30.69           N  
ATOM    567  H   ASP A  39     -16.669 -21.865 -23.835  1.00 30.69           H  
ATOM    568  CA  ASP A  39     -15.152 -20.427 -23.565  1.00 30.69           C  
ATOM    569  HA  ASP A  39     -14.218 -20.675 -24.068  1.00 30.69           H  
ATOM    570  C   ASP A  39     -14.831 -19.589 -22.320  1.00 30.69           C  
ATOM    571  CB  ASP A  39     -16.076 -19.657 -24.530  1.00 30.69           C  
ATOM    572  HB2 ASP A  39     -16.622 -20.371 -25.146  1.00 30.69           H  
ATOM    573  HB3 ASP A  39     -16.816 -19.098 -23.957  1.00 30.69           H  
ATOM    574  O   ASP A  39     -13.779 -18.954 -22.216  1.00 30.69           O  
ATOM    575  CG  ASP A  39     -15.362 -18.717 -25.501  1.00 30.69           C  
ATOM    576  OD1 ASP A  39     -14.117 -18.793 -25.613  1.00 30.69           O  
ATOM    577  OD2 ASP A  39     -16.093 -17.940 -26.152  1.00 30.69           O  
ATOM    578  N   GLY A  40     -15.755 -19.606 -21.354  1.00 33.95           N  
ATOM    579  H   GLY A  40     -16.524 -20.246 -21.496  1.00 33.95           H  
ATOM    580  CA  GLY A  40     -15.772 -18.758 -20.171  1.00 33.95           C  
ATOM    581  HA2 GLY A  40     -16.722 -18.893 -19.654  1.00 33.95           H  
ATOM    582  HA3 GLY A  40     -15.697 -17.717 -20.484  1.00 33.95           H  
ATOM    583  C   GLY A  40     -14.647 -19.048 -19.185  1.00 33.95           C  
ATOM    584  O   GLY A  40     -14.904 -19.520 -18.078  1.00 33.95           O  
ATOM    585  N   ARG A  41     -13.416 -18.655 -19.536  1.00 35.32           N  
ATOM    586  H   ARG A  41     -13.292 -18.417 -20.509  1.00 35.32           H  
ATOM    587  CA  ARG A  41     -12.348 -18.358 -18.577  1.00 35.32           C  
ATOM    588  HA  ARG A  41     -12.147 -19.242 -17.972  1.00 35.32           H  
ATOM    589  C   ARG A  41     -12.862 -17.257 -17.663  1.00 35.32           C  
ATOM    590  CB  ARG A  41     -11.056 -17.904 -19.278  1.00 35.32           C  
ATOM    591  HB2 ARG A  41     -10.331 -17.628 -18.512  1.00 35.32           H  
ATOM    592  HB3 ARG A  41     -11.270 -17.022 -19.881  1.00 35.32           H  
ATOM    593  O   ARG A  41     -12.639 -16.073 -17.920  1.00 35.32           O  
ATOM    594  CG  ARG A  41     -10.431 -18.966 -20.184  1.00 35.32           C  
ATOM    595  HG2 ARG A  41     -11.120 -19.196 -20.997  1.00 35.32           H  
ATOM    596  HG3 ARG A  41     -10.230 -19.873 -19.615  1.00 35.32           H  
ATOM    597  CD  ARG A  41      -9.123 -18.413 -20.761  1.00 35.32           C  
ATOM    598  HD2 ARG A  41      -8.386 -18.342 -19.961  1.00 35.32           H  
ATOM    599  HD3 ARG A  41      -9.315 -17.417 -21.162  1.00 35.32           H  
ATOM    600  NE  ARG A  41      -8.620 -19.272 -21.843  1.00 35.32           N  
ATOM    601  HE  ARG A  41      -9.210 -20.053 -22.093  1.00 35.32           H  
ATOM    602  NH1 ARG A  41      -6.748 -18.055 -22.370  1.00 35.32           N  
ATOM    603 HH11 ARG A  41      -6.974 -17.427 -21.612  1.00 35.32           H  
ATOM    604 HH12 ARG A  41      -5.944 -17.902 -22.962  1.00 35.32           H  
ATOM    605  NH2 ARG A  41      -7.277 -19.863 -23.574  1.00 35.32           N  
ATOM    606 HH21 ARG A  41      -6.482 -19.698 -24.175  1.00 35.32           H  
ATOM    607 HH22 ARG A  41      -7.914 -20.618 -23.784  1.00 35.32           H  
ATOM    608  CZ  ARG A  41      -7.552 -19.060 -22.586  1.00 35.32           C  
ATOM    609  N   ASN A  42     -13.558 -17.654 -16.601  1.00 38.61           N  
ATOM    610  H   ASN A  42     -13.838 -18.623 -16.559  1.00 38.61           H  
ATOM    611  CA  ASN A  42     -13.772 -16.807 -15.448  1.00 38.61           C  
ATOM    612  HA  ASN A  42     -14.253 -15.880 -15.761  1.00 38.61           H  
ATOM    613  C   ASN A  42     -12.369 -16.507 -14.939  1.00 38.61           C  
ATOM    614  CB  ASN A  42     -14.668 -17.526 -14.425  1.00 38.61           C  
ATOM    615  HB2 ASN A  42     -14.130 -18.363 -13.981  1.00 38.61           H  
ATOM    616  HB3 ASN A  42     -15.554 -17.912 -14.930  1.00 38.61           H  
ATOM    617  O   ASN A  42     -11.735 -17.360 -14.316  1.00 38.61           O  
ATOM    618  CG  ASN A  42     -15.139 -16.594 -13.322  1.00 38.61           C  
ATOM    619  ND2 ASN A  42     -15.791 -17.120 -12.314  1.00 38.61           N  
ATOM    620 HD21 ASN A  42     -15.903 -18.121 -12.244  1.00 38.61           H  
ATOM    621 HD22 ASN A  42     -16.057 -16.479 -11.579  1.00 38.61           H  
ATOM    622  OD1 ASN A  42     -14.979 -15.387 -13.367  1.00 38.61           O  
ATOM    623  N   GLY A  43     -11.829 -15.365 -15.373  1.00 33.35           N  
ATOM    624  H   GLY A  43     -12.377 -14.777 -15.984  1.00 33.35           H  
ATOM    625  CA  GLY A  43     -10.502 -14.942 -14.983  1.00 33.35           C  
ATOM    626  HA2 GLY A  43      -9.756 -15.637 -15.368  1.00 33.35           H  
ATOM    627  HA3 GLY A  43     -10.299 -13.930 -15.332  1.00 33.35           H  
ATOM    628  C   GLY A  43     -10.515 -14.961 -13.475  1.00 33.35           C  
ATOM    629  O   GLY A  43     -11.383 -14.318 -12.886  1.00 33.35           O  
ATOM    630  N   ASP A  44      -9.622 -15.749 -12.883  1.00 35.63           N  
ATOM    631  H   ASP A  44      -9.044 -16.358 -13.445  1.00 35.63           H  
ATOM    632  CA  ASP A  44      -9.486 -15.837 -11.441  1.00 35.63           C  
ATOM    633  HA  ASP A  44     -10.472 -15.990 -11.002  1.00 35.63           H  
ATOM    634  C   ASP A  44      -8.955 -14.475 -10.992  1.00 35.63           C  
ATOM    635  CB  ASP A  44      -8.609 -17.048 -11.073  1.00 35.63           C  
ATOM    636  HB2 ASP A  44      -7.561 -16.824 -11.274  1.00 35.63           H  
ATOM    637  HB3 ASP A  44      -8.894 -17.884 -11.713  1.00 35.63           H  
ATOM    638  O   ASP A  44      -7.746 -14.231 -10.923  1.00 35.63           O  
ATOM    639  CG  ASP A  44      -8.771 -17.508  -9.620  1.00 35.63           C  
ATOM    640  OD1 ASP A  44      -9.482 -16.820  -8.852  1.00 35.63           O  
ATOM    641  OD2 ASP A  44      -8.175 -18.558  -9.296  1.00 35.63           O  
ATOM    642  N   VAL A  45      -9.890 -13.523 -10.862  1.00 35.29           N  
ATOM    643  H   VAL A  45     -10.833 -13.794 -11.103  1.00 35.29           H  
ATOM    644  CA  VAL A  45      -9.681 -12.190 -10.328  1.00 35.29           C  
ATOM    645  HA  VAL A  45      -8.877 -11.688 -10.866  1.00 35.29           H  
ATOM    646  C   VAL A  45      -9.255 -12.497  -8.926  1.00 35.29           C  
ATOM    647  CB  VAL A  45     -10.955 -11.314 -10.331  1.00 35.29           C  
ATOM    648  HB  VAL A  45     -11.772 -11.843  -9.840  1.00 35.29           H  
ATOM    649  O   VAL A  45     -10.112 -12.724  -8.074  1.00 35.29           O  
ATOM    650  CG1 VAL A  45     -10.718  -9.979  -9.602  1.00 35.29           C  
ATOM    651 HG11 VAL A  45     -10.498 -10.156  -8.549  1.00 35.29           H  
ATOM    652 HG12 VAL A  45      -9.885  -9.444 -10.059  1.00 35.29           H  
ATOM    653 HG13 VAL A  45     -11.618  -9.367  -9.656  1.00 35.29           H  
ATOM    654  CG2 VAL A  45     -11.402 -10.972 -11.755  1.00 35.29           C  
ATOM    655 HG21 VAL A  45     -10.602 -10.462 -12.290  1.00 35.29           H  
ATOM    656 HG22 VAL A  45     -11.661 -11.887 -12.288  1.00 35.29           H  
ATOM    657 HG23 VAL A  45     -12.289 -10.339 -11.723  1.00 35.29           H  
ATOM    658  N   SER A  46      -7.936 -12.583  -8.749  1.00 34.66           N  
ATOM    659  H   SER A  46      -7.359 -12.611  -9.577  1.00 34.66           H  
ATOM    660  CA  SER A  46      -7.311 -12.917  -7.490  1.00 34.66           C  
ATOM    661  HA  SER A  46      -7.525 -13.955  -7.233  1.00 34.66           H  
ATOM    662  C   SER A  46      -7.947 -11.992  -6.485  1.00 34.66           C  
ATOM    663  CB  SER A  46      -5.797 -12.704  -7.558  1.00 34.66           C  
ATOM    664  HB2 SER A  46      -5.577 -11.651  -7.730  1.00 34.66           H  
ATOM    665  HB3 SER A  46      -5.346 -13.004  -6.612  1.00 34.66           H  
ATOM    666  O   SER A  46      -7.693 -10.783  -6.500  1.00 34.66           O  
ATOM    667  OG  SER A  46      -5.248 -13.461  -8.621  1.00 34.66           O  
ATOM    668  HG  SER A  46      -5.797 -14.234  -8.768  1.00 34.66           H  
ATOM    669  N   GLN A  47      -8.863 -12.553  -5.696  1.00 34.15           N  
ATOM    670  H   GLN A  47      -9.121 -13.516  -5.858  1.00 34.15           H  
ATOM    671  CA  GLN A  47      -9.515 -11.828  -4.635  1.00 34.15           C  
ATOM    672  HA  GLN A  47      -9.864 -10.858  -4.989  1.00 34.15           H  
ATOM    673  C   GLN A  47      -8.383 -11.636  -3.657  1.00 34.15           C  
ATOM    674  CB  GLN A  47     -10.697 -12.612  -4.035  1.00 34.15           C  
ATOM    675  HB2 GLN A  47     -10.371 -13.612  -3.751  1.00 34.15           H  
ATOM    676  HB3 GLN A  47     -11.023 -12.089  -3.136  1.00 34.15           H  
ATOM    677  O   GLN A  47      -8.120 -12.519  -2.847  1.00 34.15           O  
ATOM    678  CG  GLN A  47     -11.892 -12.731  -4.993  1.00 34.15           C  
ATOM    679  HG2 GLN A  47     -12.193 -11.738  -5.325  1.00 34.15           H  
ATOM    680  HG3 GLN A  47     -11.591 -13.307  -5.868  1.00 34.15           H  
ATOM    681  CD  GLN A  47     -13.101 -13.417  -4.355  1.00 34.15           C  
ATOM    682  NE2 GLN A  47     -14.083 -13.803  -5.137  1.00 34.15           N  
ATOM    683 HE21 GLN A  47     -14.842 -14.290  -4.681  1.00 34.15           H  
ATOM    684 HE22 GLN A  47     -13.997 -13.720  -6.140  1.00 34.15           H  
ATOM    685  OE1 GLN A  47     -13.205 -13.614  -3.155  1.00 34.15           O  
ATOM    686  N   PHE A  48      -7.645 -10.531  -3.814  1.00 36.81           N  
ATOM    687  H   PHE A  48      -7.801  -9.974  -4.642  1.00 36.81           H  
ATOM    688  CA  PHE A  48      -6.750 -10.035  -2.792  1.00 36.81           C  
ATOM    689  HA  PHE A  48      -5.925 -10.733  -2.653  1.00 36.81           H  
ATOM    690  C   PHE A  48      -7.646  -9.985  -1.577  1.00 36.81           C  
ATOM    691  CB  PHE A  48      -6.202  -8.648  -3.151  1.00 36.81           C  
ATOM    692  HB2 PHE A  48      -7.024  -7.970  -3.379  1.00 36.81           H  
ATOM    693  HB3 PHE A  48      -5.669  -8.249  -2.288  1.00 36.81           H  
ATOM    694  O   PHE A  48      -8.592  -9.186  -1.589  1.00 36.81           O  
ATOM    695  CG  PHE A  48      -5.250  -8.707  -4.320  1.00 36.81           C  
ATOM    696  CD1 PHE A  48      -3.960  -9.234  -4.135  1.00 36.81           C  
ATOM    697  HD1 PHE A  48      -3.635  -9.530  -3.148  1.00 36.81           H  
ATOM    698  CD2 PHE A  48      -5.684  -8.348  -5.609  1.00 36.81           C  
ATOM    699  HD2 PHE A  48      -6.691  -7.989  -5.762  1.00 36.81           H  
ATOM    700  CE1 PHE A  48      -3.109  -9.418  -5.237  1.00 36.81           C  
ATOM    701  HE1 PHE A  48      -2.131  -9.854  -5.094  1.00 36.81           H  
ATOM    702  CE2 PHE A  48      -4.833  -8.534  -6.712  1.00 36.81           C  
ATOM    703  HE2 PHE A  48      -5.184  -8.301  -7.706  1.00 36.81           H  
ATOM    704  CZ  PHE A  48      -3.548  -9.074  -6.527  1.00 36.81           C  
ATOM    705  HZ  PHE A  48      -2.909  -9.247  -7.380  1.00 36.81           H  
ATOM    706  N   PRO A  49      -7.468 -10.910  -0.616  1.00 35.02           N  
ATOM    707  CA  PRO A  49      -8.367 -10.936   0.501  1.00 35.02           C  
ATOM    708  HA  PRO A  49      -9.392 -11.102   0.169  1.00 35.02           H  
ATOM    709  C   PRO A  49      -8.218  -9.551   1.100  1.00 35.02           C  
ATOM    710  CB  PRO A  49      -7.907 -12.086   1.402  1.00 35.02           C  
ATOM    711  HB2 PRO A  49      -8.468 -12.985   1.146  1.00 35.02           H  
ATOM    712  HB3 PRO A  49      -8.029 -11.851   2.459  1.00 35.02           H  
ATOM    713  O   PRO A  49      -7.099  -9.117   1.396  1.00 35.02           O  
ATOM    714  CG  PRO A  49      -6.437 -12.287   1.029  1.00 35.02           C  
ATOM    715  HG2 PRO A  49      -6.125 -13.323   1.157  1.00 35.02           H  
ATOM    716  HG3 PRO A  49      -5.810 -11.624   1.625  1.00 35.02           H  
ATOM    717  CD  PRO A  49      -6.371 -11.855  -0.434  1.00 35.02           C  
ATOM    718  HD2 PRO A  49      -5.407 -11.389  -0.635  1.00 35.02           H  
ATOM    719  HD3 PRO A  49      -6.508 -12.728  -1.072  1.00 35.02           H  
ATOM    720  N   TYR A  50      -9.335  -8.841   1.244  1.00 38.35           N  
ATOM    721  H   TYR A  50     -10.199  -9.202   0.865  1.00 38.35           H  
ATOM    722  CA  TYR A  50      -9.405  -7.803   2.250  1.00 38.35           C  
ATOM    723  HA  TYR A  50      -8.584  -7.098   2.121  1.00 38.35           H  
ATOM    724  C   TYR A  50      -9.209  -8.551   3.562  1.00 38.35           C  
ATOM    725  CB  TYR A  50     -10.730  -7.032   2.187  1.00 38.35           C  
ATOM    726  HB2 TYR A  50     -11.122  -6.912   3.197  1.00 38.35           H  
ATOM    727  HB3 TYR A  50     -11.473  -7.613   1.641  1.00 38.35           H  
ATOM    728  O   TYR A  50     -10.154  -8.959   4.233  1.00 38.35           O  
ATOM    729  CG  TYR A  50     -10.643  -5.648   1.576  1.00 38.35           C  
ATOM    730  CD1 TYR A  50     -10.855  -4.514   2.388  1.00 38.35           C  
ATOM    731  HD1 TYR A  50     -10.987  -4.629   3.454  1.00 38.35           H  
ATOM    732  CD2 TYR A  50     -10.493  -5.504   0.184  1.00 38.35           C  
ATOM    733  HD2 TYR A  50     -10.322  -6.372  -0.435  1.00 38.35           H  
ATOM    734  CE1 TYR A  50     -11.031  -3.247   1.798  1.00 38.35           C  
ATOM    735  HE1 TYR A  50     -11.288  -2.394   2.407  1.00 38.35           H  
ATOM    736  CE2 TYR A  50     -10.668  -4.240  -0.408  1.00 38.35           C  
ATOM    737  HE2 TYR A  50     -10.633  -4.123  -1.481  1.00 38.35           H  
ATOM    738  OH  TYR A  50     -11.334  -1.964  -0.219  1.00 38.35           O  
ATOM    739  HH  TYR A  50     -11.516  -1.248   0.394  1.00 38.35           H  
ATOM    740  CZ  TYR A  50     -10.989  -3.125   0.391  1.00 38.35           C  
ATOM    741  N   VAL A  51      -7.941  -8.785   3.904  1.00 38.25           N  
ATOM    742  H   VAL A  51      -7.228  -8.587   3.216  1.00 38.25           H  
ATOM    743  CA  VAL A  51      -7.545  -9.014   5.270  1.00 38.25           C  
ATOM    744  HA  VAL A  51      -8.206  -9.761   5.711  1.00 38.25           H  
ATOM    745  C   VAL A  51      -7.815  -7.669   5.896  1.00 38.25           C  
ATOM    746  CB  VAL A  51      -6.090  -9.482   5.444  1.00 38.25           C  
ATOM    747  HB  VAL A  51      -5.400  -8.656   5.268  1.00 38.25           H  
ATOM    748  O   VAL A  51      -6.980  -6.760   5.884  1.00 38.25           O  
ATOM    749  CG1 VAL A  51      -5.905  -9.978   6.881  1.00 38.25           C  
ATOM    750 HG11 VAL A  51      -6.079  -9.158   7.579  1.00 38.25           H  
ATOM    751 HG12 VAL A  51      -6.606 -10.785   7.093  1.00 38.25           H  
ATOM    752 HG13 VAL A  51      -4.889 -10.349   7.015  1.00 38.25           H  
ATOM    753  CG2 VAL A  51      -5.721 -10.624   4.492  1.00 38.25           C  
ATOM    754 HG21 VAL A  51      -5.734 -10.258   3.465  1.00 38.25           H  
ATOM    755 HG22 VAL A  51      -6.433 -11.444   4.594  1.00 38.25           H  
ATOM    756 HG23 VAL A  51      -4.716 -10.984   4.711  1.00 38.25           H  
ATOM    757  N   GLU A  52      -9.053  -7.522   6.356  1.00 41.37           N  
ATOM    758  H   GLU A  52      -9.737  -8.233   6.137  1.00 41.37           H  
ATOM    759  CA  GLU A  52      -9.399  -6.521   7.324  1.00 41.37           C  
ATOM    760  HA  GLU A  52      -9.199  -5.529   6.920  1.00 41.37           H  
ATOM    761  C   GLU A  52      -8.476  -6.796   8.502  1.00 41.37           C  
ATOM    762  CB  GLU A  52     -10.871  -6.598   7.732  1.00 41.37           C  
ATOM    763  HB2 GLU A  52     -11.090  -7.583   8.142  1.00 41.37           H  
ATOM    764  HB3 GLU A  52     -11.015  -5.847   8.510  1.00 41.37           H  
ATOM    765  O   GLU A  52      -8.723  -7.637   9.366  1.00 41.37           O  
ATOM    766  CG  GLU A  52     -11.863  -6.291   6.608  1.00 41.37           C  
ATOM    767  HG2 GLU A  52     -11.934  -7.146   5.936  1.00 41.37           H  
ATOM    768  HG3 GLU A  52     -11.500  -5.434   6.042  1.00 41.37           H  
ATOM    769  CD  GLU A  52     -13.230  -5.973   7.226  1.00 41.37           C  
ATOM    770  OE1 GLU A  52     -13.728  -4.857   6.959  1.00 41.37           O  
ATOM    771  OE2 GLU A  52     -13.710  -6.799   8.035  1.00 41.37           O  
ATOM    772  N   PHE A  53      -7.348  -6.094   8.508  1.00 45.84           N  
ATOM    773  H   PHE A  53      -7.077  -5.642   7.646  1.00 45.84           H  
ATOM    774  CA  PHE A  53      -6.527  -5.937   9.682  1.00 45.84           C  
ATOM    775  HA  PHE A  53      -6.407  -6.908  10.161  1.00 45.84           H  
ATOM    776  C   PHE A  53      -7.355  -5.050  10.628  1.00 45.84           C  
ATOM    777  CB  PHE A  53      -5.133  -5.444   9.260  1.00 45.84           C  
ATOM    778  HB2 PHE A  53      -4.562  -5.235  10.164  1.00 45.84           H  
ATOM    779  HB3 PHE A  53      -5.236  -4.513   8.703  1.00 45.84           H  
ATOM    780  O   PHE A  53      -7.201  -3.829  10.694  1.00 45.84           O  
ATOM    781  CG  PHE A  53      -4.326  -6.454   8.442  1.00 45.84           C  
ATOM    782  CD1 PHE A  53      -3.942  -7.676   9.027  1.00 45.84           C  
ATOM    783  HD1 PHE A  53      -4.243  -7.910  10.037  1.00 45.84           H  
ATOM    784  CD2 PHE A  53      -3.930  -6.184   7.116  1.00 45.84           C  
ATOM    785  HD2 PHE A  53      -4.235  -5.270   6.628  1.00 45.84           H  
ATOM    786  CE1 PHE A  53      -3.182  -8.612   8.301  1.00 45.84           C  
ATOM    787  HE1 PHE A  53      -2.914  -9.556   8.751  1.00 45.84           H  
ATOM    788  CE2 PHE A  53      -3.128  -7.100   6.409  1.00 45.84           C  
ATOM    789  HE2 PHE A  53      -2.774  -6.876   5.413  1.00 45.84           H  
ATOM    790  CZ  PHE A  53      -2.763  -8.321   6.993  1.00 45.84           C  
ATOM    791  HZ  PHE A  53      -2.159  -9.027   6.442  1.00 45.84           H  
ATOM    792  N   THR A  54      -8.343  -5.702  11.253  1.00 45.32           N  
ATOM    793  H   THR A  54      -8.477  -6.665  10.982  1.00 45.32           H  
ATOM    794  CA  THR A  54      -9.332  -5.186  12.210  1.00 45.32           C  
ATOM    795  HA  THR A  54      -9.769  -4.258  11.842  1.00 45.32           H  
ATOM    796  C   THR A  54      -8.698  -4.914  13.562  1.00 45.32           C  
ATOM    797  CB  THR A  54     -10.452  -6.215  12.454  1.00 45.32           C  
ATOM    798  HB  THR A  54     -11.049  -5.893  13.307  1.00 45.32           H  
ATOM    799  O   THR A  54      -9.184  -4.076  14.319  1.00 45.32           O  
ATOM    800  CG2 THR A  54     -11.391  -6.408  11.272  1.00 45.32           C  
ATOM    801 HG21 THR A  54     -12.276  -6.960  11.589  1.00 45.32           H  
ATOM    802 HG22 THR A  54     -10.896  -6.974  10.482  1.00 45.32           H  
ATOM    803 HG23 THR A  54     -11.712  -5.442  10.882  1.00 45.32           H  
ATOM    804  OG1 THR A  54      -9.886  -7.478  12.729  1.00 45.32           O  
ATOM    805  HG1 THR A  54     -10.437  -8.124  12.282  1.00 45.32           H  
ATOM    806  N   GLY A  55      -7.589  -5.597  13.861  1.00 47.70           N  
ATOM    807  H   GLY A  55      -7.299  -6.318  13.215  1.00 47.70           H  
ATOM    808  CA  GLY A  55      -6.783  -5.330  15.038  1.00 47.70           C  
ATOM    809  HA2 GLY A  55      -7.344  -5.625  15.924  1.00 47.70           H  
ATOM    810  HA3 GLY A  55      -5.863  -5.914  14.997  1.00 47.70           H  
ATOM    811  C   GLY A  55      -6.418  -3.848  15.125  1.00 47.70           C  
ATOM    812  O   GLY A  55      -5.920  -3.258  14.161  1.00 47.70           O  
ATOM    813  N   ARG A  56      -6.605  -3.273  16.324  1.00 55.91           N  
ATOM    814  H   ARG A  56      -7.087  -3.823  17.021  1.00 55.91           H  
ATOM    815  CA  ARG A  56      -6.019  -1.978  16.735  1.00 55.91           C  
ATOM    816  HA  ARG A  56      -6.494  -1.157  16.198  1.00 55.91           H  
ATOM    817  C   ARG A  56      -4.526  -1.908  16.414  1.00 55.91           C  
ATOM    818  CB  ARG A  56      -6.174  -1.808  18.254  1.00 55.91           C  
ATOM    819  HB2 ARG A  56      -5.931  -2.746  18.754  1.00 55.91           H  
ATOM    820  HB3 ARG A  56      -5.457  -1.060  18.591  1.00 55.91           H  
ATOM    821  O   ARG A  56      -3.989  -0.848  16.095  1.00 55.91           O  
ATOM    822  CG  ARG A  56      -7.568  -1.336  18.678  1.00 55.91           C  
ATOM    823  HG2 ARG A  56      -7.764  -0.367  18.217  1.00 55.91           H  
ATOM    824  HG3 ARG A  56      -8.326  -2.049  18.355  1.00 55.91           H  
ATOM    825  CD  ARG A  56      -7.599  -1.199  20.206  1.00 55.91           C  
ATOM    826  HD2 ARG A  56      -6.681  -0.713  20.535  1.00 55.91           H  
ATOM    827  HD3 ARG A  56      -7.640  -2.197  20.642  1.00 55.91           H  
ATOM    828  NE  ARG A  56      -8.744  -0.392  20.663  1.00 55.91           N  
ATOM    829  HE  ARG A  56      -9.294   0.063  19.948  1.00 55.91           H  
ATOM    830  NH1 ARG A  56      -8.475  -0.743  22.917  1.00 55.91           N  
ATOM    831 HH11 ARG A  56      -8.761  -0.572  23.871  1.00 55.91           H  
ATOM    832 HH12 ARG A  56      -7.720  -1.384  22.719  1.00 55.91           H  
ATOM    833  NH2 ARG A  56     -10.071   0.640  22.200  1.00 55.91           N  
ATOM    834 HH21 ARG A  56     -10.340   0.803  23.159  1.00 55.91           H  
ATOM    835 HH22 ARG A  56     -10.580   1.100  21.458  1.00 55.91           H  
ATOM    836  CZ  ARG A  56      -9.090  -0.171  21.919  1.00 55.91           C  
ATOM    837  N   ASP A  57      -3.882  -3.066  16.464  1.00 61.20           N  
ATOM    838  H   ASP A  57      -4.381  -3.858  16.842  1.00 61.20           H  
ATOM    839  CA  ASP A  57      -2.503  -3.296  16.080  1.00 61.20           C  
ATOM    840  HA  ASP A  57      -1.945  -2.399  16.350  1.00 61.20           H  
ATOM    841  C   ASP A  57      -2.341  -3.465  14.568  1.00 61.20           C  
ATOM    842  CB  ASP A  57      -1.940  -4.437  16.928  1.00 61.20           C  
ATOM    843  HB2 ASP A  57      -0.893  -4.607  16.681  1.00 61.20           H  
ATOM    844  HB3 ASP A  57      -2.501  -5.352  16.734  1.00 61.20           H  
ATOM    845  O   ASP A  57      -1.654  -4.363  14.091  1.00 61.20           O  
ATOM    846  CG  ASP A  57      -2.050  -4.042  18.398  1.00 61.20           C  
ATOM    847  OD1 ASP A  57      -1.484  -2.975  18.739  1.00 61.20           O  
ATOM    848  OD2 ASP A  57      -2.793  -4.736  19.122  1.00 61.20           O  
ATOM    849  N   SER A  58      -2.945  -2.558  13.803  1.00 70.92           N  
ATOM    850  H   SER A  58      -3.520  -1.858  14.251  1.00 70.92           H  
ATOM    851  CA  SER A  58      -2.638  -2.349  12.395  1.00 70.92           C  
ATOM    852  HA  SER A  58      -1.774  -2.965  12.148  1.00 70.92           H  
ATOM    853  C   SER A  58      -2.226  -0.901  12.153  1.00 70.92           C  
ATOM    854  CB  SER A  58      -3.782  -2.809  11.490  1.00 70.92           C  
ATOM    855  HB2 SER A  58      -3.477  -2.707  10.448  1.00 70.92           H  
ATOM    856  HB3 SER A  58      -3.983  -3.860  11.699  1.00 70.92           H  
ATOM    857  O   SER A  58      -2.635   0.016  12.867  1.00 70.92           O  
ATOM    858  OG  SER A  58      -4.963  -2.068  11.705  1.00 70.92           O  
ATOM    859  HG  SER A  58      -5.394  -2.429  12.484  1.00 70.92           H  
ATOM    860  N   VAL A  59      -1.354  -0.703  11.172  1.00 71.67           N  
ATOM    861  H   VAL A  59      -1.025  -1.512  10.664  1.00 71.67           H  
ATOM    862  CA  VAL A  59      -0.964   0.608  10.659  1.00 71.67           C  
ATOM    863  HA  VAL A  59      -1.516   1.377  11.200  1.00 71.67           H  
ATOM    864  C   VAL A  59      -1.390   0.703   9.203  1.00 71.67           C  
ATOM    865  CB  VAL A  59       0.537   0.912  10.856  1.00 71.67           C  
ATOM    866  HB  VAL A  59       0.728   1.913  10.469  1.00 71.67           H  
ATOM    867  O   VAL A  59      -1.333  -0.279   8.455  1.00 71.67           O  
ATOM    868  CG1 VAL A  59       0.896   0.917  12.348  1.00 71.67           C  
ATOM    869 HG11 VAL A  59       0.792  -0.084  12.764  1.00 71.67           H  
ATOM    870 HG12 VAL A  59       1.927   1.248  12.477  1.00 71.67           H  
ATOM    871 HG13 VAL A  59       0.237   1.601  12.883  1.00 71.67           H  
ATOM    872  CG2 VAL A  59       1.479  -0.058  10.130  1.00 71.67           C  
ATOM    873 HG21 VAL A  59       2.515   0.206  10.342  1.00 71.67           H  
ATOM    874 HG22 VAL A  59       1.300  -1.082  10.459  1.00 71.67           H  
ATOM    875 HG23 VAL A  59       1.321   0.015   9.054  1.00 71.67           H  
ATOM    876  N   THR A  60      -1.826   1.886   8.786  1.00 75.17           N  
ATOM    877  H   THR A  60      -1.942   2.644   9.443  1.00 75.17           H  
ATOM    878  CA  THR A  60      -2.086   2.160   7.375  1.00 75.17           C  
ATOM    879  HA  THR A  60      -2.842   1.461   7.016  1.00 75.17           H  
ATOM    880  C   THR A  60      -0.804   1.959   6.578  1.00 75.17           C  
ATOM    881  CB  THR A  60      -2.611   3.583   7.180  1.00 75.17           C  
ATOM    882  HB  THR A  60      -1.844   4.311   7.445  1.00 75.17           H  
ATOM    883  O   THR A  60       0.268   2.400   6.990  1.00 75.17           O  
ATOM    884  CG2 THR A  60      -3.054   3.799   5.744  1.00 75.17           C  
ATOM    885 HG21 THR A  60      -3.788   3.039   5.475  1.00 75.17           H  
ATOM    886 HG22 THR A  60      -2.194   3.753   5.076  1.00 75.17           H  
ATOM    887 HG23 THR A  60      -3.511   4.783   5.638  1.00 75.17           H  
ATOM    888  OG1 THR A  60      -3.742   3.772   7.990  1.00 75.17           O  
ATOM    889  HG1 THR A  60      -4.158   4.591   7.710  1.00 75.17           H  
ATOM    890  N   CYS A  61      -0.901   1.293   5.429  1.00 74.65           N  
ATOM    891  H   CYS A  61      -1.804   0.951   5.132  1.00 74.65           H  
ATOM    892  CA  CYS A  61       0.249   1.042   4.580  1.00 74.65           C  
ATOM    893  HA  CYS A  61       0.996   0.543   5.197  1.00 74.65           H  
ATOM    894  C   CYS A  61       0.848   2.361   4.086  1.00 74.65           C  
ATOM    895  CB  CYS A  61      -0.160   0.109   3.440  1.00 74.65           C  
ATOM    896  HB2 CYS A  61      -1.007   0.551   2.915  1.00 74.65           H  
ATOM    897  HB3 CYS A  61      -0.472  -0.854   3.845  1.00 74.65           H  
ATOM    898  O   CYS A  61       0.184   3.048   3.311  1.00 74.65           O  
ATOM    899  SG  CYS A  61       1.232  -0.109   2.295  1.00 74.65           S  
ATOM    900  HG  CYS A  61       2.019  -0.812   3.114  1.00 74.65           H  
ATOM    901  N   PRO A  62       2.092   2.715   4.468  1.00 73.34           N  
ATOM    902  CA  PRO A  62       2.660   4.023   4.141  1.00 73.34           C  
ATOM    903  HA  PRO A  62       2.005   4.814   4.505  1.00 73.34           H  
ATOM    904  C   PRO A  62       2.835   4.205   2.629  1.00 73.34           C  
ATOM    905  CB  PRO A  62       3.995   4.080   4.895  1.00 73.34           C  
ATOM    906  HB2 PRO A  62       3.833   4.522   5.878  1.00 73.34           H  
ATOM    907  HB3 PRO A  62       4.753   4.644   4.352  1.00 73.34           H  
ATOM    908  O   PRO A  62       2.772   5.318   2.120  1.00 73.34           O  
ATOM    909  CG  PRO A  62       4.394   2.613   5.064  1.00 73.34           C  
ATOM    910  HG2 PRO A  62       5.022   2.461   5.941  1.00 73.34           H  
ATOM    911  HG3 PRO A  62       4.893   2.258   4.162  1.00 73.34           H  
ATOM    912  CD  PRO A  62       3.049   1.912   5.220  1.00 73.34           C  
ATOM    913  HD2 PRO A  62       3.121   0.899   4.824  1.00 73.34           H  
ATOM    914  HD3 PRO A  62       2.764   1.892   6.272  1.00 73.34           H  
ATOM    915  N   THR A  63       3.010   3.104   1.901  1.00 71.88           N  
ATOM    916  H   THR A  63       3.111   2.221   2.381  1.00 71.88           H  
ATOM    917  CA  THR A  63       3.334   3.091   0.476  1.00 71.88           C  
ATOM    918  HA  THR A  63       3.989   3.937   0.269  1.00 71.88           H  
ATOM    919  C   THR A  63       2.145   3.237  -0.462  1.00 71.88           C  
ATOM    920  CB  THR A  63       4.052   1.788   0.118  1.00 71.88           C  
ATOM    921  HB  THR A  63       3.444   1.196  -0.567  1.00 71.88           H  
ATOM    922  O   THR A  63       2.325   3.664  -1.594  1.00 71.88           O  
ATOM    923  CG2 THR A  63       5.378   2.120  -0.519  1.00 71.88           C  
ATOM    924 HG21 THR A  63       5.870   1.176  -0.751  1.00 71.88           H  
ATOM    925 HG22 THR A  63       5.993   2.698   0.171  1.00 71.88           H  
ATOM    926 HG23 THR A  63       5.202   2.702  -1.423  1.00 71.88           H  
ATOM    927  OG1 THR A  63       4.374   0.988   1.230  1.00 71.88           O  
ATOM    928  HG1 THR A  63       4.543   0.115   0.867  1.00 71.88           H  
ATOM    929  N   CYS A  64       0.941   2.889  -0.005  1.00 73.26           N  
ATOM    930  H   CYS A  64       0.876   2.566   0.950  1.00 73.26           H  
ATOM    931  CA  CYS A  64      -0.306   3.114  -0.747  1.00 73.26           C  
ATOM    932  HA  CYS A  64      -0.087   3.675  -1.656  1.00 73.26           H  
ATOM    933  C   CYS A  64      -1.311   3.978   0.034  1.00 73.26           C  
ATOM    934  CB  CYS A  64      -0.892   1.767  -1.181  1.00 73.26           C  
ATOM    935  HB2 CYS A  64      -1.745   1.951  -1.835  1.00 73.26           H  
ATOM    936  HB3 CYS A  64      -0.146   1.220  -1.757  1.00 73.26           H  
ATOM    937  O   CYS A  64      -2.458   4.109  -0.378  1.00 73.26           O  
ATOM    938  SG  CYS A  64      -1.453   0.802   0.249  1.00 73.26           S  
ATOM    939  HG  CYS A  64      -0.296   0.787   0.917  1.00 73.26           H  
ATOM    940  N   GLN A  65      -0.905   4.515   1.189  1.00 75.81           N  
ATOM    941  H   GLN A  65       0.051   4.351   1.473  1.00 75.81           H  
ATOM    942  CA  GLN A  65      -1.735   5.262   2.142  1.00 75.81           C  
ATOM    943  HA  GLN A  65      -1.227   5.214   3.105  1.00 75.81           H  
ATOM    944  C   GLN A  65      -3.122   4.643   2.402  1.00 75.81           C  
ATOM    945  CB  GLN A  65      -1.807   6.748   1.762  1.00 75.81           C  
ATOM    946  HB2 GLN A  65      -2.437   7.254   2.493  1.00 75.81           H  
ATOM    947  HB3 GLN A  65      -2.265   6.855   0.779  1.00 75.81           H  
ATOM    948  O   GLN A  65      -4.116   5.354   2.472  1.00 75.81           O  
ATOM    949  CG  GLN A  65      -0.435   7.437   1.770  1.00 75.81           C  
ATOM    950  HG2 GLN A  65       0.185   7.020   0.977  1.00 75.81           H  
ATOM    951  HG3 GLN A  65       0.059   7.258   2.725  1.00 75.81           H  
ATOM    952  CD  GLN A  65      -0.549   8.945   1.564  1.00 75.81           C  
ATOM    953  NE2 GLN A  65       0.531   9.614   1.232  1.00 75.81           N  
ATOM    954 HE21 GLN A  65       0.395  10.605   1.096  1.00 75.81           H  
ATOM    955 HE22 GLN A  65       1.410   9.138   1.085  1.00 75.81           H  
ATOM    956  OE1 GLN A  65      -1.587   9.563   1.707  1.00 75.81           O  
ATOM    957  N   GLY A  66      -3.215   3.318   2.545  1.00 76.24           N  
ATOM    958  H   GLY A  66      -2.373   2.765   2.481  1.00 76.24           H  
ATOM    959  CA  GLY A  66      -4.488   2.658   2.883  1.00 76.24           C  
ATOM    960  HA2 GLY A  66      -4.311   1.829   3.568  1.00 76.24           H  
ATOM    961  HA3 GLY A  66      -5.128   3.362   3.415  1.00 76.24           H  
ATOM    962  C   GLY A  66      -5.305   2.131   1.710  1.00 76.24           C  
ATOM    963  O   GLY A  66      -6.211   1.340   1.928  1.00 76.24           O  
ATOM    964  N   THR A  67      -4.961   2.498   0.478  1.00 73.27           N  
ATOM    965  H   THR A  67      -4.216   3.173   0.377  1.00 73.27           H  
ATOM    966  CA  THR A  67      -5.745   2.166  -0.730  1.00 73.27           C  
ATOM    967  HA  THR A  67      -6.808   2.280  -0.516  1.00 73.27           H  
ATOM    968  C   THR A  67      -5.535   0.739  -1.246  1.00 73.27           C  
ATOM    969  CB  THR A  67      -5.369   3.124  -1.862  1.00 73.27           C  
ATOM    970  HB  THR A  67      -5.972   2.903  -2.742  1.00 73.27           H  
ATOM    971  O   THR A  67      -6.222   0.291  -2.160  1.00 73.27           O  
ATOM    972  CG2 THR A  67      -5.538   4.598  -1.488  1.00 73.27           C  
ATOM    973 HG21 THR A  67      -5.160   5.228  -2.292  1.00 73.27           H  
ATOM    974 HG22 THR A  67      -5.003   4.854  -0.574  1.00 73.27           H  
ATOM    975 HG23 THR A  67      -6.598   4.806  -1.339  1.00 73.27           H  
ATOM    976  OG1 THR A  67      -4.015   2.911  -2.171  1.00 73.27           O  
ATOM    977  HG1 THR A  67      -3.503   3.506  -1.619  1.00 73.27           H  
ATOM    978  N   GLY A  68      -4.513   0.042  -0.742  1.00 76.41           N  
ATOM    979  H   GLY A  68      -3.962   0.485  -0.020  1.00 76.41           H  
ATOM    980  CA  GLY A  68      -4.139  -1.295  -1.199  1.00 76.41           C  
ATOM    981  HA2 GLY A  68      -5.043  -1.904  -1.211  1.00 76.41           H  
ATOM    982  HA3 GLY A  68      -3.429  -1.734  -0.499  1.00 76.41           H  
ATOM    983  C   GLY A  68      -3.531  -1.352  -2.604  1.00 76.41           C  
ATOM    984  O   GLY A  68      -3.076  -2.414  -3.019  1.00 76.41           O  
ATOM    985  N   ARG A  69      -3.456  -0.244  -3.345  1.00 74.45           N  
ATOM    986  H   ARG A  69      -3.824   0.613  -2.958  1.00 74.45           H  
ATOM    987  CA  ARG A  69      -2.978  -0.204  -4.736  1.00 74.45           C  
ATOM    988  HA  ARG A  69      -2.400  -1.100  -4.963  1.00 74.45           H  
ATOM    989  C   ARG A  69      -2.048   0.986  -4.961  1.00 74.45           C  
ATOM    990  CB  ARG A  69      -4.187  -0.162  -5.689  1.00 74.45           C  
ATOM    991  HB2 ARG A  69      -3.832  -0.010  -6.708  1.00 74.45           H  
ATOM    992  HB3 ARG A  69      -4.820   0.680  -5.410  1.00 74.45           H  
ATOM    993  O   ARG A  69      -2.087   1.961  -4.224  1.00 74.45           O  
ATOM    994  CG  ARG A  69      -5.061  -1.423  -5.656  1.00 74.45           C  
ATOM    995  HG2 ARG A  69      -4.466  -2.286  -5.956  1.00 74.45           H  
ATOM    996  HG3 ARG A  69      -5.445  -1.582  -4.649  1.00 74.45           H  
ATOM    997  CD  ARG A  69      -6.247  -1.261  -6.613  1.00 74.45           C  
ATOM    998  HD2 ARG A  69      -6.807  -0.366  -6.340  1.00 74.45           H  
ATOM    999  HD3 ARG A  69      -5.866  -1.136  -7.627  1.00 74.45           H  
ATOM   1000  NE  ARG A  69      -7.142  -2.428  -6.553  1.00 74.45           N  
ATOM   1001  HE  ARG A  69      -7.037  -3.043  -5.759  1.00 74.45           H  
ATOM   1002  NH1 ARG A  69      -8.351  -1.976  -8.460  1.00 74.45           N  
ATOM   1003 HH11 ARG A  69      -7.823  -1.130  -8.620  1.00 74.45           H  
ATOM   1004 HH12 ARG A  69      -9.091  -2.213  -9.105  1.00 74.45           H  
ATOM   1005  NH2 ARG A  69      -8.835  -3.779  -7.240  1.00 74.45           N  
ATOM   1006 HH21 ARG A  69      -8.719  -4.343  -6.411  1.00 74.45           H  
ATOM   1007 HH22 ARG A  69      -9.601  -3.969  -7.870  1.00 74.45           H  
ATOM   1008  CZ  ARG A  69      -8.098  -2.718  -7.417  1.00 74.45           C  
ATOM   1009  N   ILE A  70      -1.206   0.910  -5.983  1.00 73.54           N  
ATOM   1010  H   ILE A  70      -1.207   0.066  -6.538  1.00 73.54           H  
ATOM   1011  CA  ILE A  70      -0.508   2.077  -6.532  1.00 73.54           C  
ATOM   1012  HA  ILE A  70      -0.875   2.972  -6.029  1.00 73.54           H  
ATOM   1013  C   ILE A  70      -0.886   2.152  -8.014  1.00 73.54           C  
ATOM   1014  CB  ILE A  70       1.022   2.026  -6.313  1.00 73.54           C  
ATOM   1015  HB  ILE A  70       1.412   1.141  -6.815  1.00 73.54           H  
ATOM   1016  O   ILE A  70      -0.823   1.128  -8.701  1.00 73.54           O  
ATOM   1017  CG1 ILE A  70       1.439   1.989  -4.824  1.00 73.54           C  
ATOM   1018 HG12 ILE A  70       0.735   2.566  -4.225  1.00 73.54           H  
ATOM   1019 HG13 ILE A  70       2.421   2.443  -4.698  1.00 73.54           H  
ATOM   1020  CG2 ILE A  70       1.690   3.267  -6.934  1.00 73.54           C  
ATOM   1021 HG21 ILE A  70       1.530   3.293  -8.011  1.00 73.54           H  
ATOM   1022 HG22 ILE A  70       1.298   4.178  -6.483  1.00 73.54           H  
ATOM   1023 HG23 ILE A  70       2.768   3.249  -6.768  1.00 73.54           H  
ATOM   1024  CD1 ILE A  70       1.542   0.570  -4.272  1.00 73.54           C  
ATOM   1025 HD11 ILE A  70       2.206  -0.031  -4.893  1.00 73.54           H  
ATOM   1026 HD12 ILE A  70       1.940   0.616  -3.258  1.00 73.54           H  
ATOM   1027 HD13 ILE A  70       0.552   0.114  -4.252  1.00 73.54           H  
ATOM   1028  N   PRO A  71      -1.312   3.313  -8.533  1.00 68.89           N  
ATOM   1029  CA  PRO A  71      -1.633   3.447  -9.943  1.00 68.89           C  
ATOM   1030  HA  PRO A  71      -2.373   2.697 -10.219  1.00 68.89           H  
ATOM   1031  C   PRO A  71      -0.380   3.254 -10.808  1.00 68.89           C  
ATOM   1032  CB  PRO A  71      -2.283   4.822 -10.104  1.00 68.89           C  
ATOM   1033  HB2 PRO A  71      -2.050   5.279 -11.066  1.00 68.89           H  
ATOM   1034  HB3 PRO A  71      -3.362   4.728  -9.981  1.00 68.89           H  
ATOM   1035  O   PRO A  71       0.737   3.632 -10.447  1.00 68.89           O  
ATOM   1036  CG  PRO A  71      -1.706   5.620  -8.940  1.00 68.89           C  
ATOM   1037  HG2 PRO A  71      -0.739   6.023  -9.243  1.00 68.89           H  
ATOM   1038  HG3 PRO A  71      -2.366   6.430  -8.629  1.00 68.89           H  
ATOM   1039  CD  PRO A  71      -1.514   4.574  -7.844  1.00 68.89           C  
ATOM   1040  HD2 PRO A  71      -2.413   4.496  -7.233  1.00 68.89           H  
ATOM   1041  HD3 PRO A  71      -0.662   4.841  -7.219  1.00 68.89           H  
ATOM   1042  N   ARG A  72      -0.569   2.690 -11.996  1.00 56.67           N  
ATOM   1043  H   ARG A  72      -1.524   2.495 -12.262  1.00 56.67           H  
ATOM   1044  CA  ARG A  72       0.449   2.676 -13.048  1.00 56.67           C  
ATOM   1045  HA  ARG A  72       1.355   2.205 -12.668  1.00 56.67           H  
ATOM   1046  C   ARG A  72       0.807   4.109 -13.445  1.00 56.67           C  
ATOM   1047  CB  ARG A  72      -0.046   1.859 -14.238  1.00 56.67           C  
ATOM   1048  HB2 ARG A  72      -1.047   2.203 -14.500  1.00 56.67           H  
ATOM   1049  HB3 ARG A  72       0.580   2.054 -15.108  1.00 56.67           H  
ATOM   1050  O   ARG A  72       0.066   5.055 -13.182  1.00 56.67           O  
ATOM   1051  CG  ARG A  72      -0.095   0.353 -13.940  1.00 56.67           C  
ATOM   1052  HG2 ARG A  72       0.833   0.022 -13.475  1.00 56.67           H  
ATOM   1053  HG3 ARG A  72      -0.912   0.148 -13.248  1.00 56.67           H  
ATOM   1054  CD  ARG A  72      -0.300  -0.408 -15.254  1.00 56.67           C  
ATOM   1055  HD2 ARG A  72       0.671  -0.540 -15.729  1.00 56.67           H  
ATOM   1056  HD3 ARG A  72      -0.894   0.197 -15.939  1.00 56.67           H  
ATOM   1057  NE  ARG A  72      -0.998  -1.691 -15.040  1.00 56.67           N  
ATOM   1058  HE  ARG A  72      -1.984  -1.642 -14.829  1.00 56.67           H  
ATOM   1059  NH1 ARG A  72       0.739  -3.079 -15.608  1.00 56.67           N  
ATOM   1060 HH11 ARG A  72       1.337  -2.267 -15.664  1.00 56.67           H  
ATOM   1061 HH12 ARG A  72       1.135  -4.004 -15.697  1.00 56.67           H  
ATOM   1062  NH2 ARG A  72      -1.256  -3.932 -15.035  1.00 56.67           N  
ATOM   1063 HH21 ARG A  72      -0.897  -4.865 -15.182  1.00 56.67           H  
ATOM   1064 HH22 ARG A  72      -2.193  -3.779 -14.692  1.00 56.67           H  
ATOM   1065  CZ  ARG A  72      -0.497  -2.892 -15.233  1.00 56.67           C  
ATOM   1066  N   GLY A  73       2.008   4.311 -13.982  1.00 54.72           N  
ATOM   1067  H   GLY A  73       2.518   3.497 -14.294  1.00 54.72           H  
ATOM   1068  CA  GLY A  73       2.572   5.659 -14.181  1.00 54.72           C  
ATOM   1069  HA2 GLY A  73       1.810   6.301 -14.622  1.00 54.72           H  
ATOM   1070  HA3 GLY A  73       3.405   5.594 -14.881  1.00 54.72           H  
ATOM   1071  C   GLY A  73       3.070   6.332 -12.888  1.00 54.72           C  
ATOM   1072  O   GLY A  73       4.197   6.834 -12.873  1.00 54.72           O  
ATOM   1073  N   GLN A  74       2.366   6.179 -11.753  1.00 51.58           N  
ATOM   1074  H   GLN A  74       1.443   5.774 -11.804  1.00 51.58           H  
ATOM   1075  CA  GLN A  74       3.075   6.123 -10.466  1.00 51.58           C  
ATOM   1076  HA  GLN A  74       3.788   6.947 -10.452  1.00 51.58           H  
ATOM   1077  C   GLN A  74       3.922   4.842 -10.359  1.00 51.58           C  
ATOM   1078  CB  GLN A  74       2.185   6.320  -9.220  1.00 51.58           C  
ATOM   1079  HB2 GLN A  74       2.812   6.198  -8.337  1.00 51.58           H  
ATOM   1080  HB3 GLN A  74       1.418   5.547  -9.177  1.00 51.58           H  
ATOM   1081  O   GLN A  74       4.617   4.694  -9.370  1.00 51.58           O  
ATOM   1082  CG  GLN A  74       1.528   7.704  -9.117  1.00 51.58           C  
ATOM   1083  HG2 GLN A  74       0.820   7.836  -9.935  1.00 51.58           H  
ATOM   1084  HG3 GLN A  74       2.300   8.469  -9.202  1.00 51.58           H  
ATOM   1085  CD  GLN A  74       0.796   7.918  -7.788  1.00 51.58           C  
ATOM   1086  NE2 GLN A  74       0.342   9.118  -7.503  1.00 51.58           N  
ATOM   1087 HE21 GLN A  74      -0.134   9.199  -6.616  1.00 51.58           H  
ATOM   1088 HE22 GLN A  74       0.458   9.892  -8.141  1.00 51.58           H  
ATOM   1089  OE1 GLN A  74       0.607   7.029  -6.977  1.00 51.58           O  
ATOM   1090  N   GLU A  75       3.978   3.973 -11.384  1.00 49.05           N  
ATOM   1091  H   GLU A  75       3.293   4.063 -12.121  1.00 49.05           H  
ATOM   1092  CA  GLU A  75       4.921   2.843 -11.449  1.00 49.05           C  
ATOM   1093  HA  GLU A  75       5.072   2.560 -10.408  1.00 49.05           H  
ATOM   1094  C   GLU A  75       6.321   3.168 -11.964  1.00 49.05           C  
ATOM   1095  CB  GLU A  75       4.337   1.615 -12.155  1.00 49.05           C  
ATOM   1096  HB2 GLU A  75       4.812   0.721 -11.752  1.00 49.05           H  
ATOM   1097  HB3 GLU A  75       3.269   1.552 -11.948  1.00 49.05           H  
ATOM   1098  O   GLU A  75       7.298   2.583 -11.518  1.00 49.05           O  
ATOM   1099  CG  GLU A  75       4.586   1.641 -13.663  1.00 49.05           C  
ATOM   1100  HG2 GLU A  75       5.639   1.450 -13.870  1.00 49.05           H  
ATOM   1101  HG3 GLU A  75       4.333   2.629 -14.047  1.00 49.05           H  
ATOM   1102  CD  GLU A  75       3.734   0.588 -14.354  1.00 49.05           C  
ATOM   1103  OE1 GLU A  75       2.713   1.021 -14.922  1.00 49.05           O  
ATOM   1104  OE2 GLU A  75       4.047  -0.618 -14.279  1.00 49.05           O  
ATOM   1105  N   ASN A  76       6.452   4.187 -12.809  1.00 47.74           N  
ATOM   1106  H   ASN A  76       5.625   4.620 -13.193  1.00 47.74           H  
ATOM   1107  CA  ASN A  76       7.767   4.768 -13.079  1.00 47.74           C  
ATOM   1108  HA  ASN A  76       8.487   3.965 -13.243  1.00 47.74           H  
ATOM   1109  C   ASN A  76       8.247   5.565 -11.857  1.00 47.74           C  
ATOM   1110  CB  ASN A  76       7.669   5.611 -14.353  1.00 47.74           C  
ATOM   1111  HB2 ASN A  76       6.912   6.384 -14.222  1.00 47.74           H  
ATOM   1112  HB3 ASN A  76       8.630   6.089 -14.541  1.00 47.74           H  
ATOM   1113  O   ASN A  76       9.444   5.779 -11.665  1.00 47.74           O  
ATOM   1114  CG  ASN A  76       7.321   4.768 -15.569  1.00 47.74           C  
ATOM   1115  ND2 ASN A  76       6.855   5.381 -16.628  1.00 47.74           N  
ATOM   1116 HD21 ASN A  76       6.722   6.382 -16.641  1.00 47.74           H  
ATOM   1117 HD22 ASN A  76       6.617   4.778 -17.402  1.00 47.74           H  
ATOM   1118  OD1 ASN A  76       7.457   3.561 -15.601  1.00 47.74           O  
ATOM   1119  N   GLN A  77       7.293   5.959 -11.004  1.00 45.72           N  
ATOM   1120  H   GLN A  77       6.334   5.760 -11.250  1.00 45.72           H  
ATOM   1121  CA  GLN A  77       7.575   6.325  -9.630  1.00 45.72           C  
ATOM   1122  HA  GLN A  77       8.541   6.830  -9.617  1.00 45.72           H  
ATOM   1123  C   GLN A  77       7.742   5.097  -8.723  1.00 45.72           C  
ATOM   1124  CB  GLN A  77       6.560   7.346  -9.091  1.00 45.72           C  
ATOM   1125  HB2 GLN A  77       5.557   6.920  -9.089  1.00 45.72           H  
ATOM   1126  HB3 GLN A  77       6.819   7.587  -8.060  1.00 45.72           H  
ATOM   1127  O   GLN A  77       8.524   5.292  -7.813  1.00 45.72           O  
ATOM   1128  CG  GLN A  77       6.553   8.646  -9.908  1.00 45.72           C  
ATOM   1129  HG2 GLN A  77       7.508   9.157  -9.787  1.00 45.72           H  
ATOM   1130  HG3 GLN A  77       6.417   8.421 -10.966  1.00 45.72           H  
ATOM   1131  CD  GLN A  77       5.437   9.579  -9.464  1.00 45.72           C  
ATOM   1132  NE2 GLN A  77       4.422   9.780 -10.276  1.00 45.72           N  
ATOM   1133 HE21 GLN A  77       4.380   9.321 -11.175  1.00 45.72           H  
ATOM   1134 HE22 GLN A  77       3.724  10.433  -9.953  1.00 45.72           H  
ATOM   1135  OE1 GLN A  77       5.452  10.144  -8.385  1.00 45.72           O  
ATOM   1136  N   LEU A  78       7.146   3.899  -8.976  1.00 46.41           N  
ATOM   1137  H   LEU A  78       6.463   3.903  -9.720  1.00 46.41           H  
ATOM   1138  CA  LEU A  78       7.347   2.574  -8.314  1.00 46.41           C  
ATOM   1139  HA  LEU A  78       7.181   2.696  -7.243  1.00 46.41           H  
ATOM   1140  C   LEU A  78       8.800   2.144  -8.412  1.00 46.41           C  
ATOM   1141  CB  LEU A  78       6.338   1.435  -8.628  1.00 46.41           C  
ATOM   1142  HB2 LEU A  78       6.738   0.523  -8.186  1.00 46.41           H  
ATOM   1143  HB3 LEU A  78       6.332   1.211  -9.695  1.00 46.41           H  
ATOM   1144  O   LEU A  78       9.207   1.237  -9.126  1.00 46.41           O  
ATOM   1145  CG  LEU A  78       4.904   1.626  -8.051  1.00 46.41           C  
ATOM   1146  HG  LEU A  78       4.701   2.687  -7.905  1.00 46.41           H  
ATOM   1147  CD1 LEU A  78       3.781   1.011  -8.896  1.00 46.41           C  
ATOM   1148 HD11 LEU A  78       4.163   0.179  -9.488  1.00 46.41           H  
ATOM   1149 HD12 LEU A  78       2.967   0.641  -8.272  1.00 46.41           H  
ATOM   1150 HD13 LEU A  78       3.331   1.769  -9.536  1.00 46.41           H  
ATOM   1151  CD2 LEU A  78       4.766   0.938  -6.700  1.00 46.41           C  
ATOM   1152 HD21 LEU A  78       4.891  -0.139  -6.809  1.00 46.41           H  
ATOM   1153 HD22 LEU A  78       5.528   1.335  -6.029  1.00 46.41           H  
ATOM   1154 HD23 LEU A  78       3.791   1.153  -6.263  1.00 46.41           H  
ATOM   1155  N   VAL A  79       9.662   2.841  -7.694  1.00 50.77           N  
ATOM   1156  H   VAL A  79      10.591   2.767  -8.083  1.00 50.77           H  
ATOM   1157  CA  VAL A  79       9.634   2.822  -6.229  1.00 50.77           C  
ATOM   1158  HA  VAL A  79      10.571   3.341  -6.027  1.00 50.77           H  
ATOM   1159  C   VAL A  79       9.976   1.362  -5.824  1.00 50.77           C  
ATOM   1160  CB  VAL A  79       8.631   3.741  -5.369  1.00 50.77           C  
ATOM   1161  HB  VAL A  79       8.798   3.293  -4.390  1.00 50.77           H  
ATOM   1162  O   VAL A  79       9.120   0.514  -5.684  1.00 50.77           O  
ATOM   1163  CG1 VAL A  79       9.039   5.195  -5.072  1.00 50.77           C  
ATOM   1164 HG11 VAL A  79       9.775   5.523  -5.805  1.00 50.77           H  
ATOM   1165 HG12 VAL A  79       9.394   5.293  -4.046  1.00 50.77           H  
ATOM   1166 HG13 VAL A  79       8.218   5.904  -5.183  1.00 50.77           H  
ATOM   1167  CG2 VAL A  79       7.088   3.882  -5.338  1.00 50.77           C  
ATOM   1168 HG21 VAL A  79       6.775   4.365  -4.412  1.00 50.77           H  
ATOM   1169 HG22 VAL A  79       6.576   2.920  -5.353  1.00 50.77           H  
ATOM   1170 HG23 VAL A  79       6.726   4.488  -6.169  1.00 50.77           H  
ATOM   1171  N   ALA A  80      11.262   0.994  -5.792  1.00 54.07           N  
ATOM   1172  H   ALA A  80      11.959   1.717  -5.902  1.00 54.07           H  
ATOM   1173  CA  ALA A  80      11.766  -0.353  -5.525  1.00 54.07           C  
ATOM   1174  HA  ALA A  80      11.259  -1.042  -6.201  1.00 54.07           H  
ATOM   1175  C   ALA A  80      11.512  -0.800  -4.083  1.00 54.07           C  
ATOM   1176  CB  ALA A  80      13.269  -0.397  -5.813  1.00 54.07           C  
ATOM   1177  HB1 ALA A  80      13.634  -1.419  -5.719  1.00 54.07           H  
ATOM   1178  HB2 ALA A  80      13.783   0.234  -5.089  1.00 54.07           H  
ATOM   1179  HB3 ALA A  80      13.466  -0.038  -6.824  1.00 54.07           H  
ATOM   1180  O   ALA A  80      11.670  -0.021  -3.145  1.00 54.07           O  
ATOM   1181  N   LEU A  81      11.195  -2.084  -3.932  1.00 53.66           N  
ATOM   1182  H   LEU A  81      11.124  -2.642  -4.771  1.00 53.66           H  
ATOM   1183  CA  LEU A  81      10.859  -2.747  -2.677  1.00 53.66           C  
ATOM   1184  HA  LEU A  81      10.138  -2.134  -2.135  1.00 53.66           H  
ATOM   1185  C   LEU A  81      12.083  -2.912  -1.773  1.00 53.66           C  
ATOM   1186  CB  LEU A  81      10.241  -4.119  -3.025  1.00 53.66           C  
ATOM   1187  HB2 LEU A  81      10.958  -4.681  -3.624  1.00 53.66           H  
ATOM   1188  HB3 LEU A  81      10.067  -4.693  -2.115  1.00 53.66           H  
ATOM   1189  O   LEU A  81      12.853  -3.859  -1.926  1.00 53.66           O  
ATOM   1190  CG  LEU A  81       8.933  -4.019  -3.810  1.00 53.66           C  
ATOM   1191  HG  LEU A  81       9.082  -3.387  -4.686  1.00 53.66           H  
ATOM   1192  CD1 LEU A  81       8.458  -5.385  -4.300  1.00 53.66           C  
ATOM   1193 HD11 LEU A  81       8.300  -6.059  -3.458  1.00 53.66           H  
ATOM   1194 HD12 LEU A  81       9.209  -5.817  -4.961  1.00 53.66           H  
ATOM   1195 HD13 LEU A  81       7.528  -5.278  -4.859  1.00 53.66           H  
ATOM   1196  CD2 LEU A  81       7.814  -3.436  -2.975  1.00 53.66           C  
ATOM   1197 HD21 LEU A  81       7.074  -3.129  -3.714  1.00 53.66           H  
ATOM   1198 HD22 LEU A  81       7.356  -4.197  -2.344  1.00 53.66           H  
ATOM   1199 HD23 LEU A  81       8.114  -2.564  -2.394  1.00 53.66           H  
ATOM   1200  N   ILE A  82      12.250  -2.010  -0.809  1.00 61.32           N  
ATOM   1201  H   ILE A  82      11.597  -1.242  -0.755  1.00 61.32           H  
ATOM   1202  CA  ILE A  82      13.242  -2.142   0.263  1.00 61.32           C  
ATOM   1203  HA  ILE A  82      13.790  -3.070   0.100  1.00 61.32           H  
ATOM   1204  C   ILE A  82      12.531  -2.253   1.611  1.00 61.32           C  
ATOM   1205  CB  ILE A  82      14.290  -1.013   0.239  1.00 61.32           C  
ATOM   1206  HB  ILE A  82      15.049  -1.272   0.977  1.00 61.32           H  
ATOM   1207  O   ILE A  82      11.539  -1.552   1.803  1.00 61.32           O  
ATOM   1208  CG1 ILE A  82      13.720   0.370   0.621  1.00 61.32           C  
ATOM   1209 HG12 ILE A  82      12.987   0.681  -0.124  1.00 61.32           H  
ATOM   1210 HG13 ILE A  82      13.211   0.312   1.583  1.00 61.32           H  
ATOM   1211  CG2 ILE A  82      14.969  -1.000  -1.147  1.00 61.32           C  
ATOM   1212 HG21 ILE A  82      14.283  -0.594  -1.891  1.00 61.32           H  
ATOM   1213 HG22 ILE A  82      15.874  -0.394  -1.134  1.00 61.32           H  
ATOM   1214 HG23 ILE A  82      15.233  -2.016  -1.439  1.00 61.32           H  
ATOM   1215  CD1 ILE A  82      14.812   1.434   0.773  1.00 61.32           C  
ATOM   1216 HD11 ILE A  82      15.421   1.216   1.651  1.00 61.32           H  
ATOM   1217 HD12 ILE A  82      15.472   1.447  -0.094  1.00 61.32           H  
ATOM   1218 HD13 ILE A  82      14.353   2.416   0.882  1.00 61.32           H  
ATOM   1219  N   PRO A  83      13.000  -3.092   2.552  1.00 62.03           N  
ATOM   1220  CA  PRO A  83      12.370  -3.228   3.860  1.00 62.03           C  
ATOM   1221  HA  PRO A  83      11.447  -3.789   3.708  1.00 62.03           H  
ATOM   1222  C   PRO A  83      12.097  -1.870   4.522  1.00 62.03           C  
ATOM   1223  CB  PRO A  83      13.318  -4.090   4.692  1.00 62.03           C  
ATOM   1224  HB2 PRO A  83      12.781  -4.677   5.437  1.00 62.03           H  
ATOM   1225  HB3 PRO A  83      14.078  -3.469   5.166  1.00 62.03           H  
ATOM   1226  O   PRO A  83      12.925  -0.972   4.406  1.00 62.03           O  
ATOM   1227  CG  PRO A  83      13.967  -4.974   3.630  1.00 62.03           C  
ATOM   1228  HG2 PRO A  83      14.935  -5.356   3.956  1.00 62.03           H  
ATOM   1229  HG3 PRO A  83      13.296  -5.795   3.377  1.00 62.03           H  
ATOM   1230  CD  PRO A  83      14.101  -4.035   2.432  1.00 62.03           C  
ATOM   1231  HD2 PRO A  83      15.048  -3.497   2.484  1.00 62.03           H  
ATOM   1232  HD3 PRO A  83      14.040  -4.613   1.509  1.00 62.03           H  
ATOM   1233  N   TYR A  84      10.989  -1.684   5.243  1.00 65.31           N  
ATOM   1234  H   TYR A  84      10.306  -2.428   5.274  1.00 65.31           H  
ATOM   1235  CA  TYR A  84      10.703  -0.408   5.922  1.00 65.31           C  
ATOM   1236  HA  TYR A  84      10.759   0.381   5.173  1.00 65.31           H  
ATOM   1237  C   TYR A  84      11.747  -0.085   7.014  1.00 65.31           C  
ATOM   1238  CB  TYR A  84       9.268  -0.406   6.460  1.00 65.31           C  
ATOM   1239  HB2 TYR A  84       9.208  -1.028   7.353  1.00 65.31           H  
ATOM   1240  HB3 TYR A  84       8.617  -0.842   5.702  1.00 65.31           H  
ATOM   1241  O   TYR A  84      11.997   1.071   7.351  1.00 65.31           O  
ATOM   1242  CG  TYR A  84       8.748   0.988   6.757  1.00 65.31           C  
ATOM   1243  CD1 TYR A  84       8.841   1.527   8.055  1.00 65.31           C  
ATOM   1244  HD1 TYR A  84       9.272   0.938   8.852  1.00 65.31           H  
ATOM   1245  CD2 TYR A  84       8.185   1.754   5.718  1.00 65.31           C  
ATOM   1246  HD2 TYR A  84       8.089   1.330   4.730  1.00 65.31           H  
ATOM   1247  CE1 TYR A  84       8.373   2.830   8.315  1.00 65.31           C  
ATOM   1248  HE1 TYR A  84       8.434   3.231   9.316  1.00 65.31           H  
ATOM   1249  CE2 TYR A  84       7.741   3.066   5.967  1.00 65.31           C  
ATOM   1250  HE2 TYR A  84       7.316   3.666   5.175  1.00 65.31           H  
ATOM   1251  OH  TYR A  84       7.361   4.856   7.507  1.00 65.31           O  
ATOM   1252  HH  TYR A  84       7.417   5.081   8.439  1.00 65.31           H  
ATOM   1253  CZ  TYR A  84       7.824   3.602   7.268  1.00 65.31           C  
ATOM   1254  N   SER A  85      12.428  -1.124   7.502  1.00 66.08           N  
ATOM   1255  H   SER A  85      12.157  -2.042   7.180  1.00 66.08           H  
ATOM   1256  CA  SER A  85      13.601  -1.080   8.377  1.00 66.08           C  
ATOM   1257  HA  SER A  85      13.450  -0.300   9.124  1.00 66.08           H  
ATOM   1258  C   SER A  85      14.928  -0.774   7.659  1.00 66.08           C  
ATOM   1259  CB  SER A  85      13.688  -2.430   9.098  1.00 66.08           C  
ATOM   1260  HB2 SER A  85      14.583  -2.468   9.719  1.00 66.08           H  
ATOM   1261  HB3 SER A  85      12.814  -2.543   9.740  1.00 66.08           H  
ATOM   1262  O   SER A  85      15.971  -0.682   8.312  1.00 66.08           O  
ATOM   1263  OG  SER A  85      13.706  -3.489   8.154  1.00 66.08           O  
ATOM   1264  HG  SER A  85      13.451  -4.298   8.604  1.00 66.08           H  
ATOM   1265  N   ASP A  86      14.941  -0.615   6.331  1.00 64.38           N  
ATOM   1266  H   ASP A  86      14.071  -0.673   5.822  1.00 64.38           H  
ATOM   1267  CA  ASP A  86      16.169  -0.417   5.567  1.00 64.38           C  
ATOM   1268  HA  ASP A  86      16.837  -1.239   5.821  1.00 64.38           H  
ATOM   1269  C   ASP A  86      16.854   0.899   5.965  1.00 64.38           C  
ATOM   1270  CB  ASP A  86      15.905  -0.509   4.056  1.00 64.38           C  
ATOM   1271  HB2 ASP A  86      15.341  -1.421   3.860  1.00 64.38           H  
ATOM   1272  HB3 ASP A  86      15.306   0.347   3.743  1.00 64.38           H  
ATOM   1273  O   ASP A  86      16.313   1.999   5.856  1.00 64.38           O  
ATOM   1274  CG  ASP A  86      17.188  -0.574   3.224  1.00 64.38           C  
ATOM   1275  OD1 ASP A  86      18.106   0.253   3.417  1.00 64.38           O  
ATOM   1276  OD2 ASP A  86      17.294  -1.435   2.330  1.00 64.38           O  
ATOM   1277  N   GLN A  87      18.111   0.786   6.384  1.00 63.60           N  
ATOM   1278  H   GLN A  87      18.461  -0.156   6.489  1.00 63.60           H  
ATOM   1279  CA  GLN A  87      18.989   1.894   6.762  1.00 63.60           C  
ATOM   1280  HA  GLN A  87      18.572   2.351   7.659  1.00 63.60           H  
ATOM   1281  C   GLN A  87      19.115   3.014   5.707  1.00 63.60           C  
ATOM   1282  CB  GLN A  87      20.367   1.314   7.113  1.00 63.60           C  
ATOM   1283  HB2 GLN A  87      20.277   0.729   8.029  1.00 63.60           H  
ATOM   1284  HB3 GLN A  87      21.051   2.140   7.308  1.00 63.60           H  
ATOM   1285  O   GLN A  87      19.525   4.125   6.049  1.00 63.60           O  
ATOM   1286  CG  GLN A  87      20.949   0.406   6.010  1.00 63.60           C  
ATOM   1287  HG2 GLN A  87      20.320  -0.476   5.890  1.00 63.60           H  
ATOM   1288  HG3 GLN A  87      20.968   0.939   5.059  1.00 63.60           H  
ATOM   1289  CD  GLN A  87      22.366  -0.059   6.318  1.00 63.60           C  
ATOM   1290  NE2 GLN A  87      22.753  -1.232   5.870  1.00 63.60           N  
ATOM   1291 HE21 GLN A  87      22.103  -1.846   5.402  1.00 63.60           H  
ATOM   1292 HE22 GLN A  87      23.674  -1.542   6.147  1.00 63.60           H  
ATOM   1293  OE1 GLN A  87      23.161   0.641   6.927  1.00 63.60           O  
ATOM   1294  N   ARG A  88      18.760   2.752   4.443  1.00 61.79           N  
ATOM   1295  H   ARG A  88      18.458   1.809   4.244  1.00 61.79           H  
ATOM   1296  CA  ARG A  88      18.628   3.732   3.358  1.00 61.79           C  
ATOM   1297  HA  ARG A  88      19.491   4.399   3.359  1.00 61.79           H  
ATOM   1298  C   ARG A  88      17.392   4.621   3.508  1.00 61.79           C  
ATOM   1299  CB  ARG A  88      18.553   2.973   2.025  1.00 61.79           C  
ATOM   1300  HB2 ARG A  88      18.307   3.678   1.232  1.00 61.79           H  
ATOM   1301  HB3 ARG A  88      17.729   2.260   2.060  1.00 61.79           H  
ATOM   1302  O   ARG A  88      17.466   5.800   3.170  1.00 61.79           O  
ATOM   1303  CG  ARG A  88      19.868   2.252   1.679  1.00 61.79           C  
ATOM   1304  HG2 ARG A  88      20.647   3.003   1.551  1.00 61.79           H  
ATOM   1305  HG3 ARG A  88      20.168   1.579   2.482  1.00 61.79           H  
ATOM   1306  CD  ARG A  88      19.746   1.455   0.377  1.00 61.79           C  
ATOM   1307  HD2 ARG A  88      20.750   1.233   0.015  1.00 61.79           H  
ATOM   1308  HD3 ARG A  88      19.237   2.074  -0.362  1.00 61.79           H  
ATOM   1309  NE  ARG A  88      19.003   0.193   0.531  1.00 61.79           N  
ATOM   1310  HE  ARG A  88      18.611  -0.033   1.434  1.00 61.79           H  
ATOM   1311  NH1 ARG A  88      19.223  -0.502  -1.647  1.00 61.79           N  
ATOM   1312 HH11 ARG A  88      19.014  -1.183  -2.364  1.00 61.79           H  
ATOM   1313 HH12 ARG A  88      19.752   0.333  -1.854  1.00 61.79           H  
ATOM   1314  NH2 ARG A  88      18.093  -1.756  -0.197  1.00 61.79           N  
ATOM   1315 HH21 ARG A  88      17.846  -2.425  -0.913  1.00 61.79           H  
ATOM   1316 HH22 ARG A  88      17.719  -1.857   0.736  1.00 61.79           H  
ATOM   1317  CZ  ARG A  88      18.775  -0.681  -0.433  1.00 61.79           C  
ATOM   1318  N   LEU A  89      16.275   4.101   4.020  1.00 57.47           N  
ATOM   1319  H   LEU A  89      16.288   3.145   4.346  1.00 57.47           H  
ATOM   1320  CA  LEU A  89      15.053   4.884   4.254  1.00 57.47           C  
ATOM   1321  HA  LEU A  89      14.757   5.361   3.319  1.00 57.47           H  
ATOM   1322  C   LEU A  89      15.253   6.001   5.265  1.00 57.47           C  
ATOM   1323  CB  LEU A  89      13.904   3.995   4.736  1.00 57.47           C  
ATOM   1324  HB2 LEU A  89      13.090   4.620   5.104  1.00 57.47           H  
ATOM   1325  HB3 LEU A  89      14.243   3.387   5.574  1.00 57.47           H  
ATOM   1326  O   LEU A  89      14.578   7.023   5.161  1.00 57.47           O  
ATOM   1327  CG  LEU A  89      13.351   3.101   3.629  1.00 57.47           C  
ATOM   1328  HG  LEU A  89      14.177   2.575   3.149  1.00 57.47           H  
ATOM   1329  CD1 LEU A  89      12.426   2.081   4.249  1.00 57.47           C  
ATOM   1330 HD11 LEU A  89      12.974   1.540   5.020  1.00 57.47           H  
ATOM   1331 HD12 LEU A  89      11.556   2.561   4.695  1.00 57.47           H  
ATOM   1332 HD13 LEU A  89      12.118   1.355   3.497  1.00 57.47           H  
ATOM   1333  CD2 LEU A  89      12.560   3.903   2.594  1.00 57.47           C  
ATOM   1334 HD21 LEU A  89      13.203   4.625   2.090  1.00 57.47           H  
ATOM   1335 HD22 LEU A  89      11.730   4.420   3.075  1.00 57.47           H  
ATOM   1336 HD23 LEU A  89      12.158   3.213   1.853  1.00 57.47           H  
ATOM   1337  N   ARG A  90      16.210   5.836   6.187  1.00 57.15           N  
ATOM   1338  H   ARG A  90      16.697   4.951   6.189  1.00 57.15           H  
ATOM   1339  CA  ARG A  90      16.618   6.888   7.121  1.00 57.15           C  
ATOM   1340  HA  ARG A  90      15.804   7.030   7.832  1.00 57.15           H  
ATOM   1341  C   ARG A  90      16.858   8.181   6.332  1.00 57.15           C  
ATOM   1342  CB  ARG A  90      17.891   6.492   7.881  1.00 57.15           C  
ATOM   1343  HB2 ARG A  90      18.172   7.324   8.527  1.00 57.15           H  
ATOM   1344  HB3 ARG A  90      18.701   6.324   7.171  1.00 57.15           H  
ATOM   1345  O   ARG A  90      17.751   8.189   5.479  1.00 57.15           O  
ATOM   1346  CG  ARG A  90      17.693   5.233   8.737  1.00 57.15           C  
ATOM   1347  HG2 ARG A  90      16.861   5.380   9.425  1.00 57.15           H  
ATOM   1348  HG3 ARG A  90      17.454   4.389   8.090  1.00 57.15           H  
ATOM   1349  CD  ARG A  90      18.961   4.891   9.529  1.00 57.15           C  
ATOM   1350  HD2 ARG A  90      19.800   4.831   8.836  1.00 57.15           H  
ATOM   1351  HD3 ARG A  90      18.819   3.911   9.985  1.00 57.15           H  
ATOM   1352  NE  ARG A  90      19.234   5.884  10.589  1.00 57.15           N  
ATOM   1353  HE  ARG A  90      18.490   6.537  10.789  1.00 57.15           H  
ATOM   1354  NH1 ARG A  90      21.288   5.090  11.239  1.00 57.15           N  
ATOM   1355 HH11 ARG A  90      22.047   5.075  11.905  1.00 57.15           H  
ATOM   1356 HH12 ARG A  90      21.202   4.352  10.555  1.00 57.15           H  
ATOM   1357  NH2 ARG A  90      20.385   6.826  12.313  1.00 57.15           N  
ATOM   1358 HH21 ARG A  90      21.164   6.810  12.955  1.00 57.15           H  
ATOM   1359 HH22 ARG A  90      19.609   7.449  12.488  1.00 57.15           H  
ATOM   1360  CZ  ARG A  90      20.299   5.931  11.369  1.00 57.15           C  
ATOM   1361  N   PRO A  91      16.107   9.266   6.601  1.00 50.66           N  
ATOM   1362  CA  PRO A  91      16.264  10.513   5.874  1.00 50.66           C  
ATOM   1363  HA  PRO A  91      16.153  10.339   4.804  1.00 50.66           H  
ATOM   1364  C   PRO A  91      17.660  11.060   6.157  1.00 50.66           C  
ATOM   1365  CB  PRO A  91      15.129  11.430   6.344  1.00 50.66           C  
ATOM   1366  HB2 PRO A  91      15.425  12.479   6.375  1.00 50.66           H  
ATOM   1367  HB3 PRO A  91      14.268  11.303   5.688  1.00 50.66           H  
ATOM   1368  O   PRO A  91      17.944  11.642   7.206  1.00 50.66           O  
ATOM   1369  CG  PRO A  91      14.786  10.894   7.732  1.00 50.66           C  
ATOM   1370  HG2 PRO A  91      15.467  11.318   8.470  1.00 50.66           H  
ATOM   1371  HG3 PRO A  91      13.750  11.100   8.002  1.00 50.66           H  
ATOM   1372  CD  PRO A  91      15.047   9.395   7.592  1.00 50.66           C  
ATOM   1373  HD2 PRO A  91      15.341   8.986   8.558  1.00 50.66           H  
ATOM   1374  HD3 PRO A  91      14.148   8.897   7.227  1.00 50.66           H  
ATOM   1375  N   ARG A  92      18.571  10.846   5.206  1.00 51.20           N  
ATOM   1376  H   ARG A  92      18.289  10.284   4.415  1.00 51.20           H  
ATOM   1377  CA  ARG A  92      19.825  11.588   5.162  1.00 51.20           C  
ATOM   1378  HA  ARG A  92      20.350  11.463   6.109  1.00 51.20           H  
ATOM   1379  C   ARG A  92      19.424  13.047   5.009  1.00 51.20           C  
ATOM   1380  CB  ARG A  92      20.700  11.115   3.992  1.00 51.20           C  
ATOM   1381  HB2 ARG A  92      20.133  11.198   3.064  1.00 51.20           H  
ATOM   1382  HB3 ARG A  92      21.569  11.769   3.922  1.00 51.20           H  
ATOM   1383  O   ARG A  92      18.598  13.348   4.153  1.00 51.20           O  
ATOM   1384  CG  ARG A  92      21.167   9.660   4.175  1.00 51.20           C  
ATOM   1385  HG2 ARG A  92      21.753   9.576   5.090  1.00 51.20           H  
ATOM   1386  HG3 ARG A  92      20.296   9.011   4.265  1.00 51.20           H  
ATOM   1387  CD  ARG A  92      21.999   9.169   2.984  1.00 51.20           C  
ATOM   1388  HD2 ARG A  92      21.406   9.295   2.079  1.00 51.20           H  
ATOM   1389  HD3 ARG A  92      22.197   8.106   3.121  1.00 51.20           H  
ATOM   1390  NE  ARG A  92      23.282   9.893   2.856  1.00 51.20           N  
ATOM   1391  HE  ARG A  92      23.525  10.519   3.611  1.00 51.20           H  
ATOM   1392  NH1 ARG A  92      23.869   9.106   0.780  1.00 51.20           N  
ATOM   1393 HH11 ARG A  92      22.985   8.622   0.728  1.00 51.20           H  
ATOM   1394 HH12 ARG A  92      24.441   9.184  -0.049  1.00 51.20           H  
ATOM   1395  NH2 ARG A  92      25.182  10.589   1.809  1.00 51.20           N  
ATOM   1396 HH21 ARG A  92      25.767  10.614   0.986  1.00 51.20           H  
ATOM   1397 HH22 ARG A  92      25.364  11.240   2.560  1.00 51.20           H  
ATOM   1398  CZ  ARG A  92      24.103   9.857   1.821  1.00 51.20           C  
ATOM   1399  N   ARG A  93      20.013  13.934   5.813  1.00 42.65           N  
ATOM   1400  H   ARG A  93      20.631  13.588   6.533  1.00 42.65           H  
ATOM   1401  CA  ARG A  93      19.891  15.383   5.622  1.00 42.65           C  
ATOM   1402  HA  ARG A  93      18.841  15.675   5.633  1.00 42.65           H  
ATOM   1403  C   ARG A  93      20.442  15.722   4.234  1.00 42.65           C  
ATOM   1404  CB  ARG A  93      20.641  16.150   6.729  1.00 42.65           C  
ATOM   1405  HB2 ARG A  93      21.675  15.807   6.761  1.00 42.65           H  
ATOM   1406  HB3 ARG A  93      20.646  17.208   6.469  1.00 42.65           H  
ATOM   1407  O   ARG A  93      21.651  15.883   4.076  1.00 42.65           O  
ATOM   1408  CG  ARG A  93      20.019  16.002   8.128  1.00 42.65           C  
ATOM   1409  HG2 ARG A  93      19.014  16.425   8.122  1.00 42.65           H  
ATOM   1410  HG3 ARG A  93      19.960  14.947   8.396  1.00 42.65           H  
ATOM   1411  CD  ARG A  93      20.883  16.736   9.166  1.00 42.65           C  
ATOM   1412  HD2 ARG A  93      21.888  16.315   9.132  1.00 42.65           H  
ATOM   1413  HD3 ARG A  93      20.939  17.790   8.892  1.00 42.65           H  
ATOM   1414  NE  ARG A  93      20.330  16.619  10.531  1.00 42.65           N  
ATOM   1415  HE  ARG A  93      19.326  16.540  10.601  1.00 42.65           H  
ATOM   1416  NH1 ARG A  93      22.294  16.828  11.721  1.00 42.65           N  
ATOM   1417 HH11 ARG A  93      22.766  16.919  12.609  1.00 42.65           H  
ATOM   1418 HH12 ARG A  93      22.800  16.960  10.857  1.00 42.65           H  
ATOM   1419  NH2 ARG A  93      20.365  16.609  12.812  1.00 42.65           N  
ATOM   1420 HH21 ARG A  93      19.358  16.542  12.832  1.00 42.65           H  
ATOM   1421 HH22 ARG A  93      20.865  16.698  13.685  1.00 42.65           H  
ATOM   1422  CZ  ARG A  93      20.997  16.684  11.674  1.00 42.65           C  
ATOM   1423  N   THR A  94      19.570  15.749   3.231  1.00 35.04           N  
ATOM   1424  H   THR A  94      18.615  15.471   3.407  1.00 35.04           H  
ATOM   1425  CA  THR A  94      19.815  16.435   1.967  1.00 35.04           C  
ATOM   1426  HA  THR A  94      20.751  16.096   1.523  1.00 35.04           H  
ATOM   1427  C   THR A  94      19.935  17.906   2.325  1.00 35.04           C  
ATOM   1428  CB  THR A  94      18.672  16.200   0.967  1.00 35.04           C  
ATOM   1429  HB  THR A  94      18.748  16.915   0.148  1.00 35.04           H  
ATOM   1430  O   THR A  94      18.981  18.489   2.839  1.00 35.04           O  
ATOM   1431  CG2 THR A  94      18.730  14.781   0.397  1.00 35.04           C  
ATOM   1432 HG21 THR A  94      18.621  14.050   1.198  1.00 35.04           H  
ATOM   1433 HG22 THR A  94      17.914  14.652  -0.315  1.00 35.04           H  
ATOM   1434 HG23 THR A  94      19.678  14.628  -0.119  1.00 35.04           H  
ATOM   1435  OG1 THR A  94      17.425  16.334   1.605  1.00 35.04           O  
ATOM   1436  HG1 THR A  94      17.339  17.257   1.854  1.00 35.04           H  
ATOM   1437  N   LYS A  95      21.150  18.432   2.179  1.00 28.65           N  
ATOM   1438  H   LYS A  95      21.836  17.890   1.673  1.00 28.65           H  
ATOM   1439  CA  LYS A  95      21.443  19.854   2.332  1.00 28.65           C  
ATOM   1440  HA  LYS A  95      20.877  20.264   3.168  1.00 28.65           H  
ATOM   1441  C   LYS A  95      20.952  20.602   1.096  1.00 28.65           C  
ATOM   1442  CB  LYS A  95      22.951  20.034   2.566  1.00 28.65           C  
ATOM   1443  HB2 LYS A  95      23.266  19.404   3.397  1.00 28.65           H  
ATOM   1444  HB3 LYS A  95      23.486  19.733   1.665  1.00 28.65           H  
ATOM   1445  O   LYS A  95      21.047  19.988   0.011  1.00 28.65           O  
ATOM   1446  CG  LYS A  95      23.280  21.496   2.893  1.00 28.65           C  
ATOM   1447  HG2 LYS A  95      22.910  22.140   2.095  1.00 28.65           H  
ATOM   1448  HG3 LYS A  95      22.787  21.774   3.824  1.00 28.65           H  
ATOM   1449  CD  LYS A  95      24.784  21.743   3.014  1.00 28.65           C  
ATOM   1450  HD2 LYS A  95      25.266  21.457   2.079  1.00 28.65           H  
ATOM   1451  HD3 LYS A  95      25.193  21.159   3.838  1.00 28.65           H  
ATOM   1452  CE  LYS A  95      24.973  23.242   3.268  1.00 28.65           C  
ATOM   1453  HE2 LYS A  95      24.549  23.489   4.242  1.00 28.65           H  
ATOM   1454  HE3 LYS A  95      24.397  23.785   2.519  1.00 28.65           H  
ATOM   1455  NZ  LYS A  95      26.396  23.652   3.196  1.00 28.65           N  
ATOM   1456  HZ1 LYS A  95      26.946  23.173   3.895  1.00 28.65           H  
ATOM   1457  HZ2 LYS A  95      26.767  23.448   2.279  1.00 28.65           H  
ATOM   1458  HZ3 LYS A  95      26.474  24.648   3.346  1.00 28.65           H  
ATOM   1459  OXT LYS A  95      20.570  21.771   1.284  1.00 28.65           O  
TER    1460      LYS A  95                                                       
ATOM   1460  N   MET B   1    -108.449  79.773  30.049  1.00 16.45           N  
ATOM   1461  H   MET B   1    -108.505  78.964  29.447  1.00 16.45           H  
ATOM   1462  H2  MET B   1    -108.910  79.530  30.914  1.00 16.45           H  
ATOM   1463  H3  MET B   1    -108.922  80.553  29.615  1.00 16.45           H  
ATOM   1464  CA  MET B   1    -107.023  80.093  30.331  1.00 16.45           C  
ATOM   1465  HA  MET B   1    -106.494  80.259  29.393  1.00 16.45           H  
ATOM   1466  C   MET B   1    -106.382  78.880  31.019  1.00 16.45           C  
ATOM   1467  CB  MET B   1    -106.904  81.354  31.205  1.00 16.45           C  
ATOM   1468  HB2 MET B   1    -105.881  81.441  31.569  1.00 16.45           H  
ATOM   1469  HB3 MET B   1    -107.561  81.263  32.069  1.00 16.45           H  
ATOM   1470  O   MET B   1    -107.136  78.076  31.539  1.00 16.45           O  
ATOM   1471  CG  MET B   1    -107.239  82.644  30.446  1.00 16.45           C  
ATOM   1472  HG2 MET B   1    -108.276  82.622  30.111  1.00 16.45           H  
ATOM   1473  HG3 MET B   1    -106.590  82.714  29.573  1.00 16.45           H  
ATOM   1474  SD  MET B   1    -106.986  84.118  31.466  1.00 16.45           S  
ATOM   1475  CE  MET B   1    -107.004  85.420  30.202  1.00 16.45           C  
ATOM   1476  HE1 MET B   1    -106.864  86.391  30.677  1.00 16.45           H  
ATOM   1477  HE2 MET B   1    -106.200  85.254  29.484  1.00 16.45           H  
ATOM   1478  HE3 MET B   1    -107.962  85.416  29.682  1.00 16.45           H  
ATOM   1479  N   GLY B   2    -105.060  78.673  31.048  1.00 15.79           N  
ATOM   1480  H   GLY B   2    -104.780  77.794  31.460  1.00 15.79           H  
ATOM   1481  CA  GLY B   2    -103.994  79.537  30.522  1.00 15.79           C  
ATOM   1482  HA2 GLY B   2    -104.296  79.941  29.556  1.00 15.79           H  
ATOM   1483  HA3 GLY B   2    -103.842  80.371  31.207  1.00 15.79           H  
ATOM   1484  C   GLY B   2    -102.629  78.854  30.313  1.00 15.79           C  
ATOM   1485  O   GLY B   2    -102.256  78.628  29.172  1.00 15.79           O  
ATOM   1486  N   LYS B   3    -101.861  78.626  31.387  1.00 19.48           N  
ATOM   1487  H   LYS B   3    -102.307  78.623  32.294  1.00 19.48           H  
ATOM   1488  CA  LYS B   3    -100.383  78.457  31.387  1.00 19.48           C  
ATOM   1489  HA  LYS B   3    -100.018  78.675  30.383  1.00 19.48           H  
ATOM   1490  C   LYS B   3     -99.960  77.004  31.723  1.00 19.48           C  
ATOM   1491  CB  LYS B   3     -99.750  79.453  32.406  1.00 19.48           C  
ATOM   1492  HB2 LYS B   3     -99.359  78.877  33.245  1.00 19.48           H  
ATOM   1493  HB3 LYS B   3     -98.899  79.936  31.925  1.00 19.48           H  
ATOM   1494  O   LYS B   3    -100.798  76.297  32.266  1.00 19.48           O  
ATOM   1495  CG  LYS B   3    -100.652  80.565  32.995  1.00 19.48           C  
ATOM   1496  HG2 LYS B   3    -100.991  81.221  32.194  1.00 19.48           H  
ATOM   1497  HG3 LYS B   3    -101.517  80.110  33.477  1.00 19.48           H  
ATOM   1498  CD  LYS B   3     -99.909  81.393  34.059  1.00 19.48           C  
ATOM   1499  HD2 LYS B   3     -99.091  81.945  33.596  1.00 19.48           H  
ATOM   1500  HD3 LYS B   3     -99.473  80.704  34.782  1.00 19.48           H  
ATOM   1501  CE  LYS B   3    -100.831  82.351  34.834  1.00 19.48           C  
ATOM   1502  HE2 LYS B   3    -100.293  82.688  35.720  1.00 19.48           H  
ATOM   1503  HE3 LYS B   3    -101.702  81.794  35.179  1.00 19.48           H  
ATOM   1504  NZ  LYS B   3    -101.245  83.532  34.034  1.00 19.48           N  
ATOM   1505  HZ1 LYS B   3    -100.433  84.067  33.760  1.00 19.48           H  
ATOM   1506  HZ2 LYS B   3    -101.739  83.250  33.199  1.00 19.48           H  
ATOM   1507  HZ3 LYS B   3    -101.842  84.137  34.580  1.00 19.48           H  
ATOM   1508  N   SER B   4     -98.711  76.516  31.649  1.00 17.17           N  
ATOM   1509  H   SER B   4     -98.643  75.683  32.216  1.00 17.17           H  
ATOM   1510  CA  SER B   4     -97.509  76.689  30.782  1.00 17.17           C  
ATOM   1511  HA  SER B   4     -97.682  76.229  29.809  1.00 17.17           H  
ATOM   1512  C   SER B   4     -96.313  75.997  31.486  1.00 17.17           C  
ATOM   1513  CB  SER B   4     -97.048  78.145  30.611  1.00 17.17           C  
ATOM   1514  HB2 SER B   4     -96.003  78.154  30.301  1.00 17.17           H  
ATOM   1515  HB3 SER B   4     -97.116  78.675  31.561  1.00 17.17           H  
ATOM   1516  O   SER B   4     -96.216  76.125  32.700  1.00 17.17           O  
ATOM   1517  OG  SER B   4     -97.794  78.805  29.610  1.00 17.17           O  
ATOM   1518  HG  SER B   4     -97.207  79.367  29.100  1.00 17.17           H  
ATOM   1519  N   LEU B   5     -95.310  75.353  30.867  1.00 16.75           N  
ATOM   1520  H   LEU B   5     -94.604  75.077  31.534  1.00 16.75           H  
ATOM   1521  CA  LEU B   5     -95.184  74.729  29.528  1.00 16.75           C  
ATOM   1522  HA  LEU B   5     -96.060  74.106  29.352  1.00 16.75           H  
ATOM   1523  C   LEU B   5     -93.924  73.810  29.410  1.00 16.75           C  
ATOM   1524  CB  LEU B   5     -95.106  75.822  28.430  1.00 16.75           C  
ATOM   1525  HB2 LEU B   5     -94.131  76.307  28.473  1.00 16.75           H  
ATOM   1526  HB3 LEU B   5     -95.847  76.594  28.638  1.00 16.75           H  
ATOM   1527  O   LEU B   5     -93.814  73.038  28.466  1.00 16.75           O  
ATOM   1528  CG  LEU B   5     -95.367  75.288  26.998  1.00 16.75           C  
ATOM   1529  HG  LEU B   5     -95.757  74.272  27.046  1.00 16.75           H  
ATOM   1530  CD1 LEU B   5     -96.409  76.150  26.280  1.00 16.75           C  
ATOM   1531 HD11 LEU B   5     -96.594  75.742  25.286  1.00 16.75           H  
ATOM   1532 HD12 LEU B   5     -97.348  76.137  26.835  1.00 16.75           H  
ATOM   1533 HD13 LEU B   5     -96.053  77.175  26.183  1.00 16.75           H  
ATOM   1534  CD2 LEU B   5     -94.105  75.301  26.134  1.00 16.75           C  
ATOM   1535 HD21 LEU B   5     -94.327  74.866  25.159  1.00 16.75           H  
ATOM   1536 HD22 LEU B   5     -93.742  76.320  25.998  1.00 16.75           H  
ATOM   1537 HD23 LEU B   5     -93.324  74.699  26.599  1.00 16.75           H  
ATOM   1538  N   SER B   6     -92.938  73.923  30.311  1.00 23.00           N  
ATOM   1539  H   SER B   6     -93.079  74.504  31.125  1.00 23.00           H  
ATOM   1540  CA  SER B   6     -91.527  73.552  30.072  1.00 23.00           C  
ATOM   1541  HA  SER B   6     -91.301  73.708  29.017  1.00 23.00           H  
ATOM   1542  C   SER B   6     -91.125  72.106  30.428  1.00 23.00           C  
ATOM   1543  CB  SER B   6     -90.659  74.528  30.881  1.00 23.00           C  
ATOM   1544  HB2 SER B   6     -90.760  75.530  30.465  1.00 23.00           H  
ATOM   1545  HB3 SER B   6     -89.612  74.229  30.824  1.00 23.00           H  
ATOM   1546  O   SER B   6     -91.018  71.783  31.610  1.00 23.00           O  
ATOM   1547  OG  SER B   6     -91.085  74.544  32.233  1.00 23.00           O  
ATOM   1548  HG  SER B   6     -90.988  73.649  32.567  1.00 23.00           H  
ATOM   1549  N   HIS B   7     -90.807  71.272  29.425  1.00 25.69           N  
ATOM   1550  H   HIS B   7     -90.972  71.584  28.479  1.00 25.69           H  
ATOM   1551  CA  HIS B   7     -90.389  69.863  29.598  1.00 25.69           C  
ATOM   1552  HA  HIS B   7     -89.890  69.754  30.561  1.00 25.69           H  
ATOM   1553  C   HIS B   7     -89.386  69.400  28.501  1.00 25.69           C  
ATOM   1554  CB  HIS B   7     -91.671  69.005  29.633  1.00 25.69           C  
ATOM   1555  HB2 HIS B   7     -92.123  68.975  28.642  1.00 25.69           H  
ATOM   1556  HB3 HIS B   7     -92.389  69.473  30.306  1.00 25.69           H  
ATOM   1557  O   HIS B   7     -89.738  68.634  27.607  1.00 25.69           O  
ATOM   1558  CG  HIS B   7     -91.455  67.592  30.114  1.00 25.69           C  
ATOM   1559  CD2 HIS B   7     -92.011  67.018  31.225  1.00 25.69           C  
ATOM   1560  HD2 HIS B   7     -92.685  67.497  31.919  1.00 25.69           H  
ATOM   1561  ND1 HIS B   7     -90.662  66.638  29.519  1.00 25.69           N  
ATOM   1562  HD1 HIS B   7     -90.114  66.771  28.682  1.00 25.69           H  
ATOM   1563  CE1 HIS B   7     -90.732  65.518  30.259  1.00 25.69           C  
ATOM   1564  HE1 HIS B   7     -90.207  64.599  30.045  1.00 25.69           H  
ATOM   1565  NE2 HIS B   7     -91.547  65.703  31.310  1.00 25.69           N  
ATOM   1566  N   LEU B   8     -88.158  69.933  28.496  1.00 17.91           N  
ATOM   1567  H   LEU B   8     -87.876  70.468  29.305  1.00 17.91           H  
ATOM   1568  CA  LEU B   8     -87.220  69.889  27.346  1.00 17.91           C  
ATOM   1569  HA  LEU B   8     -87.836  69.879  26.446  1.00 17.91           H  
ATOM   1570  C   LEU B   8     -86.357  68.573  27.237  1.00 17.91           C  
ATOM   1571  CB  LEU B   8     -86.467  71.245  27.371  1.00 17.91           C  
ATOM   1572  HB2 LEU B   8     -86.993  71.952  28.012  1.00 17.91           H  
ATOM   1573  HB3 LEU B   8     -85.491  71.124  27.841  1.00 17.91           H  
ATOM   1574  O   LEU B   8     -86.622  67.640  27.988  1.00 17.91           O  
ATOM   1575  CG  LEU B   8     -86.347  71.906  25.985  1.00 17.91           C  
ATOM   1576  HG  LEU B   8     -86.126  71.149  25.233  1.00 17.91           H  
ATOM   1577  CD1 LEU B   8     -87.655  72.622  25.625  1.00 17.91           C  
ATOM   1578 HD11 LEU B   8     -87.569  73.056  24.629  1.00 17.91           H  
ATOM   1579 HD12 LEU B   8     -88.481  71.911  25.619  1.00 17.91           H  
ATOM   1580 HD13 LEU B   8     -87.865  73.415  26.342  1.00 17.91           H  
ATOM   1581  CD2 LEU B   8     -85.229  72.948  25.969  1.00 17.91           C  
ATOM   1582 HD21 LEU B   8     -85.420  73.719  26.716  1.00 17.91           H  
ATOM   1583 HD22 LEU B   8     -84.276  72.468  26.187  1.00 17.91           H  
ATOM   1584 HD23 LEU B   8     -85.168  73.408  24.983  1.00 17.91           H  
ATOM   1585  N   PRO B   9     -85.339  68.484  26.338  1.00 21.83           N  
ATOM   1586  CA  PRO B   9     -85.153  67.620  25.131  1.00 21.83           C  
ATOM   1587  HA  PRO B   9     -86.103  67.418  24.637  1.00 21.83           H  
ATOM   1588  C   PRO B   9     -84.399  66.262  25.384  1.00 21.83           C  
ATOM   1589  CB  PRO B   9     -84.296  68.574  24.279  1.00 21.83           C  
ATOM   1590  HB2 PRO B   9     -84.944  69.310  23.803  1.00 21.83           H  
ATOM   1591  HB3 PRO B   9     -83.690  68.074  23.523  1.00 21.83           H  
ATOM   1592  O   PRO B   9     -84.271  65.867  26.532  1.00 21.83           O  
ATOM   1593  CG  PRO B   9     -83.372  69.281  25.274  1.00 21.83           C  
ATOM   1594  HG2 PRO B   9     -83.331  70.349  25.059  1.00 21.83           H  
ATOM   1595  HG3 PRO B   9     -82.372  68.848  25.252  1.00 21.83           H  
ATOM   1596  CD  PRO B   9     -84.019  69.022  26.630  1.00 21.83           C  
ATOM   1597  HD2 PRO B   9     -83.441  68.273  27.172  1.00 21.83           H  
ATOM   1598  HD3 PRO B   9     -84.031  69.939  27.220  1.00 21.83           H  
ATOM   1599  N   LEU B  10     -83.738  65.533  24.448  1.00 19.22           N  
ATOM   1600  H   LEU B  10     -83.099  64.919  24.932  1.00 19.22           H  
ATOM   1601  CA  LEU B  10     -84.154  64.948  23.139  1.00 19.22           C  
ATOM   1602  HA  LEU B  10     -85.116  64.459  23.292  1.00 19.22           H  
ATOM   1603  C   LEU B  10     -83.186  63.842  22.604  1.00 19.22           C  
ATOM   1604  CB  LEU B  10     -84.343  66.026  22.043  1.00 19.22           C  
ATOM   1605  HB2 LEU B  10     -83.407  66.561  21.884  1.00 19.22           H  
ATOM   1606  HB3 LEU B  10     -85.082  66.729  22.427  1.00 19.22           H  
ATOM   1607  O   LEU B  10     -83.664  62.856  22.055  1.00 19.22           O  
ATOM   1608  CG  LEU B  10     -84.875  65.517  20.678  1.00 19.22           C  
ATOM   1609  HG  LEU B  10     -85.436  64.594  20.821  1.00 19.22           H  
ATOM   1610  CD1 LEU B  10     -85.822  66.555  20.071  1.00 19.22           C  
ATOM   1611 HD11 LEU B  10     -86.675  66.708  20.733  1.00 19.22           H  
ATOM   1612 HD12 LEU B  10     -85.302  67.501  19.921  1.00 19.22           H  
ATOM   1613 HD13 LEU B  10     -86.197  66.195  19.112  1.00 19.22           H  
ATOM   1614  CD2 LEU B  10     -83.771  65.291  19.638  1.00 19.22           C  
ATOM   1615 HD21 LEU B  10     -84.213  64.941  18.705  1.00 19.22           H  
ATOM   1616 HD22 LEU B  10     -83.076  64.526  19.982  1.00 19.22           H  
ATOM   1617 HD23 LEU B  10     -83.231  66.219  19.447  1.00 19.22           H  
ATOM   1618  N   HIS B  11     -81.853  64.008  22.662  1.00 17.26           N  
ATOM   1619  H   HIS B  11     -81.486  64.781  23.198  1.00 17.26           H  
ATOM   1620  CA  HIS B  11     -80.917  63.302  21.744  1.00 17.26           C  
ATOM   1621  HA  HIS B  11     -81.440  63.220  20.792  1.00 17.26           H  
ATOM   1622  C   HIS B  11     -80.528  61.848  22.111  1.00 17.26           C  
ATOM   1623  CB  HIS B  11     -79.666  64.168  21.481  1.00 17.26           C  
ATOM   1624  HB2 HIS B  11     -78.778  63.653  21.846  1.00 17.26           H  
ATOM   1625  HB3 HIS B  11     -79.739  65.106  22.031  1.00 17.26           H  
ATOM   1626  O   HIS B  11     -80.318  61.532  23.276  1.00 17.26           O  
ATOM   1627  CG  HIS B  11     -79.475  64.498  20.018  1.00 17.26           C  
ATOM   1628  CD2 HIS B  11     -80.131  65.481  19.325  1.00 17.26           C  
ATOM   1629  HD2 HIS B  11     -80.861  66.164  19.732  1.00 17.26           H  
ATOM   1630  ND1 HIS B  11     -78.633  63.875  19.122  1.00 17.26           N  
ATOM   1631  HD1 HIS B  11     -78.006  63.102  19.291  1.00 17.26           H  
ATOM   1632  CE1 HIS B  11     -78.782  64.469  17.926  1.00 17.26           C  
ATOM   1633  HE1 HIS B  11     -78.250  64.194  17.027  1.00 17.26           H  
ATOM   1634  NE2 HIS B  11     -79.694  65.448  18.000  1.00 17.26           N  
ATOM   1635  N   SER B  12     -80.363  60.990  21.086  1.00 21.93           N  
ATOM   1636  H   SER B  12     -80.524  61.363  20.161  1.00 21.93           H  
ATOM   1637  CA  SER B  12     -80.239  59.512  21.185  1.00 21.93           C  
ATOM   1638  HA  SER B  12     -80.278  59.219  22.234  1.00 21.93           H  
ATOM   1639  C   SER B  12     -78.945  58.897  20.591  1.00 21.93           C  
ATOM   1640  CB  SER B  12     -81.463  58.904  20.475  1.00 21.93           C  
ATOM   1641  HB2 SER B  12     -82.373  59.295  20.931  1.00 21.93           H  
ATOM   1642  HB3 SER B  12     -81.449  59.202  19.427  1.00 21.93           H  
ATOM   1643  O   SER B  12     -78.832  57.678  20.495  1.00 21.93           O  
ATOM   1644  OG  SER B  12     -81.494  57.494  20.539  1.00 21.93           O  
ATOM   1645  HG  SER B  12     -80.588  57.178  20.497  1.00 21.93           H  
ATOM   1646  N   SER B  13     -78.018  59.715  20.089  1.00 19.90           N  
ATOM   1647  H   SER B  13     -78.137  60.704  20.253  1.00 19.90           H  
ATOM   1648  CA  SER B  13     -76.849  59.312  19.267  1.00 19.90           C  
ATOM   1649  HA  SER B  13     -77.156  58.535  18.568  1.00 19.90           H  
ATOM   1650  C   SER B  13     -75.678  58.743  20.115  1.00 19.90           C  
ATOM   1651  CB  SER B  13     -76.407  60.547  18.468  1.00 19.90           C  
ATOM   1652  HB2 SER B  13     -75.713  61.132  19.072  1.00 19.90           H  
ATOM   1653  HB3 SER B  13     -75.912  60.219  17.554  1.00 19.90           H  
ATOM   1654  O   SER B  13     -75.787  58.753  21.334  1.00 19.90           O  
ATOM   1655  OG  SER B  13     -77.493  61.384  18.096  1.00 19.90           O  
ATOM   1656  HG  SER B  13     -77.998  60.916  17.427  1.00 19.90           H  
ATOM   1657  N   LYS B  14     -74.515  58.286  19.609  1.00 20.52           N  
ATOM   1658  H   LYS B  14     -73.922  57.923  20.341  1.00 20.52           H  
ATOM   1659  CA  LYS B  14     -73.968  58.012  18.251  1.00 20.52           C  
ATOM   1660  HA  LYS B  14     -74.746  57.571  17.627  1.00 20.52           H  
ATOM   1661  C   LYS B  14     -72.839  56.947  18.380  1.00 20.52           C  
ATOM   1662  CB  LYS B  14     -73.409  59.296  17.588  1.00 20.52           C  
ATOM   1663  HB2 LYS B  14     -72.344  59.388  17.800  1.00 20.52           H  
ATOM   1664  HB3 LYS B  14     -73.866  60.188  18.016  1.00 20.52           H  
ATOM   1665  O   LYS B  14     -72.756  56.300  19.416  1.00 20.52           O  
ATOM   1666  CG  LYS B  14     -73.624  59.287  16.060  1.00 20.52           C  
ATOM   1667  HG2 LYS B  14     -74.674  59.104  15.829  1.00 20.52           H  
ATOM   1668  HG3 LYS B  14     -73.035  58.480  15.625  1.00 20.52           H  
ATOM   1669  CD  LYS B  14     -73.196  60.618  15.427  1.00 20.52           C  
ATOM   1670  HD2 LYS B  14     -72.271  60.961  15.889  1.00 20.52           H  
ATOM   1671  HD3 LYS B  14     -73.969  61.360  15.630  1.00 20.52           H  
ATOM   1672  CE  LYS B  14     -72.979  60.535  13.909  1.00 20.52           C  
ATOM   1673  HE2 LYS B  14     -72.923  61.550  13.517  1.00 20.52           H  
ATOM   1674  HE3 LYS B  14     -73.818  60.021  13.440  1.00 20.52           H  
ATOM   1675  NZ  LYS B  14     -71.717  59.827  13.588  1.00 20.52           N  
ATOM   1676  HZ1 LYS B  14     -70.967  60.019  14.236  1.00 20.52           H  
ATOM   1677  HZ2 LYS B  14     -71.856  58.830  13.672  1.00 20.52           H  
ATOM   1678  HZ3 LYS B  14     -71.392  59.957  12.640  1.00 20.52           H  
ATOM   1679  N   GLU B  15     -72.000  56.773  17.354  1.00 21.80           N  
ATOM   1680  H   GLU B  15     -72.067  57.419  16.581  1.00 21.80           H  
ATOM   1681  CA  GLU B  15     -71.135  55.602  17.110  1.00 21.80           C  
ATOM   1682  HA  GLU B  15     -71.751  54.718  17.275  1.00 21.80           H  
ATOM   1683  C   GLU B  15     -69.943  55.387  18.084  1.00 21.80           C  
ATOM   1684  CB  GLU B  15     -70.765  55.581  15.615  1.00 21.80           C  
ATOM   1685  HB2 GLU B  15     -70.390  56.566  15.335  1.00 21.80           H  
ATOM   1686  HB3 GLU B  15     -69.980  54.846  15.438  1.00 21.80           H  
ATOM   1687  O   GLU B  15     -70.000  54.433  18.848  1.00 21.80           O  
ATOM   1688  CG  GLU B  15     -71.979  55.235  14.728  1.00 21.80           C  
ATOM   1689  HG2 GLU B  15     -71.979  54.163  14.528  1.00 21.80           H  
ATOM   1690  HG3 GLU B  15     -72.905  55.459  15.257  1.00 21.80           H  
ATOM   1691  CD  GLU B  15     -71.980  56.031  13.417  1.00 21.80           C  
ATOM   1692  OE1 GLU B  15     -71.596  55.473  12.371  1.00 21.80           O  
ATOM   1693  OE2 GLU B  15     -72.397  57.218  13.472  1.00 21.80           O  
ATOM   1694  N   ASP B  16     -68.851  56.157  18.182  1.00 16.45           N  
ATOM   1695  H   ASP B  16     -68.250  55.845  18.931  1.00 16.45           H  
ATOM   1696  CA  ASP B  16     -68.168  56.984  17.170  1.00 16.45           C  
ATOM   1697  HA  ASP B  16     -68.392  56.588  16.179  1.00 16.45           H  
ATOM   1698  C   ASP B  16     -66.625  56.825  17.332  1.00 16.45           C  
ATOM   1699  CB  ASP B  16     -68.684  58.448  17.228  1.00 16.45           C  
ATOM   1700  HB2 ASP B  16     -69.694  58.443  17.638  1.00 16.45           H  
ATOM   1701  HB3 ASP B  16     -68.078  59.043  17.911  1.00 16.45           H  
ATOM   1702  O   ASP B  16     -66.002  56.039  16.625  1.00 16.45           O  
ATOM   1703  CG  ASP B  16     -68.748  59.149  15.861  1.00 16.45           C  
ATOM   1704  OD1 ASP B  16     -67.757  59.085  15.111  1.00 16.45           O  
ATOM   1705  OD2 ASP B  16     -69.808  59.764  15.562  1.00 16.45           O  
ATOM   1706  N   ALA B  17     -66.023  57.499  18.320  1.00 18.99           N  
ATOM   1707  H   ALA B  17     -66.631  58.065  18.894  1.00 18.99           H  
ATOM   1708  CA  ALA B  17     -64.579  57.581  18.640  1.00 18.99           C  
ATOM   1709  HA  ALA B  17     -64.000  57.769  17.736  1.00 18.99           H  
ATOM   1710  C   ALA B  17     -63.989  56.339  19.359  1.00 18.99           C  
ATOM   1711  CB  ALA B  17     -64.495  58.788  19.584  1.00 18.99           C  
ATOM   1712  HB1 ALA B  17     -63.537  58.787  20.105  1.00 18.99           H  
ATOM   1713  HB2 ALA B  17     -64.619  59.711  19.018  1.00 18.99           H  
ATOM   1714  HB3 ALA B  17     -65.268  58.722  20.349  1.00 18.99           H  
ATOM   1715  O   ALA B  17     -64.757  55.578  19.941  1.00 18.99           O  
ATOM   1716  N   TYR B  18     -62.676  56.109  19.564  1.00 19.57           N  
ATOM   1717  H   TYR B  18     -62.595  55.357  20.233  1.00 19.57           H  
ATOM   1718  CA  TYR B  18     -61.306  56.482  19.080  1.00 19.57           C  
ATOM   1719  HA  TYR B  18     -61.164  56.245  18.026  1.00 19.57           H  
ATOM   1720  C   TYR B  18     -60.366  55.578  19.956  1.00 19.57           C  
ATOM   1721  CB  TYR B  18     -60.895  57.946  19.403  1.00 19.57           C  
ATOM   1722  HB2 TYR B  18     -59.809  57.973  19.498  1.00 19.57           H  
ATOM   1723  HB3 TYR B  18     -61.280  58.196  20.391  1.00 19.57           H  
ATOM   1724  O   TYR B  18     -60.816  55.097  20.993  1.00 19.57           O  
ATOM   1725  CG  TYR B  18     -61.228  59.072  18.425  1.00 19.57           C  
ATOM   1726  CD1 TYR B  18     -60.872  58.981  17.064  1.00 19.57           C  
ATOM   1727  HD1 TYR B  18     -60.398  58.086  16.689  1.00 19.57           H  
ATOM   1728  CD2 TYR B  18     -61.781  60.278  18.908  1.00 19.57           C  
ATOM   1729  HD2 TYR B  18     -61.990  60.391  19.961  1.00 19.57           H  
ATOM   1730  CE1 TYR B  18     -61.131  60.055  16.185  1.00 19.57           C  
ATOM   1731  HE1 TYR B  18     -60.866  59.967  15.142  1.00 19.57           H  
ATOM   1732  CE2 TYR B  18     -62.071  61.341  18.031  1.00 19.57           C  
ATOM   1733  HE2 TYR B  18     -62.521  62.252  18.396  1.00 19.57           H  
ATOM   1734  OH  TYR B  18     -62.033  62.260  15.823  1.00 19.57           O  
ATOM   1735  HH  TYR B  18     -61.817  62.033  14.915  1.00 19.57           H  
ATOM   1736  CZ  TYR B  18     -61.753  61.229  16.664  1.00 19.57           C  
ATOM   1737  N   ASP B  19     -59.061  55.336  19.782  1.00 20.40           N  
ATOM   1738  H   ASP B  19     -58.698  54.877  20.604  1.00 20.40           H  
ATOM   1739  CA  ASP B  19     -58.173  55.143  18.622  1.00 20.40           C  
ATOM   1740  HA  ASP B  19     -58.746  54.760  17.777  1.00 20.40           H  
ATOM   1741  C   ASP B  19     -57.162  54.021  19.017  1.00 20.40           C  
ATOM   1742  CB  ASP B  19     -57.500  56.456  18.175  1.00 20.40           C  
ATOM   1743  HB2 ASP B  19     -58.242  57.091  17.691  1.00 20.40           H  
ATOM   1744  HB3 ASP B  19     -57.128  56.983  19.054  1.00 20.40           H  
ATOM   1745  O   ASP B  19     -57.543  52.852  19.006  1.00 20.40           O  
ATOM   1746  CG  ASP B  19     -56.336  56.201  17.207  1.00 20.40           C  
ATOM   1747  OD1 ASP B  19     -56.604  55.716  16.089  1.00 20.40           O  
ATOM   1748  OD2 ASP B  19     -55.184  56.430  17.644  1.00 20.40           O  
ATOM   1749  N   GLY B  20     -55.920  54.335  19.427  1.00 20.35           N  
ATOM   1750  H   GLY B  20     -55.629  55.293  19.293  1.00 20.35           H  
ATOM   1751  CA  GLY B  20     -54.855  53.361  19.735  1.00 20.35           C  
ATOM   1752  HA2 GLY B  20     -55.252  52.347  19.685  1.00 20.35           H  
ATOM   1753  HA3 GLY B  20     -54.088  53.439  18.964  1.00 20.35           H  
ATOM   1754  C   GLY B  20     -54.221  53.536  21.128  1.00 20.35           C  
ATOM   1755  O   GLY B  20     -54.919  53.807  22.097  1.00 20.35           O  
ATOM   1756  N   VAL B  21     -52.909  53.376  21.357  1.00 18.46           N  
ATOM   1757  H   VAL B  21     -52.685  53.552  22.326  1.00 18.46           H  
ATOM   1758  CA  VAL B  21     -51.810  52.888  20.485  1.00 18.46           C  
ATOM   1759  HA  VAL B  21     -52.206  52.208  19.731  1.00 18.46           H  
ATOM   1760  C   VAL B  21     -50.743  52.134  21.305  1.00 18.46           C  
ATOM   1761  CB  VAL B  21     -51.055  54.054  19.782  1.00 18.46           C  
ATOM   1762  HB  VAL B  21     -50.553  54.647  20.547  1.00 18.46           H  
ATOM   1763  O   VAL B  21     -50.156  51.164  20.833  1.00 18.46           O  
ATOM   1764  CG1 VAL B  21     -49.982  53.547  18.801  1.00 18.46           C  
ATOM   1765 HG11 VAL B  21     -49.525  54.389  18.282  1.00 18.46           H  
ATOM   1766 HG12 VAL B  21     -50.437  52.883  18.066  1.00 18.46           H  
ATOM   1767 HG13 VAL B  21     -49.190  53.014  19.327  1.00 18.46           H  
ATOM   1768  CG2 VAL B  21     -51.936  55.021  18.986  1.00 18.46           C  
ATOM   1769 HG21 VAL B  21     -51.335  55.847  18.604  1.00 18.46           H  
ATOM   1770 HG22 VAL B  21     -52.714  55.450  19.618  1.00 18.46           H  
ATOM   1771 HG23 VAL B  21     -52.397  54.515  18.138  1.00 18.46           H  
ATOM   1772  N   THR B  22     -50.392  52.642  22.492  1.00 19.96           N  
ATOM   1773  H   THR B  22     -50.979  53.353  22.906  1.00 19.96           H  
ATOM   1774  CA  THR B  22     -48.991  52.663  22.955  1.00 19.96           C  
ATOM   1775  HA  THR B  22     -48.364  52.830  22.079  1.00 19.96           H  
ATOM   1776  C   THR B  22     -48.477  51.361  23.580  1.00 19.96           C  
ATOM   1777  CB  THR B  22     -48.738  53.865  23.880  1.00 19.96           C  
ATOM   1778  HB  THR B  22     -47.722  53.814  24.271  1.00 19.96           H  
ATOM   1779  O   THR B  22     -48.369  51.227  24.798  1.00 19.96           O  
ATOM   1780  CG2 THR B  22     -48.912  55.198  23.148  1.00 19.96           C  
ATOM   1781 HG21 THR B  22     -48.633  56.009  23.820  1.00 19.96           H  
ATOM   1782 HG22 THR B  22     -48.265  55.229  22.272  1.00 19.96           H  
ATOM   1783 HG23 THR B  22     -49.950  55.337  22.845  1.00 19.96           H  
ATOM   1784  OG1 THR B  22     -49.655  53.849  24.944  1.00 19.96           O  
ATOM   1785  HG1 THR B  22     -49.436  53.080  25.475  1.00 19.96           H  
ATOM   1786  N   SER B  23     -48.068  50.436  22.712  1.00 24.99           N  
ATOM   1787  H   SER B  23     -48.343  50.574  21.750  1.00 24.99           H  
ATOM   1788  CA  SER B  23     -47.197  49.289  23.005  1.00 24.99           C  
ATOM   1789  HA  SER B  23     -47.586  48.743  23.864  1.00 24.99           H  
ATOM   1790  C   SER B  23     -45.759  49.745  23.329  1.00 24.99           C  
ATOM   1791  CB  SER B  23     -47.231  48.360  21.778  1.00 24.99           C  
ATOM   1792  HB2 SER B  23     -48.240  47.966  21.655  1.00 24.99           H  
ATOM   1793  HB3 SER B  23     -46.968  48.927  20.885  1.00 24.99           H  
ATOM   1794  O   SER B  23     -44.879  49.664  22.472  1.00 24.99           O  
ATOM   1795  OG  SER B  23     -46.328  47.285  21.914  1.00 24.99           O  
ATOM   1796  HG  SER B  23     -45.451  47.664  22.008  1.00 24.99           H  
ATOM   1797  N   GLU B  24     -45.514  50.296  24.524  1.00 21.02           N  
ATOM   1798  H   GLU B  24     -46.277  50.382  25.180  1.00 21.02           H  
ATOM   1799  CA  GLU B  24     -44.214  50.911  24.857  1.00 21.02           C  
ATOM   1800  HA  GLU B  24     -43.926  51.457  23.958  1.00 21.02           H  
ATOM   1801  C   GLU B  24     -43.043  49.918  25.094  1.00 21.02           C  
ATOM   1802  CB  GLU B  24     -44.355  51.959  25.979  1.00 21.02           C  
ATOM   1803  HB2 GLU B  24     -43.936  51.559  26.902  1.00 21.02           H  
ATOM   1804  HB3 GLU B  24     -45.405  52.199  26.152  1.00 21.02           H  
ATOM   1805  O   GLU B  24     -43.208  48.703  25.045  1.00 21.02           O  
ATOM   1806  CG  GLU B  24     -43.618  53.247  25.573  1.00 21.02           C  
ATOM   1807  HG2 GLU B  24     -44.253  53.821  24.898  1.00 21.02           H  
ATOM   1808  HG3 GLU B  24     -42.714  52.994  25.020  1.00 21.02           H  
ATOM   1809  CD  GLU B  24     -43.212  54.095  26.778  1.00 21.02           C  
ATOM   1810  OE1 GLU B  24     -42.065  53.883  27.239  1.00 21.02           O  
ATOM   1811  OE2 GLU B  24     -44.017  54.958  27.185  1.00 21.02           O  
ATOM   1812  N   ASN B  25     -41.820  50.446  25.259  1.00 20.27           N  
ATOM   1813  H   ASN B  25     -41.817  51.396  25.603  1.00 20.27           H  
ATOM   1814  CA  ASN B  25     -40.746  50.152  24.289  1.00 20.27           C  
ATOM   1815  HA  ASN B  25     -41.086  49.398  23.579  1.00 20.27           H  
ATOM   1816  C   ASN B  25     -39.383  49.650  24.840  1.00 20.27           C  
ATOM   1817  CB  ASN B  25     -40.570  51.494  23.543  1.00 20.27           C  
ATOM   1818  HB2 ASN B  25     -41.480  51.710  22.984  1.00 20.27           H  
ATOM   1819  HB3 ASN B  25     -40.431  52.285  24.279  1.00 20.27           H  
ATOM   1820  O   ASN B  25     -38.681  48.902  24.167  1.00 20.27           O  
ATOM   1821  CG  ASN B  25     -39.414  51.567  22.559  1.00 20.27           C  
ATOM   1822  ND2 ASN B  25     -38.715  52.679  22.529  1.00 20.27           N  
ATOM   1823 HD21 ASN B  25     -38.035  52.720  21.784  1.00 20.27           H  
ATOM   1824 HD22 ASN B  25     -39.014  53.474  23.074  1.00 20.27           H  
ATOM   1825  OD1 ASN B  25     -39.140  50.688  21.771  1.00 20.27           O  
ATOM   1826  N   MET B  26     -38.921  50.142  25.993  1.00 21.44           N  
ATOM   1827  H   MET B  26     -39.573  50.641  26.582  1.00 21.44           H  
ATOM   1828  CA  MET B  26     -37.489  50.102  26.383  1.00 21.44           C  
ATOM   1829  HA  MET B  26     -36.894  50.436  25.533  1.00 21.44           H  
ATOM   1830  C   MET B  26     -36.973  48.697  26.784  1.00 21.44           C  
ATOM   1831  CB  MET B  26     -37.292  51.076  27.557  1.00 21.44           C  
ATOM   1832  HB2 MET B  26     -37.880  50.742  28.411  1.00 21.44           H  
ATOM   1833  HB3 MET B  26     -36.245  51.066  27.858  1.00 21.44           H  
ATOM   1834  O   MET B  26     -37.749  47.916  27.317  1.00 21.44           O  
ATOM   1835  CG  MET B  26     -37.678  52.522  27.230  1.00 21.44           C  
ATOM   1836  HG2 MET B  26     -37.424  52.742  26.193  1.00 21.44           H  
ATOM   1837  HG3 MET B  26     -38.757  52.625  27.345  1.00 21.44           H  
ATOM   1838  SD  MET B  26     -36.846  53.739  28.289  1.00 21.44           S  
ATOM   1839  CE  MET B  26     -38.042  55.097  28.156  1.00 21.44           C  
ATOM   1840  HE1 MET B  26     -39.015  54.764  28.518  1.00 21.44           H  
ATOM   1841  HE2 MET B  26     -38.143  55.405  27.115  1.00 21.44           H  
ATOM   1842  HE3 MET B  26     -37.711  55.943  28.758  1.00 21.44           H  
ATOM   1843  N   ARG B  27     -35.680  48.309  26.707  1.00 21.03           N  
ATOM   1844  H   ARG B  27     -35.587  47.376  27.082  1.00 21.03           H  
ATOM   1845  CA  ARG B  27     -34.414  48.785  26.068  1.00 21.03           C  
ATOM   1846  HA  ARG B  27     -34.599  49.016  25.018  1.00 21.03           H  
ATOM   1847  C   ARG B  27     -33.385  47.606  26.117  1.00 21.03           C  
ATOM   1848  CB  ARG B  27     -33.817  50.005  26.823  1.00 21.03           C  
ATOM   1849  HB2 ARG B  27     -34.313  50.124  27.787  1.00 21.03           H  
ATOM   1850  HB3 ARG B  27     -32.772  49.814  27.067  1.00 21.03           H  
ATOM   1851  O   ARG B  27     -33.726  46.556  26.634  1.00 21.03           O  
ATOM   1852  CG  ARG B  27     -33.866  51.328  26.034  1.00 21.03           C  
ATOM   1853  HG2 ARG B  27     -34.900  51.658  25.942  1.00 21.03           H  
ATOM   1854  HG3 ARG B  27     -33.456  51.173  25.036  1.00 21.03           H  
ATOM   1855  CD  ARG B  27     -33.036  52.407  26.753  1.00 21.03           C  
ATOM   1856  HD2 ARG B  27     -33.352  52.449  27.795  1.00 21.03           H  
ATOM   1857  HD3 ARG B  27     -31.986  52.114  26.717  1.00 21.03           H  
ATOM   1858  NE  ARG B  27     -33.214  53.746  26.152  1.00 21.03           N  
ATOM   1859  HE  ARG B  27     -34.074  53.891  25.642  1.00 21.03           H  
ATOM   1860  NH1 ARG B  27     -31.312  54.751  26.976  1.00 21.03           N  
ATOM   1861 HH11 ARG B  27     -31.043  53.875  27.400  1.00 21.03           H  
ATOM   1862 HH12 ARG B  27     -30.741  55.576  27.094  1.00 21.03           H  
ATOM   1863  NH2 ARG B  27     -32.778  55.957  25.811  1.00 21.03           N  
ATOM   1864 HH21 ARG B  27     -33.654  56.051  25.317  1.00 21.03           H  
ATOM   1865 HH22 ARG B  27     -32.191  56.769  25.942  1.00 21.03           H  
ATOM   1866  CZ  ARG B  27     -32.435  54.804  26.314  1.00 21.03           C  
ATOM   1867  N   ASN B  28     -32.154  47.821  25.610  1.00 21.55           N  
ATOM   1868  H   ASN B  28     -32.089  48.662  25.054  1.00 21.55           H  
ATOM   1869  CA  ASN B  28     -30.828  47.163  25.845  1.00 21.55           C  
ATOM   1870  HA  ASN B  28     -30.483  46.849  24.860  1.00 21.55           H  
ATOM   1871  C   ASN B  28     -30.687  45.891  26.752  1.00 21.55           C  
ATOM   1872  CB  ASN B  28     -29.877  48.268  26.380  1.00 21.55           C  
ATOM   1873  HB2 ASN B  28     -29.566  48.019  27.394  1.00 21.55           H  
ATOM   1874  HB3 ASN B  28     -30.385  49.231  26.434  1.00 21.55           H  
ATOM   1875  O   ASN B  28     -31.387  45.734  27.737  1.00 21.55           O  
ATOM   1876  CG  ASN B  28     -28.649  48.473  25.511  1.00 21.55           C  
ATOM   1877  ND2 ASN B  28     -27.483  48.638  26.090  1.00 21.55           N  
ATOM   1878 HD21 ASN B  28     -26.701  48.759  25.462  1.00 21.55           H  
ATOM   1879 HD22 ASN B  28     -27.386  48.619  27.095  1.00 21.55           H  
ATOM   1880  OD1 ASN B  28     -28.723  48.511  24.301  1.00 21.55           O  
ATOM   1881  N   GLY B  29     -29.665  45.026  26.606  1.00 21.17           N  
ATOM   1882  H   GLY B  29     -29.746  44.197  27.177  1.00 21.17           H  
ATOM   1883  CA  GLY B  29     -28.415  45.205  25.849  1.00 21.17           C  
ATOM   1884  HA2 GLY B  29     -28.659  45.462  24.818  1.00 21.17           H  
ATOM   1885  HA3 GLY B  29     -27.867  46.041  26.284  1.00 21.17           H  
ATOM   1886  C   GLY B  29     -27.427  44.018  25.798  1.00 21.17           C  
ATOM   1887  O   GLY B  29     -27.309  43.403  24.751  1.00 21.17           O  
ATOM   1888  N   LEU B  30     -26.618  43.795  26.850  1.00 20.94           N  
ATOM   1889  H   LEU B  30     -26.858  44.244  27.722  1.00 20.94           H  
ATOM   1890  CA  LEU B  30     -25.208  43.352  26.694  1.00 20.94           C  
ATOM   1891  HA  LEU B  30     -24.884  43.707  25.715  1.00 20.94           H  
ATOM   1892  C   LEU B  30     -24.878  41.836  26.628  1.00 20.94           C  
ATOM   1893  CB  LEU B  30     -24.320  44.060  27.743  1.00 20.94           C  
ATOM   1894  HB2 LEU B  30     -24.774  43.923  28.725  1.00 20.94           H  
ATOM   1895  HB3 LEU B  30     -23.344  43.575  27.759  1.00 20.94           H  
ATOM   1896  O   LEU B  30     -24.648  41.306  25.549  1.00 20.94           O  
ATOM   1897  CG  LEU B  30     -24.068  45.556  27.503  1.00 20.94           C  
ATOM   1898  HG  LEU B  30     -25.011  46.061  27.294  1.00 20.94           H  
ATOM   1899  CD1 LEU B  30     -23.457  46.174  28.763  1.00 20.94           C  
ATOM   1900 HD11 LEU B  30     -24.141  46.057  29.603  1.00 20.94           H  
ATOM   1901 HD12 LEU B  30     -23.276  47.236  28.602  1.00 20.94           H  
ATOM   1902 HD13 LEU B  30     -22.513  45.683  28.998  1.00 20.94           H  
ATOM   1903  CD2 LEU B  30     -23.096  45.791  26.345  1.00 20.94           C  
ATOM   1904 HD21 LEU B  30     -22.911  46.858  26.225  1.00 20.94           H  
ATOM   1905 HD22 LEU B  30     -22.150  45.284  26.536  1.00 20.94           H  
ATOM   1906 HD23 LEU B  30     -23.518  45.410  25.415  1.00 20.94           H  
ATOM   1907  N   VAL B  31     -24.625  41.208  27.783  1.00 20.05           N  
ATOM   1908  H   VAL B  31     -24.932  41.658  28.633  1.00 20.05           H  
ATOM   1909  CA  VAL B  31     -23.718  40.041  27.937  1.00 20.05           C  
ATOM   1910  HA  VAL B  31     -22.932  40.110  27.185  1.00 20.05           H  
ATOM   1911  C   VAL B  31     -24.431  38.694  27.720  1.00 20.05           C  
ATOM   1912  CB  VAL B  31     -23.050  40.088  29.330  1.00 20.05           C  
ATOM   1913  HB  VAL B  31     -22.379  39.235  29.426  1.00 20.05           H  
ATOM   1914  O   VAL B  31     -25.639  38.628  27.907  1.00 20.05           O  
ATOM   1915  CG1 VAL B  31     -22.200  41.351  29.526  1.00 20.05           C  
ATOM   1916 HG11 VAL B  31     -21.610  41.254  30.437  1.00 20.05           H  
ATOM   1917 HG12 VAL B  31     -22.832  42.235  29.607  1.00 20.05           H  
ATOM   1918 HG13 VAL B  31     -21.518  41.462  28.683  1.00 20.05           H  
ATOM   1919  CG2 VAL B  31     -24.043  39.993  30.496  1.00 20.05           C  
ATOM   1920 HG21 VAL B  31     -24.612  39.066  30.426  1.00 20.05           H  
ATOM   1921 HG22 VAL B  31     -23.501  39.990  31.442  1.00 20.05           H  
ATOM   1922 HG23 VAL B  31     -24.737  40.833  30.486  1.00 20.05           H  
ATOM   1923  N   ASN B  32     -23.788  37.559  27.413  1.00 26.05           N  
ATOM   1924  H   ASN B  32     -24.424  36.787  27.275  1.00 26.05           H  
ATOM   1925  CA  ASN B  32     -22.410  37.249  26.989  1.00 26.05           C  
ATOM   1926  HA  ASN B  32     -22.030  38.065  26.374  1.00 26.05           H  
ATOM   1927  C   ASN B  32     -22.456  35.989  26.080  1.00 26.05           C  
ATOM   1928  CB  ASN B  32     -21.490  37.010  28.220  1.00 26.05           C  
ATOM   1929  HB2 ASN B  32     -22.084  37.012  29.133  1.00 26.05           H  
ATOM   1930  HB3 ASN B  32     -21.039  36.019  28.160  1.00 26.05           H  
ATOM   1931  O   ASN B  32     -23.523  35.430  25.847  1.00 26.05           O  
ATOM   1932  CG  ASN B  32     -20.356  38.017  28.374  1.00 26.05           C  
ATOM   1933  ND2 ASN B  32     -19.495  37.823  29.345  1.00 26.05           N  
ATOM   1934 HD21 ASN B  32     -19.568  37.012  29.942  1.00 26.05           H  
ATOM   1935 HD22 ASN B  32     -18.748  38.500  29.414  1.00 26.05           H  
ATOM   1936  OD1 ASN B  32     -20.230  38.998  27.665  1.00 26.05           O  
ATOM   1937  N   SER B  33     -21.301  35.559  25.569  1.00 25.97           N  
ATOM   1938  H   SER B  33     -20.463  36.063  25.822  1.00 25.97           H  
ATOM   1939  CA  SER B  33     -21.130  34.669  24.409  1.00 25.97           C  
ATOM   1940  HA  SER B  33     -21.429  35.241  23.531  1.00 25.97           H  
ATOM   1941  C   SER B  33     -21.886  33.326  24.365  1.00 25.97           C  
ATOM   1942  CB  SER B  33     -19.640  34.357  24.261  1.00 25.97           C  
ATOM   1943  HB2 SER B  33     -19.471  33.862  23.304  1.00 25.97           H  
ATOM   1944  HB3 SER B  33     -19.332  33.696  25.072  1.00 25.97           H  
ATOM   1945  O   SER B  33     -21.873  32.534  25.302  1.00 25.97           O  
ATOM   1946  OG  SER B  33     -18.867  35.542  24.326  1.00 25.97           O  
ATOM   1947  HG  SER B  33     -17.977  35.339  24.028  1.00 25.97           H  
ATOM   1948  N   GLU B  34     -22.358  33.023  23.155  1.00 28.31           N  
ATOM   1949  H   GLU B  34     -22.315  33.766  22.472  1.00 28.31           H  
ATOM   1950  CA  GLU B  34     -23.034  31.813  22.644  1.00 28.31           C  
ATOM   1951  HA  GLU B  34     -23.926  31.609  23.235  1.00 28.31           H  
ATOM   1952  C   GLU B  34     -22.177  30.524  22.601  1.00 28.31           C  
ATOM   1953  CB  GLU B  34     -23.449  32.226  21.212  1.00 28.31           C  
ATOM   1954  HB2 GLU B  34     -22.543  32.349  20.619  1.00 28.31           H  
ATOM   1955  HB3 GLU B  34     -23.918  33.208  21.283  1.00 28.31           H  
ATOM   1956  O   GLU B  34     -22.622  29.520  22.059  1.00 28.31           O  
ATOM   1957  CG  GLU B  34     -24.420  31.339  20.424  1.00 28.31           C  
ATOM   1958  HG2 GLU B  34     -25.311  31.157  21.026  1.00 28.31           H  
ATOM   1959  HG3 GLU B  34     -23.959  30.383  20.180  1.00 28.31           H  
ATOM   1960  CD  GLU B  34     -24.791  32.064  19.125  1.00 28.31           C  
ATOM   1961  OE1 GLU B  34     -24.036  31.913  18.138  1.00 28.31           O  
ATOM   1962  OE2 GLU B  34     -25.787  32.821  19.154  1.00 28.31           O  
ATOM   1963  N   VAL B  35     -20.925  30.565  23.084  1.00 28.82           N  
ATOM   1964  H   VAL B  35     -20.711  31.335  23.701  1.00 28.82           H  
ATOM   1965  CA  VAL B  35     -19.797  29.799  22.508  1.00 28.82           C  
ATOM   1966  HA  VAL B  35     -19.550  30.289  21.566  1.00 28.82           H  
ATOM   1967  C   VAL B  35     -20.132  28.341  22.188  1.00 28.82           C  
ATOM   1968  CB  VAL B  35     -18.521  29.827  23.378  1.00 28.82           C  
ATOM   1969  HB  VAL B  35     -18.665  29.208  24.264  1.00 28.82           H  
ATOM   1970  O   VAL B  35     -20.503  27.562  23.066  1.00 28.82           O  
ATOM   1971  CG1 VAL B  35     -17.305  29.306  22.596  1.00 28.82           C  
ATOM   1972 HG11 VAL B  35     -17.444  28.257  22.334  1.00 28.82           H  
ATOM   1973 HG12 VAL B  35     -17.155  29.887  21.686  1.00 28.82           H  
ATOM   1974 HG13 VAL B  35     -16.409  29.367  23.213  1.00 28.82           H  
ATOM   1975  CG2 VAL B  35     -18.171  31.245  23.842  1.00 28.82           C  
ATOM   1976 HG21 VAL B  35     -18.111  31.914  22.983  1.00 28.82           H  
ATOM   1977 HG22 VAL B  35     -17.216  31.237  24.366  1.00 28.82           H  
ATOM   1978 HG23 VAL B  35     -18.934  31.585  24.543  1.00 28.82           H  
ATOM   1979  N   HIS B  36     -19.902  27.983  20.920  1.00 29.22           N  
ATOM   1980  H   HIS B  36     -19.641  28.708  20.268  1.00 29.22           H  
ATOM   1981  CA  HIS B  36     -19.888  26.613  20.424  1.00 29.22           C  
ATOM   1982  HA  HIS B  36     -20.909  26.284  20.233  1.00 29.22           H  
ATOM   1983  C   HIS B  36     -19.232  25.661  21.432  1.00 29.22           C  
ATOM   1984  CB  HIS B  36     -19.076  26.561  19.114  1.00 29.22           C  
ATOM   1985  HB2 HIS B  36     -18.219  27.231  19.181  1.00 29.22           H  
ATOM   1986  HB3 HIS B  36     -18.675  25.554  18.998  1.00 29.22           H  
ATOM   1987  O   HIS B  36     -18.039  25.770  21.716  1.00 29.22           O  
ATOM   1988  CG  HIS B  36     -19.852  26.864  17.859  1.00 29.22           C  
ATOM   1989  CD2 HIS B  36     -20.297  28.083  17.419  1.00 29.22           C  
ATOM   1990  HD2 HIS B  36     -20.192  29.028  17.930  1.00 29.22           H  
ATOM   1991  ND1 HIS B  36     -20.171  25.942  16.888  1.00 29.22           N  
ATOM   1992  HD1 HIS B  36     -19.917  24.965  16.893  1.00 29.22           H  
ATOM   1993  CE1 HIS B  36     -20.794  26.587  15.889  1.00 29.22           C  
ATOM   1994  HE1 HIS B  36     -21.149  26.131  14.977  1.00 29.22           H  
ATOM   1995  NE2 HIS B  36     -20.889  27.894  16.165  1.00 29.22           N  
ATOM   1996  N   ASN B  37     -19.983  24.657  21.887  1.00 35.31           N  
ATOM   1997  H   ASN B  37     -20.972  24.663  21.684  1.00 35.31           H  
ATOM   1998  CA  ASN B  37     -19.385  23.457  22.462  1.00 35.31           C  
ATOM   1999  HA  ASN B  37     -18.604  23.750  23.163  1.00 35.31           H  
ATOM   2000  C   ASN B  37     -18.695  22.669  21.331  1.00 35.31           C  
ATOM   2001  CB  ASN B  37     -20.448  22.650  23.235  1.00 35.31           C  
ATOM   2002  HB2 ASN B  37     -20.092  21.628  23.361  1.00 35.31           H  
ATOM   2003  HB3 ASN B  37     -21.375  22.615  22.662  1.00 35.31           H  
ATOM   2004  O   ASN B  37     -19.232  21.689  20.817  1.00 35.31           O  
ATOM   2005  CG  ASN B  37     -20.709  23.189  24.633  1.00 35.31           C  
ATOM   2006  ND2 ASN B  37     -21.923  23.091  25.122  1.00 35.31           N  
ATOM   2007 HD21 ASN B  37     -22.680  22.731  24.559  1.00 35.31           H  
ATOM   2008 HD22 ASN B  37     -22.049  23.505  26.035  1.00 35.31           H  
ATOM   2009  OD1 ASN B  37     -19.833  23.662  25.332  1.00 35.31           O  
ATOM   2010  N   GLU B  38     -17.495  23.114  20.943  1.00 33.48           N  
ATOM   2011  H   GLU B  38     -17.184  23.995  21.326  1.00 33.48           H  
ATOM   2012  CA  GLU B  38     -16.609  22.451  19.971  1.00 33.48           C  
ATOM   2013  HA  GLU B  38     -17.133  22.318  19.025  1.00 33.48           H  
ATOM   2014  C   GLU B  38     -16.145  21.059  20.430  1.00 33.48           C  
ATOM   2015  CB  GLU B  38     -15.349  23.299  19.722  1.00 33.48           C  
ATOM   2016  HB2 GLU B  38     -14.880  23.536  20.677  1.00 33.48           H  
ATOM   2017  HB3 GLU B  38     -14.646  22.696  19.148  1.00 33.48           H  
ATOM   2018  O   GLU B  38     -15.597  20.300  19.635  1.00 33.48           O  
ATOM   2019  CG  GLU B  38     -15.583  24.591  18.936  1.00 33.48           C  
ATOM   2020  HG2 GLU B  38     -16.095  25.317  19.568  1.00 33.48           H  
ATOM   2021  HG3 GLU B  38     -16.219  24.377  18.077  1.00 33.48           H  
ATOM   2022  CD  GLU B  38     -14.231  25.149  18.463  1.00 33.48           C  
ATOM   2023  OE1 GLU B  38     -13.936  25.007  17.255  1.00 33.48           O  
ATOM   2024  OE2 GLU B  38     -13.487  25.680  19.319  1.00 33.48           O  
ATOM   2025  N   ASP B  39     -16.378  20.687  21.696  1.00 33.74           N  
ATOM   2026  H   ASP B  39     -16.813  21.364  22.306  1.00 33.74           H  
ATOM   2027  CA  ASP B  39     -15.960  19.403  22.278  1.00 33.74           C  
ATOM   2028  HA  ASP B  39     -14.893  19.302  22.079  1.00 33.74           H  
ATOM   2029  C   ASP B  39     -16.595  18.166  21.622  1.00 33.74           C  
ATOM   2030  CB  ASP B  39     -16.179  19.399  23.801  1.00 33.74           C  
ATOM   2031  HB2 ASP B  39     -16.552  18.423  24.112  1.00 33.74           H  
ATOM   2032  HB3 ASP B  39     -16.948  20.126  24.059  1.00 33.74           H  
ATOM   2033  O   ASP B  39     -16.194  17.037  21.915  1.00 33.74           O  
ATOM   2034  CG  ASP B  39     -14.909  19.678  24.624  1.00 33.74           C  
ATOM   2035  OD1 ASP B  39     -13.760  19.472  24.133  1.00 33.74           O  
ATOM   2036  OD2 ASP B  39     -15.097  20.056  25.798  1.00 33.74           O  
ATOM   2037  N   GLY B  40     -17.469  18.365  20.631  1.00 36.14           N  
ATOM   2038  H   GLY B  40     -17.738  19.326  20.479  1.00 36.14           H  
ATOM   2039  CA  GLY B  40     -17.595  17.473  19.480  1.00 36.14           C  
ATOM   2040  HA2 GLY B  40     -17.882  16.481  19.828  1.00 36.14           H  
ATOM   2041  HA3 GLY B  40     -18.373  17.853  18.818  1.00 36.14           H  
ATOM   2042  C   GLY B  40     -16.292  17.351  18.678  1.00 36.14           C  
ATOM   2043  O   GLY B  40     -16.301  17.522  17.459  1.00 36.14           O  
ATOM   2044  N   ARG B  41     -15.192  16.969  19.348  1.00 33.99           N  
ATOM   2045  H   ARG B  41     -15.305  16.886  20.348  1.00 33.99           H  
ATOM   2046  CA  ARG B  41     -13.978  16.397  18.761  1.00 33.99           C  
ATOM   2047  HA  ARG B  41     -13.632  17.046  17.956  1.00 33.99           H  
ATOM   2048  C   ARG B  41     -14.357  15.054  18.161  1.00 33.99           C  
ATOM   2049  CB  ARG B  41     -12.858  16.229  19.802  1.00 33.99           C  
ATOM   2050  HB2 ARG B  41     -13.189  15.524  20.564  1.00 33.99           H  
ATOM   2051  HB3 ARG B  41     -11.983  15.814  19.303  1.00 33.99           H  
ATOM   2052  O   ARG B  41     -14.020  13.991  18.684  1.00 33.99           O  
ATOM   2053  CG  ARG B  41     -12.458  17.527  20.502  1.00 33.99           C  
ATOM   2054  HG2 ARG B  41     -13.314  17.898  21.066  1.00 33.99           H  
ATOM   2055  HG3 ARG B  41     -12.159  18.280  19.773  1.00 33.99           H  
ATOM   2056  CD  ARG B  41     -11.301  17.238  21.461  1.00 33.99           C  
ATOM   2057  HD2 ARG B  41     -11.429  16.244  21.889  1.00 33.99           H  
ATOM   2058  HD3 ARG B  41     -10.364  17.271  20.904  1.00 33.99           H  
ATOM   2059  NE  ARG B  41     -11.296  18.209  22.560  1.00 33.99           N  
ATOM   2060  HE  ARG B  41     -12.162  18.696  22.743  1.00 33.99           H  
ATOM   2061  NH1 ARG B  41      -9.204  17.787  23.415  1.00 33.99           N  
ATOM   2062 HH11 ARG B  41      -9.048  17.138  22.657  1.00 33.99           H  
ATOM   2063 HH12 ARG B  41      -8.500  17.992  24.109  1.00 33.99           H  
ATOM   2064  NH2 ARG B  41     -10.596  19.269  24.394  1.00 33.99           N  
ATOM   2065 HH21 ARG B  41      -9.935  19.485  25.127  1.00 33.99           H  
ATOM   2066 HH22 ARG B  41     -11.540  19.622  24.451  1.00 33.99           H  
ATOM   2067  CZ  ARG B  41     -10.351  18.417  23.446  1.00 33.99           C  
ATOM   2068  N   ASN B  42     -15.081  15.122  17.051  1.00 36.57           N  
ATOM   2069  H   ASN B  42     -15.387  16.042  16.767  1.00 36.57           H  
ATOM   2070  CA  ASN B  42     -15.115  14.074  16.065  1.00 36.57           C  
ATOM   2071  HA  ASN B  42     -15.475  13.148  16.514  1.00 36.57           H  
ATOM   2072  C   ASN B  42     -13.658  13.917  15.648  1.00 36.57           C  
ATOM   2073  CB  ASN B  42     -16.053  14.507  14.926  1.00 36.57           C  
ATOM   2074  HB2 ASN B  42     -16.986  14.877  15.350  1.00 36.57           H  
ATOM   2075  HB3 ASN B  42     -15.597  15.313  14.352  1.00 36.57           H  
ATOM   2076  O   ASN B  42     -13.138  14.717  14.872  1.00 36.57           O  
ATOM   2077  CG  ASN B  42     -16.405  13.367  13.991  1.00 36.57           C  
ATOM   2078  ND2 ASN B  42     -17.117  13.656  12.929  1.00 36.57           N  
ATOM   2079 HD21 ASN B  42     -17.300  12.890  12.297  1.00 36.57           H  
ATOM   2080 HD22 ASN B  42     -17.321  14.620  12.705  1.00 36.57           H  
ATOM   2081  OD1 ASN B  42     -16.108  12.208  14.221  1.00 36.57           O  
ATOM   2082  N   GLY B  43     -12.955  13.002  16.319  1.00 33.42           N  
ATOM   2083  H   GLY B  43     -13.417  12.469  17.041  1.00 33.42           H  
ATOM   2084  CA  GLY B  43     -11.566  12.744  16.011  1.00 33.42           C  
ATOM   2085  HA2 GLY B  43     -11.196  11.884  16.569  1.00 33.42           H  
ATOM   2086  HA3 GLY B  43     -10.963  13.626  16.226  1.00 33.42           H  
ATOM   2087  C   GLY B  43     -11.535  12.435  14.532  1.00 33.42           C  
ATOM   2088  O   GLY B  43     -12.323  11.597  14.094  1.00 33.42           O  
ATOM   2089  N   ASP B  44     -10.677  13.134  13.790  1.00 32.82           N  
ATOM   2090  H   ASP B  44     -10.202  13.927  14.198  1.00 32.82           H  
ATOM   2091  CA  ASP B  44     -10.411  12.839  12.391  1.00 32.82           C  
ATOM   2092  HA  ASP B  44     -11.359  12.820  11.853  1.00 32.82           H  
ATOM   2093  C   ASP B  44      -9.819  11.425  12.342  1.00 32.82           C  
ATOM   2094  CB  ASP B  44      -9.505  13.924  11.758  1.00 32.82           C  
ATOM   2095  HB2 ASP B  44      -8.650  13.458  11.269  1.00 32.82           H  
ATOM   2096  HB3 ASP B  44      -9.109  14.576  12.537  1.00 32.82           H  
ATOM   2097  O   ASP B  44      -8.605  11.211  12.296  1.00 32.82           O  
ATOM   2098  CG  ASP B  44     -10.212  14.768  10.690  1.00 32.82           C  
ATOM   2099  OD1 ASP B  44     -10.965  14.170   9.889  1.00 32.82           O  
ATOM   2100  OD2 ASP B  44      -9.926  15.984  10.648  1.00 32.82           O  
ATOM   2101  N   VAL B  45     -10.710  10.428  12.403  1.00 34.97           N  
ATOM   2102  H   VAL B  45     -11.658  10.705  12.618  1.00 34.97           H  
ATOM   2103  CA  VAL B  45     -10.511   9.091  11.879  1.00 34.97           C  
ATOM   2104  HA  VAL B  45      -9.626   8.636  12.325  1.00 34.97           H  
ATOM   2105  C   VAL B  45     -10.275   9.378  10.426  1.00 34.97           C  
ATOM   2106  CB  VAL B  45     -11.736   8.172  12.068  1.00 34.97           C  
ATOM   2107  HB  VAL B  45     -12.620   8.618  11.612  1.00 34.97           H  
ATOM   2108  O   VAL B  45     -11.228   9.497   9.658  1.00 34.97           O  
ATOM   2109  CG1 VAL B  45     -11.479   6.799  11.423  1.00 34.97           C  
ATOM   2110 HG11 VAL B  45     -12.341   6.152  11.583  1.00 34.97           H  
ATOM   2111 HG12 VAL B  45     -10.592   6.340  11.860  1.00 34.97           H  
ATOM   2112 HG13 VAL B  45     -11.335   6.909  10.348  1.00 34.97           H  
ATOM   2113  CG2 VAL B  45     -12.039   7.942  13.551  1.00 34.97           C  
ATOM   2114 HG21 VAL B  45     -12.897   7.278  13.656  1.00 34.97           H  
ATOM   2115 HG22 VAL B  45     -12.285   8.892  14.026  1.00 34.97           H  
ATOM   2116 HG23 VAL B  45     -11.173   7.507  14.050  1.00 34.97           H  
ATOM   2117  N   SER B  46      -9.000   9.608  10.110  1.00 32.75           N  
ATOM   2118  H   SER B  46      -8.342   9.692  10.871  1.00 32.75           H  
ATOM   2119  CA  SER B  46      -8.558   9.998   8.794  1.00 32.75           C  
ATOM   2120  HA  SER B  46      -8.974  10.972   8.535  1.00 32.75           H  
ATOM   2121  C   SER B  46      -9.118   8.936   7.881  1.00 32.75           C  
ATOM   2122  CB  SER B  46      -7.029  10.056   8.724  1.00 32.75           C  
ATOM   2123  HB2 SER B  46      -6.728  10.422   7.742  1.00 32.75           H  
ATOM   2124  HB3 SER B  46      -6.616   9.058   8.869  1.00 32.75           H  
ATOM   2125  O   SER B  46      -8.652   7.792   7.887  1.00 32.75           O  
ATOM   2126  OG  SER B  46      -6.508  10.903   9.732  1.00 32.75           O  
ATOM   2127  HG  SER B  46      -7.190  11.513  10.021  1.00 32.75           H  
ATOM   2128  N   GLN B  47     -10.187   9.300   7.175  1.00 32.58           N  
ATOM   2129  H   GLN B  47     -10.606  10.201   7.360  1.00 32.58           H  
ATOM   2130  CA  GLN B  47     -10.724   8.502   6.106  1.00 32.58           C  
ATOM   2131  HA  GLN B  47     -10.851   7.466   6.422  1.00 32.58           H  
ATOM   2132  C   GLN B  47      -9.621   8.587   5.075  1.00 32.58           C  
ATOM   2133  CB  GLN B  47     -12.067   9.055   5.597  1.00 32.58           C  
ATOM   2134  HB2 GLN B  47     -11.951  10.103   5.320  1.00 32.58           H  
ATOM   2135  HB3 GLN B  47     -12.347   8.495   4.704  1.00 32.58           H  
ATOM   2136  O   GLN B  47      -9.606   9.503   4.262  1.00 32.58           O  
ATOM   2137  CG  GLN B  47     -13.199   8.942   6.629  1.00 32.58           C  
ATOM   2138  HG2 GLN B  47     -12.951   9.550   7.499  1.00 32.58           H  
ATOM   2139  HG3 GLN B  47     -13.297   7.906   6.952  1.00 32.58           H  
ATOM   2140  CD  GLN B  47     -14.549   9.408   6.083  1.00 32.58           C  
ATOM   2141  NE2 GLN B  47     -15.514   9.665   6.938  1.00 32.58           N  
ATOM   2142 HE21 GLN B  47     -15.337   9.638   7.932  1.00 32.58           H  
ATOM   2143 HE22 GLN B  47     -16.377  10.001   6.534  1.00 32.58           H  
ATOM   2144  OE1 GLN B  47     -14.780   9.536   4.893  1.00 32.58           O  
ATOM   2145  N   PHE B  48      -8.640   7.685   5.188  1.00 35.24           N  
ATOM   2146  H   PHE B  48      -8.633   7.105   6.015  1.00 35.24           H  
ATOM   2147  CA  PHE B  48      -7.784   7.319   4.084  1.00 35.24           C  
ATOM   2148  HA  PHE B  48      -7.133   8.151   3.817  1.00 35.24           H  
ATOM   2149  C   PHE B  48      -8.789   7.017   2.994  1.00 35.24           C  
ATOM   2150  CB  PHE B  48      -6.944   6.086   4.436  1.00 35.24           C  
ATOM   2151  HB2 PHE B  48      -6.457   5.728   3.529  1.00 35.24           H  
ATOM   2152  HB3 PHE B  48      -7.591   5.287   4.797  1.00 35.24           H  
ATOM   2153  O   PHE B  48      -9.531   6.036   3.151  1.00 35.24           O  
ATOM   2154  CG  PHE B  48      -5.887   6.387   5.473  1.00 35.24           C  
ATOM   2155  CD1 PHE B  48      -4.722   7.081   5.098  1.00 35.24           C  
ATOM   2156  HD1 PHE B  48      -4.572   7.364   4.066  1.00 35.24           H  
ATOM   2157  CD2 PHE B  48      -6.102   6.054   6.823  1.00 35.24           C  
ATOM   2158  HD2 PHE B  48      -7.020   5.570   7.121  1.00 35.24           H  
ATOM   2159  CE1 PHE B  48      -3.766   7.428   6.068  1.00 35.24           C  
ATOM   2160  HE1 PHE B  48      -2.884   7.979   5.778  1.00 35.24           H  
ATOM   2161  CE2 PHE B  48      -5.154   6.416   7.795  1.00 35.24           C  
ATOM   2162  HE2 PHE B  48      -5.347   6.208   8.837  1.00 35.24           H  
ATOM   2163  CZ  PHE B  48      -3.982   7.095   7.417  1.00 35.24           C  
ATOM   2164  HZ  PHE B  48      -3.267   7.397   8.168  1.00 35.24           H  
ATOM   2165  N   PRO B  49      -8.946   7.916   2.004  1.00 33.42           N  
ATOM   2166  CA  PRO B  49      -9.958   7.697   1.009  1.00 33.42           C  
ATOM   2167  HA  PRO B  49     -10.949   7.676   1.463  1.00 33.42           H  
ATOM   2168  C   PRO B  49      -9.606   6.338   0.440  1.00 33.42           C  
ATOM   2169  CB  PRO B  49      -9.851   8.854   0.012  1.00 33.42           C  
ATOM   2170  HB2 PRO B  49     -10.024   8.530  -1.014  1.00 33.42           H  
ATOM   2171  HB3 PRO B  49     -10.567   9.629   0.289  1.00 33.42           H  
ATOM   2172  O   PRO B  49      -8.437   6.088   0.119  1.00 33.42           O  
ATOM   2173  CG  PRO B  49      -8.431   9.391   0.207  1.00 33.42           C  
ATOM   2174  HG2 PRO B  49      -8.377  10.464   0.021  1.00 33.42           H  
ATOM   2175  HG3 PRO B  49      -7.738   8.860  -0.444  1.00 33.42           H  
ATOM   2176  CD  PRO B  49      -8.103   9.056   1.658  1.00 33.42           C  
ATOM   2177  HD2 PRO B  49      -7.045   8.809   1.745  1.00 33.42           H  
ATOM   2178  HD3 PRO B  49      -8.340   9.915   2.284  1.00 33.42           H  
ATOM   2179  N   TYR B  50     -10.590   5.443   0.366  1.00 36.95           N  
ATOM   2180  H   TYR B  50     -11.510   5.673   0.714  1.00 36.95           H  
ATOM   2181  CA  TYR B  50     -10.433   4.302  -0.507  1.00 36.95           C  
ATOM   2182  HA  TYR B  50      -9.444   3.876  -0.337  1.00 36.95           H  
ATOM   2183  C   TYR B  50     -10.434   4.898  -1.910  1.00 36.95           C  
ATOM   2184  CB  TYR B  50     -11.460   3.187  -0.231  1.00 36.95           C  
ATOM   2185  HB2 TYR B  50     -12.135   3.483   0.573  1.00 36.95           H  
ATOM   2186  HB3 TYR B  50     -12.066   2.997  -1.117  1.00 36.95           H  
ATOM   2187  O   TYR B  50     -11.460   4.996  -2.575  1.00 36.95           O  
ATOM   2188  CG  TYR B  50     -10.747   1.902   0.150  1.00 36.95           C  
ATOM   2189  CD1 TYR B  50     -10.038   1.195  -0.840  1.00 36.95           C  
ATOM   2190  HD1 TYR B  50     -10.101   1.500  -1.874  1.00 36.95           H  
ATOM   2191  CD2 TYR B  50     -10.670   1.493   1.497  1.00 36.95           C  
ATOM   2192  HD2 TYR B  50     -11.202   2.048   2.256  1.00 36.95           H  
ATOM   2193  CE1 TYR B  50      -9.210   0.116  -0.478  1.00 36.95           C  
ATOM   2194  HE1 TYR B  50      -8.652  -0.425  -1.228  1.00 36.95           H  
ATOM   2195  CE2 TYR B  50      -9.863   0.393   1.858  1.00 36.95           C  
ATOM   2196  HE2 TYR B  50      -9.790   0.089   2.892  1.00 36.95           H  
ATOM   2197  OH  TYR B  50      -8.311  -1.333   1.197  1.00 36.95           O  
ATOM   2198  HH  TYR B  50      -8.310  -1.538   2.135  1.00 36.95           H  
ATOM   2199  CZ  TYR B  50      -9.110  -0.282   0.870  1.00 36.95           C  
ATOM   2200  N   VAL B  51      -9.260   5.397  -2.314  1.00 36.59           N  
ATOM   2201  H   VAL B  51      -8.516   5.432  -1.632  1.00 36.59           H  
ATOM   2202  CA  VAL B  51      -8.932   5.661  -3.697  1.00 36.59           C  
ATOM   2203  HA  VAL B  51      -9.742   6.230  -4.153  1.00 36.59           H  
ATOM   2204  C   VAL B  51      -8.904   4.273  -4.278  1.00 36.59           C  
ATOM   2205  CB  VAL B  51      -7.606   6.416  -3.921  1.00 36.59           C  
ATOM   2206  HB  VAL B  51      -6.758   5.764  -3.716  1.00 36.59           H  
ATOM   2207  O   VAL B  51      -7.883   3.584  -4.294  1.00 36.59           O  
ATOM   2208  CG1 VAL B  51      -7.521   6.867  -5.383  1.00 36.59           C  
ATOM   2209 HG11 VAL B  51      -8.364   7.513  -5.628  1.00 36.59           H  
ATOM   2210 HG12 VAL B  51      -7.533   5.996  -6.038  1.00 36.59           H  
ATOM   2211 HG13 VAL B  51      -6.592   7.413  -5.547  1.00 36.59           H  
ATOM   2212  CG2 VAL B  51      -7.475   7.653  -3.030  1.00 36.59           C  
ATOM   2213 HG21 VAL B  51      -8.351   8.292  -3.141  1.00 36.59           H  
ATOM   2214 HG22 VAL B  51      -6.577   8.211  -3.294  1.00 36.59           H  
ATOM   2215 HG23 VAL B  51      -7.383   7.329  -1.993  1.00 36.59           H  
ATOM   2216  N   GLU B  52     -10.089   3.835  -4.679  1.00 39.34           N  
ATOM   2217  H   GLU B  52     -10.909   4.371  -4.435  1.00 39.34           H  
ATOM   2218  CA  GLU B  52     -10.232   2.795  -5.652  1.00 39.34           C  
ATOM   2219  HA  GLU B  52      -9.802   1.867  -5.274  1.00 39.34           H  
ATOM   2220  C   GLU B  52      -9.437   3.289  -6.854  1.00 39.34           C  
ATOM   2221  CB  GLU B  52     -11.703   2.560  -5.994  1.00 39.34           C  
ATOM   2222  HB2 GLU B  52     -11.732   1.778  -6.753  1.00 39.34           H  
ATOM   2223  HB3 GLU B  52     -12.131   3.476  -6.404  1.00 39.34           H  
ATOM   2224  O   GLU B  52      -9.900   4.074  -7.682  1.00 39.34           O  
ATOM   2225  CG  GLU B  52     -12.567   2.100  -4.819  1.00 39.34           C  
ATOM   2226  HG2 GLU B  52     -12.695   2.918  -4.110  1.00 39.34           H  
ATOM   2227  HG3 GLU B  52     -12.064   1.276  -4.312  1.00 39.34           H  
ATOM   2228  CD  GLU B  52     -13.928   1.645  -5.356  1.00 39.34           C  
ATOM   2229  OE1 GLU B  52     -14.235   0.444  -5.190  1.00 39.34           O  
ATOM   2230  OE2 GLU B  52     -14.604   2.478  -6.002  1.00 39.34           O  
ATOM   2231  N   PHE B  53      -8.182   2.857  -6.923  1.00 43.50           N  
ATOM   2232  H   PHE B  53      -7.780   2.452  -6.090  1.00 43.50           H  
ATOM   2233  CA  PHE B  53      -7.408   2.893  -8.140  1.00 43.50           C  
ATOM   2234  HA  PHE B  53      -7.517   3.875  -8.601  1.00 43.50           H  
ATOM   2235  C   PHE B  53      -8.083   1.864  -9.064  1.00 43.50           C  
ATOM   2236  CB  PHE B  53      -5.921   2.685  -7.807  1.00 43.50           C  
ATOM   2237  HB2 PHE B  53      -5.376   2.595  -8.747  1.00 43.50           H  
ATOM   2238  HB3 PHE B  53      -5.802   1.748  -7.264  1.00 43.50           H  
ATOM   2239  O   PHE B  53      -7.672   0.710  -9.171  1.00 43.50           O  
ATOM   2240  CG  PHE B  53      -5.278   3.827  -7.020  1.00 43.50           C  
ATOM   2241  CD1 PHE B  53      -5.110   5.086  -7.630  1.00 43.50           C  
ATOM   2242  HD1 PHE B  53      -5.469   5.249  -8.636  1.00 43.50           H  
ATOM   2243  CD2 PHE B  53      -4.819   3.650  -5.698  1.00 43.50           C  
ATOM   2244  HD2 PHE B  53      -4.975   2.720  -5.172  1.00 43.50           H  
ATOM   2245  CE1 PHE B  53      -4.489   6.142  -6.937  1.00 43.50           C  
ATOM   2246  HE1 PHE B  53      -4.387   7.109  -7.407  1.00 43.50           H  
ATOM   2247  CE2 PHE B  53      -4.153   4.691  -5.027  1.00 43.50           C  
ATOM   2248  HE2 PHE B  53      -3.765   4.531  -4.032  1.00 43.50           H  
ATOM   2249  CZ  PHE B  53      -3.993   5.941  -5.639  1.00 43.50           C  
ATOM   2250  HZ  PHE B  53      -3.500   6.744  -5.111  1.00 43.50           H  
ATOM   2251  N   THR B  54      -9.226   2.285  -9.620  1.00 43.85           N  
ATOM   2252  H   THR B  54      -9.547   3.199  -9.335  1.00 43.85           H  
ATOM   2253  CA  THR B  54     -10.154   1.543 -10.486  1.00 43.85           C  
ATOM   2254  HA  THR B  54     -10.361   0.560 -10.062  1.00 43.85           H  
ATOM   2255  C   THR B  54      -9.582   1.349 -11.877  1.00 43.85           C  
ATOM   2256  CB  THR B  54     -11.479   2.305 -10.668  1.00 43.85           C  
ATOM   2257  HB  THR B  54     -12.039   1.854 -11.487  1.00 43.85           H  
ATOM   2258  O   THR B  54      -9.976   0.423 -12.585  1.00 43.85           O  
ATOM   2259  CG2 THR B  54     -12.372   2.306  -9.437  1.00 43.85           C  
ATOM   2260 HG21 THR B  54     -13.373   2.640  -9.710  1.00 43.85           H  
ATOM   2261 HG22 THR B  54     -11.976   2.986  -8.683  1.00 43.85           H  
ATOM   2262 HG23 THR B  54     -12.449   1.300  -9.024  1.00 43.85           H  
ATOM   2263  OG1 THR B  54     -11.211   3.656 -10.972  1.00 43.85           O  
ATOM   2264  HG1 THR B  54     -11.816   4.177 -10.440  1.00 43.85           H  
ATOM   2265  N   GLY B  55      -8.626   2.196 -12.268  1.00 46.46           N  
ATOM   2266  H   GLY B  55      -8.399   2.963 -11.651  1.00 46.46           H  
ATOM   2267  CA  GLY B  55      -7.859   2.004 -13.482  1.00 46.46           C  
ATOM   2268  HA2 GLY B  55      -8.507   2.170 -14.343  1.00 46.46           H  
ATOM   2269  HA3 GLY B  55      -7.038   2.720 -13.518  1.00 46.46           H  
ATOM   2270  C   GLY B  55      -7.276   0.591 -13.534  1.00 46.46           C  
ATOM   2271  O   GLY B  55      -6.617   0.145 -12.591  1.00 46.46           O  
ATOM   2272  N   ARG B  56      -7.452  -0.075 -14.688  1.00 54.05           N  
ATOM   2273  H   ARG B  56      -8.097   0.333 -15.350  1.00 54.05           H  
ATOM   2274  CA  ARG B  56      -6.616  -1.218 -15.139  1.00 54.05           C  
ATOM   2275  HA  ARG B  56      -6.863  -2.124 -14.586  1.00 54.05           H  
ATOM   2276  C   ARG B  56      -5.128  -0.940 -14.913  1.00 54.05           C  
ATOM   2277  CB  ARG B  56      -6.806  -1.410 -16.651  1.00 54.05           C  
ATOM   2278  HB2 ARG B  56      -6.738  -0.445 -17.153  1.00 54.05           H  
ATOM   2279  HB3 ARG B  56      -5.991  -2.032 -17.022  1.00 54.05           H  
ATOM   2280  O   ARG B  56      -4.323  -1.819 -14.602  1.00 54.05           O  
ATOM   2281  CG  ARG B  56      -8.122  -2.095 -17.030  1.00 54.05           C  
ATOM   2282  HG2 ARG B  56      -8.138  -3.089 -16.584  1.00 54.05           H  
ATOM   2283  HG3 ARG B  56      -8.972  -1.520 -16.662  1.00 54.05           H  
ATOM   2284  CD  ARG B  56      -8.192  -2.207 -18.558  1.00 54.05           C  
ATOM   2285  HD2 ARG B  56      -7.217  -2.519 -18.934  1.00 54.05           H  
ATOM   2286  HD3 ARG B  56      -8.426  -1.226 -18.971  1.00 54.05           H  
ATOM   2287  NE  ARG B  56      -9.194  -3.198 -18.989  1.00 54.05           N  
ATOM   2288  HE  ARG B  56      -9.627  -3.753 -18.265  1.00 54.05           H  
ATOM   2289  NH1 ARG B  56      -9.056  -2.797 -21.248  1.00 54.05           N  
ATOM   2290 HH11 ARG B  56      -9.321  -3.024 -22.195  1.00 54.05           H  
ATOM   2291 HH12 ARG B  56      -8.424  -2.031 -21.066  1.00 54.05           H  
ATOM   2292  NH2 ARG B  56     -10.352  -4.450 -20.496  1.00 54.05           N  
ATOM   2293 HH21 ARG B  56     -10.612  -4.659 -21.449  1.00 54.05           H  
ATOM   2294 HH22 ARG B  56     -10.748  -4.998 -19.745  1.00 54.05           H  
ATOM   2295  CZ  ARG B  56      -9.529  -3.474 -20.238  1.00 54.05           C  
ATOM   2296  N   ASP B  57      -4.817   0.336 -15.046  1.00 58.04           N  
ATOM   2297  H   ASP B  57      -5.548   0.932 -15.407  1.00 58.04           H  
ATOM   2298  CA  ASP B  57      -3.590   1.010 -14.705  1.00 58.04           C  
ATOM   2299  HA  ASP B  57      -2.763   0.367 -15.007  1.00 58.04           H  
ATOM   2300  C   ASP B  57      -3.452   1.197 -13.186  1.00 58.04           C  
ATOM   2301  CB  ASP B  57      -3.559   2.279 -15.572  1.00 58.04           C  
ATOM   2302  HB2 ASP B  57      -2.762   2.962 -15.276  1.00 58.04           H  
ATOM   2303  HB3 ASP B  57      -4.496   2.820 -15.437  1.00 58.04           H  
ATOM   2304  O   ASP B  57      -3.246   2.296 -12.678  1.00 58.04           O  
ATOM   2305  CG  ASP B  57      -3.387   1.921 -17.056  1.00 58.04           C  
ATOM   2306  OD1 ASP B  57      -2.881   0.811 -17.347  1.00 58.04           O  
ATOM   2307  OD2 ASP B  57      -3.830   2.739 -17.886  1.00 58.04           O  
ATOM   2308  N   SER B  58      -3.526   0.089 -12.448  1.00 68.62           N  
ATOM   2309  H   SER B  58      -3.773  -0.777 -12.905  1.00 68.62           H  
ATOM   2310  CA  SER B  58      -3.098  -0.013 -11.056  1.00 68.62           C  
ATOM   2311  HA  SER B  58      -2.328   0.738 -10.879  1.00 68.62           H  
ATOM   2312  C   SER B  58      -2.449  -1.367 -10.790  1.00 68.62           C  
ATOM   2313  CB  SER B  58      -4.255   0.270 -10.094  1.00 68.62           C  
ATOM   2314  HB2 SER B  58      -4.654   1.261 -10.310  1.00 68.62           H  
ATOM   2315  HB3 SER B  58      -3.881   0.256  -9.070  1.00 68.62           H  
ATOM   2316  O   SER B  58      -2.777  -2.373 -11.421  1.00 68.62           O  
ATOM   2317  OG  SER B  58      -5.293  -0.678 -10.225  1.00 68.62           O  
ATOM   2318  HG  SER B  58      -5.794  -0.448 -11.011  1.00 68.62           H  
ATOM   2319  N   VAL B  59      -1.492  -1.379  -9.868  1.00 70.33           N  
ATOM   2320  H   VAL B  59      -1.251  -0.511  -9.412  1.00 70.33           H  
ATOM   2321  CA  VAL B  59      -0.887  -2.596  -9.329  1.00 70.33           C  
ATOM   2322  HA  VAL B  59      -1.321  -3.459  -9.833  1.00 70.33           H  
ATOM   2323  C   VAL B  59      -1.250  -2.715  -7.857  1.00 70.33           C  
ATOM   2324  CB  VAL B  59       0.637  -2.667  -9.560  1.00 70.33           C  
ATOM   2325  HB  VAL B  59       0.991  -3.609  -9.141  1.00 70.33           H  
ATOM   2326  O   VAL B  59      -1.300  -1.723  -7.125  1.00 70.33           O  
ATOM   2327  CG1 VAL B  59       0.963  -2.673 -11.059  1.00 70.33           C  
ATOM   2328 HG11 VAL B  59       0.418  -3.477 -11.554  1.00 70.33           H  
ATOM   2329 HG12 VAL B  59       0.686  -1.721 -11.511  1.00 70.33           H  
ATOM   2330 HG13 VAL B  59       2.032  -2.830 -11.204  1.00 70.33           H  
ATOM   2331  CG2 VAL B  59       1.426  -1.534  -8.898  1.00 70.33           C  
ATOM   2332 HG21 VAL B  59       2.490  -1.687  -9.075  1.00 70.33           H  
ATOM   2333 HG22 VAL B  59       1.253  -1.529  -7.821  1.00 70.33           H  
ATOM   2334 HG23 VAL B  59       1.129  -0.574  -9.318  1.00 70.33           H  
ATOM   2335  N   THR B  60      -1.500  -3.939  -7.408  1.00 74.60           N  
ATOM   2336  H   THR B  60      -1.542  -4.713  -8.056  1.00 74.60           H  
ATOM   2337  CA  THR B  60      -1.665  -4.241  -5.987  1.00 74.60           C  
ATOM   2338  HA  THR B  60      -2.538  -3.712  -5.604  1.00 74.60           H  
ATOM   2339  C   THR B  60      -0.427  -3.790  -5.227  1.00 74.60           C  
ATOM   2340  CB  THR B  60      -1.877  -5.742  -5.793  1.00 74.60           C  
ATOM   2341  HB  THR B  60      -0.994  -6.292  -6.116  1.00 74.60           H  
ATOM   2342  O   THR B  60       0.692  -4.090  -5.636  1.00 74.60           O  
ATOM   2343  CG2 THR B  60      -2.196  -6.082  -4.347  1.00 74.60           C  
ATOM   2344 HG21 THR B  60      -2.232  -7.164  -4.222  1.00 74.60           H  
ATOM   2345 HG22 THR B  60      -1.417  -5.703  -3.685  1.00 74.60           H  
ATOM   2346 HG23 THR B  60      -3.162  -5.654  -4.081  1.00 74.60           H  
ATOM   2347  OG1 THR B  60      -2.986  -6.121  -6.569  1.00 74.60           O  
ATOM   2348  HG1 THR B  60      -3.292  -6.976  -6.258  1.00 74.60           H  
ATOM   2349  N   CYS B  61      -0.615  -3.079  -4.116  1.00 73.71           N  
ATOM   2350  H   CYS B  61      -1.563  -2.899  -3.817  1.00 73.71           H  
ATOM   2351  CA  CYS B  61       0.472  -2.592  -3.286  1.00 73.71           C  
ATOM   2352  HA  CYS B  61       1.129  -1.993  -3.915  1.00 73.71           H  
ATOM   2353  C   CYS B  61       1.246  -3.776  -2.699  1.00 73.71           C  
ATOM   2354  CB  CYS B  61      -0.092  -1.701  -2.177  1.00 73.71           C  
ATOM   2355  HB2 CYS B  61      -0.595  -0.839  -2.617  1.00 73.71           H  
ATOM   2356  HB3 CYS B  61      -0.824  -2.267  -1.600  1.00 73.71           H  
ATOM   2357  O   CYS B  61       0.733  -4.430  -1.791  1.00 73.71           O  
ATOM   2358  SG  CYS B  61       1.269  -1.159  -1.100  1.00 73.71           S  
ATOM   2359  HG  CYS B  61       0.536  -0.326  -0.354  1.00 73.71           H  
ATOM   2360  N   PRO B  62       2.483  -4.047  -3.143  1.00 74.34           N  
ATOM   2361  CA  PRO B  62       3.245  -5.212  -2.690  1.00 74.34           C  
ATOM   2362  HA  PRO B  62       2.673  -6.122  -2.870  1.00 74.34           H  
ATOM   2363  C   PRO B  62       3.585  -5.146  -1.196  1.00 74.34           C  
ATOM   2364  CB  PRO B  62       4.501  -5.225  -3.561  1.00 74.34           C  
ATOM   2365  HB2 PRO B  62       4.313  -5.804  -4.466  1.00 74.34           H  
ATOM   2366  HB3 PRO B  62       5.370  -5.616  -3.032  1.00 74.34           H  
ATOM   2367  O   PRO B  62       3.729  -6.180  -0.555  1.00 74.34           O  
ATOM   2368  CG  PRO B  62       4.663  -3.753  -3.921  1.00 74.34           C  
ATOM   2369  HG2 PRO B  62       5.240  -3.624  -4.837  1.00 74.34           H  
ATOM   2370  HG3 PRO B  62       5.087  -3.217  -3.072  1.00 74.34           H  
ATOM   2371  CD  PRO B  62       3.250  -3.259  -4.092  1.00 74.34           C  
ATOM   2372  HD2 PRO B  62       3.208  -2.193  -3.870  1.00 74.34           H  
ATOM   2373  HD3 PRO B  62       2.925  -3.453  -5.114  1.00 74.34           H  
ATOM   2374  N   THR B  63       3.649  -3.943  -0.615  1.00 72.43           N  
ATOM   2375  H   THR B  63       3.551  -3.121  -1.193  1.00 72.43           H  
ATOM   2376  CA  THR B  63       3.908  -3.733   0.815  1.00 72.43           C  
ATOM   2377  HA  THR B  63       4.847  -4.221   1.078  1.00 72.43           H  
ATOM   2378  C   THR B  63       2.821  -4.311   1.720  1.00 72.43           C  
ATOM   2379  CB  THR B  63       4.001  -2.232   1.117  1.00 72.43           C  
ATOM   2380  HB  THR B  63       2.988  -1.828   1.119  1.00 72.43           H  
ATOM   2381  O   THR B  63       3.129  -4.764   2.813  1.00 72.43           O  
ATOM   2382  CG2 THR B  63       4.630  -1.942   2.479  1.00 72.43           C  
ATOM   2383 HG21 THR B  63       5.292  -2.760   2.764  1.00 72.43           H  
ATOM   2384 HG22 THR B  63       5.209  -1.018   2.473  1.00 72.43           H  
ATOM   2385 HG23 THR B  63       3.837  -1.848   3.220  1.00 72.43           H  
ATOM   2386  OG1 THR B  63       4.701  -1.523   0.120  1.00 72.43           O  
ATOM   2387  HG1 THR B  63       5.642  -1.662   0.253  1.00 72.43           H  
ATOM   2388  N   CYS B  64       1.558  -4.272   1.290  1.00 74.51           N  
ATOM   2389  H   CYS B  64       1.384  -3.945   0.350  1.00 74.51           H  
ATOM   2390  CA  CYS B  64       0.409  -4.775   2.057  1.00 74.51           C  
ATOM   2391  HA  CYS B  64       0.767  -5.283   2.952  1.00 74.51           H  
ATOM   2392  C   CYS B  64      -0.401  -5.836   1.293  1.00 74.51           C  
ATOM   2393  CB  CYS B  64      -0.448  -3.588   2.518  1.00 74.51           C  
ATOM   2394  HB2 CYS B  64       0.161  -2.920   3.127  1.00 74.51           H  
ATOM   2395  HB3 CYS B  64      -1.264  -3.963   3.136  1.00 74.51           H  
ATOM   2396  O   CYS B  64      -1.487  -6.208   1.714  1.00 74.51           O  
ATOM   2397  SG  CYS B  64      -1.136  -2.692   1.097  1.00 74.51           S  
ATOM   2398  HG  CYS B  64       0.030  -2.321   0.561  1.00 74.51           H  
ATOM   2399  N   GLN B  65       0.103  -6.290   0.144  1.00 76.11           N  
ATOM   2400  H   GLN B  65       0.994  -5.917  -0.152  1.00 76.11           H  
ATOM   2401  CA  GLN B  65      -0.536  -7.236  -0.777  1.00 76.11           C  
ATOM   2402  HA  GLN B  65      -0.022  -7.126  -1.732  1.00 76.11           H  
ATOM   2403  C   GLN B  65      -2.015  -6.937  -1.099  1.00 76.11           C  
ATOM   2404  CB  GLN B  65      -0.291  -8.681  -0.315  1.00 76.11           C  
ATOM   2405  HB2 GLN B  65      -0.719  -9.358  -1.054  1.00 76.11           H  
ATOM   2406  HB3 GLN B  65      -0.790  -8.849   0.639  1.00 76.11           H  
ATOM   2407  O   GLN B  65      -2.789  -7.849  -1.360  1.00 76.11           O  
ATOM   2408  CG  GLN B  65       1.206  -9.004  -0.175  1.00 76.11           C  
ATOM   2409  HG2 GLN B  65       1.715  -8.803  -1.117  1.00 76.11           H  
ATOM   2410  HG3 GLN B  65       1.647  -8.372   0.596  1.00 76.11           H  
ATOM   2411  CD  GLN B  65       1.452 -10.460   0.203  1.00 76.11           C  
ATOM   2412  NE2 GLN B  65       2.563 -10.764   0.836  1.00 76.11           N  
ATOM   2413 HE21 GLN B  65       2.674 -11.739   1.073  1.00 76.11           H  
ATOM   2414 HE22 GLN B  65       3.229 -10.048   1.089  1.00 76.11           H  
ATOM   2415  OE1 GLN B  65       0.674 -11.357  -0.063  1.00 76.11           O  
ATOM   2416  N   GLY B  66      -2.414  -5.660  -1.115  1.00 76.30           N  
ATOM   2417  H   GLY B  66      -1.732  -4.947  -0.898  1.00 76.30           H  
ATOM   2418  CA  GLY B  66      -3.779  -5.251  -1.477  1.00 76.30           C  
ATOM   2419  HA2 GLY B  66      -4.295  -6.081  -1.959  1.00 76.30           H  
ATOM   2420  HA3 GLY B  66      -3.740  -4.444  -2.209  1.00 76.30           H  
ATOM   2421  C   GLY B  66      -4.670  -4.802  -0.327  1.00 76.30           C  
ATOM   2422  O   GLY B  66      -5.674  -4.150  -0.572  1.00 76.30           O  
ATOM   2423  N   THR B  67      -4.303  -5.078   0.922  1.00 74.04           N  
ATOM   2424  H   THR B  67      -3.456  -5.605   1.082  1.00 74.04           H  
ATOM   2425  CA  THR B  67      -5.179  -4.840   2.087  1.00 74.04           C  
ATOM   2426  HA  THR B  67      -6.194  -5.161   1.851  1.00 74.04           H  
ATOM   2427  C   THR B  67      -5.242  -3.372   2.523  1.00 74.04           C  
ATOM   2428  CB  THR B  67      -4.670  -5.655   3.278  1.00 74.04           C  
ATOM   2429  HB  THR B  67      -5.355  -5.547   4.118  1.00 74.04           H  
ATOM   2430  O   THR B  67      -6.041  -2.999   3.383  1.00 74.04           O  
ATOM   2431  CG2 THR B  67      -4.494  -7.142   2.955  1.00 74.04           C  
ATOM   2432 HG21 THR B  67      -3.807  -7.298   2.123  1.00 74.04           H  
ATOM   2433 HG22 THR B  67      -5.463  -7.566   2.694  1.00 74.04           H  
ATOM   2434 HG23 THR B  67      -4.097  -7.672   3.821  1.00 74.04           H  
ATOM   2435  OG1 THR B  67      -3.426  -5.097   3.621  1.00 74.04           O  
ATOM   2436  HG1 THR B  67      -3.066  -5.559   4.381  1.00 74.04           H  
ATOM   2437  N   GLY B  68      -4.308  -2.548   2.037  1.00 76.57           N  
ATOM   2438  H   GLY B  68      -3.658  -2.945   1.374  1.00 76.57           H  
ATOM   2439  CA  GLY B  68      -4.098  -1.174   2.492  1.00 76.57           C  
ATOM   2440  HA2 GLY B  68      -5.067  -0.674   2.477  1.00 76.57           H  
ATOM   2441  HA3 GLY B  68      -3.422  -0.662   1.807  1.00 76.57           H  
ATOM   2442  C   GLY B  68      -3.540  -1.051   3.914  1.00 76.57           C  
ATOM   2443  O   GLY B  68      -3.145   0.036   4.330  1.00 76.57           O  
ATOM   2444  N   ARG B  69      -3.455  -2.142   4.673  1.00 76.62           N  
ATOM   2445  H   ARG B  69      -3.724  -3.022   4.256  1.00 76.62           H  
ATOM   2446  CA  ARG B  69      -3.103  -2.145   6.094  1.00 76.62           C  
ATOM   2447  HA  ARG B  69      -2.670  -1.185   6.376  1.00 76.62           H  
ATOM   2448  C   ARG B  69      -2.066  -3.199   6.402  1.00 76.62           C  
ATOM   2449  CB  ARG B  69      -4.349  -2.388   6.946  1.00 76.62           C  
ATOM   2450  HB2 ARG B  69      -4.038  -2.596   7.970  1.00 76.62           H  
ATOM   2451  HB3 ARG B  69      -4.888  -3.252   6.558  1.00 76.62           H  
ATOM   2452  O   ARG B  69      -1.883  -4.169   5.677  1.00 76.62           O  
ATOM   2453  CG  ARG B  69      -5.309  -1.202   6.972  1.00 76.62           C  
ATOM   2454  HG2 ARG B  69      -5.726  -1.038   5.978  1.00 76.62           H  
ATOM   2455  HG3 ARG B  69      -4.788  -0.306   7.309  1.00 76.62           H  
ATOM   2456  CD  ARG B  69      -6.425  -1.555   7.955  1.00 76.62           C  
ATOM   2457  HD2 ARG B  69      -6.893  -2.489   7.646  1.00 76.62           H  
ATOM   2458  HD3 ARG B  69      -5.991  -1.694   8.946  1.00 76.62           H  
ATOM   2459  NE  ARG B  69      -7.446  -0.503   8.008  1.00 76.62           N  
ATOM   2460  HE  ARG B  69      -7.448   0.178   7.262  1.00 76.62           H  
ATOM   2461  NH1 ARG B  69      -8.510  -1.268   9.901  1.00 76.62           N  
ATOM   2462 HH11 ARG B  69      -9.274  -1.208  10.559  1.00 76.62           H  
ATOM   2463 HH12 ARG B  69      -7.836  -2.012  10.012  1.00 76.62           H  
ATOM   2464  NH2 ARG B  69      -9.300   0.521   8.815  1.00 76.62           N  
ATOM   2465 HH21 ARG B  69      -9.280   1.168   8.040  1.00 76.62           H  
ATOM   2466 HH22 ARG B  69     -10.071   0.550   9.467  1.00 76.62           H  
ATOM   2467  CZ  ARG B  69      -8.407  -0.424   8.908  1.00 76.62           C  
ATOM   2468  N   ILE B  70      -1.364  -2.981   7.495  1.00 74.91           N  
ATOM   2469  H   ILE B  70      -1.526  -2.129   8.014  1.00 74.91           H  
ATOM   2470  CA  ILE B  70      -0.254  -3.820   7.903  1.00 74.91           C  
ATOM   2471  HA  ILE B  70      -0.238  -4.741   7.320  1.00 74.91           H  
ATOM   2472  C   ILE B  70      -0.452  -4.130   9.376  1.00 74.91           C  
ATOM   2473  CB  ILE B  70       1.054  -3.070   7.654  1.00 74.91           C  
ATOM   2474  HB  ILE B  70       0.981  -2.106   8.157  1.00 74.91           H  
ATOM   2475  O   ILE B  70      -0.516  -3.189  10.168  1.00 74.91           O  
ATOM   2476  CG1 ILE B  70       1.210  -2.810   6.131  1.00 74.91           C  
ATOM   2477 HG12 ILE B  70       0.257  -2.554   5.668  1.00 74.91           H  
ATOM   2478 HG13 ILE B  70       1.564  -3.701   5.611  1.00 74.91           H  
ATOM   2479  CG2 ILE B  70       2.190  -3.859   8.333  1.00 74.91           C  
ATOM   2480 HG21 ILE B  70       2.064  -3.866   9.415  1.00 74.91           H  
ATOM   2481 HG22 ILE B  70       3.151  -3.372   8.172  1.00 74.91           H  
ATOM   2482 HG23 ILE B  70       2.223  -4.886   7.968  1.00 74.91           H  
ATOM   2483  CD1 ILE B  70       2.080  -1.601   5.839  1.00 74.91           C  
ATOM   2484 HD11 ILE B  70       3.122  -1.820   6.071  1.00 74.91           H  
ATOM   2485 HD12 ILE B  70       2.011  -1.349   4.781  1.00 74.91           H  
ATOM   2486 HD13 ILE B  70       1.775  -0.772   6.478  1.00 74.91           H  
ATOM   2487  N   PRO B  71      -0.526  -5.404   9.778  1.00 73.58           N  
ATOM   2488  CA  PRO B  71      -0.533  -5.750  11.184  1.00 73.58           C  
ATOM   2489  HA  PRO B  71      -1.294  -5.177  11.713  1.00 73.58           H  
ATOM   2490  C   PRO B  71       0.849  -5.438  11.770  1.00 73.58           C  
ATOM   2491  CB  PRO B  71      -0.898  -7.232  11.233  1.00 73.58           C  
ATOM   2492  HB2 PRO B  71      -0.484  -7.729  12.111  1.00 73.58           H  
ATOM   2493  HB3 PRO B  71      -1.982  -7.341  11.206  1.00 73.58           H  
ATOM   2494  O   PRO B  71       1.886  -5.710  11.154  1.00 73.58           O  
ATOM   2495  CG  PRO B  71      -0.295  -7.768   9.939  1.00 73.58           C  
ATOM   2496  HG2 PRO B  71      -0.805  -8.664   9.585  1.00 73.58           H  
ATOM   2497  HG3 PRO B  71       0.758  -7.988  10.117  1.00 73.58           H  
ATOM   2498  CD  PRO B  71      -0.421  -6.600   8.959  1.00 73.58           C  
ATOM   2499  HD2 PRO B  71      -1.329  -6.696   8.363  1.00 73.58           H  
ATOM   2500  HD3 PRO B  71       0.453  -6.568   8.308  1.00 73.58           H  
ATOM   2501  N   ARG B  72       0.876  -4.859  12.970  1.00 62.40           N  
ATOM   2502  H   ARG B  72      -0.006  -4.719  13.443  1.00 62.40           H  
ATOM   2503  CA  ARG B  72       2.120  -4.590  13.702  1.00 62.40           C  
ATOM   2504  HA  ARG B  72       2.740  -3.909  13.119  1.00 62.40           H  
ATOM   2505  C   ARG B  72       2.911  -5.892  13.852  1.00 62.40           C  
ATOM   2506  CB  ARG B  72       1.818  -3.932  15.054  1.00 62.40           C  
ATOM   2507  HB2 ARG B  72       1.153  -4.578  15.627  1.00 62.40           H  
ATOM   2508  HB3 ARG B  72       2.751  -3.818  15.607  1.00 62.40           H  
ATOM   2509  O   ARG B  72       2.335  -6.968  14.002  1.00 62.40           O  
ATOM   2510  CG  ARG B  72       1.180  -2.545  14.873  1.00 62.40           C  
ATOM   2511  HG2 ARG B  72       0.264  -2.631  14.290  1.00 62.40           H  
ATOM   2512  HG3 ARG B  72       1.870  -1.898  14.331  1.00 62.40           H  
ATOM   2513  CD  ARG B  72       0.858  -1.908  16.226  1.00 62.40           C  
ATOM   2514  HD2 ARG B  72       0.393  -2.651  16.874  1.00 62.40           H  
ATOM   2515  HD3 ARG B  72       1.795  -1.590  16.684  1.00 62.40           H  
ATOM   2516  NE  ARG B  72      -0.061  -0.764  16.072  1.00 62.40           N  
ATOM   2517  HE  ARG B  72      -0.629  -0.736  15.237  1.00 62.40           H  
ATOM   2518  NH1 ARG B  72       0.382   0.243  18.080  1.00 62.40           N  
ATOM   2519 HH11 ARG B  72       0.104   0.879  18.814  1.00 62.40           H  
ATOM   2520 HH12 ARG B  72       1.003  -0.527  18.286  1.00 62.40           H  
ATOM   2521  NH2 ARG B  72      -1.278   1.008  16.785  1.00 62.40           N  
ATOM   2522 HH21 ARG B  72      -1.503   1.692  17.493  1.00 62.40           H  
ATOM   2523 HH22 ARG B  72      -1.936   0.830  16.040  1.00 62.40           H  
ATOM   2524  CZ  ARG B  72      -0.310   0.158  16.979  1.00 62.40           C  
ATOM   2525  N   GLY B  73       4.231  -5.811  13.722  1.00 61.78           N  
ATOM   2526  H   GLY B  73       4.648  -4.891  13.722  1.00 61.78           H  
ATOM   2527  CA  GLY B  73       5.111  -6.980  13.613  1.00 61.78           C  
ATOM   2528  HA2 GLY B  73       6.086  -6.715  14.023  1.00 61.78           H  
ATOM   2529  HA3 GLY B  73       4.706  -7.793  14.215  1.00 61.78           H  
ATOM   2530  C   GLY B  73       5.325  -7.513  12.186  1.00 61.78           C  
ATOM   2531  O   GLY B  73       6.434  -7.958  11.886  1.00 61.78           O  
ATOM   2532  N   GLN B  74       4.366  -7.379  11.253  1.00 60.58           N  
ATOM   2533  H   GLN B  74       3.467  -6.998  11.511  1.00 60.58           H  
ATOM   2534  CA  GLN B  74       4.682  -7.520   9.815  1.00 60.58           C  
ATOM   2535  HA  GLN B  74       5.396  -8.335   9.704  1.00 60.58           H  
ATOM   2536  C   GLN B  74       5.399  -6.284   9.254  1.00 60.58           C  
ATOM   2537  CB  GLN B  74       3.461  -7.891   8.959  1.00 60.58           C  
ATOM   2538  HB2 GLN B  74       3.729  -7.775   7.909  1.00 60.58           H  
ATOM   2539  HB3 GLN B  74       2.638  -7.208   9.168  1.00 60.58           H  
ATOM   2540  O   GLN B  74       5.876  -6.325   8.125  1.00 60.58           O  
ATOM   2541  CG  GLN B  74       3.027  -9.352   9.163  1.00 60.58           C  
ATOM   2542  HG2 GLN B  74       3.897  -9.999   9.042  1.00 60.58           H  
ATOM   2543  HG3 GLN B  74       2.642  -9.485  10.174  1.00 60.58           H  
ATOM   2544  CD  GLN B  74       1.963  -9.802   8.162  1.00 60.58           C  
ATOM   2545  NE2 GLN B  74       1.677 -11.082   8.077  1.00 60.58           N  
ATOM   2546 HE21 GLN B  74       2.135 -11.767   8.661  1.00 60.58           H  
ATOM   2547 HE22 GLN B  74       0.984 -11.326   7.384  1.00 60.58           H  
ATOM   2548  OE1 GLN B  74       1.359  -9.026   7.444  1.00 60.58           O  
ATOM   2549  N   GLU B  75       5.583  -5.232  10.060  1.00 57.53           N  
ATOM   2550  H   GLU B  75       5.136  -5.257  10.966  1.00 57.53           H  
ATOM   2551  CA  GLU B  75       6.382  -4.041   9.739  1.00 57.53           C  
ATOM   2552  HA  GLU B  75       5.837  -3.473   8.985  1.00 57.53           H  
ATOM   2553  C   GLU B  75       7.793  -4.344   9.190  1.00 57.53           C  
ATOM   2554  CB  GLU B  75       6.404  -3.085  10.927  1.00 57.53           C  
ATOM   2555  HB2 GLU B  75       5.368  -2.836  11.157  1.00 57.53           H  
ATOM   2556  HB3 GLU B  75       6.907  -2.162  10.635  1.00 57.53           H  
ATOM   2557  O   GLU B  75       8.298  -3.619   8.336  1.00 57.53           O  
ATOM   2558  CG  GLU B  75       7.074  -3.642  12.182  1.00 57.53           C  
ATOM   2559  HG2 GLU B  75       8.157  -3.567  12.086  1.00 57.53           H  
ATOM   2560  HG3 GLU B  75       6.816  -4.692  12.317  1.00 57.53           H  
ATOM   2561  CD  GLU B  75       6.568  -2.841  13.377  1.00 57.53           C  
ATOM   2562  OE1 GLU B  75       5.505  -3.255  13.904  1.00 57.53           O  
ATOM   2563  OE2 GLU B  75       7.200  -1.814  13.703  1.00 57.53           O  
ATOM   2564  N   ASN B  76       8.391  -5.469   9.597  1.00 55.76           N  
ATOM   2565  H   ASN B  76       7.918  -6.012  10.305  1.00 55.76           H  
ATOM   2566  CA  ASN B  76       9.691  -5.938   9.104  1.00 55.76           C  
ATOM   2567  HA  ASN B  76      10.351  -5.079   8.984  1.00 55.76           H  
ATOM   2568  C   ASN B  76       9.636  -6.640   7.734  1.00 55.76           C  
ATOM   2569  CB  ASN B  76      10.285  -6.878  10.165  1.00 55.76           C  
ATOM   2570  HB2 ASN B  76      11.186  -7.346   9.767  1.00 55.76           H  
ATOM   2571  HB3 ASN B  76       9.567  -7.664  10.398  1.00 55.76           H  
ATOM   2572  O   ASN B  76      10.653  -6.706   7.047  1.00 55.76           O  
ATOM   2573  CG  ASN B  76      10.679  -6.154  11.438  1.00 55.76           C  
ATOM   2574  ND2 ASN B  76      10.652  -6.829  12.562  1.00 55.76           N  
ATOM   2575 HD21 ASN B  76      10.864  -6.298  13.394  1.00 55.76           H  
ATOM   2576 HD22 ASN B  76      10.295  -7.774  12.590  1.00 55.76           H  
ATOM   2577  OD1 ASN B  76      11.046  -4.993  11.443  1.00 55.76           O  
ATOM   2578  N   GLN B  77       8.474  -7.171   7.342  1.00 56.61           N  
ATOM   2579  H   GLN B  77       7.664  -7.016   7.926  1.00 56.61           H  
ATOM   2580  CA  GLN B  77       8.218  -7.721   6.001  1.00 56.61           C  
ATOM   2581  HA  GLN B  77       9.141  -8.131   5.592  1.00 56.61           H  
ATOM   2582  C   GLN B  77       7.743  -6.642   5.025  1.00 56.61           C  
ATOM   2583  CB  GLN B  77       7.176  -8.845   6.080  1.00 56.61           C  
ATOM   2584  HB2 GLN B  77       6.274  -8.480   6.571  1.00 56.61           H  
ATOM   2585  HB3 GLN B  77       6.912  -9.152   5.068  1.00 56.61           H  
ATOM   2586  O   GLN B  77       7.686  -6.869   3.816  1.00 56.61           O  
ATOM   2587  CG  GLN B  77       7.710 -10.071   6.828  1.00 56.61           C  
ATOM   2588  HG2 GLN B  77       7.978  -9.793   7.847  1.00 56.61           H  
ATOM   2589  HG3 GLN B  77       8.601 -10.446   6.325  1.00 56.61           H  
ATOM   2590  CD  GLN B  77       6.673 -11.184   6.864  1.00 56.61           C  
ATOM   2591  NE2 GLN B  77       6.179 -11.560   8.023  1.00 56.61           N  
ATOM   2592 HE21 GLN B  77       6.495 -11.142   8.887  1.00 56.61           H  
ATOM   2593 HE22 GLN B  77       5.525 -12.328   7.977  1.00 56.61           H  
ATOM   2594  OE1 GLN B  77       6.282 -11.744   5.857  1.00 56.61           O  
ATOM   2595  N   LEU B  78       7.418  -5.453   5.534  1.00 57.87           N  
ATOM   2596  H   LEU B  78       7.463  -5.316   6.534  1.00 57.87           H  
ATOM   2597  CA  LEU B  78       7.065  -4.336   4.687  1.00 57.87           C  
ATOM   2598  HA  LEU B  78       6.259  -4.640   4.018  1.00 57.87           H  
ATOM   2599  C   LEU B  78       8.220  -3.908   3.855  1.00 57.87           C  
ATOM   2600  CB  LEU B  78       6.680  -3.101   5.475  1.00 57.87           C  
ATOM   2601  HB2 LEU B  78       6.449  -2.295   4.778  1.00 57.87           H  
ATOM   2602  HB3 LEU B  78       7.537  -2.796   6.075  1.00 57.87           H  
ATOM   2603  O   LEU B  78       9.316  -3.679   4.346  1.00 57.87           O  
ATOM   2604  CG  LEU B  78       5.507  -3.325   6.390  1.00 57.87           C  
ATOM   2605  HG  LEU B  78       5.812  -4.059   7.135  1.00 57.87           H  
ATOM   2606  CD1 LEU B  78       5.330  -1.940   7.051  1.00 57.87           C  
ATOM   2607 HD11 LEU B  78       5.152  -1.170   6.300  1.00 57.87           H  
ATOM   2608 HD12 LEU B  78       6.243  -1.675   7.584  1.00 57.87           H  
ATOM   2609 HD13 LEU B  78       4.526  -1.925   7.787  1.00 57.87           H  
ATOM   2610  CD2 LEU B  78       4.362  -3.983   5.616  1.00 57.87           C  
ATOM   2611 HD21 LEU B  78       4.041  -3.370   4.774  1.00 57.87           H  
ATOM   2612 HD22 LEU B  78       4.640  -4.974   5.259  1.00 57.87           H  
ATOM   2613 HD23 LEU B  78       3.526  -4.199   6.281  1.00 57.87           H  
ATOM   2614  N   VAL B  79       7.881  -3.646   2.618  1.00 59.76           N  
ATOM   2615  H   VAL B  79       6.956  -3.921   2.319  1.00 59.76           H  
ATOM   2616  CA  VAL B  79       8.761  -3.088   1.633  1.00 59.76           C  
ATOM   2617  HA  VAL B  79       9.757  -2.990   2.064  1.00 59.76           H  
ATOM   2618  C   VAL B  79       8.253  -1.696   1.316  1.00 59.76           C  
ATOM   2619  CB  VAL B  79       8.865  -4.053   0.445  1.00 59.76           C  
ATOM   2620  HB  VAL B  79       9.182  -3.483  -0.429  1.00 59.76           H  
ATOM   2621  O   VAL B  79       7.242  -1.540   0.634  1.00 59.76           O  
ATOM   2622  CG1 VAL B  79       9.936  -5.103   0.761  1.00 59.76           C  
ATOM   2623 HG11 VAL B  79      10.022  -5.815  -0.060  1.00 59.76           H  
ATOM   2624 HG12 VAL B  79      10.903  -4.619   0.901  1.00 59.76           H  
ATOM   2625 HG13 VAL B  79       9.673  -5.648   1.668  1.00 59.76           H  
ATOM   2626  CG2 VAL B  79       7.564  -4.816   0.127  1.00 59.76           C  
ATOM   2627 HG21 VAL B  79       7.248  -5.437   0.965  1.00 59.76           H  
ATOM   2628 HG22 VAL B  79       6.773  -4.114  -0.135  1.00 59.76           H  
ATOM   2629 HG23 VAL B  79       7.737  -5.502  -0.702  1.00 59.76           H  
ATOM   2630  N   ALA B  80       8.926  -0.674   1.844  1.00 59.35           N  
ATOM   2631  H   ALA B  80       9.799  -0.892   2.303  1.00 59.35           H  
ATOM   2632  CA  ALA B  80       8.794   0.655   1.284  1.00 59.35           C  
ATOM   2633  HA  ALA B  80       7.760   0.987   1.374  1.00 59.35           H  
ATOM   2634  C   ALA B  80       9.191   0.566  -0.184  1.00 59.35           C  
ATOM   2635  CB  ALA B  80       9.714   1.642   2.001  1.00 59.35           C  
ATOM   2636  HB1 ALA B  80       9.535   1.623   3.076  1.00 59.35           H  
ATOM   2637  HB2 ALA B  80      10.746   1.357   1.799  1.00 59.35           H  
ATOM   2638  HB3 ALA B  80       9.540   2.649   1.621  1.00 59.35           H  
ATOM   2639  O   ALA B  80      10.209  -0.019  -0.544  1.00 59.35           O  
ATOM   2640  N   LEU B  81       8.388   1.176  -1.025  1.00 57.09           N  
ATOM   2641  H   LEU B  81       7.581   1.665  -0.665  1.00 57.09           H  
ATOM   2642  CA  LEU B  81       8.755   1.420  -2.390  1.00 57.09           C  
ATOM   2643  HA  LEU B  81       9.349   0.593  -2.779  1.00 57.09           H  
ATOM   2644  C   LEU B  81       9.638   2.718  -2.349  1.00 57.09           C  
ATOM   2645  CB  LEU B  81       7.412   1.452  -3.171  1.00 57.09           C  
ATOM   2646  HB2 LEU B  81       6.845   2.320  -2.833  1.00 57.09           H  
ATOM   2647  HB3 LEU B  81       7.664   1.619  -4.218  1.00 57.09           H  
ATOM   2648  O   LEU B  81       9.180   3.730  -1.815  1.00 57.09           O  
ATOM   2649  CG  LEU B  81       6.490   0.198  -3.226  1.00 57.09           C  
ATOM   2650  HG  LEU B  81       6.601  -0.397  -2.319  1.00 57.09           H  
ATOM   2651  CD1 LEU B  81       4.999   0.548  -3.392  1.00 57.09           C  
ATOM   2652 HD11 LEU B  81       4.876   1.555  -3.792  1.00 57.09           H  
ATOM   2653 HD12 LEU B  81       4.492   0.477  -2.430  1.00 57.09           H  
ATOM   2654 HD13 LEU B  81       4.489  -0.150  -4.056  1.00 57.09           H  
ATOM   2655  CD2 LEU B  81       6.845  -0.687  -4.418  1.00 57.09           C  
ATOM   2656 HD21 LEU B  81       6.116  -1.489  -4.537  1.00 57.09           H  
ATOM   2657 HD22 LEU B  81       7.848  -1.091  -4.280  1.00 57.09           H  
ATOM   2658 HD23 LEU B  81       6.841  -0.125  -5.351  1.00 57.09           H  
ATOM   2659  N   ILE B  82      10.857   2.748  -2.937  1.00 59.97           N  
ATOM   2660  H   ILE B  82      11.229   1.863  -3.250  1.00 59.97           H  
ATOM   2661  CA  ILE B  82      11.697   3.975  -3.163  1.00 59.97           C  
ATOM   2662  HA  ILE B  82      11.085   4.848  -2.937  1.00 59.97           H  
ATOM   2663  C   ILE B  82      12.223   4.133  -4.609  1.00 59.97           C  
ATOM   2664  CB  ILE B  82      12.908   4.048  -2.222  1.00 59.97           C  
ATOM   2665  HB  ILE B  82      13.432   4.969  -2.477  1.00 59.97           H  
ATOM   2666  O   ILE B  82      12.669   3.127  -5.143  1.00 59.97           O  
ATOM   2667  CG1 ILE B  82      13.920   2.881  -2.332  1.00 59.97           C  
ATOM   2668 HG12 ILE B  82      13.598   2.049  -1.706  1.00 59.97           H  
ATOM   2669 HG13 ILE B  82      13.996   2.492  -3.347  1.00 59.97           H  
ATOM   2670  CG2 ILE B  82      12.421   4.198  -0.779  1.00 59.97           C  
ATOM   2671 HG21 ILE B  82      11.703   5.015  -0.707  1.00 59.97           H  
ATOM   2672 HG22 ILE B  82      11.932   3.278  -0.459  1.00 59.97           H  
ATOM   2673 HG23 ILE B  82      13.273   4.403  -0.131  1.00 59.97           H  
ATOM   2674  CD1 ILE B  82      15.330   3.337  -1.943  1.00 59.97           C  
ATOM   2675 HD11 ILE B  82      15.666   4.115  -2.628  1.00 59.97           H  
ATOM   2676 HD12 ILE B  82      16.022   2.497  -2.007  1.00 59.97           H  
ATOM   2677 HD13 ILE B  82      15.343   3.736  -0.929  1.00 59.97           H  
ATOM   2678  N   PRO B  83      12.177   5.297  -5.304  1.00 60.31           N  
ATOM   2679  CA  PRO B  83      12.185   5.353  -6.790  1.00 60.31           C  
ATOM   2680  HA  PRO B  83      11.232   4.996  -7.180  1.00 60.31           H  
ATOM   2681  C   PRO B  83      13.291   4.527  -7.450  1.00 60.31           C  
ATOM   2682  CB  PRO B  83      12.301   6.836  -7.147  1.00 60.31           C  
ATOM   2683  HB2 PRO B  83      13.350   7.129  -7.193  1.00 60.31           H  
ATOM   2684  HB3 PRO B  83      11.800   7.065  -8.087  1.00 60.31           H  
ATOM   2685  O   PRO B  83      14.374   4.445  -6.891  1.00 60.31           O  
ATOM   2686  CG  PRO B  83      11.636   7.540  -5.965  1.00 60.31           C  
ATOM   2687  HG2 PRO B  83      10.559   7.591  -6.124  1.00 60.31           H  
ATOM   2688  HG3 PRO B  83      12.037   8.544  -5.822  1.00 60.31           H  
ATOM   2689  CD  PRO B  83      11.954   6.638  -4.767  1.00 60.31           C  
ATOM   2690  HD2 PRO B  83      12.863   6.991  -4.281  1.00 60.31           H  
ATOM   2691  HD3 PRO B  83      11.133   6.670  -4.051  1.00 60.31           H  
ATOM   2692  N   TYR B  84      13.109   3.943  -8.642  1.00 61.75           N  
ATOM   2693  H   TYR B  84      12.228   4.014  -9.131  1.00 61.75           H  
ATOM   2694  CA  TYR B  84      14.240   3.206  -9.250  1.00 61.75           C  
ATOM   2695  HA  TYR B  84      14.576   2.470  -8.520  1.00 61.75           H  
ATOM   2696  C   TYR B  84      15.445   4.135  -9.536  1.00 61.75           C  
ATOM   2697  CB  TYR B  84      13.808   2.415 -10.488  1.00 61.75           C  
ATOM   2698  HB2 TYR B  84      12.839   1.954 -10.299  1.00 61.75           H  
ATOM   2699  HB3 TYR B  84      13.698   3.089 -11.338  1.00 61.75           H  
ATOM   2700  O   TYR B  84      16.604   3.732  -9.467  1.00 61.75           O  
ATOM   2701  CG  TYR B  84      14.805   1.317 -10.819  1.00 61.75           C  
ATOM   2702  CD1 TYR B  84      15.884   1.567 -11.690  1.00 61.75           C  
ATOM   2703  HD1 TYR B  84      15.984   2.536 -12.157  1.00 61.75           H  
ATOM   2704  CD2 TYR B  84      14.685   0.057 -10.198  1.00 61.75           C  
ATOM   2705  HD2 TYR B  84      13.855  -0.140  -9.535  1.00 61.75           H  
ATOM   2706  CE1 TYR B  84      16.839   0.562 -11.944  1.00 61.75           C  
ATOM   2707  HE1 TYR B  84      17.662   0.759 -12.616  1.00 61.75           H  
ATOM   2708  CE2 TYR B  84      15.640  -0.948 -10.445  1.00 61.75           C  
ATOM   2709  HE2 TYR B  84      15.549  -1.920  -9.981  1.00 61.75           H  
ATOM   2710  OH  TYR B  84      17.635  -1.671 -11.557  1.00 61.75           O  
ATOM   2711  HH  TYR B  84      18.265  -1.408 -12.233  1.00 61.75           H  
ATOM   2712  CZ  TYR B  84      16.717  -0.698 -11.319  1.00 61.75           C  
ATOM   2713  N   SER B  85      15.164   5.422  -9.759  1.00 65.43           N  
ATOM   2714  H   SER B  85      14.190   5.688  -9.775  1.00 65.43           H  
ATOM   2715  CA  SER B  85      16.124   6.531  -9.830  1.00 65.43           C  
ATOM   2716  HA  SER B  85      16.973   6.222 -10.439  1.00 65.43           H  
ATOM   2717  C   SER B  85      16.682   6.992  -8.471  1.00 65.43           C  
ATOM   2718  CB  SER B  85      15.427   7.708 -10.523  1.00 65.43           C  
ATOM   2719  HB2 SER B  85      15.207   7.431 -11.553  1.00 65.43           H  
ATOM   2720  HB3 SER B  85      16.080   8.581 -10.527  1.00 65.43           H  
ATOM   2721  O   SER B  85      17.497   7.916  -8.419  1.00 65.43           O  
ATOM   2722  OG  SER B  85      14.212   8.014  -9.856  1.00 65.43           O  
ATOM   2723  HG  SER B  85      13.740   8.682 -10.359  1.00 65.43           H  
ATOM   2724  N   ASP B  86      16.260   6.391  -7.359  1.00 61.07           N  
ATOM   2725  H   ASP B  86      15.639   5.599  -7.437  1.00 61.07           H  
ATOM   2726  CA  ASP B  86      16.628   6.820  -6.020  1.00 61.07           C  
ATOM   2727  HA  ASP B  86      16.415   7.887  -5.959  1.00 61.07           H  
ATOM   2728  C   ASP B  86      18.125   6.611  -5.777  1.00 61.07           C  
ATOM   2729  CB  ASP B  86      15.757   6.137  -4.961  1.00 61.07           C  
ATOM   2730  HB2 ASP B  86      15.990   5.073  -4.918  1.00 61.07           H  
ATOM   2731  HB3 ASP B  86      14.714   6.268  -5.249  1.00 61.07           H  
ATOM   2732  O   ASP B  86      18.678   5.510  -5.810  1.00 61.07           O  
ATOM   2733  CG  ASP B  86      15.932   6.747  -3.582  1.00 61.07           C  
ATOM   2734  OD1 ASP B  86      17.065   6.749  -3.063  1.00 61.07           O  
ATOM   2735  OD2 ASP B  86      14.952   7.228  -2.982  1.00 61.07           O  
ATOM   2736  N   GLN B  87      18.794   7.716  -5.471  1.00 63.30           N  
ATOM   2737  H   GLN B  87      18.275   8.581  -5.527  1.00 63.30           H  
ATOM   2738  CA  GLN B  87      20.221   7.785  -5.176  1.00 63.30           C  
ATOM   2739  HA  GLN B  87      20.750   7.451  -6.069  1.00 63.30           H  
ATOM   2740  C   GLN B  87      20.690   6.871  -4.023  1.00 63.30           C  
ATOM   2741  CB  GLN B  87      20.594   9.257  -4.940  1.00 63.30           C  
ATOM   2742  HB2 GLN B  87      21.612   9.299  -4.551  1.00 63.30           H  
ATOM   2743  HB3 GLN B  87      20.584   9.773  -5.900  1.00 63.30           H  
ATOM   2744  O   GLN B  87      21.895   6.661  -3.874  1.00 63.30           O  
ATOM   2745  CG  GLN B  87      19.638  10.007  -3.988  1.00 63.30           C  
ATOM   2746  HG2 GLN B  87      18.650  10.084  -4.440  1.00 63.30           H  
ATOM   2747  HG3 GLN B  87      19.544   9.457  -3.051  1.00 63.30           H  
ATOM   2748  CD  GLN B  87      20.126  11.414  -3.669  1.00 63.30           C  
ATOM   2749  NE2 GLN B  87      19.241  12.377  -3.536  1.00 63.30           N  
ATOM   2750 HE21 GLN B  87      19.599  13.307  -3.369  1.00 63.30           H  
ATOM   2751 HE22 GLN B  87      18.257  12.211  -3.691  1.00 63.30           H  
ATOM   2752  OE1 GLN B  87      21.311  11.659  -3.502  1.00 63.30           O  
ATOM   2753  N   ARG B  88      19.773   6.309  -3.225  1.00 61.20           N  
ATOM   2754  H   ARG B  88      18.806   6.545  -3.400  1.00 61.20           H  
ATOM   2755  CA  ARG B  88      20.019   5.297  -2.190  1.00 61.20           C  
ATOM   2756  HA  ARG B  88      21.008   5.453  -1.760  1.00 61.20           H  
ATOM   2757  C   ARG B  88      19.992   3.860  -2.724  1.00 61.20           C  
ATOM   2758  CB  ARG B  88      18.955   5.418  -1.091  1.00 61.20           C  
ATOM   2759  HB2 ARG B  88      19.271   4.760  -0.281  1.00 61.20           H  
ATOM   2760  HB3 ARG B  88      18.011   5.034  -1.477  1.00 61.20           H  
ATOM   2761  O   ARG B  88      20.643   3.004  -2.126  1.00 61.20           O  
ATOM   2762  CG  ARG B  88      18.724   6.820  -0.497  1.00 61.20           C  
ATOM   2763  HG2 ARG B  88      18.605   7.583  -1.267  1.00 61.20           H  
ATOM   2764  HG3 ARG B  88      19.590   7.082   0.110  1.00 61.20           H  
ATOM   2765  CD  ARG B  88      17.478   6.801   0.395  1.00 61.20           C  
ATOM   2766  HD2 ARG B  88      17.442   5.828   0.885  1.00 61.20           H  
ATOM   2767  HD3 ARG B  88      17.573   7.585   1.146  1.00 61.20           H  
ATOM   2768  NE  ARG B  88      16.208   6.975  -0.328  1.00 61.20           N  
ATOM   2769  HE  ARG B  88      16.233   6.993  -1.337  1.00 61.20           H  
ATOM   2770  NH1 ARG B  88      14.858   7.087   1.525  1.00 61.20           N  
ATOM   2771 HH11 ARG B  88      13.942   7.216   1.931  1.00 61.20           H  
ATOM   2772 HH12 ARG B  88      15.669   6.960   2.113  1.00 61.20           H  
ATOM   2773  NH2 ARG B  88      13.953   7.217  -0.504  1.00 61.20           N  
ATOM   2774 HH21 ARG B  88      13.020   7.282  -0.121  1.00 61.20           H  
ATOM   2775 HH22 ARG B  88      14.101   7.249  -1.502  1.00 61.20           H  
ATOM   2776  CZ  ARG B  88      15.014   7.089   0.230  1.00 61.20           C  
ATOM   2777  N   LEU B  89      19.276   3.578  -3.819  1.00 58.20           N  
ATOM   2778  H   LEU B  89      18.767   4.324  -4.271  1.00 58.20           H  
ATOM   2779  CA  LEU B  89      19.351   2.286  -4.519  1.00 58.20           C  
ATOM   2780  HA  LEU B  89      19.256   1.475  -3.797  1.00 58.20           H  
ATOM   2781  C   LEU B  89      20.691   2.085  -5.213  1.00 58.20           C  
ATOM   2782  CB  LEU B  89      18.257   2.148  -5.584  1.00 58.20           C  
ATOM   2783  HB2 LEU B  89      18.295   3.012  -6.246  1.00 58.20           H  
ATOM   2784  HB3 LEU B  89      18.477   1.270  -6.191  1.00 58.20           H  
ATOM   2785  O   LEU B  89      21.095   0.941  -5.409  1.00 58.20           O  
ATOM   2786  CG  LEU B  89      16.833   1.987  -5.048  1.00 58.20           C  
ATOM   2787  HG  LEU B  89      16.562   2.876  -4.479  1.00 58.20           H  
ATOM   2788  CD1 LEU B  89      15.914   1.857  -6.250  1.00 58.20           C  
ATOM   2789 HD11 LEU B  89      16.149   2.645  -6.966  1.00 58.20           H  
ATOM   2790 HD12 LEU B  89      14.880   1.990  -5.932  1.00 58.20           H  
ATOM   2791 HD13 LEU B  89      16.037   0.890  -6.738  1.00 58.20           H  
ATOM   2792  CD2 LEU B  89      16.673   0.744  -4.166  1.00 58.20           C  
ATOM   2793 HD21 LEU B  89      17.259   0.846  -3.252  1.00 58.20           H  
ATOM   2794 HD22 LEU B  89      15.627   0.645  -3.875  1.00 58.20           H  
ATOM   2795 HD23 LEU B  89      16.975  -0.148  -4.713  1.00 58.20           H  
ATOM   2796  N   ARG B  90      21.403   3.176  -5.535  1.00 61.07           N  
ATOM   2797  H   ARG B  90      20.966   4.075  -5.390  1.00 61.07           H  
ATOM   2798  CA  ARG B  90      22.793   3.099  -5.997  1.00 61.07           C  
ATOM   2799  HA  ARG B  90      22.787   2.653  -6.991  1.00 61.07           H  
ATOM   2800  C   ARG B  90      23.571   2.208  -5.024  1.00 61.07           C  
ATOM   2801  CB  ARG B  90      23.450   4.483  -6.060  1.00 61.07           C  
ATOM   2802  HB2 ARG B  90      24.497   4.348  -6.329  1.00 61.07           H  
ATOM   2803  HB3 ARG B  90      23.411   4.950  -5.075  1.00 61.07           H  
ATOM   2804  O   ARG B  90      23.671   2.579  -3.849  1.00 61.07           O  
ATOM   2805  CG  ARG B  90      22.781   5.403  -7.088  1.00 61.07           C  
ATOM   2806  HG2 ARG B  90      21.745   5.575  -6.796  1.00 61.07           H  
ATOM   2807  HG3 ARG B  90      22.783   4.927  -8.068  1.00 61.07           H  
ATOM   2808  CD  ARG B  90      23.504   6.753  -7.172  1.00 61.07           C  
ATOM   2809  HD2 ARG B  90      22.895   7.427  -7.774  1.00 61.07           H  
ATOM   2810  HD3 ARG B  90      23.587   7.168  -6.167  1.00 61.07           H  
ATOM   2811  NE  ARG B  90      24.840   6.622  -7.795  1.00 61.07           N  
ATOM   2812  HE  ARG B  90      25.015   5.761  -8.292  1.00 61.07           H  
ATOM   2813  NH1 ARG B  90      25.640   8.714  -7.289  1.00 61.07           N  
ATOM   2814 HH11 ARG B  90      24.756   8.926  -6.848  1.00 61.07           H  
ATOM   2815 HH12 ARG B  90      26.330   9.441  -7.413  1.00 61.07           H  
ATOM   2816  NH2 ARG B  90      26.892   7.318  -8.496  1.00 61.07           N  
ATOM   2817 HH21 ARG B  90      27.006   6.458  -9.013  1.00 61.07           H  
ATOM   2818 HH22 ARG B  90      27.579   8.051  -8.591  1.00 61.07           H  
ATOM   2819  CZ  ARG B  90      25.782   7.547  -7.853  1.00 61.07           C  
ATOM   2820  N   PRO B  91      24.131   1.070  -5.475  1.00 53.23           N  
ATOM   2821  CA  PRO B  91      24.861   0.176  -4.596  1.00 53.23           C  
ATOM   2822  HA  PRO B  91      24.227  -0.132  -3.765  1.00 53.23           H  
ATOM   2823  C   PRO B  91      26.072   0.932  -4.062  1.00 53.23           C  
ATOM   2824  CB  PRO B  91      25.214  -1.058  -5.434  1.00 53.23           C  
ATOM   2825  HB2 PRO B  91      24.431  -1.807  -5.319  1.00 53.23           H  
ATOM   2826  HB3 PRO B  91      26.181  -1.482  -5.164  1.00 53.23           H  
ATOM   2827  O   PRO B  91      27.064   1.163  -4.758  1.00 53.23           O  
ATOM   2828  CG  PRO B  91      25.202  -0.535  -6.869  1.00 53.23           C  
ATOM   2829  HG2 PRO B  91      26.164  -0.080  -7.104  1.00 53.23           H  
ATOM   2830  HG3 PRO B  91      24.965  -1.322  -7.585  1.00 53.23           H  
ATOM   2831  CD  PRO B  91      24.119   0.542  -6.832  1.00 53.23           C  
ATOM   2832  HD2 PRO B  91      24.346   1.312  -7.569  1.00 53.23           H  
ATOM   2833  HD3 PRO B  91      23.147   0.094  -7.038  1.00 53.23           H  
ATOM   2834  N   ARG B  92      25.980   1.363  -2.801  1.00 54.19           N  
ATOM   2835  H   ARG B  92      25.107   1.206  -2.319  1.00 54.19           H  
ATOM   2836  CA  ARG B  92      27.156   1.794  -2.056  1.00 54.19           C  
ATOM   2837  HA  ARG B  92      27.650   2.601  -2.597  1.00 54.19           H  
ATOM   2838  C   ARG B  92      28.076   0.583  -2.032  1.00 54.19           C  
ATOM   2839  CB  ARG B  92      26.781   2.245  -0.636  1.00 54.19           C  
ATOM   2840  HB2 ARG B  92      27.699   2.418  -0.074  1.00 54.19           H  
ATOM   2841  HB3 ARG B  92      26.224   1.450  -0.142  1.00 54.19           H  
ATOM   2842  O   ARG B  92      27.618  -0.506  -1.700  1.00 54.19           O  
ATOM   2843  CG  ARG B  92      25.939   3.533  -0.643  1.00 54.19           C  
ATOM   2844  HG2 ARG B  92      25.036   3.367  -1.230  1.00 54.19           H  
ATOM   2845  HG3 ARG B  92      26.506   4.339  -1.108  1.00 54.19           H  
ATOM   2846  CD  ARG B  92      25.516   3.951   0.773  1.00 54.19           C  
ATOM   2847  HD2 ARG B  92      24.826   4.790   0.688  1.00 54.19           H  
ATOM   2848  HD3 ARG B  92      24.986   3.116   1.232  1.00 54.19           H  
ATOM   2849  NE  ARG B  92      26.666   4.345   1.616  1.00 54.19           N  
ATOM   2850  HE  ARG B  92      27.570   4.367   1.168  1.00 54.19           H  
ATOM   2851  NH1 ARG B  92      25.532   4.540   3.606  1.00 54.19           N  
ATOM   2852 HH11 ARG B  92      24.694   4.206   3.151  1.00 54.19           H  
ATOM   2853 HH12 ARG B  92      25.549   4.617   4.613  1.00 54.19           H  
ATOM   2854  NH2 ARG B  92      27.733   4.890   3.557  1.00 54.19           N  
ATOM   2855 HH21 ARG B  92      28.625   4.868   3.084  1.00 54.19           H  
ATOM   2856 HH22 ARG B  92      27.715   5.013   4.559  1.00 54.19           H  
ATOM   2857  CZ  ARG B  92      26.637   4.591   2.916  1.00 54.19           C  
ATOM   2858  N   ARG B  93      29.353   0.777  -2.362  1.00 47.05           N  
ATOM   2859  H   ARG B  93      29.629   1.693  -2.688  1.00 47.05           H  
ATOM   2860  CA  ARG B  93      30.388  -0.234  -2.131  1.00 47.05           C  
ATOM   2861  HA  ARG B  93      30.103  -1.176  -2.600  1.00 47.05           H  
ATOM   2862  C   ARG B  93      30.462  -0.486  -0.623  1.00 47.05           C  
ATOM   2863  CB  ARG B  93      31.744   0.223  -2.703  1.00 47.05           C  
ATOM   2864  HB2 ARG B  93      32.506  -0.488  -2.384  1.00 47.05           H  
ATOM   2865  HB3 ARG B  93      31.997   1.197  -2.284  1.00 47.05           H  
ATOM   2866  O   ARG B  93      31.166   0.229   0.086  1.00 47.05           O  
ATOM   2867  CG  ARG B  93      31.777   0.308  -4.238  1.00 47.05           C  
ATOM   2868  HG2 ARG B  93      31.602  -0.683  -4.658  1.00 47.05           H  
ATOM   2869  HG3 ARG B  93      30.998   0.985  -4.587  1.00 47.05           H  
ATOM   2870  CD  ARG B  93      33.146   0.830  -4.702  1.00 47.05           C  
ATOM   2871  HD2 ARG B  93      33.314   1.803  -4.241  1.00 47.05           H  
ATOM   2872  HD3 ARG B  93      33.919   0.144  -4.355  1.00 47.05           H  
ATOM   2873  NE  ARG B  93      33.229   0.947  -6.172  1.00 47.05           N  
ATOM   2874  HE  ARG B  93      32.650   0.314  -6.706  1.00 47.05           H  
ATOM   2875  NH1 ARG B  93      34.860   2.572  -6.289  1.00 47.05           N  
ATOM   2876 HH11 ARG B  93      34.943   2.559  -5.283  1.00 47.05           H  
ATOM   2877 HH12 ARG B  93      35.489   3.134  -6.845  1.00 47.05           H  
ATOM   2878  NH2 ARG B  93      34.035   1.706  -8.167  1.00 47.05           N  
ATOM   2879 HH21 ARG B  93      34.677   2.279  -8.695  1.00 47.05           H  
ATOM   2880 HH22 ARG B  93      33.449   1.046  -8.659  1.00 47.05           H  
ATOM   2881  CZ  ARG B  93      34.036   1.739  -6.864  1.00 47.05           C  
ATOM   2882  N   THR B  94      29.673  -1.438  -0.136  1.00 39.27           N  
ATOM   2883  H   THR B  94      29.017  -1.888  -0.759  1.00 39.27           H  
ATOM   2884  CA  THR B  94      29.933  -2.129   1.121  1.00 39.27           C  
ATOM   2885  HA  THR B  94      29.998  -1.417   1.944  1.00 39.27           H  
ATOM   2886  C   THR B  94      31.279  -2.810   0.938  1.00 39.27           C  
ATOM   2887  CB  THR B  94      28.834  -3.158   1.433  1.00 39.27           C  
ATOM   2888  HB  THR B  94      29.174  -3.834   2.217  1.00 39.27           H  
ATOM   2889  O   THR B  94      31.432  -3.621   0.025  1.00 39.27           O  
ATOM   2890  CG2 THR B  94      27.551  -2.463   1.893  1.00 39.27           C  
ATOM   2891 HG21 THR B  94      27.748  -1.890   2.799  1.00 39.27           H  
ATOM   2892 HG22 THR B  94      26.797  -3.220   2.110  1.00 39.27           H  
ATOM   2893 HG23 THR B  94      27.179  -1.804   1.109  1.00 39.27           H  
ATOM   2894  OG1 THR B  94      28.507  -3.892   0.276  1.00 39.27           O  
ATOM   2895  HG1 THR B  94      29.270  -4.436   0.067  1.00 39.27           H  
ATOM   2896  N   LYS B  95      32.261  -2.360   1.716  1.00 31.55           N  
ATOM   2897  H   LYS B  95      32.008  -1.764   2.491  1.00 31.55           H  
ATOM   2898  CA  LYS B  95      33.578  -2.984   1.795  1.00 31.55           C  
ATOM   2899  HA  LYS B  95      33.897  -3.310   0.805  1.00 31.55           H  
ATOM   2900  C   LYS B  95      33.477  -4.254   2.635  1.00 31.55           C  
ATOM   2901  CB  LYS B  95      34.583  -1.976   2.376  1.00 31.55           C  
ATOM   2902  HB2 LYS B  95      34.314  -1.770   3.412  1.00 31.55           H  
ATOM   2903  HB3 LYS B  95      34.539  -1.050   1.803  1.00 31.55           H  
ATOM   2904  O   LYS B  95      32.668  -4.216   3.587  1.00 31.55           O  
ATOM   2905  CG  LYS B  95      36.010  -2.535   2.317  1.00 31.55           C  
ATOM   2906  HG2 LYS B  95      36.045  -3.502   2.819  1.00 31.55           H  
ATOM   2907  HG3 LYS B  95      36.299  -2.672   1.275  1.00 31.55           H  
ATOM   2908  CD  LYS B  95      37.019  -1.623   3.015  1.00 31.55           C  
ATOM   2909  HD2 LYS B  95      37.062  -0.658   2.510  1.00 31.55           H  
ATOM   2910  HD3 LYS B  95      36.713  -1.488   4.052  1.00 31.55           H  
ATOM   2911  CE  LYS B  95      38.380  -2.325   2.956  1.00 31.55           C  
ATOM   2912  HE2 LYS B  95      38.699  -2.383   1.915  1.00 31.55           H  
ATOM   2913  HE3 LYS B  95      38.247  -3.346   3.312  1.00 31.55           H  
ATOM   2914  NZ  LYS B  95      39.403  -1.637   3.781  1.00 31.55           N  
ATOM   2915  HZ1 LYS B  95      40.279  -2.137   3.729  1.00 31.55           H  
ATOM   2916  HZ2 LYS B  95      39.111  -1.624   4.748  1.00 31.55           H  
ATOM   2917  HZ3 LYS B  95      39.547  -0.689   3.463  1.00 31.55           H  
ATOM   2918  OXT LYS B  95      34.251  -5.177   2.322  1.00 31.55           O  
TER    2919      LYS B  95                                                       
END   
