# Supplementary material for: TRIM2 E3 ligase substrate discovery reveals zinc-mediated regulation of TMEM106B in the endolysosomal pathway
Source: EMBO Rep. 2026 Jan 3;27(3):729–47. doi: 10.1038/s44319-025-00667-3 (PMC12894719; doi:10.1038/s44319-025-00667-3)
Supplement: Supplementary file 9 — Source data Fig. 3 [file 44319_2025_667_MOESM9_ESM.zip › Source_Data_Figure3/3D/relaxed_model_1_multimer_v3_pred_2.pdb]

ATOM      1  N   MET A   1     -42.560  82.537 -64.662  1.00 26.79           N  
ATOM      2  H   MET A   1     -41.735  82.997 -65.018  1.00 26.79           H  
ATOM      3  H2  MET A   1     -43.376  82.941 -65.099  1.00 26.79           H  
ATOM      4  H3  MET A   1     -42.514  81.558 -64.908  1.00 26.79           H  
ATOM      5  CA  MET A   1     -42.643  82.672 -63.188  1.00 26.79           C  
ATOM      6  HA  MET A   1     -42.649  83.725 -62.908  1.00 26.79           H  
ATOM      7  C   MET A   1     -41.416  82.018 -62.549  1.00 26.79           C  
ATOM      8  CB  MET A   1     -43.928  82.013 -62.647  1.00 26.79           C  
ATOM      9  HB2 MET A   1     -43.878  81.992 -61.558  1.00 26.79           H  
ATOM     10  HB3 MET A   1     -43.979  80.984 -63.002  1.00 26.79           H  
ATOM     11  O   MET A   1     -41.493  80.865 -62.145  1.00 26.79           O  
ATOM     12  CG  MET A   1     -45.228  82.721 -63.033  1.00 26.79           C  
ATOM     13  HG2 MET A   1     -45.246  83.712 -62.579  1.00 26.79           H  
ATOM     14  HG3 MET A   1     -45.288  82.827 -64.116  1.00 26.79           H  
ATOM     15  SD  MET A   1     -46.671  81.785 -62.469  1.00 26.79           S  
ATOM     16  CE  MET A   1     -48.010  82.944 -62.857  1.00 26.79           C  
ATOM     17  HE1 MET A   1     -47.863  83.878 -62.315  1.00 26.79           H  
ATOM     18  HE2 MET A   1     -48.027  83.145 -63.928  1.00 26.79           H  
ATOM     19  HE3 MET A   1     -48.964  82.507 -62.564  1.00 26.79           H  
ATOM     20  N   GLY A   2     -40.272  82.705 -62.495  1.00 27.93           N  
ATOM     21  H   GLY A   2     -40.228  83.675 -62.773  1.00 27.93           H  
ATOM     22  CA  GLY A   2     -39.071  82.159 -61.848  1.00 27.93           C  
ATOM     23  HA2 GLY A   2     -38.192  82.716 -62.173  1.00 27.93           H  
ATOM     24  HA3 GLY A   2     -38.929  81.113 -62.120  1.00 27.93           H  
ATOM     25  C   GLY A   2     -39.169  82.275 -60.328  1.00 27.93           C  
ATOM     26  O   GLY A   2     -38.793  83.305 -59.780  1.00 27.93           O  
ATOM     27  N   LYS A   3     -39.713  81.256 -59.650  1.00 34.14           N  
ATOM     28  H   LYS A   3     -40.018  80.446 -60.171  1.00 34.14           H  
ATOM     29  CA  LYS A   3     -39.763  81.197 -58.177  1.00 34.14           C  
ATOM     30  HA  LYS A   3     -39.852  82.210 -57.785  1.00 34.14           H  
ATOM     31  C   LYS A   3     -38.435  80.678 -57.609  1.00 34.14           C  
ATOM     32  CB  LYS A   3     -40.986  80.409 -57.673  1.00 34.14           C  
ATOM     33  HB2 LYS A   3     -40.873  80.280 -56.596  1.00 34.14           H  
ATOM     34  HB3 LYS A   3     -41.004  79.419 -58.130  1.00 34.14           H  
ATOM     35  O   LYS A   3     -38.344  79.559 -57.120  1.00 34.14           O  
ATOM     36  CG  LYS A   3     -42.319  81.133 -57.935  1.00 34.14           C  
ATOM     37  HG2 LYS A   3     -42.226  82.177 -57.636  1.00 34.14           H  
ATOM     38  HG3 LYS A   3     -42.557  81.086 -58.997  1.00 34.14           H  
ATOM     39  CD  LYS A   3     -43.447  80.483 -57.117  1.00 34.14           C  
ATOM     40  HD2 LYS A   3     -43.540  79.436 -57.405  1.00 34.14           H  
ATOM     41  HD3 LYS A   3     -43.183  80.533 -56.061  1.00 34.14           H  
ATOM     42  CE  LYS A   3     -44.787  81.201 -57.336  1.00 34.14           C  
ATOM     43  HE2 LYS A   3     -45.081  81.081 -58.378  1.00 34.14           H  
ATOM     44  HE3 LYS A   3     -44.645  82.264 -57.143  1.00 34.14           H  
ATOM     45  NZ  LYS A   3     -45.843  80.662 -56.437  1.00 34.14           N  
ATOM     46  HZ1 LYS A   3     -45.581  80.788 -55.470  1.00 34.14           H  
ATOM     47  HZ2 LYS A   3     -45.980  79.675 -56.596  1.00 34.14           H  
ATOM     48  HZ3 LYS A   3     -46.722  81.135 -56.588  1.00 34.14           H  
ATOM     49  N   SER A   4     -37.412  81.514 -57.738  1.00 27.68           N  
ATOM     50  H   SER A   4     -37.573  82.361 -58.262  1.00 27.68           H  
ATOM     51  CA  SER A   4     -36.098  81.411 -57.087  1.00 27.68           C  
ATOM     52  HA  SER A   4     -35.691  80.412 -57.245  1.00 27.68           H  
ATOM     53  C   SER A   4     -36.231  81.665 -55.561  1.00 27.68           C  
ATOM     54  CB  SER A   4     -35.175  82.448 -57.756  1.00 27.68           C  
ATOM     55  HB2 SER A   4     -35.235  83.386 -57.204  1.00 27.68           H  
ATOM     56  HB3 SER A   4     -34.152  82.074 -57.732  1.00 27.68           H  
ATOM     57  O   SER A   4     -37.295  82.083 -55.114  1.00 27.68           O  
ATOM     58  OG  SER A   4     -35.499  82.714 -59.112  1.00 27.68           O  
ATOM     59  HG  SER A   4     -34.880  83.364 -59.453  1.00 27.68           H  
ATOM     60  N   LEU A   5     -35.233  81.499 -54.681  1.00 27.75           N  
ATOM     61  H   LEU A   5     -35.534  81.689 -53.737  1.00 27.75           H  
ATOM     62  CA  LEU A   5     -33.871  80.939 -54.813  1.00 27.75           C  
ATOM     63  HA  LEU A   5     -33.893  80.062 -55.460  1.00 27.75           H  
ATOM     64  C   LEU A   5     -33.319  80.515 -53.433  1.00 27.75           C  
ATOM     65  CB  LEU A   5     -32.896  82.009 -55.376  1.00 27.75           C  
ATOM     66  HB2 LEU A   5     -32.363  82.504 -54.565  1.00 27.75           H  
ATOM     67  HB3 LEU A   5     -33.460  82.810 -55.855  1.00 27.75           H  
ATOM     68  O   LEU A   5     -32.713  79.461 -53.290  1.00 27.75           O  
ATOM     69  CG  LEU A   5     -31.853  81.455 -56.369  1.00 27.75           C  
ATOM     70  HG  LEU A   5     -32.359  80.859 -57.128  1.00 27.75           H  
ATOM     71  CD1 LEU A   5     -31.145  82.617 -57.066  1.00 27.75           C  
ATOM     72 HD11 LEU A   5     -30.587  83.207 -56.338  1.00 27.75           H  
ATOM     73 HD12 LEU A   5     -30.451  82.227 -57.811  1.00 27.75           H  
ATOM     74 HD13 LEU A   5     -31.870  83.255 -57.569  1.00 27.75           H  
ATOM     75  CD2 LEU A   5     -30.787  80.591 -55.698  1.00 27.75           C  
ATOM     76 HD21 LEU A   5     -30.018  80.320 -56.421  1.00 27.75           H  
ATOM     77 HD22 LEU A   5     -30.324  81.130 -54.871  1.00 27.75           H  
ATOM     78 HD23 LEU A   5     -31.231  79.669 -55.324  1.00 27.75           H  
ATOM     79  N   SER A   6     -33.482  81.393 -52.442  1.00 28.24           N  
ATOM     80  H   SER A   6     -34.050  82.208 -52.622  1.00 28.24           H  
ATOM     81  CA  SER A   6     -32.672  81.488 -51.220  1.00 28.24           C  
ATOM     82  HA  SER A   6     -32.129  80.557 -51.055  1.00 28.24           H  
ATOM     83  C   SER A   6     -33.577  81.753 -49.997  1.00 28.24           C  
ATOM     84  CB  SER A   6     -31.668  82.620 -51.475  1.00 28.24           C  
ATOM     85  HB2 SER A   6     -31.154  82.434 -52.419  1.00 28.24           H  
ATOM     86  HB3 SER A   6     -30.906  82.627 -50.695  1.00 28.24           H  
ATOM     87  O   SER A   6     -34.796  81.695 -50.127  1.00 28.24           O  
ATOM     88  OG  SER A   6     -32.337  83.869 -51.547  1.00 28.24           O  
ATOM     89  HG  SER A   6     -31.687  84.574 -51.598  1.00 28.24           H  
ATOM     90  N   HIS A   7     -33.113  82.029 -48.775  1.00 27.75           N  
ATOM     91  H   HIS A   7     -33.853  82.231 -48.117  1.00 27.75           H  
ATOM     92  CA  HIS A   7     -31.772  81.987 -48.178  1.00 27.75           C  
ATOM     93  HA  HIS A   7     -31.102  81.347 -48.752  1.00 27.75           H  
ATOM     94  C   HIS A   7     -31.963  81.402 -46.769  1.00 27.75           C  
ATOM     95  CB  HIS A   7     -31.197  83.417 -48.079  1.00 27.75           C  
ATOM     96  HB2 HIS A   7     -31.882  84.036 -47.498  1.00 27.75           H  
ATOM     97  HB3 HIS A   7     -31.131  83.882 -49.062  1.00 27.75           H  
ATOM     98  O   HIS A   7     -32.509  82.087 -45.905  1.00 27.75           O  
ATOM     99  CG  HIS A   7     -29.837  83.486 -47.428  1.00 27.75           C  
ATOM    100  CD2 HIS A   7     -28.620  83.370 -48.045  1.00 27.75           C  
ATOM    101  HD2 HIS A   7     -28.451  83.202 -49.098  1.00 27.75           H  
ATOM    102  ND1 HIS A   7     -29.593  83.706 -46.092  1.00 27.75           N  
ATOM    103  HD1 HIS A   7     -30.294  83.781 -45.369  1.00 27.75           H  
ATOM    104  CE1 HIS A   7     -28.261  83.726 -45.909  1.00 27.75           C  
ATOM    105  HE1 HIS A   7     -27.763  83.859 -44.960  1.00 27.75           H  
ATOM    106  NE2 HIS A   7     -27.628  83.527 -47.075  1.00 27.75           N  
ATOM    107  N   LEU A   8     -31.607  80.133 -46.542  1.00 33.57           N  
ATOM    108  H   LEU A   8     -31.105  79.616 -47.250  1.00 33.57           H  
ATOM    109  CA  LEU A   8     -31.939  79.442 -45.288  1.00 33.57           C  
ATOM    110  HA  LEU A   8     -32.993  79.640 -45.091  1.00 33.57           H  
ATOM    111  C   LEU A   8     -31.068  79.993 -44.127  1.00 33.57           C  
ATOM    112  CB  LEU A   8     -31.797  77.919 -45.493  1.00 33.57           C  
ATOM    113  HB2 LEU A   8     -30.761  77.637 -45.307  1.00 33.57           H  
ATOM    114  HB3 LEU A   8     -32.029  77.660 -46.526  1.00 33.57           H  
ATOM    115  O   LEU A   8     -29.846  79.891 -44.237  1.00 33.57           O  
ATOM    116  CG  LEU A   8     -32.725  77.100 -44.575  1.00 33.57           C  
ATOM    117  HG  LEU A   8     -32.662  77.483 -43.556  1.00 33.57           H  
ATOM    118  CD1 LEU A   8     -34.184  77.151 -45.047  1.00 33.57           C  
ATOM    119 HD11 LEU A   8     -34.799  76.534 -44.393  1.00 33.57           H  
ATOM    120 HD12 LEU A   8     -34.566  78.171 -45.006  1.00 33.57           H  
ATOM    121 HD13 LEU A   8     -34.263  76.776 -46.067  1.00 33.57           H  
ATOM    122  CD2 LEU A   8     -32.298  75.633 -44.573  1.00 33.57           C  
ATOM    123 HD21 LEU A   8     -31.277  75.551 -44.201  1.00 33.57           H  
ATOM    124 HD22 LEU A   8     -32.949  75.060 -43.913  1.00 33.57           H  
ATOM    125 HD23 LEU A   8     -32.349  75.220 -45.581  1.00 33.57           H  
ATOM    126  N   PRO A   9     -31.623  80.634 -43.070  1.00 27.03           N  
ATOM    127  CA  PRO A   9     -30.806  81.499 -42.206  1.00 27.03           C  
ATOM    128  HA  PRO A   9     -30.127  82.041 -42.865  1.00 27.03           H  
ATOM    129  C   PRO A   9     -29.941  80.853 -41.101  1.00 27.03           C  
ATOM    130  CB  PRO A   9     -31.761  82.536 -41.596  1.00 27.03           C  
ATOM    131  HB2 PRO A   9     -32.070  82.217 -40.600  1.00 27.03           H  
ATOM    132  HB3 PRO A   9     -31.308  83.527 -41.550  1.00 27.03           H  
ATOM    133  O   PRO A   9     -30.134  79.724 -40.663  1.00 27.03           O  
ATOM    134  CG  PRO A   9     -32.968  82.513 -42.523  1.00 27.03           C  
ATOM    135  HG2 PRO A   9     -33.878  82.831 -42.014  1.00 27.03           H  
ATOM    136  HG3 PRO A   9     -32.776  83.127 -43.402  1.00 27.03           H  
ATOM    137  CD  PRO A   9     -33.019  81.039 -42.910  1.00 27.03           C  
ATOM    138  HD2 PRO A   9     -33.467  80.460 -42.103  1.00 27.03           H  
ATOM    139  HD3 PRO A   9     -33.624  80.942 -43.812  1.00 27.03           H  
ATOM    140  N   LEU A  10     -29.025  81.713 -40.647  1.00 26.21           N  
ATOM    141  H   LEU A  10     -29.028  82.578 -41.167  1.00 26.21           H  
ATOM    142  CA  LEU A  10     -28.131  81.764 -39.471  1.00 26.21           C  
ATOM    143  HA  LEU A  10     -27.453  80.911 -39.473  1.00 26.21           H  
ATOM    144  C   LEU A  10     -28.877  81.808 -38.094  1.00 26.21           C  
ATOM    145  CB  LEU A  10     -27.367  83.090 -39.739  1.00 26.21           C  
ATOM    146  HB2 LEU A  10     -27.822  83.655 -40.553  1.00 26.21           H  
ATOM    147  HB3 LEU A  10     -27.501  83.764 -38.892  1.00 26.21           H  
ATOM    148  O   LEU A  10     -30.093  81.955 -38.095  1.00 26.21           O  
ATOM    149  CG  LEU A  10     -25.880  82.935 -40.094  1.00 26.21           C  
ATOM    150  HG  LEU A  10     -25.372  82.374 -39.310  1.00 26.21           H  
ATOM    151  CD1 LEU A  10     -25.679  82.213 -41.426  1.00 26.21           C  
ATOM    152 HD11 LEU A  10     -24.613  82.144 -41.645  1.00 26.21           H  
ATOM    153 HD12 LEU A  10     -26.176  82.751 -42.233  1.00 26.21           H  
ATOM    154 HD13 LEU A  10     -26.081  81.201 -41.369  1.00 26.21           H  
ATOM    155  CD2 LEU A  10     -25.258  84.328 -40.216  1.00 26.21           C  
ATOM    156 HD21 LEU A  10     -25.708  84.873 -41.046  1.00 26.21           H  
ATOM    157 HD22 LEU A  10     -24.187  84.232 -40.393  1.00 26.21           H  
ATOM    158 HD23 LEU A  10     -25.414  84.892 -39.297  1.00 26.21           H  
ATOM    159  N   HIS A  11     -28.281  81.785 -36.876  1.00 22.53           N  
ATOM    160  H   HIS A  11     -28.972  81.853 -36.142  1.00 22.53           H  
ATOM    161  CA  HIS A  11     -26.892  81.519 -36.406  1.00 22.53           C  
ATOM    162  HA  HIS A  11     -26.459  80.727 -37.018  1.00 22.53           H  
ATOM    163  C   HIS A  11     -26.775  81.100 -34.905  1.00 22.53           C  
ATOM    164  CB  HIS A  11     -25.999  82.784 -36.498  1.00 22.53           C  
ATOM    165  HB2 HIS A  11     -26.167  83.418 -35.628  1.00 22.53           H  
ATOM    166  HB3 HIS A  11     -26.269  83.401 -37.355  1.00 22.53           H  
ATOM    167  O   HIS A  11     -25.885  80.324 -34.563  1.00 22.53           O  
ATOM    168  CG  HIS A  11     -24.514  82.508 -36.602  1.00 22.53           C  
ATOM    169  CD2 HIS A  11     -23.592  83.253 -37.291  1.00 22.53           C  
ATOM    170  HD2 HIS A  11     -23.789  84.157 -37.847  1.00 22.53           H  
ATOM    171  ND1 HIS A  11     -23.822  81.470 -36.021  1.00 22.53           N  
ATOM    172  HD1 HIS A  11     -24.222  80.768 -35.414  1.00 22.53           H  
ATOM    173  CE1 HIS A  11     -22.528  81.576 -36.362  1.00 22.53           C  
ATOM    174  HE1 HIS A  11     -21.745  80.902 -36.048  1.00 22.53           H  
ATOM    175  NE2 HIS A  11     -22.341  82.649 -37.145  1.00 22.53           N  
ATOM    176  N   SER A  12     -27.543  81.718 -33.995  1.00 22.02           N  
ATOM    177  H   SER A  12     -28.342  82.246 -34.315  1.00 22.02           H  
ATOM    178  CA  SER A  12     -27.077  82.146 -32.648  1.00 22.02           C  
ATOM    179  HA  SER A  12     -25.990  82.069 -32.619  1.00 22.02           H  
ATOM    180  C   SER A  12     -27.621  81.350 -31.436  1.00 22.02           C  
ATOM    181  CB  SER A  12     -27.472  83.629 -32.500  1.00 22.02           C  
ATOM    182  HB2 SER A  12     -26.779  84.237 -33.081  1.00 22.02           H  
ATOM    183  HB3 SER A  12     -27.410  83.934 -31.456  1.00 22.02           H  
ATOM    184  O   SER A  12     -28.646  80.694 -31.568  1.00 22.02           O  
ATOM    185  OG  SER A  12     -28.792  83.875 -32.964  1.00 22.02           O  
ATOM    186  HG  SER A  12     -29.083  84.728 -32.634  1.00 22.02           H  
ATOM    187  N   SER A  13     -27.080  81.404 -30.196  1.00 23.44           N  
ATOM    188  H   SER A  13     -27.626  80.848 -29.553  1.00 23.44           H  
ATOM    189  CA  SER A  13     -25.720  81.770 -29.693  1.00 23.44           C  
ATOM    190  HA  SER A  13     -24.969  81.197 -30.236  1.00 23.44           H  
ATOM    191  C   SER A  13     -25.496  81.500 -28.180  1.00 23.44           C  
ATOM    192  CB  SER A  13     -25.401  83.273 -29.814  1.00 23.44           C  
ATOM    193  HB2 SER A  13     -24.669  83.556 -29.057  1.00 23.44           H  
ATOM    194  HB3 SER A  13     -26.303  83.857 -29.632  1.00 23.44           H  
ATOM    195  O   SER A  13     -24.388  81.144 -27.806  1.00 23.44           O  
ATOM    196  OG  SER A  13     -24.842  83.603 -31.067  1.00 23.44           O  
ATOM    197  HG  SER A  13     -23.921  83.330 -31.064  1.00 23.44           H  
ATOM    198  N   LYS A  14     -26.486  81.798 -27.321  1.00 22.37           N  
ATOM    199  H   LYS A  14     -27.402  81.934 -27.724  1.00 22.37           H  
ATOM    200  CA  LYS A  14     -26.385  82.095 -25.859  1.00 22.37           C  
ATOM    201  HA  LYS A  14     -25.367  82.377 -25.592  1.00 22.37           H  
ATOM    202  C   LYS A  14     -26.755  80.890 -24.955  1.00 22.37           C  
ATOM    203  CB  LYS A  14     -27.356  83.273 -25.616  1.00 22.37           C  
ATOM    204  HB2 LYS A  14     -27.830  83.173 -24.639  1.00 22.37           H  
ATOM    205  HB3 LYS A  14     -28.178  83.228 -26.331  1.00 22.37           H  
ATOM    206  O   LYS A  14     -27.469  80.028 -25.453  1.00 22.37           O  
ATOM    207  CG  LYS A  14     -26.676  84.649 -25.722  1.00 22.37           C  
ATOM    208  HG2 LYS A  14     -26.298  84.794 -26.734  1.00 22.37           H  
ATOM    209  HG3 LYS A  14     -25.839  84.690 -25.025  1.00 22.37           H  
ATOM    210  CD  LYS A  14     -27.680  85.764 -25.382  1.00 22.37           C  
ATOM    211  HD2 LYS A  14     -28.449  85.786 -26.155  1.00 22.37           H  
ATOM    212  HD3 LYS A  14     -28.163  85.532 -24.433  1.00 22.37           H  
ATOM    213  CE  LYS A  14     -27.015  87.148 -25.302  1.00 22.37           C  
ATOM    214  HE2 LYS A  14     -27.594  87.853 -25.899  1.00 22.37           H  
ATOM    215  HE3 LYS A  14     -26.013  87.076 -25.725  1.00 22.37           H  
ATOM    216  NZ  LYS A  14     -26.928  87.632 -23.901  1.00 22.37           N  
ATOM    217  HZ1 LYS A  14     -27.815  87.637 -23.418  1.00 22.37           H  
ATOM    218  HZ2 LYS A  14     -26.446  88.515 -23.807  1.00 22.37           H  
ATOM    219  HZ3 LYS A  14     -26.370  86.980 -23.369  1.00 22.37           H  
ATOM    220  N   GLU A  15     -26.442  80.773 -23.649  1.00 26.91           N  
ATOM    221  H   GLU A  15     -26.789  79.904 -23.268  1.00 26.91           H  
ATOM    222  CA  GLU A  15     -25.556  81.460 -22.655  1.00 26.91           C  
ATOM    223  HA  GLU A  15     -24.574  81.643 -23.093  1.00 26.91           H  
ATOM    224  C   GLU A  15     -25.350  80.495 -21.433  1.00 26.91           C  
ATOM    225  CB  GLU A  15     -26.169  82.811 -22.218  1.00 26.91           C  
ATOM    226  HB2 GLU A  15     -26.442  83.346 -23.128  1.00 26.91           H  
ATOM    227  HB3 GLU A  15     -27.080  82.636 -21.646  1.00 26.91           H  
ATOM    228  O   GLU A  15     -25.785  79.347 -21.503  1.00 26.91           O  
ATOM    229  CG  GLU A  15     -25.252  83.776 -21.447  1.00 26.91           C  
ATOM    230  HG2 GLU A  15     -24.246  83.712 -21.863  1.00 26.91           H  
ATOM    231  HG3 GLU A  15     -25.220  83.498 -20.393  1.00 26.91           H  
ATOM    232  CD  GLU A  15     -25.763  85.216 -21.595  1.00 26.91           C  
ATOM    233  OE1 GLU A  15     -26.570  85.694 -20.769  1.00 26.91           O  
ATOM    234  OE2 GLU A  15     -25.473  85.840 -22.643  1.00 26.91           O  
ATOM    235  N   ASP A  16     -24.698  80.906 -20.331  1.00 24.12           N  
ATOM    236  H   ASP A  16     -24.467  81.889 -20.302  1.00 24.12           H  
ATOM    237  CA  ASP A  16     -23.706  80.057 -19.620  1.00 24.12           C  
ATOM    238  HA  ASP A  16     -23.333  79.318 -20.330  1.00 24.12           H  
ATOM    239  C   ASP A  16     -24.089  79.276 -18.330  1.00 24.12           C  
ATOM    240  CB  ASP A  16     -22.512  80.954 -19.227  1.00 24.12           C  
ATOM    241  HB2 ASP A  16     -22.781  81.517 -18.334  1.00 24.12           H  
ATOM    242  HB3 ASP A  16     -21.658  80.325 -18.975  1.00 24.12           H  
ATOM    243  O   ASP A  16     -23.254  78.520 -17.842  1.00 24.12           O  
ATOM    244  CG  ASP A  16     -22.081  81.938 -20.313  1.00 24.12           C  
ATOM    245  OD1 ASP A  16     -21.727  81.477 -21.419  1.00 24.12           O  
ATOM    246  OD2 ASP A  16     -22.180  83.154 -20.040  1.00 24.12           O  
ATOM    247  N   ALA A  17     -25.246  79.511 -17.694  1.00 27.36           N  
ATOM    248  H   ALA A  17     -25.922  80.068 -18.196  1.00 27.36           H  
ATOM    249  CA  ALA A  17     -25.415  79.375 -16.223  1.00 27.36           C  
ATOM    250  HA  ALA A  17     -24.831  80.188 -15.792  1.00 27.36           H  
ATOM    251  C   ALA A  17     -24.903  78.073 -15.520  1.00 27.36           C  
ATOM    252  CB  ALA A  17     -26.883  79.655 -15.875  1.00 27.36           C  
ATOM    253  HB1 ALA A  17     -27.193  80.610 -16.299  1.00 27.36           H  
ATOM    254  HB2 ALA A  17     -27.005  79.689 -14.793  1.00 27.36           H  
ATOM    255  HB3 ALA A  17     -27.509  78.859 -16.279  1.00 27.36           H  
ATOM    256  O   ALA A  17     -25.118  76.959 -15.989  1.00 27.36           O  
ATOM    257  N   TYR A  18     -24.290  78.240 -14.330  1.00 22.52           N  
ATOM    258  H   TYR A  18     -24.327  79.175 -13.951  1.00 22.52           H  
ATOM    259  CA  TYR A  18     -23.104  77.470 -13.887  1.00 22.52           C  
ATOM    260  HA  TYR A  18     -22.587  77.099 -14.772  1.00 22.52           H  
ATOM    261  C   TYR A  18     -23.239  76.261 -12.922  1.00 22.52           C  
ATOM    262  CB  TYR A  18     -22.163  78.458 -13.160  1.00 22.52           C  
ATOM    263  HB2 TYR A  18     -21.388  77.884 -12.652  1.00 22.52           H  
ATOM    264  HB3 TYR A  18     -22.721  78.967 -12.375  1.00 22.52           H  
ATOM    265  O   TYR A  18     -22.430  75.344 -13.032  1.00 22.52           O  
ATOM    266  CG  TYR A  18     -21.456  79.502 -14.005  1.00 22.52           C  
ATOM    267  CD1 TYR A  18     -20.123  79.277 -14.402  1.00 22.52           C  
ATOM    268  HD1 TYR A  18     -19.635  78.347 -14.149  1.00 22.52           H  
ATOM    269  CD2 TYR A  18     -22.090  80.718 -14.333  1.00 22.52           C  
ATOM    270  HD2 TYR A  18     -23.100  80.908 -14.003  1.00 22.52           H  
ATOM    271  CE1 TYR A  18     -19.426  80.259 -15.131  1.00 22.52           C  
ATOM    272  HE1 TYR A  18     -18.409  80.090 -15.452  1.00 22.52           H  
ATOM    273  CE2 TYR A  18     -21.407  81.689 -15.091  1.00 22.52           C  
ATOM    274  HE2 TYR A  18     -21.900  82.609 -15.366  1.00 22.52           H  
ATOM    275  OH  TYR A  18     -19.403  82.387 -16.224  1.00 22.52           O  
ATOM    276  HH  TYR A  18     -19.998  83.054 -16.575  1.00 22.52           H  
ATOM    277  CZ  TYR A  18     -20.071  81.459 -15.490  1.00 22.52           C  
ATOM    278  N   ASP A  19     -24.061  76.342 -11.866  1.00 27.00           N  
ATOM    279  H   ASP A  19     -24.785  77.045 -11.907  1.00 27.00           H  
ATOM    280  CA  ASP A  19     -23.577  76.003 -10.496  1.00 27.00           C  
ATOM    281  HA  ASP A  19     -22.544  76.348 -10.467  1.00 27.00           H  
ATOM    282  C   ASP A  19     -23.487  74.500 -10.066  1.00 27.00           C  
ATOM    283  CB  ASP A  19     -24.333  76.880  -9.479  1.00 27.00           C  
ATOM    284  HB2 ASP A  19     -24.753  77.752  -9.980  1.00 27.00           H  
ATOM    285  HB3 ASP A  19     -25.159  76.315  -9.047  1.00 27.00           H  
ATOM    286  O   ASP A  19     -23.872  73.596 -10.805  1.00 27.00           O  
ATOM    287  CG  ASP A  19     -23.388  77.371  -8.378  1.00 27.00           C  
ATOM    288  OD1 ASP A  19     -23.191  76.612  -7.402  1.00 27.00           O  
ATOM    289  OD2 ASP A  19     -22.825  78.472  -8.555  1.00 27.00           O  
ATOM    290  N   GLY A  20     -22.916  74.226  -8.874  1.00 23.47           N  
ATOM    291  H   GLY A  20     -22.781  75.014  -8.257  1.00 23.47           H  
ATOM    292  CA  GLY A  20     -22.423  72.907  -8.402  1.00 23.47           C  
ATOM    293  HA2 GLY A  20     -22.109  72.326  -9.270  1.00 23.47           H  
ATOM    294  HA3 GLY A  20     -21.536  73.089  -7.795  1.00 23.47           H  
ATOM    295  C   GLY A  20     -23.403  72.022  -7.587  1.00 23.47           C  
ATOM    296  O   GLY A  20     -24.610  72.089  -7.773  1.00 23.47           O  
ATOM    297  N   VAL A  21     -22.982  71.136  -6.654  1.00 25.89           N  
ATOM    298  H   VAL A  21     -23.748  70.614  -6.255  1.00 25.89           H  
ATOM    299  CA  VAL A  21     -21.616  70.859  -6.124  1.00 25.89           C  
ATOM    300  HA  VAL A  21     -20.915  70.971  -6.951  1.00 25.89           H  
ATOM    301  C   VAL A  21     -21.365  69.430  -5.552  1.00 25.89           C  
ATOM    302  CB  VAL A  21     -21.202  71.851  -4.993  1.00 25.89           C  
ATOM    303  HB  VAL A  21     -20.958  71.276  -4.100  1.00 25.89           H  
ATOM    304  O   VAL A  21     -20.288  68.890  -5.779  1.00 25.89           O  
ATOM    305  CG1 VAL A  21     -19.916  72.603  -5.348  1.00 25.89           C  
ATOM    306 HG11 VAL A  21     -19.581  73.185  -4.490  1.00 25.89           H  
ATOM    307 HG12 VAL A  21     -20.088  73.282  -6.184  1.00 25.89           H  
ATOM    308 HG13 VAL A  21     -19.135  71.891  -5.616  1.00 25.89           H  
ATOM    309  CG2 VAL A  21     -22.260  72.873  -4.552  1.00 25.89           C  
ATOM    310 HG21 VAL A  21     -21.887  73.450  -3.705  1.00 25.89           H  
ATOM    311 HG22 VAL A  21     -23.174  72.363  -4.246  1.00 25.89           H  
ATOM    312 HG23 VAL A  21     -22.486  73.565  -5.363  1.00 25.89           H  
ATOM    313  N   THR A  22     -22.263  68.836  -4.744  1.00 25.28           N  
ATOM    314  H   THR A  22     -23.170  69.268  -4.636  1.00 25.28           H  
ATOM    315  CA  THR A  22     -21.959  67.751  -3.752  1.00 25.28           C  
ATOM    316  HA  THR A  22     -20.884  67.576  -3.725  1.00 25.28           H  
ATOM    317  C   THR A  22     -22.641  66.387  -4.040  1.00 25.28           C  
ATOM    318  CB  THR A  22     -22.417  68.227  -2.355  1.00 25.28           C  
ATOM    319  HB  THR A  22     -22.371  67.399  -1.647  1.00 25.28           H  
ATOM    320  O   THR A  22     -23.596  66.348  -4.803  1.00 25.28           O  
ATOM    321  CG2 THR A  22     -21.587  69.382  -1.797  1.00 25.28           C  
ATOM    322 HG21 THR A  22     -21.803  69.508  -0.736  1.00 25.28           H  
ATOM    323 HG22 THR A  22     -20.525  69.168  -1.918  1.00 25.28           H  
ATOM    324 HG23 THR A  22     -21.831  70.308  -2.317  1.00 25.28           H  
ATOM    325  OG1 THR A  22     -23.749  68.677  -2.391  1.00 25.28           O  
ATOM    326  HG1 THR A  22     -23.988  68.997  -1.517  1.00 25.28           H  
ATOM    327  N   SER A  23     -22.306  65.220  -3.442  1.00 25.17           N  
ATOM    328  H   SER A  23     -22.955  64.492  -3.705  1.00 25.17           H  
ATOM    329  CA  SER A  23     -21.059  64.717  -2.802  1.00 25.17           C  
ATOM    330  HA  SER A  23     -20.216  64.993  -3.435  1.00 25.17           H  
ATOM    331  C   SER A  23     -21.027  63.162  -2.679  1.00 25.17           C  
ATOM    332  CB  SER A  23     -20.806  65.324  -1.409  1.00 25.17           C  
ATOM    333  HB2 SER A  23     -21.688  65.186  -0.783  1.00 25.17           H  
ATOM    334  HB3 SER A  23     -20.590  66.388  -1.510  1.00 25.17           H  
ATOM    335  O   SER A  23     -20.294  62.497  -3.408  1.00 25.17           O  
ATOM    336  OG  SER A  23     -19.688  64.720  -0.791  1.00 25.17           O  
ATOM    337  HG  SER A  23     -19.734  64.841   0.160  1.00 25.17           H  
ATOM    338  N   GLU A  24     -21.771  62.552  -1.738  1.00 26.72           N  
ATOM    339  H   GLU A  24     -22.421  63.116  -1.211  1.00 26.72           H  
ATOM    340  CA  GLU A  24     -21.354  61.280  -1.097  1.00 26.72           C  
ATOM    341  HA  GLU A  24     -20.264  61.269  -1.104  1.00 26.72           H  
ATOM    342  C   GLU A  24     -21.764  59.965  -1.803  1.00 26.72           C  
ATOM    343  CB  GLU A  24     -21.755  61.255   0.392  1.00 26.72           C  
ATOM    344  HB2 GLU A  24     -22.838  61.341   0.482  1.00 26.72           H  
ATOM    345  HB3 GLU A  24     -21.448  60.294   0.805  1.00 26.72           H  
ATOM    346  O   GLU A  24     -22.567  59.179  -1.302  1.00 26.72           O  
ATOM    347  CG  GLU A  24     -21.081  62.355   1.222  1.00 26.72           C  
ATOM    348  HG2 GLU A  24     -21.571  63.308   1.023  1.00 26.72           H  
ATOM    349  HG3 GLU A  24     -20.041  62.439   0.906  1.00 26.72           H  
ATOM    350  CD  GLU A  24     -21.125  62.048   2.728  1.00 26.72           C  
ATOM    351  OE1 GLU A  24     -20.080  62.263   3.382  1.00 26.72           O  
ATOM    352  OE2 GLU A  24     -22.184  61.588   3.208  1.00 26.72           O  
ATOM    353  N   ASN A  25     -21.117  59.644  -2.924  1.00 29.29           N  
ATOM    354  H   ASN A  25     -20.521  60.355  -3.323  1.00 29.29           H  
ATOM    355  CA  ASN A  25     -21.271  58.371  -3.656  1.00 29.29           C  
ATOM    356  HA  ASN A  25     -22.335  58.139  -3.696  1.00 29.29           H  
ATOM    357  C   ASN A  25     -20.576  57.147  -2.980  1.00 29.29           C  
ATOM    358  CB  ASN A  25     -20.782  58.622  -5.098  1.00 29.29           C  
ATOM    359  HB2 ASN A  25     -19.699  58.743  -5.090  1.00 29.29           H  
ATOM    360  HB3 ASN A  25     -21.228  59.539  -5.481  1.00 29.29           H  
ATOM    361  O   ASN A  25     -19.950  56.333  -3.654  1.00 29.29           O  
ATOM    362  CG  ASN A  25     -21.157  57.507  -6.059  1.00 29.29           C  
ATOM    363  ND2 ASN A  25     -20.311  57.198  -7.014  1.00 29.29           N  
ATOM    364 HD21 ASN A  25     -20.594  56.440  -7.618  1.00 29.29           H  
ATOM    365 HD22 ASN A  25     -19.410  57.652  -7.069  1.00 29.29           H  
ATOM    366  OD1 ASN A  25     -22.222  56.923  -5.992  1.00 29.29           O  
ATOM    367  N   MET A  26     -20.567  57.046  -1.643  1.00 27.47           N  
ATOM    368  H   MET A  26     -21.146  57.701  -1.137  1.00 27.47           H  
ATOM    369  CA  MET A  26     -19.538  56.272  -0.917  1.00 27.47           C  
ATOM    370  HA  MET A  26     -18.582  56.493  -1.392  1.00 27.47           H  
ATOM    371  C   MET A  26     -19.648  54.730  -0.943  1.00 27.47           C  
ATOM    372  CB  MET A  26     -19.421  56.725   0.547  1.00 27.47           C  
ATOM    373  HB2 MET A  26     -18.756  56.026   1.054  1.00 27.47           H  
ATOM    374  HB3 MET A  26     -20.400  56.674   1.025  1.00 27.47           H  
ATOM    375  O   MET A  26     -18.792  54.042  -1.500  1.00 27.47           O  
ATOM    376  CG  MET A  26     -18.840  58.115   0.778  1.00 27.47           C  
ATOM    377  HG2 MET A  26     -19.560  58.867   0.458  1.00 27.47           H  
ATOM    378  HG3 MET A  26     -17.924  58.230   0.197  1.00 27.47           H  
ATOM    379  SD  MET A  26     -18.454  58.349   2.535  1.00 27.47           S  
ATOM    380  CE  MET A  26     -17.961  60.091   2.496  1.00 27.47           C  
ATOM    381  HE1 MET A  26     -18.727  60.674   1.986  1.00 27.47           H  
ATOM    382  HE2 MET A  26     -17.858  60.470   3.513  1.00 27.47           H  
ATOM    383  HE3 MET A  26     -17.016  60.201   1.965  1.00 27.47           H  
ATOM    384  N   ARG A  27     -20.568  54.147  -0.157  1.00 27.13           N  
ATOM    385  H   ARG A  27     -21.315  54.732   0.191  1.00 27.13           H  
ATOM    386  CA  ARG A  27     -20.330  52.840   0.503  1.00 27.13           C  
ATOM    387  HA  ARG A  27     -19.250  52.696   0.546  1.00 27.13           H  
ATOM    388  C   ARG A  27     -20.796  51.612  -0.291  1.00 27.13           C  
ATOM    389  CB  ARG A  27     -20.816  52.855   1.968  1.00 27.13           C  
ATOM    390  HB2 ARG A  27     -20.783  51.840   2.365  1.00 27.13           H  
ATOM    391  HB3 ARG A  27     -21.846  53.208   2.014  1.00 27.13           H  
ATOM    392  O   ARG A  27     -21.502  50.763   0.239  1.00 27.13           O  
ATOM    393  CG  ARG A  27     -19.917  53.724   2.861  1.00 27.13           C  
ATOM    394  HG2 ARG A  27     -20.028  54.771   2.581  1.00 27.13           H  
ATOM    395  HG3 ARG A  27     -18.878  53.425   2.722  1.00 27.13           H  
ATOM    396  CD  ARG A  27     -20.283  53.568   4.341  1.00 27.13           C  
ATOM    397  HD2 ARG A  27     -20.239  52.512   4.610  1.00 27.13           H  
ATOM    398  HD3 ARG A  27     -21.303  53.925   4.480  1.00 27.13           H  
ATOM    399  NE  ARG A  27     -19.354  54.331   5.196  1.00 27.13           N  
ATOM    400  HE  ARG A  27     -18.506  54.661   4.756  1.00 27.13           H  
ATOM    401  NH1 ARG A  27     -20.629  54.372   7.107  1.00 27.13           N  
ATOM    402 HH11 ARG A  27     -20.782  54.701   8.050  1.00 27.13           H  
ATOM    403 HH12 ARG A  27     -21.354  53.862   6.623  1.00 27.13           H  
ATOM    404  NH2 ARG A  27     -18.638  55.377   7.084  1.00 27.13           N  
ATOM    405 HH21 ARG A  27     -18.801  55.685   8.032  1.00 27.13           H  
ATOM    406 HH22 ARG A  27     -17.822  55.706   6.589  1.00 27.13           H  
ATOM    407  CZ  ARG A  27     -19.545  54.685   6.454  1.00 27.13           C  
ATOM    408  N   ASN A  28     -20.326  51.482  -1.529  1.00 27.94           N  
ATOM    409  H   ASN A  28     -19.795  52.251  -1.911  1.00 27.94           H  
ATOM    410  CA  ASN A  28     -20.532  50.280  -2.351  1.00 27.94           C  
ATOM    411  HA  ASN A  28     -21.573  49.964  -2.276  1.00 27.94           H  
ATOM    412  C   ASN A  28     -19.663  49.072  -1.924  1.00 27.94           C  
ATOM    413  CB  ASN A  28     -20.246  50.675  -3.813  1.00 27.94           C  
ATOM    414  HB2 ASN A  28     -20.892  51.507  -4.092  1.00 27.94           H  
ATOM    415  HB3 ASN A  28     -19.210  50.995  -3.923  1.00 27.94           H  
ATOM    416  O   ASN A  28     -20.034  47.932  -2.156  1.00 27.94           O  
ATOM    417  CG  ASN A  28     -20.527  49.542  -4.787  1.00 27.94           C  
ATOM    418  ND2 ASN A  28     -19.529  48.799  -5.209  1.00 27.94           N  
ATOM    419 HD21 ASN A  28     -19.803  48.002  -5.766  1.00 27.94           H  
ATOM    420 HD22 ASN A  28     -18.596  48.898  -4.838  1.00 27.94           H  
ATOM    421  OD1 ASN A  28     -21.653  49.314  -5.180  1.00 27.94           O  
ATOM    422  N   GLY A  29     -18.464  49.318  -1.384  1.00 27.63           N  
ATOM    423  H   GLY A  29     -18.261  50.283  -1.163  1.00 27.63           H  
ATOM    424  CA  GLY A  29     -17.313  48.466  -1.718  1.00 27.63           C  
ATOM    425  HA2 GLY A  29     -17.321  48.294  -2.794  1.00 27.63           H  
ATOM    426  HA3 GLY A  29     -16.407  49.030  -1.495  1.00 27.63           H  
ATOM    427  C   GLY A  29     -17.138  47.088  -1.061  1.00 27.63           C  
ATOM    428  O   GLY A  29     -16.703  46.182  -1.756  1.00 27.63           O  
ATOM    429  N   LEU A  30     -17.304  46.952   0.262  1.00 29.74           N  
ATOM    430  H   LEU A  30     -17.769  47.697   0.761  1.00 29.74           H  
ATOM    431  CA  LEU A  30     -16.486  45.981   1.020  1.00 29.74           C  
ATOM    432  HA  LEU A  30     -15.593  45.782   0.428  1.00 29.74           H  
ATOM    433  C   LEU A  30     -17.080  44.575   1.221  1.00 29.74           C  
ATOM    434  CB  LEU A  30     -15.995  46.585   2.354  1.00 29.74           C  
ATOM    435  HB2 LEU A  30     -15.438  45.810   2.880  1.00 29.74           H  
ATOM    436  HB3 LEU A  30     -16.863  46.849   2.959  1.00 29.74           H  
ATOM    437  O   LEU A  30     -16.745  43.642   0.502  1.00 29.74           O  
ATOM    438  CG  LEU A  30     -15.078  47.813   2.257  1.00 29.74           C  
ATOM    439  HG  LEU A  30     -15.604  48.622   1.749  1.00 29.74           H  
ATOM    440  CD1 LEU A  30     -14.730  48.274   3.674  1.00 29.74           C  
ATOM    441 HD11 LEU A  30     -15.641  48.514   4.222  1.00 29.74           H  
ATOM    442 HD12 LEU A  30     -14.102  49.164   3.627  1.00 29.74           H  
ATOM    443 HD13 LEU A  30     -14.190  47.486   4.201  1.00 29.74           H  
ATOM    444  CD2 LEU A  30     -13.772  47.522   1.517  1.00 29.74           C  
ATOM    445 HD21 LEU A  30     -13.977  47.285   0.473  1.00 29.74           H  
ATOM    446 HD22 LEU A  30     -13.257  46.680   1.978  1.00 29.74           H  
ATOM    447 HD23 LEU A  30     -13.125  48.399   1.545  1.00 29.74           H  
ATOM    448  N   VAL A  31     -17.829  44.378   2.311  1.00 32.32           N  
ATOM    449  H   VAL A  31     -18.129  45.187   2.835  1.00 32.32           H  
ATOM    450  CA  VAL A  31     -17.955  43.061   2.959  1.00 32.32           C  
ATOM    451  HA  VAL A  31     -17.104  42.463   2.634  1.00 32.32           H  
ATOM    452  C   VAL A  31     -19.155  42.250   2.474  1.00 32.32           C  
ATOM    453  CB  VAL A  31     -17.824  43.125   4.496  1.00 32.32           C  
ATOM    454  HB  VAL A  31     -18.001  42.129   4.904  1.00 32.32           H  
ATOM    455  O   VAL A  31     -19.943  41.735   3.268  1.00 32.32           O  
ATOM    456  CG1 VAL A  31     -16.403  43.528   4.913  1.00 32.32           C  
ATOM    457 HG11 VAL A  31     -15.681  42.859   4.445  1.00 32.32           H  
ATOM    458 HG12 VAL A  31     -16.193  44.556   4.618  1.00 32.32           H  
ATOM    459 HG13 VAL A  31     -16.303  43.440   5.995  1.00 32.32           H  
ATOM    460  CG2 VAL A  31     -18.812  44.097   5.152  1.00 32.32           C  
ATOM    461 HG21 VAL A  31     -19.831  43.833   4.868  1.00 32.32           H  
ATOM    462 HG22 VAL A  31     -18.728  44.022   6.236  1.00 32.32           H  
ATOM    463 HG23 VAL A  31     -18.608  45.124   4.848  1.00 32.32           H  
ATOM    464  N   ASN A  32     -19.209  42.004   1.165  1.00 31.27           N  
ATOM    465  H   ASN A  32     -18.571  42.514   0.571  1.00 31.27           H  
ATOM    466  CA  ASN A  32     -19.565  40.658   0.717  1.00 31.27           C  
ATOM    467  HA  ASN A  32     -20.469  40.341   1.236  1.00 31.27           H  
ATOM    468  C   ASN A  32     -18.445  39.712   1.172  1.00 31.27           C  
ATOM    469  CB  ASN A  32     -19.887  40.608  -0.790  1.00 31.27           C  
ATOM    470  HB2 ASN A  32     -19.835  39.579  -1.146  1.00 31.27           H  
ATOM    471  HB3 ASN A  32     -20.910  40.958  -0.935  1.00 31.27           H  
ATOM    472  O   ASN A  32     -17.565  39.337   0.404  1.00 31.27           O  
ATOM    473  CG  ASN A  32     -19.001  41.480  -1.655  1.00 31.27           C  
ATOM    474  ND2 ASN A  32     -17.893  40.979  -2.140  1.00 31.27           N  
ATOM    475 HD21 ASN A  32     -17.292  41.605  -2.657  1.00 31.27           H  
ATOM    476 HD22 ASN A  32     -17.579  40.060  -1.862  1.00 31.27           H  
ATOM    477  OD1 ASN A  32     -19.309  42.637  -1.879  1.00 31.27           O  
ATOM    478  N   SER A  33     -18.477  39.376   2.466  1.00 30.71           N  
ATOM    479  H   SER A  33     -19.169  39.821   3.052  1.00 30.71           H  
ATOM    480  CA  SER A  33     -17.672  38.316   3.052  1.00 30.71           C  
ATOM    481  HA  SER A  33     -16.619  38.492   2.836  1.00 30.71           H  
ATOM    482  C   SER A  33     -18.100  37.013   2.403  1.00 30.71           C  
ATOM    483  CB  SER A  33     -17.856  38.233   4.571  1.00 30.71           C  
ATOM    484  HB2 SER A  33     -17.325  37.356   4.944  1.00 30.71           H  
ATOM    485  HB3 SER A  33     -18.915  38.130   4.808  1.00 30.71           H  
ATOM    486  O   SER A  33     -19.015  36.335   2.875  1.00 30.71           O  
ATOM    487  OG  SER A  33     -17.339  39.388   5.204  1.00 30.71           O  
ATOM    488  HG  SER A  33     -17.434  39.276   6.153  1.00 30.71           H  
ATOM    489  N   GLU A  34     -17.425  36.681   1.311  1.00 34.39           N  
ATOM    490  H   GLU A  34     -16.839  37.381   0.879  1.00 34.39           H  
ATOM    491  CA  GLU A  34     -17.335  35.334   0.788  1.00 34.39           C  
ATOM    492  HA  GLU A  34     -18.332  34.957   0.556  1.00 34.39           H  
ATOM    493  C   GLU A  34     -16.739  34.475   1.901  1.00 34.39           C  
ATOM    494  CB  GLU A  34     -16.503  35.331  -0.507  1.00 34.39           C  
ATOM    495  HB2 GLU A  34     -15.579  35.885  -0.340  1.00 34.39           H  
ATOM    496  HB3 GLU A  34     -16.254  34.305  -0.779  1.00 34.39           H  
ATOM    497  O   GLU A  34     -15.527  34.290   2.020  1.00 34.39           O  
ATOM    498  CG  GLU A  34     -17.304  35.966  -1.657  1.00 34.39           C  
ATOM    499  HG2 GLU A  34     -17.835  36.847  -1.296  1.00 34.39           H  
ATOM    500  HG3 GLU A  34     -18.058  35.254  -1.992  1.00 34.39           H  
ATOM    501  CD  GLU A  34     -16.409  36.397  -2.824  1.00 34.39           C  
ATOM    502  OE1 GLU A  34     -16.512  35.768  -3.901  1.00 34.39           O  
ATOM    503  OE2 GLU A  34     -15.678  37.397  -2.639  1.00 34.39           O  
ATOM    504  N   VAL A  35     -17.628  33.950   2.750  1.00 33.81           N  
ATOM    505  H   VAL A  35     -18.573  34.304   2.703  1.00 33.81           H  
ATOM    506  CA  VAL A  35     -17.396  32.708   3.472  1.00 33.81           C  
ATOM    507  HA  VAL A  35     -16.443  32.783   3.997  1.00 33.81           H  
ATOM    508  C   VAL A  35     -17.226  31.633   2.411  1.00 33.81           C  
ATOM    509  CB  VAL A  35     -18.485  32.360   4.515  1.00 33.81           C  
ATOM    510  HB  VAL A  35     -18.554  31.276   4.605  1.00 33.81           H  
ATOM    511  O   VAL A  35     -18.139  30.877   2.082  1.00 33.81           O  
ATOM    512  CG1 VAL A  35     -18.073  32.884   5.894  1.00 33.81           C  
ATOM    513 HG11 VAL A  35     -18.829  32.617   6.632  1.00 33.81           H  
ATOM    514 HG12 VAL A  35     -17.125  32.432   6.188  1.00 33.81           H  
ATOM    515 HG13 VAL A  35     -17.962  33.968   5.861  1.00 33.81           H  
ATOM    516  CG2 VAL A  35     -19.884  32.904   4.188  1.00 33.81           C  
ATOM    517 HG21 VAL A  35     -20.181  32.567   3.195  1.00 33.81           H  
ATOM    518 HG22 VAL A  35     -19.892  33.993   4.222  1.00 33.81           H  
ATOM    519 HG23 VAL A  35     -20.602  32.522   4.913  1.00 33.81           H  
ATOM    520  N   HIS A  36     -16.002  31.587   1.888  1.00 32.09           N  
ATOM    521  H   HIS A  36     -15.407  32.384   2.065  1.00 32.09           H  
ATOM    522  CA  HIS A  36     -15.337  30.358   1.535  1.00 32.09           C  
ATOM    523  HA  HIS A  36     -15.796  29.919   0.649  1.00 32.09           H  
ATOM    524  C   HIS A  36     -15.518  29.411   2.722  1.00 32.09           C  
ATOM    525  CB  HIS A  36     -13.850  30.638   1.256  1.00 32.09           C  
ATOM    526  HB2 HIS A  36     -13.454  31.336   1.994  1.00 32.09           H  
ATOM    527  HB3 HIS A  36     -13.299  29.704   1.368  1.00 32.09           H  
ATOM    528  O   HIS A  36     -14.715  29.374   3.655  1.00 32.09           O  
ATOM    529  CG  HIS A  36     -13.563  31.153  -0.129  1.00 32.09           C  
ATOM    530  CD2 HIS A  36     -13.630  32.448  -0.569  1.00 32.09           C  
ATOM    531  HD2 HIS A  36     -13.927  33.307   0.015  1.00 32.09           H  
ATOM    532  ND1 HIS A  36     -13.118  30.387  -1.184  1.00 32.09           N  
ATOM    533  HD1 HIS A  36     -12.911  29.399  -1.153  1.00 32.09           H  
ATOM    534  CE1 HIS A  36     -12.927  31.200  -2.235  1.00 32.09           C  
ATOM    535  HE1 HIS A  36     -12.567  30.892  -3.206  1.00 32.09           H  
ATOM    536  NE2 HIS A  36     -13.220  32.464  -1.907  1.00 32.09           N  
ATOM    537  N   ASN A  37     -16.601  28.635   2.680  1.00 30.65           N  
ATOM    538  H   ASN A  37     -17.311  28.846   1.992  1.00 30.65           H  
ATOM    539  CA  ASN A  37     -16.597  27.329   3.295  1.00 30.65           C  
ATOM    540  HA  ASN A  37     -16.300  27.412   4.341  1.00 30.65           H  
ATOM    541  C   ASN A  37     -15.507  26.553   2.566  1.00 30.65           C  
ATOM    542  CB  ASN A  37     -17.984  26.661   3.213  1.00 30.65           C  
ATOM    543  HB2 ASN A  37     -17.858  25.578   3.226  1.00 30.65           H  
ATOM    544  HB3 ASN A  37     -18.473  26.928   2.277  1.00 30.65           H  
ATOM    545  O   ASN A  37     -15.753  25.878   1.567  1.00 30.65           O  
ATOM    546  CG  ASN A  37     -18.877  26.996   4.393  1.00 30.65           C  
ATOM    547  ND2 ASN A  37     -20.175  26.927   4.215  1.00 30.65           N  
ATOM    548 HD21 ASN A  37     -20.740  27.104   5.033  1.00 30.65           H  
ATOM    549 HD22 ASN A  37     -20.541  26.593   3.335  1.00 30.65           H  
ATOM    550  OD1 ASN A  37     -18.446  27.304   5.491  1.00 30.65           O  
ATOM    551  N   GLU A  38     -14.290  26.645   3.098  1.00 32.78           N  
ATOM    552  H   GLU A  38     -14.134  27.365   3.789  1.00 32.78           H  
ATOM    553  CA  GLU A  38     -13.235  25.671   2.878  1.00 32.78           C  
ATOM    554  HA  GLU A  38     -13.222  25.450   1.810  1.00 32.78           H  
ATOM    555  C   GLU A  38     -13.596  24.345   3.577  1.00 32.78           C  
ATOM    556  CB  GLU A  38     -11.843  26.228   3.223  1.00 32.78           C  
ATOM    557  HB2 GLU A  38     -11.868  26.717   4.197  1.00 32.78           H  
ATOM    558  HB3 GLU A  38     -11.135  25.400   3.265  1.00 32.78           H  
ATOM    559  O   GLU A  38     -12.794  23.697   4.247  1.00 32.78           O  
ATOM    560  CG  GLU A  38     -11.350  27.207   2.147  1.00 32.78           C  
ATOM    561  HG2 GLU A  38     -11.998  28.083   2.143  1.00 32.78           H  
ATOM    562  HG3 GLU A  38     -11.420  26.731   1.169  1.00 32.78           H  
ATOM    563  CD  GLU A  38      -9.898  27.625   2.408  1.00 32.78           C  
ATOM    564  OE1 GLU A  38      -8.997  26.829   2.057  1.00 32.78           O  
ATOM    565  OE2 GLU A  38      -9.702  28.724   2.972  1.00 32.78           O  
ATOM    566  N   ASP A  39     -14.755  23.819   3.181  1.00 35.39           N  
ATOM    567  H   ASP A  39     -15.383  24.438   2.688  1.00 35.39           H  
ATOM    568  CA  ASP A  39     -14.908  22.422   2.799  1.00 35.39           C  
ATOM    569  HA  ASP A  39     -14.491  21.817   3.604  1.00 35.39           H  
ATOM    570  C   ASP A  39     -14.074  22.096   1.528  1.00 35.39           C  
ATOM    571  CB  ASP A  39     -16.399  22.057   2.701  1.00 35.39           C  
ATOM    572  HB2 ASP A  39     -16.902  22.760   2.037  1.00 35.39           H  
ATOM    573  HB3 ASP A  39     -16.498  21.058   2.277  1.00 35.39           H  
ATOM    574  O   ASP A  39     -14.377  21.175   0.784  1.00 35.39           O  
ATOM    575  CG  ASP A  39     -17.074  22.045   4.080  1.00 35.39           C  
ATOM    576  OD1 ASP A  39     -16.541  21.345   4.979  1.00 35.39           O  
ATOM    577  OD2 ASP A  39     -18.119  22.719   4.221  1.00 35.39           O  
ATOM    578  N   GLY A  40     -12.910  22.750   1.366  1.00 33.82           N  
ATOM    579  H   GLY A  40     -12.785  23.571   1.941  1.00 33.82           H  
ATOM    580  CA  GLY A  40     -11.646  22.149   0.920  1.00 33.82           C  
ATOM    581  HA2 GLY A  40     -10.877  22.920   0.876  1.00 33.82           H  
ATOM    582  HA3 GLY A  40     -11.777  21.728  -0.077  1.00 33.82           H  
ATOM    583  C   GLY A  40     -11.158  21.032   1.860  1.00 33.82           C  
ATOM    584  O   GLY A  40     -10.135  20.404   1.618  1.00 33.82           O  
ATOM    585  N   ARG A  41     -11.970  20.688   2.871  1.00 32.80           N  
ATOM    586  H   ARG A  41     -12.657  21.380   3.132  1.00 32.80           H  
ATOM    587  CA  ARG A  41     -12.250  19.297   3.260  1.00 32.80           C  
ATOM    588  HA  ARG A  41     -11.290  18.821   3.463  1.00 32.80           H  
ATOM    589  C   ARG A  41     -12.899  18.425   2.170  1.00 32.80           C  
ATOM    590  CB  ARG A  41     -13.093  19.231   4.530  1.00 32.80           C  
ATOM    591  HB2 ARG A  41     -14.070  19.677   4.343  1.00 32.80           H  
ATOM    592  HB3 ARG A  41     -13.245  18.183   4.791  1.00 32.80           H  
ATOM    593  O   ARG A  41     -13.148  17.252   2.442  1.00 32.80           O  
ATOM    594  CG  ARG A  41     -12.429  19.928   5.715  1.00 32.80           C  
ATOM    595  HG2 ARG A  41     -12.444  21.007   5.565  1.00 32.80           H  
ATOM    596  HG3 ARG A  41     -11.403  19.581   5.837  1.00 32.80           H  
ATOM    597  CD  ARG A  41     -13.252  19.558   6.944  1.00 32.80           C  
ATOM    598  HD2 ARG A  41     -13.142  18.491   7.136  1.00 32.80           H  
ATOM    599  HD3 ARG A  41     -14.298  19.776   6.730  1.00 32.80           H  
ATOM    600  NE  ARG A  41     -12.840  20.330   8.122  1.00 32.80           N  
ATOM    601  HE  ARG A  41     -12.173  21.070   7.960  1.00 32.80           H  
ATOM    602  NH1 ARG A  41     -14.365  19.393   9.548  1.00 32.80           N  
ATOM    603 HH11 ARG A  41     -14.696  18.842   8.770  1.00 32.80           H  
ATOM    604 HH12 ARG A  41     -14.894  19.429  10.408  1.00 32.80           H  
ATOM    605  NH2 ARG A  41     -13.101  21.101  10.240  1.00 32.80           N  
ATOM    606 HH21 ARG A  41     -12.449  21.844  10.029  1.00 32.80           H  
ATOM    607 HH22 ARG A  41     -13.594  21.095  11.121  1.00 32.80           H  
ATOM    608  CZ  ARG A  41     -13.430  20.268   9.297  1.00 32.80           C  
ATOM    609  N   ASN A  42     -12.930  18.868   0.913  1.00 33.36           N  
ATOM    610  H   ASN A  42     -13.024  19.862   0.756  1.00 33.36           H  
ATOM    611  CA  ASN A  42     -12.331  18.081  -0.161  1.00 33.36           C  
ATOM    612  HA  ASN A  42     -12.819  17.106  -0.151  1.00 33.36           H  
ATOM    613  C   ASN A  42     -10.839  17.832   0.132  1.00 33.36           C  
ATOM    614  CB  ASN A  42     -12.572  18.703  -1.549  1.00 33.36           C  
ATOM    615  HB2 ASN A  42     -13.614  19.006  -1.647  1.00 33.36           H  
ATOM    616  HB3 ASN A  42     -11.934  19.575  -1.691  1.00 33.36           H  
ATOM    617  O   ASN A  42      -9.944  18.193  -0.629  1.00 33.36           O  
ATOM    618  CG  ASN A  42     -12.288  17.659  -2.625  1.00 33.36           C  
ATOM    619  ND2 ASN A  42     -11.506  17.963  -3.629  1.00 33.36           N  
ATOM    620 HD21 ASN A  42     -10.889  18.760  -3.565  1.00 33.36           H  
ATOM    621 HD22 ASN A  42     -11.183  17.173  -4.169  1.00 33.36           H  
ATOM    622  OD1 ASN A  42     -12.768  16.541  -2.541  1.00 33.36           O  
ATOM    623  N   GLY A  43     -10.584  17.144   1.248  1.00 33.11           N  
ATOM    624  H   GLY A  43     -11.391  16.895   1.802  1.00 33.11           H  
ATOM    625  CA  GLY A  43      -9.525  16.175   1.253  1.00 33.11           C  
ATOM    626  HA2 GLY A  43      -9.460  15.675   2.219  1.00 33.11           H  
ATOM    627  HA3 GLY A  43      -8.573  16.637   0.994  1.00 33.11           H  
ATOM    628  C   GLY A  43      -9.953  15.189   0.192  1.00 33.11           C  
ATOM    629  O   GLY A  43     -10.805  14.340   0.458  1.00 33.11           O  
ATOM    630  N   ASP A  44      -9.384  15.360  -0.999  1.00 30.80           N  
ATOM    631  H   ASP A  44      -8.910  16.233  -1.184  1.00 30.80           H  
ATOM    632  CA  ASP A  44      -9.335  14.341  -2.020  1.00 30.80           C  
ATOM    633  HA  ASP A  44     -10.344  14.112  -2.361  1.00 30.80           H  
ATOM    634  C   ASP A  44      -8.722  13.101  -1.353  1.00 30.80           C  
ATOM    635  CB  ASP A  44      -8.500  14.817  -3.227  1.00 30.80           C  
ATOM    636  HB2 ASP A  44      -8.348  13.970  -3.896  1.00 30.80           H  
ATOM    637  HB3 ASP A  44      -7.519  15.140  -2.880  1.00 30.80           H  
ATOM    638  O   ASP A  44      -7.516  12.839  -1.436  1.00 30.80           O  
ATOM    639  CG  ASP A  44      -9.153  15.943  -4.033  1.00 30.80           C  
ATOM    640  OD1 ASP A  44     -10.165  15.668  -4.714  1.00 30.80           O  
ATOM    641  OD2 ASP A  44      -8.619  17.072  -3.994  1.00 30.80           O  
ATOM    642  N   VAL A  45      -9.587  12.288  -0.729  1.00 37.11           N  
ATOM    643  H   VAL A  45     -10.481  12.707  -0.518  1.00 37.11           H  
ATOM    644  CA  VAL A  45      -9.584  10.843  -0.926  1.00 37.11           C  
ATOM    645  HA  VAL A  45      -8.655  10.420  -0.542  1.00 37.11           H  
ATOM    646  C   VAL A  45      -9.593  10.688  -2.427  1.00 37.11           C  
ATOM    647  CB  VAL A  45     -10.783  10.117  -0.275  1.00 37.11           C  
ATOM    648  HB  VAL A  45     -10.916   9.159  -0.778  1.00 37.11           H  
ATOM    649  O   VAL A  45     -10.645  10.624  -3.059  1.00 37.11           O  
ATOM    650  CG1 VAL A  45     -10.448   9.801   1.185  1.00 37.11           C  
ATOM    651 HG11 VAL A  45     -11.275   9.262   1.647  1.00 37.11           H  
ATOM    652 HG12 VAL A  45      -9.551   9.183   1.233  1.00 37.11           H  
ATOM    653 HG13 VAL A  45     -10.274  10.730   1.728  1.00 37.11           H  
ATOM    654  CG2 VAL A  45     -12.124  10.868  -0.308  1.00 37.11           C  
ATOM    655 HG21 VAL A  45     -12.065  11.789   0.272  1.00 37.11           H  
ATOM    656 HG22 VAL A  45     -12.909  10.237   0.109  1.00 37.11           H  
ATOM    657 HG23 VAL A  45     -12.396  11.116  -1.334  1.00 37.11           H  
ATOM    658  N   SER A  46      -8.377  10.794  -2.971  1.00 32.73           N  
ATOM    659  H   SER A  46      -7.614  10.989  -2.338  1.00 32.73           H  
ATOM    660  CA  SER A  46      -8.101  10.874  -4.390  1.00 32.73           C  
ATOM    661  HA  SER A  46      -8.378  11.852  -4.785  1.00 32.73           H  
ATOM    662  C   SER A  46      -8.959   9.797  -5.003  1.00 32.73           C  
ATOM    663  CB  SER A  46      -6.613  10.598  -4.625  1.00 32.73           C  
ATOM    664  HB2 SER A  46      -6.387  10.668  -5.689  1.00 32.73           H  
ATOM    665  HB3 SER A  46      -6.379   9.590  -4.281  1.00 32.73           H  
ATOM    666  O   SER A  46      -8.980   8.703  -4.431  1.00 32.73           O  
ATOM    667  OG  SER A  46      -5.805  11.514  -3.905  1.00 32.73           O  
ATOM    668  HG  SER A  46      -6.365  12.151  -3.455  1.00 32.73           H  
ATOM    669  N   GLN A  47      -9.720  10.112  -6.061  1.00 31.91           N  
ATOM    670  H   GLN A  47      -9.742  11.072  -6.372  1.00 31.91           H  
ATOM    671  CA  GLN A  47     -10.593   9.144  -6.736  1.00 31.91           C  
ATOM    672  HA  GLN A  47     -11.127   8.591  -5.963  1.00 31.91           H  
ATOM    673  C   GLN A  47      -9.723   8.123  -7.473  1.00 31.91           C  
ATOM    674  CB  GLN A  47     -11.679   9.810  -7.582  1.00 31.91           C  
ATOM    675  HB2 GLN A  47     -12.186   9.031  -8.151  1.00 31.91           H  
ATOM    676  HB3 GLN A  47     -12.415  10.261  -6.916  1.00 31.91           H  
ATOM    677  O   GLN A  47      -9.564   8.082  -8.692  1.00 31.91           O  
ATOM    678  CG  GLN A  47     -11.174  10.895  -8.538  1.00 31.91           C  
ATOM    679  HG2 GLN A  47     -10.218  10.603  -8.972  1.00 31.91           H  
ATOM    680  HG3 GLN A  47     -11.039  11.831  -7.997  1.00 31.91           H  
ATOM    681  CD  GLN A  47     -12.185  11.101  -9.652  1.00 31.91           C  
ATOM    682  NE2 GLN A  47     -11.989  10.483 -10.795  1.00 31.91           N  
ATOM    683 HE21 GLN A  47     -11.193   9.871 -10.910  1.00 31.91           H  
ATOM    684 HE22 GLN A  47     -12.704  10.625 -11.494  1.00 31.91           H  
ATOM    685  OE1 GLN A  47     -13.192  11.767  -9.510  1.00 31.91           O  
ATOM    686  N   PHE A  48      -9.078   7.367  -6.607  1.00 36.01           N  
ATOM    687  H   PHE A  48      -9.330   7.536  -5.643  1.00 36.01           H  
ATOM    688  CA  PHE A  48      -8.080   6.370  -6.755  1.00 36.01           C  
ATOM    689  HA  PHE A  48      -7.201   6.768  -7.261  1.00 36.01           H  
ATOM    690  C   PHE A  48      -8.781   5.298  -7.556  1.00 36.01           C  
ATOM    691  CB  PHE A  48      -7.748   5.868  -5.348  1.00 36.01           C  
ATOM    692  HB2 PHE A  48      -8.653   5.860  -4.740  1.00 36.01           H  
ATOM    693  HB3 PHE A  48      -7.507   4.816  -5.505  1.00 36.01           H  
ATOM    694  O   PHE A  48      -9.810   4.788  -7.092  1.00 36.01           O  
ATOM    695  CG  PHE A  48      -6.620   6.525  -4.547  1.00 36.01           C  
ATOM    696  CD1 PHE A  48      -5.404   6.896  -5.156  1.00 36.01           C  
ATOM    697  HD1 PHE A  48      -5.278   6.789  -6.223  1.00 36.01           H  
ATOM    698  CD2 PHE A  48      -6.739   6.637  -3.144  1.00 36.01           C  
ATOM    699  HD2 PHE A  48      -7.665   6.354  -2.666  1.00 36.01           H  
ATOM    700  CE1 PHE A  48      -4.324   7.353  -4.377  1.00 36.01           C  
ATOM    701  HE1 PHE A  48      -3.395   7.628  -4.854  1.00 36.01           H  
ATOM    702  CE2 PHE A  48      -5.659   7.090  -2.362  1.00 36.01           C  
ATOM    703  HE2 PHE A  48      -5.766   7.174  -1.291  1.00 36.01           H  
ATOM    704  CZ  PHE A  48      -4.448   7.444  -2.979  1.00 36.01           C  
ATOM    705  HZ  PHE A  48      -3.620   7.799  -2.384  1.00 36.01           H  
ATOM    706  N   PRO A  49      -8.320   5.033  -8.785  1.00 34.61           N  
ATOM    707  CA  PRO A  49      -9.030   4.123  -9.645  1.00 34.61           C  
ATOM    708  HA  PRO A  49     -10.017   4.523  -9.876  1.00 34.61           H  
ATOM    709  C   PRO A  49      -9.173   2.803  -8.896  1.00 34.61           C  
ATOM    710  CB  PRO A  49      -8.199   4.035 -10.930  1.00 34.61           C  
ATOM    711  HB2 PRO A  49      -8.213   3.034 -11.362  1.00 34.61           H  
ATOM    712  HB3 PRO A  49      -8.578   4.759 -11.650  1.00 34.61           H  
ATOM    713  O   PRO A  49      -8.177   2.182  -8.523  1.00 34.61           O  
ATOM    714  CG  PRO A  49      -6.794   4.453 -10.490  1.00 34.61           C  
ATOM    715  HG2 PRO A  49      -6.268   3.599 -10.063  1.00 34.61           H  
ATOM    716  HG3 PRO A  49      -6.222   4.887 -11.311  1.00 34.61           H  
ATOM    717  CD  PRO A  49      -7.077   5.474  -9.395  1.00 34.61           C  
ATOM    718  HD2 PRO A  49      -6.253   5.482  -8.680  1.00 34.61           H  
ATOM    719  HD3 PRO A  49      -7.220   6.463  -9.829  1.00 34.61           H  
ATOM    720  N   TYR A  50     -10.423   2.380  -8.690  1.00 34.02           N  
ATOM    721  H   TYR A  50     -11.183   3.007  -8.911  1.00 34.02           H  
ATOM    722  CA  TYR A  50     -10.751   0.997  -8.367  1.00 34.02           C  
ATOM    723  HA  TYR A  50     -10.118   0.659  -7.547  1.00 34.02           H  
ATOM    724  C   TYR A  50     -10.388   0.167  -9.601  1.00 34.02           C  
ATOM    725  CB  TYR A  50     -12.223   0.860  -7.927  1.00 34.02           C  
ATOM    726  HB2 TYR A  50     -12.807   1.694  -8.316  1.00 34.02           H  
ATOM    727  HB3 TYR A  50     -12.648  -0.044  -8.363  1.00 34.02           H  
ATOM    728  O   TYR A  50     -11.236  -0.261 -10.380  1.00 34.02           O  
ATOM    729  CG  TYR A  50     -12.424   0.761  -6.425  1.00 34.02           C  
ATOM    730  CD1 TYR A  50     -12.631  -0.500  -5.827  1.00 34.02           C  
ATOM    731  HD1 TYR A  50     -12.631  -1.390  -6.438  1.00 34.02           H  
ATOM    732  CD2 TYR A  50     -12.429   1.923  -5.629  1.00 34.02           C  
ATOM    733  HD2 TYR A  50     -12.246   2.886  -6.083  1.00 34.02           H  
ATOM    734  CE1 TYR A  50     -12.861  -0.599  -4.441  1.00 34.02           C  
ATOM    735  HE1 TYR A  50     -13.036  -1.559  -3.980  1.00 34.02           H  
ATOM    736  CE2 TYR A  50     -12.666   1.829  -4.244  1.00 34.02           C  
ATOM    737  HE2 TYR A  50     -12.664   2.726  -3.642  1.00 34.02           H  
ATOM    738  OH  TYR A  50     -13.126   0.479  -2.314  1.00 34.02           O  
ATOM    739  HH  TYR A  50     -13.126   1.353  -1.918  1.00 34.02           H  
ATOM    740  CZ  TYR A  50     -12.888   0.567  -3.649  1.00 34.02           C  
ATOM    741  N   VAL A  51      -9.081   0.003  -9.814  1.00 41.00           N  
ATOM    742  H   VAL A  51      -8.450   0.471  -9.180  1.00 41.00           H  
ATOM    743  CA  VAL A  51      -8.527  -0.978 -10.723  1.00 41.00           C  
ATOM    744  HA  VAL A  51      -8.971  -0.858 -11.711  1.00 41.00           H  
ATOM    745  C   VAL A  51      -8.958  -2.299 -10.122  1.00 41.00           C  
ATOM    746  CB  VAL A  51      -6.995  -0.867 -10.834  1.00 41.00           C  
ATOM    747  HB  VAL A  51      -6.550  -1.049  -9.856  1.00 41.00           H  
ATOM    748  O   VAL A  51      -8.480  -2.697  -9.058  1.00 41.00           O  
ATOM    749  CG1 VAL A  51      -6.463  -1.894 -11.841  1.00 41.00           C  
ATOM    750 HG11 VAL A  51      -6.934  -1.746 -12.813  1.00 41.00           H  
ATOM    751 HG12 VAL A  51      -5.384  -1.785 -11.950  1.00 41.00           H  
ATOM    752 HG13 VAL A  51      -6.677  -2.904 -11.491  1.00 41.00           H  
ATOM    753  CG2 VAL A  51      -6.541   0.521 -11.301  1.00 41.00           C  
ATOM    754 HG21 VAL A  51      -7.030   0.780 -12.241  1.00 41.00           H  
ATOM    755 HG22 VAL A  51      -5.460   0.532 -11.437  1.00 41.00           H  
ATOM    756 HG23 VAL A  51      -6.792   1.261 -10.542  1.00 41.00           H  
ATOM    757  N   GLU A  52      -9.944  -2.926 -10.753  1.00 38.60           N  
ATOM    758  H   GLU A  52     -10.400  -2.474 -11.533  1.00 38.60           H  
ATOM    759  CA  GLU A  52     -10.448  -4.211 -10.311  1.00 38.60           C  
ATOM    760  HA  GLU A  52     -10.697  -4.140  -9.252  1.00 38.60           H  
ATOM    761  C   GLU A  52      -9.325  -5.232 -10.481  1.00 38.60           C  
ATOM    762  CB  GLU A  52     -11.734  -4.580 -11.057  1.00 38.60           C  
ATOM    763  HB2 GLU A  52     -11.526  -4.694 -12.121  1.00 38.60           H  
ATOM    764  HB3 GLU A  52     -12.462  -3.780 -10.919  1.00 38.60           H  
ATOM    765  O   GLU A  52      -9.058  -5.748 -11.567  1.00 38.60           O  
ATOM    766  CG  GLU A  52     -12.303  -5.885 -10.483  1.00 38.60           C  
ATOM    767  HG2 GLU A  52     -11.607  -6.700 -10.678  1.00 38.60           H  
ATOM    768  HG3 GLU A  52     -12.389  -5.776  -9.401  1.00 38.60           H  
ATOM    769  CD  GLU A  52     -13.673  -6.258 -11.061  1.00 38.60           C  
ATOM    770  OE1 GLU A  52     -14.377  -7.024 -10.365  1.00 38.60           O  
ATOM    771  OE2 GLU A  52     -13.988  -5.815 -12.187  1.00 38.60           O  
ATOM    772  N   PHE A  53      -8.607  -5.467  -9.386  1.00 44.70           N  
ATOM    773  H   PHE A  53      -8.755  -4.846  -8.604  1.00 44.70           H  
ATOM    774  CA  PHE A  53      -7.470  -6.364  -9.339  1.00 44.70           C  
ATOM    775  HA  PHE A  53      -6.872  -6.209 -10.237  1.00 44.70           H  
ATOM    776  C   PHE A  53      -7.947  -7.808  -9.384  1.00 44.70           C  
ATOM    777  CB  PHE A  53      -6.611  -6.032  -8.118  1.00 44.70           C  
ATOM    778  HB2 PHE A  53      -7.261  -5.997  -7.243  1.00 44.70           H  
ATOM    779  HB3 PHE A  53      -5.888  -6.833  -7.959  1.00 44.70           H  
ATOM    780  O   PHE A  53      -7.978  -8.519  -8.375  1.00 44.70           O  
ATOM    781  CG  PHE A  53      -5.852  -4.728  -8.247  1.00 44.70           C  
ATOM    782  CD1 PHE A  53      -5.045  -4.480  -9.373  1.00 44.70           C  
ATOM    783  HD1 PHE A  53      -4.918  -5.231 -10.139  1.00 44.70           H  
ATOM    784  CD2 PHE A  53      -6.014  -3.724  -7.279  1.00 44.70           C  
ATOM    785  HD2 PHE A  53      -6.660  -3.893  -6.430  1.00 44.70           H  
ATOM    786  CE1 PHE A  53      -4.466  -3.216  -9.550  1.00 44.70           C  
ATOM    787  HE1 PHE A  53      -3.927  -2.997 -10.460  1.00 44.70           H  
ATOM    788  CE2 PHE A  53      -5.388  -2.476  -7.432  1.00 44.70           C  
ATOM    789  HE2 PHE A  53      -5.534  -1.703  -6.692  1.00 44.70           H  
ATOM    790  CZ  PHE A  53      -4.622  -2.215  -8.576  1.00 44.70           C  
ATOM    791  HZ  PHE A  53      -4.186  -1.238  -8.721  1.00 44.70           H  
ATOM    792  N   THR A  54      -8.295  -8.239 -10.597  1.00 47.98           N  
ATOM    793  H   THR A  54      -8.365  -7.550 -11.332  1.00 47.98           H  
ATOM    794  CA  THR A  54      -8.538  -9.639 -10.919  1.00 47.98           C  
ATOM    795  HA  THR A  54      -9.447  -9.941 -10.398  1.00 47.98           H  
ATOM    796  C   THR A  54      -7.365 -10.471 -10.389  1.00 47.98           C  
ATOM    797  CB  THR A  54      -8.766  -9.874 -12.424  1.00 47.98           C  
ATOM    798  HB  THR A  54      -9.135 -10.892 -12.545  1.00 47.98           H  
ATOM    799  O   THR A  54      -6.193 -10.081 -10.455  1.00 47.98           O  
ATOM    800  CG2 THR A  54      -9.780  -8.924 -13.061  1.00 47.98           C  
ATOM    801 HG21 THR A  54      -9.393  -7.905 -13.091  1.00 47.98           H  
ATOM    802 HG22 THR A  54     -10.706  -8.932 -12.486  1.00 47.98           H  
ATOM    803 HG23 THR A  54      -9.999  -9.249 -14.078  1.00 47.98           H  
ATOM    804  OG1 THR A  54      -7.558  -9.772 -13.131  1.00 47.98           O  
ATOM    805  HG1 THR A  54      -7.639  -9.071 -13.782  1.00 47.98           H  
ATOM    806  N   GLY A  55      -7.671 -11.614  -9.771  1.00 54.38           N  
ATOM    807  H   GLY A  55      -8.646 -11.863  -9.689  1.00 54.38           H  
ATOM    808  CA  GLY A  55      -6.689 -12.346  -8.960  1.00 54.38           C  
ATOM    809  HA2 GLY A  55      -6.292 -11.672  -8.200  1.00 54.38           H  
ATOM    810  HA3 GLY A  55      -7.191 -13.172  -8.458  1.00 54.38           H  
ATOM    811  C   GLY A  55      -5.499 -12.923  -9.740  1.00 54.38           C  
ATOM    812  O   GLY A  55      -4.546 -13.396  -9.128  1.00 54.38           O  
ATOM    813  N   ARG A  56      -5.550 -12.900 -11.079  1.00 60.44           N  
ATOM    814  H   ARG A  56      -6.315 -12.391 -11.498  1.00 60.44           H  
ATOM    815  CA  ARG A  56      -4.469 -13.354 -11.963  1.00 60.44           C  
ATOM    816  HA  ARG A  56      -4.018 -14.261 -11.560  1.00 60.44           H  
ATOM    817  C   ARG A  56      -3.346 -12.331 -12.015  1.00 60.44           C  
ATOM    818  CB  ARG A  56      -5.016 -13.620 -13.378  1.00 60.44           C  
ATOM    819  HB2 ARG A  56      -4.187 -13.855 -14.044  1.00 60.44           H  
ATOM    820  HB3 ARG A  56      -5.486 -12.711 -13.754  1.00 60.44           H  
ATOM    821  O   ARG A  56      -2.209 -12.672 -11.699  1.00 60.44           O  
ATOM    822  CG  ARG A  56      -6.047 -14.756 -13.446  1.00 60.44           C  
ATOM    823  HG2 ARG A  56      -6.868 -14.550 -12.759  1.00 60.44           H  
ATOM    824  HG3 ARG A  56      -6.454 -14.780 -14.456  1.00 60.44           H  
ATOM    825  CD  ARG A  56      -5.432 -16.126 -13.117  1.00 60.44           C  
ATOM    826  HD2 ARG A  56      -4.992 -16.089 -12.120  1.00 60.44           H  
ATOM    827  HD3 ARG A  56      -4.633 -16.342 -13.826  1.00 60.44           H  
ATOM    828  NE  ARG A  56      -6.441 -17.205 -13.138  1.00 60.44           N  
ATOM    829  HE  ARG A  56      -6.743 -17.550 -12.238  1.00 60.44           H  
ATOM    830  NH1 ARG A  56      -6.636 -17.431 -15.418  1.00 60.44           N  
ATOM    831 HH11 ARG A  56      -7.065 -17.863 -16.224  1.00 60.44           H  
ATOM    832 HH12 ARG A  56      -5.968 -16.685 -15.544  1.00 60.44           H  
ATOM    833  NH2 ARG A  56      -7.860 -18.720 -14.071  1.00 60.44           N  
ATOM    834 HH21 ARG A  56      -8.158 -19.014 -13.152  1.00 60.44           H  
ATOM    835 HH22 ARG A  56      -8.252 -19.166 -14.887  1.00 60.44           H  
ATOM    836  CZ  ARG A  56      -6.970 -17.777 -14.206  1.00 60.44           C  
ATOM    837  N   ASP A  57      -3.683 -11.084 -12.318  1.00 61.85           N  
ATOM    838  H   ASP A  57      -4.647 -10.904 -12.558  1.00 61.85           H  
ATOM    839  CA  ASP A  57      -2.726 -10.039 -12.694  1.00 61.85           C  
ATOM    840  HA  ASP A  57      -1.778 -10.515 -12.946  1.00 61.85           H  
ATOM    841  C   ASP A  57      -2.421  -9.078 -11.540  1.00 61.85           C  
ATOM    842  CB  ASP A  57      -3.217  -9.360 -13.979  1.00 61.85           C  
ATOM    843  HB2 ASP A  57      -2.456  -8.671 -14.345  1.00 61.85           H  
ATOM    844  HB3 ASP A  57      -4.130  -8.802 -13.770  1.00 61.85           H  
ATOM    845  O   ASP A  57      -1.966  -7.955 -11.745  1.00 61.85           O  
ATOM    846  CG  ASP A  57      -3.484 -10.432 -15.038  1.00 61.85           C  
ATOM    847  OD1 ASP A  57      -2.528 -11.183 -15.337  1.00 61.85           O  
ATOM    848  OD2 ASP A  57      -4.664 -10.597 -15.416  1.00 61.85           O  
ATOM    849  N   SER A  58      -2.647  -9.533 -10.305  1.00 71.25           N  
ATOM    850  H   SER A  58      -3.018 -10.468 -10.206  1.00 71.25           H  
ATOM    851  CA  SER A  58      -2.415  -8.771  -9.083  1.00 71.25           C  
ATOM    852  HA  SER A  58      -1.811  -7.900  -9.336  1.00 71.25           H  
ATOM    853  C   SER A  58      -1.630  -9.537  -8.021  1.00 71.25           C  
ATOM    854  CB  SER A  58      -3.739  -8.249  -8.522  1.00 71.25           C  
ATOM    855  HB2 SER A  58      -4.173  -7.556  -9.243  1.00 71.25           H  
ATOM    856  HB3 SER A  58      -3.540  -7.708  -7.597  1.00 71.25           H  
ATOM    857  O   SER A  58      -1.691 -10.764  -7.916  1.00 71.25           O  
ATOM    858  OG  SER A  58      -4.668  -9.290  -8.256  1.00 71.25           O  
ATOM    859  HG  SER A  58      -5.120  -9.488  -9.080  1.00 71.25           H  
ATOM    860  N   VAL A  59      -0.897  -8.775  -7.211  1.00 72.18           N  
ATOM    861  H   VAL A  59      -0.917  -7.780  -7.379  1.00 72.18           H  
ATOM    862  CA  VAL A  59      -0.277  -9.201  -5.956  1.00 72.18           C  
ATOM    863  HA  VAL A  59      -0.302 -10.290  -5.901  1.00 72.18           H  
ATOM    864  C   VAL A  59      -1.088  -8.671  -4.772  1.00 72.18           C  
ATOM    865  CB  VAL A  59       1.204  -8.770  -5.865  1.00 72.18           C  
ATOM    866  HB  VAL A  59       1.591  -9.106  -4.903  1.00 72.18           H  
ATOM    867  O   VAL A  59      -1.792  -7.661  -4.871  1.00 72.18           O  
ATOM    868  CG1 VAL A  59       2.034  -9.448  -6.961  1.00 72.18           C  
ATOM    869 HG11 VAL A  59       1.900 -10.529  -6.918  1.00 72.18           H  
ATOM    870 HG12 VAL A  59       1.734  -9.078  -7.942  1.00 72.18           H  
ATOM    871 HG13 VAL A  59       3.090  -9.220  -6.817  1.00 72.18           H  
ATOM    872  CG2 VAL A  59       1.419  -7.253  -5.960  1.00 72.18           C  
ATOM    873 HG21 VAL A  59       2.475  -7.028  -5.816  1.00 72.18           H  
ATOM    874 HG22 VAL A  59       0.851  -6.742  -5.182  1.00 72.18           H  
ATOM    875 HG23 VAL A  59       1.111  -6.881  -6.937  1.00 72.18           H  
ATOM    876  N   THR A  60      -0.984  -9.341  -3.625  1.00 73.97           N  
ATOM    877  H   THR A  60      -0.378 -10.147  -3.576  1.00 73.97           H  
ATOM    878  CA  THR A  60      -1.398  -8.765  -2.341  1.00 73.97           C  
ATOM    879  HA  THR A  60      -2.451  -8.484  -2.380  1.00 73.97           H  
ATOM    880  C   THR A  60      -0.566  -7.522  -2.061  1.00 73.97           C  
ATOM    881  CB  THR A  60      -1.183  -9.757  -1.189  1.00 73.97           C  
ATOM    882  HB  THR A  60      -1.237  -9.231  -0.236  1.00 73.97           H  
ATOM    883  O   THR A  60       0.660  -7.564  -2.149  1.00 73.97           O  
ATOM    884  CG2 THR A  60      -2.240 -10.858  -1.205  1.00 73.97           C  
ATOM    885 HG21 THR A  60      -2.186 -11.420  -2.137  1.00 73.97           H  
ATOM    886 HG22 THR A  60      -3.232 -10.420  -1.094  1.00 73.97           H  
ATOM    887 HG23 THR A  60      -2.059 -11.536  -0.371  1.00 73.97           H  
ATOM    888  OG1 THR A  60       0.076 -10.377  -1.321  1.00 73.97           O  
ATOM    889  HG1 THR A  60       0.751  -9.697  -1.249  1.00 73.97           H  
ATOM    890  N   CYS A  61      -1.213  -6.420  -1.698  1.00 67.47           N  
ATOM    891  H   CYS A  61      -2.220  -6.434  -1.616  1.00 67.47           H  
ATOM    892  CA  CYS A  61      -0.510  -5.210  -1.304  1.00 67.47           C  
ATOM    893  HA  CYS A  61       0.137  -4.900  -2.125  1.00 67.47           H  
ATOM    894  C   CYS A  61       0.330  -5.474  -0.044  1.00 67.47           C  
ATOM    895  CB  CYS A  61      -1.581  -4.152  -1.046  1.00 67.47           C  
ATOM    896  HB2 CYS A  61      -2.106  -3.947  -1.979  1.00 67.47           H  
ATOM    897  HB3 CYS A  61      -2.294  -4.546  -0.323  1.00 67.47           H  
ATOM    898  O   CYS A  61      -0.267  -5.840   0.967  1.00 67.47           O  
ATOM    899  SG  CYS A  61      -0.860  -2.642  -0.365  1.00 67.47           S  
ATOM    900  HG  CYS A  61      -0.054  -2.362  -1.392  1.00 67.47           H  
ATOM    901  N   PRO A  62       1.660  -5.257  -0.038  1.00 68.40           N  
ATOM    902  CA  PRO A  62       2.468  -5.456   1.165  1.00 68.40           C  
ATOM    903  HA  PRO A  62       2.269  -6.439   1.591  1.00 68.40           H  
ATOM    904  C   PRO A  62       2.168  -4.404   2.247  1.00 68.40           C  
ATOM    905  CB  PRO A  62       3.922  -5.404   0.686  1.00 68.40           C  
ATOM    906  HB2 PRO A  62       4.596  -5.016   1.450  1.00 68.40           H  
ATOM    907  HB3 PRO A  62       4.237  -6.399   0.371  1.00 68.40           H  
ATOM    908  O   PRO A  62       2.327  -4.686   3.427  1.00 68.40           O  
ATOM    909  CG  PRO A  62       3.852  -4.484  -0.530  1.00 68.40           C  
ATOM    910  HG2 PRO A  62       3.822  -3.450  -0.188  1.00 68.40           H  
ATOM    911  HG3 PRO A  62       4.678  -4.646  -1.221  1.00 68.40           H  
ATOM    912  CD  PRO A  62       2.504  -4.838  -1.149  1.00 68.40           C  
ATOM    913  HD2 PRO A  62       2.104  -3.954  -1.644  1.00 68.40           H  
ATOM    914  HD3 PRO A  62       2.622  -5.661  -1.855  1.00 68.40           H  
ATOM    915  N   THR A  63       1.681  -3.211   1.876  1.00 67.41           N  
ATOM    916  H   THR A  63       1.642  -3.000   0.889  1.00 67.41           H  
ATOM    917  CA  THR A  63       1.431  -2.110   2.822  1.00 67.41           C  
ATOM    918  HA  THR A  63       2.325  -2.021   3.439  1.00 67.41           H  
ATOM    919  C   THR A  63       0.251  -2.368   3.762  1.00 67.41           C  
ATOM    920  CB  THR A  63       1.209  -0.787   2.072  1.00 67.41           C  
ATOM    921  HB  THR A  63       0.330  -0.908   1.439  1.00 67.41           H  
ATOM    922  O   THR A  63       0.372  -2.197   4.969  1.00 67.41           O  
ATOM    923  CG2 THR A  63       0.938   0.435   2.962  1.00 67.41           C  
ATOM    924 HG21 THR A  63       0.757   1.320   2.352  1.00 67.41           H  
ATOM    925 HG22 THR A  63       0.054   0.263   3.576  1.00 67.41           H  
ATOM    926 HG23 THR A  63       1.780   0.664   3.616  1.00 67.41           H  
ATOM    927  OG1 THR A  63       2.304  -0.538   1.220  1.00 67.41           O  
ATOM    928  HG1 THR A  63       3.130  -0.586   1.707  1.00 67.41           H  
ATOM    929  N   CYS A  64      -0.904  -2.762   3.217  1.00 69.45           N  
ATOM    930  H   CYS A  64      -0.939  -2.884   2.215  1.00 69.45           H  
ATOM    931  CA  CYS A  64      -2.083  -3.164   4.001  1.00 69.45           C  
ATOM    932  HA  CYS A  64      -1.981  -2.812   5.027  1.00 69.45           H  
ATOM    933  C   CYS A  64      -2.264  -4.673   4.079  1.00 69.45           C  
ATOM    934  CB  CYS A  64      -3.347  -2.554   3.419  1.00 69.45           C  
ATOM    935  HB2 CYS A  64      -4.198  -2.854   4.031  1.00 69.45           H  
ATOM    936  HB3 CYS A  64      -3.258  -1.468   3.457  1.00 69.45           H  
ATOM    937  O   CYS A  64      -3.273  -5.147   4.600  1.00 69.45           O  
ATOM    938  SG  CYS A  64      -3.609  -3.171   1.739  1.00 69.45           S  
ATOM    939  HG  CYS A  64      -2.757  -2.348   1.121  1.00 69.45           H  
ATOM    940  N   GLN A  65      -1.314  -5.431   3.540  1.00 72.14           N  
ATOM    941  H   GLN A  65      -0.515  -4.988   3.109  1.00 72.14           H  
ATOM    942  CA  GLN A  65      -1.260  -6.873   3.693  1.00 72.14           C  
ATOM    943  HA  GLN A  65      -0.368  -7.229   3.178  1.00 72.14           H  
ATOM    944  C   GLN A  65      -2.462  -7.621   3.078  1.00 72.14           C  
ATOM    945  CB  GLN A  65      -1.083  -7.169   5.180  1.00 72.14           C  
ATOM    946  HB2 GLN A  65      -2.032  -7.007   5.692  1.00 72.14           H  
ATOM    947  HB3 GLN A  65      -0.897  -8.243   5.207  1.00 72.14           H  
ATOM    948  O   GLN A  65      -2.909  -8.637   3.598  1.00 72.14           O  
ATOM    949  CG  GLN A  65       0.031  -6.369   5.907  1.00 72.14           C  
ATOM    950  HG2 GLN A  65       1.004  -6.654   5.509  1.00 72.14           H  
ATOM    951  HG3 GLN A  65      -0.093  -5.299   5.744  1.00 72.14           H  
ATOM    952  CD  GLN A  65       0.012  -6.567   7.422  1.00 72.14           C  
ATOM    953  NE2 GLN A  65      -1.113  -6.364   8.074  1.00 72.14           N  
ATOM    954 HE21 GLN A  65      -1.969  -6.175   7.571  1.00 72.14           H  
ATOM    955 HE22 GLN A  65      -1.117  -6.614   9.052  1.00 72.14           H  
ATOM    956  OE1 GLN A  65       0.987  -6.922   8.061  1.00 72.14           O  
ATOM    957  N   GLY A  66      -3.050  -7.093   1.999  1.00 73.30           N  
ATOM    958  H   GLY A  66      -2.620  -6.280   1.582  1.00 73.30           H  
ATOM    959  CA  GLY A  66      -4.297  -7.625   1.429  1.00 73.30           C  
ATOM    960  HA2 GLY A  66      -4.291  -7.515   0.345  1.00 73.30           H  
ATOM    961  HA3 GLY A  66      -4.345  -8.696   1.627  1.00 73.30           H  
ATOM    962  C   GLY A  66      -5.592  -7.017   1.985  1.00 73.30           C  
ATOM    963  O   GLY A  66      -6.623  -7.123   1.331  1.00 73.30           O  
ATOM    964  N   THR A  67      -5.569  -6.346   3.141  1.00 71.46           N  
ATOM    965  H   THR A  67      -4.691  -6.279   3.637  1.00 71.46           H  
ATOM    966  CA  THR A  67      -6.797  -5.910   3.851  1.00 71.46           C  
ATOM    967  HA  THR A  67      -7.538  -6.707   3.782  1.00 71.46           H  
ATOM    968  C   THR A  67      -7.457  -4.640   3.298  1.00 71.46           C  
ATOM    969  CB  THR A  67      -6.524  -5.659   5.339  1.00 71.46           C  
ATOM    970  HB  THR A  67      -7.473  -5.447   5.832  1.00 71.46           H  
ATOM    971  O   THR A  67      -8.565  -4.288   3.699  1.00 71.46           O  
ATOM    972  CG2 THR A  67      -5.852  -6.816   6.079  1.00 71.46           C  
ATOM    973 HG21 THR A  67      -4.864  -7.026   5.672  1.00 71.46           H  
ATOM    974 HG22 THR A  67      -5.759  -6.562   7.135  1.00 71.46           H  
ATOM    975 HG23 THR A  67      -6.470  -7.710   5.990  1.00 71.46           H  
ATOM    976  OG1 THR A  67      -5.708  -4.522   5.441  1.00 71.46           O  
ATOM    977  HG1 THR A  67      -4.802  -4.798   5.285  1.00 71.46           H  
ATOM    978  N   GLY A  68      -6.768  -3.888   2.436  1.00 72.66           N  
ATOM    979  H   GLY A  68      -5.841  -4.200   2.185  1.00 72.66           H  
ATOM    980  CA  GLY A  68      -7.256  -2.617   1.888  1.00 72.66           C  
ATOM    981  HA2 GLY A  68      -6.709  -2.383   0.975  1.00 72.66           H  
ATOM    982  HA3 GLY A  68      -8.309  -2.745   1.634  1.00 72.66           H  
ATOM    983  C   GLY A  68      -7.161  -1.413   2.831  1.00 72.66           C  
ATOM    984  O   GLY A  68      -7.262  -0.264   2.398  1.00 72.66           O  
ATOM    985  N   ARG A  69      -6.933  -1.650   4.121  1.00 72.64           N  
ATOM    986  H   ARG A  69      -6.779  -2.609   4.398  1.00 72.64           H  
ATOM    987  CA  ARG A  69      -6.992  -0.660   5.200  1.00 72.64           C  
ATOM    988  HA  ARG A  69      -7.026   0.354   4.801  1.00 72.64           H  
ATOM    989  C   ARG A  69      -5.750  -0.750   6.071  1.00 72.64           C  
ATOM    990  CB  ARG A  69      -8.257  -0.922   6.021  1.00 72.64           C  
ATOM    991  HB2 ARG A  69      -8.208  -0.355   6.951  1.00 72.64           H  
ATOM    992  HB3 ARG A  69      -8.306  -1.985   6.255  1.00 72.64           H  
ATOM    993  O   ARG A  69      -4.947  -1.657   5.915  1.00 72.64           O  
ATOM    994  CG  ARG A  69      -9.532  -0.517   5.282  1.00 72.64           C  
ATOM    995  HG2 ARG A  69      -9.534   0.565   5.145  1.00 72.64           H  
ATOM    996  HG3 ARG A  69      -9.572  -1.000   4.306  1.00 72.64           H  
ATOM    997  CD  ARG A  69     -10.763  -0.944   6.089  1.00 72.64           C  
ATOM    998  HD2 ARG A  69     -10.683  -0.577   7.112  1.00 72.64           H  
ATOM    999  HD3 ARG A  69     -10.797  -2.033   6.131  1.00 72.64           H  
ATOM   1000  NE  ARG A  69     -11.990  -0.441   5.452  1.00 72.64           N  
ATOM   1001  HE  ARG A  69     -12.412  -1.047   4.763  1.00 72.64           H  
ATOM   1002  NH1 ARG A  69     -12.113   1.564   6.579  1.00 72.64           N  
ATOM   1003 HH11 ARG A  69     -12.512   2.482   6.708  1.00 72.64           H  
ATOM   1004 HH12 ARG A  69     -11.403   1.253   7.226  1.00 72.64           H  
ATOM   1005  NH2 ARG A  69     -13.529   1.129   4.902  1.00 72.64           N  
ATOM   1006 HH21 ARG A  69     -13.943   2.040   5.038  1.00 72.64           H  
ATOM   1007 HH22 ARG A  69     -13.871   0.517   4.175  1.00 72.64           H  
ATOM   1008  CZ  ARG A  69     -12.536   0.743   5.654  1.00 72.64           C  
ATOM   1009  N   ILE A  70      -5.562   0.229   6.943  1.00 70.95           N  
ATOM   1010  H   ILE A  70      -6.229   0.987   6.971  1.00 70.95           H  
ATOM   1011  CA  ILE A  70      -4.476   0.244   7.928  1.00 70.95           C  
ATOM   1012  HA  ILE A  70      -4.383  -0.770   8.318  1.00 70.95           H  
ATOM   1013  C   ILE A  70      -4.887   1.118   9.121  1.00 70.95           C  
ATOM   1014  CB  ILE A  70      -3.120   0.653   7.298  1.00 70.95           C  
ATOM   1015  HB  ILE A  70      -2.686   1.408   7.955  1.00 70.95           H  
ATOM   1016  O   ILE A  70      -5.762   1.973   8.950  1.00 70.95           O  
ATOM   1017  CG1 ILE A  70      -3.206   1.268   5.877  1.00 70.95           C  
ATOM   1018 HG12 ILE A  70      -3.985   2.030   5.863  1.00 70.95           H  
ATOM   1019 HG13 ILE A  70      -3.473   0.480   5.173  1.00 70.95           H  
ATOM   1020  CG2 ILE A  70      -2.214  -0.604   7.298  1.00 70.95           C  
ATOM   1021 HG21 ILE A  70      -1.305  -0.470   6.711  1.00 70.95           H  
ATOM   1022 HG22 ILE A  70      -1.919  -0.854   8.317  1.00 70.95           H  
ATOM   1023 HG23 ILE A  70      -2.733  -1.464   6.875  1.00 70.95           H  
ATOM   1024  CD1 ILE A  70      -1.921   1.925   5.363  1.00 70.95           C  
ATOM   1025 HD11 ILE A  70      -1.671   2.787   5.982  1.00 70.95           H  
ATOM   1026 HD12 ILE A  70      -2.069   2.261   4.337  1.00 70.95           H  
ATOM   1027 HD13 ILE A  70      -1.094   1.215   5.353  1.00 70.95           H  
ATOM   1028  N   PRO A  71      -4.354   0.906  10.340  1.00 68.24           N  
ATOM   1029  CA  PRO A  71      -4.939   1.510  11.526  1.00 68.24           C  
ATOM   1030  HA  PRO A  71      -6.025   1.459  11.457  1.00 68.24           H  
ATOM   1031  C   PRO A  71      -4.527   2.977  11.654  1.00 68.24           C  
ATOM   1032  CB  PRO A  71      -4.506   0.650  12.712  1.00 68.24           C  
ATOM   1033  HB2 PRO A  71      -5.282  -0.082  12.932  1.00 68.24           H  
ATOM   1034  HB3 PRO A  71      -4.311   1.254  13.599  1.00 68.24           H  
ATOM   1035  O   PRO A  71      -3.423   3.372  11.261  1.00 68.24           O  
ATOM   1036  CG  PRO A  71      -3.242  -0.061  12.233  1.00 68.24           C  
ATOM   1037  HG2 PRO A  71      -3.249  -1.113  12.519  1.00 68.24           H  
ATOM   1038  HG3 PRO A  71      -2.383   0.423  12.698  1.00 68.24           H  
ATOM   1039  CD  PRO A  71      -3.196   0.102  10.706  1.00 68.24           C  
ATOM   1040  HD2 PRO A  71      -2.282   0.621  10.419  1.00 68.24           H  
ATOM   1041  HD3 PRO A  71      -3.218  -0.877  10.226  1.00 68.24           H  
ATOM   1042  N   ARG A  72      -5.413   3.792  12.236  1.00 62.39           N  
ATOM   1043  H   ARG A  72      -6.270   3.387  12.585  1.00 62.39           H  
ATOM   1044  CA  ARG A  72      -5.113   5.198  12.526  1.00 62.39           C  
ATOM   1045  HA  ARG A  72      -4.850   5.681  11.585  1.00 62.39           H  
ATOM   1046  C   ARG A  72      -3.895   5.314  13.437  1.00 62.39           C  
ATOM   1047  CB  ARG A  72      -6.304   5.940  13.143  1.00 62.39           C  
ATOM   1048  HB2 ARG A  72      -5.955   6.907  13.505  1.00 62.39           H  
ATOM   1049  HB3 ARG A  72      -6.691   5.375  13.992  1.00 62.39           H  
ATOM   1050  O   ARG A  72      -3.629   4.448  14.270  1.00 62.39           O  
ATOM   1051  CG  ARG A  72      -7.421   6.192  12.129  1.00 62.39           C  
ATOM   1052  HG2 ARG A  72      -7.876   5.238  11.864  1.00 62.39           H  
ATOM   1053  HG3 ARG A  72      -7.007   6.653  11.232  1.00 62.39           H  
ATOM   1054  CD  ARG A  72      -8.473   7.136  12.728  1.00 62.39           C  
ATOM   1055  HD2 ARG A  72      -8.540   6.953  13.800  1.00 62.39           H  
ATOM   1056  HD3 ARG A  72      -8.164   8.171  12.582  1.00 62.39           H  
ATOM   1057  NE  ARG A  72      -9.801   6.893  12.148  1.00 62.39           N  
ATOM   1058  HE  ARG A  72     -10.436   6.348  12.713  1.00 62.39           H  
ATOM   1059  NH1 ARG A  72      -9.540   7.855  10.077  1.00 62.39           N  
ATOM   1060 HH11 ARG A  72      -9.903   8.030   9.151  1.00 62.39           H  
ATOM   1061 HH12 ARG A  72      -8.643   8.219  10.364  1.00 62.39           H  
ATOM   1062  NH2 ARG A  72     -11.356   6.634  10.547  1.00 62.39           N  
ATOM   1063 HH21 ARG A  72     -11.570   6.560   9.562  1.00 62.39           H  
ATOM   1064 HH22 ARG A  72     -11.813   6.012  11.198  1.00 62.39           H  
ATOM   1065  CZ  ARG A  72     -10.223   7.139  10.927  1.00 62.39           C  
ATOM   1066  N   GLY A  73      -3.122   6.376  13.256  1.00 58.50           N  
ATOM   1067  H   GLY A  73      -3.405   7.021  12.532  1.00 58.50           H  
ATOM   1068  CA  GLY A  73      -1.858   6.606  13.960  1.00 58.50           C  
ATOM   1069  HA2 GLY A  73      -1.581   7.655  13.855  1.00 58.50           H  
ATOM   1070  HA3 GLY A  73      -1.999   6.392  15.020  1.00 58.50           H  
ATOM   1071  C   GLY A  73      -0.698   5.742  13.449  1.00 58.50           C  
ATOM   1072  O   GLY A  73       0.408   6.263  13.295  1.00 58.50           O  
ATOM   1073  N   GLN A  74      -0.933   4.475  13.078  1.00 54.23           N  
ATOM   1074  H   GLN A  74      -1.854   4.087  13.222  1.00 54.23           H  
ATOM   1075  CA  GLN A  74       0.040   3.717  12.281  1.00 54.23           C  
ATOM   1076  HA  GLN A  74       1.030   3.881  12.707  1.00 54.23           H  
ATOM   1077  C   GLN A  74       0.122   4.214  10.834  1.00 54.23           C  
ATOM   1078  CB  GLN A  74      -0.209   2.207  12.296  1.00 54.23           C  
ATOM   1079  HB2 GLN A  74      -1.222   2.019  11.938  1.00 54.23           H  
ATOM   1080  HB3 GLN A  74       0.487   1.752  11.591  1.00 54.23           H  
ATOM   1081  O   GLN A  74       1.118   3.941  10.187  1.00 54.23           O  
ATOM   1082  CG  GLN A  74       0.024   1.550  13.667  1.00 54.23           C  
ATOM   1083  HG2 GLN A  74      -0.804   1.792  14.333  1.00 54.23           H  
ATOM   1084  HG3 GLN A  74       0.939   1.953  14.101  1.00 54.23           H  
ATOM   1085  CD  GLN A  74       0.179   0.029  13.585  1.00 54.23           C  
ATOM   1086  NE2 GLN A  74       0.590  -0.620  14.652  1.00 54.23           N  
ATOM   1087 HE21 GLN A  74       0.703  -1.617  14.533  1.00 54.23           H  
ATOM   1088 HE22 GLN A  74       0.816  -0.136  15.509  1.00 54.23           H  
ATOM   1089  OE1 GLN A  74      -0.066  -0.614  12.580  1.00 54.23           O  
ATOM   1090  N   GLU A  75      -0.822   5.016  10.331  1.00 53.76           N  
ATOM   1091  H   GLU A  75      -1.690   5.103  10.841  1.00 53.76           H  
ATOM   1092  CA  GLU A  75      -0.671   5.782   9.075  1.00 53.76           C  
ATOM   1093  HA  GLU A  75      -0.759   5.099   8.230  1.00 53.76           H  
ATOM   1094  C   GLU A  75       0.709   6.472   8.953  1.00 53.76           C  
ATOM   1095  CB  GLU A  75      -1.831   6.792   8.980  1.00 53.76           C  
ATOM   1096  HB2 GLU A  75      -1.823   7.257   7.995  1.00 53.76           H  
ATOM   1097  HB3 GLU A  75      -2.763   6.236   9.079  1.00 53.76           H  
ATOM   1098  O   GLU A  75       1.356   6.430   7.907  1.00 53.76           O  
ATOM   1099  CG  GLU A  75      -1.774   7.894  10.055  1.00 53.76           C  
ATOM   1100  HG2 GLU A  75      -1.374   7.488  10.984  1.00 53.76           H  
ATOM   1101  HG3 GLU A  75      -1.090   8.675   9.722  1.00 53.76           H  
ATOM   1102  CD  GLU A  75      -3.153   8.483  10.364  1.00 53.76           C  
ATOM   1103  OE1 GLU A  75      -3.358   9.681  10.090  1.00 53.76           O  
ATOM   1104  OE2 GLU A  75      -3.967   7.739  10.958  1.00 53.76           O  
ATOM   1105  N   ASN A  76       1.248   6.977  10.069  1.00 48.83           N  
ATOM   1106  H   ASN A  76       0.699   6.910  10.914  1.00 48.83           H  
ATOM   1107  CA  ASN A  76       2.599   7.532  10.178  1.00 48.83           C  
ATOM   1108  HA  ASN A  76       2.836   8.008   9.226  1.00 48.83           H  
ATOM   1109  C   ASN A  76       3.696   6.462  10.376  1.00 48.83           C  
ATOM   1110  CB  ASN A  76       2.596   8.634  11.248  1.00 48.83           C  
ATOM   1111  HB2 ASN A  76       2.189   8.244  12.180  1.00 48.83           H  
ATOM   1112  HB3 ASN A  76       3.616   8.972  11.434  1.00 48.83           H  
ATOM   1113  O   ASN A  76       4.742   6.738  10.954  1.00 48.83           O  
ATOM   1114  CG  ASN A  76       1.807   9.840  10.781  1.00 48.83           C  
ATOM   1115  ND2 ASN A  76       0.779  10.230  11.496  1.00 48.83           N  
ATOM   1116 HD21 ASN A  76       0.197  10.947  11.085  1.00 48.83           H  
ATOM   1117 HD22 ASN A  76       0.471   9.693  12.294  1.00 48.83           H  
ATOM   1118  OD1 ASN A  76       2.117  10.441   9.767  1.00 48.83           O  
ATOM   1119  N   GLN A  77       3.470   5.243   9.889  1.00 47.31           N  
ATOM   1120  H   GLN A  77       2.527   5.048   9.585  1.00 47.31           H  
ATOM   1121  CA  GLN A  77       4.414   4.118   9.814  1.00 47.31           C  
ATOM   1122  HA  GLN A  77       5.428   4.502   9.918  1.00 47.31           H  
ATOM   1123  C   GLN A  77       4.349   3.420   8.434  1.00 47.31           C  
ATOM   1124  CB  GLN A  77       4.173   3.132  10.983  1.00 47.31           C  
ATOM   1125  HB2 GLN A  77       3.223   2.616  10.843  1.00 47.31           H  
ATOM   1126  HB3 GLN A  77       4.965   2.384  10.971  1.00 47.31           H  
ATOM   1127  O   GLN A  77       5.086   2.469   8.179  1.00 47.31           O  
ATOM   1128  CG  GLN A  77       4.168   3.834  12.357  1.00 47.31           C  
ATOM   1129  HG2 GLN A  77       3.350   4.553  12.389  1.00 47.31           H  
ATOM   1130  HG3 GLN A  77       5.103   4.379  12.485  1.00 47.31           H  
ATOM   1131  CD  GLN A  77       4.003   2.893  13.544  1.00 47.31           C  
ATOM   1132  NE2 GLN A  77       3.288   3.303  14.571  1.00 47.31           N  
ATOM   1133 HE21 GLN A  77       2.857   4.216  14.566  1.00 47.31           H  
ATOM   1134 HE22 GLN A  77       3.256   2.670  15.357  1.00 47.31           H  
ATOM   1135  OE1 GLN A  77       4.527   1.798  13.606  1.00 47.31           O  
ATOM   1136  N   LEU A  78       3.485   3.899   7.526  1.00 45.08           N  
ATOM   1137  H   LEU A  78       2.964   4.734   7.751  1.00 45.08           H  
ATOM   1138  CA  LEU A  78       3.041   3.194   6.319  1.00 45.08           C  
ATOM   1139  HA  LEU A  78       3.710   2.354   6.131  1.00 45.08           H  
ATOM   1140  C   LEU A  78       3.093   4.136   5.101  1.00 45.08           C  
ATOM   1141  CB  LEU A  78       1.611   2.680   6.572  1.00 45.08           C  
ATOM   1142  HB2 LEU A  78       1.282   2.098   5.711  1.00 45.08           H  
ATOM   1143  HB3 LEU A  78       0.968   3.558   6.633  1.00 45.08           H  
ATOM   1144  O   LEU A  78       2.797   5.323   5.231  1.00 45.08           O  
ATOM   1145  CG  LEU A  78       1.414   1.843   7.862  1.00 45.08           C  
ATOM   1146  HG  LEU A  78       2.010   2.232   8.688  1.00 45.08           H  
ATOM   1147  CD1 LEU A  78      -0.036   1.894   8.289  1.00 45.08           C  
ATOM   1148 HD11 LEU A  78      -0.385   2.923   8.377  1.00 45.08           H  
ATOM   1149 HD12 LEU A  78      -0.167   1.384   9.244  1.00 45.08           H  
ATOM   1150 HD13 LEU A  78      -0.604   1.382   7.513  1.00 45.08           H  
ATOM   1151  CD2 LEU A  78       1.769   0.370   7.705  1.00 45.08           C  
ATOM   1152 HD21 LEU A  78       1.286  -0.059   6.827  1.00 45.08           H  
ATOM   1153 HD22 LEU A  78       2.852   0.268   7.649  1.00 45.08           H  
ATOM   1154 HD23 LEU A  78       1.447  -0.185   8.587  1.00 45.08           H  
ATOM   1155  N   VAL A  79       3.503   3.653   3.920  1.00 46.63           N  
ATOM   1156  H   VAL A  79       3.644   2.660   3.801  1.00 46.63           H  
ATOM   1157  CA  VAL A  79       3.979   4.580   2.872  1.00 46.63           C  
ATOM   1158  HA  VAL A  79       4.372   5.448   3.403  1.00 46.63           H  
ATOM   1159  C   VAL A  79       2.912   5.127   1.932  1.00 46.63           C  
ATOM   1160  CB  VAL A  79       5.119   4.055   1.975  1.00 46.63           C  
ATOM   1161  HB  VAL A  79       4.676   3.867   0.997  1.00 46.63           H  
ATOM   1162  O   VAL A  79       2.013   4.425   1.475  1.00 46.63           O  
ATOM   1163  CG1 VAL A  79       6.218   5.122   1.825  1.00 46.63           C  
ATOM   1164 HG11 VAL A  79       7.100   4.698   1.346  1.00 46.63           H  
ATOM   1165 HG12 VAL A  79       5.870   5.962   1.224  1.00 46.63           H  
ATOM   1166 HG13 VAL A  79       6.465   5.549   2.797  1.00 46.63           H  
ATOM   1167  CG2 VAL A  79       5.727   2.698   2.250  1.00 46.63           C  
ATOM   1168 HG21 VAL A  79       6.482   2.765   3.033  1.00 46.63           H  
ATOM   1169 HG22 VAL A  79       6.223   2.341   1.347  1.00 46.63           H  
ATOM   1170 HG23 VAL A  79       4.933   1.998   2.508  1.00 46.63           H  
ATOM   1171  N   ALA A  80       3.185   6.345   1.468  1.00 44.43           N  
ATOM   1172  H   ALA A  80       3.919   6.858   1.935  1.00 44.43           H  
ATOM   1173  CA  ALA A  80       2.826   6.780   0.122  1.00 44.43           C  
ATOM   1174  HA  ALA A  80       1.774   6.541  -0.034  1.00 44.43           H  
ATOM   1175  C   ALA A  80       3.662   6.058  -0.970  1.00 44.43           C  
ATOM   1176  CB  ALA A  80       2.973   8.299   0.067  1.00 44.43           C  
ATOM   1177  HB1 ALA A  80       4.010   8.585   0.240  1.00 44.43           H  
ATOM   1178  HB2 ALA A  80       2.344   8.757   0.831  1.00 44.43           H  
ATOM   1179  HB3 ALA A  80       2.655   8.669  -0.908  1.00 44.43           H  
ATOM   1180  O   ALA A  80       4.644   5.391  -0.687  1.00 44.43           O  
ATOM   1181  N   LEU A  81       3.311   6.136  -2.252  1.00 44.45           N  
ATOM   1182  H   LEU A  81       2.548   6.745  -2.511  1.00 44.45           H  
ATOM   1183  CA  LEU A  81       3.580   4.985  -3.125  1.00 44.45           C  
ATOM   1184  HA  LEU A  81       3.484   4.100  -2.496  1.00 44.45           H  
ATOM   1185  C   LEU A  81       5.019   4.942  -3.692  1.00 44.45           C  
ATOM   1186  CB  LEU A  81       2.490   4.866  -4.209  1.00 44.45           C  
ATOM   1187  HB2 LEU A  81       2.618   5.683  -4.919  1.00 44.45           H  
ATOM   1188  HB3 LEU A  81       2.695   3.950  -4.763  1.00 44.45           H  
ATOM   1189  O   LEU A  81       5.260   5.404  -4.802  1.00 44.45           O  
ATOM   1190  CG  LEU A  81       1.005   4.865  -3.767  1.00 44.45           C  
ATOM   1191  HG  LEU A  81       0.579   5.826  -4.058  1.00 44.45           H  
ATOM   1192  CD1 LEU A  81       0.235   3.785  -4.527  1.00 44.45           C  
ATOM   1193 HD11 LEU A  81       0.610   2.794  -4.274  1.00 44.45           H  
ATOM   1194 HD12 LEU A  81       0.346   3.938  -5.600  1.00 44.45           H  
ATOM   1195 HD13 LEU A  81      -0.825   3.841  -4.281  1.00 44.45           H  
ATOM   1196  CD2 LEU A  81       0.730   4.708  -2.270  1.00 44.45           C  
ATOM   1197 HD21 LEU A  81      -0.342   4.571  -2.129  1.00 44.45           H  
ATOM   1198 HD22 LEU A  81       0.937   5.641  -1.745  1.00 44.45           H  
ATOM   1199 HD23 LEU A  81       1.280   3.876  -1.830  1.00 44.45           H  
ATOM   1200  N   ILE A  82       5.990   4.419  -2.929  1.00 47.25           N  
ATOM   1201  H   ILE A  82       5.740   4.165  -1.984  1.00 47.25           H  
ATOM   1202  CA  ILE A  82       7.414   4.386  -3.315  1.00 47.25           C  
ATOM   1203  HA  ILE A  82       7.573   5.163  -4.063  1.00 47.25           H  
ATOM   1204  C   ILE A  82       7.818   3.018  -3.906  1.00 47.25           C  
ATOM   1205  CB  ILE A  82       8.351   4.741  -2.134  1.00 47.25           C  
ATOM   1206  HB  ILE A  82       8.299   3.949  -1.387  1.00 47.25           H  
ATOM   1207  O   ILE A  82       7.920   2.074  -3.125  1.00 47.25           O  
ATOM   1208  CG1 ILE A  82       8.008   6.074  -1.438  1.00 47.25           C  
ATOM   1209 HG12 ILE A  82       7.919   6.870  -2.177  1.00 47.25           H  
ATOM   1210 HG13 ILE A  82       7.046   5.966  -0.938  1.00 47.25           H  
ATOM   1211  CG2 ILE A  82       9.788   4.821  -2.669  1.00 47.25           C  
ATOM   1212 HG21 ILE A  82      10.037   3.903  -3.201  1.00 47.25           H  
ATOM   1213 HG22 ILE A  82       9.880   5.669  -3.348  1.00 47.25           H  
ATOM   1214 HG23 ILE A  82      10.511   4.920  -1.859  1.00 47.25           H  
ATOM   1215  CD1 ILE A  82       9.047   6.476  -0.379  1.00 47.25           C  
ATOM   1216 HD11 ILE A  82       9.933   6.898  -0.854  1.00 47.25           H  
ATOM   1217 HD12 ILE A  82       8.634   7.221   0.301  1.00 47.25           H  
ATOM   1218 HD13 ILE A  82       9.329   5.605   0.213  1.00 47.25           H  
ATOM   1219  N   PRO A  83       8.136   2.911  -5.213  1.00 45.80           N  
ATOM   1220  CA  PRO A  83       8.691   1.714  -5.859  1.00 45.80           C  
ATOM   1221  HA  PRO A  83       7.870   1.034  -6.086  1.00 45.80           H  
ATOM   1222  C   PRO A  83       9.724   0.925  -5.046  1.00 45.80           C  
ATOM   1223  CB  PRO A  83       9.313   2.244  -7.163  1.00 45.80           C  
ATOM   1224  HB2 PRO A  83      10.330   2.598  -6.993  1.00 45.80           H  
ATOM   1225  HB3 PRO A  83       9.370   1.506  -7.962  1.00 45.80           H  
ATOM   1226  O   PRO A  83      10.631   1.527  -4.472  1.00 45.80           O  
ATOM   1227  CG  PRO A  83       8.445   3.437  -7.543  1.00 45.80           C  
ATOM   1228  HG2 PRO A  83       7.579   3.118  -8.123  1.00 45.80           H  
ATOM   1229  HG3 PRO A  83       9.014   4.181  -8.101  1.00 45.80           H  
ATOM   1230  CD  PRO A  83       7.992   3.982  -6.194  1.00 45.80           C  
ATOM   1231  HD2 PRO A  83       6.954   4.307  -6.266  1.00 45.80           H  
ATOM   1232  HD3 PRO A  83       8.630   4.822  -5.917  1.00 45.80           H  
ATOM   1233  N   TYR A  84       9.682  -0.416  -5.094  1.00 48.21           N  
ATOM   1234  H   TYR A  84       8.948  -0.861  -5.627  1.00 48.21           H  
ATOM   1235  CA  TYR A  84      10.807  -1.248  -4.641  1.00 48.21           C  
ATOM   1236  HA  TYR A  84      10.923  -1.100  -3.567  1.00 48.21           H  
ATOM   1237  C   TYR A  84      12.115  -0.834  -5.341  1.00 48.21           C  
ATOM   1238  CB  TYR A  84      10.539  -2.749  -4.811  1.00 48.21           C  
ATOM   1239  HB2 TYR A  84       9.529  -2.977  -4.470  1.00 48.21           H  
ATOM   1240  HB3 TYR A  84      10.613  -3.025  -5.862  1.00 48.21           H  
ATOM   1241  O   TYR A  84      13.174  -0.744  -4.721  1.00 48.21           O  
ATOM   1242  CG  TYR A  84      11.530  -3.562  -3.990  1.00 48.21           C  
ATOM   1243  CD1 TYR A  84      12.745  -3.992  -4.560  1.00 48.21           C  
ATOM   1244  HD1 TYR A  84      12.938  -3.820  -5.609  1.00 48.21           H  
ATOM   1245  CD2 TYR A  84      11.279  -3.798  -2.623  1.00 48.21           C  
ATOM   1246  HD2 TYR A  84      10.344  -3.475  -2.188  1.00 48.21           H  
ATOM   1247  CE1 TYR A  84      13.714  -4.632  -3.763  1.00 48.21           C  
ATOM   1248  HE1 TYR A  84      14.647  -4.965  -4.193  1.00 48.21           H  
ATOM   1249  CE2 TYR A  84      12.240  -4.450  -1.825  1.00 48.21           C  
ATOM   1250  HE2 TYR A  84      12.037  -4.637  -0.780  1.00 48.21           H  
ATOM   1251  OH  TYR A  84      14.407  -5.471  -1.627  1.00 48.21           O  
ATOM   1252  HH  TYR A  84      14.074  -5.669  -0.749  1.00 48.21           H  
ATOM   1253  CZ  TYR A  84      13.466  -4.860  -2.394  1.00 48.21           C  
ATOM   1254  N   SER A  85      12.021  -0.472  -6.626  1.00 46.94           N  
ATOM   1255  H   SER A  85      11.122  -0.558  -7.078  1.00 46.94           H  
ATOM   1256  CA  SER A  85      13.128   0.064  -7.424  1.00 46.94           C  
ATOM   1257  HA  SER A  85      14.033  -0.468  -7.133  1.00 46.94           H  
ATOM   1258  C   SER A  85      13.419   1.563  -7.211  1.00 46.94           C  
ATOM   1259  CB  SER A  85      12.873  -0.249  -8.904  1.00 46.94           C  
ATOM   1260  HB2 SER A  85      13.746   0.029  -9.495  1.00 46.94           H  
ATOM   1261  HB3 SER A  85      12.709  -1.321  -9.015  1.00 46.94           H  
ATOM   1262  O   SER A  85      14.229   2.133  -7.945  1.00 46.94           O  
ATOM   1263  OG  SER A  85      11.737   0.444  -9.385  1.00 46.94           O  
ATOM   1264  HG  SER A  85      12.003   1.331  -9.636  1.00 46.94           H  
ATOM   1265  N   ASP A  86      12.772   2.246  -6.258  1.00 50.81           N  
ATOM   1266  H   ASP A  86      12.149   1.753  -5.634  1.00 50.81           H  
ATOM   1267  CA  ASP A  86      12.963   3.685  -6.050  1.00 50.81           C  
ATOM   1268  HA  ASP A  86      12.928   4.164  -7.029  1.00 50.81           H  
ATOM   1269  C   ASP A  86      14.325   3.968  -5.411  1.00 50.81           C  
ATOM   1270  CB  ASP A  86      11.855   4.312  -5.193  1.00 50.81           C  
ATOM   1271  HB2 ASP A  86      12.059   4.073  -4.149  1.00 50.81           H  
ATOM   1272  HB3 ASP A  86      10.883   3.895  -5.456  1.00 50.81           H  
ATOM   1273  O   ASP A  86      14.748   3.348  -4.430  1.00 50.81           O  
ATOM   1274  CG  ASP A  86      11.759   5.831  -5.343  1.00 50.81           C  
ATOM   1275  OD1 ASP A  86      12.727   6.539  -4.997  1.00 50.81           O  
ATOM   1276  OD2 ASP A  86      10.690   6.351  -5.717  1.00 50.81           O  
ATOM   1277  N   GLN A  87      14.993   5.005  -5.907  1.00 49.30           N  
ATOM   1278  H   GLN A  87      14.544   5.554  -6.626  1.00 49.30           H  
ATOM   1279  CA  GLN A  87      16.273   5.449  -5.365  1.00 49.30           C  
ATOM   1280  HA  GLN A  87      16.940   4.587  -5.366  1.00 49.30           H  
ATOM   1281  C   GLN A  87      16.179   5.934  -3.903  1.00 49.30           C  
ATOM   1282  CB  GLN A  87      16.877   6.517  -6.283  1.00 49.30           C  
ATOM   1283  HB2 GLN A  87      16.246   7.406  -6.274  1.00 49.30           H  
ATOM   1284  HB3 GLN A  87      17.858   6.784  -5.889  1.00 49.30           H  
ATOM   1285  O   GLN A  87      17.206   6.013  -3.232  1.00 49.30           O  
ATOM   1286  CG  GLN A  87      17.033   6.021  -7.735  1.00 49.30           C  
ATOM   1287  HG2 GLN A  87      16.048   5.863  -8.174  1.00 49.30           H  
ATOM   1288  HG3 GLN A  87      17.563   5.069  -7.741  1.00 49.30           H  
ATOM   1289  CD  GLN A  87      17.797   7.001  -8.618  1.00 49.30           C  
ATOM   1290  NE2 GLN A  87      17.692   6.879  -9.922  1.00 49.30           N  
ATOM   1291 HE21 GLN A  87      18.194   7.550 -10.486  1.00 49.30           H  
ATOM   1292 HE22 GLN A  87      17.092   6.179 -10.334  1.00 49.30           H  
ATOM   1293  OE1 GLN A  87      18.521   7.868  -8.157  1.00 49.30           O  
ATOM   1294  N   ARG A  88      14.970   6.224  -3.401  1.00 46.62           N  
ATOM   1295  H   ARG A  88      14.196   6.190  -4.050  1.00 46.62           H  
ATOM   1296  CA  ARG A  88      14.645   6.543  -2.001  1.00 46.62           C  
ATOM   1297  HA  ARG A  88      15.420   7.187  -1.587  1.00 46.62           H  
ATOM   1298  C   ARG A  88      14.572   5.314  -1.089  1.00 46.62           C  
ATOM   1299  CB  ARG A  88      13.289   7.267  -1.956  1.00 46.62           C  
ATOM   1300  HB2 ARG A  88      12.531   6.623  -2.403  1.00 46.62           H  
ATOM   1301  HB3 ARG A  88      13.008   7.419  -0.913  1.00 46.62           H  
ATOM   1302  O   ARG A  88      14.825   5.462   0.107  1.00 46.62           O  
ATOM   1303  CG  ARG A  88      13.290   8.634  -2.659  1.00 46.62           C  
ATOM   1304  HG2 ARG A  88      13.659   8.552  -3.681  1.00 46.62           H  
ATOM   1305  HG3 ARG A  88      13.950   9.305  -2.108  1.00 46.62           H  
ATOM   1306  CD  ARG A  88      11.881   9.238  -2.677  1.00 46.62           C  
ATOM   1307  HD2 ARG A  88      11.464   9.161  -1.673  1.00 46.62           H  
ATOM   1308  HD3 ARG A  88      11.953  10.291  -2.948  1.00 46.62           H  
ATOM   1309  NE  ARG A  88      10.976   8.562  -3.626  1.00 46.62           N  
ATOM   1310  HE  ARG A  88      11.374   7.891  -4.268  1.00 46.62           H  
ATOM   1311  NH1 ARG A  88       9.034   9.570  -2.924  1.00 46.62           N  
ATOM   1312 HH11 ARG A  88       9.557  10.072  -2.221  1.00 46.62           H  
ATOM   1313 HH12 ARG A  88       8.033   9.677  -3.011  1.00 46.62           H  
ATOM   1314  NH2 ARG A  88       8.972   8.083  -4.585  1.00 46.62           N  
ATOM   1315 HH21 ARG A  88       9.468   7.423  -5.166  1.00 46.62           H  
ATOM   1316 HH22 ARG A  88       7.969   8.166  -4.673  1.00 46.62           H  
ATOM   1317  CZ  ARG A  88       9.668   8.739  -3.710  1.00 46.62           C  
ATOM   1318  N   LEU A  89      14.227   4.131  -1.612  1.00 48.25           N  
ATOM   1319  H   LEU A  89      14.051   4.062  -2.604  1.00 48.25           H  
ATOM   1320  CA  LEU A  89      14.244   2.892  -0.823  1.00 48.25           C  
ATOM   1321  HA  LEU A  89      13.911   3.104   0.193  1.00 48.25           H  
ATOM   1322  C   LEU A  89      15.641   2.302  -0.689  1.00 48.25           C  
ATOM   1323  CB  LEU A  89      13.331   1.813  -1.412  1.00 48.25           C  
ATOM   1324  HB2 LEU A  89      13.505   0.903  -0.837  1.00 48.25           H  
ATOM   1325  HB3 LEU A  89      13.629   1.604  -2.439  1.00 48.25           H  
ATOM   1326  O   LEU A  89      15.906   1.643   0.316  1.00 48.25           O  
ATOM   1327  CG  LEU A  89      11.826   2.099  -1.390  1.00 48.25           C  
ATOM   1328  HG  LEU A  89      11.591   2.742  -2.239  1.00 48.25           H  
ATOM   1329  CD1 LEU A  89      11.108   0.770  -1.524  1.00 48.25           C  
ATOM   1330 HD11 LEU A  89      10.060   0.927  -1.778  1.00 48.25           H  
ATOM   1331 HD12 LEU A  89      11.604   0.226  -2.328  1.00 48.25           H  
ATOM   1332 HD13 LEU A  89      11.197   0.182  -0.610  1.00 48.25           H  
ATOM   1333  CD2 LEU A  89      11.310   2.740  -0.109  1.00 48.25           C  
ATOM   1334 HD21 LEU A  89      11.588   2.113   0.739  1.00 48.25           H  
ATOM   1335 HD22 LEU A  89      11.723   3.743   0.003  1.00 48.25           H  
ATOM   1336 HD23 LEU A  89      10.224   2.812  -0.160  1.00 48.25           H  
ATOM   1337  N   ARG A  90      16.537   2.568  -1.654  1.00 44.55           N  
ATOM   1338  H   ARG A  90      16.203   3.057  -2.472  1.00 44.55           H  
ATOM   1339  CA  ARG A  90      17.961   2.216  -1.542  1.00 44.55           C  
ATOM   1340  HA  ARG A  90      18.052   1.138  -1.677  1.00 44.55           H  
ATOM   1341  C   ARG A  90      18.449   2.613  -0.144  1.00 44.55           C  
ATOM   1342  CB  ARG A  90      18.814   2.948  -2.587  1.00 44.55           C  
ATOM   1343  HB2 ARG A  90      19.864   2.751  -2.366  1.00 44.55           H  
ATOM   1344  HB3 ARG A  90      18.649   4.021  -2.496  1.00 44.55           H  
ATOM   1345  O   ARG A  90      18.359   3.800   0.190  1.00 44.55           O  
ATOM   1346  CG  ARG A  90      18.524   2.509  -4.028  1.00 44.55           C  
ATOM   1347  HG2 ARG A  90      18.736   1.446  -4.141  1.00 44.55           H  
ATOM   1348  HG3 ARG A  90      17.469   2.671  -4.249  1.00 44.55           H  
ATOM   1349  CD  ARG A  90      19.368   3.315  -5.026  1.00 44.55           C  
ATOM   1350  HD2 ARG A  90      19.205   4.377  -4.842  1.00 44.55           H  
ATOM   1351  HD3 ARG A  90      19.017   3.079  -6.031  1.00 44.55           H  
ATOM   1352  NE  ARG A  90      20.809   2.999  -4.929  1.00 44.55           N  
ATOM   1353  HE  ARG A  90      21.049   2.203  -4.356  1.00 44.55           H  
ATOM   1354  NH1 ARG A  90      21.578   4.612  -6.372  1.00 44.55           N  
ATOM   1355 HH11 ARG A  90      22.326   5.024  -6.912  1.00 44.55           H  
ATOM   1356 HH12 ARG A  90      20.630   4.941  -6.494  1.00 44.55           H  
ATOM   1357  NH2 ARG A  90      23.018   3.181  -5.451  1.00 44.55           N  
ATOM   1358 HH21 ARG A  90      23.210   2.354  -4.904  1.00 44.55           H  
ATOM   1359 HH22 ARG A  90      23.756   3.613  -5.987  1.00 44.55           H  
ATOM   1360  CZ  ARG A  90      21.790   3.600  -5.579  1.00 44.55           C  
ATOM   1361  N   PRO A  91      18.953   1.672   0.675  1.00 43.34           N  
ATOM   1362  CA  PRO A  91      19.316   1.979   2.047  1.00 43.34           C  
ATOM   1363  HA  PRO A  91      18.436   2.325   2.589  1.00 43.34           H  
ATOM   1364  C   PRO A  91      20.373   3.079   2.036  1.00 43.34           C  
ATOM   1365  CB  PRO A  91      19.798   0.663   2.671  1.00 43.34           C  
ATOM   1366  HB2 PRO A  91      18.969   0.192   3.199  1.00 43.34           H  
ATOM   1367  HB3 PRO A  91      20.640   0.809   3.347  1.00 43.34           H  
ATOM   1368  O   PRO A  91      21.478   2.906   1.511  1.00 43.34           O  
ATOM   1369  CG  PRO A  91      20.179  -0.197   1.466  1.00 43.34           C  
ATOM   1370  HG2 PRO A  91      21.198   0.035   1.157  1.00 43.34           H  
ATOM   1371  HG3 PRO A  91      20.074  -1.261   1.677  1.00 43.34           H  
ATOM   1372  CD  PRO A  91      19.198   0.267   0.391  1.00 43.34           C  
ATOM   1373  HD2 PRO A  91      19.639   0.123  -0.596  1.00 43.34           H  
ATOM   1374  HD3 PRO A  91      18.264  -0.288   0.475  1.00 43.34           H  
ATOM   1375  N   ARG A  92      20.019   4.242   2.598  1.00 39.55           N  
ATOM   1376  H   ARG A  92      19.081   4.321   2.963  1.00 39.55           H  
ATOM   1377  CA  ARG A  92      20.999   5.287   2.890  1.00 39.55           C  
ATOM   1378  HA  ARG A  92      21.492   5.597   1.969  1.00 39.55           H  
ATOM   1379  C   ARG A  92      22.020   4.632   3.808  1.00 39.55           C  
ATOM   1380  CB  ARG A  92      20.350   6.497   3.587  1.00 39.55           C  
ATOM   1381  HB2 ARG A  92      21.146   7.157   3.931  1.00 39.55           H  
ATOM   1382  HB3 ARG A  92      19.797   6.155   4.462  1.00 39.55           H  
ATOM   1383  O   ARG A  92      21.648   4.224   4.903  1.00 39.55           O  
ATOM   1384  CG  ARG A  92      19.403   7.291   2.674  1.00 39.55           C  
ATOM   1385  HG2 ARG A  92      19.943   7.634   1.792  1.00 39.55           H  
ATOM   1386  HG3 ARG A  92      18.593   6.638   2.348  1.00 39.55           H  
ATOM   1387  CD  ARG A  92      18.789   8.501   3.402  1.00 39.55           C  
ATOM   1388  HD2 ARG A  92      18.308   8.149   4.314  1.00 39.55           H  
ATOM   1389  HD3 ARG A  92      18.024   8.932   2.756  1.00 39.55           H  
ATOM   1390  NE  ARG A  92      19.792   9.540   3.726  1.00 39.55           N  
ATOM   1391  HE  ARG A  92      20.732   9.378   3.395  1.00 39.55           H  
ATOM   1392  NH1 ARG A  92      18.425  10.934   4.944  1.00 39.55           N  
ATOM   1393 HH11 ARG A  92      18.297  11.750   5.525  1.00 39.55           H  
ATOM   1394 HH12 ARG A  92      17.662  10.282   4.831  1.00 39.55           H  
ATOM   1395  NH2 ARG A  92      20.568  11.470   4.659  1.00 39.55           N  
ATOM   1396 HH21 ARG A  92      20.414  12.281   5.242  1.00 39.55           H  
ATOM   1397 HH22 ARG A  92      21.502  11.260   4.338  1.00 39.55           H  
ATOM   1398  CZ  ARG A  92      19.590  10.638   4.437  1.00 39.55           C  
ATOM   1399  N   ARG A  93      23.276   4.518   3.363  1.00 34.66           N  
ATOM   1400  H   ARG A  93      23.473   4.789   2.410  1.00 34.66           H  
ATOM   1401  CA  ARG A  93      24.367   4.055   4.225  1.00 34.66           C  
ATOM   1402  HA  ARG A  93      24.153   3.048   4.583  1.00 34.66           H  
ATOM   1403  C   ARG A  93      24.410   4.970   5.447  1.00 34.66           C  
ATOM   1404  CB  ARG A  93      25.719   4.054   3.489  1.00 34.66           C  
ATOM   1405  HB2 ARG A  93      26.508   3.977   4.237  1.00 34.66           H  
ATOM   1406  HB3 ARG A  93      25.849   4.998   2.959  1.00 34.66           H  
ATOM   1407  O   ARG A  93      24.842   6.117   5.337  1.00 34.66           O  
ATOM   1408  CG  ARG A  93      25.881   2.881   2.509  1.00 34.66           C  
ATOM   1409  HG2 ARG A  93      25.739   1.945   3.050  1.00 34.66           H  
ATOM   1410  HG3 ARG A  93      25.135   2.952   1.718  1.00 34.66           H  
ATOM   1411  CD  ARG A  93      27.292   2.900   1.896  1.00 34.66           C  
ATOM   1412  HD2 ARG A  93      28.018   2.929   2.708  1.00 34.66           H  
ATOM   1413  HD3 ARG A  93      27.401   3.803   1.296  1.00 34.66           H  
ATOM   1414  NE  ARG A  93      27.555   1.709   1.061  1.00 34.66           N  
ATOM   1415  HE  ARG A  93      26.823   1.013   1.023  1.00 34.66           H  
ATOM   1416  NH1 ARG A  93      29.716   2.221   0.459  1.00 34.66           N  
ATOM   1417 HH11 ARG A  93      30.580   1.960   0.006  1.00 34.66           H  
ATOM   1418 HH12 ARG A  93      29.666   3.065   1.011  1.00 34.66           H  
ATOM   1419  NH2 ARG A  93      28.814   0.300  -0.217  1.00 34.66           N  
ATOM   1420 HH21 ARG A  93      29.694   0.062  -0.653  1.00 34.66           H  
ATOM   1421 HH22 ARG A  93      28.073  -0.386  -0.209  1.00 34.66           H  
ATOM   1422  CZ  ARG A  93      28.687   1.419   0.439  1.00 34.66           C  
ATOM   1423  N   THR A  94      23.928   4.467   6.576  1.00 32.84           N  
ATOM   1424  H   THR A  94      23.486   3.558   6.561  1.00 32.84           H  
ATOM   1425  CA  THR A  94      24.261   4.987   7.896  1.00 32.84           C  
ATOM   1426  HA  THR A  94      23.983   6.038   7.973  1.00 32.84           H  
ATOM   1427  C   THR A  94      25.770   4.851   8.029  1.00 32.84           C  
ATOM   1428  CB  THR A  94      23.535   4.193   8.994  1.00 32.84           C  
ATOM   1429  HB  THR A  94      23.980   4.414   9.964  1.00 32.84           H  
ATOM   1430  O   THR A  94      26.297   3.741   7.944  1.00 32.84           O  
ATOM   1431  CG2 THR A  94      22.047   4.546   9.033  1.00 32.84           C  
ATOM   1432 HG21 THR A  94      21.576   4.309   8.080  1.00 32.84           H  
ATOM   1433 HG22 THR A  94      21.926   5.608   9.251  1.00 32.84           H  
ATOM   1434 HG23 THR A  94      21.565   3.968   9.821  1.00 32.84           H  
ATOM   1435  OG1 THR A  94      23.624   2.811   8.728  1.00 32.84           O  
ATOM   1436  HG1 THR A  94      24.544   2.566   8.847  1.00 32.84           H  
ATOM   1437  N   LYS A  95      26.444   5.995   8.108  1.00 28.34           N  
ATOM   1438  H   LYS A  95      25.915   6.836   8.288  1.00 28.34           H  
ATOM   1439  CA  LYS A  95      27.873   6.099   8.387  1.00 28.34           C  
ATOM   1440  HA  LYS A  95      28.381   5.170   8.130  1.00 28.34           H  
ATOM   1441  C   LYS A  95      28.049   6.275   9.890  1.00 28.34           C  
ATOM   1442  CB  LYS A  95      28.470   7.274   7.594  1.00 28.34           C  
ATOM   1443  HB2 LYS A  95      28.235   7.162   6.535  1.00 28.34           H  
ATOM   1444  HB3 LYS A  95      28.026   8.200   7.961  1.00 28.34           H  
ATOM   1445  O   LYS A  95      27.214   7.019  10.449  1.00 28.34           O  
ATOM   1446  CG  LYS A  95      29.994   7.323   7.776  1.00 28.34           C  
ATOM   1447  HG2 LYS A  95      30.240   7.213   8.832  1.00 28.34           H  
ATOM   1448  HG3 LYS A  95      30.447   6.495   7.231  1.00 28.34           H  
ATOM   1449  CD  LYS A  95      30.610   8.646   7.319  1.00 28.34           C  
ATOM   1450  HD2 LYS A  95      30.517   8.752   6.238  1.00 28.34           H  
ATOM   1451  HD3 LYS A  95      30.098   9.466   7.823  1.00 28.34           H  
ATOM   1452  CE  LYS A  95      32.084   8.610   7.744  1.00 28.34           C  
ATOM   1453  HE2 LYS A  95      32.604   7.857   7.152  1.00 28.34           H  
ATOM   1454  HE3 LYS A  95      32.124   8.288   8.784  1.00 28.34           H  
ATOM   1455  NZ  LYS A  95      32.741   9.933   7.613  1.00 28.34           N  
ATOM   1456  HZ1 LYS A  95      32.267  10.608   8.196  1.00 28.34           H  
ATOM   1457  HZ2 LYS A  95      33.699   9.872   7.926  1.00 28.34           H  
ATOM   1458  HZ3 LYS A  95      32.727  10.249   6.654  1.00 28.34           H  
ATOM   1459  OXT LYS A  95      29.041   5.721  10.398  1.00 28.34           O  
TER    1460      LYS A  95                                                       
ATOM   1460  N   MET B   1       4.877-114.716  38.943  1.00 21.91           N  
ATOM   1461  H   MET B   1       4.330-113.868  38.913  1.00 21.91           H  
ATOM   1462  H2  MET B   1       5.602-114.576  39.632  1.00 21.91           H  
ATOM   1463  H3  MET B   1       4.291-115.491  39.216  1.00 21.91           H  
ATOM   1464  CA  MET B   1       5.485-114.942  37.605  1.00 21.91           C  
ATOM   1465  HA  MET B   1       6.177-115.783  37.652  1.00 21.91           H  
ATOM   1466  C   MET B   1       6.280-113.698  37.218  1.00 21.91           C  
ATOM   1467  CB  MET B   1       4.412-115.231  36.542  1.00 21.91           C  
ATOM   1468  HB2 MET B   1       3.625-114.479  36.603  1.00 21.91           H  
ATOM   1469  HB3 MET B   1       4.866-115.169  35.552  1.00 21.91           H  
ATOM   1470  O   MET B   1       5.989-112.652  37.779  1.00 21.91           O  
ATOM   1471  CG  MET B   1       3.797-116.627  36.688  1.00 21.91           C  
ATOM   1472  HG2 MET B   1       3.350-116.734  37.676  1.00 21.91           H  
ATOM   1473  HG3 MET B   1       4.588-117.370  36.581  1.00 21.91           H  
ATOM   1474  SD  MET B   1       2.527-116.958  35.443  1.00 21.91           S  
ATOM   1475  CE  MET B   1       2.241-118.729  35.719  1.00 21.91           C  
ATOM   1476  HE1 MET B   1       1.442-119.072  35.062  1.00 21.91           H  
ATOM   1477  HE2 MET B   1       3.149-119.290  35.500  1.00 21.91           H  
ATOM   1478  HE3 MET B   1       1.946-118.900  36.754  1.00 21.91           H  
ATOM   1479  N   GLY B   2       7.248-113.781  36.298  1.00 20.80           N  
ATOM   1480  H   GLY B   2       7.503-114.669  35.891  1.00 20.80           H  
ATOM   1481  CA  GLY B   2       8.039-112.611  35.884  1.00 20.80           C  
ATOM   1482  HA2 GLY B   2       7.395-111.735  35.804  1.00 20.80           H  
ATOM   1483  HA3 GLY B   2       8.794-112.397  36.640  1.00 20.80           H  
ATOM   1484  C   GLY B   2       8.758-112.822  34.550  1.00 20.80           C  
ATOM   1485  O   GLY B   2       9.711-113.591  34.489  1.00 20.80           O  
ATOM   1486  N   LYS B   3       8.277-112.168  33.485  1.00 22.10           N  
ATOM   1487  H   LYS B   3       7.556-111.482  33.657  1.00 22.10           H  
ATOM   1488  CA  LYS B   3       8.957-112.089  32.178  1.00 22.10           C  
ATOM   1489  HA  LYS B   3       9.712-112.874  32.130  1.00 22.10           H  
ATOM   1490  C   LYS B   3       9.746-110.778  32.060  1.00 22.10           C  
ATOM   1491  CB  LYS B   3       7.968-112.288  31.013  1.00 22.10           C  
ATOM   1492  HB2 LYS B   3       7.081-111.674  31.168  1.00 22.10           H  
ATOM   1493  HB3 LYS B   3       8.450-111.953  30.094  1.00 22.10           H  
ATOM   1494  O   LYS B   3       9.509-109.845  32.818  1.00 22.10           O  
ATOM   1495  CG  LYS B   3       7.565-113.762  30.826  1.00 22.10           C  
ATOM   1496  HG2 LYS B   3       6.907-114.067  31.641  1.00 22.10           H  
ATOM   1497  HG3 LYS B   3       8.462-114.380  30.848  1.00 22.10           H  
ATOM   1498  CD  LYS B   3       6.858-113.976  29.476  1.00 22.10           C  
ATOM   1499  HD2 LYS B   3       5.930-113.404  29.461  1.00 22.10           H  
ATOM   1500  HD3 LYS B   3       7.508-113.615  28.679  1.00 22.10           H  
ATOM   1501  CE  LYS B   3       6.558-115.465  29.245  1.00 22.10           C  
ATOM   1502  HE2 LYS B   3       7.481-116.028  29.387  1.00 22.10           H  
ATOM   1503  HE3 LYS B   3       5.846-115.799  30.000  1.00 22.10           H  
ATOM   1504  NZ  LYS B   3       6.021-115.717  27.881  1.00 22.10           N  
ATOM   1505  HZ1 LYS B   3       6.686-115.431  27.177  1.00 22.10           H  
ATOM   1506  HZ2 LYS B   3       5.831-116.700  27.749  1.00 22.10           H  
ATOM   1507  HZ3 LYS B   3       5.162-115.207  27.733  1.00 22.10           H  
ATOM   1508  N   SER B   4      10.678-110.742  31.107  1.00 24.24           N  
ATOM   1509  H   SER B   4      10.760-111.583  30.552  1.00 24.24           H  
ATOM   1510  CA  SER B   4      11.955-110.021  31.268  1.00 24.24           C  
ATOM   1511  HA  SER B   4      11.906-109.407  32.168  1.00 24.24           H  
ATOM   1512  C   SER B   4      12.335-109.078  30.111  1.00 24.24           C  
ATOM   1513  CB  SER B   4      13.089-111.051  31.459  1.00 24.24           C  
ATOM   1514  HB2 SER B   4      13.534-111.283  30.491  1.00 24.24           H  
ATOM   1515  HB3 SER B   4      13.860-110.614  32.093  1.00 24.24           H  
ATOM   1516  O   SER B   4      13.507-108.755  29.947  1.00 24.24           O  
ATOM   1517  OG  SER B   4      12.629-112.273  32.024  1.00 24.24           O  
ATOM   1518  HG  SER B   4      13.380-112.715  32.425  1.00 24.24           H  
ATOM   1519  N   LEU B   5      11.388-108.717  29.241  1.00 27.01           N  
ATOM   1520  H   LEU B   5      10.426-108.912  29.483  1.00 27.01           H  
ATOM   1521  CA  LEU B   5      11.655-107.952  28.011  1.00 27.01           C  
ATOM   1522  HA  LEU B   5      12.450-108.457  27.464  1.00 27.01           H  
ATOM   1523  C   LEU B   5      12.087-106.497  28.311  1.00 27.01           C  
ATOM   1524  CB  LEU B   5      10.363-107.927  27.163  1.00 27.01           C  
ATOM   1525  HB2 LEU B   5      10.482-107.207  26.353  1.00 27.01           H  
ATOM   1526  HB3 LEU B   5       9.556-107.558  27.796  1.00 27.01           H  
ATOM   1527  O   LEU B   5      11.561-105.922  29.256  1.00 27.01           O  
ATOM   1528  CG  LEU B   5       9.947-109.275  26.550  1.00 27.01           C  
ATOM   1529  HG  LEU B   5      10.031-110.062  27.300  1.00 27.01           H  
ATOM   1530  CD1 LEU B   5       8.489-109.218  26.090  1.00 27.01           C  
ATOM   1531 HD11 LEU B   5       8.201-110.168  25.641  1.00 27.01           H  
ATOM   1532 HD12 LEU B   5       7.841-109.013  26.942  1.00 27.01           H  
ATOM   1533 HD13 LEU B   5       8.366-108.424  25.354  1.00 27.01           H  
ATOM   1534  CD2 LEU B   5      10.809-109.643  25.343  1.00 27.01           C  
ATOM   1535 HD21 LEU B   5      10.491-110.604  24.936  1.00 27.01           H  
ATOM   1536 HD22 LEU B   5      10.720-108.882  24.568  1.00 27.01           H  
ATOM   1537 HD23 LEU B   5      11.855-109.722  25.639  1.00 27.01           H  
ATOM   1538  N   SER B   6      12.836-105.761  27.475  1.00 26.89           N  
ATOM   1539  H   SER B   6      12.719-104.780  27.684  1.00 26.89           H  
ATOM   1540  CA  SER B   6      14.052-105.968  26.632  1.00 26.89           C  
ATOM   1541  HA  SER B   6      14.917-106.131  27.274  1.00 26.89           H  
ATOM   1542  C   SER B   6      14.265-104.630  25.860  1.00 26.89           C  
ATOM   1543  CB  SER B   6      13.934-107.146  25.655  1.00 26.89           C  
ATOM   1544  HB2 SER B   6      14.838-107.205  25.048  1.00 26.89           H  
ATOM   1545  HB3 SER B   6      13.888-108.088  26.201  1.00 26.89           H  
ATOM   1546  O   SER B   6      13.652-103.635  26.228  1.00 26.89           O  
ATOM   1547  OG  SER B   6      12.820-107.021  24.801  1.00 26.89           O  
ATOM   1548  HG  SER B   6      12.284-106.286  25.106  1.00 26.89           H  
ATOM   1549  N   HIS B   7      14.963-104.509  24.724  1.00 22.96           N  
ATOM   1550  H   HIS B   7      14.597-103.748  24.169  1.00 22.96           H  
ATOM   1551  CA  HIS B   7      16.422-104.605  24.568  1.00 22.96           C  
ATOM   1552  HA  HIS B   7      16.884-104.883  25.515  1.00 22.96           H  
ATOM   1553  C   HIS B   7      16.995-103.228  24.154  1.00 22.96           C  
ATOM   1554  CB  HIS B   7      16.764-105.669  23.510  1.00 22.96           C  
ATOM   1555  HB2 HIS B   7      16.347-106.628  23.819  1.00 22.96           H  
ATOM   1556  HB3 HIS B   7      16.261-105.391  22.584  1.00 22.96           H  
ATOM   1557  O   HIS B   7      18.023-102.835  24.683  1.00 22.96           O  
ATOM   1558  CG  HIS B   7      18.230-105.912  23.203  1.00 22.96           C  
ATOM   1559  CD2 HIS B   7      19.191-105.006  22.821  1.00 22.96           C  
ATOM   1560  HD2 HIS B   7      19.082-103.936  22.726  1.00 22.96           H  
ATOM   1561  ND1 HIS B   7      18.826-107.154  23.145  1.00 22.96           N  
ATOM   1562  HD1 HIS B   7      18.386-108.039  23.356  1.00 22.96           H  
ATOM   1563  CE1 HIS B   7      20.101-106.997  22.750  1.00 22.96           C  
ATOM   1564  HE1 HIS B   7      20.817-107.795  22.617  1.00 22.96           H  
ATOM   1565  NE2 HIS B   7      20.365-105.705  22.534  1.00 22.96           N  
ATOM   1566  N   LEU B   8      16.328-102.453  23.283  1.00 25.10           N  
ATOM   1567  H   LEU B   8      16.144-101.560  23.717  1.00 25.10           H  
ATOM   1568  CA  LEU B   8      16.828-102.166  21.910  1.00 25.10           C  
ATOM   1569  HA  LEU B   8      17.532-102.944  21.616  1.00 25.10           H  
ATOM   1570  C   LEU B   8      17.627-100.811  21.919  1.00 25.10           C  
ATOM   1571  CB  LEU B   8      15.629-102.205  20.922  1.00 25.10           C  
ATOM   1572  HB2 LEU B   8      15.514-101.199  20.519  1.00 25.10           H  
ATOM   1573  HB3 LEU B   8      14.705-102.403  21.465  1.00 25.10           H  
ATOM   1574  O   LEU B   8      17.666-100.185  22.976  1.00 25.10           O  
ATOM   1575  CG  LEU B   8      15.716-103.210  19.736  1.00 25.10           C  
ATOM   1576  HG  LEU B   8      16.739-103.322  19.376  1.00 25.10           H  
ATOM   1577  CD1 LEU B   8      15.284-104.635  20.065  1.00 25.10           C  
ATOM   1578 HD11 LEU B   8      16.126-105.165  20.509  1.00 25.10           H  
ATOM   1579 HD12 LEU B   8      15.019-105.169  19.152  1.00 25.10           H  
ATOM   1580 HD13 LEU B   8      14.426-104.633  20.738  1.00 25.10           H  
ATOM   1581  CD2 LEU B   8      14.859-102.695  18.577  1.00 25.10           C  
ATOM   1582 HD21 LEU B   8      13.813-102.649  18.880  1.00 25.10           H  
ATOM   1583 HD22 LEU B   8      15.190-101.699  18.282  1.00 25.10           H  
ATOM   1584 HD23 LEU B   8      14.958-103.355  17.715  1.00 25.10           H  
ATOM   1585  N   PRO B   9      18.293-100.344  20.830  1.00 26.71           N  
ATOM   1586  CA  PRO B   9      19.469 -99.459  20.873  1.00 26.71           C  
ATOM   1587  HA  PRO B   9      19.832 -99.352  21.895  1.00 26.71           H  
ATOM   1588  C   PRO B   9      19.098 -98.028  20.358  1.00 26.71           C  
ATOM   1589  CB  PRO B   9      20.476-100.317  20.084  1.00 26.71           C  
ATOM   1590  HB2 PRO B   9      21.301 -99.770  19.629  1.00 26.71           H  
ATOM   1591  HB3 PRO B   9      20.903-101.051  20.769  1.00 26.71           H  
ATOM   1592  O   PRO B   9      17.938 -97.652  20.482  1.00 26.71           O  
ATOM   1593  CG  PRO B   9      19.656-101.070  19.034  1.00 26.71           C  
ATOM   1594  HG2 PRO B   9      19.854-100.712  18.024  1.00 26.71           H  
ATOM   1595  HG3 PRO B   9      19.844-102.141  19.106  1.00 26.71           H  
ATOM   1596  CD  PRO B   9      18.225-100.755  19.440  1.00 26.71           C  
ATOM   1597  HD2 PRO B   9      17.855 -99.921  18.844  1.00 26.71           H  
ATOM   1598  HD3 PRO B   9      17.582-101.616  19.254  1.00 26.71           H  
ATOM   1599  N   LEU B  10      19.930 -97.132  19.796  1.00 26.16           N  
ATOM   1600  H   LEU B  10      19.510 -96.214  19.757  1.00 26.16           H  
ATOM   1601  CA  LEU B  10      21.251 -97.197  19.141  1.00 26.16           C  
ATOM   1602  HA  LEU B  10      21.897 -97.896  19.673  1.00 26.16           H  
ATOM   1603  C   LEU B  10      21.977 -95.828  19.228  1.00 26.16           C  
ATOM   1604  CB  LEU B  10      21.002 -97.646  17.676  1.00 26.16           C  
ATOM   1605  HB2 LEU B  10      20.271 -98.455  17.687  1.00 26.16           H  
ATOM   1606  HB3 LEU B  10      20.532 -96.814  17.152  1.00 26.16           H  
ATOM   1607  O   LEU B  10      21.469 -94.884  19.819  1.00 26.16           O  
ATOM   1608  CG  LEU B  10      22.199 -98.130  16.827  1.00 26.16           C  
ATOM   1609  HG  LEU B  10      22.921 -97.322  16.707  1.00 26.16           H  
ATOM   1610  CD1 LEU B  10      22.922 -99.340  17.419  1.00 26.16           C  
ATOM   1611 HD11 LEU B  10      22.240-100.188  17.491  1.00 26.16           H  
ATOM   1612 HD12 LEU B  10      23.325 -99.108  18.405  1.00 26.16           H  
ATOM   1613 HD13 LEU B  10      23.752 -99.623  16.772  1.00 26.16           H  
ATOM   1614  CD2 LEU B  10      21.710 -98.516  15.433  1.00 26.16           C  
ATOM   1615 HD21 LEU B  10      20.984 -99.327  15.495  1.00 26.16           H  
ATOM   1616 HD22 LEU B  10      21.242 -97.654  14.956  1.00 26.16           H  
ATOM   1617 HD23 LEU B  10      22.552 -98.835  14.819  1.00 26.16           H  
ATOM   1618  N   HIS B  11      23.195 -95.742  18.685  1.00 22.84           N  
ATOM   1619  H   HIS B  11      23.503 -96.532  18.136  1.00 22.84           H  
ATOM   1620  CA  HIS B  11      24.278 -94.926  19.255  1.00 22.84           C  
ATOM   1621  HA  HIS B  11      23.995 -94.622  20.263  1.00 22.84           H  
ATOM   1622  C   HIS B  11      24.699 -93.645  18.492  1.00 22.84           C  
ATOM   1623  CB  HIS B  11      25.487 -95.883  19.352  1.00 22.84           C  
ATOM   1624  HB2 HIS B  11      26.102 -95.787  18.457  1.00 22.84           H  
ATOM   1625  HB3 HIS B  11      25.142 -96.916  19.391  1.00 22.84           H  
ATOM   1626  O   HIS B  11      25.520 -92.893  19.008  1.00 22.84           O  
ATOM   1627  CG  HIS B  11      26.358 -95.683  20.558  1.00 22.84           C  
ATOM   1628  CD2 HIS B  11      26.717 -96.649  21.459  1.00 22.84           C  
ATOM   1629  HD2 HIS B  11      26.422 -97.688  21.433  1.00 22.84           H  
ATOM   1630  ND1 HIS B  11      26.959 -94.513  20.954  1.00 22.84           N  
ATOM   1631  HD1 HIS B  11      26.850 -93.617  20.499  1.00 22.84           H  
ATOM   1632  CE1 HIS B  11      27.661 -94.768  22.071  1.00 22.84           C  
ATOM   1633  HE1 HIS B  11      28.233 -94.037  22.624  1.00 22.84           H  
ATOM   1634  NE2 HIS B  11      27.543 -96.061  22.417  1.00 22.84           N  
ATOM   1635  N   SER B  12      24.277 -93.462  17.234  1.00 22.58           N  
ATOM   1636  H   SER B  12      23.487 -94.007  16.919  1.00 22.58           H  
ATOM   1637  CA  SER B  12      25.121 -92.831  16.189  1.00 22.58           C  
ATOM   1638  HA  SER B  12      26.075 -93.358  16.200  1.00 22.58           H  
ATOM   1639  C   SER B  12      25.455 -91.334  16.341  1.00 22.58           C  
ATOM   1640  CB  SER B  12      24.503 -93.056  14.809  1.00 22.58           C  
ATOM   1641  HB2 SER B  12      24.418 -94.125  14.613  1.00 22.58           H  
ATOM   1642  HB3 SER B  12      25.144 -92.612  14.047  1.00 22.58           H  
ATOM   1643  O   SER B  12      24.594 -90.535  16.696  1.00 22.58           O  
ATOM   1644  OG  SER B  12      23.221 -92.466  14.749  1.00 22.58           O  
ATOM   1645  HG  SER B  12      23.215 -91.714  15.346  1.00 22.58           H  
ATOM   1646  N   SER B  13      26.673 -90.965  15.921  1.00 24.08           N  
ATOM   1647  H   SER B  13      27.264 -91.715  15.592  1.00 24.08           H  
ATOM   1648  CA  SER B  13      27.473 -89.863  16.495  1.00 24.08           C  
ATOM   1649  HA  SER B  13      26.950 -89.483  17.372  1.00 24.08           H  
ATOM   1650  C   SER B  13      27.772 -88.642  15.592  1.00 24.08           C  
ATOM   1651  CB  SER B  13      28.827 -90.441  16.967  1.00 24.08           C  
ATOM   1652  HB2 SER B  13      29.564 -90.321  16.174  1.00 24.08           H  
ATOM   1653  HB3 SER B  13      29.170 -89.877  17.835  1.00 24.08           H  
ATOM   1654  O   SER B  13      28.744 -87.942  15.850  1.00 24.08           O  
ATOM   1655  OG  SER B  13      28.771 -91.829  17.282  1.00 24.08           O  
ATOM   1656  HG  SER B  13      29.615 -92.061  17.677  1.00 24.08           H  
ATOM   1657  N   LYS B  14      27.025 -88.421  14.502  1.00 24.28           N  
ATOM   1658  H   LYS B  14      26.193 -88.984  14.398  1.00 24.28           H  
ATOM   1659  CA  LYS B  14      27.345 -87.424  13.444  1.00 24.28           C  
ATOM   1660  HA  LYS B  14      28.288 -87.697  12.972  1.00 24.28           H  
ATOM   1661  C   LYS B  14      27.466 -85.971  13.959  1.00 24.28           C  
ATOM   1662  CB  LYS B  14      26.201 -87.390  12.413  1.00 24.28           C  
ATOM   1663  HB2 LYS B  14      26.471 -86.687  11.625  1.00 24.28           H  
ATOM   1664  HB3 LYS B  14      25.319 -86.991  12.914  1.00 24.28           H  
ATOM   1665  O   LYS B  14      26.661 -85.601  14.808  1.00 24.28           O  
ATOM   1666  CG  LYS B  14      25.812 -88.722  11.759  1.00 24.28           C  
ATOM   1667  HG2 LYS B  14      26.645 -89.096  11.164  1.00 24.28           H  
ATOM   1668  HG3 LYS B  14      25.550 -89.454  12.522  1.00 24.28           H  
ATOM   1669  CD  LYS B  14      24.594 -88.469  10.860  1.00 24.28           C  
ATOM   1670  HD2 LYS B  14      23.803 -88.006  11.451  1.00 24.28           H  
ATOM   1671  HD3 LYS B  14      24.885 -87.785  10.062  1.00 24.28           H  
ATOM   1672  CE  LYS B  14      24.074 -89.774  10.256  1.00 24.28           C  
ATOM   1673  HE2 LYS B  14      23.806 -90.447  11.070  1.00 24.28           H  
ATOM   1674  HE3 LYS B  14      24.879 -90.235   9.685  1.00 24.28           H  
ATOM   1675  NZ  LYS B  14      22.899 -89.515   9.388  1.00 24.28           N  
ATOM   1676  HZ1 LYS B  14      22.183 -89.027   9.907  1.00 24.28           H  
ATOM   1677  HZ2 LYS B  14      22.524 -90.381   9.029  1.00 24.28           H  
ATOM   1678  HZ3 LYS B  14      23.178 -88.934   8.610  1.00 24.28           H  
ATOM   1679  N   GLU B  15      28.223 -85.047  13.354  1.00 27.32           N  
ATOM   1680  H   GLU B  15      27.983 -84.110  13.647  1.00 27.32           H  
ATOM   1681  CA  GLU B  15      29.549 -85.051  12.678  1.00 27.32           C  
ATOM   1682  HA  GLU B  15      30.269 -85.567  13.313  1.00 27.32           H  
ATOM   1683  C   GLU B  15      30.006 -83.562  12.558  1.00 27.32           C  
ATOM   1684  CB  GLU B  15      29.530 -85.723  11.285  1.00 27.32           C  
ATOM   1685  HB2 GLU B  15      28.830 -86.559  11.286  1.00 27.32           H  
ATOM   1686  HB3 GLU B  15      29.186 -85.010  10.536  1.00 27.32           H  
ATOM   1687  O   GLU B  15      29.183 -82.662  12.734  1.00 27.32           O  
ATOM   1688  CG  GLU B  15      30.915 -86.269  10.891  1.00 27.32           C  
ATOM   1689  HG2 GLU B  15      31.291 -86.895  11.701  1.00 27.32           H  
ATOM   1690  HG3 GLU B  15      31.609 -85.440  10.752  1.00 27.32           H  
ATOM   1691  CD  GLU B  15      30.840 -87.106   9.607  1.00 27.32           C  
ATOM   1692  OE1 GLU B  15      31.206 -86.578   8.534  1.00 27.32           O  
ATOM   1693  OE2 GLU B  15      30.354 -88.261   9.698  1.00 27.32           O  
ATOM   1694  N   ASP B  16      31.287 -83.275  12.296  1.00 24.43           N  
ATOM   1695  H   ASP B  16      31.903 -84.067  12.180  1.00 24.43           H  
ATOM   1696  CA  ASP B  16      31.981 -82.063  12.797  1.00 24.43           C  
ATOM   1697  HA  ASP B  16      31.500 -81.751  13.723  1.00 24.43           H  
ATOM   1698  C   ASP B  16      32.069 -80.804  11.890  1.00 24.43           C  
ATOM   1699  CB  ASP B  16      33.430 -82.473  13.138  1.00 24.43           C  
ATOM   1700  HB2 ASP B  16      33.976 -82.636  12.209  1.00 24.43           H  
ATOM   1701  HB3 ASP B  16      33.918 -81.656  13.669  1.00 24.43           H  
ATOM   1702  O   ASP B  16      32.614 -79.791  12.323  1.00 24.43           O  
ATOM   1703  CG  ASP B  16      33.529 -83.742  13.987  1.00 24.43           C  
ATOM   1704  OD1 ASP B  16      33.731 -83.613  15.214  1.00 24.43           O  
ATOM   1705  OD2 ASP B  16      33.384 -84.835  13.392  1.00 24.43           O  
ATOM   1706  N   ALA B  17      31.664 -80.874  10.618  1.00 25.69           N  
ATOM   1707  H   ALA B  17      31.123 -81.694  10.384  1.00 25.69           H  
ATOM   1708  CA  ALA B  17      32.401 -80.234   9.508  1.00 25.69           C  
ATOM   1709  HA  ALA B  17      33.407 -80.650   9.567  1.00 25.69           H  
ATOM   1710  C   ALA B  17      32.612 -78.682   9.458  1.00 25.69           C  
ATOM   1711  CB  ALA B  17      31.801 -80.752   8.194  1.00 25.69           C  
ATOM   1712  HB1 ALA B  17      30.786 -80.372   8.084  1.00 25.69           H  
ATOM   1713  HB2 ALA B  17      31.781 -81.842   8.197  1.00 25.69           H  
ATOM   1714  HB3 ALA B  17      32.400 -80.414   7.349  1.00 25.69           H  
ATOM   1715  O   ALA B  17      31.828 -77.875   9.951  1.00 25.69           O  
ATOM   1716  N   TYR B  18      33.701 -78.334   8.748  1.00 23.22           N  
ATOM   1717  H   TYR B  18      34.227 -79.131   8.419  1.00 23.22           H  
ATOM   1718  CA  TYR B  18      34.357 -77.040   8.423  1.00 23.22           C  
ATOM   1719  HA  TYR B  18      34.531 -76.491   9.348  1.00 23.22           H  
ATOM   1720  C   TYR B  18      33.563 -76.112   7.437  1.00 23.22           C  
ATOM   1721  CB  TYR B  18      35.712 -77.436   7.801  1.00 23.22           C  
ATOM   1722  HB2 TYR B  18      36.420 -76.626   7.975  1.00 23.22           H  
ATOM   1723  HB3 TYR B  18      35.541 -77.541   6.730  1.00 23.22           H  
ATOM   1724  O   TYR B  18      32.394 -76.378   7.184  1.00 23.22           O  
ATOM   1725  CG  TYR B  18      36.373 -78.743   8.219  1.00 23.22           C  
ATOM   1726  CD1 TYR B  18      37.353 -78.759   9.229  1.00 23.22           C  
ATOM   1727  HD1 TYR B  18      37.610 -77.843   9.740  1.00 23.22           H  
ATOM   1728  CD2 TYR B  18      36.047 -79.936   7.537  1.00 23.22           C  
ATOM   1729  HD2 TYR B  18      35.317 -79.922   6.741  1.00 23.22           H  
ATOM   1730  CE1 TYR B  18      38.003 -79.964   9.563  1.00 23.22           C  
ATOM   1731  HE1 TYR B  18      38.754 -79.972  10.339  1.00 23.22           H  
ATOM   1732  CE2 TYR B  18      36.687 -81.142   7.875  1.00 23.22           C  
ATOM   1733  HE2 TYR B  18      36.442 -82.061   7.363  1.00 23.22           H  
ATOM   1734  OH  TYR B  18      38.301 -82.320   9.192  1.00 23.22           O  
ATOM   1735  HH  TYR B  18      38.881 -82.216   9.950  1.00 23.22           H  
ATOM   1736  CZ  TYR B  18      37.670 -81.157   8.884  1.00 23.22           C  
ATOM   1737  N   ASP B  19      34.053 -75.039   6.770  1.00 24.45           N  
ATOM   1738  H   ASP B  19      33.315 -74.598   6.239  1.00 24.45           H  
ATOM   1739  CA  ASP B  19      35.356 -74.317   6.678  1.00 24.45           C  
ATOM   1740  HA  ASP B  19      35.861 -74.339   7.644  1.00 24.45           H  
ATOM   1741  C   ASP B  19      35.143 -72.812   6.307  1.00 24.45           C  
ATOM   1742  CB  ASP B  19      36.297 -74.951   5.617  1.00 24.45           C  
ATOM   1743  HB2 ASP B  19      35.768 -75.026   4.667  1.00 24.45           H  
ATOM   1744  HB3 ASP B  19      36.595 -75.965   5.884  1.00 24.45           H  
ATOM   1745  O   ASP B  19      35.101 -71.958   7.188  1.00 24.45           O  
ATOM   1746  CG  ASP B  19      37.594 -74.158   5.420  1.00 24.45           C  
ATOM   1747  OD1 ASP B  19      37.733 -73.568   4.324  1.00 24.45           O  
ATOM   1748  OD2 ASP B  19      38.420 -74.163   6.357  1.00 24.45           O  
ATOM   1749  N   GLY B  20      35.022 -72.490   5.003  1.00 22.88           N  
ATOM   1750  H   GLY B  20      35.167 -73.248   4.352  1.00 22.88           H  
ATOM   1751  CA  GLY B  20      35.046 -71.128   4.432  1.00 22.88           C  
ATOM   1752  HA2 GLY B  20      35.532 -71.180   3.458  1.00 22.88           H  
ATOM   1753  HA3 GLY B  20      35.659 -70.490   5.069  1.00 22.88           H  
ATOM   1754  C   GLY B  20      33.671 -70.447   4.267  1.00 22.88           C  
ATOM   1755  O   GLY B  20      32.687 -70.865   4.865  1.00 22.88           O  
ATOM   1756  N   VAL B  21      33.492 -69.392   3.453  1.00 27.25           N  
ATOM   1757  H   VAL B  21      32.581 -68.972   3.569  1.00 27.25           H  
ATOM   1758  CA  VAL B  21      34.387 -68.733   2.464  1.00 27.25           C  
ATOM   1759  HA  VAL B  21      35.416 -68.998   2.706  1.00 27.25           H  
ATOM   1760  C   VAL B  21      34.279 -67.183   2.608  1.00 27.25           C  
ATOM   1761  CB  VAL B  21      34.092 -69.230   1.018  1.00 27.25           C  
ATOM   1762  HB  VAL B  21      33.308 -68.610   0.583  1.00 27.25           H  
ATOM   1763  O   VAL B  21      33.944 -66.710   3.686  1.00 27.25           O  
ATOM   1764  CG1 VAL B  21      35.344 -69.147   0.124  1.00 27.25           C  
ATOM   1765 HG11 VAL B  21      35.718 -68.126   0.046  1.00 27.25           H  
ATOM   1766 HG12 VAL B  21      36.131 -69.781   0.531  1.00 27.25           H  
ATOM   1767 HG13 VAL B  21      35.103 -69.490  -0.882  1.00 27.25           H  
ATOM   1768  CG2 VAL B  21      33.626 -70.694   0.922  1.00 27.25           C  
ATOM   1769 HG21 VAL B  21      33.479 -70.975  -0.121  1.00 27.25           H  
ATOM   1770 HG22 VAL B  21      32.674 -70.823   1.436  1.00 27.25           H  
ATOM   1771 HG23 VAL B  21      34.367 -71.358   1.367  1.00 27.25           H  
ATOM   1772  N   THR B  22      34.617 -66.362   1.596  1.00 25.04           N  
ATOM   1773  H   THR B  22      34.784 -66.775   0.690  1.00 25.04           H  
ATOM   1774  CA  THR B  22      35.279 -65.049   1.816  1.00 25.04           C  
ATOM   1775  HA  THR B  22      35.586 -65.033   2.862  1.00 25.04           H  
ATOM   1776  C   THR B  22      34.477 -63.726   1.674  1.00 25.04           C  
ATOM   1777  CB  THR B  22      36.592 -64.980   1.016  1.00 25.04           C  
ATOM   1778  HB  THR B  22      37.010 -63.976   1.093  1.00 25.04           H  
ATOM   1779  O   THR B  22      34.122 -63.139   2.688  1.00 25.04           O  
ATOM   1780  CG2 THR B  22      37.650 -65.970   1.501  1.00 25.04           C  
ATOM   1781 HG21 THR B  22      37.302 -66.997   1.391  1.00 25.04           H  
ATOM   1782 HG22 THR B  22      37.865 -65.784   2.553  1.00 25.04           H  
ATOM   1783 HG23 THR B  22      38.569 -65.838   0.931  1.00 25.04           H  
ATOM   1784  OG1 THR B  22      36.336 -65.286  -0.340  1.00 25.04           O  
ATOM   1785  HG1 THR B  22      37.184 -65.344  -0.785  1.00 25.04           H  
ATOM   1786  N   SER B  23      34.393 -63.108   0.479  1.00 24.38           N  
ATOM   1787  H   SER B  23      34.516 -63.720  -0.315  1.00 24.38           H  
ATOM   1788  CA  SER B  23      35.087 -61.797   0.345  1.00 24.38           C  
ATOM   1789  HA  SER B  23      35.734 -61.696   1.217  1.00 24.38           H  
ATOM   1790  C   SER B  23      34.355 -60.435   0.246  1.00 24.38           C  
ATOM   1791  CB  SER B  23      36.022 -61.855  -0.871  1.00 24.38           C  
ATOM   1792  HB2 SER B  23      35.435 -61.816  -1.788  1.00 24.38           H  
ATOM   1793  HB3 SER B  23      36.597 -62.781  -0.863  1.00 24.38           H  
ATOM   1794  O   SER B  23      34.939 -59.463   0.724  1.00 24.38           O  
ATOM   1795  OG  SER B  23      36.929 -60.771  -0.843  1.00 24.38           O  
ATOM   1796  HG  SER B  23      36.523 -60.056  -0.347  1.00 24.38           H  
ATOM   1797  N   GLU B  24      33.301 -60.253  -0.559  1.00 26.07           N  
ATOM   1798  H   GLU B  24      32.797 -61.063  -0.891  1.00 26.07           H  
ATOM   1799  CA  GLU B  24      33.198 -58.997  -1.358  1.00 26.07           C  
ATOM   1800  HA  GLU B  24      34.226 -58.698  -1.566  1.00 26.07           H  
ATOM   1801  C   GLU B  24      32.611 -57.722  -0.685  1.00 26.07           C  
ATOM   1802  CB  GLU B  24      32.593 -59.277  -2.742  1.00 26.07           C  
ATOM   1803  HB2 GLU B  24      32.480 -58.328  -3.267  1.00 26.07           H  
ATOM   1804  HB3 GLU B  24      31.607 -59.730  -2.633  1.00 26.07           H  
ATOM   1805  O   GLU B  24      32.078 -57.750   0.417  1.00 26.07           O  
ATOM   1806  CG  GLU B  24      33.503 -60.184  -3.589  1.00 26.07           C  
ATOM   1807  HG2 GLU B  24      33.339 -61.224  -3.308  1.00 26.07           H  
ATOM   1808  HG3 GLU B  24      34.544 -59.940  -3.378  1.00 26.07           H  
ATOM   1809  CD  GLU B  24      33.243 -59.991  -5.090  1.00 26.07           C  
ATOM   1810  OE1 GLU B  24      34.239 -59.832  -5.829  1.00 26.07           O  
ATOM   1811  OE2 GLU B  24      32.052 -59.942  -5.472  1.00 26.07           O  
ATOM   1812  N   ASN B  25      32.795 -56.561  -1.349  1.00 27.36           N  
ATOM   1813  H   ASN B  25      33.071 -56.665  -2.315  1.00 27.36           H  
ATOM   1814  CA  ASN B  25      33.227 -55.310  -0.690  1.00 27.36           C  
ATOM   1815  HA  ASN B  25      33.198 -55.462   0.389  1.00 27.36           H  
ATOM   1816  C   ASN B  25      32.363 -54.032  -0.939  1.00 27.36           C  
ATOM   1817  CB  ASN B  25      34.719 -55.166  -1.097  1.00 27.36           C  
ATOM   1818  HB2 ASN B  25      34.803 -55.236  -2.182  1.00 27.36           H  
ATOM   1819  HB3 ASN B  25      35.262 -56.011  -0.674  1.00 27.36           H  
ATOM   1820  O   ASN B  25      31.681 -53.545  -0.044  1.00 27.36           O  
ATOM   1821  CG  ASN B  25      35.456 -53.905  -0.673  1.00 27.36           C  
ATOM   1822  ND2 ASN B  25      36.721 -53.810  -1.008  1.00 27.36           N  
ATOM   1823 HD21 ASN B  25      37.205 -54.597  -1.416  1.00 27.36           H  
ATOM   1824 HD22 ASN B  25      37.199 -52.985  -0.673  1.00 27.36           H  
ATOM   1825  OD1 ASN B  25      34.929 -52.968  -0.109  1.00 27.36           O  
ATOM   1826  N   MET B  26      32.428 -53.413  -2.129  1.00 28.05           N  
ATOM   1827  H   MET B  26      32.887 -53.927  -2.867  1.00 28.05           H  
ATOM   1828  CA  MET B  26      32.532 -51.933  -2.219  1.00 28.05           C  
ATOM   1829  HA  MET B  26      33.097 -51.595  -1.351  1.00 28.05           H  
ATOM   1830  C   MET B  26      31.246 -51.066  -2.228  1.00 28.05           C  
ATOM   1831  CB  MET B  26      33.355 -51.567  -3.470  1.00 28.05           C  
ATOM   1832  HB2 MET B  26      32.806 -51.884  -4.357  1.00 28.05           H  
ATOM   1833  HB3 MET B  26      33.479 -50.485  -3.521  1.00 28.05           H  
ATOM   1834  O   MET B  26      31.355 -49.848  -2.391  1.00 28.05           O  
ATOM   1835  CG  MET B  26      34.755 -52.175  -3.519  1.00 28.05           C  
ATOM   1836  HG2 MET B  26      35.323 -51.829  -2.655  1.00 28.05           H  
ATOM   1837  HG3 MET B  26      34.681 -53.261  -3.482  1.00 28.05           H  
ATOM   1838  SD  MET B  26      35.648 -51.723  -5.026  1.00 28.05           S  
ATOM   1839  CE  MET B  26      37.126 -52.748  -4.813  1.00 28.05           C  
ATOM   1840  HE1 MET B  26      36.842 -53.800  -4.787  1.00 28.05           H  
ATOM   1841  HE2 MET B  26      37.806 -52.580  -5.648  1.00 28.05           H  
ATOM   1842  HE3 MET B  26      37.626 -52.481  -3.882  1.00 28.05           H  
ATOM   1843  N   ARG B  27      30.024 -51.611  -2.141  1.00 27.68           N  
ATOM   1844  H   ARG B  27      29.967 -52.578  -1.854  1.00 27.68           H  
ATOM   1845  CA  ARG B  27      28.779 -50.868  -2.492  1.00 27.68           C  
ATOM   1846  HA  ARG B  27      29.033 -50.188  -3.305  1.00 27.68           H  
ATOM   1847  C   ARG B  27      28.253 -49.903  -1.406  1.00 27.68           C  
ATOM   1848  CB  ARG B  27      27.700 -51.820  -3.047  1.00 27.68           C  
ATOM   1849  HB2 ARG B  27      26.738 -51.308  -3.055  1.00 27.68           H  
ATOM   1850  HB3 ARG B  27      27.614 -52.697  -2.405  1.00 27.68           H  
ATOM   1851  O   ARG B  27      27.093 -49.967  -1.020  1.00 27.68           O  
ATOM   1852  CG  ARG B  27      28.001 -52.240  -4.493  1.00 27.68           C  
ATOM   1853  HG2 ARG B  27      28.911 -52.840  -4.523  1.00 27.68           H  
ATOM   1854  HG3 ARG B  27      28.143 -51.346  -5.100  1.00 27.68           H  
ATOM   1855  CD  ARG B  27      26.831 -53.049  -5.069  1.00 27.68           C  
ATOM   1856  HD2 ARG B  27      26.757 -53.986  -4.518  1.00 27.68           H  
ATOM   1857  HD3 ARG B  27      25.910 -52.485  -4.925  1.00 27.68           H  
ATOM   1858  NE  ARG B  27      27.012 -53.317  -6.510  1.00 27.68           N  
ATOM   1859  HE  ARG B  27      27.762 -52.821  -6.971  1.00 27.68           H  
ATOM   1860  NH1 ARG B  27      25.348 -54.884  -6.739  1.00 27.68           N  
ATOM   1861 HH11 ARG B  27      24.841 -55.550  -7.304  1.00 27.68           H  
ATOM   1862 HH12 ARG B  27      25.136 -54.791  -5.755  1.00 27.68           H  
ATOM   1863  NH2 ARG B  27      26.551 -54.292  -8.517  1.00 27.68           N  
ATOM   1864 HH21 ARG B  27      27.289 -53.755  -8.951  1.00 27.68           H  
ATOM   1865 HH22 ARG B  27      26.045 -54.976  -9.062  1.00 27.68           H  
ATOM   1866  CZ  ARG B  27      26.305 -54.159  -7.245  1.00 27.68           C  
ATOM   1867  N   ASN B  28      29.106 -48.981  -0.960  1.00 27.45           N  
ATOM   1868  H   ASN B  28      30.049 -49.040  -1.316  1.00 27.45           H  
ATOM   1869  CA  ASN B  28      28.824 -48.002   0.095  1.00 27.45           C  
ATOM   1870  HA  ASN B  28      28.083 -48.413   0.781  1.00 27.45           H  
ATOM   1871  C   ASN B  28      28.257 -46.652  -0.400  1.00 27.45           C  
ATOM   1872  CB  ASN B  28      30.140 -47.806   0.878  1.00 27.45           C  
ATOM   1873  HB2 ASN B  28      30.414 -48.749   1.353  1.00 27.45           H  
ATOM   1874  HB3 ASN B  28      30.943 -47.524   0.198  1.00 27.45           H  
ATOM   1875  O   ASN B  28      27.325 -46.125   0.190  1.00 27.45           O  
ATOM   1876  CG  ASN B  28      30.029 -46.758   1.972  1.00 27.45           C  
ATOM   1877  ND2 ASN B  28      30.525 -45.560   1.757  1.00 27.45           N  
ATOM   1878 HD21 ASN B  28      30.371 -44.899   2.505  1.00 27.45           H  
ATOM   1879 HD22 ASN B  28      30.980 -45.316   0.889  1.00 27.45           H  
ATOM   1880  OD1 ASN B  28      29.504 -47.001   3.037  1.00 27.45           O  
ATOM   1881  N   GLY B  29      28.886 -46.026  -1.402  1.00 26.88           N  
ATOM   1882  H   GLY B  29      29.584 -46.551  -1.909  1.00 26.88           H  
ATOM   1883  CA  GLY B  29      29.082 -44.567  -1.312  1.00 26.88           C  
ATOM   1884  HA2 GLY B  29      28.924 -44.252  -0.280  1.00 26.88           H  
ATOM   1885  HA3 GLY B  29      30.126 -44.359  -1.544  1.00 26.88           H  
ATOM   1886  C   GLY B  29      28.253 -43.608  -2.175  1.00 26.88           C  
ATOM   1887  O   GLY B  29      28.489 -42.409  -2.059  1.00 26.88           O  
ATOM   1888  N   LEU B  30      27.383 -44.057  -3.087  1.00 31.26           N  
ATOM   1889  H   LEU B  30      27.091 -45.024  -3.060  1.00 31.26           H  
ATOM   1890  CA  LEU B  30      26.836 -43.158  -4.119  1.00 31.26           C  
ATOM   1891  HA  LEU B  30      27.540 -42.334  -4.235  1.00 31.26           H  
ATOM   1892  C   LEU B  30      25.508 -42.485  -3.768  1.00 31.26           C  
ATOM   1893  CB  LEU B  30      26.722 -43.855  -5.486  1.00 31.26           C  
ATOM   1894  HB2 LEU B  30      26.368 -44.875  -5.335  1.00 31.26           H  
ATOM   1895  HB3 LEU B  30      25.961 -43.340  -6.073  1.00 31.26           H  
ATOM   1896  O   LEU B  30      24.550 -43.151  -3.398  1.00 31.26           O  
ATOM   1897  CG  LEU B  30      28.013 -43.877  -6.323  1.00 31.26           C  
ATOM   1898  HG  LEU B  30      28.762 -44.486  -5.816  1.00 31.26           H  
ATOM   1899  CD1 LEU B  30      27.699 -44.509  -7.680  1.00 31.26           C  
ATOM   1900 HD11 LEU B  30      26.977 -43.897  -8.222  1.00 31.26           H  
ATOM   1901 HD12 LEU B  30      28.612 -44.593  -8.270  1.00 31.26           H  
ATOM   1902 HD13 LEU B  30      27.284 -45.506  -7.535  1.00 31.26           H  
ATOM   1903  CD2 LEU B  30      28.604 -42.487  -6.596  1.00 31.26           C  
ATOM   1904 HD21 LEU B  30      29.411 -42.566  -7.325  1.00 31.26           H  
ATOM   1905 HD22 LEU B  30      27.836 -41.820  -6.988  1.00 31.26           H  
ATOM   1906 HD23 LEU B  30      29.028 -42.066  -5.685  1.00 31.26           H  
ATOM   1907  N   VAL B  31      25.476 -41.176  -4.051  1.00 32.33           N  
ATOM   1908  H   VAL B  31      26.376 -40.759  -4.240  1.00 32.33           H  
ATOM   1909  CA  VAL B  31      24.321 -40.299  -4.315  1.00 32.33           C  
ATOM   1910  HA  VAL B  31      24.402 -39.481  -3.600  1.00 32.33           H  
ATOM   1911  C   VAL B  31      22.930 -40.888  -4.042  1.00 32.33           C  
ATOM   1912  CB  VAL B  31      24.407 -39.639  -5.714  1.00 32.33           C  
ATOM   1913  HB  VAL B  31      23.512 -39.035  -5.863  1.00 32.33           H  
ATOM   1914  O   VAL B  31      22.080 -41.004  -4.926  1.00 32.33           O  
ATOM   1915  CG1 VAL B  31      25.606 -38.683  -5.785  1.00 32.33           C  
ATOM   1916 HG11 VAL B  31      25.539 -37.950  -4.982  1.00 32.33           H  
ATOM   1917 HG12 VAL B  31      26.545 -39.230  -5.698  1.00 32.33           H  
ATOM   1918 HG13 VAL B  31      25.592 -38.152  -6.737  1.00 32.33           H  
ATOM   1919  CG2 VAL B  31      24.527 -40.624  -6.885  1.00 32.33           C  
ATOM   1920 HG21 VAL B  31      25.475 -41.160  -6.839  1.00 32.33           H  
ATOM   1921 HG22 VAL B  31      23.707 -41.342  -6.856  1.00 32.33           H  
ATOM   1922 HG23 VAL B  31      24.469 -40.077  -7.826  1.00 32.33           H  
ATOM   1923  N   ASN B  32      22.627 -41.058  -2.757  1.00 31.14           N  
ATOM   1924  H   ASN B  32      23.387 -41.150  -2.098  1.00 31.14           H  
ATOM   1925  CA  ASN B  32      21.369 -40.555  -2.223  1.00 31.14           C  
ATOM   1926  HA  ASN B  32      20.542 -41.037  -2.744  1.00 31.14           H  
ATOM   1927  C   ASN B  32      21.296 -39.048  -2.520  1.00 31.14           C  
ATOM   1928  CB  ASN B  32      21.261 -40.899  -0.721  1.00 31.14           C  
ATOM   1929  HB2 ASN B  32      20.391 -40.398  -0.297  1.00 31.14           H  
ATOM   1930  HB3 ASN B  32      21.112 -41.974  -0.618  1.00 31.14           H  
ATOM   1931  O   ASN B  32      21.621 -38.218  -1.678  1.00 31.14           O  
ATOM   1932  CG  ASN B  32      22.495 -40.536   0.093  1.00 31.14           C  
ATOM   1933  ND2 ASN B  32      22.468 -39.479   0.870  1.00 31.14           N  
ATOM   1934 HD21 ASN B  32      21.736 -38.790   0.774  1.00 31.14           H  
ATOM   1935 HD22 ASN B  32      23.321 -39.229   1.350  1.00 31.14           H  
ATOM   1936  OD1 ASN B  32      23.511 -41.206   0.014  1.00 31.14           O  
ATOM   1937  N   SER B  33      20.928 -38.693  -3.756  1.00 31.10           N  
ATOM   1938  H   SER B  33      20.811 -39.418  -4.450  1.00 31.10           H  
ATOM   1939  CA  SER B  33      20.613 -37.319  -4.120  1.00 31.10           C  
ATOM   1940  HA  SER B  33      21.456 -36.674  -3.876  1.00 31.10           H  
ATOM   1941  C   SER B  33      19.419 -36.886  -3.289  1.00 31.10           C  
ATOM   1942  CB  SER B  33      20.297 -37.176  -5.613  1.00 31.10           C  
ATOM   1943  HB2 SER B  33      19.862 -36.193  -5.796  1.00 31.10           H  
ATOM   1944  HB3 SER B  33      19.578 -37.939  -5.913  1.00 31.10           H  
ATOM   1945  O   SER B  33      18.270 -37.163  -3.635  1.00 31.10           O  
ATOM   1946  OG  SER B  33      21.478 -37.302  -6.381  1.00 31.10           O  
ATOM   1947  HG  SER B  33      22.071 -36.587  -6.141  1.00 31.10           H  
ATOM   1948  N   GLU B  34      19.714 -36.202  -2.191  1.00 35.20           N  
ATOM   1949  H   GLU B  34      20.670 -36.200  -1.867  1.00 35.20           H  
ATOM   1950  CA  GLU B  34      18.772 -35.369  -1.469  1.00 35.20           C  
ATOM   1951  HA  GLU B  34      17.903 -35.959  -1.176  1.00 35.20           H  
ATOM   1952  C   GLU B  34      18.311 -34.283  -2.439  1.00 35.20           C  
ATOM   1953  CB  GLU B  34      19.438 -34.825  -0.192  1.00 35.20           C  
ATOM   1954  HB2 GLU B  34      20.415 -34.416  -0.447  1.00 35.20           H  
ATOM   1955  HB3 GLU B  34      18.824 -34.030   0.231  1.00 35.20           H  
ATOM   1956  O   GLU B  34      18.871 -33.189  -2.521  1.00 35.20           O  
ATOM   1957  CG  GLU B  34      19.583 -35.946   0.851  1.00 35.20           C  
ATOM   1958  HG2 GLU B  34      19.823 -36.887   0.356  1.00 35.20           H  
ATOM   1959  HG3 GLU B  34      18.623 -36.087   1.348  1.00 35.20           H  
ATOM   1960  CD  GLU B  34      20.687 -35.660   1.874  1.00 35.20           C  
ATOM   1961  OE1 GLU B  34      20.348 -35.467   3.062  1.00 35.20           O  
ATOM   1962  OE2 GLU B  34      21.868 -35.722   1.461  1.00 35.20           O  
ATOM   1963  N   VAL B  35      17.273 -34.615  -3.211  1.00 34.87           N  
ATOM   1964  H   VAL B  35      16.998 -35.587  -3.223  1.00 34.87           H  
ATOM   1965  CA  VAL B  35      16.357 -33.638  -3.787  1.00 34.87           C  
ATOM   1966  HA  VAL B  35      16.944 -32.888  -4.318  1.00 34.87           H  
ATOM   1967  C   VAL B  35      15.709 -32.932  -2.605  1.00 34.87           C  
ATOM   1968  CB  VAL B  35      15.320 -34.229  -4.778  1.00 34.87           C  
ATOM   1969  HB  VAL B  35      14.346 -33.773  -4.602  1.00 34.87           H  
ATOM   1970  O   VAL B  35      14.609 -33.261  -2.162  1.00 34.87           O  
ATOM   1971  CG1 VAL B  35      15.705 -33.860  -6.215  1.00 34.87           C  
ATOM   1972 HG11 VAL B  35      15.731 -32.776  -6.318  1.00 34.87           H  
ATOM   1973 HG12 VAL B  35      16.686 -34.271  -6.454  1.00 34.87           H  
ATOM   1974 HG13 VAL B  35      14.965 -34.257  -6.910  1.00 34.87           H  
ATOM   1975  CG2 VAL B  35      15.145 -35.754  -4.705  1.00 34.87           C  
ATOM   1976 HG21 VAL B  35      14.348 -36.064  -5.381  1.00 34.87           H  
ATOM   1977 HG22 VAL B  35      14.869 -36.039  -3.690  1.00 34.87           H  
ATOM   1978 HG23 VAL B  35      16.068 -36.259  -4.990  1.00 34.87           H  
ATOM   1979  N   HIS B  36      16.446 -31.950  -2.088  1.00 32.58           N  
ATOM   1980  H   HIS B  36      17.409 -31.892  -2.387  1.00 32.58           H  
ATOM   1981  CA  HIS B  36      15.883 -30.790  -1.442  1.00 32.58           C  
ATOM   1982  HA  HIS B  36      15.401 -31.073  -0.506  1.00 32.58           H  
ATOM   1983  C   HIS B  36      14.837 -30.240  -2.408  1.00 32.58           C  
ATOM   1984  CB  HIS B  36      16.987 -29.756  -1.158  1.00 32.58           C  
ATOM   1985  HB2 HIS B  36      17.679 -29.704  -1.999  1.00 32.58           H  
ATOM   1986  HB3 HIS B  36      16.521 -28.775  -1.063  1.00 32.58           H  
ATOM   1987  O   HIS B  36      15.147 -29.500  -3.342  1.00 32.58           O  
ATOM   1988  CG  HIS B  36      17.755 -30.004   0.114  1.00 32.58           C  
ATOM   1989  CD2 HIS B  36      18.808 -30.861   0.299  1.00 32.58           C  
ATOM   1990  HD2 HIS B  36      19.240 -31.513  -0.446  1.00 32.58           H  
ATOM   1991  ND1 HIS B  36      17.547 -29.352   1.308  1.00 32.58           N  
ATOM   1992  HD1 HIS B  36      16.875 -28.616   1.472  1.00 32.58           H  
ATOM   1993  CE1 HIS B  36      18.448 -29.807   2.193  1.00 32.58           C  
ATOM   1994  HE1 HIS B  36      18.543 -29.474   3.216  1.00 32.58           H  
ATOM   1995  NE2 HIS B  36      19.239 -30.724   1.623  1.00 32.58           N  
ATOM   1996  N   ASN B  37      13.582 -30.629  -2.188  1.00 30.94           N  
ATOM   1997  H   ASN B  37      13.416 -31.368  -1.520  1.00 30.94           H  
ATOM   1998  CA  ASN B  37      12.467 -29.836  -2.654  1.00 30.94           C  
ATOM   1999  HA  ASN B  37      12.584 -29.619  -3.716  1.00 30.94           H  
ATOM   2000  C   ASN B  37      12.566 -28.516  -1.897  1.00 30.94           C  
ATOM   2001  CB  ASN B  37      11.131 -30.572  -2.447  1.00 30.94           C  
ATOM   2002  HB2 ASN B  37      10.318 -29.846  -2.467  1.00 30.94           H  
ATOM   2003  HB3 ASN B  37      11.120 -31.059  -1.472  1.00 30.94           H  
ATOM   2004  O   ASN B  37      12.019 -28.357  -0.806  1.00 30.94           O  
ATOM   2005  CG  ASN B  37      10.848 -31.571  -3.552  1.00 30.94           C  
ATOM   2006  ND2 ASN B  37      10.337 -32.733  -3.221  1.00 30.94           N  
ATOM   2007 HD21 ASN B  37      10.159 -33.370  -3.985  1.00 30.94           H  
ATOM   2008 HD22 ASN B  37      10.119 -32.932  -2.255  1.00 30.94           H  
ATOM   2009  OD1 ASN B  37      11.079 -31.339  -4.727  1.00 30.94           O  
ATOM   2010  N   GLU B  38      13.280 -27.564  -2.496  1.00 33.52           N  
ATOM   2011  H   GLU B  38      13.858 -27.836  -3.279  1.00 33.52           H  
ATOM   2012  CA  GLU B  38      13.202 -26.148  -2.166  1.00 33.52           C  
ATOM   2013  HA  GLU B  38      13.213 -26.068  -1.079  1.00 33.52           H  
ATOM   2014  C   GLU B  38      11.842 -25.577  -2.616  1.00 33.52           C  
ATOM   2015  CB  GLU B  38      14.425 -25.365  -2.672  1.00 33.52           C  
ATOM   2016  HB2 GLU B  38      14.225 -24.300  -2.555  1.00 33.52           H  
ATOM   2017  HB3 GLU B  38      14.591 -25.574  -3.729  1.00 33.52           H  
ATOM   2018  O   GLU B  38      11.723 -24.520  -3.233  1.00 33.52           O  
ATOM   2019  CG  GLU B  38      15.687 -25.698  -1.862  1.00 33.52           C  
ATOM   2020  HG2 GLU B  38      15.981 -26.728  -2.064  1.00 33.52           H  
ATOM   2021  HG3 GLU B  38      15.465 -25.613  -0.798  1.00 33.52           H  
ATOM   2022  CD  GLU B  38      16.831 -24.740  -2.220  1.00 33.52           C  
ATOM   2023  OE1 GLU B  38      16.832 -23.615  -1.670  1.00 33.52           O  
ATOM   2024  OE2 GLU B  38      17.675 -25.129  -3.056  1.00 33.52           O  
ATOM   2025  N   ASP B  39      10.785 -26.209  -2.104  1.00 35.63           N  
ATOM   2026  H   ASP B  39      10.961 -27.101  -1.664  1.00 35.63           H  
ATOM   2027  CA  ASP B  39       9.574 -25.543  -1.642  1.00 35.63           C  
ATOM   2028  HA  ASP B  39       9.255 -24.855  -2.425  1.00 35.63           H  
ATOM   2029  C   ASP B  39       9.859 -24.674  -0.389  1.00 35.63           C  
ATOM   2030  CB  ASP B  39       8.441 -26.567  -1.466  1.00 35.63           C  
ATOM   2031  HB2 ASP B  39       8.774 -27.366  -0.804  1.00 35.63           H  
ATOM   2032  HB3 ASP B  39       7.583 -26.078  -1.006  1.00 35.63           H  
ATOM   2033  O   ASP B  39       8.952 -24.266   0.323  1.00 35.63           O  
ATOM   2034  CG  ASP B  39       7.986 -27.145  -2.814  1.00 35.63           C  
ATOM   2035  OD1 ASP B  39       7.678 -26.332  -3.722  1.00 35.63           O  
ATOM   2036  OD2 ASP B  39       7.943 -28.391  -2.926  1.00 35.63           O  
ATOM   2037  N   GLY B  40      11.115 -24.224  -0.222  1.00 33.86           N  
ATOM   2038  H   GLY B  40      11.826 -24.690  -0.767  1.00 33.86           H  
ATOM   2039  CA  GLY B  40      11.476 -22.877   0.243  1.00 33.86           C  
ATOM   2040  HA2 GLY B  40      12.560 -22.765   0.205  1.00 33.86           H  
ATOM   2041  HA3 GLY B  40      11.149 -22.754   1.275  1.00 33.86           H  
ATOM   2042  C   GLY B  40      10.848 -21.750  -0.599  1.00 33.86           C  
ATOM   2043  O   GLY B  40      10.970 -20.579  -0.262  1.00 33.86           O  
ATOM   2044  N   ARG B  41      10.047 -22.107  -1.615  1.00 33.04           N  
ATOM   2045  H   ARG B  41      10.143 -23.059  -1.937  1.00 33.04           H  
ATOM   2046  CA  ARG B  41       8.810 -21.395  -1.977  1.00 33.04           C  
ATOM   2047  HA  ARG B  41       9.083 -20.356  -2.159  1.00 33.04           H  
ATOM   2048  C   ARG B  41       7.737 -21.335  -0.875  1.00 33.04           C  
ATOM   2049  CB  ARG B  41       8.186 -21.956  -3.252  1.00 33.04           C  
ATOM   2050  HB2 ARG B  41       7.831 -22.969  -3.061  1.00 33.04           H  
ATOM   2051  HB3 ARG B  41       7.326 -21.338  -3.513  1.00 33.04           H  
ATOM   2052  O   ARG B  41       6.671 -20.782  -1.140  1.00 33.04           O  
ATOM   2053  CG  ARG B  41       9.141 -21.973  -4.442  1.00 33.04           C  
ATOM   2054  HG2 ARG B  41       9.646 -21.013  -4.550  1.00 33.04           H  
ATOM   2055  HG3 ARG B  41       9.876 -22.765  -4.301  1.00 33.04           H  
ATOM   2056  CD  ARG B  41       8.290 -22.255  -5.679  1.00 33.04           C  
ATOM   2057  HD2 ARG B  41       7.527 -22.983  -5.405  1.00 33.04           H  
ATOM   2058  HD3 ARG B  41       7.804 -21.333  -5.998  1.00 33.04           H  
ATOM   2059  NE  ARG B  41       9.097 -22.816  -6.768  1.00 33.04           N  
ATOM   2060  HE  ARG B  41      10.093 -22.860  -6.607  1.00 33.04           H  
ATOM   2061  NH1 ARG B  41       7.328 -23.564  -8.018  1.00 33.04           N  
ATOM   2062 HH11 ARG B  41       6.970 -24.204  -8.712  1.00 33.04           H  
ATOM   2063 HH12 ARG B  41       6.711 -23.171  -7.321  1.00 33.04           H  
ATOM   2064  NH2 ARG B  41       9.411 -24.137  -8.583  1.00 33.04           N  
ATOM   2065 HH21 ARG B  41       9.038 -24.733  -9.308  1.00 33.04           H  
ATOM   2066 HH22 ARG B  41      10.391 -24.197  -8.344  1.00 33.04           H  
ATOM   2067  CZ  ARG B  41       8.610 -23.495  -7.785  1.00 33.04           C  
ATOM   2068  N   ASN B  42       8.061 -21.652   0.378  1.00 33.67           N  
ATOM   2069  H   ASN B  42       8.794 -22.332   0.526  1.00 33.67           H  
ATOM   2070  CA  ASN B  42       7.779 -20.719   1.467  1.00 33.67           C  
ATOM   2071  HA  ASN B  42       6.715 -20.489   1.423  1.00 33.67           H  
ATOM   2072  C   ASN B  42       8.522 -19.386   1.242  1.00 33.67           C  
ATOM   2073  CB  ASN B  42       8.053 -21.333   2.850  1.00 33.67           C  
ATOM   2074  HB2 ASN B  42       9.125 -21.380   3.042  1.00 33.67           H  
ATOM   2075  HB3 ASN B  42       7.639 -22.341   2.898  1.00 33.67           H  
ATOM   2076  O   ASN B  42       9.300 -18.917   2.070  1.00 33.67           O  
ATOM   2077  CG  ASN B  42       7.356 -20.494   3.915  1.00 33.67           C  
ATOM   2078  ND2 ASN B  42       8.061 -19.955   4.876  1.00 33.67           N  
ATOM   2079 HD21 ASN B  42       7.578 -19.254   5.420  1.00 33.67           H  
ATOM   2080 HD22 ASN B  42       9.060 -19.849   4.773  1.00 33.67           H  
ATOM   2081  OD1 ASN B  42       6.154 -20.299   3.853  1.00 33.67           O  
ATOM   2082  N   GLY B  43       8.222 -18.738   0.112  1.00 33.40           N  
ATOM   2083  H   GLY B  43       7.561 -19.202  -0.494  1.00 33.40           H  
ATOM   2084  CA  GLY B  43       8.117 -17.303   0.135  1.00 33.40           C  
ATOM   2085  HA2 GLY B  43       7.865 -16.916  -0.852  1.00 33.40           H  
ATOM   2086  HA3 GLY B  43       9.038 -16.850   0.501  1.00 33.40           H  
ATOM   2087  C   GLY B  43       6.974 -17.051   1.091  1.00 33.40           C  
ATOM   2088  O   GLY B  43       5.820 -17.275   0.722  1.00 33.40           O  
ATOM   2089  N   ASP B  44       7.321 -16.658   2.315  1.00 30.57           N  
ATOM   2090  H   ASP B  44       8.289 -16.731   2.591  1.00 30.57           H  
ATOM   2091  CA  ASP B  44       6.385 -16.135   3.288  1.00 30.57           C  
ATOM   2092  HA  ASP B  44       5.659 -16.905   3.549  1.00 30.57           H  
ATOM   2093  C   ASP B  44       5.660 -14.954   2.627  1.00 30.57           C  
ATOM   2094  CB  ASP B  44       7.124 -15.706   4.572  1.00 30.57           C  
ATOM   2095  HB2 ASP B  44       7.923 -15.010   4.314  1.00 30.57           H  
ATOM   2096  HB3 ASP B  44       6.423 -15.175   5.216  1.00 30.57           H  
ATOM   2097  O   ASP B  44       6.057 -13.790   2.764  1.00 30.57           O  
ATOM   2098  CG  ASP B  44       7.705 -16.876   5.370  1.00 30.57           C  
ATOM   2099  OD1 ASP B  44       6.911 -17.599   6.010  1.00 30.57           O  
ATOM   2100  OD2 ASP B  44       8.944 -17.033   5.353  1.00 30.57           O  
ATOM   2101  N   VAL B  45       4.551 -15.256   1.934  1.00 37.79           N  
ATOM   2102  H   VAL B  45       4.443 -16.233   1.701  1.00 37.79           H  
ATOM   2103  CA  VAL B  45       3.336 -14.442   1.953  1.00 37.79           C  
ATOM   2104  HA  VAL B  45       3.542 -13.455   1.539  1.00 37.79           H  
ATOM   2105  C   VAL B  45       3.038 -14.297   3.422  1.00 37.79           C  
ATOM   2106  CB  VAL B  45       2.131 -15.072   1.217  1.00 37.79           C  
ATOM   2107  HB  VAL B  45       1.213 -14.693   1.667  1.00 37.79           H  
ATOM   2108  O   VAL B  45       2.374 -15.140   4.024  1.00 37.79           O  
ATOM   2109  CG1 VAL B  45       2.119 -14.602  -0.239  1.00 37.79           C  
ATOM   2110 HG11 VAL B  45       1.255 -15.023  -0.754  1.00 37.79           H  
ATOM   2111 HG12 VAL B  45       3.032 -14.929  -0.736  1.00 37.79           H  
ATOM   2112 HG13 VAL B  45       2.056 -13.515  -0.275  1.00 37.79           H  
ATOM   2113  CG2 VAL B  45       2.074 -16.608   1.238  1.00 37.79           C  
ATOM   2114 HG21 VAL B  45       1.144 -16.948   0.781  1.00 37.79           H  
ATOM   2115 HG22 VAL B  45       2.107 -16.972   2.264  1.00 37.79           H  
ATOM   2116 HG23 VAL B  45       2.914 -17.030   0.686  1.00 37.79           H  
ATOM   2117  N   SER B  46       3.714 -13.305   4.001  1.00 33.12           N  
ATOM   2118  H   SER B  46       4.327 -12.759   3.413  1.00 33.12           H  
ATOM   2119  CA  SER B  46       3.912 -13.223   5.430  1.00 33.12           C  
ATOM   2120  HA  SER B  46       4.515 -14.065   5.770  1.00 33.12           H  
ATOM   2121  C   SER B  46       2.526 -13.320   6.021  1.00 33.12           C  
ATOM   2122  CB  SER B  46       4.608 -11.907   5.786  1.00 33.12           C  
ATOM   2123  HB2 SER B  46       4.816 -11.885   6.856  1.00 33.12           H  
ATOM   2124  HB3 SER B  46       3.948 -11.077   5.538  1.00 33.12           H  
ATOM   2125  O   SER B  46       1.606 -12.703   5.475  1.00 33.12           O  
ATOM   2126  OG  SER B  46       5.822 -11.755   5.065  1.00 33.12           O  
ATOM   2127  HG  SER B  46       5.992 -12.539   4.538  1.00 33.12           H  
ATOM   2128  N   GLN B  47       2.350 -14.118   7.078  1.00 32.11           N  
ATOM   2129  H   GLN B  47       3.120 -14.697   7.383  1.00 32.11           H  
ATOM   2130  CA  GLN B  47       1.074 -14.216   7.794  1.00 32.11           C  
ATOM   2131  HA  GLN B  47       0.281 -14.229   7.046  1.00 32.11           H  
ATOM   2132  C   GLN B  47       0.843 -12.941   8.618  1.00 32.11           C  
ATOM   2133  CB  GLN B  47       0.940 -15.533   8.562  1.00 32.11           C  
ATOM   2134  HB2 GLN B  47       0.835 -16.350   7.847  1.00 32.11           H  
ATOM   2135  HB3 GLN B  47       0.024 -15.491   9.151  1.00 32.11           H  
ATOM   2136  O   GLN B  47       0.670 -12.933   9.836  1.00 32.11           O  
ATOM   2137  CG  GLN B  47       2.124 -15.847   9.481  1.00 32.11           C  
ATOM   2138  HG2 GLN B  47       2.955 -16.242   8.896  1.00 32.11           H  
ATOM   2139  HG3 GLN B  47       2.456 -14.939   9.985  1.00 32.11           H  
ATOM   2140  CD  GLN B  47       1.715 -16.874  10.522  1.00 32.11           C  
ATOM   2141  NE2 GLN B  47       1.551 -16.476  11.763  1.00 32.11           N  
ATOM   2142 HE21 GLN B  47       1.263 -17.192  12.415  1.00 32.11           H  
ATOM   2143 HE22 GLN B  47       1.674 -15.503  12.006  1.00 32.11           H  
ATOM   2144  OE1 GLN B  47       1.487 -18.036  10.245  1.00 32.11           O  
ATOM   2145  N   PHE B  48       0.912 -11.847   7.871  1.00 36.65           N  
ATOM   2146  H   PHE B  48       1.055 -12.027   6.887  1.00 36.65           H  
ATOM   2147  CA  PHE B  48       0.451 -10.525   8.105  1.00 36.65           C  
ATOM   2148  HA  PHE B  48       1.194  -9.943   8.649  1.00 36.65           H  
ATOM   2149  C   PHE B  48      -0.876 -10.641   8.842  1.00 36.65           C  
ATOM   2150  CB  PHE B  48       0.176  -9.915   6.733  1.00 36.65           C  
ATOM   2151  HB2 PHE B  48      -0.503 -10.570   6.186  1.00 36.65           H  
ATOM   2152  HB3 PHE B  48      -0.392  -9.020   6.984  1.00 36.65           H  
ATOM   2153  O   PHE B  48      -1.812 -11.255   8.311  1.00 36.65           O  
ATOM   2154  CG  PHE B  48       1.321  -9.529   5.791  1.00 36.65           C  
ATOM   2155  CD1 PHE B  48       2.476  -8.879   6.264  1.00 36.65           C  
ATOM   2156  HD1 PHE B  48       2.621  -8.728   7.324  1.00 36.65           H  
ATOM   2157  CD2 PHE B  48       1.153  -9.688   4.397  1.00 36.65           C  
ATOM   2158  HD2 PHE B  48       0.275 -10.192   4.020  1.00 36.65           H  
ATOM   2159  CE1 PHE B  48       3.426  -8.364   5.360  1.00 36.65           C  
ATOM   2160  HE1 PHE B  48       4.301  -7.854   5.735  1.00 36.65           H  
ATOM   2161  CE2 PHE B  48       2.099  -9.172   3.491  1.00 36.65           C  
ATOM   2162  HE2 PHE B  48       1.957  -9.302   2.429  1.00 36.65           H  
ATOM   2163  CZ  PHE B  48       3.235  -8.501   3.975  1.00 36.65           C  
ATOM   2164  HZ  PHE B  48       3.969  -8.108   3.287  1.00 36.65           H  
ATOM   2165  N   PRO B  49      -0.970 -10.108  10.065  1.00 34.68           N  
ATOM   2166  CA  PRO B  49      -2.187 -10.245  10.828  1.00 34.68           C  
ATOM   2167  HA  PRO B  49      -2.375 -11.300  11.030  1.00 34.68           H  
ATOM   2168  C   PRO B  49      -3.340  -9.670  10.008  1.00 34.68           C  
ATOM   2169  CB  PRO B  49      -1.931  -9.514  12.150  1.00 34.68           C  
ATOM   2170  HB2 PRO B  49      -2.816  -8.986  12.507  1.00 34.68           H  
ATOM   2171  HB3 PRO B  49      -1.600 -10.234  12.898  1.00 34.68           H  
ATOM   2172  O   PRO B  49      -3.271  -8.530   9.538  1.00 34.68           O  
ATOM   2173  CG  PRO B  49      -0.780  -8.555  11.833  1.00 34.68           C  
ATOM   2174  HG2 PRO B  49      -1.169  -7.631  11.404  1.00 34.68           H  
ATOM   2175  HG3 PRO B  49      -0.174  -8.342  12.713  1.00 34.68           H  
ATOM   2176  CD  PRO B  49       0.013  -9.302  10.769  1.00 34.68           C  
ATOM   2177  HD2 PRO B  49       0.749  -9.956  11.237  1.00 34.68           H  
ATOM   2178  HD3 PRO B  49       0.501  -8.585  10.109  1.00 34.68           H  
ATOM   2179  N   TYR B  50      -4.405 -10.464   9.868  1.00 34.03           N  
ATOM   2180  H   TYR B  50      -4.332 -11.417  10.195  1.00 34.03           H  
ATOM   2181  CA  TYR B  50      -5.727  -9.987   9.472  1.00 34.03           C  
ATOM   2182  HA  TYR B  50      -5.623  -9.357   8.589  1.00 34.03           H  
ATOM   2183  C   TYR B  50      -6.244  -9.101  10.613  1.00 34.03           C  
ATOM   2184  CB  TYR B  50      -6.653 -11.170   9.112  1.00 34.03           C  
ATOM   2185  HB2 TYR B  50      -7.578 -11.120   9.686  1.00 34.03           H  
ATOM   2186  HB3 TYR B  50      -6.177 -12.110   9.391  1.00 34.03           H  
ATOM   2187  O   TYR B  50      -7.104  -9.479  11.404  1.00 34.03           O  
ATOM   2188  CG  TYR B  50      -7.041 -11.237   7.646  1.00 34.03           C  
ATOM   2189  CD1 TYR B  50      -8.222 -10.611   7.199  1.00 34.03           C  
ATOM   2190  HD1 TYR B  50      -8.839 -10.065   7.897  1.00 34.03           H  
ATOM   2191  CD2 TYR B  50      -6.241 -11.957   6.739  1.00 34.03           C  
ATOM   2192  HD2 TYR B  50      -5.328 -12.424   7.080  1.00 34.03           H  
ATOM   2193  CE1 TYR B  50      -8.615 -10.724   5.850  1.00 34.03           C  
ATOM   2194  HE1 TYR B  50      -9.528 -10.263   5.504  1.00 34.03           H  
ATOM   2195  CE2 TYR B  50      -6.633 -12.077   5.391  1.00 34.03           C  
ATOM   2196  HE2 TYR B  50      -6.016 -12.638   4.704  1.00 34.03           H  
ATOM   2197  OH  TYR B  50      -8.215 -11.599   3.652  1.00 34.03           O  
ATOM   2198  HH  TYR B  50      -7.595 -12.146   3.165  1.00 34.03           H  
ATOM   2199  CZ  TYR B  50      -7.826 -11.467   4.948  1.00 34.03           C  
ATOM   2200  N   VAL B  51      -5.636  -7.922  10.747  1.00 41.67           N  
ATOM   2201  H   VAL B  51      -4.875  -7.715  10.115  1.00 41.67           H  
ATOM   2202  CA  VAL B  51      -6.118  -6.866  11.619  1.00 41.67           C  
ATOM   2203  HA  VAL B  51      -6.286  -7.268  12.618  1.00 41.67           H  
ATOM   2204  C   VAL B  51      -7.443  -6.451  11.011  1.00 41.67           C  
ATOM   2205  CB  VAL B  51      -5.134  -5.687  11.713  1.00 41.67           C  
ATOM   2206  HB  VAL B  51      -5.015  -5.242  10.725  1.00 41.67           H  
ATOM   2207  O   VAL B  51      -7.484  -5.851   9.936  1.00 41.67           O  
ATOM   2208  CG1 VAL B  51      -5.658  -4.634  12.697  1.00 41.67           C  
ATOM   2209 HG11 VAL B  51      -6.598  -4.219  12.332  1.00 41.67           H  
ATOM   2210 HG12 VAL B  51      -5.825  -5.084  13.675  1.00 41.67           H  
ATOM   2211 HG13 VAL B  51      -4.936  -3.824  12.798  1.00 41.67           H  
ATOM   2212  CG2 VAL B  51      -3.747  -6.121  12.198  1.00 41.67           C  
ATOM   2213 HG21 VAL B  51      -3.827  -6.633  13.157  1.00 41.67           H  
ATOM   2214 HG22 VAL B  51      -3.099  -5.250  12.302  1.00 41.67           H  
ATOM   2215 HG23 VAL B  51      -3.300  -6.790  11.462  1.00 41.67           H  
ATOM   2216  N   GLU B  52      -8.532  -6.852  11.659  1.00 39.04           N  
ATOM   2217  H   GLU B  52      -8.438  -7.465  12.457  1.00 39.04           H  
ATOM   2218  CA  GLU B  52      -9.866  -6.479  11.228  1.00 39.04           C  
ATOM   2219  HA  GLU B  52      -9.969  -6.728  10.172  1.00 39.04           H  
ATOM   2220  C   GLU B  52     -10.004  -4.967  11.388  1.00 39.04           C  
ATOM   2221  CB  GLU B  52     -10.935  -7.270  11.989  1.00 39.04           C  
ATOM   2222  HB2 GLU B  52     -10.743  -8.336  11.860  1.00 39.04           H  
ATOM   2223  HB3 GLU B  52     -10.896  -7.024  13.050  1.00 39.04           H  
ATOM   2224  O   GLU B  52     -10.224  -4.431  12.475  1.00 39.04           O  
ATOM   2225  CG  GLU B  52     -12.318  -6.933  11.413  1.00 39.04           C  
ATOM   2226  HG2 GLU B  52     -12.288  -7.084  10.334  1.00 39.04           H  
ATOM   2227  HG3 GLU B  52     -12.538  -5.880  11.592  1.00 39.04           H  
ATOM   2228  CD  GLU B  52     -13.452  -7.778  12.004  1.00 39.04           C  
ATOM   2229  OE1 GLU B  52     -14.502  -7.846  11.326  1.00 39.04           O  
ATOM   2230  OE2 GLU B  52     -13.282  -8.309  13.123  1.00 39.04           O  
ATOM   2231  N   PHE B  53      -9.799  -4.262  10.278  1.00 45.72           N  
ATOM   2232  H   PHE B  53      -9.437  -4.762   9.478  1.00 45.72           H  
ATOM   2233  CA  PHE B  53      -9.813  -2.815  10.235  1.00 45.72           C  
ATOM   2234  HA  PHE B  53      -9.313  -2.446  11.131  1.00 45.72           H  
ATOM   2235  C   PHE B  53     -11.241  -2.294  10.309  1.00 45.72           C  
ATOM   2236  CB  PHE B  53      -9.029  -2.336   9.012  1.00 45.72           C  
ATOM   2237  HB2 PHE B  53      -9.253  -1.283   8.839  1.00 45.72           H  
ATOM   2238  HB3 PHE B  53      -9.365  -2.894   8.138  1.00 45.72           H  
ATOM   2239  O   PHE B  53     -11.836  -1.884   9.307  1.00 45.72           O  
ATOM   2240  CG  PHE B  53      -7.530  -2.475   9.177  1.00 45.72           C  
ATOM   2241  CD1 PHE B  53      -6.894  -1.907  10.296  1.00 45.72           C  
ATOM   2242  HD1 PHE B  53      -7.455  -1.336  11.021  1.00 45.72           H  
ATOM   2243  CD2 PHE B  53      -6.778  -3.236   8.265  1.00 45.72           C  
ATOM   2244  HD2 PHE B  53      -7.258  -3.704   7.419  1.00 45.72           H  
ATOM   2245  CE1 PHE B  53      -5.537  -2.160  10.527  1.00 45.72           C  
ATOM   2246  HE1 PHE B  53      -5.084  -1.812  11.444  1.00 45.72           H  
ATOM   2247  CE2 PHE B  53      -5.403  -3.439   8.475  1.00 45.72           C  
ATOM   2248  HE2 PHE B  53      -4.832  -4.036   7.780  1.00 45.72           H  
ATOM   2249  CZ  PHE B  53      -4.783  -2.912   9.614  1.00 45.72           C  
ATOM   2250  HZ  PHE B  53      -3.739  -3.116   9.802  1.00 45.72           H  
ATOM   2251  N   THR B  54     -11.764  -2.275  11.537  1.00 46.75           N  
ATOM   2252  H   THR B  54     -11.240  -2.731  12.269  1.00 46.75           H  
ATOM   2253  CA  THR B  54     -12.999  -1.586  11.897  1.00 46.75           C  
ATOM   2254  HA  THR B  54     -13.828  -2.151  11.471  1.00 46.75           H  
ATOM   2255  C   THR B  54     -12.978  -0.183  11.279  1.00 46.75           C  
ATOM   2256  CB  THR B  54     -13.207  -1.514  13.426  1.00 46.75           C  
ATOM   2257  HB  THR B  54     -14.210  -1.129  13.611  1.00 46.75           H  
ATOM   2258  O   THR B  54     -11.968   0.531  11.287  1.00 46.75           O  
ATOM   2259  CG2 THR B  54     -13.080  -2.870  14.123  1.00 46.75           C  
ATOM   2260 HG21 THR B  54     -13.722  -3.603  13.636  1.00 46.75           H  
ATOM   2261 HG22 THR B  54     -13.378  -2.777  15.167  1.00 46.75           H  
ATOM   2262 HG23 THR B  54     -12.049  -3.223  14.085  1.00 46.75           H  
ATOM   2263  OG1 THR B  54     -12.281  -0.618  13.992  1.00 46.75           O  
ATOM   2264  HG1 THR B  54     -12.350  -0.611  14.949  1.00 46.75           H  
ATOM   2265  N   GLY B  55     -14.092   0.231  10.668  1.00 54.27           N  
ATOM   2266  H   GLY B  55     -14.867  -0.412  10.600  1.00 54.27           H  
ATOM   2267  CA  GLY B  55     -14.124   1.475   9.885  1.00 54.27           C  
ATOM   2268  HA2 GLY B  55     -13.367   1.418   9.103  1.00 54.27           H  
ATOM   2269  HA3 GLY B  55     -15.103   1.572   9.415  1.00 54.27           H  
ATOM   2270  C   GLY B  55     -13.863   2.745  10.708  1.00 54.27           C  
ATOM   2271  O   GLY B  55     -13.543   3.790  10.144  1.00 54.27           O  
ATOM   2272  N   ARG B  56     -13.984   2.653  12.039  1.00 60.00           N  
ATOM   2273  H   ARG B  56     -14.150   1.730  12.416  1.00 60.00           H  
ATOM   2274  CA  ARG B  56     -13.701   3.731  12.992  1.00 60.00           C  
ATOM   2275  HA  ARG B  56     -14.141   4.664  12.639  1.00 60.00           H  
ATOM   2276  C   ARG B  56     -12.207   3.995  13.103  1.00 60.00           C  
ATOM   2277  CB  ARG B  56     -14.270   3.366  14.375  1.00 60.00           C  
ATOM   2278  HB2 ARG B  56     -13.872   2.396  14.675  1.00 60.00           H  
ATOM   2279  HB3 ARG B  56     -13.932   4.096  15.111  1.00 60.00           H  
ATOM   2280  O   ARG B  56     -11.793   5.135  12.918  1.00 60.00           O  
ATOM   2281  CG  ARG B  56     -15.802   3.288  14.417  1.00 60.00           C  
ATOM   2282  HG2 ARG B  56     -16.087   2.841  15.369  1.00 60.00           H  
ATOM   2283  HG3 ARG B  56     -16.161   2.637  13.620  1.00 60.00           H  
ATOM   2284  CD  ARG B  56     -16.461   4.670  14.291  1.00 60.00           C  
ATOM   2285  HD2 ARG B  56     -16.120   5.146  13.371  1.00 60.00           H  
ATOM   2286  HD3 ARG B  56     -16.146   5.297  15.125  1.00 60.00           H  
ATOM   2287  NE  ARG B  56     -17.935   4.576  14.250  1.00 60.00           N  
ATOM   2288  HE  ARG B  56     -18.367   4.738  13.352  1.00 60.00           H  
ATOM   2289  NH1 ARG B  56     -18.305   4.090  16.469  1.00 60.00           N  
ATOM   2290 HH11 ARG B  56     -17.311   4.135  16.642  1.00 60.00           H  
ATOM   2291 HH12 ARG B  56     -18.935   3.868  17.226  1.00 60.00           H  
ATOM   2292  NH2 ARG B  56     -20.031   4.238  15.068  1.00 60.00           N  
ATOM   2293 HH21 ARG B  56     -20.422   4.408  14.152  1.00 60.00           H  
ATOM   2294 HH22 ARG B  56     -20.646   4.024  15.840  1.00 60.00           H  
ATOM   2295  CZ  ARG B  56     -18.744   4.304  15.260  1.00 60.00           C  
ATOM   2296  N   ASP B  57     -11.414   2.949  13.299  1.00 60.59           N  
ATOM   2297  H   ASP B  57     -11.846   2.044  13.424  1.00 60.59           H  
ATOM   2298  CA  ASP B  57     -10.017   3.047  13.733  1.00 60.59           C  
ATOM   2299  HA  ASP B  57      -9.822   4.075  14.041  1.00 60.59           H  
ATOM   2300  C   ASP B  57      -9.027   2.746  12.600  1.00 60.59           C  
ATOM   2301  CB  ASP B  57      -9.833   2.186  14.990  1.00 60.59           C  
ATOM   2302  HB2 ASP B  57      -9.909   1.132  14.722  1.00 60.59           H  
ATOM   2303  HB3 ASP B  57      -8.849   2.370  15.421  1.00 60.59           H  
ATOM   2304  O   ASP B  57      -7.848   2.489  12.832  1.00 60.59           O  
ATOM   2305  CG  ASP B  57     -10.916   2.549  16.009  1.00 60.59           C  
ATOM   2306  OD1 ASP B  57     -10.925   3.727  16.432  1.00 60.59           O  
ATOM   2307  OD2 ASP B  57     -11.823   1.710  16.220  1.00 60.59           O  
ATOM   2308  N   SER B  58      -9.500   2.823  11.352  1.00 69.98           N  
ATOM   2309  H   SER B  58     -10.484   3.019  11.236  1.00 69.98           H  
ATOM   2310  CA  SER B  58      -8.706   2.614  10.143  1.00 69.98           C  
ATOM   2311  HA  SER B  58      -7.657   2.552  10.431  1.00 69.98           H  
ATOM   2312  C   SER B  58      -8.813   3.753   9.131  1.00 69.98           C  
ATOM   2313  CB  SER B  58      -9.065   1.277   9.491  1.00 69.98           C  
ATOM   2314  HB2 SER B  58      -8.843   0.477  10.197  1.00 69.98           H  
ATOM   2315  HB3 SER B  58      -8.441   1.143   8.607  1.00 69.98           H  
ATOM   2316  O   SER B  58      -9.852   4.403   8.982  1.00 69.98           O  
ATOM   2317  OG  SER B  58     -10.433   1.199   9.113  1.00 69.98           O  
ATOM   2318  HG  SER B  58     -10.915   0.946   9.904  1.00 69.98           H  
ATOM   2319  N   VAL B  59      -7.723   3.960   8.396  1.00 71.73           N  
ATOM   2320  H   VAL B  59      -6.919   3.379   8.590  1.00 71.73           H  
ATOM   2321  CA  VAL B  59      -7.692   4.702   7.132  1.00 71.73           C  
ATOM   2322  HA  VAL B  59      -8.583   5.326   7.068  1.00 71.73           H  
ATOM   2323  C   VAL B  59      -7.747   3.723   5.958  1.00 71.73           C  
ATOM   2324  CB  VAL B  59      -6.472   5.645   7.037  1.00 71.73           C  
ATOM   2325  HB  VAL B  59      -6.520   6.157   6.076  1.00 71.73           H  
ATOM   2326  O   VAL B  59      -7.370   2.552   6.078  1.00 71.73           O  
ATOM   2327  CG1 VAL B  59      -6.533   6.713   8.133  1.00 71.73           C  
ATOM   2328 HG11 VAL B  59      -7.491   7.232   8.097  1.00 71.73           H  
ATOM   2329 HG12 VAL B  59      -5.733   7.438   7.985  1.00 71.73           H  
ATOM   2330 HG13 VAL B  59      -6.395   6.250   9.110  1.00 71.73           H  
ATOM   2331  CG2 VAL B  59      -5.118   4.929   7.127  1.00 71.73           C  
ATOM   2332 HG21 VAL B  59      -5.005   4.435   8.092  1.00 71.73           H  
ATOM   2333 HG22 VAL B  59      -4.316   5.658   7.010  1.00 71.73           H  
ATOM   2334 HG23 VAL B  59      -5.032   4.193   6.327  1.00 71.73           H  
ATOM   2335  N   THR B  60      -8.209   4.195   4.801  1.00 73.00           N  
ATOM   2336  H   THR B  60      -8.449   5.173   4.723  1.00 73.00           H  
ATOM   2337  CA  THR B  60      -7.950   3.507   3.533  1.00 73.00           C  
ATOM   2338  HA  THR B  60      -8.336   2.489   3.581  1.00 73.00           H  
ATOM   2339  C   THR B  60      -6.444   3.442   3.316  1.00 73.00           C  
ATOM   2340  CB  THR B  60      -8.604   4.234   2.346  1.00 73.00           C  
ATOM   2341  HB  THR B  60      -8.141   3.905   1.416  1.00 73.00           H  
ATOM   2342  O   THR B  60      -5.731   4.429   3.494  1.00 73.00           O  
ATOM   2343  CG2 THR B  60     -10.102   3.948   2.284  1.00 73.00           C  
ATOM   2344 HG21 THR B  60     -10.264   2.878   2.149  1.00 73.00           H  
ATOM   2345 HG22 THR B  60     -10.585   4.277   3.204  1.00 73.00           H  
ATOM   2346 HG23 THR B  60     -10.539   4.477   1.438  1.00 73.00           H  
ATOM   2347  OG1 THR B  60      -8.466   5.630   2.479  1.00 73.00           O  
ATOM   2348  HG1 THR B  60      -8.586   6.029   1.614  1.00 73.00           H  
ATOM   2349  N   CYS B  61      -5.933   2.275   2.938  1.00 66.69           N  
ATOM   2350  H   CYS B  61      -6.537   1.481   2.781  1.00 66.69           H  
ATOM   2351  CA  CYS B  61      -4.531   2.164   2.578  1.00 66.69           C  
ATOM   2352  HA  CYS B  61      -3.929   2.563   3.395  1.00 66.69           H  
ATOM   2353  C   CYS B  61      -4.285   2.967   1.298  1.00 66.69           C  
ATOM   2354  CB  CYS B  61      -4.224   0.689   2.359  1.00 66.69           C  
ATOM   2355  HB2 CYS B  61      -4.454   0.137   3.270  1.00 66.69           H  
ATOM   2356  HB3 CYS B  61      -4.870   0.314   1.565  1.00 66.69           H  
ATOM   2357  O   CYS B  61      -4.941   2.655   0.304  1.00 66.69           O  
ATOM   2358  SG  CYS B  61      -2.490   0.479   1.866  1.00 66.69           S  
ATOM   2359  HG  CYS B  61      -1.931   0.800   3.037  1.00 66.69           H  
ATOM   2360  N   PRO B  62      -3.352   3.937   1.255  1.00 67.61           N  
ATOM   2361  CA  PRO B  62      -3.116   4.701   0.036  1.00 67.61           C  
ATOM   2362  HA  PRO B  62      -4.053   5.129  -0.322  1.00 67.61           H  
ATOM   2363  C   PRO B  62      -2.541   3.824  -1.086  1.00 67.61           C  
ATOM   2364  CB  PRO B  62      -2.175   5.840   0.449  1.00 67.61           C  
ATOM   2365  HB2 PRO B  62      -1.505   6.136  -0.358  1.00 67.61           H  
ATOM   2366  HB3 PRO B  62      -2.767   6.693   0.779  1.00 67.61           H  
ATOM   2367  O   PRO B  62      -2.681   4.167  -2.251  1.00 67.61           O  
ATOM   2368  CG  PRO B  62      -1.411   5.265   1.640  1.00 67.61           C  
ATOM   2369  HG2 PRO B  62      -0.584   4.654   1.277  1.00 67.61           H  
ATOM   2370  HG3 PRO B  62      -1.051   6.045   2.311  1.00 67.61           H  
ATOM   2371  CD  PRO B  62      -2.446   4.365   2.311  1.00 67.61           C  
ATOM   2372  HD2 PRO B  62      -2.996   4.923   3.069  1.00 67.61           H  
ATOM   2373  HD3 PRO B  62      -1.926   3.513   2.749  1.00 67.61           H  
ATOM   2374  N   THR B  63      -1.910   2.687  -0.767  1.00 67.69           N  
ATOM   2375  H   THR B  63      -1.787   2.481   0.214  1.00 67.69           H  
ATOM   2376  CA  THR B  63      -1.164   1.835  -1.712  1.00 67.69           C  
ATOM   2377  HA  THR B  63      -0.493   2.451  -2.310  1.00 67.69           H  
ATOM   2378  C   THR B  63      -2.031   1.085  -2.700  1.00 67.69           C  
ATOM   2379  CB  THR B  63      -0.318   0.831  -0.944  1.00 67.69           C  
ATOM   2380  HB  THR B  63      -0.969   0.185  -0.355  1.00 67.69           H  
ATOM   2381  O   THR B  63      -1.955   1.308  -3.901  1.00 67.69           O  
ATOM   2382  CG2 THR B  63       0.517  -0.052  -1.862  1.00 67.69           C  
ATOM   2383 HG21 THR B  63       0.962   0.539  -2.662  1.00 67.69           H  
ATOM   2384 HG22 THR B  63      -0.127  -0.791  -2.339  1.00 67.69           H  
ATOM   2385 HG23 THR B  63       1.280  -0.574  -1.284  1.00 67.69           H  
ATOM   2386  OG1 THR B  63       0.470   1.557  -0.053  1.00 67.69           O  
ATOM   2387  HG1 THR B  63       1.185   1.985  -0.529  1.00 67.69           H  
ATOM   2388  N   CYS B  64      -2.854   0.184  -2.179  1.00 69.42           N  
ATOM   2389  H   CYS B  64      -2.844   0.041  -1.179  1.00 69.42           H  
ATOM   2390  CA  CYS B  64      -3.918  -0.464  -2.927  1.00 69.42           C  
ATOM   2391  HA  CYS B  64      -3.584  -0.712  -3.935  1.00 69.42           H  
ATOM   2392  C   CYS B  64      -5.152   0.434  -3.037  1.00 69.42           C  
ATOM   2393  CB  CYS B  64      -4.268  -1.737  -2.173  1.00 69.42           C  
ATOM   2394  HB2 CYS B  64      -3.377  -2.353  -2.059  1.00 69.42           H  
ATOM   2395  HB3 CYS B  64      -5.015  -2.294  -2.739  1.00 69.42           H  
ATOM   2396  O   CYS B  64      -6.152   0.037  -3.625  1.00 69.42           O  
ATOM   2397  SG  CYS B  64      -4.936  -1.261  -0.565  1.00 69.42           S  
ATOM   2398  HG  CYS B  64      -6.019  -0.641  -1.041  1.00 69.42           H  
ATOM   2399  N   GLN B  65      -5.128   1.598  -2.384  1.00 72.19           N  
ATOM   2400  H   GLN B  65      -4.287   1.857  -1.888  1.00 72.19           H  
ATOM   2401  CA  GLN B  65      -6.173   2.606  -2.456  1.00 72.19           C  
ATOM   2402  HA  GLN B  65      -5.871   3.440  -1.822  1.00 72.19           H  
ATOM   2403  C   GLN B  65      -7.531   2.125  -1.905  1.00 72.19           C  
ATOM   2404  CB  GLN B  65      -6.216   3.151  -3.883  1.00 72.19           C  
ATOM   2405  HB2 GLN B  65      -6.625   2.405  -4.565  1.00 72.19           H  
ATOM   2406  HB3 GLN B  65      -6.912   3.986  -3.805  1.00 72.19           H  
ATOM   2407  O   GLN B  65      -8.592   2.532  -2.363  1.00 72.19           O  
ATOM   2408  CG  GLN B  65      -4.842   3.642  -4.398  1.00 72.19           C  
ATOM   2409  HG2 GLN B  65      -4.068   2.908  -4.171  1.00 72.19           H  
ATOM   2410  HG3 GLN B  65      -4.584   4.560  -3.870  1.00 72.19           H  
ATOM   2411  CD  GLN B  65      -4.712   3.893  -5.897  1.00 72.19           C  
ATOM   2412  NE2 GLN B  65      -3.503   4.077  -6.376  1.00 72.19           N  
ATOM   2413 HE21 GLN B  65      -2.709   3.985  -5.759  1.00 72.19           H  
ATOM   2414 HE22 GLN B  65      -3.439   4.176  -7.379  1.00 72.19           H  
ATOM   2415  OE1 GLN B  65      -5.640   3.927  -6.681  1.00 72.19           O  
ATOM   2416  N   GLY B  66      -7.503   1.216  -0.923  1.00 73.29           N  
ATOM   2417  H   GLY B  66      -6.609   1.050  -0.483  1.00 73.29           H  
ATOM   2418  CA  GLY B  66      -8.685   0.486  -0.442  1.00 73.29           C  
ATOM   2419  HA2 GLY B  66      -8.674   0.444   0.647  1.00 73.29           H  
ATOM   2420  HA3 GLY B  66      -9.584   1.033  -0.725  1.00 73.29           H  
ATOM   2421  C   GLY B  66      -8.847  -0.939  -0.989  1.00 73.29           C  
ATOM   2422  O   GLY B  66      -9.435  -1.770  -0.309  1.00 73.29           O  
ATOM   2423  N   THR B  67      -8.288  -1.277  -2.157  1.00 72.22           N  
ATOM   2424  H   THR B  67      -7.820  -0.558  -2.690  1.00 72.22           H  
ATOM   2425  CA  THR B  67      -8.574  -2.558  -2.853  1.00 72.22           C  
ATOM   2426  HA  THR B  67      -9.645  -2.750  -2.785  1.00 72.22           H  
ATOM   2427  C   THR B  67      -7.869  -3.803  -2.286  1.00 72.22           C  
ATOM   2428  CB  THR B  67      -8.217  -2.476  -4.345  1.00 72.22           C  
ATOM   2429  HB  THR B  67      -8.537  -3.398  -4.831  1.00 72.22           H  
ATOM   2430  O   THR B  67      -8.110  -4.918  -2.745  1.00 72.22           O  
ATOM   2431  CG2 THR B  67      -8.842  -1.302  -5.100  1.00 72.22           C  
ATOM   2432 HG21 THR B  67      -8.519  -0.345  -4.692  1.00 72.22           H  
ATOM   2433 HG22 THR B  67      -8.554  -1.355  -6.150  1.00 72.22           H  
ATOM   2434 HG23 THR B  67      -9.928  -1.366  -5.036  1.00 72.22           H  
ATOM   2435  OG1 THR B  67      -6.823  -2.380  -4.454  1.00 72.22           O  
ATOM   2436  HG1 THR B  67      -6.603  -1.447  -4.409  1.00 72.22           H  
ATOM   2437  N   GLY B  68      -6.929  -3.639  -1.352  1.00 73.09           N  
ATOM   2438  H   GLY B  68      -6.782  -2.699  -1.013  1.00 73.09           H  
ATOM   2439  CA  GLY B  68      -6.086  -4.711  -0.800  1.00 73.09           C  
ATOM   2440  HA2 GLY B  68      -6.741  -5.534  -0.516  1.00 73.09           H  
ATOM   2441  HA3 GLY B  68      -5.574  -4.349   0.092  1.00 73.09           H  
ATOM   2442  C   GLY B  68      -5.024  -5.278  -1.752  1.00 73.09           C  
ATOM   2443  O   GLY B  68      -4.079  -5.938  -1.319  1.00 73.09           O  
ATOM   2444  N   ARG B  69      -5.131  -5.005  -3.050  1.00 73.42           N  
ATOM   2445  H   ARG B  69      -5.901  -4.419  -3.340  1.00 73.42           H  
ATOM   2446  CA  ARG B  69      -4.299  -5.574  -4.113  1.00 73.42           C  
ATOM   2447  HA  ARG B  69      -3.509  -6.199  -3.698  1.00 73.42           H  
ATOM   2448  C   ARG B  69      -3.620  -4.475  -4.914  1.00 73.42           C  
ATOM   2449  CB  ARG B  69      -5.194  -6.434  -5.011  1.00 73.42           C  
ATOM   2450  HB2 ARG B  69      -6.036  -5.823  -5.333  1.00 73.42           H  
ATOM   2451  HB3 ARG B  69      -4.632  -6.757  -5.887  1.00 73.42           H  
ATOM   2452  O   ARG B  69      -3.874  -3.295  -4.707  1.00 73.42           O  
ATOM   2453  CG  ARG B  69      -5.735  -7.677  -4.302  1.00 73.42           C  
ATOM   2454  HG2 ARG B  69      -6.239  -7.391  -3.379  1.00 73.42           H  
ATOM   2455  HG3 ARG B  69      -4.910  -8.350  -4.064  1.00 73.42           H  
ATOM   2456  CD  ARG B  69      -6.747  -8.387  -5.207  1.00 73.42           C  
ATOM   2457  HD2 ARG B  69      -6.264  -8.703  -6.131  1.00 73.42           H  
ATOM   2458  HD3 ARG B  69      -7.536  -7.683  -5.472  1.00 73.42           H  
ATOM   2459  NE  ARG B  69      -7.354  -9.528  -4.501  1.00 73.42           N  
ATOM   2460  HE  ARG B  69      -8.179  -9.318  -3.958  1.00 73.42           H  
ATOM   2461  NH1 ARG B  69      -5.886 -11.149  -5.199  1.00 73.42           N  
ATOM   2462 HH11 ARG B  69      -5.522 -12.090  -5.151  1.00 73.42           H  
ATOM   2463 HH12 ARG B  69      -5.484 -10.485  -5.844  1.00 73.42           H  
ATOM   2464  NH2 ARG B  69      -7.470 -11.644  -3.697  1.00 73.42           N  
ATOM   2465 HH21 ARG B  69      -7.117 -12.589  -3.652  1.00 73.42           H  
ATOM   2466 HH22 ARG B  69      -8.245 -11.367  -3.110  1.00 73.42           H  
ATOM   2467  CZ  ARG B  69      -6.902 -10.766  -4.473  1.00 73.42           C  
ATOM   2468  N   ILE B  70      -2.711  -4.875  -5.790  1.00 72.15           N  
ATOM   2469  H   ILE B  70      -2.493  -5.860  -5.837  1.00 72.15           H  
ATOM   2470  CA  ILE B  70      -2.047  -3.998  -6.755  1.00 72.15           C  
ATOM   2471  HA  ILE B  70      -2.803  -3.328  -7.165  1.00 72.15           H  
ATOM   2472  C   ILE B  70      -1.535  -4.843  -7.933  1.00 72.15           C  
ATOM   2473  CB  ILE B  70      -0.933  -3.156  -6.090  1.00 72.15           C  
ATOM   2474  HB  ILE B  70      -0.050  -3.297  -6.713  1.00 72.15           H  
ATOM   2475  O   ILE B  70      -1.377  -6.053  -7.755  1.00 72.15           O  
ATOM   2476  CG1 ILE B  70      -0.537  -3.545  -4.641  1.00 72.15           C  
ATOM   2477 HG12 ILE B  70      -0.411  -4.626  -4.580  1.00 72.15           H  
ATOM   2478 HG13 ILE B  70      -1.336  -3.246  -3.963  1.00 72.15           H  
ATOM   2479  CG2 ILE B  70      -1.395  -1.678  -6.141  1.00 72.15           C  
ATOM   2480 HG21 ILE B  70      -1.447  -1.333  -7.174  1.00 72.15           H  
ATOM   2481 HG22 ILE B  70      -2.385  -1.569  -5.698  1.00 72.15           H  
ATOM   2482 HG23 ILE B  70      -0.726  -1.009  -5.601  1.00 72.15           H  
ATOM   2483  CD1 ILE B  70       0.763  -2.913  -4.135  1.00 72.15           C  
ATOM   2484 HD11 ILE B  70       0.747  -1.829  -4.249  1.00 72.15           H  
ATOM   2485 HD12 ILE B  70       1.613  -3.327  -4.678  1.00 72.15           H  
ATOM   2486 HD13 ILE B  70       0.876  -3.120  -3.071  1.00 72.15           H  
ATOM   2487  N   PRO B  71      -1.316  -4.294  -9.143  1.00 69.52           N  
ATOM   2488  CA  PRO B  71      -1.112  -5.127 -10.317  1.00 69.52           C  
ATOM   2489  HA  PRO B  71      -1.780  -5.987 -10.269  1.00 69.52           H  
ATOM   2490  C   PRO B  71       0.332  -5.631 -10.402  1.00 69.52           C  
ATOM   2491  CB  PRO B  71      -1.533  -4.281 -11.515  1.00 69.52           C  
ATOM   2492  HB2 PRO B  71      -0.968  -4.532 -12.413  1.00 69.52           H  
ATOM   2493  HB3 PRO B  71      -2.599  -4.420 -11.697  1.00 69.52           H  
ATOM   2494  O   PRO B  71       1.275  -4.977  -9.940  1.00 69.52           O  
ATOM   2495  CG  PRO B  71      -1.267  -2.849 -11.059  1.00 69.52           C  
ATOM   2496  HG2 PRO B  71      -2.031  -2.165 -11.427  1.00 69.52           H  
ATOM   2497  HG3 PRO B  71      -0.295  -2.548 -11.451  1.00 69.52           H  
ATOM   2498  CD  PRO B  71      -1.239  -2.890  -9.522  1.00 69.52           C  
ATOM   2499  HD2 PRO B  71      -0.304  -2.461  -9.163  1.00 69.52           H  
ATOM   2500  HD3 PRO B  71      -2.075  -2.320  -9.115  1.00 69.52           H  
ATOM   2501  N   ARG B  72       0.514  -6.799 -11.026  1.00 63.89           N  
ATOM   2502  H   ARG B  72      -0.296  -7.249 -11.427  1.00 63.89           H  
ATOM   2503  CA  ARG B  72       1.845  -7.362 -11.282  1.00 63.89           C  
ATOM   2504  HA  ARG B  72       2.351  -7.470 -10.323  1.00 63.89           H  
ATOM   2505  C   ARG B  72       2.688  -6.415 -12.130  1.00 63.89           C  
ATOM   2506  CB  ARG B  72       1.773  -8.735 -11.960  1.00 63.89           C  
ATOM   2507  HB2 ARG B  72       1.127  -8.676 -12.836  1.00 63.89           H  
ATOM   2508  HB3 ARG B  72       2.775  -9.010 -12.290  1.00 63.89           H  
ATOM   2509  O   ARG B  72       2.170  -5.655 -12.946  1.00 63.89           O  
ATOM   2510  CG  ARG B  72       1.273  -9.827 -11.015  1.00 63.89           C  
ATOM   2511  HG2 ARG B  72       1.880  -9.839 -10.109  1.00 63.89           H  
ATOM   2512  HG3 ARG B  72       0.236  -9.622 -10.750  1.00 63.89           H  
ATOM   2513  CD  ARG B  72       1.381 -11.191 -11.708  1.00 63.89           C  
ATOM   2514  HD2 ARG B  72       1.115 -11.076 -12.758  1.00 63.89           H  
ATOM   2515  HD3 ARG B  72       2.409 -11.550 -11.657  1.00 63.89           H  
ATOM   2516  NE  ARG B  72       0.453 -12.162 -11.114  1.00 63.89           N  
ATOM   2517  HE  ARG B  72      -0.416 -12.305 -11.609  1.00 63.89           H  
ATOM   2518  NH1 ARG B  72       1.600 -12.722  -9.203  1.00 63.89           N  
ATOM   2519 HH11 ARG B  72       2.380 -12.160  -9.513  1.00 63.89           H  
ATOM   2520 HH12 ARG B  72       1.634 -13.201  -8.314  1.00 63.89           H  
ATOM   2521  NH2 ARG B  72      -0.493 -13.453  -9.541  1.00 63.89           N  
ATOM   2522 HH21 ARG B  72      -0.539 -13.791  -8.590  1.00 63.89           H  
ATOM   2523 HH22 ARG B  72      -1.333 -13.381 -10.096  1.00 63.89           H  
ATOM   2524  CZ  ARG B  72       0.536 -12.777  -9.955  1.00 63.89           C  
ATOM   2525  N   GLY B  73       3.999  -6.431 -11.921  1.00 59.72           N  
ATOM   2526  H   GLY B  73       4.336  -7.095 -11.238  1.00 59.72           H  
ATOM   2527  CA  GLY B  73       4.959  -5.554 -12.603  1.00 59.72           C  
ATOM   2528  HA2 GLY B  73       5.966  -5.931 -12.429  1.00 59.72           H  
ATOM   2529  HA3 GLY B  73       4.761  -5.586 -13.675  1.00 59.72           H  
ATOM   2530  C   GLY B  73       4.906  -4.085 -12.155  1.00 59.72           C  
ATOM   2531  O   GLY B  73       5.950  -3.432 -12.096  1.00 59.72           O  
ATOM   2532  N   GLN B  74       3.745  -3.575 -11.725  1.00 54.64           N  
ATOM   2533  H   GLN B  74       2.900  -4.117 -11.838  1.00 54.64           H  
ATOM   2534  CA  GLN B  74       3.728  -2.424 -10.826  1.00 54.64           C  
ATOM   2535  HA  GLN B  74       4.458  -1.701 -11.189  1.00 54.64           H  
ATOM   2536  C   GLN B  74       4.181  -2.802  -9.415  1.00 54.64           C  
ATOM   2537  CB  GLN B  74       2.381  -1.697 -10.777  1.00 54.64           C  
ATOM   2538  HB2 GLN B  74       1.603  -2.405 -10.494  1.00 54.64           H  
ATOM   2539  HB3 GLN B  74       2.451  -0.938  -9.997  1.00 54.64           H  
ATOM   2540  O   GLN B  74       4.595  -1.908  -8.704  1.00 54.64           O  
ATOM   2541  CG  GLN B  74       2.020  -0.959 -12.074  1.00 54.64           C  
ATOM   2542  HG2 GLN B  74       2.892  -0.402 -12.416  1.00 54.64           H  
ATOM   2543  HG3 GLN B  74       1.747  -1.681 -12.845  1.00 54.64           H  
ATOM   2544  CD  GLN B  74       0.875   0.037 -11.886  1.00 54.64           C  
ATOM   2545  NE2 GLN B  74       0.725   0.998 -12.771  1.00 54.64           N  
ATOM   2546 HE21 GLN B  74       1.369   1.102 -13.542  1.00 54.64           H  
ATOM   2547 HE22 GLN B  74      -0.041   1.633 -12.600  1.00 54.64           H  
ATOM   2548  OE1 GLN B  74       0.094  -0.011 -10.951  1.00 54.64           O  
ATOM   2549  N   GLU B  75       4.216  -4.073  -9.003  1.00 53.05           N  
ATOM   2550  H   GLU B  75       3.746  -4.770  -9.564  1.00 53.05           H  
ATOM   2551  CA  GLU B  75       4.788  -4.496  -7.706  1.00 53.05           C  
ATOM   2552  HA  GLU B  75       4.111  -4.179  -6.912  1.00 53.05           H  
ATOM   2553  C   GLU B  75       6.163  -3.857  -7.402  1.00 53.05           C  
ATOM   2554  CB  GLU B  75       4.851  -6.033  -7.669  1.00 53.05           C  
ATOM   2555  HB2 GLU B  75       5.101  -6.360  -6.659  1.00 53.05           H  
ATOM   2556  HB3 GLU B  75       3.856  -6.411  -7.906  1.00 53.05           H  
ATOM   2557  O   GLU B  75       6.379  -3.313  -6.325  1.00 53.05           O  
ATOM   2558  CG  GLU B  75       5.875  -6.627  -8.654  1.00 53.05           C  
ATOM   2559  HG2 GLU B  75       6.864  -6.604  -8.197  1.00 53.05           H  
ATOM   2560  HG3 GLU B  75       5.919  -6.016  -9.556  1.00 53.05           H  
ATOM   2561  CD  GLU B  75       5.512  -8.050  -9.079  1.00 53.05           C  
ATOM   2562  OE1 GLU B  75       6.281  -8.980  -8.772  1.00 53.05           O  
ATOM   2563  OE2 GLU B  75       4.489  -8.180  -9.791  1.00 53.05           O  
ATOM   2564  N   ASN B  76       7.062  -3.778  -8.390  1.00 48.87           N  
ATOM   2565  H   ASN B  76       6.840  -4.230  -9.266  1.00 48.87           H  
ATOM   2566  CA  ASN B  76       8.354  -3.099  -8.241  1.00 48.87           C  
ATOM   2567  HA  ASN B  76       8.743  -3.325  -7.248  1.00 48.87           H  
ATOM   2568  C   ASN B  76       8.254  -1.569  -8.316  1.00 48.87           C  
ATOM   2569  CB  ASN B  76       9.337  -3.659  -9.277  1.00 48.87           C  
ATOM   2570  HB2 ASN B  76      10.226  -3.029  -9.309  1.00 48.87           H  
ATOM   2571  HB3 ASN B  76       8.882  -3.666 -10.267  1.00 48.87           H  
ATOM   2572  O   ASN B  76       9.141  -0.883  -7.819  1.00 48.87           O  
ATOM   2573  CG  ASN B  76       9.791  -5.049  -8.885  1.00 48.87           C  
ATOM   2574  ND2 ASN B  76       9.621  -6.034  -9.734  1.00 48.87           N  
ATOM   2575 HD21 ASN B  76       9.835  -6.954  -9.377  1.00 48.87           H  
ATOM   2576 HD22 ASN B  76       9.148  -5.900 -10.616  1.00 48.87           H  
ATOM   2577  OD1 ASN B  76      10.305  -5.262  -7.804  1.00 48.87           O  
ATOM   2578  N   GLN B  77       7.164  -1.040  -8.875  1.00 46.57           N  
ATOM   2579  H   GLN B  77       6.451  -1.695  -9.164  1.00 46.57           H  
ATOM   2580  CA  GLN B  77       6.726   0.359  -8.791  1.00 46.57           C  
ATOM   2581  HA  GLN B  77       7.612   0.994  -8.797  1.00 46.57           H  
ATOM   2582  C   GLN B  77       5.947   0.654  -7.493  1.00 46.57           C  
ATOM   2583  CB  GLN B  77       5.905   0.757 -10.029  1.00 46.57           C  
ATOM   2584  HB2 GLN B  77       4.998   0.155 -10.083  1.00 46.57           H  
ATOM   2585  HB3 GLN B  77       5.599   1.799  -9.934  1.00 46.57           H  
ATOM   2586  O   GLN B  77       5.541   1.794  -7.269  1.00 46.57           O  
ATOM   2587  CG  GLN B  77       6.702   0.612 -11.332  1.00 46.57           C  
ATOM   2588  HG2 GLN B  77       7.180  -0.367 -11.376  1.00 46.57           H  
ATOM   2589  HG3 GLN B  77       7.483   1.373 -11.368  1.00 46.57           H  
ATOM   2590  CD  GLN B  77       5.807   0.763 -12.552  1.00 46.57           C  
ATOM   2591  NE2 GLN B  77       5.517  -0.312 -13.254  1.00 46.57           N  
ATOM   2592 HE21 GLN B  77       5.870  -1.219 -12.984  1.00 46.57           H  
ATOM   2593 HE22 GLN B  77       4.953  -0.170 -14.080  1.00 46.57           H  
ATOM   2594  OE1 GLN B  77       5.342   1.836 -12.891  1.00 46.57           O  
ATOM   2595  N   LEU B  78       5.774  -0.336  -6.606  1.00 45.32           N  
ATOM   2596  H   LEU B  78       6.091  -1.265  -6.844  1.00 45.32           H  
ATOM   2597  CA  LEU B  78       4.857  -0.252  -5.480  1.00 45.32           C  
ATOM   2598  HA  LEU B  78       4.555   0.789  -5.362  1.00 45.32           H  
ATOM   2599  C   LEU B  78       5.461  -0.681  -4.140  1.00 45.32           C  
ATOM   2600  CB  LEU B  78       3.593  -1.047  -5.811  1.00 45.32           C  
ATOM   2601  HB2 LEU B  78       3.889  -2.038  -6.156  1.00 45.32           H  
ATOM   2602  HB3 LEU B  78       3.009  -1.185  -4.902  1.00 45.32           H  
ATOM   2603  O   LEU B  78       5.497  -1.840  -3.755  1.00 45.32           O  
ATOM   2604  CG  LEU B  78       2.715  -0.354  -6.871  1.00 45.32           C  
ATOM   2605  HG  LEU B  78       3.300  -0.005  -7.722  1.00 45.32           H  
ATOM   2606  CD1 LEU B  78       1.699  -1.361  -7.352  1.00 45.32           C  
ATOM   2607 HD11 LEU B  78       1.174  -1.685  -6.453  1.00 45.32           H  
ATOM   2608 HD12 LEU B  78       2.175  -2.228  -7.808  1.00 45.32           H  
ATOM   2609 HD13 LEU B  78       1.008  -0.901  -8.058  1.00 45.32           H  
ATOM   2610  CD2 LEU B  78       1.931   0.830  -6.299  1.00 45.32           C  
ATOM   2611 HD21 LEU B  78       1.266   1.229  -7.066  1.00 45.32           H  
ATOM   2612 HD22 LEU B  78       1.333   0.519  -5.443  1.00 45.32           H  
ATOM   2613 HD23 LEU B  78       2.618   1.625  -6.009  1.00 45.32           H  
ATOM   2614  N   VAL B  79       5.782   0.358  -3.386  1.00 46.54           N  
ATOM   2615  H   VAL B  79       5.967   1.208  -3.898  1.00 46.54           H  
ATOM   2616  CA  VAL B  79       5.455   0.564  -1.971  1.00 46.54           C  
ATOM   2617  HA  VAL B  79       6.006   1.464  -1.698  1.00 46.54           H  
ATOM   2618  C   VAL B  79       5.904  -0.510  -0.979  1.00 46.54           C  
ATOM   2619  CB  VAL B  79       3.962   0.906  -1.782  1.00 46.54           C  
ATOM   2620  HB  VAL B  79       3.394   0.002  -1.560  1.00 46.54           H  
ATOM   2621  O   VAL B  79       5.267  -1.540  -0.801  1.00 46.54           O  
ATOM   2622  CG1 VAL B  79       3.852   1.872  -0.610  1.00 46.54           C  
ATOM   2623 HG11 VAL B  79       4.188   1.373   0.299  1.00 46.54           H  
ATOM   2624 HG12 VAL B  79       4.466   2.750  -0.808  1.00 46.54           H  
ATOM   2625 HG13 VAL B  79       2.823   2.196  -0.451  1.00 46.54           H  
ATOM   2626  CG2 VAL B  79       3.318   1.582  -3.000  1.00 46.54           C  
ATOM   2627 HG21 VAL B  79       4.020   2.254  -3.492  1.00 46.54           H  
ATOM   2628 HG22 VAL B  79       3.009   0.808  -3.703  1.00 46.54           H  
ATOM   2629 HG23 VAL B  79       2.426   2.138  -2.710  1.00 46.54           H  
ATOM   2630  N   ALA B  80       6.951  -0.182  -0.221  1.00 44.57           N  
ATOM   2631  H   ALA B  80       7.463   0.652  -0.470  1.00 44.57           H  
ATOM   2632  CA  ALA B  80       7.348  -0.901   0.992  1.00 44.57           C  
ATOM   2633  HA  ALA B  80       7.227  -1.971   0.822  1.00 44.57           H  
ATOM   2634  C   ALA B  80       6.449  -0.534   2.207  1.00 44.57           C  
ATOM   2635  CB  ALA B  80       8.846  -0.618   1.198  1.00 44.57           C  
ATOM   2636  HB1 ALA B  80       9.013   0.444   1.378  1.00 44.57           H  
ATOM   2637  HB2 ALA B  80       9.389  -0.926   0.304  1.00 44.57           H  
ATOM   2638  HB3 ALA B  80       9.228  -1.201   2.036  1.00 44.57           H  
ATOM   2639  O   ALA B  80       5.235  -0.380   2.068  1.00 44.57           O  
ATOM   2640  N   LEU B  81       7.054  -0.350   3.391  1.00 45.41           N  
ATOM   2641  H   LEU B  81       8.041  -0.557   3.444  1.00 45.41           H  
ATOM   2642  CA  LEU B  81       6.484   0.309   4.576  1.00 45.41           C  
ATOM   2643  HA  LEU B  81       5.611   0.887   4.273  1.00 45.41           H  
ATOM   2644  C   LEU B  81       7.486   1.325   5.162  1.00 45.41           C  
ATOM   2645  CB  LEU B  81       6.035  -0.740   5.613  1.00 45.41           C  
ATOM   2646  HB2 LEU B  81       6.836  -1.463   5.766  1.00 45.41           H  
ATOM   2647  HB3 LEU B  81       5.866  -0.234   6.564  1.00 45.41           H  
ATOM   2648  O   LEU B  81       8.651   1.005   5.379  1.00 45.41           O  
ATOM   2649  CG  LEU B  81       4.742  -1.486   5.229  1.00 45.41           C  
ATOM   2650  HG  LEU B  81       4.899  -2.064   4.318  1.00 45.41           H  
ATOM   2651  CD1 LEU B  81       4.306  -2.440   6.336  1.00 45.41           C  
ATOM   2652 HD11 LEU B  81       4.095  -1.891   7.253  1.00 45.41           H  
ATOM   2653 HD12 LEU B  81       5.095  -3.168   6.526  1.00 45.41           H  
ATOM   2654 HD13 LEU B  81       3.412  -2.981   6.027  1.00 45.41           H  
ATOM   2655  CD2 LEU B  81       3.625  -0.478   5.004  1.00 45.41           C  
ATOM   2656 HD21 LEU B  81       2.654  -0.941   5.178  1.00 45.41           H  
ATOM   2657 HD22 LEU B  81       3.737   0.352   5.702  1.00 45.41           H  
ATOM   2658 HD23 LEU B  81       3.693  -0.109   3.980  1.00 45.41           H  
ATOM   2659  N   ILE B  82       7.041   2.575   5.324  1.00 48.06           N  
ATOM   2660  H   ILE B  82       6.054   2.725   5.171  1.00 48.06           H  
ATOM   2661  CA  ILE B  82       7.802   3.795   5.638  1.00 48.06           C  
ATOM   2662  HA  ILE B  82       8.522   3.581   6.428  1.00 48.06           H  
ATOM   2663  C   ILE B  82       6.754   4.825   6.102  1.00 48.06           C  
ATOM   2664  CB  ILE B  82       8.543   4.368   4.389  1.00 48.06           C  
ATOM   2665  HB  ILE B  82       7.868   4.290   3.537  1.00 48.06           H  
ATOM   2666  O   ILE B  82       5.814   5.051   5.348  1.00 48.06           O  
ATOM   2667  CG1 ILE B  82       9.785   3.569   3.965  1.00 48.06           C  
ATOM   2668 HG12 ILE B  82       9.473   2.561   3.693  1.00 48.06           H  
ATOM   2669 HG13 ILE B  82      10.475   3.495   4.806  1.00 48.06           H  
ATOM   2670  CG2 ILE B  82       8.908   5.852   4.560  1.00 48.06           C  
ATOM   2671 HG21 ILE B  82       9.368   6.275   3.667  1.00 48.06           H  
ATOM   2672 HG22 ILE B  82       8.020   6.462   4.723  1.00 48.06           H  
ATOM   2673 HG23 ILE B  82       9.580   5.939   5.414  1.00 48.06           H  
ATOM   2674  CD1 ILE B  82      10.518   4.121   2.738  1.00 48.06           C  
ATOM   2675 HD11 ILE B  82       9.828   4.167   1.895  1.00 48.06           H  
ATOM   2676 HD12 ILE B  82      11.339   3.443   2.505  1.00 48.06           H  
ATOM   2677 HD13 ILE B  82      10.948   5.106   2.920  1.00 48.06           H  
ATOM   2678  N   PRO B  83       6.915   5.503   7.251  1.00 45.96           N  
ATOM   2679  CA  PRO B  83       6.049   6.603   7.688  1.00 45.96           C  
ATOM   2680  HA  PRO B  83       5.146   6.187   8.134  1.00 45.96           H  
ATOM   2681  C   PRO B  83       5.651   7.614   6.601  1.00 45.96           C  
ATOM   2682  CB  PRO B  83       6.890   7.314   8.756  1.00 45.96           C  
ATOM   2683  HB2 PRO B  83       6.275   7.843   9.484  1.00 45.96           H  
ATOM   2684  HB3 PRO B  83       7.572   8.028   8.294  1.00 45.96           H  
ATOM   2685  O   PRO B  83       6.531   8.111   5.903  1.00 45.96           O  
ATOM   2686  CG  PRO B  83       7.723   6.204   9.389  1.00 45.96           C  
ATOM   2687  HG2 PRO B  83       8.656   6.590   9.800  1.00 45.96           H  
ATOM   2688  HG3 PRO B  83       7.153   5.699  10.168  1.00 45.96           H  
ATOM   2689  CD  PRO B  83       7.977   5.262   8.216  1.00 45.96           C  
ATOM   2690  HD2 PRO B  83       8.940   5.500   7.764  1.00 45.96           H  
ATOM   2691  HD3 PRO B  83       7.967   4.227   8.561  1.00 45.96           H  
ATOM   2692  N   TYR B  84       4.382   8.050   6.537  1.00 48.27           N  
ATOM   2693  H   TYR B  84       3.650   7.533   7.004  1.00 48.27           H  
ATOM   2694  CA  TYR B  84       4.003   9.237   5.742  1.00 48.27           C  
ATOM   2695  HA  TYR B  84       4.186   9.017   4.690  1.00 48.27           H  
ATOM   2696  C   TYR B  84       4.842  10.482   6.114  1.00 48.27           C  
ATOM   2697  CB  TYR B  84       2.500   9.522   5.894  1.00 48.27           C  
ATOM   2698  HB2 TYR B  84       1.944   8.615   5.653  1.00 48.27           H  
ATOM   2699  HB3 TYR B  84       2.283   9.773   6.932  1.00 48.27           H  
ATOM   2700  O   TYR B  84       5.178  11.308   5.266  1.00 48.27           O  
ATOM   2701  CG  TYR B  84       2.007  10.643   4.988  1.00 48.27           C  
ATOM   2702  CD1 TYR B  84       1.845  11.949   5.494  1.00 48.27           C  
ATOM   2703  HD1 TYR B  84       2.039  12.147   6.538  1.00 48.27           H  
ATOM   2704  CD2 TYR B  84       1.740  10.381   3.629  1.00 48.27           C  
ATOM   2705  HD2 TYR B  84       1.847   9.377   3.247  1.00 48.27           H  
ATOM   2706  CE1 TYR B  84       1.425  12.993   4.645  1.00 48.27           C  
ATOM   2707  HE1 TYR B  84       1.294  13.990   5.040  1.00 48.27           H  
ATOM   2708  CE2 TYR B  84       1.326  11.424   2.776  1.00 48.27           C  
ATOM   2709  HE2 TYR B  84       1.110  11.234   1.735  1.00 48.27           H  
ATOM   2710  OH  TYR B  84       0.767  13.730   2.452  1.00 48.27           O  
ATOM   2711  HH  TYR B  84       0.585  14.543   2.929  1.00 48.27           H  
ATOM   2712  CZ  TYR B  84       1.169  12.731   3.281  1.00 48.27           C  
ATOM   2713  N   SER B  85       5.267  10.564   7.378  1.00 45.89           N  
ATOM   2714  H   SER B  85       4.952   9.852   8.021  1.00 45.89           H  
ATOM   2715  CA  SER B  85       6.171  11.576   7.935  1.00 45.89           C  
ATOM   2716  HA  SER B  85       5.902  12.541   7.505  1.00 45.89           H  
ATOM   2717  C   SER B  85       7.672  11.366   7.640  1.00 45.89           C  
ATOM   2718  CB  SER B  85       5.917  11.648   9.446  1.00 45.89           C  
ATOM   2719  HB2 SER B  85       4.890  11.971   9.615  1.00 45.89           H  
ATOM   2720  HB3 SER B  85       6.593  12.370   9.904  1.00 45.89           H  
ATOM   2721  O   SER B  85       8.498  12.171   8.084  1.00 45.89           O  
ATOM   2722  OG  SER B  85       6.101  10.372  10.034  1.00 45.89           O  
ATOM   2723  HG  SER B  85       5.755  10.389  10.930  1.00 45.89           H  
ATOM   2724  N   ASP B  86       8.072  10.320   6.905  1.00 51.94           N  
ATOM   2725  H   ASP B  86       7.373   9.700   6.522  1.00 51.94           H  
ATOM   2726  CA  ASP B  86       9.483  10.020   6.631  1.00 51.94           C  
ATOM   2727  HA  ASP B  86       9.999  10.008   7.592  1.00 51.94           H  
ATOM   2728  C   ASP B  86      10.136  11.096   5.752  1.00 51.94           C  
ATOM   2729  CB  ASP B  86       9.649   8.625   6.012  1.00 51.94           C  
ATOM   2730  HB2 ASP B  86       9.110   7.908   6.631  1.00 51.94           H  
ATOM   2731  HB3 ASP B  86       9.199   8.633   5.019  1.00 51.94           H  
ATOM   2732  O   ASP B  86       9.595  11.581   4.754  1.00 51.94           O  
ATOM   2733  CG  ASP B  86      11.107   8.150   5.891  1.00 51.94           C  
ATOM   2734  OD1 ASP B  86      11.896   8.751   5.131  1.00 51.94           O  
ATOM   2735  OD2 ASP B  86      11.488   7.128   6.497  1.00 51.94           O  
ATOM   2736  N   GLN B  87      11.377  11.442   6.088  1.00 50.23           N  
ATOM   2737  H   GLN B  87      11.808  10.946   6.854  1.00 50.23           H  
ATOM   2738  CA  GLN B  87      12.129  12.489   5.403  1.00 50.23           C  
ATOM   2739  HA  GLN B  87      11.518  13.391   5.425  1.00 50.23           H  
ATOM   2740  C   GLN B  87      12.418  12.185   3.918  1.00 50.23           C  
ATOM   2741  CB  GLN B  87      13.424  12.769   6.173  1.00 50.23           C  
ATOM   2742  HB2 GLN B  87      13.943  13.590   5.679  1.00 50.23           H  
ATOM   2743  HB3 GLN B  87      14.062  11.886   6.138  1.00 50.23           H  
ATOM   2744  O   GLN B  87      12.740  13.107   3.172  1.00 50.23           O  
ATOM   2745  CG  GLN B  87      13.170  13.151   7.645  1.00 50.23           C  
ATOM   2746  HG2 GLN B  87      12.480  13.994   7.689  1.00 50.23           H  
ATOM   2747  HG3 GLN B  87      12.715  12.311   8.170  1.00 50.23           H  
ATOM   2748  CD  GLN B  87      14.449  13.533   8.380  1.00 50.23           C  
ATOM   2749  NE2 GLN B  87      14.422  13.587   9.693  1.00 50.23           N  
ATOM   2750 HE21 GLN B  87      13.590  13.336  10.208  1.00 50.23           H  
ATOM   2751 HE22 GLN B  87      15.285  13.823  10.161  1.00 50.23           H  
ATOM   2752  OE1 GLN B  87      15.483  13.810   7.791  1.00 50.23           O  
ATOM   2753  N   ARG B  88      12.290  10.925   3.479  1.00 47.15           N  
ATOM   2754  H   ARG B  88      12.047  10.230   4.171  1.00 47.15           H  
ATOM   2755  CA  ARG B  88      12.372  10.467   2.081  1.00 47.15           C  
ATOM   2756  HA  ARG B  88      13.174  10.998   1.567  1.00 47.15           H  
ATOM   2757  C   ARG B  88      11.094  10.733   1.281  1.00 47.15           C  
ATOM   2758  CB  ARG B  88      12.652   8.955   2.064  1.00 47.15           C  
ATOM   2759  HB2 ARG B  88      11.846   8.442   2.589  1.00 47.15           H  
ATOM   2760  HB3 ARG B  88      12.637   8.609   1.031  1.00 47.15           H  
ATOM   2761  O   ARG B  88      11.172  10.817   0.056  1.00 47.15           O  
ATOM   2762  CG  ARG B  88      14.005   8.566   2.680  1.00 47.15           C  
ATOM   2763  HG2 ARG B  88      14.799   8.921   2.023  1.00 47.15           H  
ATOM   2764  HG3 ARG B  88      14.136   9.019   3.663  1.00 47.15           H  
ATOM   2765  CD  ARG B  88      14.113   7.043   2.810  1.00 47.15           C  
ATOM   2766  HD2 ARG B  88      13.707   6.586   1.907  1.00 47.15           H  
ATOM   2767  HD3 ARG B  88      15.164   6.770   2.899  1.00 47.15           H  
ATOM   2768  NE  ARG B  88      13.383   6.526   3.981  1.00 47.15           N  
ATOM   2769  HE  ARG B  88      12.891   7.189   4.563  1.00 47.15           H  
ATOM   2770  NH1 ARG B  88      13.785   4.297   3.595  1.00 47.15           N  
ATOM   2771 HH11 ARG B  88      14.207   4.531   2.707  1.00 47.15           H  
ATOM   2772 HH12 ARG B  88      13.647   3.333   3.864  1.00 47.15           H  
ATOM   2773  NH2 ARG B  88      12.646   4.928   5.410  1.00 47.15           N  
ATOM   2774 HH21 ARG B  88      12.500   3.969   5.690  1.00 47.15           H  
ATOM   2775 HH22 ARG B  88      12.217   5.670   5.945  1.00 47.15           H  
ATOM   2776  CZ  ARG B  88      13.275   5.256   4.325  1.00 47.15           C  
ATOM   2777  N   LEU B  89       9.941  10.857   1.943  1.00 46.72           N  
ATOM   2778  H   LEU B  89       9.947  10.774   2.950  1.00 46.72           H  
ATOM   2779  CA  LEU B  89       8.679  11.253   1.308  1.00 46.72           C  
ATOM   2780  HA  LEU B  89       8.652  10.853   0.294  1.00 46.72           H  
ATOM   2781  C   LEU B  89       8.549  12.763   1.136  1.00 46.72           C  
ATOM   2782  CB  LEU B  89       7.481  10.712   2.102  1.00 46.72           C  
ATOM   2783  HB2 LEU B  89       6.604  11.315   1.867  1.00 46.72           H  
ATOM   2784  HB3 LEU B  89       7.667  10.829   3.170  1.00 46.72           H  
ATOM   2785  O   LEU B  89       7.831  13.198   0.237  1.00 46.72           O  
ATOM   2786  CG  LEU B  89       7.131   9.249   1.801  1.00 46.72           C  
ATOM   2787  HG  LEU B  89       7.976   8.608   2.050  1.00 46.72           H  
ATOM   2788  CD1 LEU B  89       5.940   8.864   2.664  1.00 46.72           C  
ATOM   2789 HD11 LEU B  89       6.190   9.073   3.704  1.00 46.72           H  
ATOM   2790 HD12 LEU B  89       5.064   9.456   2.397  1.00 46.72           H  
ATOM   2791 HD13 LEU B  89       5.717   7.801   2.570  1.00 46.72           H  
ATOM   2792  CD2 LEU B  89       6.732   9.048   0.334  1.00 46.72           C  
ATOM   2793 HD21 LEU B  89       5.980   9.785   0.054  1.00 46.72           H  
ATOM   2794 HD22 LEU B  89       6.319   8.048   0.200  1.00 46.72           H  
ATOM   2795 HD23 LEU B  89       7.596   9.151  -0.322  1.00 46.72           H  
ATOM   2796  N   ARG B  90       9.276  13.562   1.931  1.00 41.79           N  
ATOM   2797  H   ARG B  90       9.808  13.124   2.670  1.00 41.79           H  
ATOM   2798  CA  ARG B  90       9.367  15.013   1.718  1.00 41.79           C  
ATOM   2799  HA  ARG B  90       8.385  15.437   1.926  1.00 41.79           H  
ATOM   2800  C   ARG B  90       9.743  15.273   0.252  1.00 41.79           C  
ATOM   2801  CB  ARG B  90      10.415  15.655   2.637  1.00 41.79           C  
ATOM   2802  HB2 ARG B  90      11.379  15.174   2.472  1.00 41.79           H  
ATOM   2803  HB3 ARG B  90      10.512  16.706   2.363  1.00 41.79           H  
ATOM   2804  O   ARG B  90      10.785  14.774  -0.185  1.00 41.79           O  
ATOM   2805  CG  ARG B  90      10.041  15.561   4.123  1.00 41.79           C  
ATOM   2806  HG2 ARG B  90       9.118  16.112   4.305  1.00 41.79           H  
ATOM   2807  HG3 ARG B  90       9.871  14.518   4.390  1.00 41.79           H  
ATOM   2808  CD  ARG B  90      11.160  16.119   5.016  1.00 41.79           C  
ATOM   2809  HD2 ARG B  90      12.090  15.608   4.769  1.00 41.79           H  
ATOM   2810  HD3 ARG B  90      10.904  15.895   6.051  1.00 41.79           H  
ATOM   2811  NE  ARG B  90      11.325  17.579   4.859  1.00 41.79           N  
ATOM   2812  HE  ARG B  90      10.657  18.039   4.256  1.00 41.79           H  
ATOM   2813  NH1 ARG B  90      13.111  17.843   6.278  1.00 41.79           N  
ATOM   2814 HH11 ARG B  90      13.753  18.440   6.780  1.00 41.79           H  
ATOM   2815 HH12 ARG B  90      13.102  16.848   6.454  1.00 41.79           H  
ATOM   2816  NH2 ARG B  90      12.209  19.631   5.299  1.00 41.79           N  
ATOM   2817 HH21 ARG B  90      12.867  20.209   5.803  1.00 41.79           H  
ATOM   2818 HH22 ARG B  90      11.475  20.062   4.757  1.00 41.79           H  
ATOM   2819  CZ  ARG B  90      12.213  18.340   5.474  1.00 41.79           C  
ATOM   2820  N   PRO B  91       8.949  16.050  -0.509  1.00 43.87           N  
ATOM   2821  CA  PRO B  91       9.253  16.304  -1.907  1.00 43.87           C  
ATOM   2822  HA  PRO B  91       9.256  15.364  -2.458  1.00 43.87           H  
ATOM   2823  C   PRO B  91      10.630  16.957  -2.000  1.00 43.87           C  
ATOM   2824  CB  PRO B  91       8.120  17.192  -2.438  1.00 43.87           C  
ATOM   2825  HB2 PRO B  91       7.356  16.563  -2.896  1.00 43.87           H  
ATOM   2826  HB3 PRO B  91       8.475  17.933  -3.154  1.00 43.87           H  
ATOM   2827  O   PRO B  91      10.883  18.014  -1.411  1.00 43.87           O  
ATOM   2828  CG  PRO B  91       7.548  17.845  -1.181  1.00 43.87           C  
ATOM   2829  HG2 PRO B  91       8.136  18.726  -0.924  1.00 43.87           H  
ATOM   2830  HG3 PRO B  91       6.496  18.105  -1.301  1.00 43.87           H  
ATOM   2831  CD  PRO B  91       7.746  16.768  -0.115  1.00 43.87           C  
ATOM   2832  HD2 PRO B  91       7.853  17.235   0.863  1.00 43.87           H  
ATOM   2833  HD3 PRO B  91       6.899  16.082  -0.118  1.00 43.87           H  
ATOM   2834  N   ARG B  92      11.544  16.312  -2.734  1.00 40.24           N  
ATOM   2835  H   ARG B  92      11.273  15.443  -3.171  1.00 40.24           H  
ATOM   2836  CA  ARG B  92      12.812  16.941  -3.102  1.00 40.24           C  
ATOM   2837  HA  ARG B  92      13.345  17.245  -2.201  1.00 40.24           H  
ATOM   2838  C   ARG B  92      12.448  18.182  -3.902  1.00 40.24           C  
ATOM   2839  CB  ARG B  92      13.691  16.000  -3.946  1.00 40.24           C  
ATOM   2840  HB2 ARG B  92      14.514  16.585  -4.355  1.00 40.24           H  
ATOM   2841  HB3 ARG B  92      13.107  15.613  -4.781  1.00 40.24           H  
ATOM   2842  O   ARG B  92      11.897  18.046  -4.989  1.00 40.24           O  
ATOM   2843  CG  ARG B  92      14.268  14.823  -3.144  1.00 40.24           C  
ATOM   2844  HG2 ARG B  92      13.446  14.222  -2.753  1.00 40.24           H  
ATOM   2845  HG3 ARG B  92      14.847  15.202  -2.301  1.00 40.24           H  
ATOM   2846  CD  ARG B  92      15.162  13.923  -4.015  1.00 40.24           C  
ATOM   2847  HD2 ARG B  92      15.438  13.048  -3.427  1.00 40.24           H  
ATOM   2848  HD3 ARG B  92      14.582  13.590  -4.875  1.00 40.24           H  
ATOM   2849  NE  ARG B  92      16.390  14.613  -4.471  1.00 40.24           N  
ATOM   2850  HE  ARG B  92      16.529  15.555  -4.135  1.00 40.24           H  
ATOM   2851  NH1 ARG B  92      17.200  12.949  -5.837  1.00 40.24           N  
ATOM   2852 HH11 ARG B  92      17.875  12.620  -6.512  1.00 40.24           H  
ATOM   2853 HH12 ARG B  92      16.387  12.386  -5.630  1.00 40.24           H  
ATOM   2854  NH2 ARG B  92      18.322  14.865  -5.653  1.00 40.24           N  
ATOM   2855 HH21 ARG B  92      18.410  15.816  -5.323  1.00 40.24           H  
ATOM   2856 HH22 ARG B  92      18.983  14.515  -6.332  1.00 40.24           H  
ATOM   2857  CZ  ARG B  92      17.294  14.140  -5.313  1.00 40.24           C  
ATOM   2858  N   ARG B  93      12.764  19.372  -3.380  1.00 35.85           N  
ATOM   2859  H   ARG B  93      13.121  19.401  -2.436  1.00 35.85           H  
ATOM   2860  CA  ARG B  93      12.725  20.600  -4.178  1.00 35.85           C  
ATOM   2861  HA  ARG B  93      11.726  20.746  -4.588  1.00 35.85           H  
ATOM   2862  C   ARG B  93      13.673  20.403  -5.359  1.00 35.85           C  
ATOM   2863  CB  ARG B  93      13.114  21.838  -3.348  1.00 35.85           C  
ATOM   2864  HB2 ARG B  93      14.025  21.631  -2.785  1.00 35.85           H  
ATOM   2865  HB3 ARG B  93      13.323  22.654  -4.039  1.00 35.85           H  
ATOM   2866  O   ARG B  93      14.890  20.460  -5.188  1.00 35.85           O  
ATOM   2867  CG  ARG B  93      12.003  22.298  -2.391  1.00 35.85           C  
ATOM   2868  HG2 ARG B  93      11.807  21.521  -1.651  1.00 35.85           H  
ATOM   2869  HG3 ARG B  93      11.094  22.479  -2.965  1.00 35.85           H  
ATOM   2870  CD  ARG B  93      12.415  23.598  -1.680  1.00 35.85           C  
ATOM   2871  HD2 ARG B  93      12.684  24.333  -2.438  1.00 35.85           H  
ATOM   2872  HD3 ARG B  93      13.290  23.397  -1.061  1.00 35.85           H  
ATOM   2873  NE  ARG B  93      11.325  24.145  -0.845  1.00 35.85           N  
ATOM   2874  HE  ARG B  93      10.442  23.656  -0.879  1.00 35.85           H  
ATOM   2875  NH1 ARG B  93      12.423  26.016  -0.076  1.00 35.85           N  
ATOM   2876 HH11 ARG B  93      13.234  25.760  -0.620  1.00 35.85           H  
ATOM   2877 HH12 ARG B  93      12.402  26.894   0.422  1.00 35.85           H  
ATOM   2878  NH2 ARG B  93      10.301  25.673   0.504  1.00 35.85           N  
ATOM   2879 HH21 ARG B  93       9.428  25.170   0.430  1.00 35.85           H  
ATOM   2880 HH22 ARG B  93      10.309  26.555   0.996  1.00 35.85           H  
ATOM   2881  CZ  ARG B  93      11.355  25.268  -0.145  1.00 35.85           C  
ATOM   2882  N   THR B  94      13.108  20.122  -6.527  1.00 33.17           N  
ATOM   2883  H   THR B  94      12.109  19.979  -6.567  1.00 33.17           H  
ATOM   2884  CA  THR B  94      13.767  20.359  -7.806  1.00 33.17           C  
ATOM   2885  HA  THR B  94      14.692  19.787  -7.868  1.00 33.17           H  
ATOM   2886  C   THR B  94      14.090  21.846  -7.853  1.00 33.17           C  
ATOM   2887  CB  THR B  94      12.852  19.962  -8.975  1.00 33.17           C  
ATOM   2888  HB  THR B  94      13.235  20.384  -9.905  1.00 33.17           H  
ATOM   2889  O   THR B  94      13.197  22.674  -7.672  1.00 33.17           O  
ATOM   2890  CG2 THR B  94      12.773  18.440  -9.111  1.00 33.17           C  
ATOM   2891 HG21 THR B  94      13.767  18.034  -9.298  1.00 33.17           H  
ATOM   2892 HG22 THR B  94      12.357  18.001  -8.205  1.00 33.17           H  
ATOM   2893 HG23 THR B  94      12.128  18.193  -9.954  1.00 33.17           H  
ATOM   2894  OG1 THR B  94      11.540  20.421  -8.742  1.00 33.17           O  
ATOM   2895  HG1 THR B  94      11.555  21.376  -8.837  1.00 33.17           H  
ATOM   2896  N   LYS B  95      15.378  22.152  -7.983  1.00 27.71           N  
ATOM   2897  H   LYS B  95      16.006  21.407  -8.252  1.00 27.71           H  
ATOM   2898  CA  LYS B  95      15.881  23.496  -8.248  1.00 27.71           C  
ATOM   2899  HA  LYS B  95      15.178  24.247  -7.886  1.00 27.71           H  
ATOM   2900  C   LYS B  95      15.955  23.682  -9.759  1.00 27.71           C  
ATOM   2901  CB  LYS B  95      17.251  23.676  -7.573  1.00 27.71           C  
ATOM   2902  HB2 LYS B  95      17.165  23.466  -6.506  1.00 27.71           H  
ATOM   2903  HB3 LYS B  95      17.954  22.972  -8.019  1.00 27.71           H  
ATOM   2904  O   LYS B  95      16.329  22.681 -10.408  1.00 27.71           O  
ATOM   2905  CG  LYS B  95      17.765  25.108  -7.771  1.00 27.71           C  
ATOM   2906  HG2 LYS B  95      17.140  25.796  -7.201  1.00 27.71           H  
ATOM   2907  HG3 LYS B  95      17.698  25.377  -8.825  1.00 27.71           H  
ATOM   2908  CD  LYS B  95      19.229  25.281  -7.367  1.00 27.71           C  
ATOM   2909  HD2 LYS B  95      19.340  25.152  -6.290  1.00 27.71           H  
ATOM   2910  HD3 LYS B  95      19.831  24.545  -7.899  1.00 27.71           H  
ATOM   2911  CE  LYS B  95      19.635  26.697  -7.795  1.00 27.71           C  
ATOM   2912  HE2 LYS B  95      19.090  27.418  -7.184  1.00 27.71           H  
ATOM   2913  HE3 LYS B  95      19.313  26.840  -8.826  1.00 27.71           H  
ATOM   2914  NZ  LYS B  95      21.097  26.920  -7.697  1.00 27.71           N  
ATOM   2915  HZ1 LYS B  95      21.583  26.268  -8.295  1.00 27.71           H  
ATOM   2916  HZ2 LYS B  95      21.415  26.805  -6.745  1.00 27.71           H  
ATOM   2917  HZ3 LYS B  95      21.322  27.854  -8.008  1.00 27.71           H  
ATOM   2918  OXT LYS B  95      15.701  24.822 -10.188  1.00 27.71           O  
TER    2919      LYS B  95                                                       
END   
