# Supplementary material for: TRIM2 E3 ligase substrate discovery reveals zinc-mediated regulation of TMEM106B in the endolysosomal pathway
Source: EMBO Rep. 2026 Jan 3;27(3):729–47. doi: 10.1038/s44319-025-00667-3 (PMC12894719; doi:10.1038/s44319-025-00667-3)
Supplement: Supplementary file 9 — Source data Fig. 3 [file 44319_2025_667_MOESM9_ESM.zip › Source_Data_Figure3/3D/relaxed_model_1_multimer_v3_pred_0.pdb]

ATOM      1  N   MET A   1      29.160  36.170 116.313  1.00 28.01           N  
ATOM      2  H   MET A   1      29.388  35.714 117.185  1.00 28.01           H  
ATOM      3  H2  MET A   1      28.434  36.855 116.467  1.00 28.01           H  
ATOM      4  H3  MET A   1      29.973  36.656 115.962  1.00 28.01           H  
ATOM      5  CA  MET A   1      28.688  35.185 115.310  1.00 28.01           C  
ATOM      6  HA  MET A   1      29.499  34.499 115.068  1.00 28.01           H  
ATOM      7  C   MET A   1      28.311  35.910 114.025  1.00 28.01           C  
ATOM      8  CB  MET A   1      27.507  34.364 115.843  1.00 28.01           C  
ATOM      9  HB2 MET A   1      26.793  35.018 116.343  1.00 28.01           H  
ATOM     10  HB3 MET A   1      27.002  33.871 115.012  1.00 28.01           H  
ATOM     11  O   MET A   1      28.006  37.097 114.094  1.00 28.01           O  
ATOM     12  CG  MET A   1      27.996  33.281 116.808  1.00 28.01           C  
ATOM     13  HG2 MET A   1      28.571  33.731 117.617  1.00 28.01           H  
ATOM     14  HG3 MET A   1      28.645  32.598 116.259  1.00 28.01           H  
ATOM     15  SD  MET A   1      26.642  32.332 117.531  1.00 28.01           S  
ATOM     16  CE  MET A   1      27.508  30.796 117.957  1.00 28.01           C  
ATOM     17  HE1 MET A   1      26.805  30.103 118.419  1.00 28.01           H  
ATOM     18  HE2 MET A   1      27.918  30.337 117.057  1.00 28.01           H  
ATOM     19  HE3 MET A   1      28.313  31.006 118.660  1.00 28.01           H  
ATOM     20  N   GLY A   2      28.386  35.233 112.875  1.00 33.95           N  
ATOM     21  H   GLY A   2      28.578  34.241 112.883  1.00 33.95           H  
ATOM     22  CA  GLY A   2      28.140  35.839 111.560  1.00 33.95           C  
ATOM     23  HA2 GLY A   2      28.469  35.158 110.776  1.00 33.95           H  
ATOM     24  HA3 GLY A   2      28.720  36.758 111.471  1.00 33.95           H  
ATOM     25  C   GLY A   2      26.661  36.151 111.323  1.00 33.95           C  
ATOM     26  O   GLY A   2      25.811  35.300 111.567  1.00 33.95           O  
ATOM     27  N   LYS A   3      26.356  37.373 110.869  1.00 30.21           N  
ATOM     28  H   LYS A   3      27.118  37.990 110.624  1.00 30.21           H  
ATOM     29  CA  LYS A   3      24.996  37.784 110.488  1.00 30.21           C  
ATOM     30  HA  LYS A   3      24.287  37.191 111.066  1.00 30.21           H  
ATOM     31  C   LYS A   3      24.707  37.457 109.019  1.00 30.21           C  
ATOM     32  CB  LYS A   3      24.746  39.269 110.800  1.00 30.21           C  
ATOM     33  HB2 LYS A   3      23.810  39.563 110.326  1.00 30.21           H  
ATOM     34  HB3 LYS A   3      25.545  39.874 110.373  1.00 30.21           H  
ATOM     35  O   LYS A   3      25.597  37.472 108.177  1.00 30.21           O  
ATOM     36  CG  LYS A   3      24.631  39.544 112.310  1.00 30.21           C  
ATOM     37  HG2 LYS A   3      25.605  39.414 112.780  1.00 30.21           H  
ATOM     38  HG3 LYS A   3      23.930  38.835 112.749  1.00 30.21           H  
ATOM     39  CD  LYS A   3      24.118  40.970 112.565  1.00 30.21           C  
ATOM     40  HD2 LYS A   3      24.832  41.687 112.160  1.00 30.21           H  
ATOM     41  HD3 LYS A   3      23.164  41.096 112.054  1.00 30.21           H  
ATOM     42  CE  LYS A   3      23.922  41.222 114.067  1.00 30.21           C  
ATOM     43  HE2 LYS A   3      24.894  41.177 114.559  1.00 30.21           H  
ATOM     44  HE3 LYS A   3      23.306  40.420 114.472  1.00 30.21           H  
ATOM     45  NZ  LYS A   3      23.271  42.533 114.327  1.00 30.21           N  
ATOM     46  HZ1 LYS A   3      23.830  43.292 113.963  1.00 30.21           H  
ATOM     47  HZ2 LYS A   3      23.145  42.682 115.318  1.00 30.21           H  
ATOM     48  HZ3 LYS A   3      22.362  42.574 113.889  1.00 30.21           H  
ATOM     49  N   SER A   4      23.437  37.200 108.734  1.00 30.59           N  
ATOM     50  H   SER A   4      22.797  37.188 109.515  1.00 30.59           H  
ATOM     51  CA  SER A   4      22.967  36.408 107.593  1.00 30.59           C  
ATOM     52  HA  SER A   4      23.733  35.668 107.361  1.00 30.59           H  
ATOM     53  C   SER A   4      22.695  37.183 106.292  1.00 30.59           C  
ATOM     54  CB  SER A   4      21.699  35.641 108.021  1.00 30.59           C  
ATOM     55  HB2 SER A   4      21.577  34.765 107.384  1.00 30.59           H  
ATOM     56  HB3 SER A   4      20.828  36.285 107.899  1.00 30.59           H  
ATOM     57  O   SER A   4      21.758  36.820 105.580  1.00 30.59           O  
ATOM     58  OG  SER A   4      21.761  35.247 109.383  1.00 30.59           O  
ATOM     59  HG  SER A   4      21.092  34.575 109.532  1.00 30.59           H  
ATOM     60  N   LEU A   5      23.438  38.255 105.976  1.00 32.95           N  
ATOM     61  H   LEU A   5      24.253  38.449 106.541  1.00 32.95           H  
ATOM     62  CA  LEU A   5      23.182  39.112 104.796  1.00 32.95           C  
ATOM     63  HA  LEU A   5      22.102  39.236 104.721  1.00 32.95           H  
ATOM     64  C   LEU A   5      23.572  38.427 103.469  1.00 32.95           C  
ATOM     65  CB  LEU A   5      23.788  40.520 104.991  1.00 32.95           C  
ATOM     66  HB2 LEU A   5      23.980  40.974 104.019  1.00 32.95           H  
ATOM     67  HB3 LEU A   5      24.746  40.425 105.502  1.00 32.95           H  
ATOM     68  O   LEU A   5      24.516  38.794 102.779  1.00 32.95           O  
ATOM     69  CG  LEU A   5      22.859  41.468 105.773  1.00 32.95           C  
ATOM     70  HG  LEU A   5      22.495  40.961 106.667  1.00 32.95           H  
ATOM     71  CD1 LEU A   5      23.627  42.715 106.210  1.00 32.95           C  
ATOM     72 HD11 LEU A   5      24.007  43.243 105.335  1.00 32.95           H  
ATOM     73 HD12 LEU A   5      24.465  42.429 106.845  1.00 32.95           H  
ATOM     74 HD13 LEU A   5      22.969  43.380 106.769  1.00 32.95           H  
ATOM     75  CD2 LEU A   5      21.660  41.933 104.937  1.00 32.95           C  
ATOM     76 HD21 LEU A   5      21.040  41.088 104.637  1.00 32.95           H  
ATOM     77 HD22 LEU A   5      21.043  42.615 105.521  1.00 32.95           H  
ATOM     78 HD23 LEU A   5      22.007  42.452 104.043  1.00 32.95           H  
ATOM     79  N   SER A   6      22.788  37.411 103.132  1.00 34.15           N  
ATOM     80  H   SER A   6      22.033  37.217 103.774  1.00 34.15           H  
ATOM     81  CA  SER A   6      22.888  36.497 101.995  1.00 34.15           C  
ATOM     82  HA  SER A   6      23.931  36.415 101.690  1.00 34.15           H  
ATOM     83  C   SER A   6      22.099  37.021 100.792  1.00 34.15           C  
ATOM     84  CB  SER A   6      22.401  35.106 102.442  1.00 34.15           C  
ATOM     85  HB2 SER A   6      23.127  34.682 103.137  1.00 34.15           H  
ATOM     86  HB3 SER A   6      22.334  34.445 101.579  1.00 34.15           H  
ATOM     87  O   SER A   6      21.277  36.308 100.226  1.00 34.15           O  
ATOM     88  OG  SER A   6      21.137  35.179 103.088  1.00 34.15           O  
ATOM     89  HG  SER A   6      21.249  35.512 103.982  1.00 34.15           H  
ATOM     90  N   HIS A   7      22.266  38.302 100.442  1.00 32.42           N  
ATOM     91  H   HIS A   7      22.999  38.834 100.889  1.00 32.42           H  
ATOM     92  CA  HIS A   7      21.407  38.956  99.451  1.00 32.42           C  
ATOM     93  HA  HIS A   7      20.377  38.745  99.735  1.00 32.42           H  
ATOM     94  C   HIS A   7      21.623  38.362  98.045  1.00 32.42           C  
ATOM     95  CB  HIS A   7      21.587  40.478  99.513  1.00 32.42           C  
ATOM     96  HB2 HIS A   7      22.556  40.750  99.096  1.00 32.42           H  
ATOM     97  HB3 HIS A   7      21.562  40.799 100.554  1.00 32.42           H  
ATOM     98  O   HIS A   7      22.576  38.701  97.350  1.00 32.42           O  
ATOM     99  CG  HIS A   7      20.494  41.215  98.779  1.00 32.42           C  
ATOM    100  CD2 HIS A   7      19.147  41.120  99.011  1.00 32.42           C  
ATOM    101  HD2 HIS A   7      18.671  40.505  99.761  1.00 32.42           H  
ATOM    102  ND1 HIS A   7      20.662  42.107  97.746  1.00 32.42           N  
ATOM    103  HD1 HIS A   7      21.539  42.349  97.307  1.00 32.42           H  
ATOM    104  CE1 HIS A   7      19.447  42.540  97.367  1.00 32.42           C  
ATOM    105  HE1 HIS A   7      19.257  43.235  96.563  1.00 32.42           H  
ATOM    106  NE2 HIS A   7      18.492  41.959  98.109  1.00 32.42           N  
ATOM    107  N   LEU A   8      20.747  37.420  97.688  1.00 28.27           N  
ATOM    108  H   LEU A   8      20.062  37.179  98.390  1.00 28.27           H  
ATOM    109  CA  LEU A   8      20.987  36.385  96.681  1.00 28.27           C  
ATOM    110  HA  LEU A   8      22.058  36.187  96.663  1.00 28.27           H  
ATOM    111  C   LEU A   8      20.582  36.736  95.233  1.00 28.27           C  
ATOM    112  CB  LEU A   8      20.267  35.096  97.152  1.00 28.27           C  
ATOM    113  HB2 LEU A   8      19.203  35.186  96.933  1.00 28.27           H  
ATOM    114  HB3 LEU A   8      20.351  34.995  98.234  1.00 28.27           H  
ATOM    115  O   LEU A   8      21.399  36.543  94.338  1.00 28.27           O  
ATOM    116  CG  LEU A   8      20.795  33.799  96.511  1.00 28.27           C  
ATOM    117  HG  LEU A   8      21.088  33.984  95.477  1.00 28.27           H  
ATOM    118  CD1 LEU A   8      21.996  33.267  97.295  1.00 28.27           C  
ATOM    119 HD11 LEU A   8      21.708  33.037  98.321  1.00 28.27           H  
ATOM    120 HD12 LEU A   8      22.789  34.015  97.302  1.00 28.27           H  
ATOM    121 HD13 LEU A   8      22.375  32.365  96.815  1.00 28.27           H  
ATOM    122  CD2 LEU A   8      19.710  32.721  96.514  1.00 28.27           C  
ATOM    123 HD21 LEU A   8      18.862  33.050  95.914  1.00 28.27           H  
ATOM    124 HD22 LEU A   8      20.104  31.804  96.076  1.00 28.27           H  
ATOM    125 HD23 LEU A   8      19.379  32.521  97.534  1.00 28.27           H  
ATOM    126  N   PRO A   9      19.318  37.109  94.935  1.00 31.63           N  
ATOM    127  CA  PRO A   9      18.634  36.324  93.899  1.00 31.63           C  
ATOM    128  HA  PRO A   9      19.168  35.393  93.710  1.00 31.63           H  
ATOM    129  C   PRO A   9      18.424  37.002  92.541  1.00 31.63           C  
ATOM    130  CB  PRO A   9      17.276  35.989  94.529  1.00 31.63           C  
ATOM    131  HB2 PRO A   9      17.388  35.162  95.230  1.00 31.63           H  
ATOM    132  HB3 PRO A   9      16.509  35.750  93.792  1.00 31.63           H  
ATOM    133  O   PRO A   9      17.854  36.361  91.662  1.00 31.63           O  
ATOM    134  CG  PRO A   9      16.949  37.270  95.291  1.00 31.63           C  
ATOM    135  HG2 PRO A   9      16.586  38.032  94.602  1.00 31.63           H  
ATOM    136  HG3 PRO A   9      16.226  37.095  96.088  1.00 31.63           H  
ATOM    137  CD  PRO A   9      18.315  37.673  95.843  1.00 31.63           C  
ATOM    138  HD2 PRO A   9      18.406  37.254  96.845  1.00 31.63           H  
ATOM    139  HD3 PRO A   9      18.402  38.759  95.889  1.00 31.63           H  
ATOM    140  N   LEU A  10      18.710  38.303  92.389  1.00 29.93           N  
ATOM    141  H   LEU A  10      19.267  38.763  93.094  1.00 29.93           H  
ATOM    142  CA  LEU A  10      17.921  39.113  91.450  1.00 29.93           C  
ATOM    143  HA  LEU A  10      16.889  38.915  91.737  1.00 29.93           H  
ATOM    144  C   LEU A  10      18.046  38.657  89.981  1.00 29.93           C  
ATOM    145  CB  LEU A  10      18.163  40.619  91.645  1.00 29.93           C  
ATOM    146  HB2 LEU A  10      19.067  40.896  91.103  1.00 29.93           H  
ATOM    147  HB3 LEU A  10      18.322  40.833  92.702  1.00 29.93           H  
ATOM    148  O   LEU A  10      19.129  38.545  89.418  1.00 29.93           O  
ATOM    149  CG  LEU A  10      16.970  41.461  91.143  1.00 29.93           C  
ATOM    150  HG  LEU A  10      16.677  41.127  90.148  1.00 29.93           H  
ATOM    151  CD1 LEU A  10      15.758  41.365  92.079  1.00 29.93           C  
ATOM    152 HD11 LEU A  10      15.365  40.349  92.106  1.00 29.93           H  
ATOM    153 HD12 LEU A  10      16.036  41.671  93.087  1.00 29.93           H  
ATOM    154 HD13 LEU A  10      14.965  42.019  91.717  1.00 29.93           H  
ATOM    155  CD2 LEU A  10      17.362  42.933  91.046  1.00 29.93           C  
ATOM    156 HD21 LEU A  10      17.648  43.311  92.028  1.00 29.93           H  
ATOM    157 HD22 LEU A  10      16.523  43.516  90.665  1.00 29.93           H  
ATOM    158 HD23 LEU A  10      18.202  43.044  90.360  1.00 29.93           H  
ATOM    159  N   HIS A  11      16.883  38.404  89.385  1.00 27.95           N  
ATOM    160  H   HIS A  11      16.058  38.655  89.911  1.00 27.95           H  
ATOM    161  CA  HIS A  11      16.671  37.297  88.448  1.00 27.95           C  
ATOM    162  HA  HIS A  11      17.501  36.595  88.529  1.00 27.95           H  
ATOM    163  C   HIS A  11      16.543  37.727  86.973  1.00 27.95           C  
ATOM    164  CB  HIS A  11      15.380  36.612  88.949  1.00 27.95           C  
ATOM    165  HB2 HIS A  11      14.517  37.182  88.604  1.00 27.95           H  
ATOM    166  HB3 HIS A  11      15.367  36.643  90.038  1.00 27.95           H  
ATOM    167  O   HIS A  11      16.144  36.917  86.141  1.00 27.95           O  
ATOM    168  CG  HIS A  11      15.177  35.167  88.573  1.00 27.95           C  
ATOM    169  CD2 HIS A  11      15.106  34.117  89.449  1.00 27.95           C  
ATOM    170  HD2 HIS A  11      15.242  34.174  90.519  1.00 27.95           H  
ATOM    171  ND1 HIS A  11      14.905  34.667  87.323  1.00 27.95           N  
ATOM    172  HD1 HIS A  11      14.951  35.196  86.464  1.00 27.95           H  
ATOM    173  CE1 HIS A  11      14.679  33.347  87.441  1.00 27.95           C  
ATOM    174  HE1 HIS A  11      14.455  32.681  86.621  1.00 27.95           H  
ATOM    175  NE2 HIS A  11      14.789  32.966  88.724  1.00 27.95           N  
ATOM    176  N   SER A  12      16.729  39.015  86.657  1.00 25.54           N  
ATOM    177  H   SER A  12      17.222  39.605  87.312  1.00 25.54           H  
ATOM    178  CA  SER A  12      15.995  39.679  85.565  1.00 25.54           C  
ATOM    179  HA  SER A  12      14.937  39.516  85.769  1.00 25.54           H  
ATOM    180  C   SER A  12      16.233  39.099  84.163  1.00 25.54           C  
ATOM    181  CB  SER A  12      16.169  41.204  85.593  1.00 25.54           C  
ATOM    182  HB2 SER A  12      15.810  41.624  84.654  1.00 25.54           H  
ATOM    183  HB3 SER A  12      15.554  41.604  86.400  1.00 25.54           H  
ATOM    184  O   SER A  12      17.162  39.469  83.444  1.00 25.54           O  
ATOM    185  OG  SER A  12      17.507  41.609  85.818  1.00 25.54           O  
ATOM    186  HG  SER A  12      17.559  42.562  85.717  1.00 25.54           H  
ATOM    187  N   SER A  13      15.295  38.242  83.759  1.00 30.12           N  
ATOM    188  H   SER A  13      14.654  37.882  84.452  1.00 30.12           H  
ATOM    189  CA  SER A  13      15.105  37.725  82.408  1.00 30.12           C  
ATOM    190  HA  SER A  13      15.999  37.187  82.092  1.00 30.12           H  
ATOM    191  C   SER A  13      14.831  38.885  81.449  1.00 30.12           C  
ATOM    192  CB  SER A  13      13.906  36.762  82.415  1.00 30.12           C  
ATOM    193  HB2 SER A  13      12.986  37.331  82.549  1.00 30.12           H  
ATOM    194  HB3 SER A  13      13.851  36.234  81.462  1.00 30.12           H  
ATOM    195  O   SER A  13      13.814  39.562  81.580  1.00 30.12           O  
ATOM    196  OG  SER A  13      14.015  35.833  83.485  1.00 30.12           O  
ATOM    197  HG  SER A  13      14.582  35.116  83.193  1.00 30.12           H  
ATOM    198  N   LYS A  14      15.746  39.140  80.509  1.00 26.45           N  
ATOM    199  H   LYS A  14      16.535  38.514  80.441  1.00 26.45           H  
ATOM    200  CA  LYS A  14      15.495  40.048  79.379  1.00 26.45           C  
ATOM    201  HA  LYS A  14      14.715  40.752  79.669  1.00 26.45           H  
ATOM    202  C   LYS A  14      14.897  39.267  78.202  1.00 26.45           C  
ATOM    203  CB  LYS A  14      16.752  40.858  79.030  1.00 26.45           C  
ATOM    204  HB2 LYS A  14      17.601  40.185  78.913  1.00 26.45           H  
ATOM    205  HB3 LYS A  14      16.587  41.376  78.085  1.00 26.45           H  
ATOM    206  O   LYS A  14      15.074  38.057  78.120  1.00 26.45           O  
ATOM    207  CG  LYS A  14      17.039  41.900  80.124  1.00 26.45           C  
ATOM    208  HG2 LYS A  14      17.226  41.393  81.071  1.00 26.45           H  
ATOM    209  HG3 LYS A  14      16.169  42.547  80.239  1.00 26.45           H  
ATOM    210  CD  LYS A  14      18.257  42.757  79.770  1.00 26.45           C  
ATOM    211  HD2 LYS A  14      19.130  42.109  79.690  1.00 26.45           H  
ATOM    212  HD3 LYS A  14      18.085  43.249  78.812  1.00 26.45           H  
ATOM    213  CE  LYS A  14      18.476  43.805  80.863  1.00 26.45           C  
ATOM    214  HE2 LYS A  14      18.543  43.289  81.821  1.00 26.45           H  
ATOM    215  HE3 LYS A  14      17.605  44.460  80.895  1.00 26.45           H  
ATOM    216  NZ  LYS A  14      19.711  44.587  80.613  1.00 26.45           N  
ATOM    217  HZ1 LYS A  14      19.644  45.058  79.723  1.00 26.45           H  
ATOM    218  HZ2 LYS A  14      19.849  45.275  81.339  1.00 26.45           H  
ATOM    219  HZ3 LYS A  14      20.510  43.969  80.588  1.00 26.45           H  
ATOM    220  N   GLU A  15      14.156  39.992  77.372  1.00 30.42           N  
ATOM    221  H   GLU A  15      14.174  40.993  77.503  1.00 30.42           H  
ATOM    222  CA  GLU A  15      12.992  39.518  76.603  1.00 30.42           C  
ATOM    223  HA  GLU A  15      12.561  38.657  77.115  1.00 30.42           H  
ATOM    224  C   GLU A  15      13.287  39.070  75.151  1.00 30.42           C  
ATOM    225  CB  GLU A  15      11.969  40.672  76.652  1.00 30.42           C  
ATOM    226  HB2 GLU A  15      12.082  41.294  75.764  1.00 30.42           H  
ATOM    227  HB3 GLU A  15      12.201  41.301  77.511  1.00 30.42           H  
ATOM    228  O   GLU A  15      14.401  39.219  74.650  1.00 30.42           O  
ATOM    229  CG  GLU A  15      10.503  40.243  76.792  1.00 30.42           C  
ATOM    230  HG2 GLU A  15      10.408  39.585  77.656  1.00 30.42           H  
ATOM    231  HG3 GLU A  15      10.204  39.693  75.900  1.00 30.42           H  
ATOM    232  CD  GLU A  15       9.604  41.476  76.990  1.00 30.42           C  
ATOM    233  OE1 GLU A  15       8.634  41.632  76.216  1.00 30.42           O  
ATOM    234  OE2 GLU A  15       9.915  42.284  77.900  1.00 30.42           O  
ATOM    235  N   ASP A  16      12.257  38.542  74.478  1.00 29.15           N  
ATOM    236  H   ASP A  16      11.385  38.488  74.985  1.00 29.15           H  
ATOM    237  CA  ASP A  16      12.328  37.590  73.351  1.00 29.15           C  
ATOM    238  HA  ASP A  16      13.198  36.952  73.498  1.00 29.15           H  
ATOM    239  C   ASP A  16      12.418  38.158  71.912  1.00 29.15           C  
ATOM    240  CB  ASP A  16      11.070  36.700  73.426  1.00 29.15           C  
ATOM    241  HB2 ASP A  16      11.144  35.900  72.690  1.00 29.15           H  
ATOM    242  HB3 ASP A  16      10.198  37.303  73.176  1.00 29.15           H  
ATOM    243  O   ASP A  16      12.303  37.388  70.963  1.00 29.15           O  
ATOM    244  CG  ASP A  16      10.859  36.069  74.800  1.00 29.15           C  
ATOM    245  OD1 ASP A  16      11.436  34.988  75.042  1.00 29.15           O  
ATOM    246  OD2 ASP A  16      10.137  36.700  75.604  1.00 29.15           O  
ATOM    247  N   ALA A  17      12.537  39.478  71.720  1.00 28.39           N  
ATOM    248  H   ALA A  17      12.703  40.023  72.554  1.00 28.39           H  
ATOM    249  CA  ALA A  17      12.189  40.207  70.477  1.00 28.39           C  
ATOM    250  HA  ALA A  17      11.134  40.465  70.561  1.00 28.39           H  
ATOM    251  C   ALA A  17      12.357  39.445  69.125  1.00 28.39           C  
ATOM    252  CB  ALA A  17      12.968  41.529  70.470  1.00 28.39           C  
ATOM    253  HB1 ALA A  17      12.682  42.119  69.599  1.00 28.39           H  
ATOM    254  HB2 ALA A  17      14.037  41.321  70.423  1.00 28.39           H  
ATOM    255  HB3 ALA A  17      12.750  42.095  71.375  1.00 28.39           H  
ATOM    256  O   ALA A  17      13.464  39.259  68.623  1.00 28.39           O  
ATOM    257  N   TYR A  18      11.216  39.081  68.517  1.00 26.02           N  
ATOM    258  H   TYR A  18      10.368  39.299  69.021  1.00 26.02           H  
ATOM    259  CA  TYR A  18      11.069  38.009  67.514  1.00 26.02           C  
ATOM    260  HA  TYR A  18      11.684  37.162  67.819  1.00 26.02           H  
ATOM    261  C   TYR A  18      11.430  38.328  66.043  1.00 26.02           C  
ATOM    262  CB  TYR A  18       9.588  37.563  67.515  1.00 26.02           C  
ATOM    263  HB2 TYR A  18       8.955  38.432  67.338  1.00 26.02           H  
ATOM    264  HB3 TYR A  18       9.437  36.897  66.666  1.00 26.02           H  
ATOM    265  O   TYR A  18      12.054  37.513  65.372  1.00 26.02           O  
ATOM    266  CG  TYR A  18       9.072  36.846  68.751  1.00 26.02           C  
ATOM    267  CD1 TYR A  18       8.920  35.446  68.722  1.00 26.02           C  
ATOM    268  HD1 TYR A  18       9.208  34.891  67.842  1.00 26.02           H  
ATOM    269  CD2 TYR A  18       8.682  37.568  69.899  1.00 26.02           C  
ATOM    270  HD2 TYR A  18       8.765  38.644  69.923  1.00 26.02           H  
ATOM    271  CE1 TYR A  18       8.402  34.766  69.840  1.00 26.02           C  
ATOM    272  HE1 TYR A  18       8.297  33.691  69.833  1.00 26.02           H  
ATOM    273  CE2 TYR A  18       8.190  36.888  71.030  1.00 26.02           C  
ATOM    274  HE2 TYR A  18       7.924  37.438  71.921  1.00 26.02           H  
ATOM    275  OH  TYR A  18       7.589  34.816  72.091  1.00 26.02           O  
ATOM    276  HH  TYR A  18       7.568  35.382  72.866  1.00 26.02           H  
ATOM    277  CZ  TYR A  18       8.053  35.483  71.002  1.00 26.02           C  
ATOM    278  N   ASP A  19      10.877  39.410  65.485  1.00 27.92           N  
ATOM    279  H   ASP A  19      10.565  40.111  66.143  1.00 27.92           H  
ATOM    280  CA  ASP A  19       9.947  39.215  64.350  1.00 27.92           C  
ATOM    281  HA  ASP A  19       9.413  38.278  64.506  1.00 27.92           H  
ATOM    282  C   ASP A  19      10.525  39.120  62.917  1.00 27.92           C  
ATOM    283  CB  ASP A  19       8.895  40.333  64.433  1.00 27.92           C  
ATOM    284  HB2 ASP A  19       8.456  40.335  65.430  1.00 27.92           H  
ATOM    285  HB3 ASP A  19       9.382  41.297  64.284  1.00 27.92           H  
ATOM    286  O   ASP A  19      10.194  38.192  62.182  1.00 27.92           O  
ATOM    287  CG  ASP A  19       7.778  40.162  63.400  1.00 27.92           C  
ATOM    288  OD1 ASP A  19       7.899  40.783  62.318  1.00 27.92           O  
ATOM    289  OD2 ASP A  19       6.811  39.442  63.727  1.00 27.92           O  
ATOM    290  N   GLY A  20      11.311  40.112  62.484  1.00 27.53           N  
ATOM    291  H   GLY A  20      11.620  40.763  63.193  1.00 27.53           H  
ATOM    292  CA  GLY A  20      11.299  40.601  61.091  1.00 27.53           C  
ATOM    293  HA2 GLY A  20      12.075  41.360  60.990  1.00 27.53           H  
ATOM    294  HA3 GLY A  20      10.340  41.093  60.926  1.00 27.53           H  
ATOM    295  C   GLY A  20      11.513  39.577  59.958  1.00 27.53           C  
ATOM    296  O   GLY A  20      12.637  39.180  59.662  1.00 27.53           O  
ATOM    297  N   VAL A  21      10.434  39.255  59.233  1.00 31.79           N  
ATOM    298  H   VAL A  21       9.563  39.604  59.607  1.00 31.79           H  
ATOM    299  CA  VAL A  21      10.321  38.111  58.295  1.00 31.79           C  
ATOM    300  HA  VAL A  21      10.943  37.317  58.708  1.00 31.79           H  
ATOM    301  C   VAL A  21      10.808  38.337  56.845  1.00 31.79           C  
ATOM    302  CB  VAL A  21       8.854  37.588  58.238  1.00 31.79           C  
ATOM    303  HB  VAL A  21       8.375  37.981  57.341  1.00 31.79           H  
ATOM    304  O   VAL A  21      10.496  37.526  55.974  1.00 31.79           O  
ATOM    305  CG1 VAL A  21       8.823  36.054  58.166  1.00 31.79           C  
ATOM    306 HG11 VAL A  21       7.796  35.709  58.044  1.00 31.79           H  
ATOM    307 HG12 VAL A  21       9.235  35.636  59.084  1.00 31.79           H  
ATOM    308 HG13 VAL A  21       9.410  35.698  57.319  1.00 31.79           H  
ATOM    309  CG2 VAL A  21       7.944  38.002  59.404  1.00 31.79           C  
ATOM    310 HG21 VAL A  21       6.962  37.542  59.295  1.00 31.79           H  
ATOM    311 HG22 VAL A  21       8.374  37.680  60.352  1.00 31.79           H  
ATOM    312 HG23 VAL A  21       7.803  39.082  59.424  1.00 31.79           H  
ATOM    313  N   THR A  22      11.463  39.453  56.499  1.00 29.13           N  
ATOM    314  H   THR A  22      11.834  40.039  57.233  1.00 29.13           H  
ATOM    315  CA  THR A  22      11.515  39.934  55.093  1.00 29.13           C  
ATOM    316  HA  THR A  22      10.484  40.104  54.781  1.00 29.13           H  
ATOM    317  C   THR A  22      12.117  38.918  54.109  1.00 29.13           C  
ATOM    318  CB  THR A  22      12.236  41.279  54.951  1.00 29.13           C  
ATOM    319  HB  THR A  22      12.346  41.508  53.891  1.00 29.13           H  
ATOM    320  O   THR A  22      13.313  38.640  54.127  1.00 29.13           O  
ATOM    321  CG2 THR A  22      11.456  42.416  55.611  1.00 29.13           C  
ATOM    322 HG21 THR A  22      11.333  42.223  56.677  1.00 29.13           H  
ATOM    323 HG22 THR A  22      10.476  42.513  55.143  1.00 29.13           H  
ATOM    324 HG23 THR A  22      12.003  43.349  55.480  1.00 29.13           H  
ATOM    325  OG1 THR A  22      13.506  41.210  55.544  1.00 29.13           O  
ATOM    326  HG1 THR A  22      13.881  40.360  55.300  1.00 29.13           H  
ATOM    327  N   SER A  23      11.256  38.380  53.240  1.00 29.24           N  
ATOM    328  H   SER A  23      10.305  38.713  53.311  1.00 29.24           H  
ATOM    329  CA  SER A  23      11.395  37.038  52.654  1.00 29.24           C  
ATOM    330  HA  SER A  23      12.127  36.475  53.234  1.00 29.24           H  
ATOM    331  C   SER A  23      11.841  36.993  51.182  1.00 29.24           C  
ATOM    332  CB  SER A  23      10.023  36.348  52.817  1.00 29.24           C  
ATOM    333  HB2 SER A  23       9.262  36.977  52.354  1.00 29.24           H  
ATOM    334  HB3 SER A  23       9.786  36.253  53.876  1.00 29.24           H  
ATOM    335  O   SER A  23      11.832  35.906  50.608  1.00 29.24           O  
ATOM    336  OG  SER A  23       9.956  35.069  52.219  1.00 29.24           O  
ATOM    337  HG  SER A  23      10.629  35.053  51.535  1.00 29.24           H  
ATOM    338  N   GLU A  24      12.116  38.124  50.523  1.00 29.72           N  
ATOM    339  H   GLU A  24      12.212  38.971  51.066  1.00 29.72           H  
ATOM    340  CA  GLU A  24      11.993  38.275  49.056  1.00 29.72           C  
ATOM    341  HA  GLU A  24      10.963  38.018  48.806  1.00 29.72           H  
ATOM    342  C   GLU A  24      12.858  37.319  48.196  1.00 29.72           C  
ATOM    343  CB  GLU A  24      12.154  39.746  48.638  1.00 29.72           C  
ATOM    344  HB2 GLU A  24      13.130  40.118  48.950  1.00 29.72           H  
ATOM    345  HB3 GLU A  24      12.091  39.794  47.551  1.00 29.72           H  
ATOM    346  O   GLU A  24      13.929  37.647  47.693  1.00 29.72           O  
ATOM    347  CG  GLU A  24      11.041  40.633  49.223  1.00 29.72           C  
ATOM    348  HG2 GLU A  24      11.252  40.830  50.274  1.00 29.72           H  
ATOM    349  HG3 GLU A  24      10.097  40.091  49.169  1.00 29.72           H  
ATOM    350  CD  GLU A  24      10.900  41.959  48.460  1.00 29.72           C  
ATOM    351  OE1 GLU A  24       9.745  42.312  48.133  1.00 29.72           O  
ATOM    352  OE2 GLU A  24      11.942  42.581  48.162  1.00 29.72           O  
ATOM    353  N   ASN A  25      12.302  36.129  47.958  1.00 30.03           N  
ATOM    354  H   ASN A  25      11.495  35.931  48.532  1.00 30.03           H  
ATOM    355  CA  ASN A  25      12.858  34.971  47.256  1.00 30.03           C  
ATOM    356  HA  ASN A  25      13.904  34.856  47.541  1.00 30.03           H  
ATOM    357  C   ASN A  25      12.807  35.135  45.719  1.00 30.03           C  
ATOM    358  CB  ASN A  25      12.055  33.759  47.776  1.00 30.03           C  
ATOM    359  HB2 ASN A  25      11.025  33.841  47.430  1.00 30.03           H  
ATOM    360  HB3 ASN A  25      12.053  33.768  48.866  1.00 30.03           H  
ATOM    361  O   ASN A  25      12.369  34.243  44.989  1.00 30.03           O  
ATOM    362  CG  ASN A  25      12.608  32.410  47.356  1.00 30.03           C  
ATOM    363  ND2 ASN A  25      11.763  31.412  47.231  1.00 30.03           N  
ATOM    364 HD21 ASN A  25      10.775  31.551  47.391  1.00 30.03           H  
ATOM    365 HD22 ASN A  25      12.172  30.528  46.966  1.00 30.03           H  
ATOM    366  OD1 ASN A  25      13.795  32.212  47.179  1.00 30.03           O  
ATOM    367  N   MET A  26      13.108  36.335  45.216  1.00 29.14           N  
ATOM    368  H   MET A  26      13.509  37.019  45.843  1.00 29.14           H  
ATOM    369  CA  MET A  26      12.790  36.708  43.837  1.00 29.14           C  
ATOM    370  HA  MET A  26      11.759  36.407  43.648  1.00 29.14           H  
ATOM    371  C   MET A  26      13.671  36.023  42.791  1.00 29.14           C  
ATOM    372  CB  MET A  26      12.878  38.224  43.618  1.00 29.14           C  
ATOM    373  HB2 MET A  26      12.730  38.422  42.557  1.00 29.14           H  
ATOM    374  HB3 MET A  26      13.872  38.582  43.889  1.00 29.14           H  
ATOM    375  O   MET A  26      14.867  35.838  42.977  1.00 29.14           O  
ATOM    376  CG  MET A  26      11.828  39.021  44.387  1.00 29.14           C  
ATOM    377  HG2 MET A  26      10.898  38.454  44.444  1.00 29.14           H  
ATOM    378  HG3 MET A  26      12.195  39.185  45.400  1.00 29.14           H  
ATOM    379  SD  MET A  26      11.473  40.617  43.602  1.00 29.14           S  
ATOM    380  CE  MET A  26      10.856  41.521  45.050  1.00 29.14           C  
ATOM    381  HE1 MET A  26      11.653  41.616  45.787  1.00 29.14           H  
ATOM    382  HE2 MET A  26      10.534  42.521  44.760  1.00 29.14           H  
ATOM    383  HE3 MET A  26      10.017  40.992  45.502  1.00 29.14           H  
ATOM    384  N   ARG A  27      13.064  35.784  41.619  1.00 28.20           N  
ATOM    385  H   ARG A  27      12.057  35.843  41.642  1.00 28.20           H  
ATOM    386  CA  ARG A  27      13.697  35.759  40.284  1.00 28.20           C  
ATOM    387  HA  ARG A  27      13.106  35.077  39.672  1.00 28.20           H  
ATOM    388  C   ARG A  27      15.110  35.153  40.200  1.00 28.20           C  
ATOM    389  CB  ARG A  27      13.615  37.149  39.615  1.00 28.20           C  
ATOM    390  HB2 ARG A  27      14.138  37.877  40.235  1.00 28.20           H  
ATOM    391  HB3 ARG A  27      14.114  37.106  38.647  1.00 28.20           H  
ATOM    392  O   ARG A  27      15.935  35.635  39.426  1.00 28.20           O  
ATOM    393  CG  ARG A  27      12.175  37.619  39.363  1.00 28.20           C  
ATOM    394  HG2 ARG A  27      11.666  37.773  40.314  1.00 28.20           H  
ATOM    395  HG3 ARG A  27      11.643  36.859  38.791  1.00 28.20           H  
ATOM    396  CD  ARG A  27      12.182  38.933  38.573  1.00 28.20           C  
ATOM    397  HD2 ARG A  27      12.725  39.675  39.159  1.00 28.20           H  
ATOM    398  HD3 ARG A  27      12.708  38.780  37.630  1.00 28.20           H  
ATOM    399  NE  ARG A  27      10.811  39.405  38.296  1.00 28.20           N  
ATOM    400  HE  ARG A  27      10.087  38.701  38.279  1.00 28.20           H  
ATOM    401  NH1 ARG A  27      11.284  41.645  38.078  1.00 28.20           N  
ATOM    402 HH11 ARG A  27      12.257  41.449  38.267  1.00 28.20           H  
ATOM    403 HH12 ARG A  27      10.973  42.599  37.961  1.00 28.20           H  
ATOM    404  NH2 ARG A  27       9.179  40.939  37.881  1.00 28.20           N  
ATOM    405 HH21 ARG A  27       8.893  41.899  37.750  1.00 28.20           H  
ATOM    406 HH22 ARG A  27       8.482  40.208  37.909  1.00 28.20           H  
ATOM    407  CZ  ARG A  27      10.435  40.655  38.086  1.00 28.20           C  
ATOM    408  N   ASN A  28      15.310  33.980  40.804  1.00 30.27           N  
ATOM    409  H   ASN A  28      14.672  33.706  41.537  1.00 30.27           H  
ATOM    410  CA  ASN A  28      16.068  32.936  40.117  1.00 30.27           C  
ATOM    411  HA  ASN A  28      17.024  33.345  39.787  1.00 30.27           H  
ATOM    412  C   ASN A  28      15.262  32.538  38.872  1.00 30.27           C  
ATOM    413  CB  ASN A  28      16.357  31.746  41.045  1.00 30.27           C  
ATOM    414  HB2 ASN A  28      15.421  31.301  41.380  1.00 30.27           H  
ATOM    415  HB3 ASN A  28      16.920  32.084  41.915  1.00 30.27           H  
ATOM    416  O   ASN A  28      14.494  31.577  38.881  1.00 30.27           O  
ATOM    417  CG  ASN A  28      17.190  30.700  40.315  1.00 30.27           C  
ATOM    418  ND2 ASN A  28      16.918  29.432  40.504  1.00 30.27           N  
ATOM    419 HD21 ASN A  28      17.473  28.780  39.969  1.00 30.27           H  
ATOM    420 HD22 ASN A  28      16.150  29.151  41.097  1.00 30.27           H  
ATOM    421  OD1 ASN A  28      18.087  31.011  39.552  1.00 30.27           O  
ATOM    422  N   GLY A  29      15.336  33.384  37.843  1.00 29.29           N  
ATOM    423  H   GLY A  29      15.952  34.179  37.938  1.00 29.29           H  
ATOM    424  CA  GLY A  29      14.671  33.181  36.573  1.00 29.29           C  
ATOM    425  HA2 GLY A  29      13.610  32.979  36.725  1.00 29.29           H  
ATOM    426  HA3 GLY A  29      14.788  34.063  35.943  1.00 29.29           H  
ATOM    427  C   GLY A  29      15.325  32.001  35.889  1.00 29.29           C  
ATOM    428  O   GLY A  29      16.281  32.185  35.141  1.00 29.29           O  
ATOM    429  N   LEU A  30      14.793  30.811  36.162  1.00 34.67           N  
ATOM    430  H   LEU A  30      14.120  30.769  36.914  1.00 34.67           H  
ATOM    431  CA  LEU A  30      15.041  29.584  35.424  1.00 34.67           C  
ATOM    432  HA  LEU A  30      16.116  29.421  35.343  1.00 34.67           H  
ATOM    433  C   LEU A  30      14.499  29.759  33.997  1.00 34.67           C  
ATOM    434  CB  LEU A  30      14.411  28.393  36.176  1.00 34.67           C  
ATOM    435  HB2 LEU A  30      14.510  27.502  35.556  1.00 34.67           H  
ATOM    436  HB3 LEU A  30      13.345  28.586  36.293  1.00 34.67           H  
ATOM    437  O   LEU A  30      13.497  29.183  33.598  1.00 34.67           O  
ATOM    438  CG  LEU A  30      15.010  28.058  37.554  1.00 34.67           C  
ATOM    439  HG  LEU A  30      14.921  28.922  38.212  1.00 34.67           H  
ATOM    440  CD1 LEU A  30      14.224  26.900  38.173  1.00 34.67           C  
ATOM    441 HD11 LEU A  30      13.174  27.178  38.264  1.00 34.67           H  
ATOM    442 HD12 LEU A  30      14.615  26.671  39.164  1.00 34.67           H  
ATOM    443 HD13 LEU A  30      14.302  26.017  37.539  1.00 34.67           H  
ATOM    444  CD2 LEU A  30      16.482  27.642  37.476  1.00 34.67           C  
ATOM    445 HD21 LEU A  30      16.601  26.844  36.743  1.00 34.67           H  
ATOM    446 HD22 LEU A  30      16.822  27.288  38.449  1.00 34.67           H  
ATOM    447 HD23 LEU A  30      17.090  28.497  37.182  1.00 34.67           H  
ATOM    448  N   VAL A  31      15.189  30.590  33.220  1.00 34.71           N  
ATOM    449  H   VAL A  31      15.907  31.135  33.675  1.00 34.71           H  
ATOM    450  CA  VAL A  31      15.337  30.404  31.783  1.00 34.71           C  
ATOM    451  HA  VAL A  31      14.449  29.900  31.401  1.00 34.71           H  
ATOM    452  C   VAL A  31      16.487  29.421  31.589  1.00 34.71           C  
ATOM    453  CB  VAL A  31      15.470  31.728  31.003  1.00 34.71           C  
ATOM    454  HB  VAL A  31      15.688  31.493  29.961  1.00 34.71           H  
ATOM    455  O   VAL A  31      17.491  29.704  30.937  1.00 34.71           O  
ATOM    456  CG1 VAL A  31      14.134  32.483  31.036  1.00 34.71           C  
ATOM    457 HG11 VAL A  31      13.347  31.847  30.630  1.00 34.71           H  
ATOM    458 HG12 VAL A  31      14.204  33.385  30.426  1.00 34.71           H  
ATOM    459 HG13 VAL A  31      13.879  32.755  32.060  1.00 34.71           H  
ATOM    460  CG2 VAL A  31      16.561  32.675  31.525  1.00 34.71           C  
ATOM    461 HG21 VAL A  31      16.329  33.005  32.538  1.00 34.71           H  
ATOM    462 HG22 VAL A  31      16.630  33.546  30.873  1.00 34.71           H  
ATOM    463 HG23 VAL A  31      17.527  32.172  31.528  1.00 34.71           H  
ATOM    464  N   ASN A  32      16.318  28.219  32.158  1.00 31.47           N  
ATOM    465  H   ASN A  32      15.476  28.078  32.698  1.00 31.47           H  
ATOM    466  CA  ASN A  32      16.774  27.034  31.457  1.00 31.47           C  
ATOM    467  HA  ASN A  32      17.850  27.098  31.296  1.00 31.47           H  
ATOM    468  C   ASN A  32      16.075  27.110  30.104  1.00 31.47           C  
ATOM    469  CB  ASN A  32      16.469  25.728  32.234  1.00 31.47           C  
ATOM    470  HB2 ASN A  32      17.102  25.687  33.120  1.00 31.47           H  
ATOM    471  HB3 ASN A  32      16.726  24.878  31.601  1.00 31.47           H  
ATOM    472  O   ASN A  32      14.911  26.752  29.969  1.00 31.47           O  
ATOM    473  CG  ASN A  32      15.028  25.569  32.705  1.00 31.47           C  
ATOM    474  ND2 ASN A  32      14.357  24.484  32.402  1.00 31.47           N  
ATOM    475 HD21 ASN A  32      14.701  23.813  31.731  1.00 31.47           H  
ATOM    476 HD22 ASN A  32      13.365  24.494  32.594  1.00 31.47           H  
ATOM    477  OD1 ASN A  32      14.518  26.414  33.413  1.00 31.47           O  
ATOM    478  N   SER A  33      16.781  27.676  29.125  1.00 33.04           N  
ATOM    479  H   SER A  33      17.624  28.178  29.363  1.00 33.04           H  
ATOM    480  CA  SER A  33      16.430  27.540  27.728  1.00 33.04           C  
ATOM    481  HA  SER A  33      15.405  27.874  27.564  1.00 33.04           H  
ATOM    482  C   SER A  33      16.529  26.056  27.448  1.00 33.04           C  
ATOM    483  CB  SER A  33      17.368  28.346  26.828  1.00 33.04           C  
ATOM    484  HB2 SER A  33      18.400  28.049  27.016  1.00 33.04           H  
ATOM    485  HB3 SER A  33      17.124  28.145  25.785  1.00 33.04           H  
ATOM    486  O   SER A  33      17.590  25.546  27.089  1.00 33.04           O  
ATOM    487  OG  SER A  33      17.220  29.729  27.088  1.00 33.04           O  
ATOM    488  HG  SER A  33      17.872  30.210  26.574  1.00 33.04           H  
ATOM    489  N   GLU A  34      15.420  25.368  27.694  1.00 34.74           N  
ATOM    490  H   GLU A  34      14.677  25.835  28.193  1.00 34.74           H  
ATOM    491  CA  GLU A  34      15.114  24.069  27.147  1.00 34.74           C  
ATOM    492  HA  GLU A  34      15.891  23.352  27.414  1.00 34.74           H  
ATOM    493  C   GLU A  34      15.146  24.290  25.645  1.00 34.74           C  
ATOM    494  CB  GLU A  34      13.767  23.563  27.694  1.00 34.74           C  
ATOM    495  HB2 GLU A  34      13.442  22.696  27.120  1.00 34.74           H  
ATOM    496  HB3 GLU A  34      13.022  24.353  27.602  1.00 34.74           H  
ATOM    497  O   GLU A  34      14.157  24.637  24.998  1.00 34.74           O  
ATOM    498  CG  GLU A  34      13.941  23.150  29.167  1.00 34.74           C  
ATOM    499  HG2 GLU A  34      14.532  22.235  29.195  1.00 34.74           H  
ATOM    500  HG3 GLU A  34      14.517  23.912  29.692  1.00 34.74           H  
ATOM    501  CD  GLU A  34      12.625  22.951  29.932  1.00 34.74           C  
ATOM    502  OE1 GLU A  34      12.573  21.970  30.707  1.00 34.74           O  
ATOM    503  OE2 GLU A  34      11.746  23.835  29.848  1.00 34.74           O  
ATOM    504  N   VAL A  35      16.357  24.146  25.099  1.00 37.17           N  
ATOM    505  H   VAL A  35      17.140  24.073  25.733  1.00 37.17           H  
ATOM    506  CA  VAL A  35      16.567  23.788  23.714  1.00 37.17           C  
ATOM    507  HA  VAL A  35      16.050  24.501  23.072  1.00 37.17           H  
ATOM    508  C   VAL A  35      15.890  22.437  23.619  1.00 37.17           C  
ATOM    509  CB  VAL A  35      18.059  23.733  23.321  1.00 37.17           C  
ATOM    510  HB  VAL A  35      18.547  22.884  23.800  1.00 37.17           H  
ATOM    511  O   VAL A  35      16.500  21.394  23.854  1.00 37.17           O  
ATOM    512  CG1 VAL A  35      18.183  23.591  21.798  1.00 37.17           C  
ATOM    513 HG11 VAL A  35      19.234  23.531  21.516  1.00 37.17           H  
ATOM    514 HG12 VAL A  35      17.693  22.673  21.473  1.00 37.17           H  
ATOM    515 HG13 VAL A  35      17.719  24.442  21.299  1.00 37.17           H  
ATOM    516  CG2 VAL A  35      18.825  24.995  23.738  1.00 37.17           C  
ATOM    517 HG21 VAL A  35      19.847  24.949  23.362  1.00 37.17           H  
ATOM    518 HG22 VAL A  35      18.330  25.881  23.340  1.00 37.17           H  
ATOM    519 HG23 VAL A  35      18.868  25.063  24.825  1.00 37.17           H  
ATOM    520  N   HIS A  36      14.579  22.484  23.390  1.00 32.85           N  
ATOM    521  H   HIS A  36      14.121  23.383  23.438  1.00 32.85           H  
ATOM    522  CA  HIS A  36      13.809  21.345  22.978  1.00 32.85           C  
ATOM    523  HA  HIS A  36      13.880  20.552  23.722  1.00 32.85           H  
ATOM    524  C   HIS A  36      14.491  20.897  21.699  1.00 32.85           C  
ATOM    525  CB  HIS A  36      12.330  21.715  22.776  1.00 32.85           C  
ATOM    526  HB2 HIS A  36      12.246  22.713  22.347  1.00 32.85           H  
ATOM    527  HB3 HIS A  36      11.897  21.016  22.060  1.00 32.85           H  
ATOM    528  O   HIS A  36      14.274  21.448  20.618  1.00 32.85           O  
ATOM    529  CG  HIS A  36      11.504  21.627  24.035  1.00 32.85           C  
ATOM    530  CD2 HIS A  36      11.276  22.621  24.951  1.00 32.85           C  
ATOM    531  HD2 HIS A  36      11.679  23.623  24.920  1.00 32.85           H  
ATOM    532  ND1 HIS A  36      10.798  20.521  24.455  1.00 32.85           N  
ATOM    533  HD1 HIS A  36      10.750  19.631  23.980  1.00 32.85           H  
ATOM    534  CE1 HIS A  36      10.161  20.840  25.594  1.00 32.85           C  
ATOM    535  HE1 HIS A  36       9.528  20.177  26.165  1.00 32.85           H  
ATOM    536  NE2 HIS A  36      10.412  22.112  25.926  1.00 32.85           N  
ATOM    537  N   ASN A  37      15.352  19.895  21.848  1.00 32.93           N  
ATOM    538  H   ASN A  37      15.650  19.659  22.784  1.00 32.93           H  
ATOM    539  CA  ASN A  37      15.600  18.955  20.791  1.00 32.93           C  
ATOM    540  HA  ASN A  37      15.980  19.468  19.908  1.00 32.93           H  
ATOM    541  C   ASN A  37      14.229  18.373  20.468  1.00 32.93           C  
ATOM    542  CB  ASN A  37      16.614  17.890  21.239  1.00 32.93           C  
ATOM    543  HB2 ASN A  37      16.499  17.021  20.590  1.00 32.93           H  
ATOM    544  HB3 ASN A  37      16.402  17.570  22.259  1.00 32.93           H  
ATOM    545  O   ASN A  37      13.803  17.360  21.019  1.00 32.93           O  
ATOM    546  CG  ASN A  37      18.065  18.316  21.126  1.00 32.93           C  
ATOM    547  ND2 ASN A  37      18.960  17.511  21.644  1.00 32.93           N  
ATOM    548 HD21 ASN A  37      18.661  16.580  21.895  1.00 32.93           H  
ATOM    549 HD22 ASN A  37      19.926  17.758  21.481  1.00 32.93           H  
ATOM    550  OD1 ASN A  37      18.429  19.337  20.563  1.00 32.93           O  
ATOM    551  N   GLU A  38      13.535  19.026  19.537  1.00 33.77           N  
ATOM    552  H   GLU A  38      13.842  19.957  19.295  1.00 33.77           H  
ATOM    553  CA  GLU A  38      12.485  18.421  18.740  1.00 33.77           C  
ATOM    554  HA  GLU A  38      11.859  17.839  19.417  1.00 33.77           H  
ATOM    555  C   GLU A  38      13.118  17.407  17.764  1.00 33.77           C  
ATOM    556  CB  GLU A  38      11.563  19.472  18.098  1.00 33.77           C  
ATOM    557  HB2 GLU A  38      12.156  20.200  17.545  1.00 33.77           H  
ATOM    558  HB3 GLU A  38      10.899  18.962  17.400  1.00 33.77           H  
ATOM    559  O   GLU A  38      12.822  17.349  16.571  1.00 33.77           O  
ATOM    560  CG  GLU A  38      10.690  20.186  19.144  1.00 33.77           C  
ATOM    561  HG2 GLU A  38      10.229  19.443  19.795  1.00 33.77           H  
ATOM    562  HG3 GLU A  38      11.320  20.829  19.760  1.00 33.77           H  
ATOM    563  CD  GLU A  38       9.596  21.016  18.461  1.00 33.77           C  
ATOM    564  OE1 GLU A  38       8.512  20.443  18.205  1.00 33.77           O  
ATOM    565  OE2 GLU A  38       9.865  22.199  18.153  1.00 33.77           O  
ATOM    566  N   ASP A  39      13.864  16.471  18.361  1.00 35.39           N  
ATOM    567  H   ASP A  39      14.111  16.647  19.325  1.00 35.39           H  
ATOM    568  CA  ASP A  39      13.894  15.053  18.019  1.00 35.39           C  
ATOM    569  HA  ASP A  39      14.257  14.940  16.998  1.00 35.39           H  
ATOM    570  C   ASP A  39      12.478  14.435  18.098  1.00 35.39           C  
ATOM    571  CB  ASP A  39      14.858  14.307  18.966  1.00 35.39           C  
ATOM    572  HB2 ASP A  39      14.783  13.237  18.774  1.00 35.39           H  
ATOM    573  HB3 ASP A  39      14.544  14.482  19.995  1.00 35.39           H  
ATOM    574  O   ASP A  39      12.315  13.245  17.885  1.00 35.39           O  
ATOM    575  CG  ASP A  39      16.334  14.695  18.807  1.00 35.39           C  
ATOM    576  OD1 ASP A  39      16.756  14.936  17.653  1.00 35.39           O  
ATOM    577  OD2 ASP A  39      17.034  14.736  19.845  1.00 35.39           O  
ATOM    578  N   GLY A  40      11.419  15.235  18.299  1.00 34.46           N  
ATOM    579  H   GLY A  40      11.623  16.172  18.617  1.00 34.46           H  
ATOM    580  CA  GLY A  40      10.066  15.005  17.775  1.00 34.46           C  
ATOM    581  HA2 GLY A  40       9.426  15.838  18.067  1.00 34.46           H  
ATOM    582  HA3 GLY A  40       9.666  14.089  18.208  1.00 34.46           H  
ATOM    583  C   GLY A  40      10.011  14.876  16.242  1.00 34.46           C  
ATOM    584  O   GLY A  40       8.998  14.447  15.699  1.00 34.46           O  
ATOM    585  N   ARG A  41      11.130  15.113  15.535  1.00 33.32           N  
ATOM    586  H   ARG A  41      11.877  15.602  16.006  1.00 33.32           H  
ATOM    587  CA  ARG A  41      11.432  14.441  14.256  1.00 33.32           C  
ATOM    588  HA  ARG A  41      10.524  14.479  13.653  1.00 33.32           H  
ATOM    589  C   ARG A  41      11.724  12.940  14.378  1.00 33.32           C  
ATOM    590  CB  ARG A  41      12.540  15.153  13.484  1.00 33.32           C  
ATOM    591  HB2 ARG A  41      13.421  15.256  14.117  1.00 33.32           H  
ATOM    592  HB3 ARG A  41      12.810  14.551  12.616  1.00 33.32           H  
ATOM    593  O   ARG A  41      12.018  12.312  13.363  1.00 33.32           O  
ATOM    594  CG  ARG A  41      12.089  16.525  12.990  1.00 33.32           C  
ATOM    595  HG2 ARG A  41      11.103  16.462  12.530  1.00 33.32           H  
ATOM    596  HG3 ARG A  41      12.059  17.223  13.827  1.00 33.32           H  
ATOM    597  CD  ARG A  41      13.105  16.986  11.949  1.00 33.32           C  
ATOM    598  HD2 ARG A  41      13.037  16.336  11.077  1.00 33.32           H  
ATOM    599  HD3 ARG A  41      14.102  16.898  12.381  1.00 33.32           H  
ATOM    600  NE  ARG A  41      12.873  18.381  11.558  1.00 33.32           N  
ATOM    601  HE  ARG A  41      12.137  18.866  12.052  1.00 33.32           H  
ATOM    602  NH1 ARG A  41      14.658  18.544  10.132  1.00 33.32           N  
ATOM    603 HH11 ARG A  41      15.289  19.109   9.583  1.00 33.32           H  
ATOM    604 HH12 ARG A  41      14.853  17.569  10.312  1.00 33.32           H  
ATOM    605  NH2 ARG A  41      13.426  20.355  10.579  1.00 33.32           N  
ATOM    606 HH21 ARG A  41      12.684  20.802  11.098  1.00 33.32           H  
ATOM    607 HH22 ARG A  41      14.050  20.912  10.014  1.00 33.32           H  
ATOM    608  CZ  ARG A  41      13.647  19.084  10.756  1.00 33.32           C  
ATOM    609  N   ASN A  42      11.438  12.332  15.523  1.00 34.04           N  
ATOM    610  H   ASN A  42      11.428  12.885  16.368  1.00 34.04           H  
ATOM    611  CA  ASN A  42      10.690  11.087  15.581  1.00 34.04           C  
ATOM    612  HA  ASN A  42      11.204  10.372  14.939  1.00 34.04           H  
ATOM    613  C   ASN A  42       9.286  11.303  14.983  1.00 34.04           C  
ATOM    614  CB  ASN A  42      10.663  10.512  17.012  1.00 34.04           C  
ATOM    615  HB2 ASN A  42      11.656  10.575  17.456  1.00 34.04           H  
ATOM    616  HB3 ASN A  42       9.967  11.077  17.631  1.00 34.04           H  
ATOM    617  O   ASN A  42       8.255  11.071  15.609  1.00 34.04           O  
ATOM    618  CG  ASN A  42      10.270   9.040  16.982  1.00 34.04           C  
ATOM    619  ND2 ASN A  42       9.523   8.552  17.941  1.00 34.04           N  
ATOM    620 HD21 ASN A  42       9.125   7.650  17.722  1.00 34.04           H  
ATOM    621 HD22 ASN A  42       9.041   9.170  18.578  1.00 34.04           H  
ATOM    622  OD1 ASN A  42      10.649   8.313  16.079  1.00 34.04           O  
ATOM    623  N   GLY A  43       9.258  11.669  13.697  1.00 33.98           N  
ATOM    624  H   GLY A  43      10.161  11.863  13.288  1.00 33.98           H  
ATOM    625  CA  GLY A  43       8.366  10.945  12.828  1.00 33.98           C  
ATOM    626  HA2 GLY A  43       7.329  11.063  13.143  1.00 33.98           H  
ATOM    627  HA3 GLY A  43       8.491  11.259  11.791  1.00 33.98           H  
ATOM    628  C   GLY A  43       8.818   9.510  12.986  1.00 33.98           C  
ATOM    629  O   GLY A  43       9.866   9.155  12.446  1.00 33.98           O  
ATOM    630  N   ASP A  44       8.071   8.759  13.799  1.00 31.30           N  
ATOM    631  H   ASP A  44       7.393   9.216  14.392  1.00 31.30           H  
ATOM    632  CA  ASP A  44       8.177   7.319  13.893  1.00 31.30           C  
ATOM    633  HA  ASP A  44       9.148   7.038  14.300  1.00 31.30           H  
ATOM    634  C   ASP A  44       8.049   6.818  12.456  1.00 31.30           C  
ATOM    635  CB  ASP A  44       7.066   6.728  14.786  1.00 31.30           C  
ATOM    636  HB2 ASP A  44       7.022   5.653  14.610  1.00 31.30           H  
ATOM    637  HB3 ASP A  44       6.104   7.145  14.490  1.00 31.30           H  
ATOM    638  O   ASP A  44       6.946   6.585  11.947  1.00 31.30           O  
ATOM    639  CG  ASP A  44       7.277   6.940  16.288  1.00 31.30           C  
ATOM    640  OD1 ASP A  44       8.199   6.306  16.846  1.00 31.30           O  
ATOM    641  OD2 ASP A  44       6.476   7.689  16.886  1.00 31.30           O  
ATOM    642  N   VAL A  45       9.200   6.667  11.789  1.00 38.30           N  
ATOM    643  H   VAL A  45      10.018   7.076  12.219  1.00 38.30           H  
ATOM    644  CA  VAL A  45       9.391   5.750  10.678  1.00 38.30           C  
ATOM    645  HA  VAL A  45       8.645   5.939   9.905  1.00 38.30           H  
ATOM    646  C   VAL A  45       9.131   4.432  11.349  1.00 38.30           C  
ATOM    647  CB  VAL A  45      10.807   5.793  10.071  1.00 38.30           C  
ATOM    648  HB  VAL A  45      11.551   5.486  10.806  1.00 38.30           H  
ATOM    649  O   VAL A  45      10.041   3.840  11.930  1.00 38.30           O  
ATOM    650  CG1 VAL A  45      10.877   4.849   8.860  1.00 38.30           C  
ATOM    651 HG11 VAL A  45      10.144   5.146   8.109  1.00 38.30           H  
ATOM    652 HG12 VAL A  45      10.679   3.826   9.178  1.00 38.30           H  
ATOM    653 HG13 VAL A  45      11.877   4.885   8.429  1.00 38.30           H  
ATOM    654  CG2 VAL A  45      11.186   7.199   9.602  1.00 38.30           C  
ATOM    655 HG21 VAL A  45      12.175   7.184   9.144  1.00 38.30           H  
ATOM    656 HG22 VAL A  45      11.217   7.876  10.456  1.00 38.30           H  
ATOM    657 HG23 VAL A  45      10.452   7.568   8.885  1.00 38.30           H  
ATOM    658  N   SER A  46       7.837   4.111  11.423  1.00 34.23           N  
ATOM    659  H   SER A  46       7.175   4.760  11.023  1.00 34.23           H  
ATOM    660  CA  SER A  46       7.325   3.146  12.369  1.00 34.23           C  
ATOM    661  HA  SER A  46       7.465   3.515  13.385  1.00 34.23           H  
ATOM    662  C   SER A  46       8.183   1.935  12.128  1.00 34.23           C  
ATOM    663  CB  SER A  46       5.839   2.856  12.114  1.00 34.23           C  
ATOM    664  HB2 SER A  46       5.424   2.326  12.971  1.00 34.23           H  
ATOM    665  HB3 SER A  46       5.737   2.224  11.233  1.00 34.23           H  
ATOM    666  O   SER A  46       8.335   1.540  10.974  1.00 34.23           O  
ATOM    667  OG  SER A  46       5.107   4.050  11.887  1.00 34.23           O  
ATOM    668  HG  SER A  46       5.546   4.788  12.316  1.00 34.23           H  
ATOM    669  N   GLN A  47       8.806   1.382  13.165  1.00 33.18           N  
ATOM    670  H   GLN A  47       8.761   1.841  14.063  1.00 33.18           H  
ATOM    671  CA  GLN A  47       9.669   0.207  13.018  1.00 33.18           C  
ATOM    672  HA  GLN A  47      10.258   0.337  12.110  1.00 33.18           H  
ATOM    673  C   GLN A  47       8.829  -1.061  12.799  1.00 33.18           C  
ATOM    674  CB  GLN A  47      10.667   0.120  14.171  1.00 33.18           C  
ATOM    675  HB2 GLN A  47      11.252  -0.791  14.045  1.00 33.18           H  
ATOM    676  HB3 GLN A  47      11.353   0.966  14.124  1.00 33.18           H  
ATOM    677  O   GLN A  47       9.084  -2.126  13.361  1.00 33.18           O  
ATOM    678  CG  GLN A  47       9.968   0.121  15.536  1.00 33.18           C  
ATOM    679  HG2 GLN A  47       9.007  -0.390  15.478  1.00 33.18           H  
ATOM    680  HG3 GLN A  47       9.797   1.147  15.863  1.00 33.18           H  
ATOM    681  CD  GLN A  47      10.818  -0.599  16.562  1.00 33.18           C  
ATOM    682  NE2 GLN A  47      10.812  -1.914  16.554  1.00 33.18           N  
ATOM    683 HE21 GLN A  47      10.281  -2.409  15.852  1.00 33.18           H  
ATOM    684 HE22 GLN A  47      11.405  -2.361  17.238  1.00 33.18           H  
ATOM    685  OE1 GLN A  47      11.515  -0.008  17.364  1.00 33.18           O  
ATOM    686  N   PHE A  48       7.760  -0.881  12.022  1.00 38.15           N  
ATOM    687  H   PHE A  48       7.621   0.085  11.761  1.00 38.15           H  
ATOM    688  CA  PHE A  48       7.284  -1.737  10.975  1.00 38.15           C  
ATOM    689  HA  PHE A  48       6.282  -2.096  11.214  1.00 38.15           H  
ATOM    690  C   PHE A  48       8.241  -2.904  10.761  1.00 38.15           C  
ATOM    691  CB  PHE A  48       7.227  -0.891   9.706  1.00 38.15           C  
ATOM    692  HB2 PHE A  48       7.236  -1.648   8.922  1.00 38.15           H  
ATOM    693  HB3 PHE A  48       8.170  -0.365   9.562  1.00 38.15           H  
ATOM    694  O   PHE A  48       9.298  -2.727  10.138  1.00 38.15           O  
ATOM    695  CG  PHE A  48       6.044   0.056   9.473  1.00 38.15           C  
ATOM    696  CD1 PHE A  48       4.743  -0.248   9.932  1.00 38.15           C  
ATOM    697  HD1 PHE A  48       4.557  -1.133  10.521  1.00 38.15           H  
ATOM    698  CD2 PHE A  48       6.227   1.206   8.676  1.00 38.15           C  
ATOM    699  HD2 PHE A  48       7.218   1.460   8.330  1.00 38.15           H  
ATOM    700  CE1 PHE A  48       3.650   0.564   9.581  1.00 38.15           C  
ATOM    701  HE1 PHE A  48       2.658   0.308   9.922  1.00 38.15           H  
ATOM    702  CE2 PHE A  48       5.137   2.030   8.339  1.00 38.15           C  
ATOM    703  HE2 PHE A  48       5.294   2.919   7.746  1.00 38.15           H  
ATOM    704  CZ  PHE A  48       3.845   1.704   8.784  1.00 38.15           C  
ATOM    705  HZ  PHE A  48       3.006   2.331   8.521  1.00 38.15           H  
ATOM    706  N   PRO A  49       7.922  -4.072  11.337  1.00 36.70           N  
ATOM    707  CA  PRO A  49       8.834  -5.190  11.313  1.00 36.70           C  
ATOM    708  HA  PRO A  49       9.748  -4.930  11.847  1.00 36.70           H  
ATOM    709  C   PRO A  49       9.154  -5.488   9.857  1.00 36.70           C  
ATOM    710  CB  PRO A  49       8.118  -6.334  12.036  1.00 36.70           C  
ATOM    711  HB2 PRO A  49       8.436  -6.352  13.079  1.00 36.70           H  
ATOM    712  HB3 PRO A  49       8.309  -7.301  11.570  1.00 36.70           H  
ATOM    713  O   PRO A  49       8.245  -5.601   9.028  1.00 36.70           O  
ATOM    714  CG  PRO A  49       6.638  -5.953  11.968  1.00 36.70           C  
ATOM    715  HG2 PRO A  49       6.073  -6.359  12.807  1.00 36.70           H  
ATOM    716  HG3 PRO A  49       6.210  -6.286  11.022  1.00 36.70           H  
ATOM    717  CD  PRO A  49       6.675  -4.432  11.994  1.00 36.70           C  
ATOM    718  HD2 PRO A  49       5.802  -4.050  11.464  1.00 36.70           H  
ATOM    719  HD3 PRO A  49       6.691  -4.072  13.023  1.00 36.70           H  
ATOM    720  N   TYR A  50      10.447  -5.601   9.550  1.00 35.73           N  
ATOM    721  H   TYR A  50      11.134  -5.417  10.267  1.00 35.73           H  
ATOM    722  CA  TYR A  50      10.913  -6.065   8.251  1.00 35.73           C  
ATOM    723  HA  TYR A  50      10.336  -5.557   7.478  1.00 35.73           H  
ATOM    724  C   TYR A  50      10.607  -7.562   8.169  1.00 35.73           C  
ATOM    725  CB  TYR A  50      12.392  -5.699   8.044  1.00 35.73           C  
ATOM    726  HB2 TYR A  50      13.036  -6.419   8.548  1.00 35.73           H  
ATOM    727  HB3 TYR A  50      12.578  -4.732   8.511  1.00 35.73           H  
ATOM    728  O   TYR A  50      11.478  -8.414   8.317  1.00 35.73           O  
ATOM    729  CG  TYR A  50      12.789  -5.591   6.582  1.00 35.73           C  
ATOM    730  CD1 TYR A  50      13.133  -6.737   5.838  1.00 35.73           C  
ATOM    731  HD1 TYR A  50      13.119  -7.709   6.308  1.00 35.73           H  
ATOM    732  CD2 TYR A  50      12.808  -4.323   5.965  1.00 35.73           C  
ATOM    733  HD2 TYR A  50      12.531  -3.447   6.533  1.00 35.73           H  
ATOM    734  CE1 TYR A  50      13.511  -6.613   4.486  1.00 35.73           C  
ATOM    735  HE1 TYR A  50      13.789  -7.486   3.913  1.00 35.73           H  
ATOM    736  CE2 TYR A  50      13.191  -4.194   4.617  1.00 35.73           C  
ATOM    737  HE2 TYR A  50      13.209  -3.218   4.155  1.00 35.73           H  
ATOM    738  OH  TYR A  50      13.917  -5.217   2.574  1.00 35.73           O  
ATOM    739  HH  TYR A  50      13.919  -4.301   2.288  1.00 35.73           H  
ATOM    740  CZ  TYR A  50      13.549  -5.341   3.876  1.00 35.73           C  
ATOM    741  N   VAL A  51       9.318  -7.879   8.045  1.00 45.43           N  
ATOM    742  H   VAL A  51       8.648  -7.123   8.022  1.00 45.43           H  
ATOM    743  CA  VAL A  51       8.838  -9.237   7.874  1.00 45.43           C  
ATOM    744  HA  VAL A  51       9.269  -9.870   8.650  1.00 45.43           H  
ATOM    745  C   VAL A  51       9.370  -9.666   6.524  1.00 45.43           C  
ATOM    746  CB  VAL A  51       7.306  -9.338   7.953  1.00 45.43           C  
ATOM    747  HB  VAL A  51       6.871  -8.729   7.161  1.00 45.43           H  
ATOM    748  O   VAL A  51       8.974  -9.138   5.483  1.00 45.43           O  
ATOM    749  CG1 VAL A  51       6.860 -10.798   7.800  1.00 45.43           C  
ATOM    750 HG11 VAL A  51       5.778 -10.872   7.915  1.00 45.43           H  
ATOM    751 HG12 VAL A  51       7.132 -11.170   6.812  1.00 45.43           H  
ATOM    752 HG13 VAL A  51       7.339 -11.417   8.557  1.00 45.43           H  
ATOM    753  CG2 VAL A  51       6.755  -8.829   9.291  1.00 45.43           C  
ATOM    754 HG21 VAL A  51       5.674  -8.960   9.321  1.00 45.43           H  
ATOM    755 HG22 VAL A  51       7.212  -9.375  10.116  1.00 45.43           H  
ATOM    756 HG23 VAL A  51       6.970  -7.766   9.395  1.00 45.43           H  
ATOM    757  N   GLU A  52      10.331 -10.581   6.558  1.00 43.55           N  
ATOM    758  H   GLU A  52      10.704 -10.873   7.450  1.00 43.55           H  
ATOM    759  CA  GLU A  52      10.895 -11.164   5.359  1.00 43.55           C  
ATOM    760  HA  GLU A  52      11.178 -10.357   4.684  1.00 43.55           H  
ATOM    761  C   GLU A  52       9.807 -12.001   4.688  1.00 43.55           C  
ATOM    762  CB  GLU A  52      12.165 -11.950   5.687  1.00 43.55           C  
ATOM    763  HB2 GLU A  52      11.922 -12.803   6.321  1.00 43.55           H  
ATOM    764  HB3 GLU A  52      12.856 -11.295   6.218  1.00 43.55           H  
ATOM    765  O   GLU A  52       9.546 -13.158   5.019  1.00 43.55           O  
ATOM    766  CG  GLU A  52      12.824 -12.422   4.384  1.00 43.55           C  
ATOM    767  HG2 GLU A  52      12.159 -13.120   3.875  1.00 43.55           H  
ATOM    768  HG3 GLU A  52      12.958 -11.558   3.733  1.00 43.55           H  
ATOM    769  CD  GLU A  52      14.180 -13.101   4.602  1.00 43.55           C  
ATOM    770  OE1 GLU A  52      14.937 -13.157   3.608  1.00 43.55           O  
ATOM    771  OE2 GLU A  52      14.437 -13.576   5.730  1.00 43.55           O  
ATOM    772  N   PHE A  53       9.113 -11.357   3.756  1.00 49.21           N  
ATOM    773  H   PHE A  53       9.245 -10.358   3.696  1.00 49.21           H  
ATOM    774  CA  PHE A  53       8.058 -11.960   2.972  1.00 49.21           C  
ATOM    775  HA  PHE A  53       7.414 -12.534   3.637  1.00 49.21           H  
ATOM    776  C   PHE A  53       8.649 -12.944   1.975  1.00 49.21           C  
ATOM    777  CB  PHE A  53       7.238 -10.848   2.317  1.00 49.21           C  
ATOM    778  HB2 PHE A  53       7.926 -10.177   1.802  1.00 49.21           H  
ATOM    779  HB3 PHE A  53       6.577 -11.277   1.565  1.00 49.21           H  
ATOM    780  O   PHE A  53       8.864 -12.630   0.800  1.00 49.21           O  
ATOM    781  CG  PHE A  53       6.407 -10.067   3.310  1.00 49.21           C  
ATOM    782  CD1 PHE A  53       5.566 -10.739   4.216  1.00 49.21           C  
ATOM    783  HD1 PHE A  53       5.445 -11.811   4.172  1.00 49.21           H  
ATOM    784  CD2 PHE A  53       6.562  -8.674   3.407  1.00 49.21           C  
ATOM    785  HD2 PHE A  53       7.229  -8.152   2.738  1.00 49.21           H  
ATOM    786  CE1 PHE A  53       4.957 -10.021   5.254  1.00 49.21           C  
ATOM    787  HE1 PHE A  53       4.401 -10.550   6.015  1.00 49.21           H  
ATOM    788  CE2 PHE A  53       5.898  -7.953   4.411  1.00 49.21           C  
ATOM    789  HE2 PHE A  53       6.032  -6.884   4.486  1.00 49.21           H  
ATOM    790  CZ  PHE A  53       5.104  -8.629   5.345  1.00 49.21           C  
ATOM    791  HZ  PHE A  53       4.639  -8.082   6.152  1.00 49.21           H  
ATOM    792  N   THR A  54       8.867 -14.168   2.451  1.00 50.56           N  
ATOM    793  H   THR A  54       8.792 -14.309   3.449  1.00 50.56           H  
ATOM    794  CA  THR A  54       9.139 -15.310   1.588  1.00 50.56           C  
ATOM    795  HA  THR A  54      10.083 -15.113   1.078  1.00 50.56           H  
ATOM    796  C   THR A  54       8.024 -15.395   0.536  1.00 50.56           C  
ATOM    797  CB  THR A  54       9.307 -16.620   2.377  1.00 50.56           C  
ATOM    798  HB  THR A  54       9.658 -17.388   1.687  1.00 50.56           H  
ATOM    799  O   THR A  54       6.835 -15.190   0.808  1.00 50.56           O  
ATOM    800  CG2 THR A  54      10.312 -16.517   3.526  1.00 50.56           C  
ATOM    801 HG21 THR A  54      11.262 -16.134   3.154  1.00 50.56           H  
ATOM    802 HG22 THR A  54      10.479 -17.503   3.958  1.00 50.56           H  
ATOM    803 HG23 THR A  54       9.945 -15.847   4.303  1.00 50.56           H  
ATOM    804  OG1 THR A  54       8.075 -17.034   2.901  1.00 50.56           O  
ATOM    805  HG1 THR A  54       8.202 -17.320   3.809  1.00 50.56           H  
ATOM    806  N   GLY A  55       8.403 -15.608  -0.727  1.00 56.60           N  
ATOM    807  H   GLY A  55       9.391 -15.698  -0.913  1.00 56.60           H  
ATOM    808  CA  GLY A  55       7.495 -15.379  -1.860  1.00 56.60           C  
ATOM    809  HA2 GLY A  55       7.140 -14.349  -1.822  1.00 56.60           H  
ATOM    810  HA3 GLY A  55       8.051 -15.515  -2.788  1.00 56.60           H  
ATOM    811  C   GLY A  55       6.265 -16.296  -1.912  1.00 56.60           C  
ATOM    812  O   GLY A  55       5.326 -16.012  -2.652  1.00 56.60           O  
ATOM    813  N   ARG A  56       6.262 -17.392  -1.140  1.00 61.89           N  
ATOM    814  H   ARG A  56       7.024 -17.490  -0.485  1.00 61.89           H  
ATOM    815  CA  ARG A  56       5.139 -18.336  -1.032  1.00 61.89           C  
ATOM    816  HA  ARG A  56       4.757 -18.573  -2.025  1.00 61.89           H  
ATOM    817  C   ARG A  56       3.974 -17.712  -0.274  1.00 61.89           C  
ATOM    818  CB  ARG A  56       5.595 -19.623  -0.320  1.00 61.89           C  
ATOM    819  HB2 ARG A  56       4.723 -20.233  -0.084  1.00 61.89           H  
ATOM    820  HB3 ARG A  56       6.061 -19.353   0.627  1.00 61.89           H  
ATOM    821  O   ARG A  56       2.870 -17.662  -0.811  1.00 61.89           O  
ATOM    822  CG  ARG A  56       6.590 -20.472  -1.126  1.00 61.89           C  
ATOM    823  HG2 ARG A  56       7.047 -21.189  -0.445  1.00 61.89           H  
ATOM    824  HG3 ARG A  56       7.382 -19.837  -1.524  1.00 61.89           H  
ATOM    825  CD  ARG A  56       5.917 -21.243  -2.272  1.00 61.89           C  
ATOM    826  HD2 ARG A  56       5.413 -20.534  -2.929  1.00 61.89           H  
ATOM    827  HD3 ARG A  56       5.157 -21.909  -1.862  1.00 61.89           H  
ATOM    828  NE  ARG A  56       6.895 -22.016  -3.066  1.00 61.89           N  
ATOM    829  HE  ARG A  56       7.144 -21.630  -3.966  1.00 61.89           H  
ATOM    830  NH1 ARG A  56       7.210 -23.776  -1.612  1.00 61.89           N  
ATOM    831 HH11 ARG A  56       7.647 -24.658  -1.383  1.00 61.89           H  
ATOM    832 HH12 ARG A  56       6.572 -23.348  -0.955  1.00 61.89           H  
ATOM    833  NH2 ARG A  56       8.316 -23.733  -3.544  1.00 61.89           N  
ATOM    834 HH21 ARG A  56       8.569 -23.293  -4.417  1.00 61.89           H  
ATOM    835 HH22 ARG A  56       8.741 -24.611  -3.284  1.00 61.89           H  
ATOM    836  CZ  ARG A  56       7.463 -23.166  -2.737  1.00 61.89           C  
ATOM    837  N   ASP A  57       4.242 -17.166   0.906  1.00 64.21           N  
ATOM    838  H   ASP A  57       5.184 -17.241   1.261  1.00 64.21           H  
ATOM    839  CA  ASP A  57       3.224 -16.744   1.875  1.00 64.21           C  
ATOM    840  HA  ASP A  57       2.276 -17.207   1.601  1.00 64.21           H  
ATOM    841  C   ASP A  57       2.981 -15.236   1.847  1.00 64.21           C  
ATOM    842  CB  ASP A  57       3.587 -17.292   3.260  1.00 64.21           C  
ATOM    843  HB2 ASP A  57       4.500 -16.812   3.612  1.00 64.21           H  
ATOM    844  HB3 ASP A  57       2.781 -17.078   3.963  1.00 64.21           H  
ATOM    845  O   ASP A  57       2.496 -14.647   2.809  1.00 64.21           O  
ATOM    846  CG  ASP A  57       3.786 -18.805   3.169  1.00 64.21           C  
ATOM    847  OD1 ASP A  57       2.869 -19.467   2.631  1.00 64.21           O  
ATOM    848  OD2 ASP A  57       4.898 -19.267   3.499  1.00 64.21           O  
ATOM    849  N   SER A  58       3.299 -14.599   0.720  1.00 73.72           N  
ATOM    850  H   SER A  58       3.701 -15.135  -0.036  1.00 73.72           H  
ATOM    851  CA  SER A  58       3.117 -13.170   0.510  1.00 73.72           C  
ATOM    852  HA  SER A  58       2.444 -12.795   1.280  1.00 73.72           H  
ATOM    853  C   SER A  58       2.465 -12.837  -0.826  1.00 73.72           C  
ATOM    854  CB  SER A  58       4.445 -12.438   0.681  1.00 73.72           C  
ATOM    855  HB2 SER A  58       4.770 -12.555   1.714  1.00 73.72           H  
ATOM    856  HB3 SER A  58       4.287 -11.377   0.486  1.00 73.72           H  
ATOM    857  O   SER A  58       2.635 -13.526  -1.834  1.00 73.72           O  
ATOM    858  OG  SER A  58       5.455 -12.936  -0.185  1.00 73.72           O  
ATOM    859  HG  SER A  58       5.837 -13.707   0.240  1.00 73.72           H  
ATOM    860  N   VAL A  59       1.714 -11.741  -0.818  1.00 73.68           N  
ATOM    861  H   VAL A  59       1.638 -11.240   0.056  1.00 73.68           H  
ATOM    862  CA  VAL A  59       1.236 -11.043  -2.008  1.00 73.68           C  
ATOM    863  HA  VAL A  59       1.315 -11.709  -2.867  1.00 73.68           H  
ATOM    864  C   VAL A  59       2.135  -9.842  -2.286  1.00 73.68           C  
ATOM    865  CB  VAL A  59      -0.246 -10.632  -1.883  1.00 73.68           C  
ATOM    866  HB  VAL A  59      -0.522 -10.092  -2.789  1.00 73.68           H  
ATOM    867  O   VAL A  59       2.761  -9.282  -1.381  1.00 73.68           O  
ATOM    868  CG1 VAL A  59      -1.136 -11.876  -1.793  1.00 73.68           C  
ATOM    869 HG11 VAL A  59      -2.185 -11.578  -1.807  1.00 73.68           H  
ATOM    870 HG12 VAL A  59      -0.945 -12.537  -2.638  1.00 73.68           H  
ATOM    871 HG13 VAL A  59      -0.945 -12.401  -0.856  1.00 73.68           H  
ATOM    872  CG2 VAL A  59      -0.542  -9.728  -0.679  1.00 73.68           C  
ATOM    873 HG21 VAL A  59      -0.356 -10.257   0.255  1.00 73.68           H  
ATOM    874 HG22 VAL A  59      -1.589  -9.425  -0.708  1.00 73.68           H  
ATOM    875 HG23 VAL A  59       0.077  -8.832  -0.720  1.00 73.68           H  
ATOM    876  N   THR A  60       2.194  -9.418  -3.546  1.00 75.62           N  
ATOM    877  H   THR A  60       1.646  -9.886  -4.253  1.00 75.62           H  
ATOM    878  CA  THR A  60       2.691  -8.084  -3.896  1.00 75.62           C  
ATOM    879  HA  THR A  60       3.737  -7.982  -3.604  1.00 75.62           H  
ATOM    880  C   THR A  60       1.860  -7.051  -3.153  1.00 75.62           C  
ATOM    881  CB  THR A  60       2.560  -7.828  -5.404  1.00 75.62           C  
ATOM    882  HB  THR A  60       2.651  -6.761  -5.611  1.00 75.62           H  
ATOM    883  O   THR A  60       0.632  -7.068  -3.235  1.00 75.62           O  
ATOM    884  CG2 THR A  60       3.639  -8.574  -6.186  1.00 75.62           C  
ATOM    885 HG21 THR A  60       3.715  -9.607  -5.847  1.00 75.62           H  
ATOM    886 HG22 THR A  60       3.387  -8.566  -7.246  1.00 75.62           H  
ATOM    887 HG23 THR A  60       4.597  -8.072  -6.052  1.00 75.62           H  
ATOM    888  OG1 THR A  60       1.306  -8.286  -5.857  1.00 75.62           O  
ATOM    889  HG1 THR A  60       0.627  -7.771  -5.417  1.00 75.62           H  
ATOM    890  N   CYS A  61       2.516  -6.145  -2.436  1.00 69.99           N  
ATOM    891  H   CYS A  61       3.526  -6.143  -2.445  1.00 69.99           H  
ATOM    892  CA  CYS A  61       1.837  -5.019  -1.822  1.00 69.99           C  
ATOM    893  HA  CYS A  61       1.101  -5.385  -1.106  1.00 69.99           H  
ATOM    894  C   CYS A  61       1.152  -4.216  -2.924  1.00 69.99           C  
ATOM    895  CB  CYS A  61       2.897  -4.173  -1.127  1.00 69.99           C  
ATOM    896  HB2 CYS A  61       3.402  -4.780  -0.375  1.00 69.99           H  
ATOM    897  HB3 CYS A  61       3.632  -3.855  -1.867  1.00 69.99           H  
ATOM    898  O   CYS A  61       1.868  -3.742  -3.806  1.00 69.99           O  
ATOM    899  SG  CYS A  61       2.132  -2.712  -0.386  1.00 69.99           S  
ATOM    900  HG  CYS A  61       3.275  -2.128  -0.013  1.00 69.99           H  
ATOM    901  N   PRO A  62      -0.180  -4.031  -2.916  1.00 70.14           N  
ATOM    902  CA  PRO A  62      -0.827  -3.304  -3.994  1.00 70.14           C  
ATOM    903  HA  PRO A  62      -0.556  -3.743  -4.954  1.00 70.14           H  
ATOM    904  C   PRO A  62      -0.366  -1.840  -4.002  1.00 70.14           C  
ATOM    905  CB  PRO A  62      -2.330  -3.508  -3.765  1.00 70.14           C  
ATOM    906  HB2 PRO A  62      -2.928  -2.669  -4.122  1.00 70.14           H  
ATOM    907  HB3 PRO A  62      -2.645  -4.424  -4.264  1.00 70.14           H  
ATOM    908  O   PRO A  62      -0.316  -1.237  -5.060  1.00 70.14           O  
ATOM    909  CG  PRO A  62      -2.441  -3.701  -2.255  1.00 70.14           C  
ATOM    910  HG2 PRO A  62      -3.327  -4.270  -1.975  1.00 70.14           H  
ATOM    911  HG3 PRO A  62      -2.434  -2.726  -1.769  1.00 70.14           H  
ATOM    912  CD  PRO A  62      -1.152  -4.445  -1.914  1.00 70.14           C  
ATOM    913  HD2 PRO A  62      -1.310  -5.522  -1.972  1.00 70.14           H  
ATOM    914  HD3 PRO A  62      -0.836  -4.144  -0.915  1.00 70.14           H  
ATOM    915  N   THR A  63       0.014  -1.268  -2.850  1.00 69.83           N  
ATOM    916  H   THR A  63      -0.110  -1.804  -2.003  1.00 69.83           H  
ATOM    917  CA  THR A  63       0.325   0.163  -2.675  1.00 69.83           C  
ATOM    918  HA  THR A  63      -0.542   0.769  -2.936  1.00 69.83           H  
ATOM    919  C   THR A  63       1.475   0.667  -3.524  1.00 69.83           C  
ATOM    920  CB  THR A  63       0.661   0.432  -1.210  1.00 69.83           C  
ATOM    921  HB  THR A  63       1.485  -0.212  -0.900  1.00 69.83           H  
ATOM    922  O   THR A  63       1.345   1.609  -4.299  1.00 69.83           O  
ATOM    923  CG2 THR A  63       1.095   1.873  -0.973  1.00 69.83           C  
ATOM    924 HG21 THR A  63       2.114   2.020  -1.331  1.00 69.83           H  
ATOM    925 HG22 THR A  63       0.475   2.542  -1.570  1.00 69.83           H  
ATOM    926 HG23 THR A  63       1.045   2.116   0.089  1.00 69.83           H  
ATOM    927  OG1 THR A  63      -0.457   0.100  -0.440  1.00 69.83           O  
ATOM    928  HG1 THR A  63      -0.269   0.312   0.477  1.00 69.83           H  
ATOM    929  N   CYS A  64       2.625   0.051  -3.304  1.00 71.91           N  
ATOM    930  H   CYS A  64       2.629  -0.708  -2.638  1.00 71.91           H  
ATOM    931  CA  CYS A  64       3.862   0.277  -4.030  1.00 71.91           C  
ATOM    932  HA  CYS A  64       3.868   1.267  -4.487  1.00 71.91           H  
ATOM    933  C   CYS A  64       4.043  -0.748  -5.139  1.00 71.91           C  
ATOM    934  CB  CYS A  64       4.985   0.176  -3.016  1.00 71.91           C  
ATOM    935  HB2 CYS A  64       5.945   0.316  -3.512  1.00 71.91           H  
ATOM    936  HB3 CYS A  64       4.840   0.965  -2.278  1.00 71.91           H  
ATOM    937  O   CYS A  64       5.034  -0.707  -5.858  1.00 71.91           O  
ATOM    938  SG  CYS A  64       4.926  -1.462  -2.252  1.00 71.91           S  
ATOM    939  HG  CYS A  64       5.619  -1.147  -1.154  1.00 71.91           H  
ATOM    940  N   GLN A  65       3.102  -1.681  -5.263  1.00 73.99           N  
ATOM    941  H   GLN A  65       2.326  -1.682  -4.617  1.00 73.99           H  
ATOM    942  CA  GLN A  65       2.978  -2.552  -6.414  1.00 73.99           C  
ATOM    943  HA  GLN A  65       2.096  -3.174  -6.259  1.00 73.99           H  
ATOM    944  C   GLN A  65       4.171  -3.511  -6.555  1.00 73.99           C  
ATOM    945  CB  GLN A  65       2.698  -1.683  -7.644  1.00 73.99           C  
ATOM    946  HB2 GLN A  65       3.622  -1.210  -7.978  1.00 73.99           H  
ATOM    947  HB3 GLN A  65       2.386  -2.411  -8.393  1.00 73.99           H  
ATOM    948  O   GLN A  65       4.633  -3.811  -7.649  1.00 73.99           O  
ATOM    949  CG  GLN A  65       1.611  -0.590  -7.431  1.00 73.99           C  
ATOM    950  HG2 GLN A  65       1.722  -0.114  -6.457  1.00 73.99           H  
ATOM    951  HG3 GLN A  65       0.629  -1.063  -7.421  1.00 73.99           H  
ATOM    952  CD  GLN A  65       1.590   0.591  -8.405  1.00 73.99           C  
ATOM    953  NE2 GLN A  65       0.847   1.625  -8.084  1.00 73.99           N  
ATOM    954 HE21 GLN A  65       0.348   1.627  -7.206  1.00 73.99           H  
ATOM    955 HE22 GLN A  65       0.901   2.416  -8.710  1.00 73.99           H  
ATOM    956  OE1 GLN A  65       2.222   0.663  -9.442  1.00 73.99           O  
ATOM    957  N   GLY A  66       4.724  -3.958  -5.423  1.00 75.08           N  
ATOM    958  H   GLY A  66       4.268  -3.714  -4.555  1.00 75.08           H  
ATOM    959  CA  GLY A  66       5.984  -4.707  -5.380  1.00 75.08           C  
ATOM    960  HA2 GLY A  66       5.931  -5.493  -4.626  1.00 75.08           H  
ATOM    961  HA3 GLY A  66       6.134  -5.209  -6.336  1.00 75.08           H  
ATOM    962  C   GLY A  66       7.236  -3.859  -5.126  1.00 75.08           C  
ATOM    963  O   GLY A  66       8.202  -4.382  -4.585  1.00 75.08           O  
ATOM    964  N   THR A  67       7.239  -2.557  -5.435  1.00 73.86           N  
ATOM    965  H   THR A  67       6.422  -2.165  -5.880  1.00 73.86           H  
ATOM    966  CA  THR A  67       8.471  -1.730  -5.396  1.00 73.86           C  
ATOM    967  HA  THR A  67       9.275  -2.293  -5.869  1.00 73.86           H  
ATOM    968  C   THR A  67       8.952  -1.358  -3.986  1.00 73.86           C  
ATOM    969  CB  THR A  67       8.307  -0.418  -6.177  1.00 73.86           C  
ATOM    970  HB  THR A  67       9.267   0.098  -6.191  1.00 73.86           H  
ATOM    971  O   THR A  67      10.068  -0.874  -3.810  1.00 73.86           O  
ATOM    972  CG2 THR A  67       7.834  -0.583  -7.620  1.00 73.86           C  
ATOM    973 HG21 THR A  67       8.561  -1.174  -8.177  1.00 73.86           H  
ATOM    974 HG22 THR A  67       6.864  -1.079  -7.670  1.00 73.86           H  
ATOM    975 HG23 THR A  67       7.755   0.398  -8.089  1.00 73.86           H  
ATOM    976  OG1 THR A  67       7.385   0.386  -5.496  1.00 73.86           O  
ATOM    977  HG1 THR A  67       6.516   0.121  -5.807  1.00 73.86           H  
ATOM    978  N   GLY A  68       8.099  -1.506  -2.968  1.00 75.22           N  
ATOM    979  H   GLY A  68       7.189  -1.884  -3.188  1.00 75.22           H  
ATOM    980  CA  GLY A  68       8.406  -1.137  -1.581  1.00 75.22           C  
ATOM    981  HA2 GLY A  68       7.677  -1.594  -0.912  1.00 75.22           H  
ATOM    982  HA3 GLY A  68       9.393  -1.535  -1.344  1.00 75.22           H  
ATOM    983  C   GLY A  68       8.435   0.366  -1.291  1.00 75.22           C  
ATOM    984  O   GLY A  68       8.431   0.770  -0.130  1.00 75.22           O  
ATOM    985  N   ARG A  69       8.403   1.210  -2.318  1.00 75.95           N  
ATOM    986  H   ARG A  69       8.339   0.819  -3.247  1.00 75.95           H  
ATOM    987  CA  ARG A  69       8.493   2.669  -2.221  1.00 75.95           C  
ATOM    988  HA  ARG A  69       8.460   2.998  -1.183  1.00 75.95           H  
ATOM    989  C   ARG A  69       7.316   3.310  -2.935  1.00 75.95           C  
ATOM    990  CB  ARG A  69       9.816   3.129  -2.841  1.00 75.95           C  
ATOM    991  HB2 ARG A  69       9.869   4.217  -2.808  1.00 75.95           H  
ATOM    992  HB3 ARG A  69       9.828   2.806  -3.882  1.00 75.95           H  
ATOM    993  O   ARG A  69       6.546   2.626  -3.593  1.00 75.95           O  
ATOM    994  CG  ARG A  69      11.056   2.560  -2.148  1.00 75.95           C  
ATOM    995  HG2 ARG A  69      11.039   1.471  -2.204  1.00 75.95           H  
ATOM    996  HG3 ARG A  69      11.075   2.867  -1.102  1.00 75.95           H  
ATOM    997  CD  ARG A  69      12.306   3.073  -2.867  1.00 75.95           C  
ATOM    998  HD2 ARG A  69      12.432   4.137  -2.665  1.00 75.95           H  
ATOM    999  HD3 ARG A  69      12.170   2.959  -3.942  1.00 75.95           H  
ATOM   1000  NE  ARG A  69      13.492   2.291  -2.483  1.00 75.95           N  
ATOM   1001  HE  ARG A  69      13.540   1.361  -2.874  1.00 75.95           H  
ATOM   1002  NH1 ARG A  69      14.561   3.874  -1.208  1.00 75.95           N  
ATOM   1003 HH11 ARG A  69      15.320   4.144  -0.598  1.00 75.95           H  
ATOM   1004 HH12 ARG A  69      13.820   4.522  -1.432  1.00 75.95           H  
ATOM   1005  NH2 ARG A  69      15.479   1.853  -1.483  1.00 75.95           N  
ATOM   1006 HH21 ARG A  69      15.467   0.930  -1.895  1.00 75.95           H  
ATOM   1007 HH22 ARG A  69      16.250   2.131  -0.892  1.00 75.95           H  
ATOM   1008  CZ  ARG A  69      14.502   2.679  -1.730  1.00 75.95           C  
ATOM   1009  N   ILE A  70       7.155   4.611  -2.776  1.00 74.09           N  
ATOM   1010  H   ILE A  70       7.790   5.107  -2.167  1.00 74.09           H  
ATOM   1011  CA  ILE A  70       6.224   5.410  -3.575  1.00 74.09           C  
ATOM   1012  HA  ILE A  70       6.251   5.021  -4.593  1.00 74.09           H  
ATOM   1013  C   ILE A  70       6.763   6.841  -3.679  1.00 74.09           C  
ATOM   1014  CB  ILE A  70       4.771   5.312  -3.050  1.00 74.09           C  
ATOM   1015  HB  ILE A  70       4.396   6.334  -2.996  1.00 74.09           H  
ATOM   1016  O   ILE A  70       7.572   7.225  -2.829  1.00 74.09           O  
ATOM   1017  CG1 ILE A  70       4.585   4.683  -1.646  1.00 74.09           C  
ATOM   1018 HG12 ILE A  70       5.294   5.140  -0.955  1.00 74.09           H  
ATOM   1019 HG13 ILE A  70       4.787   3.613  -1.698  1.00 74.09           H  
ATOM   1020  CG2 ILE A  70       3.966   4.506  -4.102  1.00 74.09           C  
ATOM   1021 HG21 ILE A  70       2.946   4.291  -3.785  1.00 74.09           H  
ATOM   1022 HG22 ILE A  70       4.438   3.545  -4.306  1.00 74.09           H  
ATOM   1023 HG23 ILE A  70       3.915   5.058  -5.041  1.00 74.09           H  
ATOM   1024  CD1 ILE A  70       3.182   4.881  -1.059  1.00 74.09           C  
ATOM   1025 HD11 ILE A  70       2.415   4.460  -1.710  1.00 74.09           H  
ATOM   1026 HD12 ILE A  70       2.988   5.943  -0.910  1.00 74.09           H  
ATOM   1027 HD13 ILE A  70       3.121   4.368  -0.099  1.00 74.09           H  
ATOM   1028  N   PRO A  71       6.430   7.628  -4.717  1.00 70.90           N  
ATOM   1029  CA  PRO A  71       7.140   8.866  -4.973  1.00 70.90           C  
ATOM   1030  HA  PRO A  71       8.209   8.707  -4.836  1.00 70.90           H  
ATOM   1031  C   PRO A  71       6.663   9.948  -4.002  1.00 70.90           C  
ATOM   1032  CB  PRO A  71       6.897   9.203  -6.440  1.00 70.90           C  
ATOM   1033  HB2 PRO A  71       7.649   8.711  -7.057  1.00 70.90           H  
ATOM   1034  HB3 PRO A  71       6.913  10.278  -6.620  1.00 70.90           H  
ATOM   1035  O   PRO A  71       5.502   9.965  -3.572  1.00 70.90           O  
ATOM   1036  CG  PRO A  71       5.521   8.603  -6.712  1.00 70.90           C  
ATOM   1037  HG2 PRO A  71       4.790   9.405  -6.607  1.00 70.90           H  
ATOM   1038  HG3 PRO A  71       5.447   8.192  -7.719  1.00 70.90           H  
ATOM   1039  CD  PRO A  71       5.303   7.528  -5.633  1.00 70.90           C  
ATOM   1040  HD2 PRO A  71       4.382   7.748  -5.092  1.00 70.90           H  
ATOM   1041  HD3 PRO A  71       5.229   6.539  -6.083  1.00 70.90           H  
ATOM   1042  N   ARG A  72       7.568  10.866  -3.658  1.00 66.90           N  
ATOM   1043  H   ARG A  72       8.470  10.826  -4.109  1.00 66.90           H  
ATOM   1044  CA  ARG A  72       7.261  11.995  -2.775  1.00 66.90           C  
ATOM   1045  HA  ARG A  72       6.930  11.595  -1.817  1.00 66.90           H  
ATOM   1046  C   ARG A  72       6.115  12.828  -3.331  1.00 66.90           C  
ATOM   1047  CB  ARG A  72       8.480  12.894  -2.549  1.00 66.90           C  
ATOM   1048  HB2 ARG A  72       8.142  13.847  -2.141  1.00 66.90           H  
ATOM   1049  HB3 ARG A  72       8.979  13.085  -3.499  1.00 66.90           H  
ATOM   1050  O   ARG A  72       5.960  12.976  -4.541  1.00 66.90           O  
ATOM   1051  CG  ARG A  72       9.461  12.282  -1.552  1.00 66.90           C  
ATOM   1052  HG2 ARG A  72       8.940  12.049  -0.623  1.00 66.90           H  
ATOM   1053  HG3 ARG A  72       9.871  11.366  -1.977  1.00 66.90           H  
ATOM   1054  CD  ARG A  72      10.585  13.279  -1.250  1.00 66.90           C  
ATOM   1055  HD2 ARG A  72      10.270  13.965  -0.464  1.00 66.90           H  
ATOM   1056  HD3 ARG A  72      10.790  13.864  -2.146  1.00 66.90           H  
ATOM   1057  NE  ARG A  72      11.822  12.582  -0.882  1.00 66.90           N  
ATOM   1058  HE  ARG A  72      12.515  12.491  -1.611  1.00 66.90           H  
ATOM   1059  NH1 ARG A  72      11.332  11.964   1.279  1.00 66.90           N  
ATOM   1060 HH11 ARG A  72      11.572  11.444   2.110  1.00 66.90           H  
ATOM   1061 HH12 ARG A  72      10.479  12.503   1.235  1.00 66.90           H  
ATOM   1062  NH2 ARG A  72      13.160  11.177   0.246  1.00 66.90           N  
ATOM   1063 HH21 ARG A  72      13.657  11.077  -0.628  1.00 66.90           H  
ATOM   1064 HH22 ARG A  72      13.279  10.479   0.966  1.00 66.90           H  
ATOM   1065  CZ  ARG A  72      12.095  11.920   0.222  1.00 66.90           C  
ATOM   1066  N   GLY A  73       5.295  13.370  -2.440  1.00 61.40           N  
ATOM   1067  H   GLY A  73       5.485  13.169  -1.469  1.00 61.40           H  
ATOM   1068  CA  GLY A  73       4.142  14.209  -2.780  1.00 61.40           C  
ATOM   1069  HA2 GLY A  73       4.455  14.959  -3.506  1.00 61.40           H  
ATOM   1070  HA3 GLY A  73       3.803  14.722  -1.880  1.00 61.40           H  
ATOM   1071  C   GLY A  73       2.954  13.443  -3.375  1.00 61.40           C  
ATOM   1072  O   GLY A  73       1.805  13.807  -3.112  1.00 61.40           O  
ATOM   1073  N   GLN A  74       3.182  12.324  -4.075  1.00 56.85           N  
ATOM   1074  H   GLN A  74       4.132  12.078  -4.314  1.00 56.85           H  
ATOM   1075  CA  GLN A  74       2.124  11.334  -4.243  1.00 56.85           C  
ATOM   1076  HA  GLN A  74       1.201  11.860  -4.486  1.00 56.85           H  
ATOM   1077  C   GLN A  74       1.854  10.574  -2.948  1.00 56.85           C  
ATOM   1078  CB  GLN A  74       2.376  10.342  -5.377  1.00 56.85           C  
ATOM   1079  HB2 GLN A  74       3.328   9.842  -5.200  1.00 56.85           H  
ATOM   1080  HB3 GLN A  74       1.587   9.590  -5.336  1.00 56.85           H  
ATOM   1081  O   GLN A  74       0.768  10.046  -2.840  1.00 56.85           O  
ATOM   1082  CG  GLN A  74       2.314  10.960  -6.779  1.00 56.85           C  
ATOM   1083  HG2 GLN A  74       3.219  11.535  -6.973  1.00 56.85           H  
ATOM   1084  HG3 GLN A  74       1.459  11.634  -6.830  1.00 56.85           H  
ATOM   1085  CD  GLN A  74       2.149   9.893  -7.863  1.00 56.85           C  
ATOM   1086  NE2 GLN A  74       1.490  10.199  -8.958  1.00 56.85           N  
ATOM   1087 HE21 GLN A  74       1.404   9.456  -9.637  1.00 56.85           H  
ATOM   1088 HE22 GLN A  74       1.075  11.111  -9.082  1.00 56.85           H  
ATOM   1089  OE1 GLN A  74       2.591   8.762  -7.753  1.00 56.85           O  
ATOM   1090  N   GLU A  75       2.731  10.552  -1.941  1.00 54.91           N  
ATOM   1091  H   GLU A  75       3.661  10.906  -2.114  1.00 54.91           H  
ATOM   1092  CA  GLU A  75       2.464   9.939  -0.621  1.00 54.91           C  
ATOM   1093  HA  GLU A  75       2.530   8.856  -0.727  1.00 54.91           H  
ATOM   1094  C   GLU A  75       1.058  10.246  -0.047  1.00 54.91           C  
ATOM   1095  CB  GLU A  75       3.576  10.376   0.349  1.00 54.91           C  
ATOM   1096  HB2 GLU A  75       3.487   9.817   1.281  1.00 54.91           H  
ATOM   1097  HB3 GLU A  75       4.529  10.109  -0.108  1.00 54.91           H  
ATOM   1098  O   GLU A  75       0.403   9.348   0.475  1.00 54.91           O  
ATOM   1099  CG  GLU A  75       3.546  11.885   0.661  1.00 54.91           C  
ATOM   1100  HG2 GLU A  75       2.869  12.057   1.498  1.00 54.91           H  
ATOM   1101  HG3 GLU A  75       3.149  12.436  -0.192  1.00 54.91           H  
ATOM   1102  CD  GLU A  75       4.930  12.467   0.962  1.00 54.91           C  
ATOM   1103  OE1 GLU A  75       5.058  13.188   1.970  1.00 54.91           O  
ATOM   1104  OE2 GLU A  75       5.828  12.288   0.106  1.00 54.91           O  
ATOM   1105  N   ASN A  76       0.551  11.473  -0.252  1.00 49.93           N  
ATOM   1106  H   ASN A  76       1.166  12.143  -0.693  1.00 49.93           H  
ATOM   1107  CA  ASN A  76      -0.787  11.930   0.156  1.00 49.93           C  
ATOM   1108  HA  ASN A  76      -1.060  11.365   1.047  1.00 49.93           H  
ATOM   1109  C   ASN A  76      -1.905  11.704  -0.893  1.00 49.93           C  
ATOM   1110  CB  ASN A  76      -0.698  13.423   0.516  1.00 49.93           C  
ATOM   1111  HB2 ASN A  76      -0.293  13.981  -0.328  1.00 49.93           H  
ATOM   1112  HB3 ASN A  76      -1.697  13.805   0.729  1.00 49.93           H  
ATOM   1113  O   ASN A  76      -3.093  11.900  -0.619  1.00 49.93           O  
ATOM   1114  CG  ASN A  76       0.141  13.677   1.753  1.00 49.93           C  
ATOM   1115  ND2 ASN A  76       1.072  14.600   1.703  1.00 49.93           N  
ATOM   1116 HD21 ASN A  76       1.682  14.639   2.507  1.00 49.93           H  
ATOM   1117 HD22 ASN A  76       1.288  15.092   0.847  1.00 49.93           H  
ATOM   1118  OD1 ASN A  76      -0.042  13.056   2.781  1.00 49.93           O  
ATOM   1119  N   GLN A  77      -1.526  11.336  -2.115  1.00 49.38           N  
ATOM   1120  H   GLN A  77      -0.533  11.212  -2.254  1.00 49.38           H  
ATOM   1121  CA  GLN A  77      -2.385  10.790  -3.180  1.00 49.38           C  
ATOM   1122  HA  GLN A  77      -3.402  11.155  -3.036  1.00 49.38           H  
ATOM   1123  C   GLN A  77      -2.401   9.251  -3.178  1.00 49.38           C  
ATOM   1124  CB  GLN A  77      -1.913  11.301  -4.538  1.00 49.38           C  
ATOM   1125  HB2 GLN A  77      -0.875  11.012  -4.699  1.00 49.38           H  
ATOM   1126  HB3 GLN A  77      -2.517  10.844  -5.323  1.00 49.38           H  
ATOM   1127  O   GLN A  77      -3.189   8.604  -3.857  1.00 49.38           O  
ATOM   1128  CG  GLN A  77      -2.056  12.821  -4.638  1.00 49.38           C  
ATOM   1129  HG2 GLN A  77      -1.538  13.309  -3.813  1.00 49.38           H  
ATOM   1130  HG3 GLN A  77      -3.109  13.098  -4.601  1.00 49.38           H  
ATOM   1131  CD  GLN A  77      -1.461  13.307  -5.944  1.00 49.38           C  
ATOM   1132  NE2 GLN A  77      -0.303  13.931  -5.913  1.00 49.38           N  
ATOM   1133 HE21 GLN A  77       0.045  14.264  -6.801  1.00 49.38           H  
ATOM   1134 HE22 GLN A  77       0.182  14.087  -5.041  1.00 49.38           H  
ATOM   1135  OE1 GLN A  77      -2.003  13.106  -7.015  1.00 49.38           O  
ATOM   1136  N   LEU A  78      -1.525   8.690  -2.364  1.00 47.88           N  
ATOM   1137  H   LEU A  78      -0.873   9.325  -1.925  1.00 47.88           H  
ATOM   1138  CA  LEU A  78      -1.313   7.308  -2.025  1.00 47.88           C  
ATOM   1139  HA  LEU A  78      -1.983   6.654  -2.584  1.00 47.88           H  
ATOM   1140  C   LEU A  78      -1.612   7.194  -0.528  1.00 47.88           C  
ATOM   1141  CB  LEU A  78       0.159   7.017  -2.361  1.00 47.88           C  
ATOM   1142  HB2 LEU A  78       0.775   7.733  -1.816  1.00 47.88           H  
ATOM   1143  HB3 LEU A  78       0.459   6.034  -1.997  1.00 47.88           H  
ATOM   1144  O   LEU A  78      -2.357   7.980   0.048  1.00 47.88           O  
ATOM   1145  CG  LEU A  78       0.478   7.112  -3.864  1.00 47.88           C  
ATOM   1146  HG  LEU A  78       0.054   8.009  -4.317  1.00 47.88           H  
ATOM   1147  CD1 LEU A  78       1.984   7.163  -3.994  1.00 47.88           C  
ATOM   1148 HD11 LEU A  78       2.357   6.317  -3.417  1.00 47.88           H  
ATOM   1149 HD12 LEU A  78       2.271   7.087  -5.043  1.00 47.88           H  
ATOM   1150 HD13 LEU A  78       2.389   8.078  -3.562  1.00 47.88           H  
ATOM   1151  CD2 LEU A  78      -0.012   5.886  -4.634  1.00 47.88           C  
ATOM   1152 HD21 LEU A  78       0.436   4.975  -4.236  1.00 47.88           H  
ATOM   1153 HD22 LEU A  78       0.258   5.985  -5.685  1.00 47.88           H  
ATOM   1154 HD23 LEU A  78      -1.097   5.820  -4.565  1.00 47.88           H  
ATOM   1155  N   VAL A  79      -1.082   6.191   0.140  1.00 47.73           N  
ATOM   1156  H   VAL A  79      -0.523   6.491   0.926  1.00 47.73           H  
ATOM   1157  CA  VAL A  79      -1.985   5.105   0.470  1.00 47.73           C  
ATOM   1158  HA  VAL A  79      -2.985   5.315   0.089  1.00 47.73           H  
ATOM   1159  C   VAL A  79      -2.083   4.991   1.979  1.00 47.73           C  
ATOM   1160  CB  VAL A  79      -1.505   3.828  -0.197  1.00 47.73           C  
ATOM   1161  HB  VAL A  79      -0.445   3.718   0.032  1.00 47.73           H  
ATOM   1162  O   VAL A  79      -1.151   4.542   2.646  1.00 47.73           O  
ATOM   1163  CG1 VAL A  79      -2.249   2.639   0.379  1.00 47.73           C  
ATOM   1164 HG11 VAL A  79      -1.741   2.348   1.298  1.00 47.73           H  
ATOM   1165 HG12 VAL A  79      -3.283   2.909   0.595  1.00 47.73           H  
ATOM   1166 HG13 VAL A  79      -2.240   1.788  -0.302  1.00 47.73           H  
ATOM   1167  CG2 VAL A  79      -1.700   3.894  -1.717  1.00 47.73           C  
ATOM   1168 HG21 VAL A  79      -1.694   2.887  -2.135  1.00 47.73           H  
ATOM   1169 HG22 VAL A  79      -0.873   4.432  -2.181  1.00 47.73           H  
ATOM   1170 HG23 VAL A  79      -2.632   4.399  -1.970  1.00 47.73           H  
ATOM   1171  N   ALA A  80      -3.221   5.406   2.520  1.00 48.37           N  
ATOM   1172  H   ALA A  80      -3.932   5.795   1.916  1.00 48.37           H  
ATOM   1173  CA  ALA A  80      -3.508   5.244   3.933  1.00 48.37           C  
ATOM   1174  HA  ALA A  80      -2.605   5.450   4.507  1.00 48.37           H  
ATOM   1175  C   ALA A  80      -3.983   3.828   4.243  1.00 48.37           C  
ATOM   1176  CB  ALA A  80      -4.565   6.249   4.322  1.00 48.37           C  
ATOM   1177  HB1 ALA A  80      -5.468   5.980   3.774  1.00 48.37           H  
ATOM   1178  HB2 ALA A  80      -4.749   6.205   5.396  1.00 48.37           H  
ATOM   1179  HB3 ALA A  80      -4.234   7.251   4.049  1.00 48.37           H  
ATOM   1180  O   ALA A  80      -4.701   3.229   3.445  1.00 48.37           O  
ATOM   1181  N   LEU A  81      -3.615   3.329   5.429  1.00 49.52           N  
ATOM   1182  H   LEU A  81      -3.078   3.926   6.042  1.00 49.52           H  
ATOM   1183  CA  LEU A  81      -3.685   1.912   5.784  1.00 49.52           C  
ATOM   1184  HA  LEU A  81      -3.377   1.365   4.892  1.00 49.52           H  
ATOM   1185  C   LEU A  81      -5.113   1.397   6.057  1.00 49.52           C  
ATOM   1186  CB  LEU A  81      -2.621   1.534   6.834  1.00 49.52           C  
ATOM   1187  HB2 LEU A  81      -2.705   0.459   6.993  1.00 49.52           H  
ATOM   1188  HB3 LEU A  81      -2.885   2.002   7.783  1.00 49.52           H  
ATOM   1189  O   LEU A  81      -5.486   1.109   7.189  1.00 49.52           O  
ATOM   1190  CG  LEU A  81      -1.133   1.874   6.528  1.00 49.52           C  
ATOM   1191  HG  LEU A  81      -0.927   2.840   6.989  1.00 49.52           H  
ATOM   1192  CD1 LEU A  81      -0.223   0.830   7.180  1.00 49.52           C  
ATOM   1193 HD11 LEU A  81       0.822   1.120   7.075  1.00 49.52           H  
ATOM   1194 HD12 LEU A  81      -0.447   0.763   8.244  1.00 49.52           H  
ATOM   1195 HD13 LEU A  81      -0.368  -0.151   6.727  1.00 49.52           H  
ATOM   1196  CD2 LEU A  81      -0.677   1.985   5.065  1.00 49.52           C  
ATOM   1197 HD21 LEU A  81      -1.275   2.714   4.518  1.00 49.52           H  
ATOM   1198 HD22 LEU A  81       0.353   2.341   5.053  1.00 49.52           H  
ATOM   1199 HD23 LEU A  81      -0.706   1.017   4.564  1.00 49.52           H  
ATOM   1200  N   ILE A  82      -5.922   1.312   4.997  1.00 53.36           N  
ATOM   1201  H   ILE A  82      -5.558   1.660   4.122  1.00 53.36           H  
ATOM   1202  CA  ILE A  82      -7.304   0.832   5.002  1.00 53.36           C  
ATOM   1203  HA  ILE A  82      -7.688   0.935   6.017  1.00 53.36           H  
ATOM   1204  C   ILE A  82      -7.368  -0.647   4.574  1.00 53.36           C  
ATOM   1205  CB  ILE A  82      -8.193   1.732   4.108  1.00 53.36           C  
ATOM   1206  HB  ILE A  82      -7.775   1.786   3.103  1.00 53.36           H  
ATOM   1207  O   ILE A  82      -7.133  -0.910   3.392  1.00 53.36           O  
ATOM   1208  CG1 ILE A  82      -8.259   3.148   4.726  1.00 53.36           C  
ATOM   1209 HG12 ILE A  82      -8.530   3.051   5.778  1.00 53.36           H  
ATOM   1210 HG13 ILE A  82      -7.265   3.595   4.691  1.00 53.36           H  
ATOM   1211  CG2 ILE A  82      -9.608   1.138   4.034  1.00 53.36           C  
ATOM   1212 HG21 ILE A  82     -10.053   1.155   5.029  1.00 53.36           H  
ATOM   1213 HG22 ILE A  82      -9.581   0.111   3.670  1.00 53.36           H  
ATOM   1214 HG23 ILE A  82     -10.239   1.682   3.331  1.00 53.36           H  
ATOM   1215  CD1 ILE A  82      -9.240   4.136   4.078  1.00 53.36           C  
ATOM   1216 HD11 ILE A  82      -9.392   4.987   4.742  1.00 53.36           H  
ATOM   1217 HD12 ILE A  82      -8.820   4.498   3.140  1.00 53.36           H  
ATOM   1218 HD13 ILE A  82     -10.229   3.705   3.921  1.00 53.36           H  
ATOM   1219  N   PRO A  83      -7.762  -1.573   5.476  1.00 50.27           N  
ATOM   1220  CA  PRO A  83      -8.071  -2.973   5.167  1.00 50.27           C  
ATOM   1221  HA  PRO A  83      -7.147  -3.549   5.123  1.00 50.27           H  
ATOM   1222  C   PRO A  83      -8.856  -3.134   3.861  1.00 50.27           C  
ATOM   1223  CB  PRO A  83      -8.925  -3.438   6.361  1.00 50.27           C  
ATOM   1224  HB2 PRO A  83      -9.973  -3.183   6.206  1.00 50.27           H  
ATOM   1225  HB3 PRO A  83      -8.842  -4.506   6.564  1.00 50.27           H  
ATOM   1226  O   PRO A  83      -9.855  -2.443   3.708  1.00 50.27           O  
ATOM   1227  CG  PRO A  83      -8.392  -2.630   7.534  1.00 50.27           C  
ATOM   1228  HG2 PRO A  83      -7.486  -3.090   7.929  1.00 50.27           H  
ATOM   1229  HG3 PRO A  83      -9.139  -2.517   8.320  1.00 50.27           H  
ATOM   1230  CD  PRO A  83      -8.058  -1.299   6.879  1.00 50.27           C  
ATOM   1231  HD2 PRO A  83      -7.203  -0.846   7.381  1.00 50.27           H  
ATOM   1232  HD3 PRO A  83      -8.927  -0.644   6.943  1.00 50.27           H  
ATOM   1233  N   TYR A  84      -8.504  -4.051   2.950  1.00 53.45           N  
ATOM   1234  H   TYR A  84      -7.592  -4.475   3.041  1.00 53.45           H  
ATOM   1235  CA  TYR A  84      -9.284  -4.292   1.718  1.00 53.45           C  
ATOM   1236  HA  TYR A  84      -9.229  -3.392   1.105  1.00 53.45           H  
ATOM   1237  C   TYR A  84     -10.769  -4.590   2.014  1.00 53.45           C  
ATOM   1238  CB  TYR A  84      -8.666  -5.437   0.905  1.00 53.45           C  
ATOM   1239  HB2 TYR A  84      -7.586  -5.299   0.847  1.00 53.45           H  
ATOM   1240  HB3 TYR A  84      -8.864  -6.377   1.419  1.00 53.45           H  
ATOM   1241  O   TYR A  84     -11.669  -4.211   1.266  1.00 53.45           O  
ATOM   1242  CG  TYR A  84      -9.222  -5.556  -0.502  1.00 53.45           C  
ATOM   1243  CD1 TYR A  84     -10.327  -6.394  -0.755  1.00 53.45           C  
ATOM   1244  HD1 TYR A  84     -10.761  -6.971   0.048  1.00 53.45           H  
ATOM   1245  CD2 TYR A  84      -8.634  -4.831  -1.556  1.00 53.45           C  
ATOM   1246  HD2 TYR A  84      -7.774  -4.207  -1.361  1.00 53.45           H  
ATOM   1247  CE1 TYR A  84     -10.858  -6.490  -2.055  1.00 53.45           C  
ATOM   1248  HE1 TYR A  84     -11.699  -7.135  -2.259  1.00 53.45           H  
ATOM   1249  CE2 TYR A  84      -9.151  -4.938  -2.863  1.00 53.45           C  
ATOM   1250  HE2 TYR A  84      -8.689  -4.395  -3.674  1.00 53.45           H  
ATOM   1251  OH  TYR A  84     -10.779  -5.874  -4.366  1.00 53.45           O  
ATOM   1252  HH  TYR A  84     -10.234  -5.427  -5.018  1.00 53.45           H  
ATOM   1253  CZ  TYR A  84     -10.269  -5.765  -3.111  1.00 53.45           C  
ATOM   1254  N   SER A  85     -11.019  -5.215   3.167  1.00 53.03           N  
ATOM   1255  H   SER A  85     -10.212  -5.451   3.727  1.00 53.03           H  
ATOM   1256  CA  SER A  85     -12.345  -5.506   3.725  1.00 53.03           C  
ATOM   1257  HA  SER A  85     -12.965  -5.920   2.929  1.00 53.03           H  
ATOM   1258  C   SER A  85     -13.107  -4.290   4.290  1.00 53.03           C  
ATOM   1259  CB  SER A  85     -12.186  -6.578   4.809  1.00 53.03           C  
ATOM   1260  HB2 SER A  85     -11.804  -7.494   4.356  1.00 53.03           H  
ATOM   1261  HB3 SER A  85     -13.160  -6.793   5.247  1.00 53.03           H  
ATOM   1262  O   SER A  85     -14.279  -4.412   4.652  1.00 53.03           O  
ATOM   1263  OG  SER A  85     -11.295  -6.159   5.832  1.00 53.03           O  
ATOM   1264  HG  SER A  85     -10.386  -6.253   5.539  1.00 53.03           H  
ATOM   1265  N   ASP A  86     -12.485  -3.112   4.382  1.00 57.24           N  
ATOM   1266  H   ASP A  86     -11.544  -3.035   4.024  1.00 57.24           H  
ATOM   1267  CA  ASP A  86     -13.081  -1.921   4.982  1.00 57.24           C  
ATOM   1268  HA  ASP A  86     -13.416  -2.191   5.984  1.00 57.24           H  
ATOM   1269  C   ASP A  86     -14.290  -1.427   4.174  1.00 57.24           C  
ATOM   1270  CB  ASP A  86     -12.029  -0.815   5.126  1.00 57.24           C  
ATOM   1271  HB2 ASP A  86     -11.778  -0.459   4.127  1.00 57.24           H  
ATOM   1272  HB3 ASP A  86     -11.136  -1.233   5.589  1.00 57.24           H  
ATOM   1273  O   ASP A  86     -14.234  -1.188   2.966  1.00 57.24           O  
ATOM   1274  CG  ASP A  86     -12.485   0.376   5.973  1.00 57.24           C  
ATOM   1275  OD1 ASP A  86     -13.528   0.997   5.674  1.00 57.24           O  
ATOM   1276  OD2 ASP A  86     -11.771   0.772   6.916  1.00 57.24           O  
ATOM   1277  N   GLN A  87     -15.398  -1.180   4.873  1.00 56.95           N  
ATOM   1278  H   GLN A  87     -15.374  -1.406   5.857  1.00 56.95           H  
ATOM   1279  CA  GLN A  87     -16.636  -0.644   4.302  1.00 56.95           C  
ATOM   1280  HA  GLN A  87     -17.066  -1.416   3.665  1.00 56.95           H  
ATOM   1281  C   GLN A  87     -16.453   0.618   3.435  1.00 56.95           C  
ATOM   1282  CB  GLN A  87     -17.618  -0.346   5.449  1.00 56.95           C  
ATOM   1283  HB2 GLN A  87     -18.575  -0.046   5.021  1.00 56.95           H  
ATOM   1284  HB3 GLN A  87     -17.775  -1.253   6.032  1.00 56.95           H  
ATOM   1285  O   GLN A  87     -17.280   0.869   2.562  1.00 56.95           O  
ATOM   1286  CG  GLN A  87     -17.107   0.773   6.380  1.00 56.95           C  
ATOM   1287  HG2 GLN A  87     -16.146   0.480   6.802  1.00 56.95           H  
ATOM   1288  HG3 GLN A  87     -16.961   1.694   5.815  1.00 56.95           H  
ATOM   1289  CD  GLN A  87     -18.047   1.110   7.526  1.00 56.95           C  
ATOM   1290  NE2 GLN A  87     -17.546   1.746   8.563  1.00 56.95           N  
ATOM   1291 HE21 GLN A  87     -16.539   1.784   8.639  1.00 56.95           H  
ATOM   1292 HE22 GLN A  87     -18.114   1.697   9.397  1.00 56.95           H  
ATOM   1293  OE1 GLN A  87     -19.244   0.885   7.509  1.00 56.95           O  
ATOM   1294  N   ARG A  88     -15.407   1.422   3.675  1.00 52.73           N  
ATOM   1295  H   ARG A  88     -14.760   1.126   4.392  1.00 52.73           H  
ATOM   1296  CA  ARG A  88     -15.065   2.638   2.924  1.00 52.73           C  
ATOM   1297  HA  ARG A  88     -15.947   3.270   2.820  1.00 52.73           H  
ATOM   1298  C   ARG A  88     -14.588   2.328   1.507  1.00 52.73           C  
ATOM   1299  CB  ARG A  88     -13.959   3.396   3.675  1.00 52.73           C  
ATOM   1300  HB2 ARG A  88     -13.623   4.226   3.052  1.00 52.73           H  
ATOM   1301  HB3 ARG A  88     -13.105   2.734   3.819  1.00 52.73           H  
ATOM   1302  O   ARG A  88     -14.755   3.161   0.619  1.00 52.73           O  
ATOM   1303  CG  ARG A  88     -14.413   3.965   5.029  1.00 52.73           C  
ATOM   1304  HG2 ARG A  88     -14.847   3.190   5.661  1.00 52.73           H  
ATOM   1305  HG3 ARG A  88     -15.175   4.722   4.844  1.00 52.73           H  
ATOM   1306  CD  ARG A  88     -13.239   4.623   5.762  1.00 52.73           C  
ATOM   1307  HD2 ARG A  88     -12.664   5.199   5.036  1.00 52.73           H  
ATOM   1308  HD3 ARG A  88     -13.635   5.305   6.515  1.00 52.73           H  
ATOM   1309  NE  ARG A  88     -12.335   3.660   6.411  1.00 52.73           N  
ATOM   1310  HE  ARG A  88     -12.551   2.675   6.348  1.00 52.73           H  
ATOM   1311  NH1 ARG A  88     -10.822   5.203   7.194  1.00 52.73           N  
ATOM   1312 HH11 ARG A  88      -9.960   5.402   7.681  1.00 52.73           H  
ATOM   1313 HH12 ARG A  88     -11.361   5.943   6.767  1.00 52.73           H  
ATOM   1314  NH2 ARG A  88     -10.493   3.033   7.580  1.00 52.73           N  
ATOM   1315 HH21 ARG A  88      -9.619   3.212   8.054  1.00 52.73           H  
ATOM   1316 HH22 ARG A  88     -10.816   2.083   7.462  1.00 52.73           H  
ATOM   1317  CZ  ARG A  88     -11.221   3.967   7.055  1.00 52.73           C  
ATOM   1318  N   LEU A  89     -14.007   1.151   1.286  1.00 53.38           N  
ATOM   1319  H   LEU A  89     -13.914   0.501   2.055  1.00 53.38           H  
ATOM   1320  CA  LEU A  89     -13.562   0.705  -0.031  1.00 53.38           C  
ATOM   1321  HA  LEU A  89     -13.122   1.550  -0.561  1.00 53.38           H  
ATOM   1322  C   LEU A  89     -14.673   0.186  -0.913  1.00 53.38           C  
ATOM   1323  CB  LEU A  89     -12.544  -0.417   0.123  1.00 53.38           C  
ATOM   1324  HB2 LEU A  89     -12.445  -0.971  -0.810  1.00 53.38           H  
ATOM   1325  HB3 LEU A  89     -12.903  -1.125   0.870  1.00 53.38           H  
ATOM   1326  O   LEU A  89     -14.508   0.210  -2.132  1.00 53.38           O  
ATOM   1327  CG  LEU A  89     -11.179   0.137   0.501  1.00 53.38           C  
ATOM   1328  HG  LEU A  89     -11.275   0.894   1.280  1.00 53.38           H  
ATOM   1329  CD1 LEU A  89     -10.380  -1.033   1.030  1.00 53.38           C  
ATOM   1330 HD11 LEU A  89     -10.169  -1.728   0.218  1.00 53.38           H  
ATOM   1331 HD12 LEU A  89      -9.463  -0.700   1.516  1.00 53.38           H  
ATOM   1332 HD13 LEU A  89     -10.973  -1.555   1.781  1.00 53.38           H  
ATOM   1333  CD2 LEU A  89     -10.530   0.736  -0.753  1.00 53.38           C  
ATOM   1334 HD21 LEU A  89     -10.304  -0.058  -1.465  1.00 53.38           H  
ATOM   1335 HD22 LEU A  89      -9.613   1.257  -0.476  1.00 53.38           H  
ATOM   1336 HD23 LEU A  89     -11.184   1.456  -1.247  1.00 53.38           H  
ATOM   1337  N   ARG A  90     -15.794  -0.249  -0.323  1.00 49.33           N  
ATOM   1338  H   ARG A  90     -15.837  -0.231   0.686  1.00 49.33           H  
ATOM   1339  CA  ARG A  90     -16.965  -0.655  -1.100  1.00 49.33           C  
ATOM   1340  HA  ARG A  90     -16.707  -1.573  -1.628  1.00 49.33           H  
ATOM   1341  C   ARG A  90     -17.265   0.459  -2.102  1.00 49.33           C  
ATOM   1342  CB  ARG A  90     -18.183  -0.897  -0.206  1.00 49.33           C  
ATOM   1343  HB2 ARG A  90     -19.059  -0.997  -0.847  1.00 49.33           H  
ATOM   1344  HB3 ARG A  90     -18.336  -0.034   0.443  1.00 49.33           H  
ATOM   1345  O   ARG A  90     -17.481   1.596  -1.665  1.00 49.33           O  
ATOM   1346  CG  ARG A  90     -18.032  -2.173   0.632  1.00 49.33           C  
ATOM   1347  HG2 ARG A  90     -18.013  -3.040  -0.028  1.00 49.33           H  
ATOM   1348  HG3 ARG A  90     -17.093  -2.141   1.184  1.00 49.33           H  
ATOM   1349  CD  ARG A  90     -19.176  -2.325   1.642  1.00 49.33           C  
ATOM   1350  HD2 ARG A  90     -19.117  -1.498   2.350  1.00 49.33           H  
ATOM   1351  HD3 ARG A  90     -19.026  -3.258   2.185  1.00 49.33           H  
ATOM   1352  NE  ARG A  90     -20.506  -2.327   0.997  1.00 49.33           N  
ATOM   1353  HE  ARG A  90     -20.515  -2.227  -0.008  1.00 49.33           H  
ATOM   1354  NH1 ARG A  90     -21.747  -2.621   2.902  1.00 49.33           N  
ATOM   1355 HH11 ARG A  90     -20.888  -2.717   3.425  1.00 49.33           H  
ATOM   1356 HH12 ARG A  90     -22.636  -2.752   3.364  1.00 49.33           H  
ATOM   1357  NH2 ARG A  90     -22.785  -2.376   0.943  1.00 49.33           N  
ATOM   1358 HH21 ARG A  90     -23.664  -2.514   1.420  1.00 49.33           H  
ATOM   1359 HH22 ARG A  90     -22.759  -2.266  -0.061  1.00 49.33           H  
ATOM   1360  CZ  ARG A  90     -21.668  -2.441   1.614  1.00 49.33           C  
ATOM   1361  N   PRO A  91     -17.278   0.169  -3.417  1.00 47.66           N  
ATOM   1362  CA  PRO A  91     -17.540   1.190  -4.412  1.00 47.66           C  
ATOM   1363  HA  PRO A  91     -16.746   1.936  -4.393  1.00 47.66           H  
ATOM   1364  C   PRO A  91     -18.871   1.844  -4.064  1.00 47.66           C  
ATOM   1365  CB  PRO A  91     -17.540   0.480  -5.771  1.00 47.66           C  
ATOM   1366  HB2 PRO A  91     -18.303   0.872  -6.443  1.00 47.66           H  
ATOM   1367  HB3 PRO A  91     -16.553   0.576  -6.225  1.00 47.66           H  
ATOM   1368  O   PRO A  91     -19.898   1.169  -3.918  1.00 47.66           O  
ATOM   1369  CG  PRO A  91     -17.792  -0.986  -5.421  1.00 47.66           C  
ATOM   1370  HG2 PRO A  91     -18.864  -1.162  -5.327  1.00 47.66           H  
ATOM   1371  HG3 PRO A  91     -17.355  -1.660  -6.157  1.00 47.66           H  
ATOM   1372  CD  PRO A  91     -17.126  -1.130  -4.055  1.00 47.66           C  
ATOM   1373  HD2 PRO A  91     -16.066  -1.352  -4.177  1.00 47.66           H  
ATOM   1374  HD3 PRO A  91     -17.619  -1.924  -3.494  1.00 47.66           H  
ATOM   1375  N   ARG A  92     -18.849   3.168  -3.872  1.00 43.54           N  
ATOM   1376  H   ARG A  92     -17.970   3.651  -3.991  1.00 43.54           H  
ATOM   1377  CA  ARG A  92     -20.086   3.934  -3.744  1.00 43.54           C  
ATOM   1378  HA  ARG A  92     -20.674   3.541  -2.914  1.00 43.54           H  
ATOM   1379  C   ARG A  92     -20.827   3.681  -5.046  1.00 43.54           C  
ATOM   1380  CB  ARG A  92     -19.817   5.438  -3.539  1.00 43.54           C  
ATOM   1381  HB2 ARG A  92     -19.226   5.814  -4.374  1.00 43.54           H  
ATOM   1382  HB3 ARG A  92     -20.772   5.963  -3.538  1.00 43.54           H  
ATOM   1383  O   ARG A  92     -20.323   4.066  -6.095  1.00 43.54           O  
ATOM   1384  CG  ARG A  92     -19.076   5.745  -2.228  1.00 43.54           C  
ATOM   1385  HG2 ARG A  92     -19.641   5.356  -1.380  1.00 43.54           H  
ATOM   1386  HG3 ARG A  92     -18.108   5.243  -2.248  1.00 43.54           H  
ATOM   1387  CD  ARG A  92     -18.825   7.250  -2.039  1.00 43.54           C  
ATOM   1388  HD2 ARG A  92     -18.049   7.367  -1.283  1.00 43.54           H  
ATOM   1389  HD3 ARG A  92     -18.452   7.665  -2.976  1.00 43.54           H  
ATOM   1390  NE  ARG A  92     -20.031   7.985  -1.598  1.00 43.54           N  
ATOM   1391  HE  ARG A  92     -20.863   7.437  -1.435  1.00 43.54           H  
ATOM   1392  NH1 ARG A  92     -19.114  10.097  -1.609  1.00 43.54           N  
ATOM   1393 HH11 ARG A  92     -18.263   9.725  -2.005  1.00 43.54           H  
ATOM   1394 HH12 ARG A  92     -19.184  11.091  -1.445  1.00 43.54           H  
ATOM   1395  NH2 ARG A  92     -21.214   9.814  -0.916  1.00 43.54           N  
ATOM   1396 HH21 ARG A  92     -22.033   9.240  -0.775  1.00 43.54           H  
ATOM   1397 HH22 ARG A  92     -21.275  10.815  -0.797  1.00 43.54           H  
ATOM   1398  CZ  ARG A  92     -20.113   9.289  -1.378  1.00 43.54           C  
ATOM   1399  N   ARG A  93     -21.986   3.017  -4.983  1.00 39.37           N  
ATOM   1400  H   ARG A  93     -22.274   2.636  -4.093  1.00 39.37           H  
ATOM   1401  CA  ARG A  93     -22.887   2.935  -6.134  1.00 39.37           C  
ATOM   1402  HA  ARG A  93     -22.372   2.482  -6.981  1.00 39.37           H  
ATOM   1403  C   ARG A  93     -23.223   4.371  -6.521  1.00 39.37           C  
ATOM   1404  CB  ARG A  93     -24.156   2.123  -5.814  1.00 39.37           C  
ATOM   1405  HB2 ARG A  93     -24.899   2.347  -6.580  1.00 39.37           H  
ATOM   1406  HB3 ARG A  93     -24.561   2.435  -4.851  1.00 39.37           H  
ATOM   1407  O   ARG A  93     -24.007   5.020  -5.830  1.00 39.37           O  
ATOM   1408  CG  ARG A  93     -23.920   0.604  -5.814  1.00 39.37           C  
ATOM   1409  HG2 ARG A  93     -23.215   0.337  -5.026  1.00 39.37           H  
ATOM   1410  HG3 ARG A  93     -23.502   0.313  -6.778  1.00 39.37           H  
ATOM   1411  CD  ARG A  93     -25.248  -0.140  -5.596  1.00 39.37           C  
ATOM   1412  HD2 ARG A  93     -25.615   0.081  -4.594  1.00 39.37           H  
ATOM   1413  HD3 ARG A  93     -25.971   0.230  -6.323  1.00 39.37           H  
ATOM   1414  NE  ARG A  93     -25.105  -1.601  -5.769  1.00 39.37           N  
ATOM   1415  HE  ARG A  93     -24.195  -1.936  -6.053  1.00 39.37           H  
ATOM   1416  NH1 ARG A  93     -27.307  -2.176  -5.422  1.00 39.37           N  
ATOM   1417 HH11 ARG A  93     -28.036  -2.874  -5.442  1.00 39.37           H  
ATOM   1418 HH12 ARG A  93     -27.538  -1.201  -5.295  1.00 39.37           H  
ATOM   1419  NH2 ARG A  93     -25.832  -3.756  -5.961  1.00 39.37           N  
ATOM   1420 HH21 ARG A  93     -26.582  -4.432  -5.965  1.00 39.37           H  
ATOM   1421 HH22 ARG A  93     -24.913  -4.052  -6.257  1.00 39.37           H  
ATOM   1422  CZ  ARG A  93     -26.077  -2.499  -5.715  1.00 39.37           C  
ATOM   1423  N   THR A  94     -22.581   4.867  -7.573  1.00 35.28           N  
ATOM   1424  H   THR A  94     -21.869   4.313  -8.027  1.00 35.28           H  
ATOM   1425  CA  THR A  94     -23.071   6.014  -8.325  1.00 35.28           C  
ATOM   1426  HA  THR A  94     -23.153   6.883  -7.674  1.00 35.28           H  
ATOM   1427  C   THR A  94     -24.457   5.622  -8.809  1.00 35.28           C  
ATOM   1428  CB  THR A  94     -22.141   6.359  -9.500  1.00 35.28           C  
ATOM   1429  HB  THR A  94     -22.667   6.989 -10.217  1.00 35.28           H  
ATOM   1430  O   THR A  94     -24.617   4.593  -9.467  1.00 35.28           O  
ATOM   1431  CG2 THR A  94     -20.906   7.107  -8.997  1.00 35.28           C  
ATOM   1432 HG21 THR A  94     -21.211   8.046  -8.535  1.00 35.28           H  
ATOM   1433 HG22 THR A  94     -20.253   7.329  -9.841  1.00 35.28           H  
ATOM   1434 HG23 THR A  94     -20.362   6.499  -8.274  1.00 35.28           H  
ATOM   1435  OG1 THR A  94     -21.684   5.188 -10.139  1.00 35.28           O  
ATOM   1436  HG1 THR A  94     -22.373   4.908 -10.745  1.00 35.28           H  
ATOM   1437  N   LYS A  95     -25.449   6.380  -8.354  1.00 30.73           N  
ATOM   1438  H   LYS A  95     -25.197   7.259  -7.923  1.00 30.73           H  
ATOM   1439  CA  LYS A  95     -26.816   6.305  -8.851  1.00 30.73           C  
ATOM   1440  HA  LYS A  95     -27.051   5.287  -9.163  1.00 30.73           H  
ATOM   1441  C   LYS A  95     -26.909   7.160 -10.109  1.00 30.73           C  
ATOM   1442  CB  LYS A  95     -27.784   6.767  -7.752  1.00 30.73           C  
ATOM   1443  HB2 LYS A  95     -27.596   7.818  -7.536  1.00 30.73           H  
ATOM   1444  HB3 LYS A  95     -27.616   6.179  -6.850  1.00 30.73           H  
ATOM   1445  O   LYS A  95     -26.230   8.210 -10.105  1.00 30.73           O  
ATOM   1446  CG  LYS A  95     -29.235   6.587  -8.213  1.00 30.73           C  
ATOM   1447  HG2 LYS A  95     -29.439   5.525  -8.351  1.00 30.73           H  
ATOM   1448  HG3 LYS A  95     -29.380   7.096  -9.166  1.00 30.73           H  
ATOM   1449  CD  LYS A  95     -30.241   7.181  -7.229  1.00 30.73           C  
ATOM   1450  HD2 LYS A  95     -30.008   8.236  -7.079  1.00 30.73           H  
ATOM   1451  HD3 LYS A  95     -30.195   6.649  -6.279  1.00 30.73           H  
ATOM   1452  CE  LYS A  95     -31.624   7.034  -7.870  1.00 30.73           C  
ATOM   1453  HE2 LYS A  95     -31.871   5.974  -7.934  1.00 30.73           H  
ATOM   1454  HE3 LYS A  95     -31.563   7.414  -8.890  1.00 30.73           H  
ATOM   1455  NZ  LYS A  95     -32.670   7.774  -7.127  1.00 30.73           N  
ATOM   1456  HZ1 LYS A  95     -32.441   8.758  -7.104  1.00 30.73           H  
ATOM   1457  HZ2 LYS A  95     -32.752   7.428  -6.181  1.00 30.73           H  
ATOM   1458  HZ3 LYS A  95     -33.560   7.673  -7.593  1.00 30.73           H  
ATOM   1459  OXT LYS A  95     -27.695   6.759 -10.987  1.00 30.73           O  
TER    1460      LYS A  95                                                       
ATOM   1460  N   MET B   1      11.940 -54.443-104.006  1.00 27.99           N  
ATOM   1461  H   MET B   1      12.855 -54.017-103.981  1.00 27.99           H  
ATOM   1462  H2  MET B   1      11.260 -53.735-104.244  1.00 27.99           H  
ATOM   1463  H3  MET B   1      11.935 -55.155-104.721  1.00 27.99           H  
ATOM   1464  CA  MET B   1      11.633 -55.041-102.685  1.00 27.99           C  
ATOM   1465  HA  MET B   1      10.634 -55.478-102.695  1.00 27.99           H  
ATOM   1466  C   MET B   1      11.652 -53.948-101.610  1.00 27.99           C  
ATOM   1467  CB  MET B   1      12.647 -56.153-102.347  1.00 27.99           C  
ATOM   1468  HB2 MET B   1      12.491 -56.472-101.316  1.00 27.99           H  
ATOM   1469  HB3 MET B   1      13.656 -55.748-102.427  1.00 27.99           H  
ATOM   1470  O   MET B   1      12.624 -53.841-100.872  1.00 27.99           O  
ATOM   1471  CG  MET B   1      12.551 -57.398-103.235  1.00 27.99           C  
ATOM   1472  HG2 MET B   1      12.572 -57.114-104.287  1.00 27.99           H  
ATOM   1473  HG3 MET B   1      11.610 -57.907-103.027  1.00 27.99           H  
ATOM   1474  SD  MET B   1      13.922 -58.539-102.926  1.00 27.99           S  
ATOM   1475  CE  MET B   1      13.290 -60.052-103.701  1.00 27.99           C  
ATOM   1476  HE1 MET B   1      14.029 -60.847-103.600  1.00 27.99           H  
ATOM   1477  HE2 MET B   1      13.101 -59.876-104.760  1.00 27.99           H  
ATOM   1478  HE3 MET B   1      12.366 -60.361-103.212  1.00 27.99           H  
ATOM   1479  N   GLY B   2      10.630 -53.086-101.553  1.00 29.40           N  
ATOM   1480  H   GLY B   2       9.788 -53.248-102.087  1.00 29.40           H  
ATOM   1481  CA  GLY B   2      10.530 -52.067-100.493  1.00 29.40           C  
ATOM   1482  HA2 GLY B   2       9.787 -51.318-100.766  1.00 29.40           H  
ATOM   1483  HA3 GLY B   2      11.490 -51.569-100.358  1.00 29.40           H  
ATOM   1484  C   GLY B   2      10.095 -52.713 -99.175  1.00 29.40           C  
ATOM   1485  O   GLY B   2       9.155 -53.500 -99.193  1.00 29.40           O  
ATOM   1486  N   LYS B   3      10.804 -52.444 -98.068  1.00 26.75           N  
ATOM   1487  H   LYS B   3      11.570 -51.790 -98.143  1.00 26.75           H  
ATOM   1488  CA  LYS B   3      10.612 -53.146 -96.776  1.00 26.75           C  
ATOM   1489  HA  LYS B   3      10.043 -54.062 -96.934  1.00 26.75           H  
ATOM   1490  C   LYS B   3       9.842 -52.361 -95.707  1.00 26.75           C  
ATOM   1491  CB  LYS B   3      11.974 -53.508 -96.158  1.00 26.75           C  
ATOM   1492  HB2 LYS B   3      12.522 -52.591 -95.942  1.00 26.75           H  
ATOM   1493  HB3 LYS B   3      11.774 -54.003 -95.208  1.00 26.75           H  
ATOM   1494  O   LYS B   3       9.270 -52.964 -94.808  1.00 26.75           O  
ATOM   1495  CG  LYS B   3      12.868 -54.433 -96.992  1.00 26.75           C  
ATOM   1496  HG2 LYS B   3      12.285 -55.291 -97.328  1.00 26.75           H  
ATOM   1497  HG3 LYS B   3      13.254 -53.897 -97.859  1.00 26.75           H  
ATOM   1498  CD  LYS B   3      14.031 -54.920 -96.110  1.00 26.75           C  
ATOM   1499  HD2 LYS B   3      13.616 -55.481 -95.274  1.00 26.75           H  
ATOM   1500  HD3 LYS B   3      14.578 -54.062 -95.720  1.00 26.75           H  
ATOM   1501  CE  LYS B   3      14.986 -55.822 -96.896  1.00 26.75           C  
ATOM   1502  HE2 LYS B   3      14.390 -56.548 -97.450  1.00 26.75           H  
ATOM   1503  HE3 LYS B   3      15.531 -55.216 -97.620  1.00 26.75           H  
ATOM   1504  NZ  LYS B   3      15.928 -56.534 -95.995  1.00 26.75           N  
ATOM   1505  HZ1 LYS B   3      16.490 -55.876 -95.475  1.00 26.75           H  
ATOM   1506  HZ2 LYS B   3      16.548 -57.132 -96.522  1.00 26.75           H  
ATOM   1507  HZ3 LYS B   3      15.423 -57.110 -95.335  1.00 26.75           H  
ATOM   1508  N   SER B   4       9.971 -51.039 -95.728  1.00 30.09           N  
ATOM   1509  H   SER B   4      10.486 -50.626 -96.493  1.00 30.09           H  
ATOM   1510  CA  SER B   4       9.642 -50.126 -94.623  1.00 30.09           C  
ATOM   1511  HA  SER B   4      10.088 -50.496 -93.700  1.00 30.09           H  
ATOM   1512  C   SER B   4       8.128 -49.963 -94.421  1.00 30.09           C  
ATOM   1513  CB  SER B   4      10.244 -48.752 -94.962  1.00 30.09           C  
ATOM   1514  HB2 SER B   4      10.326 -48.148 -94.059  1.00 30.09           H  
ATOM   1515  HB3 SER B   4       9.590 -48.237 -95.667  1.00 30.09           H  
ATOM   1516  O   SER B   4       7.364 -50.231 -95.338  1.00 30.09           O  
ATOM   1517  OG  SER B   4      11.534 -48.865 -95.548  1.00 30.09           O  
ATOM   1518  HG  SER B   4      11.912 -47.984 -95.603  1.00 30.09           H  
ATOM   1519  N   LEU B   5       7.615 -49.422 -93.313  1.00 30.95           N  
ATOM   1520  H   LEU B   5       6.649 -49.152 -93.429  1.00 30.95           H  
ATOM   1521  CA  LEU B   5       8.025 -49.514 -91.904  1.00 30.95           C  
ATOM   1522  HA  LEU B   5       8.542 -50.459 -91.737  1.00 30.95           H  
ATOM   1523  C   LEU B   5       6.688 -49.523 -91.138  1.00 30.95           C  
ATOM   1524  CB  LEU B   5       8.921 -48.324 -91.473  1.00 30.95           C  
ATOM   1525  HB2 LEU B   5       9.247 -47.778 -92.358  1.00 30.95           H  
ATOM   1526  HB3 LEU B   5       8.339 -47.612 -90.887  1.00 30.95           H  
ATOM   1527  O   LEU B   5       5.898 -48.592 -91.274  1.00 30.95           O  
ATOM   1528  CG  LEU B   5      10.165 -48.736 -90.659  1.00 30.95           C  
ATOM   1529  HG  LEU B   5      10.664 -49.561 -91.167  1.00 30.95           H  
ATOM   1530  CD1 LEU B   5      11.149 -47.570 -90.563  1.00 30.95           C  
ATOM   1531 HD11 LEU B   5      10.676 -46.722 -90.068  1.00 30.95           H  
ATOM   1532 HD12 LEU B   5      11.471 -47.270 -91.560  1.00 30.95           H  
ATOM   1533 HD13 LEU B   5      12.025 -47.871 -89.988  1.00 30.95           H  
ATOM   1534  CD2 LEU B   5       9.800 -49.172 -89.238  1.00 30.95           C  
ATOM   1535 HD21 LEU B   5      10.703 -49.445 -88.692  1.00 30.95           H  
ATOM   1536 HD22 LEU B   5       9.139 -50.038 -89.266  1.00 30.95           H  
ATOM   1537 HD23 LEU B   5       9.302 -48.357 -88.713  1.00 30.95           H  
ATOM   1538  N   SER B   6       6.373 -50.601 -90.425  1.00 34.72           N  
ATOM   1539  H   SER B   6       7.062 -51.329 -90.301  1.00 34.72           H  
ATOM   1540  CA  SER B   6       4.995 -50.966 -90.050  1.00 34.72           C  
ATOM   1541  HA  SER B   6       4.317 -50.639 -90.838  1.00 34.72           H  
ATOM   1542  C   SER B   6       4.508 -50.316 -88.744  1.00 34.72           C  
ATOM   1543  CB  SER B   6       4.921 -52.497 -89.975  1.00 34.72           C  
ATOM   1544  HB2 SER B   6       5.186 -52.921 -90.944  1.00 34.72           H  
ATOM   1545  HB3 SER B   6       3.909 -52.811 -89.719  1.00 34.72           H  
ATOM   1546  O   SER B   6       4.181 -51.028 -87.795  1.00 34.72           O  
ATOM   1547  OG  SER B   6       5.833 -52.957 -88.994  1.00 34.72           O  
ATOM   1548  HG  SER B   6       5.462 -52.693 -88.149  1.00 34.72           H  
ATOM   1549  N   HIS B   7       4.568 -48.986 -88.630  1.00 33.09           N  
ATOM   1550  H   HIS B   7       4.816 -48.439 -89.441  1.00 33.09           H  
ATOM   1551  CA  HIS B   7       4.516 -48.341 -87.313  1.00 33.09           C  
ATOM   1552  HA  HIS B   7       5.297 -48.826 -86.727  1.00 33.09           H  
ATOM   1553  C   HIS B   7       3.203 -48.553 -86.518  1.00 33.09           C  
ATOM   1554  CB  HIS B   7       4.916 -46.861 -87.397  1.00 33.09           C  
ATOM   1555  HB2 HIS B   7       5.792 -46.755 -88.036  1.00 33.09           H  
ATOM   1556  HB3 HIS B   7       4.098 -46.288 -87.834  1.00 33.09           H  
ATOM   1557  O   HIS B   7       2.103 -48.586 -87.063  1.00 33.09           O  
ATOM   1558  CG  HIS B   7       5.248 -46.303 -86.032  1.00 33.09           C  
ATOM   1559  CD2 HIS B   7       6.444 -46.420 -85.376  1.00 33.09           C  
ATOM   1560  HD2 HIS B   7       7.345 -46.866 -85.771  1.00 33.09           H  
ATOM   1561  ND1 HIS B   7       4.358 -45.746 -85.142  1.00 33.09           N  
ATOM   1562  HD1 HIS B   7       3.359 -45.670 -85.265  1.00 33.09           H  
ATOM   1563  CE1 HIS B   7       4.999 -45.534 -83.983  1.00 33.09           C  
ATOM   1564  HE1 HIS B   7       4.543 -45.138 -83.087  1.00 33.09           H  
ATOM   1565  NE2 HIS B   7       6.273 -45.944 -84.074  1.00 33.09           N  
ATOM   1566  N   LEU B   8       3.394 -48.667 -85.198  1.00 28.22           N  
ATOM   1567  H   LEU B   8       4.359 -48.581 -84.911  1.00 28.22           H  
ATOM   1568  CA  LEU B   8       2.444 -48.727 -84.076  1.00 28.22           C  
ATOM   1569  HA  LEU B   8       1.816 -49.615 -84.156  1.00 28.22           H  
ATOM   1570  C   LEU B   8       1.527 -47.475 -83.960  1.00 28.22           C  
ATOM   1571  CB  LEU B   8       3.350 -48.804 -82.815  1.00 28.22           C  
ATOM   1572  HB2 LEU B   8       2.801 -48.420 -81.956  1.00 28.22           H  
ATOM   1573  HB3 LEU B   8       4.199 -48.130 -82.927  1.00 28.22           H  
ATOM   1574  O   LEU B   8       1.715 -46.504 -84.694  1.00 28.22           O  
ATOM   1575  CG  LEU B   8       3.857 -50.186 -82.381  1.00 28.22           C  
ATOM   1576  HG  LEU B   8       3.036 -50.902 -82.418  1.00 28.22           H  
ATOM   1577  CD1 LEU B   8       5.011 -50.693 -83.245  1.00 28.22           C  
ATOM   1578 HD11 LEU B   8       4.664 -50.863 -84.264  1.00 28.22           H  
ATOM   1579 HD12 LEU B   8       5.375 -51.641 -82.848  1.00 28.22           H  
ATOM   1580 HD13 LEU B   8       5.826 -49.970 -83.247  1.00 28.22           H  
ATOM   1581  CD2 LEU B   8       4.356 -50.090 -80.935  1.00 28.22           C  
ATOM   1582 HD21 LEU B   8       4.717 -51.064 -80.605  1.00 28.22           H  
ATOM   1583 HD22 LEU B   8       5.166 -49.365 -80.862  1.00 28.22           H  
ATOM   1584 HD23 LEU B   8       3.542 -49.789 -80.275  1.00 28.22           H  
ATOM   1585  N   PRO B   9       0.689 -47.362 -82.907  1.00 34.12           N  
ATOM   1586  CA  PRO B   9      -0.250 -48.348 -82.366  1.00 34.12           C  
ATOM   1587  HA  PRO B   9      -0.242 -49.268 -82.950  1.00 34.12           H  
ATOM   1588  C   PRO B   9      -1.682 -47.766 -82.335  1.00 34.12           C  
ATOM   1589  CB  PRO B   9       0.236 -48.611 -80.939  1.00 34.12           C  
ATOM   1590  HB2 PRO B   9      -0.572 -48.932 -80.282  1.00 34.12           H  
ATOM   1591  HB3 PRO B   9       1.025 -49.363 -80.946  1.00 34.12           H  
ATOM   1592  O   PRO B   9      -1.879 -46.552 -82.287  1.00 34.12           O  
ATOM   1593  CG  PRO B   9       0.802 -47.249 -80.509  1.00 34.12           C  
ATOM   1594  HG2 PRO B   9       1.723 -47.376 -79.940  1.00 34.12           H  
ATOM   1595  HG3 PRO B   9       0.065 -46.715 -79.910  1.00 34.12           H  
ATOM   1596  CD  PRO B   9       1.056 -46.470 -81.812  1.00 34.12           C  
ATOM   1597  HD2 PRO B   9       0.439 -45.572 -81.839  1.00 34.12           H  
ATOM   1598  HD3 PRO B   9       2.105 -46.182 -81.875  1.00 34.12           H  
ATOM   1599  N   LEU B  10      -2.710 -48.617 -82.313  1.00 31.76           N  
ATOM   1600  H   LEU B  10      -2.537 -49.612 -82.289  1.00 31.76           H  
ATOM   1601  CA  LEU B  10      -4.100 -48.149 -82.318  1.00 31.76           C  
ATOM   1602  HA  LEU B  10      -4.168 -47.340 -83.046  1.00 31.76           H  
ATOM   1603  C   LEU B  10      -4.497 -47.572 -80.942  1.00 31.76           C  
ATOM   1604  CB  LEU B  10      -5.013 -49.298 -82.790  1.00 31.76           C  
ATOM   1605  HB2 LEU B  10      -5.147 -49.998 -81.966  1.00 31.76           H  
ATOM   1606  HB3 LEU B  10      -4.526 -49.838 -83.603  1.00 31.76           H  
ATOM   1607  O   LEU B  10      -4.724 -48.321 -79.993  1.00 31.76           O  
ATOM   1608  CG  LEU B  10      -6.391 -48.824 -83.288  1.00 31.76           C  
ATOM   1609  HG  LEU B  10      -6.820 -48.125 -82.571  1.00 31.76           H  
ATOM   1610  CD1 LEU B  10      -6.295 -48.149 -84.661  1.00 31.76           C  
ATOM   1611 HD11 LEU B  10      -5.681 -47.250 -84.605  1.00 31.76           H  
ATOM   1612 HD12 LEU B  10      -5.864 -48.835 -85.391  1.00 31.76           H  
ATOM   1613 HD13 LEU B  10      -7.290 -47.856 -84.994  1.00 31.76           H  
ATOM   1614  CD2 LEU B  10      -7.330 -50.022 -83.426  1.00 31.76           C  
ATOM   1615 HD21 LEU B  10      -7.455 -50.502 -82.455  1.00 31.76           H  
ATOM   1616 HD22 LEU B  10      -6.923 -50.742 -84.136  1.00 31.76           H  
ATOM   1617 HD23 LEU B  10      -8.306 -49.686 -83.774  1.00 31.76           H  
ATOM   1618  N   HIS B  11      -4.577 -46.243 -80.837  1.00 33.14           N  
ATOM   1619  H   HIS B  11      -4.298 -45.692 -81.636  1.00 33.14           H  
ATOM   1620  CA  HIS B  11      -4.967 -45.521 -79.618  1.00 33.14           C  
ATOM   1621  HA  HIS B  11      -4.375 -45.908 -78.789  1.00 33.14           H  
ATOM   1622  C   HIS B  11      -6.455 -45.779 -79.301  1.00 33.14           C  
ATOM   1623  CB  HIS B  11      -4.634 -44.018 -79.789  1.00 33.14           C  
ATOM   1624  HB2 HIS B  11      -5.546 -43.423 -79.842  1.00 33.14           H  
ATOM   1625  HB3 HIS B  11      -4.112 -43.861 -80.733  1.00 33.14           H  
ATOM   1626  O   HIS B  11      -7.340 -45.112 -79.832  1.00 33.14           O  
ATOM   1627  CG  HIS B  11      -3.766 -43.449 -78.695  1.00 33.14           C  
ATOM   1628  CD2 HIS B  11      -2.400 -43.359 -78.715  1.00 33.14           C  
ATOM   1629  HD2 HIS B  11      -1.753 -43.706 -79.507  1.00 33.14           H  
ATOM   1630  ND1 HIS B  11      -4.193 -42.863 -77.524  1.00 33.14           N  
ATOM   1631  HD1 HIS B  11      -5.151 -42.749 -77.225  1.00 33.14           H  
ATOM   1632  CE1 HIS B  11      -3.108 -42.434 -76.855  1.00 33.14           C  
ATOM   1633  HE1 HIS B  11      -3.126 -41.928 -75.901  1.00 33.14           H  
ATOM   1634  NE2 HIS B  11      -1.991 -42.718 -77.542  1.00 33.14           N  
ATOM   1635  N   SER B  12      -6.753 -46.788 -78.476  1.00 24.75           N  
ATOM   1636  H   SER B  12      -6.004 -47.365 -78.121  1.00 24.75           H  
ATOM   1637  CA  SER B  12      -8.134 -47.206 -78.210  1.00 24.75           C  
ATOM   1638  HA  SER B  12      -8.666 -47.233 -79.161  1.00 24.75           H  
ATOM   1639  C   SER B  12      -8.868 -46.226 -77.290  1.00 24.75           C  
ATOM   1640  CB  SER B  12      -8.173 -48.627 -77.637  1.00 24.75           C  
ATOM   1641  HB2 SER B  12      -7.718 -49.315 -78.350  1.00 24.75           H  
ATOM   1642  HB3 SER B  12      -9.212 -48.920 -77.485  1.00 24.75           H  
ATOM   1643  O   SER B  12      -8.563 -46.149 -76.100  1.00 24.75           O  
ATOM   1644  OG  SER B  12      -7.481 -48.708 -76.408  1.00 24.75           O  
ATOM   1645  HG  SER B  12      -7.677 -47.910 -75.911  1.00 24.75           H  
ATOM   1646  N   SER B  13      -9.869 -45.535 -77.831  1.00 31.25           N  
ATOM   1647  H   SER B  13      -9.974 -45.582 -78.835  1.00 31.25           H  
ATOM   1648  CA  SER B  13     -10.707 -44.514 -77.181  1.00 31.25           C  
ATOM   1649  HA  SER B  13     -10.060 -43.817 -76.650  1.00 31.25           H  
ATOM   1650  C   SER B  13     -11.720 -45.066 -76.162  1.00 31.25           C  
ATOM   1651  CB  SER B  13     -11.468 -43.741 -78.276  1.00 31.25           C  
ATOM   1652  HB2 SER B  13     -11.894 -42.829 -77.859  1.00 31.25           H  
ATOM   1653  HB3 SER B  13     -12.282 -44.363 -78.650  1.00 31.25           H  
ATOM   1654  O   SER B  13     -12.866 -44.628 -76.163  1.00 31.25           O  
ATOM   1655  OG  SER B  13     -10.622 -43.426 -79.369  1.00 31.25           O  
ATOM   1656  HG  SER B  13     -10.098 -42.656 -79.137  1.00 31.25           H  
ATOM   1657  N   LYS B  14     -11.363 -46.085 -75.369  1.00 23.88           N  
ATOM   1658  H   LYS B  14     -10.383 -46.325 -75.307  1.00 23.88           H  
ATOM   1659  CA  LYS B  14     -12.354 -46.840 -74.586  1.00 23.88           C  
ATOM   1660  HA  LYS B  14     -13.116 -47.165 -75.294  1.00 23.88           H  
ATOM   1661  C   LYS B  14     -13.123 -45.975 -73.585  1.00 23.88           C  
ATOM   1662  CB  LYS B  14     -11.762 -48.089 -73.927  1.00 23.88           C  
ATOM   1663  HB2 LYS B  14     -12.424 -48.410 -73.123  1.00 23.88           H  
ATOM   1664  HB3 LYS B  14     -10.787 -47.862 -73.494  1.00 23.88           H  
ATOM   1665  O   LYS B  14     -12.604 -45.033 -72.995  1.00 23.88           O  
ATOM   1666  CG  LYS B  14     -11.655 -49.223 -74.953  1.00 23.88           C  
ATOM   1667  HG2 LYS B  14     -10.917 -48.966 -75.712  1.00 23.88           H  
ATOM   1668  HG3 LYS B  14     -12.623 -49.375 -75.429  1.00 23.88           H  
ATOM   1669  CD  LYS B  14     -11.246 -50.514 -74.247  1.00 23.88           C  
ATOM   1670  HD2 LYS B  14     -11.962 -50.725 -73.452  1.00 23.88           H  
ATOM   1671  HD3 LYS B  14     -10.260 -50.379 -73.804  1.00 23.88           H  
ATOM   1672  CE  LYS B  14     -11.226 -51.672 -75.244  1.00 23.88           C  
ATOM   1673  HE2 LYS B  14     -10.524 -51.436 -76.043  1.00 23.88           H  
ATOM   1674  HE3 LYS B  14     -12.222 -51.771 -75.675  1.00 23.88           H  
ATOM   1675  NZ  LYS B  14     -10.834 -52.918 -74.551  1.00 23.88           N  
ATOM   1676  HZ1 LYS B  14      -9.915 -52.815 -74.145  1.00 23.88           H  
ATOM   1677  HZ2 LYS B  14     -11.480 -53.088 -73.793  1.00 23.88           H  
ATOM   1678  HZ3 LYS B  14     -10.849 -53.709 -75.179  1.00 23.88           H  
ATOM   1679  N   GLU B  15     -14.386 -46.349 -73.463  1.00 31.93           N  
ATOM   1680  H   GLU B  15     -14.641 -47.221 -73.906  1.00 31.93           H  
ATOM   1681  CA  GLU B  15     -15.535 -45.526 -73.079  1.00 31.93           C  
ATOM   1682  HA  GLU B  15     -15.247 -44.476 -73.042  1.00 31.93           H  
ATOM   1683  C   GLU B  15     -16.054 -45.943 -71.688  1.00 31.93           C  
ATOM   1684  CB  GLU B  15     -16.561 -45.744 -74.215  1.00 31.93           C  
ATOM   1685  HB2 GLU B  15     -16.004 -45.782 -75.152  1.00 31.93           H  
ATOM   1686  HB3 GLU B  15     -17.026 -46.721 -74.083  1.00 31.93           H  
ATOM   1687  O   GLU B  15     -17.252 -45.916 -71.427  1.00 31.93           O  
ATOM   1688  CG  GLU B  15     -17.657 -44.690 -74.408  1.00 31.93           C  
ATOM   1689  HG2 GLU B  15     -18.245 -44.600 -73.494  1.00 31.93           H  
ATOM   1690  HG3 GLU B  15     -17.190 -43.726 -74.608  1.00 31.93           H  
ATOM   1691  CD  GLU B  15     -18.568 -45.081 -75.590  1.00 31.93           C  
ATOM   1692  OE1 GLU B  15     -19.807 -45.079 -75.410  1.00 31.93           O  
ATOM   1693  OE2 GLU B  15     -18.023 -45.383 -76.680  1.00 31.93           O  
ATOM   1694  N   ASP B  16     -15.160 -46.476 -70.846  1.00 26.54           N  
ATOM   1695  H   ASP B  16     -14.182 -46.416 -71.090  1.00 26.54           H  
ATOM   1696  CA  ASP B  16     -15.536 -47.382 -69.757  1.00 26.54           C  
ATOM   1697  HA  ASP B  16     -16.112 -48.188 -70.211  1.00 26.54           H  
ATOM   1698  C   ASP B  16     -16.463 -46.724 -68.712  1.00 26.54           C  
ATOM   1699  CB  ASP B  16     -14.283 -48.034 -69.138  1.00 26.54           C  
ATOM   1700  HB2 ASP B  16     -14.587 -48.603 -68.259  1.00 26.54           H  
ATOM   1701  HB3 ASP B  16     -13.597 -47.253 -68.810  1.00 26.54           H  
ATOM   1702  O   ASP B  16     -16.263 -45.585 -68.296  1.00 26.54           O  
ATOM   1703  CG  ASP B  16     -13.562 -48.996 -70.103  1.00 26.54           C  
ATOM   1704  OD1 ASP B  16     -14.237 -49.866 -70.701  1.00 26.54           O  
ATOM   1705  OD2 ASP B  16     -12.323 -48.882 -70.256  1.00 26.54           O  
ATOM   1706  N   ALA B  17     -17.497 -47.478 -68.313  1.00 25.76           N  
ATOM   1707  H   ALA B  17     -17.561 -48.401 -68.716  1.00 25.76           H  
ATOM   1708  CA  ALA B  17     -18.684 -46.995 -67.598  1.00 25.76           C  
ATOM   1709  HA  ALA B  17     -18.869 -45.975 -67.932  1.00 25.76           H  
ATOM   1710  C   ALA B  17     -18.470 -46.894 -66.062  1.00 25.76           C  
ATOM   1711  CB  ALA B  17     -19.868 -47.844 -68.083  1.00 25.76           C  
ATOM   1712  HB1 ALA B  17     -20.796 -47.492 -67.633  1.00 25.76           H  
ATOM   1713  HB2 ALA B  17     -19.959 -47.750 -69.165  1.00 25.76           H  
ATOM   1714  HB3 ALA B  17     -19.700 -48.893 -67.836  1.00 25.76           H  
ATOM   1715  O   ALA B  17     -17.835 -45.963 -65.590  1.00 25.76           O  
ATOM   1716  N   TYR B  18     -18.883 -47.833 -65.204  1.00 22.95           N  
ATOM   1717  H   TYR B  18     -18.238 -47.886 -64.429  1.00 22.95           H  
ATOM   1718  CA  TYR B  18     -20.282 -47.964 -64.752  1.00 22.95           C  
ATOM   1719  HA  TYR B  18     -20.964 -47.491 -65.459  1.00 22.95           H  
ATOM   1720  C   TYR B  18     -20.558 -47.334 -63.375  1.00 22.95           C  
ATOM   1721  CB  TYR B  18     -20.658 -49.453 -64.594  1.00 22.95           C  
ATOM   1722  HB2 TYR B  18     -19.819 -49.990 -64.151  1.00 22.95           H  
ATOM   1723  HB3 TYR B  18     -21.479 -49.533 -63.882  1.00 22.95           H  
ATOM   1724  O   TYR B  18     -21.627 -46.761 -63.181  1.00 22.95           O  
ATOM   1725  CG  TYR B  18     -21.118 -50.171 -65.838  1.00 22.95           C  
ATOM   1726  CD1 TYR B  18     -22.427 -49.965 -66.314  1.00 22.95           C  
ATOM   1727  HD1 TYR B  18     -23.081 -49.277 -65.800  1.00 22.95           H  
ATOM   1728  CD2 TYR B  18     -20.259 -51.077 -66.487  1.00 22.95           C  
ATOM   1729  HD2 TYR B  18     -19.259 -51.236 -66.114  1.00 22.95           H  
ATOM   1730  CE1 TYR B  18     -22.876 -50.652 -67.457  1.00 22.95           C  
ATOM   1731  HE1 TYR B  18     -23.877 -50.486 -67.827  1.00 22.95           H  
ATOM   1732  CE2 TYR B  18     -20.702 -51.761 -67.635  1.00 22.95           C  
ATOM   1733  HE2 TYR B  18     -20.050 -52.447 -68.153  1.00 22.95           H  
ATOM   1734  OH  TYR B  18     -22.430 -52.208 -69.230  1.00 22.95           O  
ATOM   1735  HH  TYR B  18     -23.315 -51.935 -69.485  1.00 22.95           H  
ATOM   1736  CZ  TYR B  18     -22.009 -51.547 -68.121  1.00 22.95           C  
ATOM   1737  N   ASP B  19     -19.704 -47.622 -62.387  1.00 28.20           N  
ATOM   1738  H   ASP B  19     -18.784 -47.970 -62.619  1.00 28.20           H  
ATOM   1739  CA  ASP B  19     -20.220 -48.028 -61.070  1.00 28.20           C  
ATOM   1740  HA  ASP B  19     -21.137 -48.583 -61.269  1.00 28.20           H  
ATOM   1741  C   ASP B  19     -20.634 -46.869 -60.141  1.00 28.20           C  
ATOM   1742  CB  ASP B  19     -19.245 -49.021 -60.416  1.00 28.20           C  
ATOM   1743  HB2 ASP B  19     -18.893 -49.723 -61.173  1.00 28.20           H  
ATOM   1744  HB3 ASP B  19     -18.383 -48.476 -60.031  1.00 28.20           H  
ATOM   1745  O   ASP B  19     -20.066 -45.779 -60.194  1.00 28.20           O  
ATOM   1746  CG  ASP B  19     -19.895 -49.834 -59.288  1.00 28.20           C  
ATOM   1747  OD1 ASP B  19     -21.144 -49.936 -59.284  1.00 28.20           O  
ATOM   1748  OD2 ASP B  19     -19.138 -50.348 -58.439  1.00 28.20           O  
ATOM   1749  N   GLY B  20     -21.653 -47.097 -59.302  1.00 24.25           N  
ATOM   1750  H   GLY B  20     -21.969 -48.053 -59.225  1.00 24.25           H  
ATOM   1751  CA  GLY B  20     -22.505 -46.011 -58.785  1.00 24.25           C  
ATOM   1752  HA2 GLY B  20     -23.341 -45.878 -59.471  1.00 24.25           H  
ATOM   1753  HA3 GLY B  20     -21.935 -45.082 -58.785  1.00 24.25           H  
ATOM   1754  C   GLY B  20     -23.077 -46.169 -57.371  1.00 24.25           C  
ATOM   1755  O   GLY B  20     -24.185 -45.698 -57.119  1.00 24.25           O  
ATOM   1756  N   VAL B  21     -22.385 -46.860 -56.460  1.00 29.16           N  
ATOM   1757  H   VAL B  21     -21.485 -47.224 -56.739  1.00 29.16           H  
ATOM   1758  CA  VAL B  21     -22.919 -47.248 -55.133  1.00 29.16           C  
ATOM   1759  HA  VAL B  21     -23.949 -47.547 -55.327  1.00 29.16           H  
ATOM   1760  C   VAL B  21     -23.068 -46.134 -54.070  1.00 29.16           C  
ATOM   1761  CB  VAL B  21     -22.206 -48.495 -54.544  1.00 29.16           C  
ATOM   1762  HB  VAL B  21     -22.035 -48.349 -53.478  1.00 29.16           H  
ATOM   1763  O   VAL B  21     -22.626 -44.998 -54.214  1.00 29.16           O  
ATOM   1764  CG1 VAL B  21     -23.118 -49.720 -54.681  1.00 29.16           C  
ATOM   1765 HG11 VAL B  21     -24.063 -49.547 -54.166  1.00 29.16           H  
ATOM   1766 HG12 VAL B  21     -23.309 -49.921 -55.736  1.00 29.16           H  
ATOM   1767 HG13 VAL B  21     -22.632 -50.590 -54.240  1.00 29.16           H  
ATOM   1768  CG2 VAL B  21     -20.838 -48.824 -55.155  1.00 29.16           C  
ATOM   1769 HG21 VAL B  21     -20.182 -47.957 -55.087  1.00 29.16           H  
ATOM   1770 HG22 VAL B  21     -20.940 -49.126 -56.197  1.00 29.16           H  
ATOM   1771 HG23 VAL B  21     -20.379 -49.648 -54.607  1.00 29.16           H  
ATOM   1772  N   THR B  22     -23.757 -46.519 -52.987  1.00 25.27           N  
ATOM   1773  H   THR B  22     -24.017 -47.495 -52.973  1.00 25.27           H  
ATOM   1774  CA  THR B  22     -24.369 -45.731 -51.894  1.00 25.27           C  
ATOM   1775  HA  THR B  22     -24.436 -44.685 -52.195  1.00 25.27           H  
ATOM   1776  C   THR B  22     -23.543 -45.807 -50.571  1.00 25.27           C  
ATOM   1777  CB  THR B  22     -25.797 -46.300 -51.745  1.00 25.27           C  
ATOM   1778  HB  THR B  22     -26.341 -45.756 -50.973  1.00 25.27           H  
ATOM   1779  O   THR B  22     -22.500 -46.445 -50.555  1.00 25.27           O  
ATOM   1780  CG2 THR B  22     -26.647 -46.202 -53.014  1.00 25.27           C  
ATOM   1781 HG21 THR B  22     -27.663 -46.524 -52.785  1.00 25.27           H  
ATOM   1782 HG22 THR B  22     -26.670 -45.171 -53.367  1.00 25.27           H  
ATOM   1783 HG23 THR B  22     -26.250 -46.845 -53.800  1.00 25.27           H  
ATOM   1784  OG1 THR B  22     -25.736 -47.679 -51.429  1.00 25.27           O  
ATOM   1785  HG1 THR B  22     -25.167 -47.807 -50.666  1.00 25.27           H  
ATOM   1786  N   SER B  23     -23.899 -45.260 -49.389  1.00 25.53           N  
ATOM   1787  H   SER B  23     -23.193 -45.408 -48.682  1.00 25.53           H  
ATOM   1788  CA  SER B  23     -25.175 -44.666 -48.931  1.00 25.53           C  
ATOM   1789  HA  SER B  23     -25.640 -44.116 -49.750  1.00 25.53           H  
ATOM   1790  C   SER B  23     -25.145 -43.738 -47.692  1.00 25.53           C  
ATOM   1791  CB  SER B  23     -26.102 -45.805 -48.460  1.00 25.53           C  
ATOM   1792  HB2 SER B  23     -26.002 -46.686 -49.094  1.00 25.53           H  
ATOM   1793  HB3 SER B  23     -25.839 -46.105 -47.446  1.00 25.53           H  
ATOM   1794  O   SER B  23     -26.173 -43.126 -47.401  1.00 25.53           O  
ATOM   1795  OG  SER B  23     -27.440 -45.357 -48.494  1.00 25.53           O  
ATOM   1796  HG  SER B  23     -27.468 -44.511 -48.041  1.00 25.53           H  
ATOM   1797  N   GLU B  24     -24.106 -43.766 -46.848  1.00 26.80           N  
ATOM   1798  H   GLU B  24     -23.235 -44.182 -47.146  1.00 26.80           H  
ATOM   1799  CA  GLU B  24     -24.326 -43.650 -45.388  1.00 26.80           C  
ATOM   1800  HA  GLU B  24     -25.366 -43.919 -45.209  1.00 26.80           H  
ATOM   1801  C   GLU B  24     -24.203 -42.244 -44.752  1.00 26.80           C  
ATOM   1802  CB  GLU B  24     -23.509 -44.712 -44.639  1.00 26.80           C  
ATOM   1803  HB2 GLU B  24     -23.704 -44.598 -43.572  1.00 26.80           H  
ATOM   1804  HB3 GLU B  24     -22.446 -44.558 -44.819  1.00 26.80           H  
ATOM   1805  O   GLU B  24     -23.719 -41.293 -45.352  1.00 26.80           O  
ATOM   1806  CG  GLU B  24     -23.913 -46.139 -45.056  1.00 26.80           C  
ATOM   1807  HG2 GLU B  24     -25.000 -46.179 -45.133  1.00 26.80           H  
ATOM   1808  HG3 GLU B  24     -23.498 -46.357 -46.040  1.00 26.80           H  
ATOM   1809  CD  GLU B  24     -23.456 -47.204 -44.049  1.00 26.80           C  
ATOM   1810  OE1 GLU B  24     -24.098 -48.276 -44.029  1.00 26.80           O  
ATOM   1811  OE2 GLU B  24     -22.521 -46.917 -43.267  1.00 26.80           O  
ATOM   1812  N   ASN B  25     -24.725 -42.121 -43.521  1.00 26.88           N  
ATOM   1813  H   ASN B  25     -24.943 -42.996 -43.065  1.00 26.88           H  
ATOM   1814  CA  ASN B  25     -25.519 -40.958 -43.090  1.00 26.88           C  
ATOM   1815  HA  ASN B  25     -25.695 -40.313 -43.951  1.00 26.88           H  
ATOM   1816  C   ASN B  25     -24.899 -40.038 -42.004  1.00 26.88           C  
ATOM   1817  CB  ASN B  25     -26.881 -41.562 -42.659  1.00 26.88           C  
ATOM   1818  HB2 ASN B  25     -27.348 -42.017 -43.533  1.00 26.88           H  
ATOM   1819  HB3 ASN B  25     -26.703 -42.352 -41.930  1.00 26.88           H  
ATOM   1820  O   ASN B  25     -24.807 -38.832 -42.195  1.00 26.88           O  
ATOM   1821  CG  ASN B  25     -27.900 -40.605 -42.057  1.00 26.88           C  
ATOM   1822  ND2 ASN B  25     -28.860 -41.119 -41.324  1.00 26.88           N  
ATOM   1823 HD21 ASN B  25     -29.550 -40.453 -41.008  1.00 26.88           H  
ATOM   1824 HD22 ASN B  25     -28.979 -42.120 -41.253  1.00 26.88           H  
ATOM   1825  OD1 ASN B  25     -27.873 -39.404 -42.211  1.00 26.88           O  
ATOM   1826  N   MET B  26     -24.586 -40.568 -40.811  1.00 27.10           N  
ATOM   1827  H   MET B  26     -24.508 -41.574 -40.779  1.00 27.10           H  
ATOM   1828  CA  MET B  26     -24.972 -39.865 -39.564  1.00 27.10           C  
ATOM   1829  HA  MET B  26     -25.503 -38.964 -39.870  1.00 27.10           H  
ATOM   1830  C   MET B  26     -23.860 -39.292 -38.647  1.00 27.10           C  
ATOM   1831  CB  MET B  26     -26.037 -40.688 -38.800  1.00 27.10           C  
ATOM   1832  HB2 MET B  26     -26.146 -40.297 -37.789  1.00 27.10           H  
ATOM   1833  HB3 MET B  26     -26.996 -40.547 -39.299  1.00 27.10           H  
ATOM   1834  O   MET B  26     -23.541 -38.112 -38.692  1.00 27.10           O  
ATOM   1835  CG  MET B  26     -25.760 -42.201 -38.744  1.00 27.10           C  
ATOM   1836  HG2 MET B  26     -25.795 -42.592 -39.761  1.00 27.10           H  
ATOM   1837  HG3 MET B  26     -24.759 -42.377 -38.351  1.00 27.10           H  
ATOM   1838  SD  MET B  26     -26.937 -43.160 -37.753  1.00 27.10           S  
ATOM   1839  CE  MET B  26     -26.850 -44.746 -38.637  1.00 27.10           C  
ATOM   1840  HE1 MET B  26     -25.828 -45.123 -38.626  1.00 27.10           H  
ATOM   1841  HE2 MET B  26     -27.171 -44.613 -39.670  1.00 27.10           H  
ATOM   1842  HE3 MET B  26     -27.505 -45.472 -38.154  1.00 27.10           H  
ATOM   1843  N   ARG B  27     -23.406 -40.063 -37.651  1.00 26.68           N  
ATOM   1844  H   ARG B  27     -23.499 -41.057 -37.800  1.00 26.68           H  
ATOM   1845  CA  ARG B  27     -23.454 -39.620 -36.234  1.00 26.68           C  
ATOM   1846  HA  ARG B  27     -24.415 -39.130 -36.085  1.00 26.68           H  
ATOM   1847  C   ARG B  27     -22.465 -38.566 -35.707  1.00 26.68           C  
ATOM   1848  CB  ARG B  27     -23.394 -40.871 -35.335  1.00 26.68           C  
ATOM   1849  HB2 ARG B  27     -22.761 -40.688 -34.467  1.00 26.68           H  
ATOM   1850  HB3 ARG B  27     -22.946 -41.701 -35.880  1.00 26.68           H  
ATOM   1851  O   ARG B  27     -22.615 -38.198 -34.542  1.00 26.68           O  
ATOM   1852  CG  ARG B  27     -24.781 -41.275 -34.831  1.00 26.68           C  
ATOM   1853  HG2 ARG B  27     -25.216 -40.457 -34.256  1.00 26.68           H  
ATOM   1854  HG3 ARG B  27     -25.427 -41.509 -35.677  1.00 26.68           H  
ATOM   1855  CD  ARG B  27     -24.628 -42.506 -33.937  1.00 26.68           C  
ATOM   1856  HD2 ARG B  27     -23.990 -42.253 -33.091  1.00 26.68           H  
ATOM   1857  HD3 ARG B  27     -24.144 -43.290 -34.519  1.00 26.68           H  
ATOM   1858  NE  ARG B  27     -25.929 -42.983 -33.442  1.00 26.68           N  
ATOM   1859  HE  ARG B  27     -26.699 -42.331 -33.484  1.00 26.68           H  
ATOM   1860  NH1 ARG B  27     -25.254 -45.104 -32.873  1.00 26.68           N  
ATOM   1861 HH11 ARG B  27     -24.319 -44.884 -33.183  1.00 26.68           H  
ATOM   1862 HH12 ARG B  27     -25.466 -46.024 -32.512  1.00 26.68           H  
ATOM   1863  NH2 ARG B  27     -27.377 -44.499 -32.556  1.00 26.68           N  
ATOM   1864 HH21 ARG B  27     -28.123 -43.821 -32.613  1.00 26.68           H  
ATOM   1865 HH22 ARG B  27     -27.568 -45.426 -32.204  1.00 26.68           H  
ATOM   1866  CZ  ARG B  27     -26.179 -44.188 -32.962  1.00 26.68           C  
ATOM   1867  N   ASN B  28     -21.466 -38.103 -36.456  1.00 27.73           N  
ATOM   1868  H   ASN B  28     -21.463 -38.312 -37.444  1.00 27.73           H  
ATOM   1869  CA  ASN B  28     -20.374 -37.297 -35.880  1.00 27.73           C  
ATOM   1870  HA  ASN B  28     -20.186 -37.677 -34.876  1.00 27.73           H  
ATOM   1871  C   ASN B  28     -20.740 -35.809 -35.692  1.00 27.73           C  
ATOM   1872  CB  ASN B  28     -19.072 -37.525 -36.663  1.00 27.73           C  
ATOM   1873  HB2 ASN B  28     -19.112 -37.015 -37.625  1.00 27.73           H  
ATOM   1874  HB3 ASN B  28     -18.920 -38.590 -36.835  1.00 27.73           H  
ATOM   1875  O   ASN B  28     -20.163 -34.938 -36.337  1.00 27.73           O  
ATOM   1876  CG  ASN B  28     -17.893 -37.020 -35.848  1.00 27.73           C  
ATOM   1877  ND2 ASN B  28     -17.339 -35.878 -36.172  1.00 27.73           N  
ATOM   1878 HD21 ASN B  28     -16.604 -35.542 -35.566  1.00 27.73           H  
ATOM   1879 HD22 ASN B  28     -17.808 -35.278 -36.836  1.00 27.73           H  
ATOM   1880  OD1 ASN B  28     -17.506 -37.629 -34.868  1.00 27.73           O  
ATOM   1881  N   GLY B  29     -21.733 -35.533 -34.840  1.00 28.03           N  
ATOM   1882  H   GLY B  29     -22.195 -36.316 -34.401  1.00 28.03           H  
ATOM   1883  CA  GLY B  29     -22.323 -34.198 -34.700  1.00 28.03           C  
ATOM   1884  HA2 GLY B  29     -23.406 -34.300 -34.767  1.00 28.03           H  
ATOM   1885  HA3 GLY B  29     -22.012 -33.564 -35.530  1.00 28.03           H  
ATOM   1886  C   GLY B  29     -22.026 -33.434 -33.408  1.00 28.03           C  
ATOM   1887  O   GLY B  29     -22.025 -32.214 -33.458  1.00 28.03           O  
ATOM   1888  N   LEU B  30     -21.849 -34.109 -32.261  1.00 30.71           N  
ATOM   1889  H   LEU B  30     -21.783 -35.116 -32.309  1.00 30.71           H  
ATOM   1890  CA  LEU B  30     -22.071 -33.476 -30.948  1.00 30.71           C  
ATOM   1891  HA  LEU B  30     -22.878 -32.755 -31.081  1.00 30.71           H  
ATOM   1892  C   LEU B  30     -20.925 -32.598 -30.423  1.00 30.71           C  
ATOM   1893  CB  LEU B  30     -22.553 -34.494 -29.892  1.00 30.71           C  
ATOM   1894  HB2 LEU B  30     -21.815 -35.293 -29.814  1.00 30.71           H  
ATOM   1895  HB3 LEU B  30     -22.602 -33.981 -28.932  1.00 30.71           H  
ATOM   1896  O   LEU B  30     -20.816 -31.441 -30.793  1.00 30.71           O  
ATOM   1897  CG  LEU B  30     -23.934 -35.120 -30.121  1.00 30.71           C  
ATOM   1898  HG  LEU B  30     -23.929 -35.686 -31.053  1.00 30.71           H  
ATOM   1899  CD1 LEU B  30     -24.221 -36.079 -28.963  1.00 30.71           C  
ATOM   1900 HD11 LEU B  30     -25.182 -36.568 -29.123  1.00 30.71           H  
ATOM   1901 HD12 LEU B  30     -24.254 -35.531 -28.021  1.00 30.71           H  
ATOM   1902 HD13 LEU B  30     -23.445 -36.841 -28.910  1.00 30.71           H  
ATOM   1903  CD2 LEU B  30     -25.056 -34.082 -30.169  1.00 30.71           C  
ATOM   1904 HD21 LEU B  30     -25.029 -33.454 -29.278  1.00 30.71           H  
ATOM   1905 HD22 LEU B  30     -24.949 -33.453 -31.052  1.00 30.71           H  
ATOM   1906 HD23 LEU B  30     -26.023 -34.582 -30.227  1.00 30.71           H  
ATOM   1907  N   VAL B  31     -20.167 -33.094 -29.440  1.00 32.16           N  
ATOM   1908  H   VAL B  31     -20.257 -34.073 -29.210  1.00 32.16           H  
ATOM   1909  CA  VAL B  31     -19.530 -32.223 -28.447  1.00 32.16           C  
ATOM   1910  HA  VAL B  31     -20.192 -31.370 -28.302  1.00 32.16           H  
ATOM   1911  C   VAL B  31     -18.228 -31.609 -28.952  1.00 32.16           C  
ATOM   1912  CB  VAL B  31     -19.414 -32.881 -27.055  1.00 32.16           C  
ATOM   1913  HB  VAL B  31     -18.830 -32.220 -26.415  1.00 32.16           H  
ATOM   1914  O   VAL B  31     -17.127 -32.016 -28.585  1.00 32.16           O  
ATOM   1915  CG1 VAL B  31     -20.802 -33.028 -26.413  1.00 32.16           C  
ATOM   1916 HG11 VAL B  31     -21.409 -33.742 -26.968  1.00 32.16           H  
ATOM   1917 HG12 VAL B  31     -21.303 -32.060 -26.397  1.00 32.16           H  
ATOM   1918 HG13 VAL B  31     -20.691 -33.375 -25.386  1.00 32.16           H  
ATOM   1919  CG2 VAL B  31     -18.757 -34.269 -27.055  1.00 32.16           C  
ATOM   1920 HG21 VAL B  31     -19.359 -34.986 -27.613  1.00 32.16           H  
ATOM   1921 HG22 VAL B  31     -17.763 -34.210 -27.499  1.00 32.16           H  
ATOM   1922 HG23 VAL B  31     -18.647 -34.615 -26.027  1.00 32.16           H  
ATOM   1923  N   ASN B  32     -18.375 -30.506 -29.683  1.00 32.01           N  
ATOM   1924  H   ASN B  32     -19.299 -30.318 -30.046  1.00 32.01           H  
ATOM   1925  CA  ASN B  32     -17.555 -29.330 -29.439  1.00 32.01           C  
ATOM   1926  HA  ASN B  32     -16.507 -29.599 -29.574  1.00 32.01           H  
ATOM   1927  C   ASN B  32     -17.741 -28.909 -27.970  1.00 32.01           C  
ATOM   1928  CB  ASN B  32     -17.896 -28.211 -30.450  1.00 32.01           C  
ATOM   1929  HB2 ASN B  32     -17.691 -28.562 -31.461  1.00 32.01           H  
ATOM   1930  HB3 ASN B  32     -17.245 -27.360 -30.250  1.00 32.01           H  
ATOM   1931  O   ASN B  32     -18.445 -27.956 -27.654  1.00 32.01           O  
ATOM   1932  CG  ASN B  32     -19.345 -27.732 -30.413  1.00 32.01           C  
ATOM   1933  ND2 ASN B  32     -19.585 -26.447 -30.519  1.00 32.01           N  
ATOM   1934 HD21 ASN B  32     -18.836 -25.775 -30.425  1.00 32.01           H  
ATOM   1935 HD22 ASN B  32     -20.540 -26.169 -30.344  1.00 32.01           H  
ATOM   1936  OD1 ASN B  32     -20.281 -28.505 -30.312  1.00 32.01           O  
ATOM   1937  N   SER B  33     -17.114 -29.651 -27.052  1.00 31.88           N  
ATOM   1938  H   SER B  33     -16.648 -30.494 -27.353  1.00 31.88           H  
ATOM   1939  CA  SER B  33     -16.837 -29.148 -25.717  1.00 31.88           C  
ATOM   1940  HA  SER B  33     -17.763 -28.815 -25.249  1.00 31.88           H  
ATOM   1941  C   SER B  33     -15.927 -27.949 -25.902  1.00 31.88           C  
ATOM   1942  CB  SER B  33     -16.181 -30.207 -24.826  1.00 31.88           C  
ATOM   1943  HB2 SER B  33     -15.327 -30.648 -25.342  1.00 31.88           H  
ATOM   1944  HB3 SER B  33     -15.832 -29.735 -23.908  1.00 31.88           H  
ATOM   1945  O   SER B  33     -14.709 -28.085 -26.002  1.00 31.88           O  
ATOM   1946  OG  SER B  33     -17.117 -31.217 -24.501  1.00 31.88           O  
ATOM   1947  HG  SER B  33     -17.876 -30.798 -24.088  1.00 31.88           H  
ATOM   1948  N   GLU B  34     -16.554 -26.781 -25.987  1.00 35.07           N  
ATOM   1949  H   GLU B  34     -17.556 -26.791 -26.117  1.00 35.07           H  
ATOM   1950  CA  GLU B  34     -15.943 -25.491 -25.750  1.00 35.07           C  
ATOM   1951  HA  GLU B  34     -15.123 -25.323 -26.448  1.00 35.07           H  
ATOM   1952  C   GLU B  34     -15.387 -25.562 -24.334  1.00 35.07           C  
ATOM   1953  CB  GLU B  34     -16.989 -24.378 -25.930  1.00 35.07           C  
ATOM   1954  HB2 GLU B  34     -16.574 -23.429 -25.589  1.00 35.07           H  
ATOM   1955  HB3 GLU B  34     -17.862 -24.616 -25.322  1.00 35.07           H  
ATOM   1956  O   GLU B  34     -16.055 -25.251 -23.347  1.00 35.07           O  
ATOM   1957  CG  GLU B  34     -17.394 -24.242 -27.408  1.00 35.07           C  
ATOM   1958  HG2 GLU B  34     -16.580 -23.755 -27.946  1.00 35.07           H  
ATOM   1959  HG3 GLU B  34     -17.524 -25.229 -27.852  1.00 35.07           H  
ATOM   1960  CD  GLU B  34     -18.705 -23.469 -27.599  1.00 35.07           C  
ATOM   1961  OE1 GLU B  34     -18.699 -22.522 -28.417  1.00 35.07           O  
ATOM   1962  OE2 GLU B  34     -19.719 -23.884 -26.994  1.00 35.07           O  
ATOM   1963  N   VAL B  35     -14.150 -26.057 -24.239  1.00 35.97           N  
ATOM   1964  H   VAL B  35     -13.743 -26.471 -25.065  1.00 35.97           H  
ATOM   1965  CA  VAL B  35     -13.316 -25.871 -23.068  1.00 35.97           C  
ATOM   1966  HA  VAL B  35     -13.893 -26.159 -22.189  1.00 35.97           H  
ATOM   1967  C   VAL B  35     -13.088 -24.372 -23.039  1.00 35.97           C  
ATOM   1968  CB  VAL B  35     -11.998 -26.686 -23.085  1.00 35.97           C  
ATOM   1969  HB  VAL B  35     -11.191 -26.107 -23.533  1.00 35.97           H  
ATOM   1970  O   VAL B  35     -12.163 -23.847 -23.658  1.00 35.97           O  
ATOM   1971  CG1 VAL B  35     -11.611 -27.024 -21.639  1.00 35.97           C  
ATOM   1972 HG11 VAL B  35     -10.653 -27.545 -21.626  1.00 35.97           H  
ATOM   1973 HG12 VAL B  35     -11.505 -26.102 -21.067  1.00 35.97           H  
ATOM   1974 HG13 VAL B  35     -12.373 -27.651 -21.177  1.00 35.97           H  
ATOM   1975  CG2 VAL B  35     -12.082 -28.006 -23.864  1.00 35.97           C  
ATOM   1976 HG21 VAL B  35     -12.217 -27.800 -24.926  1.00 35.97           H  
ATOM   1977 HG22 VAL B  35     -11.155 -28.566 -23.745  1.00 35.97           H  
ATOM   1978 HG23 VAL B  35     -12.918 -28.604 -23.502  1.00 35.97           H  
ATOM   1979  N   HIS B  36     -14.023 -23.672 -22.397  1.00 33.17           N  
ATOM   1980  H   HIS B  36     -14.863 -24.156 -22.115  1.00 33.17           H  
ATOM   1981  CA  HIS B  36     -13.825 -22.316 -21.952  1.00 33.17           C  
ATOM   1982  HA  HIS B  36     -13.634 -21.664 -22.804  1.00 33.17           H  
ATOM   1983  C   HIS B  36     -12.582 -22.378 -21.080  1.00 33.17           C  
ATOM   1984  CB  HIS B  36     -15.054 -21.802 -21.183  1.00 33.17           C  
ATOM   1985  HB2 HIS B  36     -15.524 -22.618 -20.633  1.00 33.17           H  
ATOM   1986  HB3 HIS B  36     -14.723 -21.068 -20.449  1.00 33.17           H  
ATOM   1987  O   HIS B  36     -12.637 -22.756 -19.909  1.00 33.17           O  
ATOM   1988  CG  HIS B  36     -16.075 -21.124 -22.060  1.00 33.17           C  
ATOM   1989  CD2 HIS B  36     -17.118 -21.710 -22.728  1.00 33.17           C  
ATOM   1990  HD2 HIS B  36     -17.353 -22.764 -22.746  1.00 33.17           H  
ATOM   1991  ND1 HIS B  36     -16.144 -19.770 -22.304  1.00 33.17           N  
ATOM   1992  HD1 HIS B  36     -15.524 -19.068 -21.927  1.00 33.17           H  
ATOM   1993  CE1 HIS B  36     -17.204 -19.544 -23.097  1.00 33.17           C  
ATOM   1994  HE1 HIS B  36     -17.520 -18.577 -23.459  1.00 33.17           H  
ATOM   1995  NE2 HIS B  36     -17.833 -20.694 -23.372  1.00 33.17           N  
ATOM   1996  N   ASN B  37     -11.447 -22.040 -21.684  1.00 32.30           N  
ATOM   1997  H   ASN B  37     -11.443 -21.960 -22.691  1.00 32.30           H  
ATOM   1998  CA  ASN B  37     -10.279 -21.634 -20.947  1.00 32.30           C  
ATOM   1999  HA  ASN B  37     -10.022 -22.392 -20.207  1.00 32.30           H  
ATOM   2000  C   ASN B  37     -10.697 -20.372 -20.197  1.00 32.30           C  
ATOM   2001  CB  ASN B  37      -9.083 -21.434 -21.895  1.00 32.30           C  
ATOM   2002  HB2 ASN B  37      -9.413 -20.977 -22.828  1.00 32.30           H  
ATOM   2003  HB3 ASN B  37      -8.377 -20.748 -21.425  1.00 32.30           H  
ATOM   2004  O   ASN B  37     -10.540 -19.249 -20.673  1.00 32.30           O  
ATOM   2005  CG  ASN B  37      -8.314 -22.712 -22.191  1.00 32.30           C  
ATOM   2006  ND2 ASN B  37      -7.447 -22.682 -23.173  1.00 32.30           N  
ATOM   2007 HD21 ASN B  37      -7.188 -21.784 -23.554  1.00 32.30           H  
ATOM   2008 HD22 ASN B  37      -6.885 -23.515 -23.281  1.00 32.30           H  
ATOM   2009  OD1 ASN B  37      -8.460 -23.747 -21.560  1.00 32.30           O  
ATOM   2010  N   GLU B  38     -11.212 -20.572 -18.984  1.00 33.93           N  
ATOM   2011  H   GLU B  38     -11.494 -21.514 -18.756  1.00 33.93           H  
ATOM   2012  CA  GLU B  38     -11.280 -19.569 -17.929  1.00 33.93           C  
ATOM   2013  HA  GLU B  38     -11.653 -18.649 -18.380  1.00 33.93           H  
ATOM   2014  C   GLU B  38      -9.862 -19.240 -17.408  1.00 33.93           C  
ATOM   2015  CB  GLU B  38     -12.288 -19.957 -16.833  1.00 33.93           C  
ATOM   2016  HB2 GLU B  38     -12.068 -20.961 -16.470  1.00 33.93           H  
ATOM   2017  HB3 GLU B  38     -12.178 -19.260 -16.003  1.00 33.93           H  
ATOM   2018  O   GLU B  38      -9.624 -19.006 -16.223  1.00 33.93           O  
ATOM   2019  CG  GLU B  38     -13.745 -19.878 -17.314  1.00 33.93           C  
ATOM   2020  HG2 GLU B  38     -13.927 -20.658 -18.053  1.00 33.93           H  
ATOM   2021  HG3 GLU B  38     -13.911 -18.913 -17.793  1.00 33.93           H  
ATOM   2022  CD  GLU B  38     -14.703 -20.037 -16.126  1.00 33.93           C  
ATOM   2023  OE1 GLU B  38     -15.091 -18.993 -15.551  1.00 33.93           O  
ATOM   2024  OE2 GLU B  38     -15.003 -21.197 -15.768  1.00 33.93           O  
ATOM   2025  N   ASP B  39      -8.945 -19.030 -18.358  1.00 35.22           N  
ATOM   2026  H   ASP B  39      -9.206 -19.279 -19.301  1.00 35.22           H  
ATOM   2027  CA  ASP B  39      -7.860 -18.055 -18.288  1.00 35.22           C  
ATOM   2028  HA  ASP B  39      -7.269 -18.257 -17.395  1.00 35.22           H  
ATOM   2029  C   ASP B  39      -8.415 -16.614 -18.162  1.00 35.22           C  
ATOM   2030  CB  ASP B  39      -6.939 -18.209 -19.511  1.00 35.22           C  
ATOM   2031  HB2 ASP B  39      -6.185 -17.423 -19.487  1.00 35.22           H  
ATOM   2032  HB3 ASP B  39      -7.530 -18.079 -20.417  1.00 35.22           H  
ATOM   2033  O   ASP B  39      -7.663 -15.650 -18.157  1.00 35.22           O  
ATOM   2034  CG  ASP B  39      -6.206 -19.557 -19.562  1.00 35.22           C  
ATOM   2035  OD1 ASP B  39      -5.760 -20.024 -18.488  1.00 35.22           O  
ATOM   2036  OD2 ASP B  39      -6.086 -20.099 -20.684  1.00 35.22           O  
ATOM   2037  N   GLY B  40      -9.726 -16.453 -17.914  1.00 33.95           N  
ATOM   2038  H   GLY B  40     -10.306 -17.265 -18.067  1.00 33.95           H  
ATOM   2039  CA  GLY B  40     -10.313 -15.371 -17.111  1.00 33.95           C  
ATOM   2040  HA2 GLY B  40     -11.379 -15.560 -16.989  1.00 33.95           H  
ATOM   2041  HA3 GLY B  40     -10.184 -14.426 -17.640  1.00 33.95           H  
ATOM   2042  C   GLY B  40      -9.690 -15.227 -15.710  1.00 33.95           C  
ATOM   2043  O   GLY B  40      -9.914 -14.224 -15.041  1.00 33.95           O  
ATOM   2044  N   ARG B  41      -8.789 -16.142 -15.319  1.00 33.04           N  
ATOM   2045  H   ARG B  41      -8.762 -17.002 -15.846  1.00 33.04           H  
ATOM   2046  CA  ARG B  41      -7.637 -15.828 -14.455  1.00 33.04           C  
ATOM   2047  HA  ARG B  41      -8.025 -15.281 -13.596  1.00 33.04           H  
ATOM   2048  C   ARG B  41      -6.605 -14.869 -15.077  1.00 33.04           C  
ATOM   2049  CB  ARG B  41      -6.951 -17.093 -13.938  1.00 33.04           C  
ATOM   2050  HB2 ARG B  41      -6.588 -17.678 -14.783  1.00 33.04           H  
ATOM   2051  HB3 ARG B  41      -6.094 -16.806 -13.328  1.00 33.04           H  
ATOM   2052  O   ARG B  41      -5.517 -14.734 -14.519  1.00 33.04           O  
ATOM   2053  CG  ARG B  41      -7.869 -17.955 -13.075  1.00 33.04           C  
ATOM   2054  HG2 ARG B  41      -8.618 -18.435 -13.705  1.00 33.04           H  
ATOM   2055  HG3 ARG B  41      -8.361 -17.346 -12.316  1.00 33.04           H  
ATOM   2056  CD  ARG B  41      -6.992 -19.009 -12.403  1.00 33.04           C  
ATOM   2057  HD2 ARG B  41      -6.367 -19.471 -13.168  1.00 33.04           H  
ATOM   2058  HD3 ARG B  41      -6.352 -18.522 -11.667  1.00 33.04           H  
ATOM   2059  NE  ARG B  41      -7.801 -20.052 -11.762  1.00 33.04           N  
ATOM   2060  HE  ARG B  41      -8.800 -19.985 -11.893  1.00 33.04           H  
ATOM   2061  NH1 ARG B  41      -6.042 -21.348 -11.067  1.00 33.04           N  
ATOM   2062 HH11 ARG B  41      -5.691 -22.223 -10.705  1.00 33.04           H  
ATOM   2063 HH12 ARG B  41      -5.415 -20.660 -11.461  1.00 33.04           H  
ATOM   2064  NH2 ARG B  41      -8.139 -22.077 -10.796  1.00 33.04           N  
ATOM   2065 HH21 ARG B  41      -7.782 -22.949 -10.431  1.00 33.04           H  
ATOM   2066 HH22 ARG B  41      -9.128 -21.971 -10.966  1.00 33.04           H  
ATOM   2067  CZ  ARG B  41      -7.324 -21.148 -11.207  1.00 33.04           C  
ATOM   2068  N   ASN B  42      -6.990 -14.046 -16.052  1.00 34.10           N  
ATOM   2069  H   ASN B  42      -7.750 -14.334 -16.652  1.00 34.10           H  
ATOM   2070  CA  ASN B  42      -6.683 -12.624 -15.988  1.00 34.10           C  
ATOM   2071  HA  ASN B  42      -5.607 -12.539 -15.836  1.00 34.10           H  
ATOM   2072  C   ASN B  42      -7.356 -12.010 -14.746  1.00 34.10           C  
ATOM   2073  CB  ASN B  42      -7.028 -11.884 -17.296  1.00 34.10           C  
ATOM   2074  HB2 ASN B  42      -6.651 -12.445 -18.151  1.00 34.10           H  
ATOM   2075  HB3 ASN B  42      -8.108 -11.773 -17.390  1.00 34.10           H  
ATOM   2076  O   ASN B  42      -8.194 -11.113 -14.820  1.00 34.10           O  
ATOM   2077  CG  ASN B  42      -6.355 -10.513 -17.301  1.00 34.10           C  
ATOM   2078  ND2 ASN B  42      -6.952  -9.503 -17.883  1.00 34.10           N  
ATOM   2079 HD21 ASN B  42      -6.556  -8.607 -17.636  1.00 34.10           H  
ATOM   2080 HD22 ASN B  42      -7.923  -9.564 -18.151  1.00 34.10           H  
ATOM   2081  OD1 ASN B  42      -5.270 -10.346 -16.770  1.00 34.10           O  
ATOM   2082  N   GLY B  43      -6.929 -12.477 -13.568  1.00 33.49           N  
ATOM   2083  H   GLY B  43      -6.247 -13.220 -13.620  1.00 33.49           H  
ATOM   2084  CA  GLY B  43      -6.732 -11.546 -12.487  1.00 33.49           C  
ATOM   2085  HA2 GLY B  43      -7.654 -11.013 -12.255  1.00 33.49           H  
ATOM   2086  HA3 GLY B  43      -6.346 -12.052 -11.602  1.00 33.49           H  
ATOM   2087  C   GLY B  43      -5.686 -10.598 -13.026  1.00 33.49           C  
ATOM   2088  O   GLY B  43      -4.506 -10.946 -13.016  1.00 33.49           O  
ATOM   2089  N   ASP B  44      -6.153  -9.463 -13.553  1.00 30.70           N  
ATOM   2090  H   ASP B  44      -7.145  -9.380 -13.725  1.00 30.70           H  
ATOM   2091  CA  ASP B  44      -5.312  -8.334 -13.884  1.00 30.70           C  
ATOM   2092  HA  ASP B  44      -4.661  -8.583 -14.722  1.00 30.70           H  
ATOM   2093  C   ASP B  44      -4.482  -8.082 -12.628  1.00 30.70           C  
ATOM   2094  CB  ASP B  44      -6.151  -7.091 -14.244  1.00 30.70           C  
ATOM   2095  HB2 ASP B  44      -6.940  -6.960 -13.503  1.00 30.70           H  
ATOM   2096  HB3 ASP B  44      -5.505  -6.214 -14.190  1.00 30.70           H  
ATOM   2097  O   ASP B  44      -4.946  -7.480 -11.653  1.00 30.70           O  
ATOM   2098  CG  ASP B  44      -6.762  -7.121 -15.649  1.00 30.70           C  
ATOM   2099  OD1 ASP B  44      -5.984  -7.155 -16.627  1.00 30.70           O  
ATOM   2100  OD2 ASP B  44      -8.006  -7.044 -15.743  1.00 30.70           O  
ATOM   2101  N   VAL B  45      -3.238  -8.570 -12.640  1.00 37.94           N  
ATOM   2102  H   VAL B  45      -3.008  -9.212 -13.385  1.00 37.94           H  
ATOM   2103  CA  VAL B  45      -2.173  -8.103 -11.760  1.00 37.94           C  
ATOM   2104  HA  VAL B  45      -2.553  -8.028 -10.741  1.00 37.94           H  
ATOM   2105  C   VAL B  45      -1.890  -6.714 -12.295  1.00 37.94           C  
ATOM   2106  CB  VAL B  45      -0.936  -9.025 -11.774  1.00 37.94           C  
ATOM   2107  HB  VAL B  45      -0.456  -8.999 -12.752  1.00 37.94           H  
ATOM   2108  O   VAL B  45      -0.946  -6.522 -13.060  1.00 37.94           O  
ATOM   2109  CG1 VAL B  45       0.069  -8.567 -10.706  1.00 37.94           C  
ATOM   2110 HG11 VAL B  45      -0.388  -8.607  -9.717  1.00 37.94           H  
ATOM   2111 HG12 VAL B  45       0.392  -7.547 -10.913  1.00 37.94           H  
ATOM   2112 HG13 VAL B  45       0.946  -9.214 -10.726  1.00 37.94           H  
ATOM   2113  CG2 VAL B  45      -1.299 -10.484 -11.474  1.00 37.94           C  
ATOM   2114 HG21 VAL B  45      -0.395 -11.093 -11.433  1.00 37.94           H  
ATOM   2115 HG22 VAL B  45      -1.832 -10.551 -10.526  1.00 37.94           H  
ATOM   2116 HG23 VAL B  45      -1.936 -10.878 -12.266  1.00 37.94           H  
ATOM   2117  N   SER B  46      -2.848  -5.817 -12.025  1.00 33.90           N  
ATOM   2118  H   SER B  46      -3.600  -6.144 -11.436  1.00 33.90           H  
ATOM   2119  CA  SER B  46      -3.152  -4.631 -12.816  1.00 33.90           C  
ATOM   2120  HA  SER B  46      -3.577  -4.926 -13.775  1.00 33.90           H  
ATOM   2121  C   SER B  46      -1.843  -3.935 -13.027  1.00 33.90           C  
ATOM   2122  CB  SER B  46      -4.149  -3.728 -12.073  1.00 33.90           C  
ATOM   2123  HB2 SER B  46      -5.127  -4.211 -12.072  1.00 33.90           H  
ATOM   2124  HB3 SER B  46      -4.235  -2.777 -12.598  1.00 33.90           H  
ATOM   2125  O   SER B  46      -1.264  -3.569 -12.010  1.00 33.90           O  
ATOM   2126  OG  SER B  46      -3.756  -3.496 -10.731  1.00 33.90           O  
ATOM   2127  HG  SER B  46      -2.805  -3.362 -10.736  1.00 33.90           H  
ATOM   2128  N   GLN B  47      -1.365  -3.914 -14.282  1.00 33.36           N  
ATOM   2129  H   GLN B  47      -1.968  -4.297 -14.995  1.00 33.36           H  
ATOM   2130  CA  GLN B  47       0.054  -3.816 -14.647  1.00 33.36           C  
ATOM   2131  HA  GLN B  47       0.580  -4.622 -14.134  1.00 33.36           H  
ATOM   2132  C   GLN B  47       0.661  -2.511 -14.160  1.00 33.36           C  
ATOM   2133  CB  GLN B  47       0.272  -4.055 -16.139  1.00 33.36           C  
ATOM   2134  HB2 GLN B  47       0.117  -5.111 -16.359  1.00 33.36           H  
ATOM   2135  HB3 GLN B  47       1.309  -3.815 -16.374  1.00 33.36           H  
ATOM   2136  O   GLN B  47       0.805  -1.503 -14.855  1.00 33.36           O  
ATOM   2137  CG  GLN B  47      -0.673  -3.231 -17.023  1.00 33.36           C  
ATOM   2138  HG2 GLN B  47      -1.631  -3.743 -17.113  1.00 33.36           H  
ATOM   2139  HG3 GLN B  47      -0.852  -2.244 -16.595  1.00 33.36           H  
ATOM   2140  CD  GLN B  47      -0.073  -3.048 -18.401  1.00 33.36           C  
ATOM   2141  NE2 GLN B  47       0.832  -2.108 -18.563  1.00 33.36           N  
ATOM   2142 HE21 GLN B  47       1.112  -1.541 -17.775  1.00 33.36           H  
ATOM   2143 HE22 GLN B  47       1.230  -2.032 -19.488  1.00 33.36           H  
ATOM   2144  OE1 GLN B  47      -0.380  -3.753 -19.341  1.00 33.36           O  
ATOM   2145  N   PHE B  48       0.928  -2.577 -12.878  1.00 38.21           N  
ATOM   2146  H   PHE B  48       0.667  -3.438 -12.420  1.00 38.21           H  
ATOM   2147  CA  PHE B  48       1.141  -1.477 -12.003  1.00 38.21           C  
ATOM   2148  HA  PHE B  48       0.373  -0.719 -12.155  1.00 38.21           H  
ATOM   2149  C   PHE B  48       2.518  -0.978 -12.397  1.00 38.21           C  
ATOM   2150  CB  PHE B  48       1.077  -2.048 -10.591  1.00 38.21           C  
ATOM   2151  HB2 PHE B  48       1.387  -3.093 -10.592  1.00 38.21           H  
ATOM   2152  HB3 PHE B  48       1.880  -1.516 -10.080  1.00 38.21           H  
ATOM   2153  O   PHE B  48       3.469  -1.770 -12.339  1.00 38.21           O  
ATOM   2154  CG  PHE B  48      -0.211  -1.902  -9.781  1.00 38.21           C  
ATOM   2155  CD1 PHE B  48      -0.919  -0.683  -9.738  1.00 38.21           C  
ATOM   2156  HD1 PHE B  48      -0.593   0.153 -10.339  1.00 38.21           H  
ATOM   2157  CD2 PHE B  48      -0.639  -2.969  -8.963  1.00 38.21           C  
ATOM   2158  HD2 PHE B  48      -0.109  -3.910  -8.991  1.00 38.21           H  
ATOM   2159  CE1 PHE B  48      -2.018  -0.526  -8.872  1.00 38.21           C  
ATOM   2160  HE1 PHE B  48      -2.546   0.416  -8.838  1.00 38.21           H  
ATOM   2161  CE2 PHE B  48      -1.744  -2.817  -8.106  1.00 38.21           C  
ATOM   2162  HE2 PHE B  48      -2.068  -3.645  -7.492  1.00 38.21           H  
ATOM   2163  CZ  PHE B  48      -2.428  -1.591  -8.053  1.00 38.21           C  
ATOM   2164  HZ  PHE B  48      -3.277  -1.474  -7.394  1.00 38.21           H  
ATOM   2165  N   PRO B  49       2.614   0.250 -12.937  1.00 36.36           N  
ATOM   2166  CA  PRO B  49       3.841   0.698 -13.556  1.00 36.36           C  
ATOM   2167  HA  PRO B  49       4.066   0.085 -14.429  1.00 36.36           H  
ATOM   2168  C   PRO B  49       4.937   0.541 -12.516  1.00 36.36           C  
ATOM   2169  CB  PRO B  49       3.597   2.147 -13.986  1.00 36.36           C  
ATOM   2170  HB2 PRO B  49       4.483   2.770 -13.860  1.00 36.36           H  
ATOM   2171  HB3 PRO B  49       3.269   2.163 -15.026  1.00 36.36           H  
ATOM   2172  O   PRO B  49       4.829   1.081 -11.416  1.00 36.36           O  
ATOM   2173  CG  PRO B  49       2.447   2.605 -13.087  1.00 36.36           C  
ATOM   2174  HG2 PRO B  49       1.853   3.391 -13.553  1.00 36.36           H  
ATOM   2175  HG3 PRO B  49       2.839   2.939 -12.126  1.00 36.36           H  
ATOM   2176  CD  PRO B  49       1.638   1.325 -12.888  1.00 36.36           C  
ATOM   2177  HD2 PRO B  49       1.127   1.357 -11.926  1.00 36.36           H  
ATOM   2178  HD3 PRO B  49       0.922   1.203 -13.701  1.00 36.36           H  
ATOM   2179  N   TYR B  50       5.961  -0.242 -12.855  1.00 35.78           N  
ATOM   2180  H   TYR B  50       5.926  -0.736 -13.735  1.00 35.78           H  
ATOM   2181  CA  TYR B  50       7.104  -0.464 -11.983  1.00 35.78           C  
ATOM   2182  HA  TYR B  50       6.735  -0.625 -10.970  1.00 35.78           H  
ATOM   2183  C   TYR B  50       7.928   0.823 -11.994  1.00 35.78           C  
ATOM   2184  CB  TYR B  50       7.864  -1.729 -12.410  1.00 35.78           C  
ATOM   2185  HB2 TYR B  50       8.532  -1.509 -13.244  1.00 35.78           H  
ATOM   2186  HB3 TYR B  50       7.142  -2.461 -12.773  1.00 35.78           H  
ATOM   2187  O   TYR B  50       8.957   0.930 -12.656  1.00 35.78           O  
ATOM   2188  CG  TYR B  50       8.645  -2.379 -11.283  1.00 35.78           C  
ATOM   2189  CD1 TYR B  50       9.947  -1.947 -10.965  1.00 35.78           C  
ATOM   2190  HD1 TYR B  50      10.393  -1.137 -11.523  1.00 35.78           H  
ATOM   2191  CD2 TYR B  50       8.056  -3.430 -10.552  1.00 35.78           C  
ATOM   2192  HD2 TYR B  50       7.049  -3.747 -10.781  1.00 35.78           H  
ATOM   2193  CE1 TYR B  50      10.672  -2.584  -9.936  1.00 35.78           C  
ATOM   2194  HE1 TYR B  50      11.676  -2.257  -9.710  1.00 35.78           H  
ATOM   2195  CE2 TYR B  50       8.775  -4.069  -9.525  1.00 35.78           C  
ATOM   2196  HE2 TYR B  50       8.329  -4.879  -8.966  1.00 35.78           H  
ATOM   2197  OH  TYR B  50      10.783  -4.282  -8.238  1.00 35.78           O  
ATOM   2198  HH  TYR B  50      11.671  -3.926  -8.162  1.00 35.78           H  
ATOM   2199  CZ  TYR B  50      10.087  -3.653  -9.222  1.00 35.78           C  
ATOM   2200  N   VAL B  51       7.388   1.856 -11.346  1.00 45.16           N  
ATOM   2201  H   VAL B  51       6.489   1.712 -10.908  1.00 45.16           H  
ATOM   2202  CA  VAL B  51       8.013   3.159 -11.237  1.00 45.16           C  
ATOM   2203  HA  VAL B  51       8.315   3.491 -12.231  1.00 45.16           H  
ATOM   2204  C   VAL B  51       9.246   2.922 -10.395  1.00 45.16           C  
ATOM   2205  CB  VAL B  51       7.081   4.222 -10.630  1.00 45.16           C  
ATOM   2206  HB  VAL B  51       6.790   3.910  -9.627  1.00 45.16           H  
ATOM   2207  O   VAL B  51       9.163   2.615  -9.204  1.00 45.16           O  
ATOM   2208  CG1 VAL B  51       7.799   5.577 -10.572  1.00 45.16           C  
ATOM   2209 HG11 VAL B  51       8.661   5.515  -9.908  1.00 45.16           H  
ATOM   2210 HG12 VAL B  51       8.137   5.865 -11.567  1.00 45.16           H  
ATOM   2211 HG13 VAL B  51       7.122   6.343 -10.194  1.00 45.16           H  
ATOM   2212  CG2 VAL B  51       5.802   4.430 -11.452  1.00 45.16           C  
ATOM   2213 HG21 VAL B  51       5.194   3.525 -11.427  1.00 45.16           H  
ATOM   2214 HG22 VAL B  51       5.212   5.240 -11.023  1.00 45.16           H  
ATOM   2215 HG23 VAL B  51       6.054   4.668 -12.485  1.00 45.16           H  
ATOM   2216  N   GLU B  52      10.400   2.999 -11.048  1.00 42.61           N  
ATOM   2217  H   GLU B  52      10.393   3.113 -12.051  1.00 42.61           H  
ATOM   2218  CA  GLU B  52      11.679   2.862 -10.383  1.00 42.61           C  
ATOM   2219  HA  GLU B  52      11.647   1.964  -9.766  1.00 42.61           H  
ATOM   2220  C   GLU B  52      11.868   4.069  -9.467  1.00 42.61           C  
ATOM   2221  CB  GLU B  52      12.808   2.671 -11.398  1.00 42.61           C  
ATOM   2222  HB2 GLU B  52      12.918   3.568 -12.007  1.00 42.61           H  
ATOM   2223  HB3 GLU B  52      12.563   1.827 -12.042  1.00 42.61           H  
ATOM   2224  O   GLU B  52      12.318   5.148  -9.854  1.00 42.61           O  
ATOM   2225  CG  GLU B  52      14.111   2.369 -10.645  1.00 42.61           C  
ATOM   2226  HG2 GLU B  52      13.931   1.536  -9.966  1.00 42.61           H  
ATOM   2227  HG3 GLU B  52      14.390   3.233 -10.042  1.00 42.61           H  
ATOM   2228  CD  GLU B  52      15.279   2.015 -11.570  1.00 42.61           C  
ATOM   2229  OE1 GLU B  52      16.228   1.389 -11.045  1.00 42.61           O  
ATOM   2230  OE2 GLU B  52      15.234   2.386 -12.763  1.00 42.61           O  
ATOM   2231  N   PHE B  53      11.450   3.880  -8.223  1.00 48.77           N  
ATOM   2232  H   PHE B  53      10.892   3.056  -8.053  1.00 48.77           H  
ATOM   2233  CA  PHE B  53      11.556   4.863  -7.169  1.00 48.77           C  
ATOM   2234  HA  PHE B  53      11.221   5.826  -7.552  1.00 48.77           H  
ATOM   2235  C   PHE B  53      13.013   5.030  -6.762  1.00 48.77           C  
ATOM   2236  CB  PHE B  53      10.645   4.429  -6.020  1.00 48.77           C  
ATOM   2237  HB2 PHE B  53      10.876   3.390  -5.785  1.00 48.77           H  
ATOM   2238  HB3 PHE B  53      10.866   5.022  -5.133  1.00 48.77           H  
ATOM   2239  O   PHE B  53      13.499   4.417  -5.806  1.00 48.77           O  
ATOM   2240  CG  PHE B  53       9.172   4.558  -6.340  1.00 48.77           C  
ATOM   2241  CD1 PHE B  53       8.661   5.753  -6.876  1.00 48.77           C  
ATOM   2242  HD1 PHE B  53       9.294   6.619  -7.006  1.00 48.77           H  
ATOM   2243  CD2 PHE B  53       8.330   3.441  -6.209  1.00 48.77           C  
ATOM   2244  HD2 PHE B  53       8.721   2.506  -5.836  1.00 48.77           H  
ATOM   2245  CE1 PHE B  53       7.342   5.790  -7.347  1.00 48.77           C  
ATOM   2246  HE1 PHE B  53       6.987   6.668  -7.867  1.00 48.77           H  
ATOM   2247  CE2 PHE B  53       6.990   3.505  -6.621  1.00 48.77           C  
ATOM   2248  HE2 PHE B  53       6.357   2.634  -6.536  1.00 48.77           H  
ATOM   2249  CZ  PHE B  53       6.497   4.679  -7.204  1.00 48.77           C  
ATOM   2250  HZ  PHE B  53       5.486   4.709  -7.580  1.00 48.77           H  
ATOM   2251  N   THR B  54      13.704   5.912  -7.481  1.00 50.67           N  
ATOM   2252  H   THR B  54      13.279   6.277  -8.322  1.00 50.67           H  
ATOM   2253  CA  THR B  54      15.010   6.420  -7.075  1.00 50.67           C  
ATOM   2254  HA  THR B  54      15.703   5.579  -7.073  1.00 50.67           H  
ATOM   2255  C   THR B  54      14.895   6.967  -5.646  1.00 50.67           C  
ATOM   2256  CB  THR B  54      15.559   7.474  -8.053  1.00 50.67           C  
ATOM   2257  HB  THR B  54      16.572   7.733  -7.744  1.00 50.67           H  
ATOM   2258  O   THR B  54      13.916   7.614  -5.259  1.00 50.67           O  
ATOM   2259  CG2 THR B  54      15.611   6.983  -9.500  1.00 50.67           C  
ATOM   2260 HG21 THR B  54      16.087   7.736 -10.128  1.00 50.67           H  
ATOM   2261 HG22 THR B  54      16.191   6.062  -9.557  1.00 50.67           H  
ATOM   2262 HG23 THR B  54      14.607   6.791  -9.879  1.00 50.67           H  
ATOM   2263  OG1 THR B  54      14.775   8.636  -7.993  1.00 50.67           O  
ATOM   2264  HG1 THR B  54      14.880   9.144  -8.801  1.00 50.67           H  
ATOM   2265  N   GLY B  55      15.874   6.650  -4.795  1.00 55.91           N  
ATOM   2266  H   GLY B  55      16.621   6.060  -5.134  1.00 55.91           H  
ATOM   2267  CA  GLY B  55      15.739   6.854  -3.345  1.00 55.91           C  
ATOM   2268  HA2 GLY B  55      14.850   6.328  -2.998  1.00 55.91           H  
ATOM   2269  HA3 GLY B  55      16.609   6.424  -2.848  1.00 55.91           H  
ATOM   2270  C   GLY B  55      15.619   8.318  -2.897  1.00 55.91           C  
ATOM   2271  O   GLY B  55      15.234   8.574  -1.759  1.00 55.91           O  
ATOM   2272  N   ARG B  56      15.946   9.278  -3.773  1.00 61.88           N  
ATOM   2273  H   ARG B  56      16.147   8.985  -4.718  1.00 61.88           H  
ATOM   2274  CA  ARG B  56      15.811  10.720  -3.512  1.00 61.88           C  
ATOM   2275  HA  ARG B  56      16.198  10.954  -2.520  1.00 61.88           H  
ATOM   2276  C   ARG B  56      14.344  11.127  -3.497  1.00 61.88           C  
ATOM   2277  CB  ARG B  56      16.572  11.529  -4.579  1.00 61.88           C  
ATOM   2278  HB2 ARG B  56      16.329  12.586  -4.472  1.00 61.88           H  
ATOM   2279  HB3 ARG B  56      16.226  11.221  -5.566  1.00 61.88           H  
ATOM   2280  O   ARG B  56      13.885  11.679  -2.499  1.00 61.88           O  
ATOM   2281  CG  ARG B  56      18.099  11.362  -4.528  1.00 61.88           C  
ATOM   2282  HG2 ARG B  56      18.354  10.305  -4.456  1.00 61.88           H  
ATOM   2283  HG3 ARG B  56      18.509  11.741  -5.464  1.00 61.88           H  
ATOM   2284  CD  ARG B  56      18.738  12.131  -3.361  1.00 61.88           C  
ATOM   2285  HD2 ARG B  56      18.282  11.797  -2.428  1.00 61.88           H  
ATOM   2286  HD3 ARG B  56      18.527  13.195  -3.469  1.00 61.88           H  
ATOM   2287  NE  ARG B  56      20.197  11.905  -3.280  1.00 61.88           N  
ATOM   2288  HE  ARG B  56      20.511  11.281  -2.550  1.00 61.88           H  
ATOM   2289  NH1 ARG B  56      20.860  13.267  -5.015  1.00 61.88           N  
ATOM   2290 HH11 ARG B  56      19.896  13.519  -5.180  1.00 61.88           H  
ATOM   2291 HH12 ARG B  56      21.586  13.649  -5.603  1.00 61.88           H  
ATOM   2292  NH2 ARG B  56      22.389  12.128  -3.859  1.00 61.88           N  
ATOM   2293 HH21 ARG B  56      22.655  11.496  -3.117  1.00 61.88           H  
ATOM   2294 HH22 ARG B  56      23.102  12.534  -4.449  1.00 61.88           H  
ATOM   2295  CZ  ARG B  56      21.136  12.435  -4.049  1.00 61.88           C  
ATOM   2296  N   ASP B  57      13.611  10.770  -4.544  1.00 63.65           N  
ATOM   2297  H   ASP B  57      14.071  10.290  -5.305  1.00 63.65           H  
ATOM   2298  CA  ASP B  57      12.267  11.280  -4.832  1.00 63.65           C  
ATOM   2299  HA  ASP B  57      12.113  12.189  -4.251  1.00 63.65           H  
ATOM   2300  C   ASP B  57      11.170  10.306  -4.402  1.00 63.65           C  
ATOM   2301  CB  ASP B  57      12.190  11.690  -6.308  1.00 63.65           C  
ATOM   2302  HB2 ASP B  57      12.253  10.800  -6.934  1.00 63.65           H  
ATOM   2303  HB3 ASP B  57      11.241  12.190  -6.501  1.00 63.65           H  
ATOM   2304  O   ASP B  57      10.041  10.361  -4.883  1.00 63.65           O  
ATOM   2305  CG  ASP B  57      13.338  12.646  -6.640  1.00 63.65           C  
ATOM   2306  OD1 ASP B  57      13.520  13.612  -5.863  1.00 63.65           O  
ATOM   2307  OD2 ASP B  57      14.108  12.331  -7.573  1.00 63.65           O  
ATOM   2308  N   SER B  58      11.491   9.413  -3.465  1.00 73.75           N  
ATOM   2309  H   SER B  58      12.437   9.408  -3.112  1.00 73.75           H  
ATOM   2310  CA  SER B  58      10.568   8.423  -2.930  1.00 73.75           C  
ATOM   2311  HA  SER B  58       9.552   8.728  -3.183  1.00 73.75           H  
ATOM   2312  C   SER B  58      10.609   8.319  -1.411  1.00 73.75           C  
ATOM   2313  CB  SER B  58      10.807   7.069  -3.590  1.00 73.75           C  
ATOM   2314  HB2 SER B  58      10.601   7.167  -4.656  1.00 73.75           H  
ATOM   2315  HB3 SER B  58      10.108   6.346  -3.168  1.00 73.75           H  
ATOM   2316  O   SER B  58      11.630   8.548  -0.760  1.00 73.75           O  
ATOM   2317  OG  SER B  58      12.137   6.607  -3.412  1.00 73.75           O  
ATOM   2318  HG  SER B  58      12.673   7.021  -4.093  1.00 73.75           H  
ATOM   2319  N   VAL B  59       9.458   7.960  -0.854  1.00 74.13           N  
ATOM   2320  H   VAL B  59       8.680   7.787  -1.474  1.00 74.13           H  
ATOM   2321  CA  VAL B  59       9.286   7.526   0.530  1.00 74.13           C  
ATOM   2322  HA  VAL B  59      10.168   7.811   1.104  1.00 74.13           H  
ATOM   2323  C   VAL B  59       9.192   6.005   0.575  1.00 74.13           C  
ATOM   2324  CB  VAL B  59       8.067   8.194   1.199  1.00 74.13           C  
ATOM   2325  HB  VAL B  59       7.986   7.806   2.215  1.00 74.13           H  
ATOM   2326  O   VAL B  59       8.821   5.352  -0.407  1.00 74.13           O  
ATOM   2327  CG1 VAL B  59       8.280   9.707   1.295  1.00 74.13           C  
ATOM   2328 HG11 VAL B  59       7.467  10.157   1.865  1.00 74.13           H  
ATOM   2329 HG12 VAL B  59       9.224   9.922   1.796  1.00 74.13           H  
ATOM   2330 HG13 VAL B  59       8.278  10.143   0.296  1.00 74.13           H  
ATOM   2331  CG2 VAL B  59       6.738   7.930   0.479  1.00 74.13           C  
ATOM   2332 HG21 VAL B  59       6.744   8.369  -0.518  1.00 74.13           H  
ATOM   2333 HG22 VAL B  59       6.557   6.857   0.406  1.00 74.13           H  
ATOM   2334 HG23 VAL B  59       5.925   8.376   1.052  1.00 74.13           H  
ATOM   2335  N   THR B  60       9.513   5.417   1.724  1.00 75.77           N  
ATOM   2336  H   THR B  60       9.745   5.982   2.529  1.00 75.77           H  
ATOM   2337  CA  THR B  60       9.127   4.033   2.003  1.00 75.77           C  
ATOM   2338  HA  THR B  60       9.536   3.385   1.228  1.00 75.77           H  
ATOM   2339  C   THR B  60       7.606   3.930   1.955  1.00 75.77           C  
ATOM   2340  CB  THR B  60       9.658   3.560   3.366  1.00 75.77           C  
ATOM   2341  HB  THR B  60       9.118   2.667   3.679  1.00 75.77           H  
ATOM   2342  O   THR B  60       6.884   4.764   2.496  1.00 75.77           O  
ATOM   2343  CG2 THR B  60      11.149   3.241   3.285  1.00 75.77           C  
ATOM   2344 HG21 THR B  60      11.318   2.455   2.550  1.00 75.77           H  
ATOM   2345 HG22 THR B  60      11.710   4.132   3.003  1.00 75.77           H  
ATOM   2346 HG23 THR B  60      11.500   2.891   4.256  1.00 75.77           H  
ATOM   2347  OG1 THR B  60       9.515   4.571   4.335  1.00 75.77           O  
ATOM   2348  HG1 THR B  60       9.634   4.183   5.205  1.00 75.77           H  
ATOM   2349  N   CYS B  61       7.097   2.907   1.277  1.00 70.22           N  
ATOM   2350  H   CYS B  61       7.719   2.244   0.836  1.00 70.22           H  
ATOM   2351  CA  CYS B  61       5.673   2.618   1.285  1.00 70.22           C  
ATOM   2352  HA  CYS B  61       5.122   3.483   0.917  1.00 70.22           H  
ATOM   2353  C   CYS B  61       5.245   2.276   2.718  1.00 70.22           C  
ATOM   2354  CB  CYS B  61       5.466   1.425   0.360  1.00 70.22           C  
ATOM   2355  HB2 CYS B  61       5.712   1.725  -0.658  1.00 70.22           H  
ATOM   2356  HB3 CYS B  61       6.138   0.623   0.668  1.00 70.22           H  
ATOM   2357  O   CYS B  61       5.789   1.309   3.247  1.00 70.22           O  
ATOM   2358  SG  CYS B  61       3.773   0.811   0.488  1.00 70.22           S  
ATOM   2359  HG  CYS B  61       3.173   1.912   0.026  1.00 70.22           H  
ATOM   2360  N   PRO B  62       4.276   2.973   3.339  1.00 70.10           N  
ATOM   2361  CA  PRO B  62       3.879   2.671   4.710  1.00 70.10           C  
ATOM   2362  HA  PRO B  62       4.763   2.612   5.345  1.00 70.10           H  
ATOM   2363  C   PRO B  62       3.136   1.329   4.821  1.00 70.10           C  
ATOM   2364  CB  PRO B  62       3.035   3.870   5.157  1.00 70.10           C  
ATOM   2365  HB2 PRO B  62       2.260   3.588   5.869  1.00 70.10           H  
ATOM   2366  HB3 PRO B  62       3.689   4.623   5.598  1.00 70.10           H  
ATOM   2367  O   PRO B  62       3.186   0.691   5.859  1.00 70.10           O  
ATOM   2368  CG  PRO B  62       2.448   4.416   3.856  1.00 70.10           C  
ATOM   2369  HG2 PRO B  62       1.546   3.862   3.598  1.00 70.10           H  
ATOM   2370  HG3 PRO B  62       2.235   5.482   3.922  1.00 70.10           H  
ATOM   2371  CD  PRO B  62       3.540   4.120   2.830  1.00 70.10           C  
ATOM   2372  HD2 PRO B  62       3.070   3.880   1.876  1.00 70.10           H  
ATOM   2373  HD3 PRO B  62       4.206   4.977   2.735  1.00 70.10           H  
ATOM   2374  N   THR B  63       2.492   0.846   3.751  1.00 69.75           N  
ATOM   2375  H   THR B  63       2.445   1.422   2.923  1.00 69.75           H  
ATOM   2376  CA  THR B  63       1.731  -0.419   3.759  1.00 69.75           C  
ATOM   2377  HA  THR B  63       1.006  -0.402   4.572  1.00 69.75           H  
ATOM   2378  C   THR B  63       2.592  -1.658   3.972  1.00 69.75           C  
ATOM   2379  CB  THR B  63       1.006  -0.602   2.424  1.00 69.75           C  
ATOM   2380  HB  THR B  63       1.748  -0.626   1.626  1.00 69.75           H  
ATOM   2381  O   THR B  63       2.317  -2.468   4.847  1.00 69.75           O  
ATOM   2382  CG2 THR B  63       0.235  -1.917   2.349  1.00 69.75           C  
ATOM   2383 HG21 THR B  63       0.939  -2.746   2.277  1.00 69.75           H  
ATOM   2384 HG22 THR B  63      -0.363  -2.062   3.249  1.00 69.75           H  
ATOM   2385 HG23 THR B  63      -0.383  -1.941   1.451  1.00 69.75           H  
ATOM   2386  OG1 THR B  63       0.168   0.497   2.157  1.00 69.75           O  
ATOM   2387  HG1 THR B  63      -0.434   0.609   2.896  1.00 69.75           H  
ATOM   2388  N   CYS B  64       3.593  -1.840   3.113  1.00 71.96           N  
ATOM   2389  H   CYS B  64       3.746  -1.141   2.400  1.00 71.96           H  
ATOM   2390  CA  CYS B  64       4.541  -2.952   3.181  1.00 71.96           C  
ATOM   2391  HA  CYS B  64       4.125  -3.770   3.769  1.00 71.96           H  
ATOM   2392  C   CYS B  64       5.852  -2.540   3.833  1.00 71.96           C  
ATOM   2393  CB  CYS B  64       4.819  -3.446   1.775  1.00 71.96           C  
ATOM   2394  HB2 CYS B  64       5.495  -4.300   1.821  1.00 71.96           H  
ATOM   2395  HB3 CYS B  64       3.878  -3.766   1.327  1.00 71.96           H  
ATOM   2396  O   CYS B  64       6.774  -3.345   3.943  1.00 71.96           O  
ATOM   2397  SG  CYS B  64       5.627  -2.120   0.849  1.00 71.96           S  
ATOM   2398  HG  CYS B  64       6.657  -1.971   1.686  1.00 71.96           H  
ATOM   2399  N   GLN B  65       5.954  -1.274   4.228  1.00 74.57           N  
ATOM   2400  H   GLN B  65       5.169  -0.653   4.098  1.00 74.57           H  
ATOM   2401  CA  GLN B  65       7.021  -0.786   5.074  1.00 74.57           C  
ATOM   2402  HA  GLN B  65       6.826   0.267   5.280  1.00 74.57           H  
ATOM   2403  C   GLN B  65       8.404  -0.872   4.400  1.00 74.57           C  
ATOM   2404  CB  GLN B  65       6.938  -1.527   6.408  1.00 74.57           C  
ATOM   2405  HB2 GLN B  65       7.437  -0.852   7.104  1.00 74.57           H  
ATOM   2406  HB3 GLN B  65       7.561  -2.418   6.325  1.00 74.57           H  
ATOM   2407  O   GLN B  65       9.396  -1.252   5.011  1.00 74.57           O  
ATOM   2408  CG  GLN B  65       5.527  -1.963   6.939  1.00 74.57           C  
ATOM   2409  HG2 GLN B  65       4.868  -2.325   6.150  1.00 74.57           H  
ATOM   2410  HG3 GLN B  65       5.014  -1.111   7.385  1.00 74.57           H  
ATOM   2411  CD  GLN B  65       5.601  -3.133   7.923  1.00 74.57           C  
ATOM   2412  NE2 GLN B  65       6.241  -4.216   7.544  1.00 74.57           N  
ATOM   2413 HE21 GLN B  65       6.719  -4.230   6.654  1.00 74.57           H  
ATOM   2414 HE22 GLN B  65       6.505  -4.861   8.274  1.00 74.57           H  
ATOM   2415  OE1 GLN B  65       5.129  -3.099   9.047  1.00 74.57           O  
ATOM   2416  N   GLY B  66       8.473  -0.607   3.091  1.00 75.45           N  
ATOM   2417  H   GLY B  66       7.655  -0.211   2.650  1.00 75.45           H  
ATOM   2418  CA  GLY B  66       9.692  -0.831   2.300  1.00 75.45           C  
ATOM   2419  HA2 GLY B  66      10.559  -0.712   2.950  1.00 75.45           H  
ATOM   2420  HA3 GLY B  66       9.792  -0.066   1.530  1.00 75.45           H  
ATOM   2421  C   GLY B  66       9.825  -2.216   1.649  1.00 75.45           C  
ATOM   2422  O   GLY B  66      10.525  -2.328   0.650  1.00 75.45           O  
ATOM   2423  N   THR B  67       9.148  -3.261   2.138  1.00 74.01           N  
ATOM   2424  H   THR B  67       8.611  -3.136   2.985  1.00 74.01           H  
ATOM   2425  CA  THR B  67       9.388  -4.653   1.676  1.00 74.01           C  
ATOM   2426  HA  THR B  67      10.464  -4.813   1.602  1.00 74.01           H  
ATOM   2427  C   THR B  67       8.798  -4.996   0.299  1.00 74.01           C  
ATOM   2428  CB  THR B  67       8.842  -5.685   2.671  1.00 74.01           C  
ATOM   2429  HB  THR B  67       9.113  -6.683   2.324  1.00 74.01           H  
ATOM   2430  O   THR B  67       9.108  -6.040  -0.270  1.00 74.01           O  
ATOM   2431  CG2 THR B  67       9.342  -5.527   4.106  1.00 74.01           C  
ATOM   2432 HG21 THR B  67       8.926  -6.325   4.722  1.00 74.01           H  
ATOM   2433 HG22 THR B  67       9.056  -4.563   4.527  1.00 74.01           H  
ATOM   2434 HG23 THR B  67      10.428  -5.614   4.123  1.00 74.01           H  
ATOM   2435  OG1 THR B  67       7.445  -5.578   2.676  1.00 74.01           O  
ATOM   2436  HG1 THR B  67       7.211  -4.916   3.331  1.00 74.01           H  
ATOM   2437  N   GLY B  68       7.886  -4.173  -0.227  1.00 75.13           N  
ATOM   2438  H   GLY B  68       7.649  -3.347   0.305  1.00 75.13           H  
ATOM   2439  CA  GLY B  68       7.188  -4.418  -1.496  1.00 75.13           C  
ATOM   2440  HA2 GLY B  68       6.700  -3.504  -1.835  1.00 75.13           H  
ATOM   2441  HA3 GLY B  68       7.937  -4.709  -2.232  1.00 75.13           H  
ATOM   2442  C   GLY B  68       6.135  -5.528  -1.458  1.00 75.13           C  
ATOM   2443  O   GLY B  68       5.331  -5.660  -2.379  1.00 75.13           O  
ATOM   2444  N   ARG B  69       6.088  -6.308  -0.383  1.00 76.17           N  
ATOM   2445  H   ARG B  69       6.737  -6.112   0.365  1.00 76.17           H  
ATOM   2446  CA  ARG B  69       5.223  -7.474  -0.210  1.00 76.17           C  
ATOM   2447  HA  ARG B  69       4.483  -7.536  -1.008  1.00 76.17           H  
ATOM   2448  C   ARG B  69       4.467  -7.365   1.098  1.00 76.17           C  
ATOM   2449  CB  ARG B  69       6.084  -8.739  -0.228  1.00 76.17           C  
ATOM   2450  HB2 ARG B  69       6.870  -8.630   0.520  1.00 76.17           H  
ATOM   2451  HB3 ARG B  69       5.468  -9.601   0.029  1.00 76.17           H  
ATOM   2452  O   ARG B  69       4.737  -6.486   1.904  1.00 76.17           O  
ATOM   2453  CG  ARG B  69       6.734  -8.999  -1.586  1.00 76.17           C  
ATOM   2454  HG2 ARG B  69       5.962  -9.147  -2.341  1.00 76.17           H  
ATOM   2455  HG3 ARG B  69       7.355  -8.149  -1.866  1.00 76.17           H  
ATOM   2456  CD  ARG B  69       7.617 -10.245  -1.490  1.00 76.17           C  
ATOM   2457  HD2 ARG B  69       7.004 -11.121  -1.279  1.00 76.17           H  
ATOM   2458  HD3 ARG B  69       8.309 -10.125  -0.656  1.00 76.17           H  
ATOM   2459  NE  ARG B  69       8.405 -10.417  -2.721  1.00 76.17           N  
ATOM   2460  HE  ARG B  69       9.242  -9.856  -2.784  1.00 76.17           H  
ATOM   2461  NH1 ARG B  69       7.112 -12.026  -3.730  1.00 76.17           N  
ATOM   2462 HH11 ARG B  69       6.900 -12.616  -4.523  1.00 76.17           H  
ATOM   2463 HH12 ARG B  69       6.534 -12.057  -2.903  1.00 76.17           H  
ATOM   2464  NH2 ARG B  69       8.904 -11.197  -4.789  1.00 76.17           N  
ATOM   2465 HH21 ARG B  69       9.692 -10.567  -4.821  1.00 76.17           H  
ATOM   2466 HH22 ARG B  69       8.695 -11.782  -5.586  1.00 76.17           H  
ATOM   2467  CZ  ARG B  69       8.135 -11.214  -3.736  1.00 76.17           C  
ATOM   2468  N   ILE B  70       3.491  -8.230   1.290  1.00 74.38           N  
ATOM   2469  H   ILE B  70       3.265  -8.886   0.557  1.00 74.38           H  
ATOM   2470  CA  ILE B  70       2.775  -8.343   2.556  1.00 74.38           C  
ATOM   2471  HA  ILE B  70       3.505  -8.238   3.358  1.00 74.38           H  
ATOM   2472  C   ILE B  70       2.213  -9.759   2.689  1.00 74.38           C  
ATOM   2473  CB  ILE B  70       1.705  -7.241   2.706  1.00 74.38           C  
ATOM   2474  HB  ILE B  70       0.786  -7.776   2.945  1.00 74.38           H  
ATOM   2475  O   ILE B  70       2.033 -10.414   1.658  1.00 74.38           O  
ATOM   2476  CG1 ILE B  70       1.418  -6.364   1.461  1.00 74.38           C  
ATOM   2477 HG12 ILE B  70       1.288  -7.008   0.591  1.00 74.38           H  
ATOM   2478 HG13 ILE B  70       2.270  -5.707   1.289  1.00 74.38           H  
ATOM   2479  CG2 ILE B  70       2.152  -6.340   3.886  1.00 74.38           C  
ATOM   2480 HG21 ILE B  70       2.176  -6.907   4.816  1.00 74.38           H  
ATOM   2481 HG22 ILE B  70       3.151  -5.942   3.707  1.00 74.38           H  
ATOM   2482 HG23 ILE B  70       1.494  -5.485   4.040  1.00 74.38           H  
ATOM   2483  CD1 ILE B  70       0.167  -5.482   1.561  1.00 74.38           C  
ATOM   2484 HD11 ILE B  70       0.175  -4.887   2.475  1.00 74.38           H  
ATOM   2485 HD12 ILE B  70      -0.729  -6.101   1.531  1.00 74.38           H  
ATOM   2486 HD13 ILE B  70       0.154  -4.777   0.730  1.00 74.38           H  
ATOM   2487  N   PRO B  71       1.989 -10.296   3.901  1.00 71.67           N  
ATOM   2488  CA  PRO B  71       1.727 -11.712   4.044  1.00 71.67           C  
ATOM   2489  HA  PRO B  71       2.419 -12.274   3.417  1.00 71.67           H  
ATOM   2490  C   PRO B  71       0.294 -12.014   3.610  1.00 71.67           C  
ATOM   2491  CB  PRO B  71       2.010 -12.061   5.501  1.00 71.67           C  
ATOM   2492  HB2 PRO B  71       1.382 -12.879   5.854  1.00 71.67           H  
ATOM   2493  HB3 PRO B  71       3.062 -12.325   5.615  1.00 71.67           H  
ATOM   2494  O   PRO B  71      -0.619 -11.193   3.773  1.00 71.67           O  
ATOM   2495  CG  PRO B  71       1.712 -10.759   6.239  1.00 71.67           C  
ATOM   2496  HG2 PRO B  71       2.405 -10.595   7.064  1.00 71.67           H  
ATOM   2497  HG3 PRO B  71       0.696 -10.826   6.629  1.00 71.67           H  
ATOM   2498  CD  PRO B  71       1.803  -9.641   5.188  1.00 71.67           C  
ATOM   2499  HD2 PRO B  71       2.623  -8.963   5.423  1.00 71.67           H  
ATOM   2500  HD3 PRO B  71       0.868  -9.080   5.179  1.00 71.67           H  
ATOM   2501  N   ARG B  72       0.094 -13.214   3.063  1.00 66.69           N  
ATOM   2502  H   ARG B  72       0.878 -13.849   3.022  1.00 66.69           H  
ATOM   2503  CA  ARG B  72      -1.234 -13.689   2.675  1.00 66.69           C  
ATOM   2504  HA  ARG B  72      -1.630 -13.002   1.928  1.00 66.69           H  
ATOM   2505  C   ARG B  72      -2.187 -13.656   3.863  1.00 66.69           C  
ATOM   2506  CB  ARG B  72      -1.187 -15.100   2.081  1.00 66.69           C  
ATOM   2507  HB2 ARG B  72      -0.570 -15.743   2.709  1.00 66.69           H  
ATOM   2508  HB3 ARG B  72      -2.199 -15.506   2.063  1.00 66.69           H  
ATOM   2509  O   ARG B  72      -1.794 -13.868   5.008  1.00 66.69           O  
ATOM   2510  CG  ARG B  72      -0.658 -15.097   0.648  1.00 66.69           C  
ATOM   2511  HG2 ARG B  72      -1.254 -14.417   0.039  1.00 66.69           H  
ATOM   2512  HG3 ARG B  72       0.379 -14.760   0.655  1.00 66.69           H  
ATOM   2513  CD  ARG B  72      -0.751 -16.506   0.052  1.00 66.69           C  
ATOM   2514  HD2 ARG B  72      -1.753 -16.676  -0.343  1.00 66.69           H  
ATOM   2515  HD3 ARG B  72      -0.571 -17.237   0.840  1.00 66.69           H  
ATOM   2516  NE  ARG B  72       0.268 -16.710  -0.985  1.00 66.69           N  
ATOM   2517  HE  ARG B  72       1.086 -17.233  -0.708  1.00 66.69           H  
ATOM   2518  NH1 ARG B  72      -0.655 -15.520  -2.725  1.00 66.69           N  
ATOM   2519 HH11 ARG B  72      -0.575 -15.142  -3.658  1.00 66.69           H  
ATOM   2520 HH12 ARG B  72      -1.488 -15.366  -2.176  1.00 66.69           H  
ATOM   2521  NH2 ARG B  72       1.427 -16.333  -2.871  1.00 66.69           N  
ATOM   2522 HH21 ARG B  72       2.201 -16.760  -2.383  1.00 66.69           H  
ATOM   2523 HH22 ARG B  72       1.604 -15.761  -3.685  1.00 66.69           H  
ATOM   2524  CZ  ARG B  72       0.330 -16.188  -2.192  1.00 66.69           C  
ATOM   2525  N   GLY B  73      -3.452 -13.365   3.592  1.00 61.77           N  
ATOM   2526  H   GLY B  73      -3.677 -13.182   2.625  1.00 61.77           H  
ATOM   2527  CA  GLY B  73      -4.509 -13.277   4.602  1.00 61.77           C  
ATOM   2528  HA2 GLY B  73      -5.476 -13.326   4.102  1.00 61.77           H  
ATOM   2529  HA3 GLY B  73      -4.429 -14.132   5.273  1.00 61.77           H  
ATOM   2530  C   GLY B  73      -4.470 -12.002   5.453  1.00 61.77           C  
ATOM   2531  O   GLY B  73      -5.533 -11.469   5.776  1.00 61.77           O  
ATOM   2532  N   GLN B  74      -3.293 -11.422   5.729  1.00 58.78           N  
ATOM   2533  H   GLN B  74      -2.436 -11.890   5.470  1.00 58.78           H  
ATOM   2534  CA  GLN B  74      -3.248 -10.017   6.140  1.00 58.78           C  
ATOM   2535  HA  GLN B  74      -4.011  -9.854   6.902  1.00 58.78           H  
ATOM   2536  C   GLN B  74      -3.606  -9.091   4.979  1.00 58.78           C  
ATOM   2537  CB  GLN B  74      -1.909  -9.599   6.754  1.00 58.78           C  
ATOM   2538  HB2 GLN B  74      -1.928  -8.517   6.883  1.00 58.78           H  
ATOM   2539  HB3 GLN B  74      -1.108  -9.846   6.058  1.00 58.78           H  
ATOM   2540  O   GLN B  74      -4.051  -7.992   5.256  1.00 58.78           O  
ATOM   2541  CG  GLN B  74      -1.652 -10.209   8.139  1.00 58.78           C  
ATOM   2542  HG2 GLN B  74      -2.550 -10.095   8.746  1.00 58.78           H  
ATOM   2543  HG3 GLN B  74      -1.436 -11.273   8.039  1.00 58.78           H  
ATOM   2544  CD  GLN B  74      -0.496  -9.530   8.878  1.00 58.78           C  
ATOM   2545  NE2 GLN B  74      -0.417  -9.658  10.183  1.00 58.78           N  
ATOM   2546 HE21 GLN B  74      -1.120 -10.161  10.707  1.00 58.78           H  
ATOM   2547 HE22 GLN B  74       0.346  -9.164  10.623  1.00 58.78           H  
ATOM   2548  OE1 GLN B  74       0.357  -8.869   8.310  1.00 58.78           O  
ATOM   2549  N   GLU B  75      -3.502  -9.502   3.710  1.00 56.71           N  
ATOM   2550  H   GLU B  75      -3.041 -10.384   3.539  1.00 56.71           H  
ATOM   2551  CA  GLU B  75      -3.909  -8.710   2.528  1.00 56.71           C  
ATOM   2552  HA  GLU B  75      -3.146  -7.956   2.337  1.00 56.71           H  
ATOM   2553  C   GLU B  75      -5.256  -7.967   2.687  1.00 56.71           C  
ATOM   2554  CB  GLU B  75      -3.932  -9.637   1.303  1.00 56.71           C  
ATOM   2555  HB2 GLU B  75      -2.958 -10.122   1.243  1.00 56.71           H  
ATOM   2556  HB3 GLU B  75      -4.063  -9.041   0.400  1.00 56.71           H  
ATOM   2557  O   GLU B  75      -5.387  -6.831   2.245  1.00 56.71           O  
ATOM   2558  CG  GLU B  75      -5.043 -10.702   1.367  1.00 56.71           C  
ATOM   2559  HG2 GLU B  75      -5.975 -10.263   1.012  1.00 56.71           H  
ATOM   2560  HG3 GLU B  75      -5.203 -11.011   2.400  1.00 56.71           H  
ATOM   2561  CD  GLU B  75      -4.695 -11.956   0.562  1.00 56.71           C  
ATOM   2562  OE1 GLU B  75      -5.506 -12.354  -0.295  1.00 56.71           O  
ATOM   2563  OE2 GLU B  75      -3.653 -12.571   0.889  1.00 56.71           O  
ATOM   2564  N   ASN B  76      -6.216  -8.564   3.408  1.00 50.86           N  
ATOM   2565  H   ASN B  76      -6.017  -9.493   3.750  1.00 50.86           H  
ATOM   2566  CA  ASN B  76      -7.537  -7.990   3.683  1.00 50.86           C  
ATOM   2567  HA  ASN B  76      -7.813  -7.378   2.824  1.00 50.86           H  
ATOM   2568  C   ASN B  76      -7.617  -7.060   4.903  1.00 50.86           C  
ATOM   2569  CB  ASN B  76      -8.550  -9.136   3.816  1.00 50.86           C  
ATOM   2570  HB2 ASN B  76      -8.181  -9.882   4.519  1.00 50.86           H  
ATOM   2571  HB3 ASN B  76      -9.495  -8.747   4.196  1.00 50.86           H  
ATOM   2572  O   ASN B  76      -8.589  -6.312   5.017  1.00 50.86           O  
ATOM   2573  CG  ASN B  76      -8.844  -9.772   2.475  1.00 50.86           C  
ATOM   2574  ND2 ASN B  76      -8.708 -11.070   2.356  1.00 50.86           N  
ATOM   2575 HD21 ASN B  76      -8.358 -11.634   3.117  1.00 50.86           H  
ATOM   2576 HD22 ASN B  76      -8.794 -11.433   1.417  1.00 50.86           H  
ATOM   2577  OD1 ASN B  76      -9.210  -9.104   1.527  1.00 50.86           O  
ATOM   2578  N   GLN B  77      -6.632  -7.131   5.802  1.00 49.96           N  
ATOM   2579  H   GLN B  77      -5.893  -7.788   5.593  1.00 49.96           H  
ATOM   2580  CA  GLN B  77      -6.317  -6.155   6.862  1.00 49.96           C  
ATOM   2581  HA  GLN B  77      -7.230  -5.706   7.253  1.00 49.96           H  
ATOM   2582  C   GLN B  77      -5.402  -5.043   6.332  1.00 49.96           C  
ATOM   2583  CB  GLN B  77      -5.584  -6.866   8.010  1.00 49.96           C  
ATOM   2584  HB2 GLN B  77      -5.360  -6.136   8.788  1.00 49.96           H  
ATOM   2585  HB3 GLN B  77      -4.637  -7.264   7.646  1.00 49.96           H  
ATOM   2586  O   GLN B  77      -5.297  -3.962   6.905  1.00 49.96           O  
ATOM   2587  CG  GLN B  77      -6.396  -8.006   8.633  1.00 49.96           C  
ATOM   2588  HG2 GLN B  77      -7.266  -7.598   9.147  1.00 49.96           H  
ATOM   2589  HG3 GLN B  77      -6.743  -8.690   7.858  1.00 49.96           H  
ATOM   2590  CD  GLN B  77      -5.555  -8.791   9.630  1.00 49.96           C  
ATOM   2591  NE2 GLN B  77      -5.358 -10.074   9.421  1.00 49.96           N  
ATOM   2592 HE21 GLN B  77      -4.837 -10.559  10.138  1.00 49.96           H  
ATOM   2593 HE22 GLN B  77      -5.751 -10.539   8.615  1.00 49.96           H  
ATOM   2594  OE1 GLN B  77      -5.049  -8.271  10.608  1.00 49.96           O  
ATOM   2595  N   LEU B  78      -4.746  -5.337   5.219  1.00 48.09           N  
ATOM   2596  H   LEU B  78      -4.858  -6.272   4.853  1.00 48.09           H  
ATOM   2597  CA  LEU B  78      -3.830  -4.491   4.508  1.00 48.09           C  
ATOM   2598  HA  LEU B  78      -3.500  -3.701   5.182  1.00 48.09           H  
ATOM   2599  C   LEU B  78      -4.523  -3.833   3.330  1.00 48.09           C  
ATOM   2600  CB  LEU B  78      -2.630  -5.331   4.086  1.00 48.09           C  
ATOM   2601  HB2 LEU B  78      -1.983  -4.764   3.416  1.00 48.09           H  
ATOM   2602  HB3 LEU B  78      -2.999  -6.195   3.535  1.00 48.09           H  
ATOM   2603  O   LEU B  78      -5.740  -3.850   3.179  1.00 48.09           O  
ATOM   2604  CG  LEU B  78      -1.797  -5.788   5.290  1.00 48.09           C  
ATOM   2605  HG  LEU B  78      -2.415  -6.155   6.110  1.00 48.09           H  
ATOM   2606  CD1 LEU B  78      -0.912  -6.905   4.797  1.00 48.09           C  
ATOM   2607 HD11 LEU B  78      -0.434  -6.505   3.903  1.00 48.09           H  
ATOM   2608 HD12 LEU B  78      -1.486  -7.786   4.510  1.00 48.09           H  
ATOM   2609 HD13 LEU B  78      -0.183  -7.168   5.563  1.00 48.09           H  
ATOM   2610  CD2 LEU B  78      -0.897  -4.658   5.793  1.00 48.09           C  
ATOM   2611 HD21 LEU B  78      -0.243  -5.036   6.579  1.00 48.09           H  
ATOM   2612 HD22 LEU B  78      -1.505  -3.862   6.223  1.00 48.09           H  
ATOM   2613 HD23 LEU B  78      -0.282  -4.253   4.990  1.00 48.09           H  
ATOM   2614  N   VAL B  79      -3.725  -3.090   2.587  1.00 49.97           N  
ATOM   2615  H   VAL B  79      -2.733  -3.268   2.647  1.00 49.97           H  
ATOM   2616  CA  VAL B  79      -4.111  -1.712   2.411  1.00 49.97           C  
ATOM   2617  HA  VAL B  79      -4.989  -1.509   3.024  1.00 49.97           H  
ATOM   2618  C   VAL B  79      -4.469  -1.431   0.979  1.00 49.97           C  
ATOM   2619  CB  VAL B  79      -3.020  -0.803   2.943  1.00 49.97           C  
ATOM   2620  HB  VAL B  79      -2.098  -1.011   2.400  1.00 49.97           H  
ATOM   2621  O   VAL B  79      -3.634  -1.531   0.084  1.00 49.97           O  
ATOM   2622  CG1 VAL B  79      -3.382   0.629   2.624  1.00 49.97           C  
ATOM   2623 HG11 VAL B  79      -2.635   1.317   3.021  1.00 49.97           H  
ATOM   2624 HG12 VAL B  79      -4.386   0.845   2.988  1.00 49.97           H  
ATOM   2625 HG13 VAL B  79      -3.399   0.751   1.541  1.00 49.97           H  
ATOM   2626  CG2 VAL B  79      -2.817  -1.094   4.441  1.00 49.97           C  
ATOM   2627 HG21 VAL B  79      -2.344  -2.067   4.571  1.00 49.97           H  
ATOM   2628 HG22 VAL B  79      -3.769  -1.072   4.972  1.00 49.97           H  
ATOM   2629 HG23 VAL B  79      -2.130  -0.380   4.895  1.00 49.97           H  
ATOM   2630  N   ALA B  80      -5.699  -0.988   0.784  1.00 49.81           N  
ATOM   2631  H   ALA B  80      -6.326  -0.934   1.574  1.00 49.81           H  
ATOM   2632  CA  ALA B  80      -6.105  -0.433  -0.485  1.00 49.81           C  
ATOM   2633  HA  ALA B  80      -5.682  -1.041  -1.284  1.00 49.81           H  
ATOM   2634  C   ALA B  80      -5.628   1.007  -0.662  1.00 49.81           C  
ATOM   2635  CB  ALA B  80      -7.604  -0.518  -0.572  1.00 49.81           C  
ATOM   2636  HB1 ALA B  80      -7.992   0.113   0.228  1.00 49.81           H  
ATOM   2637  HB2 ALA B  80      -7.923  -1.551  -0.434  1.00 49.81           H  
ATOM   2638  HB3 ALA B  80      -7.937  -0.160  -1.546  1.00 49.81           H  
ATOM   2639  O   ALA B  80      -5.463   1.761   0.298  1.00 49.81           O  
ATOM   2640  N   LEU B  81      -5.476   1.387  -1.930  1.00 49.69           N  
ATOM   2641  H   LEU B  81      -5.697   0.707  -2.644  1.00 49.69           H  
ATOM   2642  CA  LEU B  81      -4.717   2.551  -2.365  1.00 49.69           C  
ATOM   2643  HA  LEU B  81      -3.860   2.636  -1.696  1.00 49.69           H  
ATOM   2644  C   LEU B  81      -5.535   3.828  -2.225  1.00 49.69           C  
ATOM   2645  CB  LEU B  81      -4.212   2.389  -3.814  1.00 49.69           C  
ATOM   2646  HB2 LEU B  81      -5.084   2.352  -4.467  1.00 49.69           H  
ATOM   2647  HB3 LEU B  81      -3.690   3.311  -4.070  1.00 49.69           H  
ATOM   2648  O   LEU B  81      -5.869   4.474  -3.214  1.00 49.69           O  
ATOM   2649  CG  LEU B  81      -3.320   1.201  -4.211  1.00 49.69           C  
ATOM   2650  HG  LEU B  81      -3.862   0.643  -4.974  1.00 49.69           H  
ATOM   2651  CD1 LEU B  81      -2.047   1.716  -4.892  1.00 49.69           C  
ATOM   2652 HD11 LEU B  81      -2.319   2.339  -5.744  1.00 49.69           H  
ATOM   2653 HD12 LEU B  81      -1.433   2.307  -4.213  1.00 49.69           H  
ATOM   2654 HD13 LEU B  81      -1.463   0.879  -5.276  1.00 49.69           H  
ATOM   2655  CD2 LEU B  81      -3.033   0.198  -3.097  1.00 49.69           C  
ATOM   2656 HD21 LEU B  81      -3.934  -0.348  -2.816  1.00 49.69           H  
ATOM   2657 HD22 LEU B  81      -2.585   0.671  -2.222  1.00 49.69           H  
ATOM   2658 HD23 LEU B  81      -2.368  -0.561  -3.506  1.00 49.69           H  
ATOM   2659  N   ILE B  82      -5.940   4.154  -1.006  1.00 53.33           N  
ATOM   2660  H   ILE B  82      -5.671   3.562  -0.233  1.00 53.33           H  
ATOM   2661  CA  ILE B  82      -6.757   5.328  -0.758  1.00 53.33           C  
ATOM   2662  HA  ILE B  82      -7.364   5.508  -1.645  1.00 53.33           H  
ATOM   2663  C   ILE B  82      -5.817   6.520  -0.553  1.00 53.33           C  
ATOM   2664  CB  ILE B  82      -7.760   5.068   0.381  1.00 53.33           C  
ATOM   2665  HB  ILE B  82      -7.237   4.735   1.278  1.00 53.33           H  
ATOM   2666  O   ILE B  82      -5.068   6.495   0.429  1.00 53.33           O  
ATOM   2667  CG1 ILE B  82      -8.758   3.985  -0.100  1.00 53.33           C  
ATOM   2668 HG12 ILE B  82      -8.218   3.047  -0.227  1.00 53.33           H  
ATOM   2669 HG13 ILE B  82      -9.133   4.276  -1.081  1.00 53.33           H  
ATOM   2670  CG2 ILE B  82      -8.514   6.367   0.674  1.00 53.33           C  
ATOM   2671 HG21 ILE B  82      -9.184   6.253   1.525  1.00 53.33           H  
ATOM   2672 HG22 ILE B  82      -9.082   6.657  -0.210  1.00 53.33           H  
ATOM   2673 HG23 ILE B  82      -7.811   7.159   0.933  1.00 53.33           H  
ATOM   2674  CD1 ILE B  82      -9.981   3.704   0.786  1.00 53.33           C  
ATOM   2675 HD11 ILE B  82      -9.683   3.058   1.612  1.00 53.33           H  
ATOM   2676 HD12 ILE B  82     -10.744   3.190   0.202  1.00 53.33           H  
ATOM   2677 HD13 ILE B  82     -10.452   4.614   1.159  1.00 53.33           H  
ATOM   2678  N   PRO B  83      -5.868   7.545  -1.435  1.00 50.58           N  
ATOM   2679  CA  PRO B  83      -5.188   8.818  -1.227  1.00 50.58           C  
ATOM   2680  HA  PRO B  83      -4.131   8.708  -1.469  1.00 50.58           H  
ATOM   2681  C   PRO B  83      -5.355   9.301   0.207  1.00 50.58           C  
ATOM   2682  CB  PRO B  83      -5.878   9.800  -2.192  1.00 50.58           C  
ATOM   2683  HB2 PRO B  83      -6.726  10.287  -1.710  1.00 50.58           H  
ATOM   2684  HB3 PRO B  83      -5.212  10.582  -2.556  1.00 50.58           H  
ATOM   2685  O   PRO B  83      -6.486   9.328   0.666  1.00 50.58           O  
ATOM   2686  CG  PRO B  83      -6.401   8.936  -3.330  1.00 50.58           C  
ATOM   2687  HG2 PRO B  83      -7.304   9.360  -3.771  1.00 50.58           H  
ATOM   2688  HG3 PRO B  83      -5.638   8.801  -4.096  1.00 50.58           H  
ATOM   2689  CD  PRO B  83      -6.688   7.607  -2.644  1.00 50.58           C  
ATOM   2690  HD2 PRO B  83      -7.743   7.563  -2.373  1.00 50.58           H  
ATOM   2691  HD3 PRO B  83      -6.445   6.797  -3.332  1.00 50.58           H  
ATOM   2692  N   TYR B  84      -4.310   9.745   0.905  1.00 53.09           N  
ATOM   2693  H   TYR B  84      -3.387   9.548   0.548  1.00 53.09           H  
ATOM   2694  CA  TYR B  84      -4.447  10.371   2.229  1.00 53.09           C  
ATOM   2695  HA  TYR B  84      -4.789   9.613   2.933  1.00 53.09           H  
ATOM   2696  C   TYR B  84      -5.463  11.533   2.223  1.00 53.09           C  
ATOM   2697  CB  TYR B  84      -3.085  10.856   2.725  1.00 53.09           C  
ATOM   2698  HB2 TYR B  84      -2.337  10.083   2.547  1.00 53.09           H  
ATOM   2699  HB3 TYR B  84      -2.805  11.751   2.170  1.00 53.09           H  
ATOM   2700  O   TYR B  84      -6.224  11.740   3.166  1.00 53.09           O  
ATOM   2701  CG  TYR B  84      -3.098  11.187   4.200  1.00 53.09           C  
ATOM   2702  CD1 TYR B  84      -3.307  12.514   4.623  1.00 53.09           C  
ATOM   2703  HD1 TYR B  84      -3.419  13.301   3.893  1.00 53.09           H  
ATOM   2704  CD2 TYR B  84      -2.938  10.158   5.148  1.00 53.09           C  
ATOM   2705  HD2 TYR B  84      -2.761   9.145   4.818  1.00 53.09           H  
ATOM   2706  CE1 TYR B  84      -3.356  12.816   5.997  1.00 53.09           C  
ATOM   2707  HE1 TYR B  84      -3.503  13.836   6.320  1.00 53.09           H  
ATOM   2708  CE2 TYR B  84      -2.994  10.455   6.522  1.00 53.09           C  
ATOM   2709  HE2 TYR B  84      -2.858   9.680   7.262  1.00 53.09           H  
ATOM   2710  OH  TYR B  84      -3.246  12.066   8.274  1.00 53.09           O  
ATOM   2711  HH  TYR B  84      -3.266  13.012   8.438  1.00 53.09           H  
ATOM   2712  CZ  TYR B  84      -3.201  11.784   6.947  1.00 53.09           C  
ATOM   2713  N   SER B  85      -5.513  12.251   1.100  1.00 53.58           N  
ATOM   2714  H   SER B  85      -4.835  12.002   0.394  1.00 53.58           H  
ATOM   2715  CA  SER B  85      -6.484  13.304   0.775  1.00 53.58           C  
ATOM   2716  HA  SER B  85      -6.576  13.962   1.639  1.00 53.58           H  
ATOM   2717  C   SER B  85      -7.907  12.814   0.443  1.00 53.58           C  
ATOM   2718  CB  SER B  85      -5.936  14.127  -0.395  1.00 53.58           C  
ATOM   2719  HB2 SER B  85      -6.686  14.850  -0.716  1.00 53.58           H  
ATOM   2720  HB3 SER B  85      -5.051  14.672  -0.066  1.00 53.58           H  
ATOM   2721  O   SER B  85      -8.818  13.631   0.295  1.00 53.58           O  
ATOM   2722  OG  SER B  85      -5.585  13.292  -1.487  1.00 53.58           O  
ATOM   2723  HG  SER B  85      -4.733  12.888  -1.305  1.00 53.58           H  
ATOM   2724  N   ASP B  86      -8.139  11.505   0.325  1.00 57.45           N  
ATOM   2725  H   ASP B  86      -7.389  10.860   0.527  1.00 57.45           H  
ATOM   2726  CA  ASP B  86      -9.437  10.941  -0.026  1.00 57.45           C  
ATOM   2727  HA  ASP B  86      -9.760  11.415  -0.953  1.00 57.45           H  
ATOM   2728  C   ASP B  86     -10.462  11.235   1.072  1.00 57.45           C  
ATOM   2729  CB  ASP B  86      -9.342   9.432  -0.287  1.00 57.45           C  
ATOM   2730  HB2 ASP B  86      -8.482   9.231  -0.925  1.00 57.45           H  
ATOM   2731  HB3 ASP B  86      -9.196   8.939   0.675  1.00 57.45           H  
ATOM   2732  O   ASP B  86     -10.315  10.901   2.249  1.00 57.45           O  
ATOM   2733  CG  ASP B  86     -10.572   8.828  -0.969  1.00 57.45           C  
ATOM   2734  OD1 ASP B  86     -11.712   9.059  -0.512  1.00 57.45           O  
ATOM   2735  OD2 ASP B  86     -10.421   8.039  -1.925  1.00 57.45           O  
ATOM   2736  N   GLN B  87     -11.579  11.808   0.648  1.00 56.81           N  
ATOM   2737  H   GLN B  87     -11.604  12.070  -0.327  1.00 56.81           H  
ATOM   2738  CA  GLN B  87     -12.767  12.055   1.458  1.00 56.81           C  
ATOM   2739  HA  GLN B  87     -12.526  12.856   2.157  1.00 56.81           H  
ATOM   2740  C   GLN B  87     -13.250  10.854   2.299  1.00 56.81           C  
ATOM   2741  CB  GLN B  87     -13.871  12.552   0.512  1.00 56.81           C  
ATOM   2742  HB2 GLN B  87     -13.578  13.527   0.122  1.00 56.81           H  
ATOM   2743  HB3 GLN B  87     -14.792  12.680   1.081  1.00 56.81           H  
ATOM   2744  O   GLN B  87     -13.900  11.070   3.321  1.00 56.81           O  
ATOM   2745  CG  GLN B  87     -14.128  11.606  -0.680  1.00 56.81           C  
ATOM   2746  HG2 GLN B  87     -14.442  10.628  -0.315  1.00 56.81           H  
ATOM   2747  HG3 GLN B  87     -13.214  11.471  -1.258  1.00 56.81           H  
ATOM   2748  CD  GLN B  87     -15.195  12.125  -1.633  1.00 56.81           C  
ATOM   2749  NE2 GLN B  87     -15.193  11.679  -2.870  1.00 56.81           N  
ATOM   2750 HE21 GLN B  87     -15.804  12.157  -3.516  1.00 56.81           H  
ATOM   2751 HE22 GLN B  87     -14.425  11.109  -3.195  1.00 56.81           H  
ATOM   2752  OE1 GLN B  87     -16.074  12.896  -1.286  1.00 56.81           O  
ATOM   2753  N   ARG B  88     -12.935   9.610   1.911  1.00 53.62           N  
ATOM   2754  H   ARG B  88     -12.403   9.525   1.056  1.00 53.62           H  
ATOM   2755  CA  ARG B  88     -13.212   8.369   2.654  1.00 53.62           C  
ATOM   2756  HA  ARG B  88     -14.249   8.369   2.991  1.00 53.62           H  
ATOM   2757  C   ARG B  88     -12.354   8.201   3.909  1.00 53.62           C  
ATOM   2758  CB  ARG B  88     -12.963   7.170   1.728  1.00 53.62           C  
ATOM   2759  HB2 ARG B  88     -11.947   7.223   1.338  1.00 53.62           H  
ATOM   2760  HB3 ARG B  88     -13.038   6.256   2.318  1.00 53.62           H  
ATOM   2761  O   ARG B  88     -12.806   7.564   4.860  1.00 53.62           O  
ATOM   2762  CG  ARG B  88     -13.964   7.075   0.567  1.00 53.62           C  
ATOM   2763  HG2 ARG B  88     -13.971   7.987  -0.030  1.00 53.62           H  
ATOM   2764  HG3 ARG B  88     -14.960   6.926   0.983  1.00 53.62           H  
ATOM   2765  CD  ARG B  88     -13.625   5.877  -0.325  1.00 53.62           C  
ATOM   2766  HD2 ARG B  88     -14.497   5.628  -0.929  1.00 53.62           H  
ATOM   2767  HD3 ARG B  88     -13.391   5.033   0.325  1.00 53.62           H  
ATOM   2768  NE  ARG B  88     -12.471   6.105  -1.209  1.00 53.62           N  
ATOM   2769  HE  ARG B  88     -12.034   7.016  -1.216  1.00 53.62           H  
ATOM   2770  NH1 ARG B  88     -12.387   3.982  -2.084  1.00 53.62           N  
ATOM   2771 HH11 ARG B  88     -11.944   3.314  -2.698  1.00 53.62           H  
ATOM   2772 HH12 ARG B  88     -13.177   3.721  -1.511  1.00 53.62           H  
ATOM   2773  NH2 ARG B  88     -10.885   5.512  -2.711  1.00 53.62           N  
ATOM   2774 HH21 ARG B  88     -10.406   4.857  -3.314  1.00 53.62           H  
ATOM   2775 HH22 ARG B  88     -10.537   6.455  -2.609  1.00 53.62           H  
ATOM   2776  CZ  ARG B  88     -11.919   5.198  -1.995  1.00 53.62           C  
ATOM   2777  N   LEU B  89     -11.136   8.742   3.927  1.00 53.10           N  
ATOM   2778  H   LEU B  89     -10.828   9.270   3.122  1.00 53.10           H  
ATOM   2779  CA  LEU B  89     -10.248   8.701   5.092  1.00 53.10           C  
ATOM   2780  HA  LEU B  89     -10.304   7.717   5.557  1.00 53.10           H  
ATOM   2781  C   LEU B  89     -10.594   9.712   6.160  1.00 53.10           C  
ATOM   2782  CB  LEU B  89      -8.818   9.014   4.677  1.00 53.10           C  
ATOM   2783  HB2 LEU B  89      -8.840   9.803   3.925  1.00 53.10           H  
ATOM   2784  HB3 LEU B  89      -8.250   9.404   5.521  1.00 53.10           H  
ATOM   2785  O   LEU B  89     -10.262   9.466   7.319  1.00 53.10           O  
ATOM   2786  CG  LEU B  89      -8.095   7.779   4.165  1.00 53.10           C  
ATOM   2787  HG  LEU B  89      -8.731   7.238   3.464  1.00 53.10           H  
ATOM   2788  CD1 LEU B  89      -6.859   8.291   3.469  1.00 53.10           C  
ATOM   2789 HD11 LEU B  89      -6.115   8.589   4.208  1.00 53.10           H  
ATOM   2790 HD12 LEU B  89      -7.116   9.178   2.890  1.00 53.10           H  
ATOM   2791 HD13 LEU B  89      -6.463   7.549   2.775  1.00 53.10           H  
ATOM   2792  CD2 LEU B  89      -7.689   6.877   5.337  1.00 53.10           C  
ATOM   2793 HD21 LEU B  89      -6.946   7.381   5.954  1.00 53.10           H  
ATOM   2794 HD22 LEU B  89      -8.543   6.639   5.971  1.00 53.10           H  
ATOM   2795 HD23 LEU B  89      -7.265   5.948   4.956  1.00 53.10           H  
ATOM   2796  N   ARG B  90     -11.241  10.823   5.778  1.00 49.54           N  
ATOM   2797  H   ARG B  90     -11.430  10.936   4.792  1.00 49.54           H  
ATOM   2798  CA  ARG B  90     -11.706  11.833   6.732  1.00 49.54           C  
ATOM   2799  HA  ARG B  90     -10.837  12.386   7.087  1.00 49.54           H  
ATOM   2800  C   ARG B  90     -12.373  11.098   7.892  1.00 49.54           C  
ATOM   2801  CB  ARG B  90     -12.714  12.790   6.091  1.00 49.54           C  
ATOM   2802  HB2 ARG B  90     -13.174  13.380   6.884  1.00 49.54           H  
ATOM   2803  HB3 ARG B  90     -13.498  12.215   5.599  1.00 49.54           H  
ATOM   2804  O   ARG B  90     -13.316  10.341   7.631  1.00 49.54           O  
ATOM   2805  CG  ARG B  90     -12.053  13.741   5.085  1.00 49.54           C  
ATOM   2806  HG2 ARG B  90     -11.335  14.379   5.600  1.00 49.54           H  
ATOM   2807  HG3 ARG B  90     -11.519  13.160   4.332  1.00 49.54           H  
ATOM   2808  CD  ARG B  90     -13.098  14.611   4.375  1.00 49.54           C  
ATOM   2809  HD2 ARG B  90     -12.579  15.240   3.652  1.00 49.54           H  
ATOM   2810  HD3 ARG B  90     -13.782  13.954   3.838  1.00 49.54           H  
ATOM   2811  NE  ARG B  90     -13.860  15.459   5.315  1.00 49.54           N  
ATOM   2812  HE  ARG B  90     -13.584  15.412   6.286  1.00 49.54           H  
ATOM   2813  NH1 ARG B  90     -15.240  16.439   3.766  1.00 49.54           N  
ATOM   2814 HH11 ARG B  90     -14.744  15.945   3.038  1.00 49.54           H  
ATOM   2815 HH12 ARG B  90     -15.958  17.106   3.525  1.00 49.54           H  
ATOM   2816  NH2 ARG B  90     -15.459  16.966   5.922  1.00 49.54           N  
ATOM   2817 HH21 ARG B  90     -15.143  16.910   6.880  1.00 49.54           H  
ATOM   2818 HH22 ARG B  90     -16.176  17.627   5.661  1.00 49.54           H  
ATOM   2819  CZ  ARG B  90     -14.847  16.279   4.999  1.00 49.54           C  
ATOM   2820  N   PRO B  91     -11.895  11.275   9.138  1.00 47.36           N  
ATOM   2821  CA  PRO B  91     -12.418  10.522  10.261  1.00 47.36           C  
ATOM   2822  HA  PRO B  91     -12.200   9.463  10.128  1.00 47.36           H  
ATOM   2823  C   PRO B  91     -13.924  10.740  10.294  1.00 47.36           C  
ATOM   2824  CB  PRO B  91     -11.691  11.038  11.509  1.00 47.36           C  
ATOM   2825  HB2 PRO B  91     -12.353  11.117  12.371  1.00 47.36           H  
ATOM   2826  HB3 PRO B  91     -10.856  10.376  11.736  1.00 47.36           H  
ATOM   2827  O   PRO B  91     -14.403  11.878  10.378  1.00 47.36           O  
ATOM   2828  CG  PRO B  91     -11.150  12.403  11.082  1.00 47.36           C  
ATOM   2829  HG2 PRO B  91     -10.244  12.669  11.626  1.00 47.36           H  
ATOM   2830  HG3 PRO B  91     -11.920  13.162  11.222  1.00 47.36           H  
ATOM   2831  CD  PRO B  91     -10.882  12.214   9.591  1.00 47.36           C  
ATOM   2832  HD2 PRO B  91      -9.893  11.779   9.442  1.00 47.36           H  
ATOM   2833  HD3 PRO B  91     -10.957  13.175   9.081  1.00 47.36           H  
ATOM   2834  N   ARG B  92     -14.683   9.645  10.163  1.00 44.69           N  
ATOM   2835  H   ARG B  92     -14.218   8.753  10.064  1.00 44.69           H  
ATOM   2836  CA  ARG B  92     -16.122   9.694  10.399  1.00 44.69           C  
ATOM   2837  HA  ARG B  92     -16.580  10.405   9.713  1.00 44.69           H  
ATOM   2838  C   ARG B  92     -16.248  10.216  11.820  1.00 44.69           C  
ATOM   2839  CB  ARG B  92     -16.781   8.308  10.256  1.00 44.69           C  
ATOM   2840  HB2 ARG B  92     -17.820   8.390  10.575  1.00 44.69           H  
ATOM   2841  HB3 ARG B  92     -16.282   7.600  10.917  1.00 44.69           H  
ATOM   2842  O   ARG B  92     -15.760   9.556  12.732  1.00 44.69           O  
ATOM   2843  CG  ARG B  92     -16.741   7.766   8.817  1.00 44.69           C  
ATOM   2844  HG2 ARG B  92     -17.205   8.484   8.140  1.00 44.69           H  
ATOM   2845  HG3 ARG B  92     -15.701   7.642   8.518  1.00 44.69           H  
ATOM   2846  CD  ARG B  92     -17.447   6.405   8.680  1.00 44.69           C  
ATOM   2847  HD2 ARG B  92     -17.188   5.990   7.706  1.00 44.69           H  
ATOM   2848  HD3 ARG B  92     -17.069   5.732   9.449  1.00 44.69           H  
ATOM   2849  NE  ARG B  92     -18.920   6.512   8.782  1.00 44.69           N  
ATOM   2850  HE  ARG B  92     -19.290   7.419   9.024  1.00 44.69           H  
ATOM   2851  NH1 ARG B  92     -19.439   4.306   8.345  1.00 44.69           N  
ATOM   2852 HH11 ARG B  92     -20.114   3.566   8.216  1.00 44.69           H  
ATOM   2853 HH12 ARG B  92     -18.459   4.063   8.315  1.00 44.69           H  
ATOM   2854  NH2 ARG B  92     -21.075   5.773   8.705  1.00 44.69           N  
ATOM   2855 HH21 ARG B  92     -21.405   6.692   8.964  1.00 44.69           H  
ATOM   2856 HH22 ARG B  92     -21.730   5.009   8.623  1.00 44.69           H  
ATOM   2857  CZ  ARG B  92     -19.797   5.533   8.609  1.00 44.69           C  
ATOM   2858  N   ARG B  93     -16.857  11.392  12.001  1.00 38.93           N  
ATOM   2859  H   ARG B  93     -17.127  11.924  11.186  1.00 38.93           H  
ATOM   2860  CA  ARG B  93     -17.245  11.857  13.333  1.00 38.93           C  
ATOM   2861  HA  ARG B  93     -16.371  11.908  13.982  1.00 38.93           H  
ATOM   2862  C   ARG B  93     -18.172  10.791  13.905  1.00 38.93           C  
ATOM   2863  CB  ARG B  93     -17.929  13.237  13.288  1.00 38.93           C  
ATOM   2864  HB2 ARG B  93     -18.632  13.274  12.456  1.00 38.93           H  
ATOM   2865  HB3 ARG B  93     -18.496  13.357  14.211  1.00 38.93           H  
ATOM   2866  O   ARG B  93     -19.341  10.727  13.527  1.00 38.93           O  
ATOM   2867  CG  ARG B  93     -16.939  14.409  13.193  1.00 38.93           C  
ATOM   2868  HG2 ARG B  93     -16.237  14.345  14.024  1.00 38.93           H  
ATOM   2869  HG3 ARG B  93     -16.386  14.356  12.255  1.00 38.93           H  
ATOM   2870  CD  ARG B  93     -17.701  15.742  13.278  1.00 38.93           C  
ATOM   2871  HD2 ARG B  93     -18.305  15.861  12.378  1.00 38.93           H  
ATOM   2872  HD3 ARG B  93     -18.365  15.702  14.141  1.00 38.93           H  
ATOM   2873  NE  ARG B  93     -16.795  16.899  13.435  1.00 38.93           N  
ATOM   2874  HE  ARG B  93     -15.807  16.698  13.484  1.00 38.93           H  
ATOM   2875  NH1 ARG B  93     -18.409  18.527  13.654  1.00 38.93           N  
ATOM   2876 HH11 ARG B  93     -18.657  19.483  13.863  1.00 38.93           H  
ATOM   2877 HH12 ARG B  93     -19.127  17.825  13.549  1.00 38.93           H  
ATOM   2878  NH2 ARG B  93     -16.260  19.079  13.853  1.00 38.93           N  
ATOM   2879 HH21 ARG B  93     -15.281  18.838  13.910  1.00 38.93           H  
ATOM   2880 HH22 ARG B  93     -16.540  20.029  14.053  1.00 38.93           H  
ATOM   2881  CZ  ARG B  93     -17.157  18.157  13.643  1.00 38.93           C  
ATOM   2882  N   THR B  94     -17.622   9.927  14.750  1.00 35.56           N  
ATOM   2883  H   THR B  94     -16.624   9.964  14.906  1.00 35.56           H  
ATOM   2884  CA  THR B  94     -18.385   9.152  15.716  1.00 35.56           C  
ATOM   2885  HA  THR B  94     -19.108   8.511  15.210  1.00 35.56           H  
ATOM   2886  C   THR B  94     -19.121  10.179  16.558  1.00 35.56           C  
ATOM   2887  CB  THR B  94     -17.456   8.281  16.576  1.00 35.56           C  
ATOM   2888  HB  THR B  94     -17.996   7.924  17.452  1.00 35.56           H  
ATOM   2889  O   THR B  94     -18.490  11.028  17.190  1.00 35.56           O  
ATOM   2890  CG2 THR B  94     -16.933   7.072  15.787  1.00 35.56           C  
ATOM   2891 HG21 THR B  94     -17.212   7.134  14.736  1.00 35.56           H  
ATOM   2892 HG22 THR B  94     -15.847   7.012  15.857  1.00 35.56           H  
ATOM   2893 HG23 THR B  94     -17.355   6.162  16.214  1.00 35.56           H  
ATOM   2894  OG1 THR B  94     -16.345   9.044  16.994  1.00 35.56           O  
ATOM   2895  HG1 THR B  94     -16.677   9.700  17.610  1.00 35.56           H  
ATOM   2896  N   LYS B  95     -20.444  10.172  16.427  1.00 31.02           N  
ATOM   2897  H   LYS B  95     -20.857   9.380  15.954  1.00 31.02           H  
ATOM   2898  CA  LYS B  95     -21.343  10.923  17.291  1.00 31.02           C  
ATOM   2899  HA  LYS B  95     -20.891  11.874  17.573  1.00 31.02           H  
ATOM   2900  C   LYS B  95     -21.523  10.141  18.588  1.00 31.02           C  
ATOM   2901  CB  LYS B  95     -22.673  11.152  16.559  1.00 31.02           C  
ATOM   2902  HB2 LYS B  95     -22.481  11.594  15.581  1.00 31.02           H  
ATOM   2903  HB3 LYS B  95     -23.168  10.190  16.426  1.00 31.02           H  
ATOM   2904  O   LYS B  95     -21.557   8.897  18.473  1.00 31.02           O  
ATOM   2905  CG  LYS B  95     -23.574  12.091  17.369  1.00 31.02           C  
ATOM   2906  HG2 LYS B  95     -23.650  11.735  18.396  1.00 31.02           H  
ATOM   2907  HG3 LYS B  95     -23.136  13.089  17.379  1.00 31.02           H  
ATOM   2908  CD  LYS B  95     -24.993  12.155  16.807  1.00 31.02           C  
ATOM   2909  HD2 LYS B  95     -24.980  12.576  15.802  1.00 31.02           H  
ATOM   2910  HD3 LYS B  95     -25.407  11.146  16.783  1.00 31.02           H  
ATOM   2911  CE  LYS B  95     -25.812  13.034  17.756  1.00 31.02           C  
ATOM   2912  HE2 LYS B  95     -25.627  12.693  18.774  1.00 31.02           H  
ATOM   2913  HE3 LYS B  95     -25.448  14.059  17.686  1.00 31.02           H  
ATOM   2914  NZ  LYS B  95     -27.263  12.969  17.465  1.00 31.02           N  
ATOM   2915  HZ1 LYS B  95     -27.772  13.552  18.114  1.00 31.02           H  
ATOM   2916  HZ2 LYS B  95     -27.458  13.276  16.523  1.00 31.02           H  
ATOM   2917  HZ3 LYS B  95     -27.591  12.021  17.580  1.00 31.02           H  
ATOM   2918  OXT LYS B  95     -21.677  10.821  19.619  1.00 31.02           O  
TER    2919      LYS B  95                                                       
END   
