# Supplementary material for: TRIM2 E3 ligase substrate discovery reveals zinc-mediated regulation of TMEM106B in the endolysosomal pathway
Source: EMBO Rep. 2026 Jan 3;27(3):729–47. doi: 10.1038/s44319-025-00667-3 (PMC12894719; doi:10.1038/s44319-025-00667-3)
Supplement: Supplementary file 9 — Source data Fig. 3 [file 44319_2025_667_MOESM9_ESM.zip › Source_Data_Figure3/3D/relaxed_model_2_multimer_v3_pred_4.pdb]

ATOM      1  N   MET A   1     -18.292 -91.277 -35.107  1.00 28.47           N  
ATOM      2  H   MET A   1     -18.541 -91.225 -36.084  1.00 28.47           H  
ATOM      3  H2  MET A   1     -17.659 -92.051 -34.972  1.00 28.47           H  
ATOM      4  H3  MET A   1     -17.819 -90.424 -34.844  1.00 28.47           H  
ATOM      5  CA  MET A   1     -19.503 -91.475 -34.277  1.00 28.47           C  
ATOM      6  HA  MET A   1     -20.185 -90.634 -34.397  1.00 28.47           H  
ATOM      7  C   MET A   1     -19.072 -91.536 -32.814  1.00 28.47           C  
ATOM      8  CB  MET A   1     -20.239 -92.767 -34.687  1.00 28.47           C  
ATOM      9  HB2 MET A   1     -21.059 -92.949 -33.991  1.00 28.47           H  
ATOM     10  HB3 MET A   1     -19.547 -93.606 -34.624  1.00 28.47           H  
ATOM     11  O   MET A   1     -18.681 -92.604 -32.357  1.00 28.47           O  
ATOM     12  CG  MET A   1     -20.814 -92.721 -36.108  1.00 28.47           C  
ATOM     13  HG2 MET A   1     -21.660 -92.034 -36.129  1.00 28.47           H  
ATOM     14  HG3 MET A   1     -20.056 -92.361 -36.804  1.00 28.47           H  
ATOM     15  SD  MET A   1     -21.360 -94.346 -36.685  1.00 28.47           S  
ATOM     16  CE  MET A   1     -22.054 -93.907 -38.303  1.00 28.47           C  
ATOM     17  HE1 MET A   1     -22.871 -93.196 -38.175  1.00 28.47           H  
ATOM     18  HE2 MET A   1     -21.282 -93.465 -38.933  1.00 28.47           H  
ATOM     19  HE3 MET A   1     -22.439 -94.804 -38.788  1.00 28.47           H  
ATOM     20  N   GLY A   2     -19.019 -90.396 -32.117  1.00 22.32           N  
ATOM     21  H   GLY A   2     -19.428 -89.548 -32.484  1.00 22.32           H  
ATOM     22  CA  GLY A   2     -18.584 -90.345 -30.712  1.00 22.32           C  
ATOM     23  HA2 GLY A   2     -17.682 -90.941 -30.574  1.00 22.32           H  
ATOM     24  HA3 GLY A   2     -18.362 -89.316 -30.429  1.00 22.32           H  
ATOM     25  C   GLY A   2     -19.689 -90.862 -29.792  1.00 22.32           C  
ATOM     26  O   GLY A   2     -20.789 -90.326 -29.829  1.00 22.32           O  
ATOM     27  N   LYS A   3     -19.419 -91.926 -29.025  1.00 25.19           N  
ATOM     28  H   LYS A   3     -18.474 -92.282 -29.027  1.00 25.19           H  
ATOM     29  CA  LYS A   3     -20.444 -92.717 -28.310  1.00 25.19           C  
ATOM     30  HA  LYS A   3     -21.430 -92.444 -28.686  1.00 25.19           H  
ATOM     31  C   LYS A   3     -20.507 -92.466 -26.792  1.00 25.19           C  
ATOM     32  CB  LYS A   3     -20.235 -94.227 -28.557  1.00 25.19           C  
ATOM     33  HB2 LYS A   3     -21.123 -94.749 -28.200  1.00 25.19           H  
ATOM     34  HB3 LYS A   3     -19.395 -94.556 -27.945  1.00 25.19           H  
ATOM     35  O   LYS A   3     -21.038 -93.310 -26.079  1.00 25.19           O  
ATOM     36  CG  LYS A   3     -19.969 -94.677 -30.001  1.00 25.19           C  
ATOM     37  HG2 LYS A   3     -19.017 -94.268 -30.339  1.00 25.19           H  
ATOM     38  HG3 LYS A   3     -20.771 -94.329 -30.652  1.00 25.19           H  
ATOM     39  CD  LYS A   3     -19.894 -96.212 -30.036  1.00 25.19           C  
ATOM     40  HD2 LYS A   3     -19.157 -96.547 -29.305  1.00 25.19           H  
ATOM     41  HD3 LYS A   3     -20.867 -96.619 -29.760  1.00 25.19           H  
ATOM     42  CE  LYS A   3     -19.495 -96.727 -31.422  1.00 25.19           C  
ATOM     43  HE2 LYS A   3     -18.529 -96.296 -31.688  1.00 25.19           H  
ATOM     44  HE3 LYS A   3     -20.231 -96.377 -32.146  1.00 25.19           H  
ATOM     45  NZ  LYS A   3     -19.420 -98.211 -31.443  1.00 25.19           N  
ATOM     46  HZ1 LYS A   3     -19.159 -98.549 -32.359  1.00 25.19           H  
ATOM     47  HZ2 LYS A   3     -18.740 -98.544 -30.775  1.00 25.19           H  
ATOM     48  HZ3 LYS A   3     -20.315 -98.613 -31.203  1.00 25.19           H  
ATOM     49  N   SER A   4     -19.848 -91.422 -26.283  1.00 20.87           N  
ATOM     50  H   SER A   4     -19.450 -90.741 -26.913  1.00 20.87           H  
ATOM     51  CA  SER A   4     -19.524 -91.307 -24.850  1.00 20.87           C  
ATOM     52  HA  SER A   4     -18.943 -92.189 -24.581  1.00 20.87           H  
ATOM     53  C   SER A   4     -20.766 -91.304 -23.944  1.00 20.87           C  
ATOM     54  CB  SER A   4     -18.630 -90.095 -24.595  1.00 20.87           C  
ATOM     55  HB2 SER A   4     -19.132 -89.187 -24.928  1.00 20.87           H  
ATOM     56  HB3 SER A   4     -18.420 -90.018 -23.528  1.00 20.87           H  
ATOM     57  O   SER A   4     -21.799 -90.753 -24.306  1.00 20.87           O  
ATOM     58  OG  SER A   4     -17.413 -90.272 -25.303  1.00 20.87           O  
ATOM     59  HG  SER A   4     -16.803 -89.586 -25.023  1.00 20.87           H  
ATOM     60  N   LEU A   5     -20.654 -91.984 -22.795  1.00 20.30           N  
ATOM     61  H   LEU A   5     -19.721 -92.260 -22.523  1.00 20.30           H  
ATOM     62  CA  LEU A   5     -21.732 -92.845 -22.282  1.00 20.30           C  
ATOM     63  HA  LEU A   5     -22.411 -93.065 -23.105  1.00 20.30           H  
ATOM     64  C   LEU A   5     -22.634 -92.308 -21.150  1.00 20.30           C  
ATOM     65  CB  LEU A   5     -21.091 -94.175 -21.817  1.00 20.30           C  
ATOM     66  HB2 LEU A   5     -21.743 -94.641 -21.078  1.00 20.30           H  
ATOM     67  HB3 LEU A   5     -20.148 -93.954 -21.316  1.00 20.30           H  
ATOM     68  O   LEU A   5     -23.849 -92.406 -21.273  1.00 20.30           O  
ATOM     69  CG  LEU A   5     -20.865 -95.220 -22.920  1.00 20.30           C  
ATOM     70  HG  LEU A   5     -20.528 -94.729 -23.834  1.00 20.30           H  
ATOM     71  CD1 LEU A   5     -19.791 -96.219 -22.486  1.00 20.30           C  
ATOM     72 HD11 LEU A   5     -20.089 -96.710 -21.560  1.00 20.30           H  
ATOM     73 HD12 LEU A   5     -18.844 -95.700 -22.330  1.00 20.30           H  
ATOM     74 HD13 LEU A   5     -19.654 -96.972 -23.262  1.00 20.30           H  
ATOM     75  CD2 LEU A   5     -22.152 -96.001 -23.189  1.00 20.30           C  
ATOM     76 HD21 LEU A   5     -22.941 -95.315 -23.496  1.00 20.30           H  
ATOM     77 HD22 LEU A   5     -21.987 -96.719 -23.992  1.00 20.30           H  
ATOM     78 HD23 LEU A   5     -22.473 -96.533 -22.293  1.00 20.30           H  
ATOM     79  N   SER A   6     -22.074 -91.955 -19.987  1.00 24.61           N  
ATOM     80  H   SER A   6     -21.090 -91.731 -19.969  1.00 24.61           H  
ATOM     81  CA  SER A   6     -22.663 -92.352 -18.682  1.00 24.61           C  
ATOM     82  HA  SER A   6     -23.673 -92.727 -18.845  1.00 24.61           H  
ATOM     83  C   SER A   6     -22.775 -91.195 -17.651  1.00 24.61           C  
ATOM     84  CB  SER A   6     -21.804 -93.519 -18.176  1.00 24.61           C  
ATOM     85  HB2 SER A   6     -22.379 -94.115 -17.467  1.00 24.61           H  
ATOM     86  HB3 SER A   6     -21.571 -94.190 -19.003  1.00 24.61           H  
ATOM     87  O   SER A   6     -22.322 -90.096 -17.949  1.00 24.61           O  
ATOM     88  OG  SER A   6     -20.589 -93.061 -17.609  1.00 24.61           O  
ATOM     89  HG  SER A   6     -20.115 -93.804 -17.228  1.00 24.61           H  
ATOM     90  N   HIS A   7     -23.343 -91.313 -16.431  1.00 22.43           N  
ATOM     91  H   HIS A   7     -23.322 -90.441 -15.920  1.00 22.43           H  
ATOM     92  CA  HIS A   7     -24.138 -92.398 -15.816  1.00 22.43           C  
ATOM     93  HA  HIS A   7     -24.599 -92.938 -16.643  1.00 22.43           H  
ATOM     94  C   HIS A   7     -25.324 -91.905 -14.928  1.00 22.43           C  
ATOM     95  CB  HIS A   7     -23.271 -93.412 -15.029  1.00 22.43           C  
ATOM     96  HB2 HIS A   7     -22.332 -93.615 -15.543  1.00 22.43           H  
ATOM     97  HB3 HIS A   7     -22.964 -92.967 -14.082  1.00 22.43           H  
ATOM     98  O   HIS A   7     -26.423 -91.800 -15.456  1.00 22.43           O  
ATOM     99  CG  HIS A   7     -23.963 -94.733 -14.735  1.00 22.43           C  
ATOM    100  CD2 HIS A   7     -25.172 -95.180 -15.215  1.00 22.43           C  
ATOM    101  HD2 HIS A   7     -25.814 -94.674 -15.920  1.00 22.43           H  
ATOM    102  ND1 HIS A   7     -23.544 -95.663 -13.805  1.00 22.43           N  
ATOM    103  HD1 HIS A   7     -22.702 -95.616 -13.248  1.00 22.43           H  
ATOM    104  CE1 HIS A   7     -24.478 -96.626 -13.715  1.00 22.43           C  
ATOM    105  HE1 HIS A   7     -24.435 -97.482 -13.059  1.00 22.43           H  
ATOM    106  NE2 HIS A   7     -25.479 -96.380 -14.569  1.00 22.43           N  
ATOM    107  N   LEU A   8     -25.157 -91.724 -13.594  1.00 19.99           N  
ATOM    108  H   LEU A   8     -24.207 -91.672 -13.254  1.00 19.99           H  
ATOM    109  CA  LEU A   8     -26.167 -92.208 -12.613  1.00 19.99           C  
ATOM    110  HA  LEU A   8     -26.995 -92.587 -13.213  1.00 19.99           H  
ATOM    111  C   LEU A   8     -26.876 -91.223 -11.632  1.00 19.99           C  
ATOM    112  CB  LEU A   8     -25.600 -93.446 -11.879  1.00 19.99           C  
ATOM    113  HB2 LEU A   8     -24.756 -93.158 -11.253  1.00 19.99           H  
ATOM    114  HB3 LEU A   8     -25.214 -94.133 -12.631  1.00 19.99           H  
ATOM    115  O   LEU A   8     -28.069 -91.009 -11.820  1.00 19.99           O  
ATOM    116  CG  LEU A   8     -26.598 -94.255 -11.032  1.00 19.99           C  
ATOM    117  HG  LEU A   8     -27.139 -93.593 -10.355  1.00 19.99           H  
ATOM    118  CD1 LEU A   8     -27.607 -95.009 -11.897  1.00 19.99           C  
ATOM    119 HD11 LEU A   8     -28.202 -94.305 -12.479  1.00 19.99           H  
ATOM    120 HD12 LEU A   8     -27.099 -95.696 -12.575  1.00 19.99           H  
ATOM    121 HD13 LEU A   8     -28.284 -95.576 -11.259  1.00 19.99           H  
ATOM    122  CD2 LEU A   8     -25.830 -95.278 -10.193  1.00 19.99           C  
ATOM    123 HD21 LEU A   8     -25.125 -94.768  -9.537  1.00 19.99           H  
ATOM    124 HD22 LEU A   8     -26.531 -95.842  -9.577  1.00 19.99           H  
ATOM    125 HD23 LEU A   8     -25.294 -95.969 -10.844  1.00 19.99           H  
ATOM    126  N   PRO A   9     -26.281 -90.780 -10.499  1.00 22.00           N  
ATOM    127  CA  PRO A   9     -26.985 -90.794  -9.193  1.00 22.00           C  
ATOM    128  HA  PRO A   9     -27.933 -91.328  -9.273  1.00 22.00           H  
ATOM    129  C   PRO A   9     -27.261 -89.395  -8.582  1.00 22.00           C  
ATOM    130  CB  PRO A   9     -26.013 -91.590  -8.307  1.00 22.00           C  
ATOM    131  HB2 PRO A   9     -26.225 -92.655  -8.399  1.00 22.00           H  
ATOM    132  HB3 PRO A   9     -26.073 -91.296  -7.259  1.00 22.00           H  
ATOM    133  O   PRO A   9     -26.673 -88.423  -9.038  1.00 22.00           O  
ATOM    134  CG  PRO A   9     -24.615 -91.302  -8.868  1.00 22.00           C  
ATOM    135  HG2 PRO A   9     -24.086 -90.597  -8.225  1.00 22.00           H  
ATOM    136  HG3 PRO A   9     -24.046 -92.227  -8.961  1.00 22.00           H  
ATOM    137  CD  PRO A   9     -24.853 -90.667 -10.240  1.00 22.00           C  
ATOM    138  HD2 PRO A   9     -24.591 -89.609 -10.195  1.00 22.00           H  
ATOM    139  HD3 PRO A   9     -24.239 -91.139 -11.007  1.00 22.00           H  
ATOM    140  N   LEU A  10     -28.014 -89.182  -7.481  1.00 21.38           N  
ATOM    141  H   LEU A  10     -27.947 -88.212  -7.207  1.00 21.38           H  
ATOM    142  CA  LEU A  10     -29.180 -89.882  -6.874  1.00 21.38           C  
ATOM    143  HA  LEU A  10     -29.952 -90.004  -7.635  1.00 21.38           H  
ATOM    144  C   LEU A  10     -29.799 -89.049  -5.704  1.00 21.38           C  
ATOM    145  CB  LEU A  10     -28.809 -91.275  -6.305  1.00 21.38           C  
ATOM    146  HB2 LEU A  10     -28.337 -91.880  -7.079  1.00 21.38           H  
ATOM    147  HB3 LEU A  10     -28.076 -91.138  -5.510  1.00 21.38           H  
ATOM    148  O   LEU A  10     -31.010 -88.888  -5.636  1.00 21.38           O  
ATOM    149  CG  LEU A  10     -30.017 -92.080  -5.758  1.00 21.38           C  
ATOM    150  HG  LEU A  10     -30.833 -91.418  -5.469  1.00 21.38           H  
ATOM    151  CD1 LEU A  10     -30.549 -93.050  -6.813  1.00 21.38           C  
ATOM    152 HD11 LEU A  10     -30.837 -92.495  -7.706  1.00 21.38           H  
ATOM    153 HD12 LEU A  10     -31.429 -93.563  -6.426  1.00 21.38           H  
ATOM    154 HD13 LEU A  10     -29.788 -93.786  -7.071  1.00 21.38           H  
ATOM    155  CD2 LEU A  10     -29.634 -92.888  -4.521  1.00 21.38           C  
ATOM    156 HD21 LEU A  10     -28.786 -93.538  -4.738  1.00 21.38           H  
ATOM    157 HD22 LEU A  10     -29.367 -92.202  -3.717  1.00 21.38           H  
ATOM    158 HD23 LEU A  10     -30.482 -93.490  -4.193  1.00 21.38           H  
ATOM    159  N   HIS A  11     -28.972 -88.591  -4.753  1.00 21.52           N  
ATOM    160  H   HIS A  11     -27.985 -88.685  -4.944  1.00 21.52           H  
ATOM    161  CA  HIS A  11     -29.321 -88.172  -3.366  1.00 21.52           C  
ATOM    162  HA  HIS A  11     -30.141 -88.787  -2.996  1.00 21.52           H  
ATOM    163  C   HIS A  11     -29.731 -86.674  -3.213  1.00 21.52           C  
ATOM    164  CB  HIS A  11     -28.046 -88.457  -2.539  1.00 21.52           C  
ATOM    165  HB2 HIS A  11     -27.213 -87.927  -3.001  1.00 21.52           H  
ATOM    166  HB3 HIS A  11     -28.134 -88.040  -1.536  1.00 21.52           H  
ATOM    167  O   HIS A  11     -29.370 -85.886  -4.077  1.00 21.52           O  
ATOM    168  CG  HIS A  11     -27.669 -89.919  -2.420  1.00 21.52           C  
ATOM    169  CD2 HIS A  11     -26.782 -90.597  -3.214  1.00 21.52           C  
ATOM    170  HD2 HIS A  11     -26.237 -90.185  -4.052  1.00 21.52           H  
ATOM    171  ND1 HIS A  11     -28.092 -90.804  -1.452  1.00 21.52           N  
ATOM    172  HD1 HIS A  11     -28.738 -90.607  -0.700  1.00 21.52           H  
ATOM    173  CE1 HIS A  11     -27.484 -91.984  -1.669  1.00 21.52           C  
ATOM    174  HE1 HIS A  11     -27.622 -92.873  -1.072  1.00 21.52           H  
ATOM    175  NE2 HIS A  11     -26.684 -91.909  -2.744  1.00 21.52           N  
ATOM    176  N   SER A  12     -30.359 -86.144  -2.134  1.00 20.75           N  
ATOM    177  H   SER A  12     -30.449 -85.143  -2.229  1.00 20.75           H  
ATOM    178  CA  SER A  12     -31.165 -86.727  -1.024  1.00 20.75           C  
ATOM    179  HA  SER A  12     -31.868 -87.433  -1.466  1.00 20.75           H  
ATOM    180  C   SER A  12     -32.039 -85.690  -0.244  1.00 20.75           C  
ATOM    181  CB  SER A  12     -30.298 -87.523  -0.032  1.00 20.75           C  
ATOM    182  HB2 SER A  12     -29.923 -88.409  -0.543  1.00 20.75           H  
ATOM    183  HB3 SER A  12     -29.458 -86.914   0.301  1.00 20.75           H  
ATOM    184  O   SER A  12     -33.256 -85.738  -0.374  1.00 20.75           O  
ATOM    185  OG  SER A  12     -31.016 -87.985   1.094  1.00 20.75           O  
ATOM    186  HG  SER A  12     -30.948 -87.336   1.798  1.00 20.75           H  
ATOM    187  N   SER A  13     -31.484 -84.812   0.622  1.00 23.90           N  
ATOM    188  H   SER A  13     -30.481 -84.688   0.609  1.00 23.90           H  
ATOM    189  CA  SER A  13     -32.181 -84.307   1.853  1.00 23.90           C  
ATOM    190  HA  SER A  13     -33.232 -84.127   1.626  1.00 23.90           H  
ATOM    191  C   SER A  13     -31.599 -82.980   2.448  1.00 23.90           C  
ATOM    192  CB  SER A  13     -32.095 -85.458   2.867  1.00 23.90           C  
ATOM    193  HB2 SER A  13     -32.695 -86.289   2.497  1.00 23.90           H  
ATOM    194  HB3 SER A  13     -32.515 -85.166   3.830  1.00 23.90           H  
ATOM    195  O   SER A  13     -30.554 -82.562   1.961  1.00 23.90           O  
ATOM    196  OG  SER A  13     -30.756 -85.911   3.035  1.00 23.90           O  
ATOM    197  HG  SER A  13     -30.230 -85.187   3.382  1.00 23.90           H  
ATOM    198  N   LYS A  14     -32.129 -82.281   3.491  1.00 22.48           N  
ATOM    199  H   LYS A  14     -31.661 -81.400   3.646  1.00 22.48           H  
ATOM    200  CA  LYS A  14     -33.146 -82.657   4.521  1.00 22.48           C  
ATOM    201  HA  LYS A  14     -33.807 -83.381   4.042  1.00 22.48           H  
ATOM    202  C   LYS A  14     -34.154 -81.569   5.041  1.00 22.48           C  
ATOM    203  CB  LYS A  14     -32.444 -83.380   5.701  1.00 22.48           C  
ATOM    204  HB2 LYS A  14     -31.547 -83.885   5.342  1.00 22.48           H  
ATOM    205  HB3 LYS A  14     -32.124 -82.657   6.451  1.00 22.48           H  
ATOM    206  O   LYS A  14     -35.310 -81.693   4.661  1.00 22.48           O  
ATOM    207  CG  LYS A  14     -33.358 -84.432   6.361  1.00 22.48           C  
ATOM    208  HG2 LYS A  14     -34.178 -83.916   6.861  1.00 22.48           H  
ATOM    209  HG3 LYS A  14     -33.795 -85.076   5.597  1.00 22.48           H  
ATOM    210  CD  LYS A  14     -32.624 -85.322   7.378  1.00 22.48           C  
ATOM    211  HD2 LYS A  14     -32.002 -84.698   8.021  1.00 22.48           H  
ATOM    212  HD3 LYS A  14     -31.974 -86.012   6.842  1.00 22.48           H  
ATOM    213  CE  LYS A  14     -33.640 -86.118   8.223  1.00 22.48           C  
ATOM    214  HE2 LYS A  14     -34.635 -85.915   7.828  1.00 22.48           H  
ATOM    215  HE3 LYS A  14     -33.447 -87.187   8.125  1.00 22.48           H  
ATOM    216  NZ  LYS A  14     -33.608 -85.711   9.648  1.00 22.48           N  
ATOM    217  HZ1 LYS A  14     -33.204 -84.788   9.712  1.00 22.48           H  
ATOM    218  HZ2 LYS A  14     -33.122 -86.330  10.281  1.00 22.48           H  
ATOM    219  HZ3 LYS A  14     -34.521 -85.443   9.987  1.00 22.48           H  
ATOM    220  N   GLU A  15     -33.802 -80.613   5.933  1.00 25.97           N  
ATOM    221  H   GLU A  15     -32.825 -80.535   6.177  1.00 25.97           H  
ATOM    222  CA  GLU A  15     -34.760 -80.036   6.943  1.00 25.97           C  
ATOM    223  HA  GLU A  15     -35.775 -80.316   6.659  1.00 25.97           H  
ATOM    224  C   GLU A  15     -34.855 -78.495   7.174  1.00 25.97           C  
ATOM    225  CB  GLU A  15     -34.476 -80.687   8.319  1.00 25.97           C  
ATOM    226  HB2 GLU A  15     -33.408 -80.897   8.378  1.00 25.97           H  
ATOM    227  HB3 GLU A  15     -34.719 -79.997   9.128  1.00 25.97           H  
ATOM    228  O   GLU A  15     -35.879 -77.900   6.853  1.00 25.97           O  
ATOM    229  CG  GLU A  15     -35.303 -81.945   8.594  1.00 25.97           C  
ATOM    230  HG2 GLU A  15     -35.504 -82.460   7.655  1.00 25.97           H  
ATOM    231  HG3 GLU A  15     -36.270 -81.644   8.997  1.00 25.97           H  
ATOM    232  CD  GLU A  15     -34.609 -82.912   9.562  1.00 25.97           C  
ATOM    233  OE1 GLU A  15     -35.311 -83.730  10.206  1.00 25.97           O  
ATOM    234  OE2 GLU A  15     -33.373 -83.105   9.474  1.00 25.97           O  
ATOM    235  N   ASP A  16     -33.875 -77.899   7.867  1.00 24.28           N  
ATOM    236  H   ASP A  16     -33.056 -78.468   8.032  1.00 24.28           H  
ATOM    237  CA  ASP A  16     -34.055 -76.851   8.912  1.00 24.28           C  
ATOM    238  HA  ASP A  16     -34.943 -77.083   9.500  1.00 24.28           H  
ATOM    239  C   ASP A  16     -34.170 -75.376   8.432  1.00 24.28           C  
ATOM    240  CB  ASP A  16     -32.810 -76.997   9.808  1.00 24.28           C  
ATOM    241  HB2 ASP A  16     -32.744 -76.195  10.543  1.00 24.28           H  
ATOM    242  HB3 ASP A  16     -31.920 -76.902   9.185  1.00 24.28           H  
ATOM    243  O   ASP A  16     -33.841 -75.076   7.289  1.00 24.28           O  
ATOM    244  CG  ASP A  16     -32.781 -78.341  10.533  1.00 24.28           C  
ATOM    245  OD1 ASP A  16     -33.668 -78.561  11.385  1.00 24.28           O  
ATOM    246  OD2 ASP A  16     -31.876 -79.135  10.191  1.00 24.28           O  
ATOM    247  N   ALA A  17     -34.489 -74.334   9.230  1.00 22.26           N  
ATOM    248  H   ALA A  17     -34.393 -73.475   8.708  1.00 22.26           H  
ATOM    249  CA  ALA A  17     -35.292 -74.180  10.469  1.00 22.26           C  
ATOM    250  HA  ALA A  17     -36.296 -74.567  10.298  1.00 22.26           H  
ATOM    251  C   ALA A  17     -35.422 -72.690  10.899  1.00 22.26           C  
ATOM    252  CB  ALA A  17     -34.674 -74.905  11.676  1.00 22.26           C  
ATOM    253  HB1 ALA A  17     -35.240 -74.660  12.575  1.00 22.26           H  
ATOM    254  HB2 ALA A  17     -34.737 -75.985  11.546  1.00 22.26           H  
ATOM    255  HB3 ALA A  17     -33.640 -74.594  11.825  1.00 22.26           H  
ATOM    256  O   ALA A  17     -36.422 -72.309  11.501  1.00 22.26           O  
ATOM    257  N   TYR A  18     -34.385 -71.868  10.683  1.00 20.77           N  
ATOM    258  H   TYR A  18     -33.593 -72.235  10.176  1.00 20.77           H  
ATOM    259  CA  TYR A  18     -34.175 -70.625  11.449  1.00 20.77           C  
ATOM    260  HA  TYR A  18     -34.434 -70.851  12.483  1.00 20.77           H  
ATOM    261  C   TYR A  18     -35.065 -69.434  11.032  1.00 20.77           C  
ATOM    262  CB  TYR A  18     -32.682 -70.262  11.449  1.00 20.77           C  
ATOM    263  HB2 TYR A  18     -32.557 -69.300  11.946  1.00 20.77           H  
ATOM    264  HB3 TYR A  18     -32.341 -70.143  10.421  1.00 20.77           H  
ATOM    265  O   TYR A  18     -35.047 -69.002   9.884  1.00 20.77           O  
ATOM    266  CG  TYR A  18     -31.813 -71.285  12.165  1.00 20.77           C  
ATOM    267  CD1 TYR A  18     -31.703 -71.248  13.569  1.00 20.77           C  
ATOM    268  HD1 TYR A  18     -32.215 -70.481  14.130  1.00 20.77           H  
ATOM    269  CD2 TYR A  18     -31.153 -72.297  11.437  1.00 20.77           C  
ATOM    270  HD2 TYR A  18     -31.238 -72.332  10.361  1.00 20.77           H  
ATOM    271  CE1 TYR A  18     -30.939 -72.220  14.246  1.00 20.77           C  
ATOM    272  HE1 TYR A  18     -30.856 -72.205  15.323  1.00 20.77           H  
ATOM    273  CE2 TYR A  18     -30.399 -73.278  12.112  1.00 20.77           C  
ATOM    274  HE2 TYR A  18     -29.915 -74.064  11.552  1.00 20.77           H  
ATOM    275  OH  TYR A  18     -29.574 -74.188  14.177  1.00 20.77           O  
ATOM    276  HH  TYR A  18     -29.268 -74.874  13.579  1.00 20.77           H  
ATOM    277  CZ  TYR A  18     -30.292 -73.240  13.519  1.00 20.77           C  
ATOM    278  N   ASP A  19     -35.785 -68.893  12.021  1.00 28.39           N  
ATOM    279  H   ASP A  19     -35.735 -69.372  12.909  1.00 28.39           H  
ATOM    280  CA  ASP A  19     -36.931 -67.967  11.908  1.00 28.39           C  
ATOM    281  HA  ASP A  19     -37.437 -68.112  10.953  1.00 28.39           H  
ATOM    282  C   ASP A  19     -36.608 -66.457  12.033  1.00 28.39           C  
ATOM    283  CB  ASP A  19     -37.883 -68.413  13.038  1.00 28.39           C  
ATOM    284  HB2 ASP A  19     -37.310 -68.503  13.961  1.00 28.39           H  
ATOM    285  HB3 ASP A  19     -38.263 -69.406  12.801  1.00 28.39           H  
ATOM    286  O   ASP A  19     -37.294 -65.621  11.452  1.00 28.39           O  
ATOM    287  CG  ASP A  19     -39.067 -67.480  13.311  1.00 28.39           C  
ATOM    288  OD1 ASP A  19     -38.931 -66.662  14.250  1.00 28.39           O  
ATOM    289  OD2 ASP A  19     -40.110 -67.662  12.647  1.00 28.39           O  
ATOM    290  N   GLY A  20     -35.590 -66.091  12.819  1.00 23.95           N  
ATOM    291  H   GLY A  20     -35.034 -66.830  13.224  1.00 23.95           H  
ATOM    292  CA  GLY A  20     -35.439 -64.720  13.340  1.00 23.95           C  
ATOM    293  HA2 GLY A  20     -34.782 -64.778  14.208  1.00 23.95           H  
ATOM    294  HA3 GLY A  20     -36.415 -64.374  13.679  1.00 23.95           H  
ATOM    295  C   GLY A  20     -34.880 -63.669  12.358  1.00 23.95           C  
ATOM    296  O   GLY A  20     -34.463 -63.997  11.253  1.00 23.95           O  
ATOM    297  N   VAL A  21     -34.754 -62.374  12.693  1.00 27.74           N  
ATOM    298  H   VAL A  21     -34.461 -61.821  11.900  1.00 27.74           H  
ATOM    299  CA  VAL A  21     -35.168 -61.574  13.877  1.00 27.74           C  
ATOM    300  HA  VAL A  21     -36.094 -61.993  14.270  1.00 27.74           H  
ATOM    301  C   VAL A  21     -35.474 -60.124  13.378  1.00 27.74           C  
ATOM    302  CB  VAL A  21     -34.101 -61.562  15.018  1.00 27.74           C  
ATOM    303  HB  VAL A  21     -33.379 -60.773  14.805  1.00 27.74           H  
ATOM    304  O   VAL A  21     -35.740 -59.917  12.199  1.00 27.74           O  
ATOM    305  CG1 VAL A  21     -34.733 -61.298  16.400  1.00 27.74           C  
ATOM    306 HG11 VAL A  21     -35.482 -62.059  16.618  1.00 27.74           H  
ATOM    307 HG12 VAL A  21     -35.207 -60.318  16.464  1.00 27.74           H  
ATOM    308 HG13 VAL A  21     -33.967 -61.331  17.175  1.00 27.74           H  
ATOM    309  CG2 VAL A  21     -33.289 -62.848  15.230  1.00 27.74           C  
ATOM    310 HG21 VAL A  21     -33.911 -63.628  15.668  1.00 27.74           H  
ATOM    311 HG22 VAL A  21     -32.469 -62.647  15.919  1.00 27.74           H  
ATOM    312 HG23 VAL A  21     -32.850 -63.190  14.292  1.00 27.74           H  
ATOM    313  N   THR A  22     -35.434 -59.093  14.233  1.00 23.99           N  
ATOM    314  H   THR A  22     -35.096 -59.282  15.165  1.00 23.99           H  
ATOM    315  CA  THR A  22     -36.267 -57.867  14.160  1.00 23.99           C  
ATOM    316  HA  THR A  22     -37.073 -58.023  13.442  1.00 23.99           H  
ATOM    317  C   THR A  22     -35.585 -56.534  13.776  1.00 23.99           C  
ATOM    318  CB  THR A  22     -36.888 -57.657  15.558  1.00 23.99           C  
ATOM    319  HB  THR A  22     -37.432 -56.713  15.599  1.00 23.99           H  
ATOM    320  O   THR A  22     -36.194 -55.487  13.975  1.00 23.99           O  
ATOM    321  CG2 THR A  22     -37.867 -58.754  15.973  1.00 23.99           C  
ATOM    322 HG21 THR A  22     -37.381 -59.729  15.997  1.00 23.99           H  
ATOM    323 HG22 THR A  22     -38.692 -58.788  15.262  1.00 23.99           H  
ATOM    324 HG23 THR A  22     -38.264 -58.530  16.963  1.00 23.99           H  
ATOM    325  OG1 THR A  22     -35.846 -57.636  16.516  1.00 23.99           O  
ATOM    326  HG1 THR A  22     -35.850 -56.761  16.910  1.00 23.99           H  
ATOM    327  N   SER A  23     -34.312 -56.513  13.360  1.00 23.42           N  
ATOM    328  H   SER A  23     -33.897 -57.400  13.111  1.00 23.42           H  
ATOM    329  CA  SER A  23     -33.417 -55.346  13.587  1.00 23.42           C  
ATOM    330  HA  SER A  23     -33.459 -55.158  14.660  1.00 23.42           H  
ATOM    331  C   SER A  23     -33.786 -53.990  12.923  1.00 23.42           C  
ATOM    332  CB  SER A  23     -31.969 -55.727  13.269  1.00 23.42           C  
ATOM    333  HB2 SER A  23     -31.780 -56.750  13.593  1.00 23.42           H  
ATOM    334  HB3 SER A  23     -31.807 -55.663  12.193  1.00 23.42           H  
ATOM    335  O   SER A  23     -34.520 -53.922  11.944  1.00 23.42           O  
ATOM    336  OG  SER A  23     -31.070 -54.864  13.946  1.00 23.42           O  
ATOM    337  HG  SER A  23     -31.069 -55.076  14.882  1.00 23.42           H  
ATOM    338  N   GLU A  24     -33.232 -52.898  13.478  1.00 24.51           N  
ATOM    339  H   GLU A  24     -32.513 -53.091  14.160  1.00 24.51           H  
ATOM    340  CA  GLU A  24     -33.920 -51.602  13.667  1.00 24.51           C  
ATOM    341  HA  GLU A  24     -34.998 -51.757  13.636  1.00 24.51           H  
ATOM    342  C   GLU A  24     -33.585 -50.447  12.685  1.00 24.51           C  
ATOM    343  CB  GLU A  24     -33.534 -51.062  15.067  1.00 24.51           C  
ATOM    344  HB2 GLU A  24     -34.128 -50.172  15.275  1.00 24.51           H  
ATOM    345  HB3 GLU A  24     -32.496 -50.737  14.997  1.00 24.51           H  
ATOM    346  O   GLU A  24     -34.450 -49.638  12.374  1.00 24.51           O  
ATOM    347  CG  GLU A  24     -33.631 -51.999  16.284  1.00 24.51           C  
ATOM    348  HG2 GLU A  24     -33.366 -53.019  16.006  1.00 24.51           H  
ATOM    349  HG3 GLU A  24     -34.660 -52.012  16.645  1.00 24.51           H  
ATOM    350  CD  GLU A  24     -32.660 -51.542  17.387  1.00 24.51           C  
ATOM    351  OE1 GLU A  24     -33.139 -51.066  18.438  1.00 24.51           O  
ATOM    352  OE2 GLU A  24     -31.433 -51.697  17.154  1.00 24.51           O  
ATOM    353  N   ASN A  25     -32.304 -50.252  12.333  1.00 24.39           N  
ATOM    354  H   ASN A  25     -31.723 -51.071  12.450  1.00 24.39           H  
ATOM    355  CA  ASN A  25     -31.655 -48.970  12.695  1.00 24.39           C  
ATOM    356  HA  ASN A  25     -32.198 -48.595  13.562  1.00 24.39           H  
ATOM    357  C   ASN A  25     -31.694 -47.739  11.735  1.00 24.39           C  
ATOM    358  CB  ASN A  25     -30.218 -49.261  13.192  1.00 24.39           C  
ATOM    359  HB2 ASN A  25     -29.630 -48.349  13.080  1.00 24.39           H  
ATOM    360  HB3 ASN A  25     -29.753 -50.065  12.623  1.00 24.39           H  
ATOM    361  O   ASN A  25     -32.392 -46.765  11.998  1.00 24.39           O  
ATOM    362  CG  ASN A  25     -30.133 -49.520  14.678  1.00 24.39           C  
ATOM    363  ND2 ASN A  25     -29.743 -50.695  15.104  1.00 24.39           N  
ATOM    364 HD21 ASN A  25     -30.052 -50.896  16.044  1.00 24.39           H  
ATOM    365 HD22 ASN A  25     -29.606 -51.471  14.472  1.00 24.39           H  
ATOM    366  OD1 ASN A  25     -30.398 -48.631  15.459  1.00 24.39           O  
ATOM    367  N   MET A  26     -30.751 -47.646  10.782  1.00 23.83           N  
ATOM    368  H   MET A  26     -30.301 -48.508  10.507  1.00 23.83           H  
ATOM    369  CA  MET A  26     -30.062 -46.371  10.433  1.00 23.83           C  
ATOM    370  HA  MET A  26     -30.216 -45.656  11.241  1.00 23.83           H  
ATOM    371  C   MET A  26     -30.558 -45.711   9.119  1.00 23.83           C  
ATOM    372  CB  MET A  26     -28.549 -46.654  10.314  1.00 23.83           C  
ATOM    373  HB2 MET A  26     -28.344 -47.085   9.334  1.00 23.83           H  
ATOM    374  HB3 MET A  26     -28.028 -45.700  10.395  1.00 23.83           H  
ATOM    375  O   MET A  26     -31.524 -46.153   8.516  1.00 23.83           O  
ATOM    376  CG  MET A  26     -27.884 -47.541  11.360  1.00 23.83           C  
ATOM    377  HG2 MET A  26     -28.301 -48.546  11.284  1.00 23.83           H  
ATOM    378  HG3 MET A  26     -28.079 -47.129  12.349  1.00 23.83           H  
ATOM    379  SD  MET A  26     -26.092 -47.664  11.150  1.00 23.83           S  
ATOM    380  CE  MET A  26     -25.781 -49.062  12.263  1.00 23.83           C  
ATOM    381  HE1 MET A  26     -24.714 -49.285  12.277  1.00 23.83           H  
ATOM    382  HE2 MET A  26     -26.110 -48.812  13.272  1.00 23.83           H  
ATOM    383  HE3 MET A  26     -26.325 -49.939  11.913  1.00 23.83           H  
ATOM    384  N   ARG A  27     -29.862 -44.761   8.467  1.00 26.94           N  
ATOM    385  H   ARG A  27     -30.016 -44.868   7.474  1.00 26.94           H  
ATOM    386  CA  ARG A  27     -29.365 -43.404   8.841  1.00 26.94           C  
ATOM    387  HA  ARG A  27     -29.915 -43.043   9.710  1.00 26.94           H  
ATOM    388  C   ARG A  27     -29.674 -42.412   7.683  1.00 26.94           C  
ATOM    389  CB  ARG A  27     -27.835 -43.408   9.136  1.00 26.94           C  
ATOM    390  HB2 ARG A  27     -27.411 -44.389   8.922  1.00 26.94           H  
ATOM    391  HB3 ARG A  27     -27.303 -42.744   8.455  1.00 26.94           H  
ATOM    392  O   ARG A  27     -29.009 -41.396   7.533  1.00 26.94           O  
ATOM    393  CG  ARG A  27     -27.485 -42.964  10.569  1.00 26.94           C  
ATOM    394  HG2 ARG A  27     -27.968 -43.625  11.289  1.00 26.94           H  
ATOM    395  HG3 ARG A  27     -27.850 -41.949  10.727  1.00 26.94           H  
ATOM    396  CD  ARG A  27     -25.962 -42.993  10.778  1.00 26.94           C  
ATOM    397  HD2 ARG A  27     -25.597 -43.990  10.530  1.00 26.94           H  
ATOM    398  HD3 ARG A  27     -25.508 -42.274  10.096  1.00 26.94           H  
ATOM    399  NE  ARG A  27     -25.581 -42.671  12.169  1.00 26.94           N  
ATOM    400  HE  ARG A  27     -26.335 -42.556  12.830  1.00 26.94           H  
ATOM    401  NH1 ARG A  27     -23.301 -42.658  11.864  1.00 26.94           N  
ATOM    402 HH11 ARG A  27     -22.368 -42.552  12.236  1.00 26.94           H  
ATOM    403 HH12 ARG A  27     -23.443 -42.838  10.881  1.00 26.94           H  
ATOM    404  NH2 ARG A  27     -24.139 -42.306  13.899  1.00 26.94           N  
ATOM    405 HH21 ARG A  27     -23.197 -42.208  14.250  1.00 26.94           H  
ATOM    406 HH22 ARG A  27     -24.920 -42.219  14.534  1.00 26.94           H  
ATOM    407  CZ  ARG A  27     -24.348 -42.546  12.635  1.00 26.94           C  
ATOM    408  N   ASN A  28     -30.579 -42.787   6.774  1.00 21.35           N  
ATOM    409  H   ASN A  28     -31.229 -43.505   7.061  1.00 21.35           H  
ATOM    410  CA  ASN A  28     -30.266 -42.743   5.339  1.00 21.35           C  
ATOM    411  HA  ASN A  28     -29.252 -43.120   5.208  1.00 21.35           H  
ATOM    412  C   ASN A  28     -30.275 -41.361   4.651  1.00 21.35           C  
ATOM    413  CB  ASN A  28     -31.218 -43.723   4.624  1.00 21.35           C  
ATOM    414  HB2 ASN A  28     -32.241 -43.352   4.684  1.00 21.35           H  
ATOM    415  HB3 ASN A  28     -31.179 -44.701   5.104  1.00 21.35           H  
ATOM    416  O   ASN A  28     -29.334 -41.037   3.934  1.00 21.35           O  
ATOM    417  CG  ASN A  28     -30.838 -43.925   3.166  1.00 21.35           C  
ATOM    418  ND2 ASN A  28     -31.790 -43.952   2.264  1.00 21.35           N  
ATOM    419 HD21 ASN A  28     -31.485 -44.114   1.315  1.00 21.35           H  
ATOM    420 HD22 ASN A  28     -32.764 -43.873   2.523  1.00 21.35           H  
ATOM    421  OD1 ASN A  28     -29.684 -44.082   2.822  1.00 21.35           O  
ATOM    422  N   GLY A  29     -31.367 -40.599   4.762  1.00 25.30           N  
ATOM    423  H   GLY A  29     -32.065 -40.854   5.446  1.00 25.30           H  
ATOM    424  CA  GLY A  29     -31.696 -39.533   3.803  1.00 25.30           C  
ATOM    425  HA2 GLY A  29     -31.725 -39.956   2.798  1.00 25.30           H  
ATOM    426  HA3 GLY A  29     -32.691 -39.151   4.031  1.00 25.30           H  
ATOM    427  C   GLY A  29     -30.736 -38.337   3.802  1.00 25.30           C  
ATOM    428  O   GLY A  29     -30.909 -37.420   4.593  1.00 25.30           O  
ATOM    429  N   LEU A  30     -29.774 -38.323   2.871  1.00 27.36           N  
ATOM    430  H   LEU A  30     -29.629 -39.186   2.367  1.00 27.36           H  
ATOM    431  CA  LEU A  30     -28.731 -37.291   2.750  1.00 27.36           C  
ATOM    432  HA  LEU A  30     -28.205 -37.196   3.700  1.00 27.36           H  
ATOM    433  C   LEU A  30     -29.234 -35.890   2.378  1.00 27.36           C  
ATOM    434  CB  LEU A  30     -27.747 -37.715   1.640  1.00 27.36           C  
ATOM    435  HB2 LEU A  30     -27.137 -36.856   1.361  1.00 27.36           H  
ATOM    436  HB3 LEU A  30     -28.326 -37.994   0.760  1.00 27.36           H  
ATOM    437  O   LEU A  30     -28.653 -34.901   2.811  1.00 27.36           O  
ATOM    438  CG  LEU A  30     -26.795 -38.865   2.000  1.00 27.36           C  
ATOM    439  HG  LEU A  30     -27.358 -39.688   2.440  1.00 27.36           H  
ATOM    440  CD1 LEU A  30     -26.115 -39.367   0.725  1.00 27.36           C  
ATOM    441 HD11 LEU A  30     -25.440 -40.187   0.971  1.00 27.36           H  
ATOM    442 HD12 LEU A  30     -25.548 -38.562   0.259  1.00 27.36           H  
ATOM    443 HD13 LEU A  30     -26.866 -39.735   0.026  1.00 27.36           H  
ATOM    444  CD2 LEU A  30     -25.707 -38.410   2.974  1.00 27.36           C  
ATOM    445 HD21 LEU A  30     -25.142 -37.580   2.551  1.00 27.36           H  
ATOM    446 HD22 LEU A  30     -26.159 -38.093   3.914  1.00 27.36           H  
ATOM    447 HD23 LEU A  30     -25.031 -39.240   3.181  1.00 27.36           H  
ATOM    448  N   VAL A  31     -30.236 -35.797   1.497  1.00 27.66           N  
ATOM    449  H   VAL A  31     -30.708 -36.650   1.233  1.00 27.66           H  
ATOM    450  CA  VAL A  31     -30.487 -34.590   0.683  1.00 27.66           C  
ATOM    451  HA  VAL A  31     -29.514 -34.123   0.527  1.00 27.66           H  
ATOM    452  C   VAL A  31     -31.283 -33.492   1.391  1.00 27.66           C  
ATOM    453  CB  VAL A  31     -31.000 -34.908  -0.737  1.00 27.66           C  
ATOM    454  HB  VAL A  31     -31.171 -33.974  -1.271  1.00 27.66           H  
ATOM    455  O   VAL A  31     -32.070 -32.783   0.766  1.00 27.66           O  
ATOM    456  CG1 VAL A  31     -29.942 -35.682  -1.534  1.00 27.66           C  
ATOM    457 HG11 VAL A  31     -29.746 -36.651  -1.075  1.00 27.66           H  
ATOM    458 HG12 VAL A  31     -29.018 -35.105  -1.569  1.00 27.66           H  
ATOM    459 HG13 VAL A  31     -30.293 -35.832  -2.554  1.00 27.66           H  
ATOM    460  CG2 VAL A  31     -32.307 -35.708  -0.729  1.00 27.66           C  
ATOM    461 HG21 VAL A  31     -33.067 -35.160  -0.171  1.00 27.66           H  
ATOM    462 HG22 VAL A  31     -32.161 -36.687  -0.273  1.00 27.66           H  
ATOM    463 HG23 VAL A  31     -32.660 -35.837  -1.752  1.00 27.66           H  
ATOM    464  N   ASN A  32     -30.947 -33.233   2.656  1.00 28.43           N  
ATOM    465  H   ASN A  32     -30.290 -33.866   3.088  1.00 28.43           H  
ATOM    466  CA  ASN A  32     -30.913 -31.856   3.139  1.00 28.43           C  
ATOM    467  HA  ASN A  32     -31.836 -31.350   2.856  1.00 28.43           H  
ATOM    468  C   ASN A  32     -29.761 -31.134   2.422  1.00 28.43           C  
ATOM    469  CB  ASN A  32     -30.800 -31.807   4.673  1.00 28.43           C  
ATOM    470  HB2 ASN A  32     -30.532 -30.794   4.971  1.00 28.43           H  
ATOM    471  HB3 ASN A  32     -30.009 -32.478   5.009  1.00 28.43           H  
ATOM    472  O   ASN A  32     -28.758 -30.749   3.021  1.00 28.43           O  
ATOM    473  CG  ASN A  32     -32.091 -32.149   5.393  1.00 28.43           C  
ATOM    474  ND2 ASN A  32     -32.079 -32.098   6.702  1.00 28.43           N  
ATOM    475 HD21 ASN A  32     -31.269 -31.730   7.180  1.00 28.43           H  
ATOM    476 HD22 ASN A  32     -32.973 -32.234   7.153  1.00 28.43           H  
ATOM    477  OD1 ASN A  32     -33.122 -32.454   4.817  1.00 28.43           O  
ATOM    478  N   SER A  33     -29.923 -30.929   1.112  1.00 27.88           N  
ATOM    479  H   SER A  33     -30.753 -31.320   0.690  1.00 27.88           H  
ATOM    480  CA  SER A  33     -29.213 -29.905   0.352  1.00 27.88           C  
ATOM    481  HA  SER A  33     -28.161 -29.911   0.638  1.00 27.88           H  
ATOM    482  C   SER A  33     -29.785 -28.550   0.752  1.00 27.88           C  
ATOM    483  CB  SER A  33     -29.310 -30.154  -1.156  1.00 27.88           C  
ATOM    484  HB2 SER A  33     -30.356 -30.163  -1.462  1.00 27.88           H  
ATOM    485  HB3 SER A  33     -28.793 -29.355  -1.689  1.00 27.88           H  
ATOM    486  O   SER A  33     -30.314 -27.803  -0.069  1.00 27.88           O  
ATOM    487  OG  SER A  33     -28.710 -31.395  -1.482  1.00 27.88           O  
ATOM    488  HG  SER A  33     -27.828 -31.406  -1.104  1.00 27.88           H  
ATOM    489  N   GLU A  34     -29.683 -28.252   2.046  1.00 30.51           N  
ATOM    490  H   GLU A  34     -29.240 -28.929   2.651  1.00 30.51           H  
ATOM    491  CA  GLU A  34     -29.793 -26.910   2.569  1.00 30.51           C  
ATOM    492  HA  GLU A  34     -30.668 -26.434   2.128  1.00 30.51           H  
ATOM    493  C   GLU A  34     -28.541 -26.199   2.069  1.00 30.51           C  
ATOM    494  CB  GLU A  34     -29.987 -26.947   4.095  1.00 30.51           C  
ATOM    495  HB2 GLU A  34     -29.043 -27.139   4.606  1.00 30.51           H  
ATOM    496  HB3 GLU A  34     -30.659 -27.776   4.316  1.00 30.51           H  
ATOM    497  O   GLU A  34     -27.508 -26.123   2.730  1.00 30.51           O  
ATOM    498  CG  GLU A  34     -30.626 -25.650   4.614  1.00 30.51           C  
ATOM    499  HG2 GLU A  34     -29.862 -24.875   4.674  1.00 30.51           H  
ATOM    500  HG3 GLU A  34     -31.382 -25.312   3.905  1.00 30.51           H  
ATOM    501  CD  GLU A  34     -31.304 -25.865   5.975  1.00 30.51           C  
ATOM    502  OE1 GLU A  34     -30.892 -25.201   6.950  1.00 30.51           O  
ATOM    503  OE2 GLU A  34     -32.251 -26.685   6.019  1.00 30.51           O  
ATOM    504  N   VAL A  35     -28.633 -25.746   0.816  1.00 29.04           N  
ATOM    505  H   VAL A  35     -29.466 -26.002   0.305  1.00 29.04           H  
ATOM    506  CA  VAL A  35     -27.708 -24.814   0.180  1.00 29.04           C  
ATOM    507  HA  VAL A  35     -26.688 -25.118   0.415  1.00 29.04           H  
ATOM    508  C   VAL A  35     -27.952 -23.467   0.852  1.00 29.04           C  
ATOM    509  CB  VAL A  35     -27.863 -24.810  -1.357  1.00 29.04           C  
ATOM    510  HB  VAL A  35     -28.862 -24.464  -1.623  1.00 29.04           H  
ATOM    511  O   VAL A  35     -28.411 -22.495   0.252  1.00 29.04           O  
ATOM    512  CG1 VAL A  35     -26.825 -23.920  -2.046  1.00 29.04           C  
ATOM    513 HG11 VAL A  35     -25.820 -24.246  -1.779  1.00 29.04           H  
ATOM    514 HG12 VAL A  35     -26.958 -22.882  -1.740  1.00 29.04           H  
ATOM    515 HG13 VAL A  35     -26.945 -23.967  -3.128  1.00 29.04           H  
ATOM    516  CG2 VAL A  35     -27.660 -26.215  -1.943  1.00 29.04           C  
ATOM    517 HG21 VAL A  35     -27.722 -26.179  -3.031  1.00 29.04           H  
ATOM    518 HG22 VAL A  35     -28.440 -26.887  -1.584  1.00 29.04           H  
ATOM    519 HG23 VAL A  35     -26.686 -26.605  -1.648  1.00 29.04           H  
ATOM    520  N   HIS A  36     -27.653 -23.439   2.150  1.00 30.22           N  
ATOM    521  H   HIS A  36     -27.362 -24.310   2.568  1.00 30.22           H  
ATOM    522  CA  HIS A  36     -27.362 -22.250   2.909  1.00 30.22           C  
ATOM    523  HA  HIS A  36     -28.126 -21.501   2.703  1.00 30.22           H  
ATOM    524  C   HIS A  36     -26.023 -21.763   2.361  1.00 30.22           C  
ATOM    525  CB  HIS A  36     -27.384 -22.578   4.415  1.00 30.22           C  
ATOM    526  HB2 HIS A  36     -28.086 -23.393   4.595  1.00 30.22           H  
ATOM    527  HB3 HIS A  36     -26.407 -22.919   4.759  1.00 30.22           H  
ATOM    528  O   HIS A  36     -24.965 -21.954   2.955  1.00 30.22           O  
ATOM    529  CG  HIS A  36     -27.840 -21.409   5.245  1.00 30.22           C  
ATOM    530  CD2 HIS A  36     -29.121 -21.169   5.666  1.00 30.22           C  
ATOM    531  HD2 HIS A  36     -29.976 -21.804   5.483  1.00 30.22           H  
ATOM    532  ND1 HIS A  36     -27.060 -20.373   5.702  1.00 30.22           N  
ATOM    533  HD1 HIS A  36     -26.054 -20.316   5.632  1.00 30.22           H  
ATOM    534  CE1 HIS A  36     -27.854 -19.528   6.378  1.00 30.22           C  
ATOM    535  HE1 HIS A  36     -27.512 -18.637   6.884  1.00 30.22           H  
ATOM    536  NE2 HIS A  36     -29.127 -19.958   6.368  1.00 30.22           N  
ATOM    537  N   ASN A  37     -26.075 -21.212   1.144  1.00 29.22           N  
ATOM    538  H   ASN A  37     -26.966 -21.206   0.669  1.00 29.22           H  
ATOM    539  CA  ASN A  37     -24.973 -20.478   0.563  1.00 29.22           C  
ATOM    540  HA  ASN A  37     -24.063 -21.076   0.619  1.00 29.22           H  
ATOM    541  C   ASN A  37     -24.781 -19.261   1.455  1.00 29.22           C  
ATOM    542  CB  ASN A  37     -25.241 -20.107  -0.910  1.00 29.22           C  
ATOM    543  HB2 ASN A  37     -24.676 -19.207  -1.150  1.00 29.22           H  
ATOM    544  HB3 ASN A  37     -26.299 -19.886  -1.056  1.00 29.22           H  
ATOM    545  O   ASN A  37     -25.323 -18.182   1.208  1.00 29.22           O  
ATOM    546  CG  ASN A  37     -24.798 -21.161  -1.909  1.00 29.22           C  
ATOM    547  ND2 ASN A  37     -25.013 -20.916  -3.180  1.00 29.22           N  
ATOM    548 HD21 ASN A  37     -24.607 -21.587  -3.816  1.00 29.22           H  
ATOM    549 HD22 ASN A  37     -25.298 -19.988  -3.460  1.00 29.22           H  
ATOM    550  OD1 ASN A  37     -24.245 -22.198  -1.595  1.00 29.22           O  
ATOM    551  N   GLU A  38     -23.951 -19.449   2.473  1.00 31.96           N  
ATOM    552  H   GLU A  38     -23.718 -20.403   2.709  1.00 31.96           H  
ATOM    553  CA  GLU A  38     -23.173 -18.407   3.110  1.00 31.96           C  
ATOM    554  HA  GLU A  38     -23.841 -17.585   3.368  1.00 31.96           H  
ATOM    555  C   GLU A  38     -22.153 -17.852   2.098  1.00 31.96           C  
ATOM    556  CB  GLU A  38     -22.540 -18.921   4.418  1.00 31.96           C  
ATOM    557  HB2 GLU A  38     -21.923 -19.793   4.201  1.00 31.96           H  
ATOM    558  HB3 GLU A  38     -21.905 -18.137   4.829  1.00 31.96           H  
ATOM    559  O   GLU A  38     -20.977 -17.684   2.395  1.00 31.96           O  
ATOM    560  CG  GLU A  38     -23.589 -19.284   5.481  1.00 31.96           C  
ATOM    561  HG2 GLU A  38     -24.238 -18.424   5.645  1.00 31.96           H  
ATOM    562  HG3 GLU A  38     -24.212 -20.102   5.119  1.00 31.96           H  
ATOM    563  CD  GLU A  38     -22.921 -19.698   6.799  1.00 31.96           C  
ATOM    564  OE1 GLU A  38     -23.038 -18.918   7.772  1.00 31.96           O  
ATOM    565  OE2 GLU A  38     -22.320 -20.794   6.823  1.00 31.96           O  
ATOM    566  N   ASP A  39     -22.655 -17.377   0.948  1.00 31.88           N  
ATOM    567  H   ASP A  39     -23.630 -17.582   0.780  1.00 31.88           H  
ATOM    568  CA  ASP A  39     -22.152 -16.191   0.246  1.00 31.88           C  
ATOM    569  HA  ASP A  39     -21.070 -16.281   0.142  1.00 31.88           H  
ATOM    570  C   ASP A  39     -22.413 -14.940   1.118  1.00 31.88           C  
ATOM    571  CB  ASP A  39     -22.785 -16.087  -1.161  1.00 31.88           C  
ATOM    572  HB2 ASP A  39     -22.895 -15.040  -1.445  1.00 31.88           H  
ATOM    573  HB3 ASP A  39     -23.787 -16.516  -1.141  1.00 31.88           H  
ATOM    574  O   ASP A  39     -22.797 -13.857   0.658  1.00 31.88           O  
ATOM    575  CG  ASP A  39     -21.961 -16.726  -2.282  1.00 31.88           C  
ATOM    576  OD1 ASP A  39     -20.723 -16.553  -2.272  1.00 31.88           O  
ATOM    577  OD2 ASP A  39     -22.601 -17.248  -3.224  1.00 31.88           O  
ATOM    578  N   GLY A  40     -22.182 -15.084   2.428  1.00 32.27           N  
ATOM    579  H   GLY A  40     -21.799 -15.978   2.699  1.00 32.27           H  
ATOM    580  CA  GLY A  40     -21.850 -13.996   3.305  1.00 32.27           C  
ATOM    581  HA2 GLY A  40     -21.654 -14.368   4.310  1.00 32.27           H  
ATOM    582  HA3 GLY A  40     -22.649 -13.255   3.324  1.00 32.27           H  
ATOM    583  C   GLY A  40     -20.580 -13.415   2.727  1.00 32.27           C  
ATOM    584  O   GLY A  40     -19.488 -13.922   2.963  1.00 32.27           O  
ATOM    585  N   ARG A  41     -20.752 -12.355   1.933  1.00 29.96           N  
ATOM    586  H   ARG A  41     -21.704 -12.170   1.650  1.00 29.96           H  
ATOM    587  CA  ARG A  41     -19.679 -11.503   1.429  1.00 29.96           C  
ATOM    588  HA  ARG A  41     -18.893 -12.133   1.013  1.00 29.96           H  
ATOM    589  C   ARG A  41     -19.073 -10.761   2.612  1.00 29.96           C  
ATOM    590  CB  ARG A  41     -20.192 -10.548   0.343  1.00 29.96           C  
ATOM    591  HB2 ARG A  41     -20.980  -9.925   0.765  1.00 29.96           H  
ATOM    592  HB3 ARG A  41     -19.370  -9.901   0.035  1.00 29.96           H  
ATOM    593  O   ARG A  41     -19.210  -9.544   2.737  1.00 29.96           O  
ATOM    594  CG  ARG A  41     -20.732 -11.273  -0.893  1.00 29.96           C  
ATOM    595  HG2 ARG A  41     -21.567 -11.914  -0.608  1.00 29.96           H  
ATOM    596  HG3 ARG A  41     -19.948 -11.883  -1.341  1.00 29.96           H  
ATOM    597  CD  ARG A  41     -21.225 -10.229  -1.896  1.00 29.96           C  
ATOM    598  HD2 ARG A  41     -21.908  -9.556  -1.377  1.00 29.96           H  
ATOM    599  HD3 ARG A  41     -20.371  -9.660  -2.264  1.00 29.96           H  
ATOM    600  NE  ARG A  41     -21.922 -10.870  -3.021  1.00 29.96           N  
ATOM    601  HE  ARG A  41     -21.772 -11.863  -3.122  1.00 29.96           H  
ATOM    602  NH1 ARG A  41     -23.077  -9.028  -3.760  1.00 29.96           N  
ATOM    603 HH11 ARG A  41     -23.761  -8.618  -4.380  1.00 29.96           H  
ATOM    604 HH12 ARG A  41     -22.633  -8.489  -3.031  1.00 29.96           H  
ATOM    605  NH2 ARG A  41     -23.369 -11.006  -4.762  1.00 29.96           N  
ATOM    606 HH21 ARG A  41     -23.183 -11.998  -4.804  1.00 29.96           H  
ATOM    607 HH22 ARG A  41     -24.062 -10.601  -5.374  1.00 29.96           H  
ATOM    608  CZ  ARG A  41     -22.782 -10.298  -3.841  1.00 29.96           C  
ATOM    609  N   ASN A  42     -18.410 -11.518   3.478  1.00 31.93           N  
ATOM    610  H   ASN A  42     -18.438 -12.516   3.321  1.00 31.93           H  
ATOM    611  CA  ASN A  42     -17.301 -11.042   4.255  1.00 31.93           C  
ATOM    612  HA  ASN A  42     -17.617 -10.229   4.910  1.00 31.93           H  
ATOM    613  C   ASN A  42     -16.314 -10.510   3.216  1.00 31.93           C  
ATOM    614  CB  ASN A  42     -16.757 -12.202   5.109  1.00 31.93           C  
ATOM    615  HB2 ASN A  42     -16.380 -12.992   4.459  1.00 31.93           H  
ATOM    616  HB3 ASN A  42     -17.554 -12.612   5.729  1.00 31.93           H  
ATOM    617  O   ASN A  42     -15.598 -11.261   2.557  1.00 31.93           O  
ATOM    618  CG  ASN A  42     -15.633 -11.753   6.022  1.00 31.93           C  
ATOM    619  ND2 ASN A  42     -14.983 -12.679   6.676  1.00 31.93           N  
ATOM    620 HD21 ASN A  42     -14.009 -12.435   6.783  1.00 31.93           H  
ATOM    621 HD22 ASN A  42     -15.159 -13.643   6.431  1.00 31.93           H  
ATOM    622  OD1 ASN A  42     -15.344 -10.573   6.154  1.00 31.93           O  
ATOM    623  N   GLY A  43     -16.405  -9.205   2.960  1.00 33.86           N  
ATOM    624  H   GLY A  43     -17.106  -8.677   3.459  1.00 33.86           H  
ATOM    625  CA  GLY A  43     -15.373  -8.476   2.252  1.00 33.86           C  
ATOM    626  HA2 GLY A  43     -15.693  -7.455   2.046  1.00 33.86           H  
ATOM    627  HA3 GLY A  43     -15.100  -8.985   1.327  1.00 33.86           H  
ATOM    628  C   GLY A  43     -14.195  -8.456   3.196  1.00 33.86           C  
ATOM    629  O   GLY A  43     -14.043  -7.481   3.934  1.00 33.86           O  
ATOM    630  N   ASP A  44     -13.473  -9.580   3.229  1.00 32.01           N  
ATOM    631  H   ASP A  44     -13.791 -10.367   2.682  1.00 32.01           H  
ATOM    632  CA  ASP A  44     -12.417  -9.829   4.188  1.00 32.01           C  
ATOM    633  HA  ASP A  44     -12.865  -9.939   5.176  1.00 32.01           H  
ATOM    634  C   ASP A  44     -11.493  -8.624   4.219  1.00 32.01           C  
ATOM    635  CB  ASP A  44     -11.631 -11.110   3.851  1.00 32.01           C  
ATOM    636  HB2 ASP A  44     -10.610 -11.005   4.217  1.00 32.01           H  
ATOM    637  HB3 ASP A  44     -11.580 -11.242   2.770  1.00 32.01           H  
ATOM    638  O   ASP A  44     -11.187  -8.007   3.191  1.00 32.01           O  
ATOM    639  CG  ASP A  44     -12.226 -12.352   4.519  1.00 32.01           C  
ATOM    640  OD1 ASP A  44     -12.384 -12.314   5.763  1.00 32.01           O  
ATOM    641  OD2 ASP A  44     -12.494 -13.333   3.794  1.00 32.01           O  
ATOM    642  N   VAL A  45     -11.042  -8.292   5.425  1.00 34.96           N  
ATOM    643  H   VAL A  45     -11.334  -8.859   6.208  1.00 34.96           H  
ATOM    644  CA  VAL A  45      -9.944  -7.354   5.598  1.00 34.96           C  
ATOM    645  HA  VAL A  45     -10.200  -6.403   5.131  1.00 34.96           H  
ATOM    646  C   VAL A  45      -8.759  -7.970   4.868  1.00 34.96           C  
ATOM    647  CB  VAL A  45      -9.644  -7.125   7.093  1.00 34.96           C  
ATOM    648  HB  VAL A  45      -9.395  -8.072   7.571  1.00 34.96           H  
ATOM    649  O   VAL A  45      -8.099  -8.848   5.425  1.00 34.96           O  
ATOM    650  CG1 VAL A  45      -8.474  -6.151   7.289  1.00 34.96           C  
ATOM    651 HG11 VAL A  45      -8.719  -5.185   6.848  1.00 34.96           H  
ATOM    652 HG12 VAL A  45      -8.278  -6.024   8.354  1.00 34.96           H  
ATOM    653 HG13 VAL A  45      -7.571  -6.546   6.822  1.00 34.96           H  
ATOM    654  CG2 VAL A  45     -10.861  -6.531   7.816  1.00 34.96           C  
ATOM    655 HG21 VAL A  45     -11.162  -5.597   7.341  1.00 34.96           H  
ATOM    656 HG22 VAL A  45     -11.696  -7.231   7.778  1.00 34.96           H  
ATOM    657 HG23 VAL A  45     -10.618  -6.348   8.862  1.00 34.96           H  
ATOM    658  N   SER A  46      -8.525  -7.540   3.618  1.00 32.86           N  
ATOM    659  H   SER A  46      -9.277  -7.053   3.152  1.00 32.86           H  
ATOM    660  CA  SER A  46      -7.374  -7.945   2.812  1.00 32.86           C  
ATOM    661  HA  SER A  46      -7.522  -8.957   2.438  1.00 32.86           H  
ATOM    662  C   SER A  46      -6.168  -7.890   3.725  1.00 32.86           C  
ATOM    663  CB  SER A  46      -7.135  -6.989   1.635  1.00 32.86           C  
ATOM    664  HB2 SER A  46      -6.207  -7.267   1.136  1.00 32.86           H  
ATOM    665  HB3 SER A  46      -7.039  -5.969   2.007  1.00 32.86           H  
ATOM    666  O   SER A  46      -5.837  -6.814   4.216  1.00 32.86           O  
ATOM    667  OG  SER A  46      -8.193  -7.045   0.700  1.00 32.86           O  
ATOM    668  HG  SER A  46      -8.001  -6.467  -0.042  1.00 32.86           H  
ATOM    669  N   GLN A  47      -5.584  -9.048   4.027  1.00 33.41           N  
ATOM    670  H   GLN A  47      -5.986  -9.899   3.659  1.00 33.41           H  
ATOM    671  CA  GLN A  47      -4.539  -9.160   5.033  1.00 33.41           C  
ATOM    672  HA  GLN A  47      -4.926  -8.803   5.988  1.00 33.41           H  
ATOM    673  C   GLN A  47      -3.384  -8.268   4.582  1.00 33.41           C  
ATOM    674  CB  GLN A  47      -4.157 -10.642   5.164  1.00 33.41           C  
ATOM    675  HB2 GLN A  47      -5.069 -11.219   5.315  1.00 33.41           H  
ATOM    676  HB3 GLN A  47      -3.691 -10.984   4.240  1.00 33.41           H  
ATOM    677  O   GLN A  47      -2.681  -8.620   3.634  1.00 33.41           O  
ATOM    678  CG  GLN A  47      -3.212 -10.923   6.339  1.00 33.41           C  
ATOM    679  HG2 GLN A  47      -3.702 -10.652   7.274  1.00 33.41           H  
ATOM    680  HG3 GLN A  47      -2.305 -10.327   6.230  1.00 33.41           H  
ATOM    681  CD  GLN A  47      -2.824 -12.398   6.388  1.00 33.41           C  
ATOM    682  NE2 GLN A  47      -3.749 -13.298   6.647  1.00 33.41           N  
ATOM    683 HE21 GLN A  47      -4.711 -13.032   6.801  1.00 33.41           H  
ATOM    684 HE22 GLN A  47      -3.435 -14.257   6.647  1.00 33.41           H  
ATOM    685  OE1 GLN A  47      -1.685 -12.773   6.184  1.00 33.41           O  
ATOM    686  N   PHE A  48      -3.266  -7.071   5.175  1.00 35.15           N  
ATOM    687  H   PHE A  48      -3.982  -6.779   5.825  1.00 35.15           H  
ATOM    688  CA  PHE A  48      -2.337  -6.077   4.655  1.00 35.15           C  
ATOM    689  HA  PHE A  48      -2.600  -5.959   3.604  1.00 35.15           H  
ATOM    690  C   PHE A  48      -0.949  -6.671   4.743  1.00 35.15           C  
ATOM    691  CB  PHE A  48      -2.468  -4.704   5.333  1.00 35.15           C  
ATOM    692  HB2 PHE A  48      -2.465  -4.818   6.417  1.00 35.15           H  
ATOM    693  HB3 PHE A  48      -1.628  -4.072   5.044  1.00 35.15           H  
ATOM    694  O   PHE A  48      -0.557  -7.075   5.841  1.00 35.15           O  
ATOM    695  CG  PHE A  48      -3.747  -4.070   4.856  1.00 35.15           C  
ATOM    696  CD1 PHE A  48      -3.868  -3.790   3.483  1.00 35.15           C  
ATOM    697  HD1 PHE A  48      -2.999  -3.814   2.841  1.00 35.15           H  
ATOM    698  CD2 PHE A  48      -4.884  -4.088   5.683  1.00 35.15           C  
ATOM    699  HD2 PHE A  48      -4.796  -4.346   6.728  1.00 35.15           H  
ATOM    700  CE1 PHE A  48      -5.141  -3.700   2.912  1.00 35.15           C  
ATOM    701  HE1 PHE A  48      -5.245  -3.640   1.839  1.00 35.15           H  
ATOM    702  CE2 PHE A  48      -6.155  -3.908   5.116  1.00 35.15           C  
ATOM    703  HE2 PHE A  48      -7.040  -4.002   5.728  1.00 35.15           H  
ATOM    704  CZ  PHE A  48      -6.284  -3.753   3.729  1.00 35.15           C  
ATOM    705  HZ  PHE A  48      -7.271  -3.751   3.290  1.00 35.15           H  
ATOM    706  N   PRO A  49      -0.273  -6.832   3.590  1.00 37.20           N  
ATOM    707  CA  PRO A  49       0.866  -7.716   3.517  1.00 37.20           C  
ATOM    708  HA  PRO A  49       0.536  -8.729   3.748  1.00 37.20           H  
ATOM    709  C   PRO A  49       1.917  -7.302   4.532  1.00 37.20           C  
ATOM    710  CB  PRO A  49       1.366  -7.672   2.070  1.00 37.20           C  
ATOM    711  HB2 PRO A  49       1.072  -8.586   1.556  1.00 37.20           H  
ATOM    712  HB3 PRO A  49       2.445  -7.522   2.018  1.00 37.20           H  
ATOM    713  O   PRO A  49       2.032  -6.121   4.879  1.00 37.20           O  
ATOM    714  CG  PRO A  49       0.657  -6.477   1.447  1.00 37.20           C  
ATOM    715  HG2 PRO A  49       0.442  -6.631   0.390  1.00 37.20           H  
ATOM    716  HG3 PRO A  49       1.272  -5.590   1.595  1.00 37.20           H  
ATOM    717  CD  PRO A  49      -0.621  -6.356   2.261  1.00 37.20           C  
ATOM    718  HD2 PRO A  49      -0.960  -5.320   2.274  1.00 37.20           H  
ATOM    719  HD3 PRO A  49      -1.390  -7.001   1.836  1.00 37.20           H  
ATOM    720  N   TYR A  50       2.673  -8.304   4.979  1.00 36.57           N  
ATOM    721  H   TYR A  50       2.454  -9.239   4.665  1.00 36.57           H  
ATOM    722  CA  TYR A  50       3.860  -8.133   5.803  1.00 36.57           C  
ATOM    723  HA  TYR A  50       3.528  -7.975   6.829  1.00 36.57           H  
ATOM    724  C   TYR A  50       4.667  -6.912   5.356  1.00 36.57           C  
ATOM    725  CB  TYR A  50       4.725  -9.401   5.751  1.00 36.57           C  
ATOM    726  HB2 TYR A  50       4.155 -10.219   5.311  1.00 36.57           H  
ATOM    727  HB3 TYR A  50       5.583  -9.224   5.102  1.00 36.57           H  
ATOM    728  O   TYR A  50       4.729  -6.531   4.186  1.00 36.57           O  
ATOM    729  CG  TYR A  50       5.214  -9.905   7.084  1.00 36.57           C  
ATOM    730  CD1 TYR A  50       6.566  -9.762   7.451  1.00 36.57           C  
ATOM    731  HD1 TYR A  50       7.257  -9.252   6.797  1.00 36.57           H  
ATOM    732  CD2 TYR A  50       4.326 -10.623   7.906  1.00 36.57           C  
ATOM    733  HD2 TYR A  50       3.296 -10.755   7.609  1.00 36.57           H  
ATOM    734  CE1 TYR A  50       7.039 -10.368   8.630  1.00 36.57           C  
ATOM    735  HE1 TYR A  50       8.087 -10.311   8.881  1.00 36.57           H  
ATOM    736  CE2 TYR A  50       4.792 -11.216   9.092  1.00 36.57           C  
ATOM    737  HE2 TYR A  50       4.129 -11.795   9.719  1.00 36.57           H  
ATOM    738  OH  TYR A  50       6.603 -11.720  10.568  1.00 36.57           O  
ATOM    739  HH  TYR A  50       7.561 -11.702  10.617  1.00 36.57           H  
ATOM    740  CZ  TYR A  50       6.151 -11.103   9.447  1.00 36.57           C  
ATOM    741  N   VAL A  51       5.269  -6.255   6.324  1.00 46.83           N  
ATOM    742  H   VAL A  51       5.230  -6.624   7.263  1.00 46.83           H  
ATOM    743  CA  VAL A  51       5.791  -4.915   6.125  1.00 46.83           C  
ATOM    744  HA  VAL A  51       5.454  -4.513   5.169  1.00 46.83           H  
ATOM    745  C   VAL A  51       7.312  -5.047   6.033  1.00 46.83           C  
ATOM    746  CB  VAL A  51       5.164  -4.028   7.214  1.00 46.83           C  
ATOM    747  HB  VAL A  51       5.381  -4.439   8.200  1.00 46.83           H  
ATOM    748  O   VAL A  51       8.030  -4.913   7.019  1.00 46.83           O  
ATOM    749  CG1 VAL A  51       5.666  -2.609   7.153  1.00 46.83           C  
ATOM    750 HG11 VAL A  51       5.359  -2.163   6.206  1.00 46.83           H  
ATOM    751 HG12 VAL A  51       6.750  -2.646   7.259  1.00 46.83           H  
ATOM    752 HG13 VAL A  51       5.255  -2.033   7.983  1.00 46.83           H  
ATOM    753  CG2 VAL A  51       3.639  -3.918   7.025  1.00 46.83           C  
ATOM    754 HG21 VAL A  51       3.169  -4.891   7.169  1.00 46.83           H  
ATOM    755 HG22 VAL A  51       3.216  -3.233   7.759  1.00 46.83           H  
ATOM    756 HG23 VAL A  51       3.402  -3.568   6.020  1.00 46.83           H  
ATOM    757  N   GLU A  52       7.803  -5.413   4.842  1.00 48.90           N  
ATOM    758  H   GLU A  52       7.164  -5.485   4.063  1.00 48.90           H  
ATOM    759  CA  GLU A  52       9.226  -5.635   4.577  1.00 48.90           C  
ATOM    760  HA  GLU A  52       9.576  -6.360   5.313  1.00 48.90           H  
ATOM    761  C   GLU A  52      10.027  -4.340   4.814  1.00 48.90           C  
ATOM    762  CB  GLU A  52       9.471  -6.284   3.188  1.00 48.90           C  
ATOM    763  HB2 GLU A  52       8.712  -5.946   2.484  1.00 48.90           H  
ATOM    764  HB3 GLU A  52       9.388  -7.366   3.289  1.00 48.90           H  
ATOM    765  O   GLU A  52       9.808  -3.279   4.226  1.00 48.90           O  
ATOM    766  CG  GLU A  52      10.864  -5.919   2.641  1.00 48.90           C  
ATOM    767  HG2 GLU A  52      11.602  -6.064   3.430  1.00 48.90           H  
ATOM    768  HG3 GLU A  52      10.868  -4.847   2.442  1.00 48.90           H  
ATOM    769  CD  GLU A  52      11.352  -6.623   1.371  1.00 48.90           C  
ATOM    770  OE1 GLU A  52      12.596  -6.634   1.215  1.00 48.90           O  
ATOM    771  OE2 GLU A  52      10.511  -7.012   0.539  1.00 48.90           O  
ATOM    772  N   PHE A  53      11.029  -4.431   5.674  1.00 49.08           N  
ATOM    773  H   PHE A  53      11.170  -5.318   6.136  1.00 49.08           H  
ATOM    774  CA  PHE A  53      11.838  -3.306   6.109  1.00 49.08           C  
ATOM    775  HA  PHE A  53      11.219  -2.409   6.114  1.00 49.08           H  
ATOM    776  C   PHE A  53      13.018  -3.009   5.156  1.00 49.08           C  
ATOM    777  CB  PHE A  53      12.239  -3.602   7.558  1.00 49.08           C  
ATOM    778  HB2 PHE A  53      12.626  -4.620   7.619  1.00 49.08           H  
ATOM    779  HB3 PHE A  53      13.069  -2.951   7.832  1.00 49.08           H  
ATOM    780  O   PHE A  53      14.176  -3.035   5.570  1.00 49.08           O  
ATOM    781  CG  PHE A  53      11.138  -3.410   8.589  1.00 49.08           C  
ATOM    782  CD1 PHE A  53      10.601  -2.131   8.836  1.00 49.08           C  
ATOM    783  HD1 PHE A  53      10.898  -1.294   8.221  1.00 49.08           H  
ATOM    784  CD2 PHE A  53      10.675  -4.504   9.343  1.00 49.08           C  
ATOM    785  HD2 PHE A  53      11.049  -5.498   9.146  1.00 49.08           H  
ATOM    786  CE1 PHE A  53       9.662  -1.938   9.869  1.00 49.08           C  
ATOM    787  HE1 PHE A  53       9.226  -0.967  10.052  1.00 49.08           H  
ATOM    788  CE2 PHE A  53       9.702  -4.318  10.340  1.00 49.08           C  
ATOM    789  HE2 PHE A  53       9.323  -5.168  10.888  1.00 49.08           H  
ATOM    790  CZ  PHE A  53       9.200  -3.034  10.609  1.00 49.08           C  
ATOM    791  HZ  PHE A  53       8.431  -2.894  11.354  1.00 49.08           H  
ATOM    792  N   THR A  54      12.736  -2.669   3.888  1.00 56.23           N  
ATOM    793  H   THR A  54      11.768  -2.758   3.617  1.00 56.23           H  
ATOM    794  CA  THR A  54      13.751  -2.418   2.825  1.00 56.23           C  
ATOM    795  HA  THR A  54      14.335  -3.330   2.708  1.00 56.23           H  
ATOM    796  C   THR A  54      14.764  -1.277   3.083  1.00 56.23           C  
ATOM    797  CB  THR A  54      13.110  -2.102   1.460  1.00 56.23           C  
ATOM    798  HB  THR A  54      13.911  -1.915   0.744  1.00 56.23           H  
ATOM    799  O   THR A  54      15.617  -1.003   2.236  1.00 56.23           O  
ATOM    800  CG2 THR A  54      12.244  -3.175   0.839  1.00 56.23           C  
ATOM    801 HG21 THR A  54      12.127  -2.981  -0.228  1.00 56.23           H  
ATOM    802 HG22 THR A  54      11.256  -3.173   1.299  1.00 56.23           H  
ATOM    803 HG23 THR A  54      12.725  -4.146   0.956  1.00 56.23           H  
ATOM    804  OG1 THR A  54      12.294  -0.953   1.570  1.00 56.23           O  
ATOM    805  HG1 THR A  54      11.435  -1.283   1.846  1.00 56.23           H  
ATOM    806  N   GLY A  55      14.672  -0.551   4.200  1.00 54.57           N  
ATOM    807  H   GLY A  55      13.973  -0.829   4.874  1.00 54.57           H  
ATOM    808  CA  GLY A  55      15.613   0.506   4.590  1.00 54.57           C  
ATOM    809  HA2 GLY A  55      15.430   1.398   3.991  1.00 54.57           H  
ATOM    810  HA3 GLY A  55      16.631   0.164   4.404  1.00 54.57           H  
ATOM    811  C   GLY A  55      15.468   0.867   6.069  1.00 54.57           C  
ATOM    812  O   GLY A  55      14.387   0.697   6.633  1.00 54.57           O  
ATOM    813  N   ARG A  56      16.536   1.348   6.728  1.00 63.28           N  
ATOM    814  H   ARG A  56      17.385   1.495   6.201  1.00 63.28           H  
ATOM    815  CA  ARG A  56      16.574   1.585   8.196  1.00 63.28           C  
ATOM    816  HA  ARG A  56      16.542   0.631   8.722  1.00 63.28           H  
ATOM    817  C   ARG A  56      15.386   2.375   8.742  1.00 63.28           C  
ATOM    818  CB  ARG A  56      17.849   2.334   8.608  1.00 63.28           C  
ATOM    819  HB2 ARG A  56      17.712   2.721   9.617  1.00 63.28           H  
ATOM    820  HB3 ARG A  56      18.013   3.184   7.946  1.00 63.28           H  
ATOM    821  O   ARG A  56      14.890   2.026   9.803  1.00 63.28           O  
ATOM    822  CG  ARG A  56      19.080   1.424   8.617  1.00 63.28           C  
ATOM    823  HG2 ARG A  56      18.879   0.547   9.233  1.00 63.28           H  
ATOM    824  HG3 ARG A  56      19.310   1.105   7.601  1.00 63.28           H  
ATOM    825  CD  ARG A  56      20.272   2.186   9.203  1.00 63.28           C  
ATOM    826  HD2 ARG A  56      20.029   2.498  10.219  1.00 63.28           H  
ATOM    827  HD3 ARG A  56      20.432   3.081   8.602  1.00 63.28           H  
ATOM    828  NE  ARG A  56      21.481   1.338   9.232  1.00 63.28           N  
ATOM    829  HE  ARG A  56      21.353   0.389   9.553  1.00 63.28           H  
ATOM    830  NH1 ARG A  56      23.009   2.898   8.508  1.00 63.28           N  
ATOM    831 HH11 ARG A  56      23.958   3.148   8.269  1.00 63.28           H  
ATOM    832 HH12 ARG A  56      22.278   3.596   8.493  1.00 63.28           H  
ATOM    833  NH2 ARG A  56      23.679   0.820   8.958  1.00 63.28           N  
ATOM    834 HH21 ARG A  56      23.496  -0.128   9.255  1.00 63.28           H  
ATOM    835 HH22 ARG A  56      24.621   1.086   8.707  1.00 63.28           H  
ATOM    836  CZ  ARG A  56      22.711   1.690   8.900  1.00 63.28           C  
ATOM    837  N   ASP A  57      14.895   3.339   7.971  1.00 69.53           N  
ATOM    838  H   ASP A  57      15.459   3.619   7.181  1.00 69.53           H  
ATOM    839  CA  ASP A  57      13.824   4.257   8.368  1.00 69.53           C  
ATOM    840  HA  ASP A  57      13.510   4.015   9.384  1.00 69.53           H  
ATOM    841  C   ASP A  57      12.583   4.132   7.468  1.00 69.53           C  
ATOM    842  CB  ASP A  57      14.381   5.688   8.408  1.00 69.53           C  
ATOM    843  HB2 ASP A  57      13.674   6.338   8.924  1.00 69.53           H  
ATOM    844  HB3 ASP A  57      14.501   6.051   7.388  1.00 69.53           H  
ATOM    845  O   ASP A  57      11.728   5.014   7.459  1.00 69.53           O  
ATOM    846  CG  ASP A  57      15.731   5.729   9.126  1.00 69.53           C  
ATOM    847  OD1 ASP A  57      15.755   5.426  10.337  1.00 69.53           O  
ATOM    848  OD2 ASP A  57      16.746   5.932   8.421  1.00 69.53           O  
ATOM    849  N   SER A  58      12.462   3.047   6.691  1.00 75.95           N  
ATOM    850  H   SER A  58      13.196   2.353   6.706  1.00 75.95           H  
ATOM    851  CA  SER A  58      11.313   2.813   5.806  1.00 75.95           C  
ATOM    852  HA  SER A  58      10.478   3.420   6.157  1.00 75.95           H  
ATOM    853  C   SER A  58      10.830   1.365   5.781  1.00 75.95           C  
ATOM    854  CB  SER A  58      11.627   3.255   4.376  1.00 75.95           C  
ATOM    855  HB2 SER A  58      10.703   3.236   3.798  1.00 75.95           H  
ATOM    856  HB3 SER A  58      12.009   4.276   4.382  1.00 75.95           H  
ATOM    857  O   SER A  58      11.625   0.426   5.842  1.00 75.95           O  
ATOM    858  OG  SER A  58      12.576   2.390   3.771  1.00 75.95           O  
ATOM    859  HG  SER A  58      12.492   1.526   4.180  1.00 75.95           H  
ATOM    860  N   VAL A  59       9.531   1.211   5.574  1.00 77.46           N  
ATOM    861  H   VAL A  59       8.964   2.045   5.525  1.00 77.46           H  
ATOM    862  CA  VAL A  59       8.834  -0.045   5.299  1.00 77.46           C  
ATOM    863  HA  VAL A  59       9.480  -0.897   5.514  1.00 77.46           H  
ATOM    864  C   VAL A  59       8.400  -0.139   3.839  1.00 77.46           C  
ATOM    865  CB  VAL A  59       7.587  -0.151   6.178  1.00 77.46           C  
ATOM    866  HB  VAL A  59       7.078  -1.044   5.817  1.00 77.46           H  
ATOM    867  O   VAL A  59       8.231   0.893   3.189  1.00 77.46           O  
ATOM    868  CG1 VAL A  59       7.964  -0.327   7.638  1.00 77.46           C  
ATOM    869 HG11 VAL A  59       8.587   0.501   7.977  1.00 77.46           H  
ATOM    870 HG12 VAL A  59       8.492  -1.277   7.718  1.00 77.46           H  
ATOM    871 HG13 VAL A  59       7.075  -0.371   8.267  1.00 77.46           H  
ATOM    872  CG2 VAL A  59       6.590   1.002   6.094  1.00 77.46           C  
ATOM    873 HG21 VAL A  59       5.691   0.740   6.652  1.00 77.46           H  
ATOM    874 HG22 VAL A  59       6.319   1.147   5.048  1.00 77.46           H  
ATOM    875 HG23 VAL A  59       7.010   1.909   6.527  1.00 77.46           H  
ATOM    876  N   THR A  60       8.135  -1.337   3.315  1.00 80.12           N  
ATOM    877  H   THR A  60       8.358  -2.172   3.837  1.00 80.12           H  
ATOM    878  CA  THR A  60       7.329  -1.500   2.100  1.00 80.12           C  
ATOM    879  HA  THR A  60       7.805  -0.956   1.284  1.00 80.12           H  
ATOM    880  C   THR A  60       5.945  -0.929   2.326  1.00 80.12           C  
ATOM    881  CB  THR A  60       7.127  -2.956   1.654  1.00 80.12           C  
ATOM    882  HB  THR A  60       6.348  -2.985   0.893  1.00 80.12           H  
ATOM    883  O   THR A  60       5.302  -1.170   3.344  1.00 80.12           O  
ATOM    884  CG2 THR A  60       8.390  -3.530   1.035  1.00 80.12           C  
ATOM    885 HG21 THR A  60       9.168  -3.579   1.798  1.00 80.12           H  
ATOM    886 HG22 THR A  60       8.192  -4.536   0.665  1.00 80.12           H  
ATOM    887 HG23 THR A  60       8.724  -2.909   0.204  1.00 80.12           H  
ATOM    888  OG1 THR A  60       6.726  -3.759   2.735  1.00 80.12           O  
ATOM    889  HG1 THR A  60       5.880  -3.447   3.065  1.00 80.12           H  
ATOM    890  N   CYS A  61       5.446  -0.218   1.328  1.00 79.35           N  
ATOM    891  H   CYS A  61       6.026  -0.066   0.515  1.00 79.35           H  
ATOM    892  CA  CYS A  61       4.050   0.154   1.252  1.00 79.35           C  
ATOM    893  HA  CYS A  61       3.766   0.665   2.172  1.00 79.35           H  
ATOM    894  C   CYS A  61       3.195  -1.110   1.055  1.00 79.35           C  
ATOM    895  CB  CYS A  61       3.933   1.113   0.072  1.00 79.35           C  
ATOM    896  HB2 CYS A  61       4.333   0.633  -0.821  1.00 79.35           H  
ATOM    897  HB3 CYS A  61       4.534   1.998   0.281  1.00 79.35           H  
ATOM    898  O   CYS A  61       3.296  -1.715  -0.018  1.00 79.35           O  
ATOM    899  SG  CYS A  61       2.199   1.557  -0.201  1.00 79.35           S  
ATOM    900  HG  CYS A  61       1.943   2.012   1.029  1.00 79.35           H  
ATOM    901  N   PRO A  62       2.328  -1.495   2.012  1.00 78.36           N  
ATOM    902  CA  PRO A  62       1.547  -2.723   1.891  1.00 78.36           C  
ATOM    903  HA  PRO A  62       2.211  -3.548   1.635  1.00 78.36           H  
ATOM    904  C   PRO A  62       0.475  -2.624   0.798  1.00 78.36           C  
ATOM    905  CB  PRO A  62       0.962  -2.984   3.280  1.00 78.36           C  
ATOM    906  HB2 PRO A  62       1.658  -3.596   3.854  1.00 78.36           H  
ATOM    907  HB3 PRO A  62      -0.014  -3.466   3.237  1.00 78.36           H  
ATOM    908  O   PRO A  62       0.110  -3.636   0.213  1.00 78.36           O  
ATOM    909  CG  PRO A  62       0.877  -1.597   3.902  1.00 78.36           C  
ATOM    910  HG2 PRO A  62      -0.057  -1.118   3.609  1.00 78.36           H  
ATOM    911  HG3 PRO A  62       0.964  -1.661   4.987  1.00 78.36           H  
ATOM    912  CD  PRO A  62       2.061  -0.849   3.290  1.00 78.36           C  
ATOM    913  HD2 PRO A  62       1.805   0.203   3.156  1.00 78.36           H  
ATOM    914  HD3 PRO A  62       2.924  -0.950   3.948  1.00 78.36           H  
ATOM    915  N   THR A  63       0.036  -1.415   0.424  1.00 77.14           N  
ATOM    916  H   THR A  63       0.275  -0.608   0.983  1.00 77.14           H  
ATOM    917  CA  THR A  63      -0.893  -1.207  -0.699  1.00 77.14           C  
ATOM    918  HA  THR A  63      -1.819  -1.743  -0.492  1.00 77.14           H  
ATOM    919  C   THR A  63      -0.338  -1.703  -2.033  1.00 77.14           C  
ATOM    920  CB  THR A  63      -1.205   0.283  -0.909  1.00 77.14           C  
ATOM    921  HB  THR A  63      -0.424   0.723  -1.528  1.00 77.14           H  
ATOM    922  O   THR A  63      -1.107  -2.126  -2.886  1.00 77.14           O  
ATOM    923  CG2 THR A  63      -2.549   0.513  -1.601  1.00 77.14           C  
ATOM    924 HG21 THR A  63      -2.761   1.578  -1.691  1.00 77.14           H  
ATOM    925 HG22 THR A  63      -3.342   0.025  -1.034  1.00 77.14           H  
ATOM    926 HG23 THR A  63      -2.542   0.069  -2.596  1.00 77.14           H  
ATOM    927  OG1 THR A  63      -1.218   1.001   0.297  1.00 77.14           O  
ATOM    928  HG1 THR A  63      -1.477   1.891   0.049  1.00 77.14           H  
ATOM    929  N   CYS A  64       0.978  -1.602  -2.248  1.00 80.41           N  
ATOM    930  H   CYS A  64       1.567  -1.340  -1.471  1.00 80.41           H  
ATOM    931  CA  CYS A  64       1.621  -1.934  -3.527  1.00 80.41           C  
ATOM    932  HA  CYS A  64       0.895  -2.439  -4.164  1.00 80.41           H  
ATOM    933  C   CYS A  64       2.779  -2.928  -3.399  1.00 80.41           C  
ATOM    934  CB  CYS A  64       2.034  -0.645  -4.252  1.00 80.41           C  
ATOM    935  HB2 CYS A  64       2.372  -0.902  -5.256  1.00 80.41           H  
ATOM    936  HB3 CYS A  64       1.161   0.002  -4.340  1.00 80.41           H  
ATOM    937  O   CYS A  64       3.521  -3.102  -4.362  1.00 80.41           O  
ATOM    938  SG  CYS A  64       3.376   0.217  -3.381  1.00 80.41           S  
ATOM    939  HG  CYS A  64       2.828   0.190  -2.162  1.00 80.41           H  
ATOM    940  N   GLN A  65       2.965  -3.550  -2.230  1.00 79.94           N  
ATOM    941  H   GLN A  65       2.314  -3.374  -1.478  1.00 79.94           H  
ATOM    942  CA  GLN A  65       4.008  -4.554  -1.997  1.00 79.94           C  
ATOM    943  HA  GLN A  65       4.091  -4.708  -0.921  1.00 79.94           H  
ATOM    944  C   GLN A  65       5.416  -4.103  -2.439  1.00 79.94           C  
ATOM    945  CB  GLN A  65       3.551  -5.880  -2.626  1.00 79.94           C  
ATOM    946  HB2 GLN A  65       3.029  -5.703  -3.566  1.00 79.94           H  
ATOM    947  HB3 GLN A  65       4.428  -6.482  -2.864  1.00 79.94           H  
ATOM    948  O   GLN A  65       6.142  -4.807  -3.131  1.00 79.94           O  
ATOM    949  CG  GLN A  65       2.646  -6.667  -1.670  1.00 79.94           C  
ATOM    950  HG2 GLN A  65       1.729  -6.100  -1.510  1.00 79.94           H  
ATOM    951  HG3 GLN A  65       3.146  -6.791  -0.710  1.00 79.94           H  
ATOM    952  CD  GLN A  65       2.275  -8.050  -2.199  1.00 79.94           C  
ATOM    953  NE2 GLN A  65       1.436  -8.781  -1.500  1.00 79.94           N  
ATOM    954 HE21 GLN A  65       1.082  -8.461  -0.610  1.00 79.94           H  
ATOM    955 HE22 GLN A  65       1.219  -9.689  -1.886  1.00 79.94           H  
ATOM    956  OE1 GLN A  65       2.715  -8.515  -3.235  1.00 79.94           O  
ATOM    957  N   GLY A  66       5.799  -2.865  -2.116  1.00 80.34           N  
ATOM    958  H   GLY A  66       5.173  -2.301  -1.559  1.00 80.34           H  
ATOM    959  CA  GLY A  66       7.110  -2.336  -2.515  1.00 80.34           C  
ATOM    960  HA2 GLY A  66       7.402  -1.524  -1.849  1.00 80.34           H  
ATOM    961  HA3 GLY A  66       7.851  -3.125  -2.387  1.00 80.34           H  
ATOM    962  C   GLY A  66       7.221  -1.854  -3.969  1.00 80.34           C  
ATOM    963  O   GLY A  66       8.088  -1.028  -4.250  1.00 80.34           O  
ATOM    964  N   THR A  67       6.343  -2.280  -4.885  1.00 80.02           N  
ATOM    965  H   THR A  67       5.678  -2.984  -4.596  1.00 80.02           H  
ATOM    966  CA  THR A  67       6.446  -1.995  -6.338  1.00 80.02           C  
ATOM    967  HA  THR A  67       7.420  -2.329  -6.696  1.00 80.02           H  
ATOM    968  C   THR A  67       6.306  -0.515  -6.712  1.00 80.02           C  
ATOM    969  CB  THR A  67       5.396  -2.768  -7.144  1.00 80.02           C  
ATOM    970  HB  THR A  67       5.568  -2.585  -8.205  1.00 80.02           H  
ATOM    971  O   THR A  67       6.637  -0.104  -7.825  1.00 80.02           O  
ATOM    972  CG2 THR A  67       5.419  -4.274  -6.907  1.00 80.02           C  
ATOM    973 HG21 THR A  67       6.396  -4.654  -7.203  1.00 80.02           H  
ATOM    974 HG22 THR A  67       4.657  -4.751  -7.524  1.00 80.02           H  
ATOM    975 HG23 THR A  67       5.237  -4.523  -5.862  1.00 80.02           H  
ATOM    976  OG1 THR A  67       4.129  -2.275  -6.807  1.00 80.02           O  
ATOM    977  HG1 THR A  67       3.854  -2.736  -6.011  1.00 80.02           H  
ATOM    978  N   GLY A  68       5.736   0.296  -5.814  1.00 80.61           N  
ATOM    979  H   GLY A  68       5.441  -0.129  -4.947  1.00 80.61           H  
ATOM    980  CA  GLY A  68       5.426   1.708  -6.051  1.00 80.61           C  
ATOM    981  HA2 GLY A  68       5.143   2.172  -5.106  1.00 80.61           H  
ATOM    982  HA3 GLY A  68       6.322   2.198  -6.432  1.00 80.61           H  
ATOM    983  C   GLY A  68       4.292   1.946  -7.052  1.00 80.61           C  
ATOM    984  O   GLY A  68       3.847   3.082  -7.222  1.00 80.61           O  
ATOM    985  N   ARG A  69       3.769   0.903  -7.695  1.00 79.85           N  
ATOM    986  H   ARG A  69       4.107  -0.020  -7.461  1.00 79.85           H  
ATOM    987  CA  ARG A  69       2.734   0.988  -8.726  1.00 79.85           C  
ATOM    988  HA  ARG A  69       2.294   1.985  -8.738  1.00 79.85           H  
ATOM    989  C   ARG A  69       1.614   0.012  -8.427  1.00 79.85           C  
ATOM    990  CB  ARG A  69       3.331   0.697 -10.104  1.00 79.85           C  
ATOM    991  HB2 ARG A  69       2.534   0.729 -10.847  1.00 79.85           H  
ATOM    992  HB3 ARG A  69       3.752  -0.308 -10.081  1.00 79.85           H  
ATOM    993  O   ARG A  69       1.774  -0.923  -7.659  1.00 79.85           O  
ATOM    994  CG  ARG A  69       4.438   1.667 -10.524  1.00 79.85           C  
ATOM    995  HG2 ARG A  69       5.297   1.526  -9.869  1.00 79.85           H  
ATOM    996  HG3 ARG A  69       4.092   2.698 -10.445  1.00 79.85           H  
ATOM    997  CD  ARG A  69       4.835   1.367 -11.975  1.00 79.85           C  
ATOM    998  HD2 ARG A  69       4.574   0.334 -12.205  1.00 79.85           H  
ATOM    999  HD3 ARG A  69       4.257   1.996 -12.651  1.00 79.85           H  
ATOM   1000  NE  ARG A  69       6.287   1.501 -12.177  1.00 79.85           N  
ATOM   1001  HE  ARG A  69       6.849   0.809 -11.702  1.00 79.85           H  
ATOM   1002  NH1 ARG A  69       6.305   3.253 -13.661  1.00 79.85           N  
ATOM   1003 HH11 ARG A  69       5.297   3.279 -13.596  1.00 79.85           H  
ATOM   1004 HH12 ARG A  69       6.824   3.893 -14.246  1.00 79.85           H  
ATOM   1005  NH2 ARG A  69       8.222   2.257 -13.086  1.00 79.85           N  
ATOM   1006 HH21 ARG A  69       8.715   1.519 -12.604  1.00 79.85           H  
ATOM   1007 HH22 ARG A  69       8.735   2.856 -13.716  1.00 79.85           H  
ATOM   1008  CZ  ARG A  69       6.926   2.334 -12.972  1.00 79.85           C  
ATOM   1009  N   ILE A  70       0.459   0.270  -9.014  1.00 80.13           N  
ATOM   1010  H   ILE A  70       0.401   1.069  -9.628  1.00 80.13           H  
ATOM   1011  CA  ILE A  70      -0.738  -0.541  -8.845  1.00 80.13           C  
ATOM   1012  HA  ILE A  70      -0.445  -1.509  -8.439  1.00 80.13           H  
ATOM   1013  C   ILE A  70      -1.324  -0.794 -10.236  1.00 80.13           C  
ATOM   1014  CB  ILE A  70      -1.662   0.152  -7.812  1.00 80.13           C  
ATOM   1015  HB  ILE A  70      -1.588   1.232  -7.935  1.00 80.13           H  
ATOM   1016  O   ILE A  70      -1.371   0.142 -11.043  1.00 80.13           O  
ATOM   1017  CG1 ILE A  70      -1.083  -0.230  -6.426  1.00 80.13           C  
ATOM   1018 HG12 ILE A  70      -1.121  -1.314  -6.318  1.00 80.13           H  
ATOM   1019 HG13 ILE A  70      -0.034   0.065  -6.385  1.00 80.13           H  
ATOM   1020  CG2 ILE A  70      -3.141  -0.224  -7.985  1.00 80.13           C  
ATOM   1021 HG21 ILE A  70      -3.270  -1.306  -7.951  1.00 80.13           H  
ATOM   1022 HG22 ILE A  70      -3.512   0.139  -8.943  1.00 80.13           H  
ATOM   1023 HG23 ILE A  70      -3.746   0.238  -7.204  1.00 80.13           H  
ATOM   1024  CD1 ILE A  70      -1.682   0.387  -5.173  1.00 80.13           C  
ATOM   1025 HD11 ILE A  70      -1.422   1.444  -5.111  1.00 80.13           H  
ATOM   1026 HD12 ILE A  70      -1.212  -0.092  -4.314  1.00 80.13           H  
ATOM   1027 HD13 ILE A  70      -2.759   0.224  -5.135  1.00 80.13           H  
ATOM   1028  N   PRO A  71      -1.711  -2.037 -10.571  1.00 78.57           N  
ATOM   1029  CA  PRO A  71      -2.269  -2.338 -11.879  1.00 78.57           C  
ATOM   1030  HA  PRO A  71      -1.616  -1.946 -12.659  1.00 78.57           H  
ATOM   1031  C   PRO A  71      -3.640  -1.668 -11.995  1.00 78.57           C  
ATOM   1032  CB  PRO A  71      -2.302  -3.863 -11.994  1.00 78.57           C  
ATOM   1033  HB2 PRO A  71      -3.172  -4.214 -12.550  1.00 78.57           H  
ATOM   1034  HB3 PRO A  71      -1.388  -4.207 -12.476  1.00 78.57           H  
ATOM   1035  O   PRO A  71      -4.426  -1.654 -11.040  1.00 78.57           O  
ATOM   1036  CG  PRO A  71      -2.330  -4.346 -10.546  1.00 78.57           C  
ATOM   1037  HG2 PRO A  71      -1.795  -5.287 -10.415  1.00 78.57           H  
ATOM   1038  HG3 PRO A  71      -3.370  -4.483 -10.249  1.00 78.57           H  
ATOM   1039  CD  PRO A  71      -1.718  -3.216  -9.720  1.00 78.57           C  
ATOM   1040  HD2 PRO A  71      -0.696  -3.461  -9.433  1.00 78.57           H  
ATOM   1041  HD3 PRO A  71      -2.318  -3.057  -8.824  1.00 78.57           H  
ATOM   1042  N   ARG A  72      -3.913  -1.065 -13.158  1.00 75.48           N  
ATOM   1043  H   ARG A  72      -3.262  -1.195 -13.918  1.00 75.48           H  
ATOM   1044  CA  ARG A  72      -5.164  -0.331 -13.408  1.00 75.48           C  
ATOM   1045  HA  ARG A  72      -5.233   0.510 -12.719  1.00 75.48           H  
ATOM   1046  C   ARG A  72      -6.361  -1.242 -13.126  1.00 75.48           C  
ATOM   1047  CB  ARG A  72      -5.220   0.174 -14.861  1.00 75.48           C  
ATOM   1048  HB2 ARG A  72      -6.226   0.542 -15.061  1.00 75.48           H  
ATOM   1049  HB3 ARG A  72      -5.028  -0.664 -15.531  1.00 75.48           H  
ATOM   1050  O   ARG A  72      -6.398  -2.378 -13.589  1.00 75.48           O  
ATOM   1051  CG  ARG A  72      -4.227   1.306 -15.162  1.00 75.48           C  
ATOM   1052  HG2 ARG A  72      -3.215   0.959 -14.950  1.00 75.48           H  
ATOM   1053  HG3 ARG A  72      -4.448   2.153 -14.512  1.00 75.48           H  
ATOM   1054  CD  ARG A  72      -4.328   1.749 -16.635  1.00 75.48           C  
ATOM   1055  HD2 ARG A  72      -5.161   2.442 -16.752  1.00 75.48           H  
ATOM   1056  HD3 ARG A  72      -4.544   0.870 -17.244  1.00 75.48           H  
ATOM   1057  NE  ARG A  72      -3.079   2.346 -17.155  1.00 75.48           N  
ATOM   1058  HE  ARG A  72      -2.614   1.840 -17.895  1.00 75.48           H  
ATOM   1059  NH1 ARG A  72      -2.902   4.201 -15.810  1.00 75.48           N  
ATOM   1060 HH11 ARG A  72      -3.821   4.009 -15.437  1.00 75.48           H  
ATOM   1061 HH12 ARG A  72      -2.326   4.963 -15.483  1.00 75.48           H  
ATOM   1062  NH2 ARG A  72      -1.225   3.650 -17.140  1.00 75.48           N  
ATOM   1063 HH21 ARG A  72      -0.552   3.990 -16.468  1.00 75.48           H  
ATOM   1064 HH22 ARG A  72      -0.873   3.036 -17.861  1.00 75.48           H  
ATOM   1065  CZ  ARG A  72      -2.418   3.395 -16.706  1.00 75.48           C  
ATOM   1066  N   GLY A  73      -7.345  -0.744 -12.382  1.00 72.83           N  
ATOM   1067  H   GLY A  73      -7.243   0.183 -11.995  1.00 72.83           H  
ATOM   1068  CA  GLY A  73      -8.579  -1.477 -12.082  1.00 72.83           C  
ATOM   1069  HA2 GLY A  73      -8.866  -2.066 -12.954  1.00 72.83           H  
ATOM   1070  HA3 GLY A  73      -9.372  -0.753 -11.892  1.00 72.83           H  
ATOM   1071  C   GLY A  73      -8.517  -2.430 -10.881  1.00 72.83           C  
ATOM   1072  O   GLY A  73      -9.562  -2.676 -10.281  1.00 72.83           O  
ATOM   1073  N   GLN A  74      -7.337  -2.892 -10.440  1.00 71.26           N  
ATOM   1074  H   GLN A  74      -6.495  -2.675 -10.954  1.00 71.26           H  
ATOM   1075  CA  GLN A  74      -7.218  -3.593  -9.146  1.00 71.26           C  
ATOM   1076  HA  GLN A  74      -8.115  -4.194  -8.991  1.00 71.26           H  
ATOM   1077  C   GLN A  74      -7.143  -2.638  -7.952  1.00 71.26           C  
ATOM   1078  CB  GLN A  74      -6.029  -4.550  -9.107  1.00 71.26           C  
ATOM   1079  HB2 GLN A  74      -5.952  -4.961  -8.101  1.00 71.26           H  
ATOM   1080  HB3 GLN A  74      -5.123  -3.979  -9.308  1.00 71.26           H  
ATOM   1081  O   GLN A  74      -7.223  -3.082  -6.812  1.00 71.26           O  
ATOM   1082  CG  GLN A  74      -6.182  -5.719 -10.087  1.00 71.26           C  
ATOM   1083  HG2 GLN A  74      -6.052  -5.362 -11.109  1.00 71.26           H  
ATOM   1084  HG3 GLN A  74      -7.181  -6.144  -9.991  1.00 71.26           H  
ATOM   1085  CD  GLN A  74      -5.165  -6.816  -9.802  1.00 71.26           C  
ATOM   1086  NE2 GLN A  74      -5.373  -7.628  -8.786  1.00 71.26           N  
ATOM   1087 HE21 GLN A  74      -4.668  -8.333  -8.625  1.00 71.26           H  
ATOM   1088 HE22 GLN A  74      -6.176  -7.536  -8.181  1.00 71.26           H  
ATOM   1089  OE1 GLN A  74      -4.159  -6.948 -10.477  1.00 71.26           O  
ATOM   1090  N   GLU A  75      -7.060  -1.329  -8.197  1.00 68.86           N  
ATOM   1091  H   GLU A  75      -6.943  -1.043  -9.159  1.00 68.86           H  
ATOM   1092  CA  GLU A  75      -7.228  -0.279  -7.191  1.00 68.86           C  
ATOM   1093  HA  GLU A  75      -6.305  -0.202  -6.617  1.00 68.86           H  
ATOM   1094  C   GLU A  75      -8.339  -0.592  -6.173  1.00 68.86           C  
ATOM   1095  CB  GLU A  75      -7.451   1.067  -7.905  1.00 68.86           C  
ATOM   1096  HB2 GLU A  75      -6.495   1.358  -8.342  1.00 68.86           H  
ATOM   1097  HB3 GLU A  75      -7.723   1.805  -7.151  1.00 68.86           H  
ATOM   1098  O   GLU A  75      -8.081  -0.609  -4.975  1.00 68.86           O  
ATOM   1099  CG  GLU A  75      -8.536   1.127  -8.998  1.00 68.86           C  
ATOM   1100  HG2 GLU A  75      -8.649   0.159  -9.486  1.00 68.86           H  
ATOM   1101  HG3 GLU A  75      -9.493   1.368  -8.535  1.00 68.86           H  
ATOM   1102  CD  GLU A  75      -8.173   2.167 -10.068  1.00 68.86           C  
ATOM   1103  OE1 GLU A  75      -8.684   3.308  -9.994  1.00 68.86           O  
ATOM   1104  OE2 GLU A  75      -7.365   1.806 -10.961  1.00 68.86           O  
ATOM   1105  N   ASN A  76      -9.541  -0.965  -6.620  1.00 65.54           N  
ATOM   1106  H   ASN A  76      -9.689  -0.977  -7.619  1.00 65.54           H  
ATOM   1107  CA  ASN A  76     -10.671  -1.284  -5.737  1.00 65.54           C  
ATOM   1108  HA  ASN A  76     -10.938  -0.389  -5.175  1.00 65.54           H  
ATOM   1109  C   ASN A  76     -10.396  -2.394  -4.692  1.00 65.54           C  
ATOM   1110  CB  ASN A  76     -11.865  -1.709  -6.613  1.00 65.54           C  
ATOM   1111  HB2 ASN A  76     -12.682  -2.023  -5.964  1.00 65.54           H  
ATOM   1112  HB3 ASN A  76     -11.570  -2.569  -7.215  1.00 65.54           H  
ATOM   1113  O   ASN A  76     -11.102  -2.447  -3.690  1.00 65.54           O  
ATOM   1114  CG  ASN A  76     -12.414  -0.637  -7.538  1.00 65.54           C  
ATOM   1115  ND2 ASN A  76     -13.228  -1.011  -8.492  1.00 65.54           N  
ATOM   1116 HD21 ASN A  76     -13.430  -1.990  -8.637  1.00 65.54           H  
ATOM   1117 HD22 ASN A  76     -13.545  -0.284  -9.117  1.00 65.54           H  
ATOM   1118  OD1 ASN A  76     -12.156   0.544  -7.423  1.00 65.54           O  
ATOM   1119  N   GLN A  77      -9.422  -3.280  -4.931  1.00 68.03           N  
ATOM   1120  H   GLN A  77      -8.830  -3.124  -5.734  1.00 68.03           H  
ATOM   1121  CA  GLN A  77      -9.051  -4.406  -4.054  1.00 68.03           C  
ATOM   1122  HA  GLN A  77      -9.923  -4.735  -3.489  1.00 68.03           H  
ATOM   1123  C   GLN A  77      -7.955  -4.035  -3.039  1.00 68.03           C  
ATOM   1124  CB  GLN A  77      -8.547  -5.576  -4.921  1.00 68.03           C  
ATOM   1125  HB2 GLN A  77      -8.291  -6.412  -4.270  1.00 68.03           H  
ATOM   1126  HB3 GLN A  77      -7.637  -5.264  -5.434  1.00 68.03           H  
ATOM   1127  O   GLN A  77      -7.695  -4.775  -2.091  1.00 68.03           O  
ATOM   1128  CG  GLN A  77      -9.565  -6.069  -5.964  1.00 68.03           C  
ATOM   1129  HG2 GLN A  77      -9.925  -5.229  -6.557  1.00 68.03           H  
ATOM   1130  HG3 GLN A  77     -10.417  -6.513  -5.448  1.00 68.03           H  
ATOM   1131  CD  GLN A  77      -8.987  -7.096  -6.938  1.00 68.03           C  
ATOM   1132  NE2 GLN A  77      -9.739  -7.489  -7.941  1.00 68.03           N  
ATOM   1133 HE21 GLN A  77      -9.345  -8.211  -8.527  1.00 68.03           H  
ATOM   1134 HE22 GLN A  77     -10.701  -7.189  -8.014  1.00 68.03           H  
ATOM   1135  OE1 GLN A  77      -7.852  -7.539  -6.872  1.00 68.03           O  
ATOM   1136  N   LEU A  78      -7.286  -2.903  -3.258  1.00 70.93           N  
ATOM   1137  H   LEU A  78      -7.614  -2.299  -3.999  1.00 70.93           H  
ATOM   1138  CA  LEU A  78      -6.146  -2.438  -2.480  1.00 70.93           C  
ATOM   1139  HA  LEU A  78      -5.780  -3.252  -1.854  1.00 70.93           H  
ATOM   1140  C   LEU A  78      -6.579  -1.312  -1.549  1.00 70.93           C  
ATOM   1141  CB  LEU A  78      -5.025  -2.012  -3.439  1.00 70.93           C  
ATOM   1142  HB2 LEU A  78      -4.173  -1.656  -2.859  1.00 70.93           H  
ATOM   1143  HB3 LEU A  78      -5.393  -1.188  -4.051  1.00 70.93           H  
ATOM   1144  O   LEU A  78      -7.572  -0.628  -1.787  1.00 70.93           O  
ATOM   1145  CG  LEU A  78      -4.552  -3.152  -4.362  1.00 70.93           C  
ATOM   1146  HG  LEU A  78      -5.397  -3.575  -4.904  1.00 70.93           H  
ATOM   1147  CD1 LEU A  78      -3.585  -2.592  -5.391  1.00 70.93           C  
ATOM   1148 HD11 LEU A  78      -2.682  -2.242  -4.890  1.00 70.93           H  
ATOM   1149 HD12 LEU A  78      -4.078  -1.774  -5.916  1.00 70.93           H  
ATOM   1150 HD13 LEU A  78      -3.322  -3.372  -6.106  1.00 70.93           H  
ATOM   1151  CD2 LEU A  78      -3.853  -4.276  -3.597  1.00 70.93           C  
ATOM   1152 HD21 LEU A  78      -3.465  -5.012  -4.301  1.00 70.93           H  
ATOM   1153 HD22 LEU A  78      -4.563  -4.781  -2.943  1.00 70.93           H  
ATOM   1154 HD23 LEU A  78      -3.027  -3.881  -3.005  1.00 70.93           H  
ATOM   1155  N   VAL A  79      -5.825  -1.097  -0.477  1.00 70.43           N  
ATOM   1156  H   VAL A  79      -5.017  -1.683  -0.324  1.00 70.43           H  
ATOM   1157  CA  VAL A  79      -6.211  -0.175   0.594  1.00 70.43           C  
ATOM   1158  HA  VAL A  79      -6.999   0.494   0.248  1.00 70.43           H  
ATOM   1159  C   VAL A  79      -5.010   0.662   0.997  1.00 70.43           C  
ATOM   1160  CB  VAL A  79      -6.759  -0.973   1.780  1.00 70.43           C  
ATOM   1161  HB  VAL A  79      -5.926  -1.574   2.145  1.00 70.43           H  
ATOM   1162  O   VAL A  79      -3.967   0.140   1.379  1.00 70.43           O  
ATOM   1163  CG1 VAL A  79      -7.222  -0.144   2.964  1.00 70.43           C  
ATOM   1164 HG11 VAL A  79      -7.364  -0.824   3.804  1.00 70.43           H  
ATOM   1165 HG12 VAL A  79      -6.469   0.596   3.235  1.00 70.43           H  
ATOM   1166 HG13 VAL A  79      -8.183   0.316   2.735  1.00 70.43           H  
ATOM   1167  CG2 VAL A  79      -7.934  -1.879   1.376  1.00 70.43           C  
ATOM   1168 HG21 VAL A  79      -8.662  -1.319   0.788  1.00 70.43           H  
ATOM   1169 HG22 VAL A  79      -7.578  -2.723   0.786  1.00 70.43           H  
ATOM   1170 HG23 VAL A  79      -8.447  -2.269   2.256  1.00 70.43           H  
ATOM   1171  N   ALA A  80      -5.152   1.977   0.892  1.00 71.14           N  
ATOM   1172  H   ALA A  80      -6.075   2.332   0.687  1.00 71.14           H  
ATOM   1173  CA  ALA A  80      -4.157   2.911   1.360  1.00 71.14           C  
ATOM   1174  HA  ALA A  80      -3.176   2.524   1.082  1.00 71.14           H  
ATOM   1175  C   ALA A  80      -4.205   3.049   2.878  1.00 71.14           C  
ATOM   1176  CB  ALA A  80      -4.370   4.269   0.696  1.00 71.14           C  
ATOM   1177  HB1 ALA A  80      -4.402   4.157  -0.388  1.00 71.14           H  
ATOM   1178  HB2 ALA A  80      -5.313   4.675   1.062  1.00 71.14           H  
ATOM   1179  HB3 ALA A  80      -3.572   4.954   0.984  1.00 71.14           H  
ATOM   1180  O   ALA A  80      -5.258   3.266   3.475  1.00 71.14           O  
ATOM   1181  N   LEU A  81      -3.018   3.042   3.463  1.00 70.04           N  
ATOM   1182  H   LEU A  81      -2.216   2.774   2.910  1.00 70.04           H  
ATOM   1183  CA  LEU A  81      -2.767   3.522   4.807  1.00 70.04           C  
ATOM   1184  HA  LEU A  81      -3.558   3.185   5.476  1.00 70.04           H  
ATOM   1185  C   LEU A  81      -2.760   5.067   4.811  1.00 70.04           C  
ATOM   1186  CB  LEU A  81      -1.423   2.904   5.228  1.00 70.04           C  
ATOM   1187  HB2 LEU A  81      -0.681   3.097   4.453  1.00 70.04           H  
ATOM   1188  HB3 LEU A  81      -1.091   3.407   6.136  1.00 70.04           H  
ATOM   1189  O   LEU A  81      -1.929   5.686   4.143  1.00 70.04           O  
ATOM   1190  CG  LEU A  81      -1.421   1.410   5.575  1.00 70.04           C  
ATOM   1191  HG  LEU A  81      -1.797   0.825   4.736  1.00 70.04           H  
ATOM   1192  CD1 LEU A  81       0.017   0.996   5.888  1.00 70.04           C  
ATOM   1193 HD11 LEU A  81       0.650   1.138   5.012  1.00 70.04           H  
ATOM   1194 HD12 LEU A  81       0.407   1.584   6.719  1.00 70.04           H  
ATOM   1195 HD13 LEU A  81       0.031  -0.051   6.191  1.00 70.04           H  
ATOM   1196  CD2 LEU A  81      -2.243   1.122   6.831  1.00 70.04           C  
ATOM   1197 HD21 LEU A  81      -1.834   1.654   7.690  1.00 70.04           H  
ATOM   1198 HD22 LEU A  81      -3.281   1.429   6.700  1.00 70.04           H  
ATOM   1199 HD23 LEU A  81      -2.221   0.054   7.047  1.00 70.04           H  
ATOM   1200  N   ILE A  82      -3.692   5.698   5.538  1.00 70.82           N  
ATOM   1201  H   ILE A  82      -4.394   5.132   5.993  1.00 70.82           H  
ATOM   1202  CA  ILE A  82      -3.811   7.165   5.670  1.00 70.82           C  
ATOM   1203  HA  ILE A  82      -3.016   7.621   5.081  1.00 70.82           H  
ATOM   1204  C   ILE A  82      -3.640   7.595   7.146  1.00 70.82           C  
ATOM   1205  CB  ILE A  82      -5.154   7.667   5.076  1.00 70.82           C  
ATOM   1206  HB  ILE A  82      -5.967   7.219   5.647  1.00 70.82           H  
ATOM   1207  O   ILE A  82      -4.248   6.962   8.016  1.00 70.82           O  
ATOM   1208  CG1 ILE A  82      -5.314   7.233   3.598  1.00 70.82           C  
ATOM   1209 HG12 ILE A  82      -5.510   6.161   3.581  1.00 70.82           H  
ATOM   1210 HG13 ILE A  82      -4.381   7.409   3.062  1.00 70.82           H  
ATOM   1211  CG2 ILE A  82      -5.274   9.196   5.219  1.00 70.82           C  
ATOM   1212 HG21 ILE A  82      -6.246   9.552   4.878  1.00 70.82           H  
ATOM   1213 HG22 ILE A  82      -5.198   9.479   6.269  1.00 70.82           H  
ATOM   1214 HG23 ILE A  82      -4.485   9.684   4.646  1.00 70.82           H  
ATOM   1215  CD1 ILE A  82      -6.447   7.930   2.827  1.00 70.82           C  
ATOM   1216 HD11 ILE A  82      -6.790   7.283   2.019  1.00 70.82           H  
ATOM   1217 HD12 ILE A  82      -7.300   8.127   3.477  1.00 70.82           H  
ATOM   1218 HD13 ILE A  82      -6.092   8.875   2.416  1.00 70.82           H  
ATOM   1219  N   PRO A  83      -2.874   8.671   7.457  1.00 68.38           N  
ATOM   1220  CA  PRO A  83      -2.676   9.142   8.834  1.00 68.38           C  
ATOM   1221  HA  PRO A  83      -2.145   8.368   9.388  1.00 68.38           H  
ATOM   1222  C   PRO A  83      -3.989   9.492   9.538  1.00 68.38           C  
ATOM   1223  CB  PRO A  83      -1.770  10.378   8.757  1.00 68.38           C  
ATOM   1224  HB2 PRO A  83      -2.365  11.291   8.784  1.00 68.38           H  
ATOM   1225  HB3 PRO A  83      -1.043  10.387   9.569  1.00 68.38           H  
ATOM   1226  O   PRO A  83      -4.823  10.140   8.913  1.00 68.38           O  
ATOM   1227  CG  PRO A  83      -1.086  10.272   7.398  1.00 68.38           C  
ATOM   1228  HG2 PRO A  83      -0.154   9.717   7.496  1.00 68.38           H  
ATOM   1229  HG3 PRO A  83      -0.889  11.257   6.974  1.00 68.38           H  
ATOM   1230  CD  PRO A  83      -2.081   9.489   6.541  1.00 68.38           C  
ATOM   1231  HD2 PRO A  83      -2.733  10.186   6.014  1.00 68.38           H  
ATOM   1232  HD3 PRO A  83      -1.535   8.885   5.817  1.00 68.38           H  
ATOM   1233  N   TYR A  84      -4.163   9.191  10.835  1.00 69.68           N  
ATOM   1234  H   TYR A  84      -3.451   8.651  11.306  1.00 69.68           H  
ATOM   1235  CA  TYR A  84      -5.390   9.586  11.565  1.00 69.68           C  
ATOM   1236  HA  TYR A  84      -6.232   9.068  11.105  1.00 69.68           H  
ATOM   1237  C   TYR A  84      -5.646  11.104  11.521  1.00 69.68           C  
ATOM   1238  CB  TYR A  84      -5.361   9.162  13.035  1.00 69.68           C  
ATOM   1239  HB2 TYR A  84      -4.684   9.813  13.589  1.00 69.68           H  
ATOM   1240  HB3 TYR A  84      -4.957   8.153  13.120  1.00 69.68           H  
ATOM   1241  O   TYR A  84      -6.779  11.576  11.441  1.00 69.68           O  
ATOM   1242  CG  TYR A  84      -6.746   9.198  13.669  1.00 69.68           C  
ATOM   1243  CD1 TYR A  84      -7.063  10.180  14.629  1.00 69.68           C  
ATOM   1244  HD1 TYR A  84      -6.312  10.893  14.936  1.00 69.68           H  
ATOM   1245  CD2 TYR A  84      -7.737   8.278  13.265  1.00 69.68           C  
ATOM   1246  HD2 TYR A  84      -7.518   7.531  12.517  1.00 69.68           H  
ATOM   1247  CE1 TYR A  84      -8.352  10.231  15.197  1.00 69.68           C  
ATOM   1248  HE1 TYR A  84      -8.584  10.977  15.941  1.00 69.68           H  
ATOM   1249  CE2 TYR A  84      -9.026   8.324  13.829  1.00 69.68           C  
ATOM   1250  HE2 TYR A  84      -9.783   7.612  13.534  1.00 69.68           H  
ATOM   1251  OH  TYR A  84     -10.578   9.336  15.346  1.00 69.68           O  
ATOM   1252  HH  TYR A  84     -10.638   9.978  16.058  1.00 69.68           H  
ATOM   1253  CZ  TYR A  84      -9.335   9.298  14.799  1.00 69.68           C  
ATOM   1254  N   SER A  85      -4.558  11.873  11.553  1.00 67.72           N  
ATOM   1255  H   SER A  85      -3.659  11.415  11.582  1.00 67.72           H  
ATOM   1256  CA  SER A  85      -4.536  13.334  11.478  1.00 67.72           C  
ATOM   1257  HA  SER A  85      -5.335  13.732  12.103  1.00 67.72           H  
ATOM   1258  C   SER A  85      -4.744  13.891  10.066  1.00 67.72           C  
ATOM   1259  CB  SER A  85      -3.193  13.818  12.034  1.00 67.72           C  
ATOM   1260  HB2 SER A  85      -3.142  13.578  13.096  1.00 67.72           H  
ATOM   1261  HB3 SER A  85      -3.107  14.898  11.913  1.00 67.72           H  
ATOM   1262  O   SER A  85      -4.830  15.110   9.901  1.00 67.72           O  
ATOM   1263  OG  SER A  85      -2.126  13.168  11.361  1.00 67.72           O  
ATOM   1264  HG  SER A  85      -1.296  13.425  11.767  1.00 67.72           H  
ATOM   1265  N   ASP A  86      -4.820  13.042   9.037  1.00 66.81           N  
ATOM   1266  H   ASP A  86      -4.817  12.048   9.215  1.00 66.81           H  
ATOM   1267  CA  ASP A  86      -4.949  13.491   7.658  1.00 66.81           C  
ATOM   1268  HA  ASP A  86      -4.114  14.160   7.454  1.00 66.81           H  
ATOM   1269  C   ASP A  86      -6.257  14.270   7.468  1.00 66.81           C  
ATOM   1270  CB  ASP A  86      -4.828  12.305   6.698  1.00 66.81           C  
ATOM   1271  HB2 ASP A  86      -5.706  11.668   6.810  1.00 66.81           H  
ATOM   1272  HB3 ASP A  86      -3.942  11.733   6.973  1.00 66.81           H  
ATOM   1273  O   ASP A  86      -7.358  13.827   7.803  1.00 66.81           O  
ATOM   1274  CG  ASP A  86      -4.705  12.709   5.230  1.00 66.81           C  
ATOM   1275  OD1 ASP A  86      -5.543  13.488   4.727  1.00 66.81           O  
ATOM   1276  OD2 ASP A  86      -3.807  12.202   4.530  1.00 66.81           O  
ATOM   1277  N   GLN A  87      -6.137  15.450   6.864  1.00 69.30           N  
ATOM   1278  H   GLN A  87      -5.201  15.748   6.632  1.00 69.30           H  
ATOM   1279  CA  GLN A  87      -7.252  16.333   6.527  1.00 69.30           C  
ATOM   1280  HA  GLN A  87      -7.674  16.706   7.461  1.00 69.30           H  
ATOM   1281  C   GLN A  87      -8.392  15.650   5.743  1.00 69.30           C  
ATOM   1282  CB  GLN A  87      -6.699  17.531   5.745  1.00 69.30           C  
ATOM   1283  HB2 GLN A  87      -6.000  18.074   6.381  1.00 69.30           H  
ATOM   1284  HB3 GLN A  87      -7.526  18.199   5.504  1.00 69.30           H  
ATOM   1285  O   GLN A  87      -9.522  16.141   5.757  1.00 69.30           O  
ATOM   1286  CG  GLN A  87      -5.976  17.126   4.445  1.00 69.30           C  
ATOM   1287  HG2 GLN A  87      -6.650  16.556   3.805  1.00 69.30           H  
ATOM   1288  HG3 GLN A  87      -5.117  16.497   4.679  1.00 69.30           H  
ATOM   1289  CD  GLN A  87      -5.481  18.323   3.646  1.00 69.30           C  
ATOM   1290  NE2 GLN A  87      -4.666  18.105   2.640  1.00 69.30           N  
ATOM   1291 HE21 GLN A  87      -4.256  18.933   2.233  1.00 69.30           H  
ATOM   1292 HE22 GLN A  87      -4.256  17.191   2.515  1.00 69.30           H  
ATOM   1293  OE1 GLN A  87      -5.842  19.464   3.876  1.00 69.30           O  
ATOM   1294  N   ARG A  88      -8.110  14.533   5.061  1.00 63.24           N  
ATOM   1295  H   ARG A  88      -7.153  14.211   5.099  1.00 63.24           H  
ATOM   1296  CA  ARG A  88      -9.065  13.679   4.342  1.00 63.24           C  
ATOM   1297  HA  ARG A  88      -9.748  14.299   3.761  1.00 63.24           H  
ATOM   1298  C   ARG A  88      -9.938  12.828   5.267  1.00 63.24           C  
ATOM   1299  CB  ARG A  88      -8.279  12.749   3.406  1.00 63.24           C  
ATOM   1300  HB2 ARG A  88      -8.985  12.057   2.948  1.00 63.24           H  
ATOM   1301  HB3 ARG A  88      -7.579  12.154   3.993  1.00 63.24           H  
ATOM   1302  O   ARG A  88     -11.046  12.478   4.866  1.00 63.24           O  
ATOM   1303  CG  ARG A  88      -7.528  13.495   2.291  1.00 63.24           C  
ATOM   1304  HG2 ARG A  88      -6.877  14.269   2.698  1.00 63.24           H  
ATOM   1305  HG3 ARG A  88      -8.264  13.976   1.646  1.00 63.24           H  
ATOM   1306  CD  ARG A  88      -6.693  12.535   1.438  1.00 63.24           C  
ATOM   1307  HD2 ARG A  88      -6.441  13.040   0.505  1.00 63.24           H  
ATOM   1308  HD3 ARG A  88      -7.299  11.658   1.210  1.00 63.24           H  
ATOM   1309  NE  ARG A  88      -5.450  12.087   2.087  1.00 63.24           N  
ATOM   1310  HE  ARG A  88      -5.251  12.401   3.026  1.00 63.24           H  
ATOM   1311  NH1 ARG A  88      -4.645  10.907   0.295  1.00 63.24           N  
ATOM   1312 HH11 ARG A  88      -5.450  11.195  -0.242  1.00 63.24           H  
ATOM   1313 HH12 ARG A  88      -3.931  10.315  -0.104  1.00 63.24           H  
ATOM   1314  NH2 ARG A  88      -3.523  10.886   2.216  1.00 63.24           N  
ATOM   1315 HH21 ARG A  88      -2.816  10.271   1.839  1.00 63.24           H  
ATOM   1316 HH22 ARG A  88      -3.432  11.249   3.154  1.00 63.24           H  
ATOM   1317  CZ  ARG A  88      -4.548  11.294   1.537  1.00 63.24           C  
ATOM   1318  N   LEU A  89      -9.461  12.494   6.466  1.00 65.91           N  
ATOM   1319  H   LEU A  89      -8.543  12.824   6.729  1.00 65.91           H  
ATOM   1320  CA  LEU A  89     -10.211  11.732   7.469  1.00 65.91           C  
ATOM   1321  HA  LEU A  89     -10.849  10.999   6.973  1.00 65.91           H  
ATOM   1322  C   LEU A  89     -11.124  12.592   8.325  1.00 65.91           C  
ATOM   1323  CB  LEU A  89      -9.263  11.000   8.416  1.00 65.91           C  
ATOM   1324  HB2 LEU A  89      -9.871  10.443   9.129  1.00 65.91           H  
ATOM   1325  HB3 LEU A  89      -8.683  11.729   8.982  1.00 65.91           H  
ATOM   1326  O   LEU A  89     -12.067  12.057   8.904  1.00 65.91           O  
ATOM   1327  CG  LEU A  89      -8.294  10.030   7.747  1.00 65.91           C  
ATOM   1328  HG  LEU A  89      -7.525  10.590   7.217  1.00 65.91           H  
ATOM   1329  CD1 LEU A  89      -7.665   9.208   8.850  1.00 65.91           C  
ATOM   1330 HD11 LEU A  89      -7.242   9.919   9.559  1.00 65.91           H  
ATOM   1331 HD12 LEU A  89      -6.864   8.583   8.454  1.00 65.91           H  
ATOM   1332 HD13 LEU A  89      -8.410   8.605   9.368  1.00 65.91           H  
ATOM   1333  CD2 LEU A  89      -8.963   9.084   6.768  1.00 65.91           C  
ATOM   1334 HD21 LEU A  89      -8.192   8.404   6.408  1.00 65.91           H  
ATOM   1335 HD22 LEU A  89      -9.360   9.631   5.912  1.00 65.91           H  
ATOM   1336 HD23 LEU A  89      -9.749   8.523   7.274  1.00 65.91           H  
ATOM   1337  N   ARG A  90     -10.866  13.907   8.399  1.00 68.19           N  
ATOM   1338  H   ARG A  90     -10.038  14.246   7.931  1.00 68.19           H  
ATOM   1339  CA  ARG A  90     -11.741  14.840   9.118  1.00 68.19           C  
ATOM   1340  HA  ARG A  90     -11.627  14.641  10.184  1.00 68.19           H  
ATOM   1341  C   ARG A  90     -13.186  14.571   8.694  1.00 68.19           C  
ATOM   1342  CB  ARG A  90     -11.386  16.302   8.823  1.00 68.19           C  
ATOM   1343  HB2 ARG A  90     -12.154  16.933   9.270  1.00 68.19           H  
ATOM   1344  HB3 ARG A  90     -11.390  16.471   7.746  1.00 68.19           H  
ATOM   1345  O   ARG A  90     -13.458  14.659   7.491  1.00 68.19           O  
ATOM   1346  CG  ARG A  90     -10.020  16.692   9.398  1.00 68.19           C  
ATOM   1347  HG2 ARG A  90      -9.971  16.425  10.454  1.00 68.19           H  
ATOM   1348  HG3 ARG A  90      -9.243  16.137   8.873  1.00 68.19           H  
ATOM   1349  CD  ARG A  90      -9.766  18.198   9.242  1.00 68.19           C  
ATOM   1350  HD2 ARG A  90      -8.715  18.387   9.459  1.00 68.19           H  
ATOM   1351  HD3 ARG A  90      -9.965  18.483   8.209  1.00 68.19           H  
ATOM   1352  NE  ARG A  90     -10.599  18.988  10.176  1.00 68.19           N  
ATOM   1353  HE  ARG A  90     -11.015  18.474  10.939  1.00 68.19           H  
ATOM   1354  NH1 ARG A  90     -10.250  21.068   9.265  1.00 68.19           N  
ATOM   1355 HH11 ARG A  90     -10.337  22.072   9.327  1.00 68.19           H  
ATOM   1356 HH12 ARG A  90      -9.638  20.647   8.580  1.00 68.19           H  
ATOM   1357  NH2 ARG A  90     -11.478  20.866  11.117  1.00 68.19           N  
ATOM   1358 HH21 ARG A  90     -11.572  21.871  11.149  1.00 68.19           H  
ATOM   1359 HH22 ARG A  90     -11.855  20.312  11.873  1.00 68.19           H  
ATOM   1360  CZ  ARG A  90     -10.774  20.298  10.179  1.00 68.19           C  
ATOM   1361  N   PRO A  91     -14.098  14.253   9.633  1.00 61.04           N  
ATOM   1362  CA  PRO A  91     -15.448  13.845   9.291  1.00 61.04           C  
ATOM   1363  HA  PRO A  91     -15.414  12.975   8.635  1.00 61.04           H  
ATOM   1364  C   PRO A  91     -16.146  14.992   8.565  1.00 61.04           C  
ATOM   1365  CB  PRO A  91     -16.123  13.434  10.606  1.00 61.04           C  
ATOM   1366  HB2 PRO A  91     -17.178  13.705  10.635  1.00 61.04           H  
ATOM   1367  HB3 PRO A  91     -16.008  12.360  10.748  1.00 61.04           H  
ATOM   1368  O   PRO A  91     -16.604  15.970   9.157  1.00 61.04           O  
ATOM   1369  CG  PRO A  91     -15.315  14.172  11.672  1.00 61.04           C  
ATOM   1370  HG2 PRO A  91     -15.341  13.654  12.631  1.00 61.04           H  
ATOM   1371  HG3 PRO A  91     -15.685  15.192  11.774  1.00 61.04           H  
ATOM   1372  CD  PRO A  91     -13.910  14.190  11.075  1.00 61.04           C  
ATOM   1373  HD2 PRO A  91     -13.388  13.268  11.330  1.00 61.04           H  
ATOM   1374  HD3 PRO A  91     -13.361  15.054  11.450  1.00 61.04           H  
ATOM   1375  N   ARG A  92     -16.219  14.873   7.238  1.00 54.97           N  
ATOM   1376  H   ARG A  92     -15.751  14.076   6.829  1.00 54.97           H  
ATOM   1377  CA  ARG A  92     -17.227  15.587   6.461  1.00 54.97           C  
ATOM   1378  HA  ARG A  92     -17.181  16.645   6.721  1.00 54.97           H  
ATOM   1379  C   ARG A  92     -18.568  15.033   6.934  1.00 54.97           C  
ATOM   1380  CB  ARG A  92     -17.004  15.400   4.948  1.00 54.97           C  
ATOM   1381  HB2 ARG A  92     -17.707  16.035   4.408  1.00 54.97           H  
ATOM   1382  HB3 ARG A  92     -17.205  14.362   4.682  1.00 54.97           H  
ATOM   1383  O   ARG A  92     -18.640  13.866   7.310  1.00 54.97           O  
ATOM   1384  CG  ARG A  92     -15.564  15.751   4.525  1.00 54.97           C  
ATOM   1385  HG2 ARG A  92     -14.888  15.016   4.962  1.00 54.97           H  
ATOM   1386  HG3 ARG A  92     -15.288  16.731   4.914  1.00 54.97           H  
ATOM   1387  CD  ARG A  92     -15.355  15.718   3.004  1.00 54.97           C  
ATOM   1388  HD2 ARG A  92     -14.306  15.483   2.822  1.00 54.97           H  
ATOM   1389  HD3 ARG A  92     -15.961  14.918   2.578  1.00 54.97           H  
ATOM   1390  NE  ARG A  92     -15.670  17.011   2.359  1.00 54.97           N  
ATOM   1391  HE  ARG A  92     -16.017  17.742   2.963  1.00 54.97           H  
ATOM   1392  NH1 ARG A  92     -15.128  16.400   0.212  1.00 54.97           N  
ATOM   1393 HH11 ARG A  92     -15.136  16.589  -0.780  1.00 54.97           H  
ATOM   1394 HH12 ARG A  92     -15.004  15.450   0.532  1.00 54.97           H  
ATOM   1395  NH2 ARG A  92     -15.793  18.489   0.625  1.00 54.97           N  
ATOM   1396 HH21 ARG A  92     -16.170  19.189   1.248  1.00 54.97           H  
ATOM   1397 HH22 ARG A  92     -15.772  18.669  -0.369  1.00 54.97           H  
ATOM   1398  CZ  ARG A  92     -15.528  17.293   1.074  1.00 54.97           C  
ATOM   1399  N   ARG A  93     -19.625  15.845   6.900  1.00 46.19           N  
ATOM   1400  H   ARG A  93     -19.493  16.797   6.590  1.00 46.19           H  
ATOM   1401  CA  ARG A  93     -20.989  15.343   7.109  1.00 46.19           C  
ATOM   1402  HA  ARG A  93     -21.052  14.817   8.061  1.00 46.19           H  
ATOM   1403  C   ARG A  93     -21.299  14.318   6.013  1.00 46.19           C  
ATOM   1404  CB  ARG A  93     -22.004  16.500   7.102  1.00 46.19           C  
ATOM   1405  HB2 ARG A  93     -21.837  17.121   6.223  1.00 46.19           H  
ATOM   1406  HB3 ARG A  93     -23.004  16.073   7.025  1.00 46.19           H  
ATOM   1407  O   ARG A  93     -21.713  14.702   4.922  1.00 46.19           O  
ATOM   1408  CG  ARG A  93     -21.957  17.372   8.367  1.00 46.19           C  
ATOM   1409  HG2 ARG A  93     -22.215  16.759   9.230  1.00 46.19           H  
ATOM   1410  HG3 ARG A  93     -20.956  17.781   8.504  1.00 46.19           H  
ATOM   1411  CD  ARG A  93     -22.966  18.522   8.229  1.00 46.19           C  
ATOM   1412  HD2 ARG A  93     -23.933  18.104   7.950  1.00 46.19           H  
ATOM   1413  HD3 ARG A  93     -22.630  19.185   7.431  1.00 46.19           H  
ATOM   1414  NE  ARG A  93     -23.126  19.284   9.483  1.00 46.19           N  
ATOM   1415  HE  ARG A  93     -22.748  18.863  10.320  1.00 46.19           H  
ATOM   1416  NH1 ARG A  93     -24.362  21.030   8.635  1.00 46.19           N  
ATOM   1417 HH11 ARG A  93     -24.899  21.872   8.789  1.00 46.19           H  
ATOM   1418 HH12 ARG A  93     -24.296  20.625   7.712  1.00 46.19           H  
ATOM   1419  NH2 ARG A  93     -23.962  20.929  10.823  1.00 46.19           N  
ATOM   1420 HH21 ARG A  93     -24.505  21.772  10.947  1.00 46.19           H  
ATOM   1421 HH22 ARG A  93     -23.590  20.464  11.639  1.00 46.19           H  
ATOM   1422  CZ  ARG A  93     -23.810  20.406   9.640  1.00 46.19           C  
ATOM   1423  N   THR A  94     -21.049  13.044   6.296  1.00 43.31           N  
ATOM   1424  H   THR A  94     -20.566  12.826   7.156  1.00 43.31           H  
ATOM   1425  CA  THR A  94     -21.660  11.909   5.611  1.00 43.31           C  
ATOM   1426  HA  THR A  94     -21.528  11.990   4.532  1.00 43.31           H  
ATOM   1427  C   THR A  94     -23.141  11.995   5.941  1.00 43.31           C  
ATOM   1428  CB  THR A  94     -21.051  10.579   6.088  1.00 43.31           C  
ATOM   1429  HB  THR A  94     -21.666   9.749   5.742  1.00 43.31           H  
ATOM   1430  O   THR A  94     -23.544  11.711   7.068  1.00 43.31           O  
ATOM   1431  CG2 THR A  94     -19.627  10.402   5.557  1.00 43.31           C  
ATOM   1432 HG21 THR A  94     -19.638  10.407   4.467  1.00 43.31           H  
ATOM   1433 HG22 THR A  94     -18.984  11.200   5.926  1.00 43.31           H  
ATOM   1434 HG23 THR A  94     -19.238   9.443   5.901  1.00 43.31           H  
ATOM   1435  OG1 THR A  94     -20.969  10.559   7.494  1.00 43.31           O  
ATOM   1436  HG1 THR A  94     -21.873  10.530   7.815  1.00 43.31           H  
ATOM   1437  N   LYS A  95     -23.890  12.562   4.997  1.00 34.43           N  
ATOM   1438  H   LYS A  95     -23.468  12.693   4.089  1.00 34.43           H  
ATOM   1439  CA  LYS A  95     -25.345  12.659   5.037  1.00 34.43           C  
ATOM   1440  HA  LYS A  95     -25.686  12.787   6.065  1.00 34.43           H  
ATOM   1441  C   LYS A  95     -25.944  11.339   4.564  1.00 34.43           C  
ATOM   1442  CB  LYS A  95     -25.793  13.846   4.168  1.00 34.43           C  
ATOM   1443  HB2 LYS A  95     -25.536  13.637   3.130  1.00 34.43           H  
ATOM   1444  HB3 LYS A  95     -25.272  14.748   4.491  1.00 34.43           H  
ATOM   1445  O   LYS A  95     -25.316  10.747   3.660  1.00 34.43           O  
ATOM   1446  CG  LYS A  95     -27.306  14.066   4.288  1.00 34.43           C  
ATOM   1447  HG2 LYS A  95     -27.548  14.334   5.316  1.00 34.43           H  
ATOM   1448  HG3 LYS A  95     -27.829  13.143   4.035  1.00 34.43           H  
ATOM   1449  CD  LYS A  95     -27.822  15.147   3.339  1.00 34.43           C  
ATOM   1450  HD2 LYS A  95     -27.376  16.110   3.590  1.00 34.43           H  
ATOM   1451  HD3 LYS A  95     -27.565  14.871   2.316  1.00 34.43           H  
ATOM   1452  CE  LYS A  95     -29.345  15.192   3.507  1.00 34.43           C  
ATOM   1453  HE2 LYS A  95     -29.577  15.544   4.512  1.00 34.43           H  
ATOM   1454  HE3 LYS A  95     -29.719  14.171   3.429  1.00 34.43           H  
ATOM   1455  NZ  LYS A  95     -30.001  16.041   2.486  1.00 34.43           N  
ATOM   1456  HZ1 LYS A  95     -31.002  16.024   2.619  1.00 34.43           H  
ATOM   1457  HZ2 LYS A  95     -29.808  15.676   1.564  1.00 34.43           H  
ATOM   1458  HZ3 LYS A  95     -29.677  16.996   2.543  1.00 34.43           H  
ATOM   1459  OXT LYS A  95     -27.037  11.026   5.071  1.00 34.43           O  
TER    1460      LYS A  95                                                       
ATOM   1460  N   MET B   1     106.571 -48.974  -4.793  1.00 23.18           N  
ATOM   1461  H   MET B   1     105.926 -49.141  -5.552  1.00 23.18           H  
ATOM   1462  H2  MET B   1     106.129 -49.239  -3.925  1.00 23.18           H  
ATOM   1463  H3  MET B   1     107.396 -49.545  -4.910  1.00 23.18           H  
ATOM   1464  CA  MET B   1     106.931 -47.533  -4.706  1.00 23.18           C  
ATOM   1465  HA  MET B   1     107.969 -47.415  -5.018  1.00 23.18           H  
ATOM   1466  C   MET B   1     106.856 -47.100  -3.237  1.00 23.18           C  
ATOM   1467  CB  MET B   1     106.061 -46.674  -5.636  1.00 23.18           C  
ATOM   1468  HB2 MET B   1     105.007 -46.901  -5.470  1.00 23.18           H  
ATOM   1469  HB3 MET B   1     106.226 -45.619  -5.414  1.00 23.18           H  
ATOM   1470  O   MET B   1     106.442 -47.919  -2.434  1.00 23.18           O  
ATOM   1471  CG  MET B   1     106.415 -46.908  -7.112  1.00 23.18           C  
ATOM   1472  HG2 MET B   1     107.463 -46.653  -7.270  1.00 23.18           H  
ATOM   1473  HG3 MET B   1     106.272 -47.960  -7.361  1.00 23.18           H  
ATOM   1474  SD  MET B   1     105.410 -45.919  -8.242  1.00 23.18           S  
ATOM   1475  CE  MET B   1     106.165 -46.339  -9.839  1.00 23.18           C  
ATOM   1476  HE1 MET B   1     107.216 -46.050  -9.841  1.00 23.18           H  
ATOM   1477  HE2 MET B   1     106.080 -47.411 -10.019  1.00 23.18           H  
ATOM   1478  HE3 MET B   1     105.647 -45.804 -10.635  1.00 23.18           H  
ATOM   1479  N   GLY B   2     107.337 -45.904  -2.870  1.00 24.24           N  
ATOM   1480  H   GLY B   2     107.589 -45.244  -3.593  1.00 24.24           H  
ATOM   1481  CA  GLY B   2     107.934 -45.669  -1.538  1.00 24.24           C  
ATOM   1482  HA2 GLY B   2     108.502 -46.558  -1.263  1.00 24.24           H  
ATOM   1483  HA3 GLY B   2     108.662 -44.864  -1.637  1.00 24.24           H  
ATOM   1484  C   GLY B   2     107.058 -45.327  -0.312  1.00 24.24           C  
ATOM   1485  O   GLY B   2     107.065 -46.079   0.651  1.00 24.24           O  
ATOM   1486  N   LYS B   3     106.503 -44.106  -0.256  1.00 22.79           N  
ATOM   1487  H   LYS B   3     106.362 -43.622  -1.131  1.00 22.79           H  
ATOM   1488  CA  LYS B   3     106.480 -43.275   0.981  1.00 22.79           C  
ATOM   1489  HA  LYS B   3     107.455 -43.388   1.456  1.00 22.79           H  
ATOM   1490  C   LYS B   3     105.454 -43.697   2.062  1.00 22.79           C  
ATOM   1491  CB  LYS B   3     106.296 -41.790   0.612  1.00 22.79           C  
ATOM   1492  HB2 LYS B   3     105.267 -41.642   0.283  1.00 22.79           H  
ATOM   1493  HB3 LYS B   3     106.450 -41.190   1.509  1.00 22.79           H  
ATOM   1494  O   LYS B   3     104.381 -44.178   1.722  1.00 22.79           O  
ATOM   1495  CG  LYS B   3     107.244 -41.282  -0.494  1.00 22.79           C  
ATOM   1496  HG2 LYS B   3     107.031 -41.805  -1.426  1.00 22.79           H  
ATOM   1497  HG3 LYS B   3     108.277 -41.478  -0.206  1.00 22.79           H  
ATOM   1498  CD  LYS B   3     107.058 -39.776  -0.729  1.00 22.79           C  
ATOM   1499  HD2 LYS B   3     106.001 -39.573  -0.903  1.00 22.79           H  
ATOM   1500  HD3 LYS B   3     107.376 -39.236   0.163  1.00 22.79           H  
ATOM   1501  CE  LYS B   3     107.868 -39.302  -1.945  1.00 22.79           C  
ATOM   1502  HE2 LYS B   3     108.918 -39.541  -1.774  1.00 22.79           H  
ATOM   1503  HE3 LYS B   3     107.537 -39.856  -2.823  1.00 22.79           H  
ATOM   1504  NZ  LYS B   3     107.712 -37.843  -2.178  1.00 22.79           N  
ATOM   1505  HZ1 LYS B   3     108.243 -37.547  -2.984  1.00 22.79           H  
ATOM   1506  HZ2 LYS B   3     108.037 -37.316  -1.380  1.00 22.79           H  
ATOM   1507  HZ3 LYS B   3     106.743 -37.604  -2.336  1.00 22.79           H  
ATOM   1508  N   SER B   4     105.773 -43.441   3.344  1.00 25.87           N  
ATOM   1509  H   SER B   4     106.698 -43.070   3.503  1.00 25.87           H  
ATOM   1510  CA  SER B   4     105.243 -44.246   4.469  1.00 25.87           C  
ATOM   1511  HA  SER B   4     104.702 -45.095   4.052  1.00 25.87           H  
ATOM   1512  C   SER B   4     104.293 -43.611   5.513  1.00 25.87           C  
ATOM   1513  CB  SER B   4     106.423 -44.824   5.278  1.00 25.87           C  
ATOM   1514  HB2 SER B   4     106.099 -45.743   5.766  1.00 25.87           H  
ATOM   1515  HB3 SER B   4     106.711 -44.111   6.051  1.00 25.87           H  
ATOM   1516  O   SER B   4     103.430 -44.321   6.005  1.00 25.87           O  
ATOM   1517  OG  SER B   4     107.571 -45.082   4.487  1.00 25.87           O  
ATOM   1518  HG  SER B   4     107.892 -45.960   4.704  1.00 25.87           H  
ATOM   1519  N   LEU B   5     104.534 -42.380   5.999  1.00 20.77           N  
ATOM   1520  H   LEU B   5     105.069 -41.764   5.405  1.00 20.77           H  
ATOM   1521  CA  LEU B   5     104.793 -42.223   7.456  1.00 20.77           C  
ATOM   1522  HA  LEU B   5     105.037 -43.228   7.801  1.00 20.77           H  
ATOM   1523  C   LEU B   5     103.666 -41.813   8.454  1.00 20.77           C  
ATOM   1524  CB  LEU B   5     106.086 -41.387   7.641  1.00 20.77           C  
ATOM   1525  HB2 LEU B   5     106.453 -41.070   6.665  1.00 20.77           H  
ATOM   1526  HB3 LEU B   5     105.875 -40.478   8.204  1.00 20.77           H  
ATOM   1527  O   LEU B   5     103.273 -42.630   9.277  1.00 20.77           O  
ATOM   1528  CG  LEU B   5     107.228 -42.144   8.347  1.00 20.77           C  
ATOM   1529  HG  LEU B   5     107.422 -43.079   7.822  1.00 20.77           H  
ATOM   1530  CD1 LEU B   5     108.501 -41.299   8.295  1.00 20.77           C  
ATOM   1531 HD11 LEU B   5     108.347 -40.355   8.817  1.00 20.77           H  
ATOM   1532 HD12 LEU B   5     108.778 -41.102   7.259  1.00 20.77           H  
ATOM   1533 HD13 LEU B   5     109.317 -41.839   8.774  1.00 20.77           H  
ATOM   1534  CD2 LEU B   5     106.913 -42.460   9.808  1.00 20.77           C  
ATOM   1535 HD21 LEU B   5     107.756 -42.979  10.264  1.00 20.77           H  
ATOM   1536 HD22 LEU B   5     106.038 -43.107   9.876  1.00 20.77           H  
ATOM   1537 HD23 LEU B   5     106.717 -41.542  10.361  1.00 20.77           H  
ATOM   1538  N   SER B   6     103.303 -40.527   8.544  1.00 24.71           N  
ATOM   1539  H   SER B   6     103.528 -39.908   7.778  1.00 24.71           H  
ATOM   1540  CA  SER B   6     102.887 -39.844   9.801  1.00 24.71           C  
ATOM   1541  HA  SER B   6     103.254 -40.411  10.657  1.00 24.71           H  
ATOM   1542  C   SER B   6     101.361 -39.678   9.979  1.00 24.71           C  
ATOM   1543  CB  SER B   6     103.567 -38.463   9.798  1.00 24.71           C  
ATOM   1544  HB2 SER B   6     104.640 -38.595   9.939  1.00 24.71           H  
ATOM   1545  HB3 SER B   6     103.184 -37.846  10.611  1.00 24.71           H  
ATOM   1546  O   SER B   6     100.623 -39.845   9.018  1.00 24.71           O  
ATOM   1547  OG  SER B   6     103.345 -37.774   8.579  1.00 24.71           O  
ATOM   1548  HG  SER B   6     103.517 -36.839   8.711  1.00 24.71           H  
ATOM   1549  N   HIS B   7     100.761 -39.248  11.106  1.00 22.46           N  
ATOM   1550  H   HIS B   7      99.772 -39.168  10.917  1.00 22.46           H  
ATOM   1551  CA  HIS B   7     101.056 -39.266  12.569  1.00 22.46           C  
ATOM   1552  HA  HIS B   7     101.212 -40.291  12.905  1.00 22.46           H  
ATOM   1553  C   HIS B   7      99.842 -38.688  13.345  1.00 22.46           C  
ATOM   1554  CB  HIS B   7     102.276 -38.396  12.973  1.00 22.46           C  
ATOM   1555  HB2 HIS B   7     103.176 -38.851  12.560  1.00 22.46           H  
ATOM   1556  HB3 HIS B   7     102.159 -37.401  12.544  1.00 22.46           H  
ATOM   1557  O   HIS B   7      99.594 -39.056  14.486  1.00 22.46           O  
ATOM   1558  CG  HIS B   7     102.504 -38.229  14.472  1.00 22.46           C  
ATOM   1559  CD2 HIS B   7     103.429 -38.889  15.238  1.00 22.46           C  
ATOM   1560  HD2 HIS B   7     104.136 -39.625  14.885  1.00 22.46           H  
ATOM   1561  ND1 HIS B   7     101.807 -37.404  15.335  1.00 22.46           N  
ATOM   1562  HD1 HIS B   7     100.937 -36.935  15.125  1.00 22.46           H  
ATOM   1563  CE1 HIS B   7     102.278 -37.591  16.579  1.00 22.46           C  
ATOM   1564  HE1 HIS B   7     101.879 -37.136  17.474  1.00 22.46           H  
ATOM   1565  NE2 HIS B   7     103.285 -38.472  16.565  1.00 22.46           N  
ATOM   1566  N   LEU B   8      99.175 -37.679  12.763  1.00 18.31           N  
ATOM   1567  H   LEU B   8      99.373 -37.509  11.787  1.00 18.31           H  
ATOM   1568  CA  LEU B   8      98.491 -36.586  13.477  1.00 18.31           C  
ATOM   1569  HA  LEU B   8      99.104 -36.355  14.348  1.00 18.31           H  
ATOM   1570  C   LEU B   8      97.092 -36.942  14.075  1.00 18.31           C  
ATOM   1571  CB  LEU B   8      98.540 -35.355  12.538  1.00 18.31           C  
ATOM   1572  HB2 LEU B   8      97.594 -35.280  12.002  1.00 18.31           H  
ATOM   1573  HB3 LEU B   8      99.300 -35.495  11.770  1.00 18.31           H  
ATOM   1574  O   LEU B   8      96.700 -38.103  14.068  1.00 18.31           O  
ATOM   1575  CG  LEU B   8      98.872 -34.039  13.272  1.00 18.31           C  
ATOM   1576  HG  LEU B   8      98.367 -34.012  14.237  1.00 18.31           H  
ATOM   1577  CD1 LEU B   8     100.378 -33.914  13.518  1.00 18.31           C  
ATOM   1578 HD11 LEU B   8     100.735 -34.752  14.117  1.00 18.31           H  
ATOM   1579 HD12 LEU B   8     100.916 -33.892  12.571  1.00 18.31           H  
ATOM   1580 HD13 LEU B   8     100.582 -32.992  14.062  1.00 18.31           H  
ATOM   1581  CD2 LEU B   8      98.432 -32.825  12.454  1.00 18.31           C  
ATOM   1582 HD21 LEU B   8      98.947 -32.812  11.493  1.00 18.31           H  
ATOM   1583 HD22 LEU B   8      97.356 -32.855  12.279  1.00 18.31           H  
ATOM   1584 HD23 LEU B   8      98.665 -31.910  12.998  1.00 18.31           H  
ATOM   1585  N   PRO B   9      96.392 -35.994  14.731  1.00 20.84           N  
ATOM   1586  CA  PRO B   9      96.203 -35.960  16.175  1.00 20.84           C  
ATOM   1587  HA  PRO B   9      97.025 -36.479  16.667  1.00 20.84           H  
ATOM   1588  C   PRO B   9      94.872 -36.574  16.650  1.00 20.84           C  
ATOM   1589  CB  PRO B   9      96.275 -34.467  16.510  1.00 20.84           C  
ATOM   1590  HB2 PRO B   9      95.705 -34.218  17.405  1.00 20.84           H  
ATOM   1591  HB3 PRO B   9      97.318 -34.180  16.646  1.00 20.84           H  
ATOM   1592  O   PRO B   9      93.796 -36.275  16.134  1.00 20.84           O  
ATOM   1593  CG  PRO B   9      95.719 -33.766  15.261  1.00 20.84           C  
ATOM   1594  HG2 PRO B   9      96.354 -32.925  14.983  1.00 20.84           H  
ATOM   1595  HG3 PRO B   9      94.700 -33.416  15.429  1.00 20.84           H  
ATOM   1596  CD  PRO B   9      95.714 -34.838  14.166  1.00 20.84           C  
ATOM   1597  HD2 PRO B   9      94.684 -35.112  13.937  1.00 20.84           H  
ATOM   1598  HD3 PRO B   9      96.176 -34.456  13.256  1.00 20.84           H  
ATOM   1599  N   LEU B  10      94.947 -37.366  17.720  1.00 24.11           N  
ATOM   1600  H   LEU B  10      95.864 -37.538  18.108  1.00 24.11           H  
ATOM   1601  CA  LEU B  10      93.840 -38.124  18.311  1.00 24.11           C  
ATOM   1602  HA  LEU B  10      93.206 -38.487  17.502  1.00 24.11           H  
ATOM   1603  C   LEU B  10      92.953 -37.258  19.241  1.00 24.11           C  
ATOM   1604  CB  LEU B  10      94.475 -39.339  19.028  1.00 24.11           C  
ATOM   1605  HB2 LEU B  10      94.901 -39.000  19.972  1.00 24.11           H  
ATOM   1606  HB3 LEU B  10      95.301 -39.728  18.431  1.00 24.11           H  
ATOM   1607  O   LEU B  10      92.896 -37.504  20.446  1.00 24.11           O  
ATOM   1608  CG  LEU B  10      93.493 -40.494  19.292  1.00 24.11           C  
ATOM   1609  HG  LEU B  10      92.512 -40.099  19.555  1.00 24.11           H  
ATOM   1610  CD1 LEU B  10      93.367 -41.382  18.051  1.00 24.11           C  
ATOM   1611 HD11 LEU B  10      93.006 -40.794  17.208  1.00 24.11           H  
ATOM   1612 HD12 LEU B  10      94.331 -41.823  17.798  1.00 24.11           H  
ATOM   1613 HD13 LEU B  10      92.650 -42.179  18.247  1.00 24.11           H  
ATOM   1614  CD2 LEU B  10      93.993 -41.364  20.446  1.00 24.11           C  
ATOM   1615 HD21 LEU B  10      94.977 -41.772  20.213  1.00 24.11           H  
ATOM   1616 HD22 LEU B  10      93.293 -42.181  20.618  1.00 24.11           H  
ATOM   1617 HD23 LEU B  10      94.053 -40.763  21.354  1.00 24.11           H  
ATOM   1618  N   HIS B  11      92.321 -36.194  18.724  1.00 20.19           N  
ATOM   1619  H   HIS B  11      92.392 -36.034  17.729  1.00 20.19           H  
ATOM   1620  CA  HIS B  11      91.505 -35.289  19.557  1.00 20.19           C  
ATOM   1621  HA  HIS B  11      92.166 -34.884  20.323  1.00 20.19           H  
ATOM   1622  C   HIS B  11      90.391 -36.050  20.301  1.00 20.19           C  
ATOM   1623  CB  HIS B  11      90.968 -34.096  18.752  1.00 20.19           C  
ATOM   1624  HB2 HIS B  11      90.078 -33.707  19.246  1.00 20.19           H  
ATOM   1625  HB3 HIS B  11      90.676 -34.422  17.753  1.00 20.19           H  
ATOM   1626  O   HIS B  11      89.682 -36.862  19.717  1.00 20.19           O  
ATOM   1627  CG  HIS B  11      91.974 -32.975  18.656  1.00 20.19           C  
ATOM   1628  CD2 HIS B  11      93.059 -32.932  17.827  1.00 20.19           C  
ATOM   1629  HD2 HIS B  11      93.320 -33.693  17.107  1.00 20.19           H  
ATOM   1630  ND1 HIS B  11      92.013 -31.837  19.432  1.00 20.19           N  
ATOM   1631  HD1 HIS B  11      91.326 -31.558  20.117  1.00 20.19           H  
ATOM   1632  CE1 HIS B  11      93.098 -31.128  19.075  1.00 20.19           C  
ATOM   1633  HE1 HIS B  11      93.387 -30.178  19.500  1.00 20.19           H  
ATOM   1634  NE2 HIS B  11      93.772 -31.759  18.101  1.00 20.19           N  
ATOM   1635  N   SER B  12      90.306 -35.825  21.618  1.00 20.13           N  
ATOM   1636  H   SER B  12      90.846 -35.053  21.981  1.00 20.13           H  
ATOM   1637  CA  SER B  12      90.060 -36.929  22.563  1.00 20.13           C  
ATOM   1638  HA  SER B  12      90.234 -37.871  22.044  1.00 20.13           H  
ATOM   1639  C   SER B  12      88.655 -37.032  23.168  1.00 20.13           C  
ATOM   1640  CB  SER B  12      91.122 -36.830  23.676  1.00 20.13           C  
ATOM   1641  HB2 SER B  12      92.048 -37.287  23.327  1.00 20.13           H  
ATOM   1642  HB3 SER B  12      91.326 -35.778  23.879  1.00 20.13           H  
ATOM   1643  O   SER B  12      88.150 -38.141  23.300  1.00 20.13           O  
ATOM   1644  OG  SER B  12      90.724 -37.425  24.900  1.00 20.13           O  
ATOM   1645  HG  SER B  12      90.506 -38.345  24.732  1.00 20.13           H  
ATOM   1646  N   SER B  13      88.107 -35.934  23.685  1.00 23.11           N  
ATOM   1647  H   SER B  13      88.532 -35.044  23.465  1.00 23.11           H  
ATOM   1648  CA  SER B  13      87.255 -35.978  24.894  1.00 23.11           C  
ATOM   1649  HA  SER B  13      87.249 -36.996  25.285  1.00 23.11           H  
ATOM   1650  C   SER B  13      85.767 -35.638  24.583  1.00 23.11           C  
ATOM   1651  CB  SER B  13      87.926 -35.099  25.961  1.00 23.11           C  
ATOM   1652  HB2 SER B  13      87.542 -34.083  25.870  1.00 23.11           H  
ATOM   1653  HB3 SER B  13      87.685 -35.518  26.938  1.00 23.11           H  
ATOM   1654  O   SER B  13      85.410 -35.615  23.412  1.00 23.11           O  
ATOM   1655  OG  SER B  13      89.343 -35.005  25.860  1.00 23.11           O  
ATOM   1656  HG  SER B  13      89.712 -35.889  25.794  1.00 23.11           H  
ATOM   1657  N   LYS B  14      84.819 -35.366  25.503  1.00 21.31           N  
ATOM   1658  H   LYS B  14      83.910 -35.239  25.081  1.00 21.31           H  
ATOM   1659  CA  LYS B  14      84.853 -35.314  26.980  1.00 21.31           C  
ATOM   1660  HA  LYS B  14      85.580 -36.049  27.324  1.00 21.31           H  
ATOM   1661  C   LYS B  14      83.527 -35.749  27.655  1.00 21.31           C  
ATOM   1662  CB  LYS B  14      85.278 -33.912  27.480  1.00 21.31           C  
ATOM   1663  HB2 LYS B  14      85.832 -33.379  26.707  1.00 21.31           H  
ATOM   1664  HB3 LYS B  14      84.402 -33.290  27.665  1.00 21.31           H  
ATOM   1665  O   LYS B  14      83.494 -36.851  28.173  1.00 21.31           O  
ATOM   1666  CG  LYS B  14      86.140 -33.970  28.756  1.00 21.31           C  
ATOM   1667  HG2 LYS B  14      85.714 -34.679  29.466  1.00 21.31           H  
ATOM   1668  HG3 LYS B  14      87.158 -34.276  28.519  1.00 21.31           H  
ATOM   1669  CD  LYS B  14      86.169 -32.584  29.394  1.00 21.31           C  
ATOM   1670  HD2 LYS B  14      85.341 -32.566  30.102  1.00 21.31           H  
ATOM   1671  HD3 LYS B  14      86.000 -31.817  28.638  1.00 21.31           H  
ATOM   1672  CE  LYS B  14      87.408 -32.219  30.195  1.00 21.31           C  
ATOM   1673  HE2 LYS B  14      88.269 -32.158  29.529  1.00 21.31           H  
ATOM   1674  HE3 LYS B  14      87.583 -32.990  30.945  1.00 21.31           H  
ATOM   1675  NZ  LYS B  14      87.127 -30.915  30.840  1.00 21.31           N  
ATOM   1676  HZ1 LYS B  14      86.924 -30.213  30.142  1.00 21.31           H  
ATOM   1677  HZ2 LYS B  14      87.871 -30.612  31.451  1.00 21.31           H  
ATOM   1678  HZ3 LYS B  14      86.269 -30.989  31.368  1.00 21.31           H  
ATOM   1679  N   GLU B  15      82.508 -34.880  27.726  1.00 27.23           N  
ATOM   1680  H   GLU B  15      82.559 -34.044  27.162  1.00 27.23           H  
ATOM   1681  CA  GLU B  15      81.564 -34.819  28.870  1.00 27.23           C  
ATOM   1682  HA  GLU B  15      81.986 -35.418  29.677  1.00 27.23           H  
ATOM   1683  C   GLU B  15      80.160 -35.422  28.653  1.00 27.23           C  
ATOM   1684  CB  GLU B  15      81.477 -33.358  29.380  1.00 27.23           C  
ATOM   1685  HB2 GLU B  15      81.588 -32.670  28.542  1.00 27.23           H  
ATOM   1686  HB3 GLU B  15      80.507 -33.177  29.844  1.00 27.23           H  
ATOM   1687  O   GLU B  15      79.612 -35.393  27.554  1.00 27.23           O  
ATOM   1688  CG  GLU B  15      82.567 -33.097  30.429  1.00 27.23           C  
ATOM   1689  HG2 GLU B  15      83.474 -33.610  30.110  1.00 27.23           H  
ATOM   1690  HG3 GLU B  15      82.260 -33.568  31.363  1.00 27.23           H  
ATOM   1691  CD  GLU B  15      82.896 -31.611  30.677  1.00 27.23           C  
ATOM   1692  OE1 GLU B  15      82.629 -31.125  31.795  1.00 27.23           O  
ATOM   1693  OE2 GLU B  15      83.588 -31.000  29.824  1.00 27.23           O  
ATOM   1694  N   ASP B  16      79.587 -35.929  29.754  1.00 25.67           N  
ATOM   1695  H   ASP B  16      80.167 -35.940  30.581  1.00 25.67           H  
ATOM   1696  CA  ASP B  16      78.507 -36.934  29.811  1.00 25.67           C  
ATOM   1697  HA  ASP B  16      78.589 -37.597  28.949  1.00 25.67           H  
ATOM   1698  C   ASP B  16      77.049 -36.426  29.891  1.00 25.67           C  
ATOM   1699  CB  ASP B  16      78.720 -37.762  31.098  1.00 25.67           C  
ATOM   1700  HB2 ASP B  16      78.450 -37.147  31.957  1.00 25.67           H  
ATOM   1701  HB3 ASP B  16      78.042 -38.616  31.086  1.00 25.67           H  
ATOM   1702  O   ASP B  16      76.130 -37.239  29.862  1.00 25.67           O  
ATOM   1703  CG  ASP B  16      80.144 -38.272  31.308  1.00 25.67           C  
ATOM   1704  OD1 ASP B  16      80.393 -39.457  31.000  1.00 25.67           O  
ATOM   1705  OD2 ASP B  16      80.966 -37.455  31.792  1.00 25.67           O  
ATOM   1706  N   ALA B  17      76.831 -35.134  30.160  1.00 23.25           N  
ATOM   1707  H   ALA B  17      77.629 -34.528  30.034  1.00 23.25           H  
ATOM   1708  CA  ALA B  17      75.812 -34.695  31.134  1.00 23.25           C  
ATOM   1709  HA  ALA B  17      76.059 -35.222  32.056  1.00 23.25           H  
ATOM   1710  C   ALA B  17      74.309 -35.027  30.879  1.00 23.25           C  
ATOM   1711  CB  ALA B  17      76.039 -33.204  31.414  1.00 23.25           C  
ATOM   1712  HB1 ALA B  17      75.810 -32.628  30.518  1.00 23.25           H  
ATOM   1713  HB2 ALA B  17      77.078 -33.032  31.698  1.00 23.25           H  
ATOM   1714  HB3 ALA B  17      75.393 -32.870  32.226  1.00 23.25           H  
ATOM   1715  O   ALA B  17      73.850 -35.243  29.763  1.00 23.25           O  
ATOM   1716  N   TYR B  18      73.551 -34.994  31.990  1.00 23.83           N  
ATOM   1717  H   TYR B  18      74.037 -34.642  32.802  1.00 23.83           H  
ATOM   1718  CA  TYR B  18      72.419 -35.874  32.345  1.00 23.83           C  
ATOM   1719  HA  TYR B  18      72.694 -36.893  32.074  1.00 23.83           H  
ATOM   1720  C   TYR B  18      71.009 -35.640  31.750  1.00 23.83           C  
ATOM   1721  CB  TYR B  18      72.260 -35.814  33.881  1.00 23.83           C  
ATOM   1722  HB2 TYR B  18      71.380 -36.396  34.156  1.00 23.83           H  
ATOM   1723  HB3 TYR B  18      72.057 -34.786  34.181  1.00 23.83           H  
ATOM   1724  O   TYR B  18      70.465 -36.525  31.096  1.00 23.83           O  
ATOM   1725  CG  TYR B  18      73.418 -36.309  34.718  1.00 23.83           C  
ATOM   1726  CD1 TYR B  18      73.374 -37.615  35.237  1.00 23.83           C  
ATOM   1727  HD1 TYR B  18      72.546 -38.264  34.994  1.00 23.83           H  
ATOM   1728  CD2 TYR B  18      74.487 -35.450  35.049  1.00 23.83           C  
ATOM   1729  HD2 TYR B  18      74.501 -34.432  34.688  1.00 23.83           H  
ATOM   1730  CE1 TYR B  18      74.399 -38.071  36.084  1.00 23.83           C  
ATOM   1731  HE1 TYR B  18      74.374 -39.072  36.489  1.00 23.83           H  
ATOM   1732  CE2 TYR B  18      75.528 -35.912  35.877  1.00 23.83           C  
ATOM   1733  HE2 TYR B  18      76.352 -35.260  36.126  1.00 23.83           H  
ATOM   1734  OH  TYR B  18      76.469 -37.670  37.216  1.00 23.83           O  
ATOM   1735  HH  TYR B  18      77.183 -37.033  37.285  1.00 23.83           H  
ATOM   1736  CZ  TYR B  18      75.480 -37.223  36.400  1.00 23.83           C  
ATOM   1737  N   ASP B  19      70.339 -34.569  32.195  1.00 28.93           N  
ATOM   1738  H   ASP B  19      70.882 -33.841  32.635  1.00 28.93           H  
ATOM   1739  CA  ASP B  19      68.893 -34.581  32.525  1.00 28.93           C  
ATOM   1740  HA  ASP B  19      68.612 -35.606  32.769  1.00 28.93           H  
ATOM   1741  C   ASP B  19      68.011 -34.145  31.324  1.00 28.93           C  
ATOM   1742  CB  ASP B  19      68.702 -33.719  33.798  1.00 28.93           C  
ATOM   1743  HB2 ASP B  19      68.316 -32.741  33.513  1.00 28.93           H  
ATOM   1744  HB3 ASP B  19      69.666 -33.552  34.278  1.00 28.93           H  
ATOM   1745  O   ASP B  19      68.533 -33.753  30.285  1.00 28.93           O  
ATOM   1746  CG  ASP B  19      67.786 -34.362  34.848  1.00 28.93           C  
ATOM   1747  OD1 ASP B  19      66.765 -33.729  35.199  1.00 28.93           O  
ATOM   1748  OD2 ASP B  19      68.111 -35.483  35.294  1.00 28.93           O  
ATOM   1749  N   GLY B  20      66.674 -34.152  31.326  1.00 26.24           N  
ATOM   1750  H   GLY B  20      66.285 -33.911  30.426  1.00 26.24           H  
ATOM   1751  CA  GLY B  20      65.670 -34.347  32.374  1.00 26.24           C  
ATOM   1752  HA2 GLY B  20      65.861 -35.274  32.915  1.00 26.24           H  
ATOM   1753  HA3 GLY B  20      65.706 -33.507  33.068  1.00 26.24           H  
ATOM   1754  C   GLY B  20      64.257 -34.385  31.757  1.00 26.24           C  
ATOM   1755  O   GLY B  20      64.085 -34.131  30.567  1.00 26.24           O  
ATOM   1756  N   VAL B  21      63.231 -34.732  32.541  1.00 27.63           N  
ATOM   1757  H   VAL B  21      63.447 -34.880  33.516  1.00 27.63           H  
ATOM   1758  CA  VAL B  21      61.998 -35.363  32.007  1.00 27.63           C  
ATOM   1759  HA  VAL B  21      62.303 -36.101  31.264  1.00 27.63           H  
ATOM   1760  C   VAL B  21      60.991 -34.436  31.297  1.00 27.63           C  
ATOM   1761  CB  VAL B  21      61.260 -36.121  33.141  1.00 27.63           C  
ATOM   1762  HB  VAL B  21      60.824 -35.391  33.824  1.00 27.63           H  
ATOM   1763  O   VAL B  21      60.343 -34.848  30.341  1.00 27.63           O  
ATOM   1764  CG1 VAL B  21      60.127 -37.018  32.622  1.00 27.63           C  
ATOM   1765 HG11 VAL B  21      59.351 -36.421  32.143  1.00 27.63           H  
ATOM   1766 HG12 VAL B  21      59.668 -37.561  33.448  1.00 27.63           H  
ATOM   1767 HG13 VAL B  21      60.521 -37.731  31.898  1.00 27.63           H  
ATOM   1768  CG2 VAL B  21      62.196 -37.015  33.968  1.00 27.63           C  
ATOM   1769 HG21 VAL B  21      61.622 -37.578  34.704  1.00 27.63           H  
ATOM   1770 HG22 VAL B  21      62.928 -36.417  34.511  1.00 27.63           H  
ATOM   1771 HG23 VAL B  21      62.716 -37.713  33.314  1.00 27.63           H  
ATOM   1772  N   THR B  22      60.703 -33.260  31.858  1.00 23.50           N  
ATOM   1773  H   THR B  22      61.403 -32.863  32.468  1.00 23.50           H  
ATOM   1774  CA  THR B  22      59.305 -33.044  32.295  1.00 23.50           C  
ATOM   1775  HA  THR B  22      58.881 -34.014  32.555  1.00 23.50           H  
ATOM   1776  C   THR B  22      58.299 -32.431  31.325  1.00 23.50           C  
ATOM   1777  CB  THR B  22      59.247 -32.181  33.564  1.00 23.50           C  
ATOM   1778  HB  THR B  22      58.209 -31.939  33.792  1.00 23.50           H  
ATOM   1779  O   THR B  22      57.119 -32.711  31.508  1.00 23.50           O  
ATOM   1780  CG2 THR B  22      59.844 -32.877  34.783  1.00 23.50           C  
ATOM   1781 HG21 THR B  22      60.905 -33.073  34.631  1.00 23.50           H  
ATOM   1782 HG22 THR B  22      59.719 -32.247  35.663  1.00 23.50           H  
ATOM   1783 HG23 THR B  22      59.321 -33.818  34.956  1.00 23.50           H  
ATOM   1784  OG1 THR B  22      59.967 -30.984  33.375  1.00 23.50           O  
ATOM   1785  HG1 THR B  22      59.981 -30.520  34.215  1.00 23.50           H  
ATOM   1786  N   SER B  23      58.684 -31.519  30.424  1.00 23.33           N  
ATOM   1787  H   SER B  23      59.676 -31.391  30.280  1.00 23.33           H  
ATOM   1788  CA  SER B  23      57.746 -30.463  29.986  1.00 23.33           C  
ATOM   1789  HA  SER B  23      57.423 -29.953  30.893  1.00 23.33           H  
ATOM   1790  C   SER B  23      56.482 -31.008  29.300  1.00 23.33           C  
ATOM   1791  CB  SER B  23      58.434 -29.411  29.115  1.00 23.33           C  
ATOM   1792  HB2 SER B  23      58.448 -29.738  28.075  1.00 23.33           H  
ATOM   1793  HB3 SER B  23      59.460 -29.267  29.453  1.00 23.33           H  
ATOM   1794  O   SER B  23      56.532 -31.519  28.186  1.00 23.33           O  
ATOM   1795  OG  SER B  23      57.739 -28.181  29.233  1.00 23.33           O  
ATOM   1796  HG  SER B  23      58.021 -27.745  30.041  1.00 23.33           H  
ATOM   1797  N   GLU B  24      55.357 -30.913  30.017  1.00 27.20           N  
ATOM   1798  H   GLU B  24      55.450 -30.530  30.947  1.00 27.20           H  
ATOM   1799  CA  GLU B  24      54.157 -31.711  29.771  1.00 27.20           C  
ATOM   1800  HA  GLU B  24      54.454 -32.696  29.412  1.00 27.20           H  
ATOM   1801  C   GLU B  24      53.187 -31.106  28.718  1.00 27.20           C  
ATOM   1802  CB  GLU B  24      53.369 -31.889  31.089  1.00 27.20           C  
ATOM   1803  HB2 GLU B  24      53.098 -30.881  31.405  1.00 27.20           H  
ATOM   1804  HB3 GLU B  24      52.473 -32.442  30.810  1.00 27.20           H  
ATOM   1805  O   GLU B  24      53.318 -31.244  27.504  1.00 27.20           O  
ATOM   1806  CG  GLU B  24      53.842 -32.560  32.374  1.00 27.20           C  
ATOM   1807  HG2 GLU B  24      54.190 -33.570  32.153  1.00 27.20           H  
ATOM   1808  HG3 GLU B  24      54.646 -31.980  32.826  1.00 27.20           H  
ATOM   1809  CD  GLU B  24      52.601 -32.588  33.299  1.00 27.20           C  
ATOM   1810  OE1 GLU B  24      52.212 -33.686  33.748  1.00 27.20           O  
ATOM   1811  OE2 GLU B  24      51.916 -31.537  33.412  1.00 27.20           O  
ATOM   1812  N   ASN B  25      52.094 -30.519  29.211  1.00 26.18           N  
ATOM   1813  H   ASN B  25      52.116 -30.309  30.199  1.00 26.18           H  
ATOM   1814  CA  ASN B  25      50.777 -30.632  28.633  1.00 26.18           C  
ATOM   1815  HA  ASN B  25      50.730 -31.506  27.984  1.00 26.18           H  
ATOM   1816  C   ASN B  25      50.518 -29.394  27.777  1.00 26.18           C  
ATOM   1817  CB  ASN B  25      49.759 -30.812  29.789  1.00 26.18           C  
ATOM   1818  HB2 ASN B  25      48.772 -30.515  29.436  1.00 26.18           H  
ATOM   1819  HB3 ASN B  25      50.014 -30.150  30.616  1.00 26.18           H  
ATOM   1820  O   ASN B  25      49.887 -28.438  28.233  1.00 26.18           O  
ATOM   1821  CG  ASN B  25      49.599 -32.236  30.302  1.00 26.18           C  
ATOM   1822  ND2 ASN B  25      49.961 -32.522  31.532  1.00 26.18           N  
ATOM   1823 HD21 ASN B  25      50.495 -31.892  32.113  1.00 26.18           H  
ATOM   1824 HD22 ASN B  25      49.981 -33.492  31.814  1.00 26.18           H  
ATOM   1825  OD1 ASN B  25      49.045 -33.085  29.620  1.00 26.18           O  
ATOM   1826  N   MET B  26      50.906 -29.448  26.500  1.00 22.47           N  
ATOM   1827  H   MET B  26      51.525 -30.200  26.233  1.00 22.47           H  
ATOM   1828  CA  MET B  26      50.348 -28.584  25.445  1.00 22.47           C  
ATOM   1829  HA  MET B  26      50.334 -27.559  25.815  1.00 22.47           H  
ATOM   1830  C   MET B  26      48.887 -28.986  25.168  1.00 22.47           C  
ATOM   1831  CB  MET B  26      51.230 -28.604  24.187  1.00 22.47           C  
ATOM   1832  HB2 MET B  26      50.802 -27.926  23.448  1.00 22.47           H  
ATOM   1833  HB3 MET B  26      51.253 -29.609  23.766  1.00 22.47           H  
ATOM   1834  O   MET B  26      48.507 -29.399  24.079  1.00 22.47           O  
ATOM   1835  CG  MET B  26      52.662 -28.156  24.495  1.00 22.47           C  
ATOM   1836  HG2 MET B  26      52.634 -27.223  25.058  1.00 22.47           H  
ATOM   1837  HG3 MET B  26      53.139 -28.916  25.114  1.00 22.47           H  
ATOM   1838  SD  MET B  26      53.681 -27.898  23.022  1.00 22.47           S  
ATOM   1839  CE  MET B  26      55.309 -27.811  23.814  1.00 22.47           C  
ATOM   1840  HE1 MET B  26      55.512 -28.745  24.339  1.00 22.47           H  
ATOM   1841  HE2 MET B  26      55.329 -26.986  24.526  1.00 22.47           H  
ATOM   1842  HE3 MET B  26      56.075 -27.653  23.056  1.00 22.47           H  
ATOM   1843  N   ARG B  27      48.080 -28.950  26.233  1.00 26.42           N  
ATOM   1844  H   ARG B  27      48.499 -28.586  27.077  1.00 26.42           H  
ATOM   1845  CA  ARG B  27      46.783 -29.614  26.360  1.00 26.42           C  
ATOM   1846  HA  ARG B  27      46.828 -30.597  25.891  1.00 26.42           H  
ATOM   1847  C   ARG B  27      45.663 -28.858  25.696  1.00 26.42           C  
ATOM   1848  CB  ARG B  27      46.413 -29.722  27.853  1.00 26.42           C  
ATOM   1849  HB2 ARG B  27      47.232 -29.356  28.473  1.00 26.42           H  
ATOM   1850  HB3 ARG B  27      45.560 -29.082  28.076  1.00 26.42           H  
ATOM   1851  O   ARG B  27      44.657 -29.475  25.369  1.00 26.42           O  
ATOM   1852  CG  ARG B  27      46.062 -31.150  28.272  1.00 26.42           C  
ATOM   1853  HG2 ARG B  27      45.307 -31.565  27.604  1.00 26.42           H  
ATOM   1854  HG3 ARG B  27      46.961 -31.764  28.225  1.00 26.42           H  
ATOM   1855  CD  ARG B  27      45.514 -31.113  29.702  1.00 26.42           C  
ATOM   1856  HD2 ARG B  27      44.494 -30.730  29.670  1.00 26.42           H  
ATOM   1857  HD3 ARG B  27      46.126 -30.436  30.299  1.00 26.42           H  
ATOM   1858  NE  ARG B  27      45.554 -32.441  30.330  1.00 26.42           N  
ATOM   1859  HE  ARG B  27      46.251 -33.080  29.974  1.00 26.42           H  
ATOM   1860  NH1 ARG B  27      44.013 -32.046  31.993  1.00 26.42           N  
ATOM   1861 HH11 ARG B  27      43.856 -31.123  31.615  1.00 26.42           H  
ATOM   1862 HH12 ARG B  27      43.531 -32.354  32.826  1.00 26.42           H  
ATOM   1863  NH2 ARG B  27      45.089 -34.000  31.913  1.00 26.42           N  
ATOM   1864 HH21 ARG B  27      44.606 -34.292  32.750  1.00 26.42           H  
ATOM   1865 HH22 ARG B  27      45.803 -34.593  31.513  1.00 26.42           H  
ATOM   1866  CZ  ARG B  27      44.883 -32.821  31.402  1.00 26.42           C  
ATOM   1867  N   ASN B  28      45.759 -27.526  25.732  1.00 23.30           N  
ATOM   1868  H   ASN B  28      46.646 -27.110  25.977  1.00 23.30           H  
ATOM   1869  CA  ASN B  28      44.558 -26.713  25.756  1.00 23.30           C  
ATOM   1870  HA  ASN B  28      43.901 -27.139  26.515  1.00 23.30           H  
ATOM   1871  C   ASN B  28      43.859 -26.846  24.413  1.00 23.30           C  
ATOM   1872  CB  ASN B  28      44.852 -25.256  26.157  1.00 23.30           C  
ATOM   1873  HB2 ASN B  28      45.295 -24.724  25.315  1.00 23.30           H  
ATOM   1874  HB3 ASN B  28      45.547 -25.232  26.995  1.00 23.30           H  
ATOM   1875  O   ASN B  28      44.328 -26.299  23.415  1.00 23.30           O  
ATOM   1876  CG  ASN B  28      43.576 -24.555  26.602  1.00 23.30           C  
ATOM   1877  ND2 ASN B  28      43.474 -23.259  26.432  1.00 23.30           N  
ATOM   1878 HD21 ASN B  28      44.197 -22.741  25.953  1.00 23.30           H  
ATOM   1879 HD22 ASN B  28      42.596 -22.848  26.716  1.00 23.30           H  
ATOM   1880  OD1 ASN B  28      42.668 -25.159  27.144  1.00 23.30           O  
ATOM   1881  N   GLY B  29      42.765 -27.608  24.418  1.00 25.55           N  
ATOM   1882  H   GLY B  29      42.508 -28.080  25.273  1.00 25.55           H  
ATOM   1883  CA  GLY B  29      41.893 -27.750  23.277  1.00 25.55           C  
ATOM   1884  HA2 GLY B  29      41.037 -28.378  23.523  1.00 25.55           H  
ATOM   1885  HA3 GLY B  29      42.434 -28.175  22.432  1.00 25.55           H  
ATOM   1886  C   GLY B  29      41.413 -26.357  22.954  1.00 25.55           C  
ATOM   1887  O   GLY B  29      40.564 -25.819  23.666  1.00 25.55           O  
ATOM   1888  N   LEU B  30      42.016 -25.763  21.924  1.00 26.43           N  
ATOM   1889  H   LEU B  30      42.799 -26.229  21.489  1.00 26.43           H  
ATOM   1890  CA  LEU B  30      41.509 -24.550  21.332  1.00 26.43           C  
ATOM   1891  HA  LEU B  30      41.466 -23.764  22.086  1.00 26.43           H  
ATOM   1892  C   LEU B  30      40.096 -24.897  20.917  1.00 26.43           C  
ATOM   1893  CB  LEU B  30      42.382 -24.093  20.151  1.00 26.43           C  
ATOM   1894  HB2 LEU B  30      41.819 -23.374  19.556  1.00 26.43           H  
ATOM   1895  HB3 LEU B  30      42.591 -24.953  19.515  1.00 26.43           H  
ATOM   1896  O   LEU B  30      39.868 -25.627  19.952  1.00 26.43           O  
ATOM   1897  CG  LEU B  30      43.707 -23.440  20.585  1.00 26.43           C  
ATOM   1898  HG  LEU B  30      44.235 -24.104  21.270  1.00 26.43           H  
ATOM   1899  CD1 LEU B  30      44.591 -23.213  19.360  1.00 26.43           C  
ATOM   1900 HD11 LEU B  30      45.541 -22.773  19.664  1.00 26.43           H  
ATOM   1901 HD12 LEU B  30      44.790 -24.167  18.871  1.00 26.43           H  
ATOM   1902 HD13 LEU B  30      44.091 -22.548  18.655  1.00 26.43           H  
ATOM   1903  CD2 LEU B  30      43.493 -22.084  21.267  1.00 26.43           C  
ATOM   1904 HD21 LEU B  30      42.967 -22.214  22.213  1.00 26.43           H  
ATOM   1905 HD22 LEU B  30      42.915 -21.427  20.617  1.00 26.43           H  
ATOM   1906 HD23 LEU B  30      44.459 -21.622  21.474  1.00 26.43           H  
ATOM   1907  N   VAL B  31      39.162 -24.401  21.721  1.00 26.09           N  
ATOM   1908  H   VAL B  31      39.458 -23.991  22.595  1.00 26.09           H  
ATOM   1909  CA  VAL B  31      37.783 -24.251  21.332  1.00 26.09           C  
ATOM   1910  HA  VAL B  31      37.388 -25.219  21.025  1.00 26.09           H  
ATOM   1911  C   VAL B  31      37.818 -23.356  20.104  1.00 26.09           C  
ATOM   1912  CB  VAL B  31      36.897 -23.720  22.482  1.00 26.09           C  
ATOM   1913  HB  VAL B  31      35.958 -23.373  22.052  1.00 26.09           H  
ATOM   1914  O   VAL B  31      37.730 -22.132  20.177  1.00 26.09           O  
ATOM   1915  CG1 VAL B  31      36.564 -24.862  23.451  1.00 26.09           C  
ATOM   1916 HG11 VAL B  31      37.476 -25.257  23.898  1.00 26.09           H  
ATOM   1917 HG12 VAL B  31      35.901 -24.498  24.236  1.00 26.09           H  
ATOM   1918 HG13 VAL B  31      36.054 -25.661  22.912  1.00 26.09           H  
ATOM   1919  CG2 VAL B  31      37.516 -22.581  23.311  1.00 26.09           C  
ATOM   1920 HG21 VAL B  31      37.798 -21.752  22.663  1.00 26.09           H  
ATOM   1921 HG22 VAL B  31      38.392 -22.931  23.858  1.00 26.09           H  
ATOM   1922 HG23 VAL B  31      36.778 -22.217  24.026  1.00 26.09           H  
ATOM   1923  N   ASN B  32      37.903 -24.013  18.948  1.00 28.41           N  
ATOM   1924  H   ASN B  32      38.232 -24.966  18.995  1.00 28.41           H  
ATOM   1925  CA  ASN B  32      37.103 -23.654  17.800  1.00 28.41           C  
ATOM   1926  HA  ASN B  32      37.328 -22.635  17.487  1.00 28.41           H  
ATOM   1927  C   ASN B  32      35.657 -23.716  18.296  1.00 28.41           C  
ATOM   1928  CB  ASN B  32      37.388 -24.625  16.639  1.00 28.41           C  
ATOM   1929  HB2 ASN B  32      36.672 -24.439  15.839  1.00 28.41           H  
ATOM   1930  HB3 ASN B  32      37.242 -25.650  16.981  1.00 28.41           H  
ATOM   1931  O   ASN B  32      34.939 -24.686  18.067  1.00 28.41           O  
ATOM   1932  CG  ASN B  32      38.781 -24.494  16.051  1.00 28.41           C  
ATOM   1933  ND2 ASN B  32      39.204 -25.471  15.284  1.00 28.41           N  
ATOM   1934 HD21 ASN B  32      38.597 -26.252  15.082  1.00 28.41           H  
ATOM   1935 HD22 ASN B  32      40.125 -25.357  14.884  1.00 28.41           H  
ATOM   1936  OD1 ASN B  32      39.502 -23.530  16.243  1.00 28.41           O  
ATOM   1937  N   SER B  33      35.281 -22.702  19.081  1.00 25.72           N  
ATOM   1938  H   SER B  33      35.988 -22.032  19.347  1.00 25.72           H  
ATOM   1939  CA  SER B  33      33.909 -22.360  19.360  1.00 25.72           C  
ATOM   1940  HA  SER B  33      33.377 -23.206  19.795  1.00 25.72           H  
ATOM   1941  C   SER B  33      33.364 -22.044  17.994  1.00 25.72           C  
ATOM   1942  CB  SER B  33      33.794 -21.144  20.281  1.00 25.72           C  
ATOM   1943  HB2 SER B  33      32.759 -20.802  20.292  1.00 25.72           H  
ATOM   1944  HB3 SER B  33      34.427 -20.339  19.909  1.00 25.72           H  
ATOM   1945  O   SER B  33      33.562 -20.950  17.465  1.00 25.72           O  
ATOM   1946  OG  SER B  33      34.181 -21.484  21.598  1.00 25.72           O  
ATOM   1947  HG  SER B  33      34.183 -20.684  22.129  1.00 25.72           H  
ATOM   1948  N   GLU B  34      32.762 -23.061  17.400  1.00 30.63           N  
ATOM   1949  H   GLU B  34      32.839 -23.978  17.817  1.00 30.63           H  
ATOM   1950  CA  GLU B  34      31.917 -22.927  16.247  1.00 30.63           C  
ATOM   1951  HA  GLU B  34      32.470 -22.423  15.454  1.00 30.63           H  
ATOM   1952  C   GLU B  34      30.785 -22.027  16.734  1.00 30.63           C  
ATOM   1953  CB  GLU B  34      31.513 -24.336  15.771  1.00 30.63           C  
ATOM   1954  HB2 GLU B  34      30.591 -24.665  16.251  1.00 30.63           H  
ATOM   1955  HB3 GLU B  34      32.299 -25.032  16.065  1.00 30.63           H  
ATOM   1956  O   GLU B  34      29.801 -22.473  17.322  1.00 30.63           O  
ATOM   1957  CG  GLU B  34      31.378 -24.429  14.249  1.00 30.63           C  
ATOM   1958  HG2 GLU B  34      32.178 -23.853  13.784  1.00 30.63           H  
ATOM   1959  HG3 GLU B  34      30.431 -23.994  13.929  1.00 30.63           H  
ATOM   1960  CD  GLU B  34      31.490 -25.893  13.806  1.00 30.63           C  
ATOM   1961  OE1 GLU B  34      30.514 -26.642  14.027  1.00 30.63           O  
ATOM   1962  OE2 GLU B  34      32.575 -26.250  13.291  1.00 30.63           O  
ATOM   1963  N   VAL B  35      30.976 -20.711  16.576  1.00 30.23           N  
ATOM   1964  H   VAL B  35      31.889 -20.412  16.264  1.00 30.23           H  
ATOM   1965  CA  VAL B  35      29.926 -19.706  16.726  1.00 30.23           C  
ATOM   1966  HA  VAL B  35      29.317 -19.980  17.588  1.00 30.23           H  
ATOM   1967  C   VAL B  35      29.045 -19.857  15.489  1.00 30.23           C  
ATOM   1968  CB  VAL B  35      30.469 -18.283  16.988  1.00 30.23           C  
ATOM   1969  HB  VAL B  35      31.041 -17.940  16.127  1.00 30.23           H  
ATOM   1970  O   VAL B  35      28.926 -18.980  14.644  1.00 30.23           O  
ATOM   1971  CG1 VAL B  35      29.329 -17.291  17.273  1.00 30.23           C  
ATOM   1972 HG11 VAL B  35      28.684 -17.194  16.400  1.00 30.23           H  
ATOM   1973 HG12 VAL B  35      28.736 -17.631  18.122  1.00 30.23           H  
ATOM   1974 HG13 VAL B  35      29.741 -16.305  17.490  1.00 30.23           H  
ATOM   1975  CG2 VAL B  35      31.375 -18.251  18.231  1.00 30.23           C  
ATOM   1976 HG21 VAL B  35      31.693 -17.229  18.434  1.00 30.23           H  
ATOM   1977 HG22 VAL B  35      32.268 -18.851  18.053  1.00 30.23           H  
ATOM   1978 HG23 VAL B  35      30.843 -18.648  19.095  1.00 30.23           H  
ATOM   1979  N   HIS B  36      28.440 -21.042  15.420  1.00 31.04           N  
ATOM   1980  H   HIS B  36      28.679 -21.699  16.150  1.00 31.04           H  
ATOM   1981  CA  HIS B  36      27.407 -21.501  14.513  1.00 31.04           C  
ATOM   1982  HA  HIS B  36      27.632 -21.135  13.511  1.00 31.04           H  
ATOM   1983  C   HIS B  36      26.046 -20.940  14.940  1.00 31.04           C  
ATOM   1984  CB  HIS B  36      27.422 -23.039  14.507  1.00 31.04           C  
ATOM   1985  HB2 HIS B  36      28.437 -23.394  14.680  1.00 31.04           H  
ATOM   1986  HB3 HIS B  36      26.804 -23.419  15.321  1.00 31.04           H  
ATOM   1987  O   HIS B  36      25.001 -21.402  14.489  1.00 31.04           O  
ATOM   1988  CG  HIS B  36      26.947 -23.631  13.207  1.00 31.04           C  
ATOM   1989  CD2 HIS B  36      27.626 -24.527  12.425  1.00 31.04           C  
ATOM   1990  HD2 HIS B  36      28.593 -24.958  12.641  1.00 31.04           H  
ATOM   1991  ND1 HIS B  36      25.754 -23.362  12.573  1.00 31.04           N  
ATOM   1992  HD1 HIS B  36      25.011 -22.773  12.921  1.00 31.04           H  
ATOM   1993  CE1 HIS B  36      25.717 -24.068  11.434  1.00 31.04           C  
ATOM   1994  HE1 HIS B  36      24.889 -24.065  10.740  1.00 31.04           H  
ATOM   1995  NE2 HIS B  36      26.843 -24.789  11.294  1.00 31.04           N  
ATOM   1996  N   ASN B  37      26.055 -19.914  15.800  1.00 30.46           N  
ATOM   1997  H   ASN B  37      26.959 -19.606  16.129  1.00 30.46           H  
ATOM   1998  CA  ASN B  37      24.973 -18.957  15.882  1.00 30.46           C  
ATOM   1999  HA  ASN B  37      24.026 -19.484  16.004  1.00 30.46           H  
ATOM   2000  C   ASN B  37      24.935 -18.228  14.539  1.00 30.46           C  
ATOM   2001  CB  ASN B  37      25.174 -18.008  17.076  1.00 30.46           C  
ATOM   2002  HB2 ASN B  37      26.177 -17.582  17.039  1.00 30.46           H  
ATOM   2003  HB3 ASN B  37      24.458 -17.190  16.986  1.00 30.46           H  
ATOM   2004  O   ASN B  37      25.417 -17.103  14.402  1.00 30.46           O  
ATOM   2005  CG  ASN B  37      24.953 -18.658  18.428  1.00 30.46           C  
ATOM   2006  ND2 ASN B  37      25.148 -17.917  19.493  1.00 30.46           N  
ATOM   2007 HD21 ASN B  37      24.985 -18.380  20.375  1.00 30.46           H  
ATOM   2008 HD22 ASN B  37      25.420 -16.949  19.394  1.00 30.46           H  
ATOM   2009  OD1 ASN B  37      24.606 -19.814  18.579  1.00 30.46           O  
ATOM   2010  N   GLU B  38      24.350 -18.911  13.556  1.00 31.90           N  
ATOM   2011  H   GLU B  38      24.130 -19.879  13.742  1.00 31.90           H  
ATOM   2012  CA  GLU B  38      23.620 -18.295  12.472  1.00 31.90           C  
ATOM   2013  HA  GLU B  38      24.305 -17.912  11.715  1.00 31.90           H  
ATOM   2014  C   GLU B  38      22.848 -17.146  13.113  1.00 31.90           C  
ATOM   2015  CB  GLU B  38      22.662 -19.328  11.840  1.00 31.90           C  
ATOM   2016  HB2 GLU B  38      22.063 -19.791  12.625  1.00 31.90           H  
ATOM   2017  HB3 GLU B  38      21.989 -18.811  11.155  1.00 31.90           H  
ATOM   2018  O   GLU B  38      21.950 -17.368  13.933  1.00 31.90           O  
ATOM   2019  CG  GLU B  38      23.409 -20.422  11.063  1.00 31.90           C  
ATOM   2020  HG2 GLU B  38      24.190 -20.847  11.693  1.00 31.90           H  
ATOM   2021  HG3 GLU B  38      23.896 -19.970  10.198  1.00 31.90           H  
ATOM   2022  CD  GLU B  38      22.463 -21.543  10.611  1.00 31.90           C  
ATOM   2023  OE1 GLU B  38      21.891 -21.412   9.506  1.00 31.90           O  
ATOM   2024  OE2 GLU B  38      22.335 -22.524  11.378  1.00 31.90           O  
ATOM   2025  N   ASP B  39      23.233 -15.907  12.795  1.00 32.79           N  
ATOM   2026  H   ASP B  39      24.069 -15.785  12.241  1.00 32.79           H  
ATOM   2027  CA  ASP B  39      22.419 -14.735  13.096  1.00 32.79           C  
ATOM   2028  HA  ASP B  39      22.033 -14.841  14.110  1.00 32.79           H  
ATOM   2029  C   ASP B  39      21.233 -14.820  12.128  1.00 32.79           C  
ATOM   2030  CB  ASP B  39      23.255 -13.434  13.065  1.00 32.79           C  
ATOM   2031  HB2 ASP B  39      23.374 -13.090  12.038  1.00 32.79           H  
ATOM   2032  HB3 ASP B  39      24.250 -13.662  13.448  1.00 32.79           H  
ATOM   2033  O   ASP B  39      21.121 -14.090  11.144  1.00 32.79           O  
ATOM   2034  CG  ASP B  39      22.678 -12.292  13.933  1.00 32.79           C  
ATOM   2035  OD1 ASP B  39      21.439 -12.153  14.075  1.00 32.79           O  
ATOM   2036  OD2 ASP B  39      23.461 -11.485  14.484  1.00 32.79           O  
ATOM   2037  N   GLY B  40      20.367 -15.805  12.409  1.00 31.31           N  
ATOM   2038  H   GLY B  40      20.639 -16.390  13.186  1.00 31.31           H  
ATOM   2039  CA  GLY B  40      19.180 -16.249  11.687  1.00 31.31           C  
ATOM   2040  HA2 GLY B  40      19.451 -16.447  10.650  1.00 31.31           H  
ATOM   2041  HA3 GLY B  40      18.805 -17.169  12.135  1.00 31.31           H  
ATOM   2042  C   GLY B  40      18.072 -15.209  11.706  1.00 31.31           C  
ATOM   2043  O   GLY B  40      16.914 -15.512  11.454  1.00 31.31           O  
ATOM   2044  N   ARG B  41      18.457 -13.945  11.881  1.00 31.17           N  
ATOM   2045  H   ARG B  41      19.442 -13.832  12.075  1.00 31.17           H  
ATOM   2046  CA  ARG B  41      17.830 -12.782  11.273  1.00 31.17           C  
ATOM   2047  HA  ARG B  41      16.758 -12.828  11.464  1.00 31.17           H  
ATOM   2048  C   ARG B  41      18.002 -12.800   9.743  1.00 31.17           C  
ATOM   2049  CB  ARG B  41      18.409 -11.509  11.901  1.00 31.17           C  
ATOM   2050  HB2 ARG B  41      17.902 -10.646  11.470  1.00 31.17           H  
ATOM   2051  HB3 ARG B  41      19.468 -11.447  11.649  1.00 31.17           H  
ATOM   2052  O   ARG B  41      18.156 -11.747   9.125  1.00 31.17           O  
ATOM   2053  CG  ARG B  41      18.256 -11.458  13.427  1.00 31.17           C  
ATOM   2054  HG2 ARG B  41      18.817 -12.268  13.892  1.00 31.17           H  
ATOM   2055  HG3 ARG B  41      17.204 -11.540  13.700  1.00 31.17           H  
ATOM   2056  CD  ARG B  41      18.813 -10.116  13.896  1.00 31.17           C  
ATOM   2057  HD2 ARG B  41      18.187  -9.317  13.501  1.00 31.17           H  
ATOM   2058  HD3 ARG B  41      19.807  -9.997  13.464  1.00 31.17           H  
ATOM   2059  NE  ARG B  41      18.861 -10.012  15.367  1.00 31.17           N  
ATOM   2060  HE  ARG B  41      17.995 -10.154  15.865  1.00 31.17           H  
ATOM   2061  NH1 ARG B  41      21.126  -9.708  15.528  1.00 31.17           N  
ATOM   2062 HH11 ARG B  41      21.239 -10.323  14.735  1.00 31.17           H  
ATOM   2063 HH12 ARG B  41      21.975  -9.684  16.074  1.00 31.17           H  
ATOM   2064  NH2 ARG B  41      19.865  -9.545  17.358  1.00 31.17           N  
ATOM   2065 HH21 ARG B  41      20.723  -9.422  17.876  1.00 31.17           H  
ATOM   2066 HH22 ARG B  41      18.978  -9.652  17.828  1.00 31.17           H  
ATOM   2067  CZ  ARG B  41      19.947  -9.753  16.072  1.00 31.17           C  
ATOM   2068  N   ASN B  42      17.767 -13.962   9.123  1.00 31.54           N  
ATOM   2069  H   ASN B  42      17.722 -14.772   9.724  1.00 31.54           H  
ATOM   2070  CA  ASN B  42      16.776 -14.007   8.060  1.00 31.54           C  
ATOM   2071  HA  ASN B  42      17.055 -13.311   7.269  1.00 31.54           H  
ATOM   2072  C   ASN B  42      15.448 -13.532   8.674  1.00 31.54           C  
ATOM   2073  CB  ASN B  42      16.675 -15.425   7.459  1.00 31.54           C  
ATOM   2074  HB2 ASN B  42      16.332 -16.125   8.221  1.00 31.54           H  
ATOM   2075  HB3 ASN B  42      17.650 -15.746   7.095  1.00 31.54           H  
ATOM   2076  O   ASN B  42      14.556 -14.309   8.998  1.00 31.54           O  
ATOM   2077  CG  ASN B  42      15.699 -15.446   6.287  1.00 31.54           C  
ATOM   2078  ND2 ASN B  42      15.198 -16.590   5.896  1.00 31.54           N  
ATOM   2079 HD21 ASN B  42      15.330 -17.412   6.467  1.00 31.54           H  
ATOM   2080 HD22 ASN B  42      14.353 -16.481   5.354  1.00 31.54           H  
ATOM   2081  OD1 ASN B  42      15.390 -14.426   5.698  1.00 31.54           O  
ATOM   2082  N   GLY B  43      15.353 -12.223   8.919  1.00 32.73           N  
ATOM   2083  H   GLY B  43      16.136 -11.646   8.648  1.00 32.73           H  
ATOM   2084  CA  GLY B  43      14.051 -11.612   8.977  1.00 32.73           C  
ATOM   2085  HA2 GLY B  43      13.424 -12.094   9.728  1.00 32.73           H  
ATOM   2086  HA3 GLY B  43      14.129 -10.541   9.168  1.00 32.73           H  
ATOM   2087  C   GLY B  43      13.499 -11.841   7.591  1.00 32.73           C  
ATOM   2088  O   GLY B  43      14.057 -11.274   6.654  1.00 32.73           O  
ATOM   2089  N   ASP B  44      12.463 -12.674   7.488  1.00 30.24           N  
ATOM   2090  H   ASP B  44      12.256 -13.285   8.265  1.00 30.24           H  
ATOM   2091  CA  ASP B  44      11.658 -12.834   6.286  1.00 30.24           C  
ATOM   2092  HA  ASP B  44      12.310 -13.095   5.453  1.00 30.24           H  
ATOM   2093  C   ASP B  44      11.005 -11.481   5.984  1.00 30.24           C  
ATOM   2094  CB  ASP B  44      10.623 -13.959   6.448  1.00 30.24           C  
ATOM   2095  HB2 ASP B  44       9.928 -13.914   5.609  1.00 30.24           H  
ATOM   2096  HB3 ASP B  44      10.053 -13.795   7.362  1.00 30.24           H  
ATOM   2097  O   ASP B  44       9.827 -11.217   6.253  1.00 30.24           O  
ATOM   2098  CG  ASP B  44      11.249 -15.358   6.463  1.00 30.24           C  
ATOM   2099  OD1 ASP B  44      11.914 -15.716   5.463  1.00 30.24           O  
ATOM   2100  OD2 ASP B  44      11.023 -16.064   7.470  1.00 30.24           O  
ATOM   2101  N   VAL B  45      11.825 -10.590   5.428  1.00 35.31           N  
ATOM   2102  H   VAL B  45      12.795 -10.868   5.381  1.00 35.31           H  
ATOM   2103  CA  VAL B  45      11.426  -9.523   4.539  1.00 35.31           C  
ATOM   2104  HA  VAL B  45      10.716  -8.866   5.043  1.00 35.31           H  
ATOM   2105  C   VAL B  45      10.697 -10.236   3.422  1.00 35.31           C  
ATOM   2106  CB  VAL B  45      12.629  -8.695   4.050  1.00 35.31           C  
ATOM   2107  HB  VAL B  45      12.328  -8.223   3.115  1.00 35.31           H  
ATOM   2108  O   VAL B  45      11.297 -10.786   2.502  1.00 35.31           O  
ATOM   2109  CG1 VAL B  45      12.928  -7.592   5.074  1.00 35.31           C  
ATOM   2110 HG11 VAL B  45      13.640  -6.886   4.645  1.00 35.31           H  
ATOM   2111 HG12 VAL B  45      12.012  -7.069   5.348  1.00 35.31           H  
ATOM   2112 HG13 VAL B  45      13.356  -8.038   5.972  1.00 35.31           H  
ATOM   2113  CG2 VAL B  45      13.947  -9.435   3.786  1.00 35.31           C  
ATOM   2114 HG21 VAL B  45      14.405  -9.777   4.713  1.00 35.31           H  
ATOM   2115 HG22 VAL B  45      13.765 -10.291   3.136  1.00 35.31           H  
ATOM   2116 HG23 VAL B  45      14.638  -8.763   3.276  1.00 35.31           H  
ATOM   2117  N   SER B  46       9.394 -10.387   3.663  1.00 32.35           N  
ATOM   2118  H   SER B  46       9.045 -10.036   4.543  1.00 32.35           H  
ATOM   2119  CA  SER B  46       8.541 -11.279   2.906  1.00 32.35           C  
ATOM   2120  HA  SER B  46       8.852 -12.313   3.055  1.00 32.35           H  
ATOM   2121  C   SER B  46       8.707 -10.891   1.459  1.00 32.35           C  
ATOM   2122  CB  SER B  46       7.092 -11.111   3.346  1.00 32.35           C  
ATOM   2123  HB2 SER B  46       6.432 -11.659   2.673  1.00 32.35           H  
ATOM   2124  HB3 SER B  46       6.840 -10.051   3.314  1.00 32.35           H  
ATOM   2125  O   SER B  46       8.430  -9.744   1.117  1.00 32.35           O  
ATOM   2126  OG  SER B  46       6.917 -11.583   4.666  1.00 32.35           O  
ATOM   2127  HG  SER B  46       7.769 -11.688   5.096  1.00 32.35           H  
ATOM   2128  N   GLN B  47       9.218 -11.831   0.662  1.00 32.23           N  
ATOM   2129  H   GLN B  47       9.514 -12.699   1.084  1.00 32.23           H  
ATOM   2130  CA  GLN B  47       9.503 -11.634  -0.749  1.00 32.23           C  
ATOM   2131  HA  GLN B  47      10.086 -10.720  -0.864  1.00 32.23           H  
ATOM   2132  C   GLN B  47       8.174 -11.458  -1.466  1.00 32.23           C  
ATOM   2133  CB  GLN B  47      10.324 -12.817  -1.285  1.00 32.23           C  
ATOM   2134  HB2 GLN B  47       9.736 -13.731  -1.209  1.00 32.23           H  
ATOM   2135  HB3 GLN B  47      11.215 -12.933  -0.668  1.00 32.23           H  
ATOM   2136  O   GLN B  47       7.633 -12.378  -2.082  1.00 32.23           O  
ATOM   2137  CG  GLN B  47      10.756 -12.609  -2.746  1.00 32.23           C  
ATOM   2138  HG2 GLN B  47       9.890 -12.393  -3.372  1.00 32.23           H  
ATOM   2139  HG3 GLN B  47      11.441 -11.763  -2.801  1.00 32.23           H  
ATOM   2140  CD  GLN B  47      11.443 -13.847  -3.304  1.00 32.23           C  
ATOM   2141  NE2 GLN B  47      12.610 -14.198  -2.810  1.00 32.23           N  
ATOM   2142 HE21 GLN B  47      13.016 -13.685  -2.040  1.00 32.23           H  
ATOM   2143 HE22 GLN B  47      13.004 -15.054  -3.175  1.00 32.23           H  
ATOM   2144  OE1 GLN B  47      10.954 -14.525  -4.191  1.00 32.23           O  
ATOM   2145  N   PHE B  48       7.614 -10.264  -1.342  1.00 35.06           N  
ATOM   2146  H   PHE B  48       8.042  -9.584  -0.730  1.00 35.06           H  
ATOM   2147  CA  PHE B  48       6.461  -9.908  -2.109  1.00 35.06           C  
ATOM   2148  HA  PHE B  48       5.705 -10.670  -1.923  1.00 35.06           H  
ATOM   2149  C   PHE B  48       6.883  -9.946  -3.558  1.00 35.06           C  
ATOM   2150  CB  PHE B  48       5.917  -8.551  -1.707  1.00 35.06           C  
ATOM   2151  HB2 PHE B  48       6.695  -7.789  -1.766  1.00 35.06           H  
ATOM   2152  HB3 PHE B  48       5.129  -8.326  -2.426  1.00 35.06           H  
ATOM   2153  O   PHE B  48       7.946  -9.405  -3.885  1.00 35.06           O  
ATOM   2154  CG  PHE B  48       5.320  -8.619  -0.333  1.00 35.06           C  
ATOM   2155  CD1 PHE B  48       4.232  -9.484  -0.114  1.00 35.06           C  
ATOM   2156  HD1 PHE B  48       3.779 -10.005  -0.944  1.00 35.06           H  
ATOM   2157  CD2 PHE B  48       5.967  -7.997   0.742  1.00 35.06           C  
ATOM   2158  HD2 PHE B  48       6.853  -7.400   0.584  1.00 35.06           H  
ATOM   2159  CE1 PHE B  48       3.794  -9.753   1.186  1.00 35.06           C  
ATOM   2160  HE1 PHE B  48       2.994 -10.456   1.362  1.00 35.06           H  
ATOM   2161  CE2 PHE B  48       5.548  -8.290   2.042  1.00 35.06           C  
ATOM   2162  HE2 PHE B  48       6.121  -7.899   2.870  1.00 35.06           H  
ATOM   2163  CZ  PHE B  48       4.471  -9.166   2.259  1.00 35.06           C  
ATOM   2164  HZ  PHE B  48       4.184  -9.438   3.264  1.00 35.06           H  
ATOM   2165  N   PRO B  49       6.097 -10.605  -4.423  1.00 34.22           N  
ATOM   2166  CA  PRO B  49       6.384 -10.590  -5.836  1.00 34.22           C  
ATOM   2167  HA  PRO B  49       7.351 -11.052  -6.035  1.00 34.22           H  
ATOM   2168  C   PRO B  49       6.411  -9.122  -6.242  1.00 34.22           C  
ATOM   2169  CB  PRO B  49       5.268 -11.405  -6.496  1.00 34.22           C  
ATOM   2170  HB2 PRO B  49       4.997 -11.015  -7.477  1.00 34.22           H  
ATOM   2171  HB3 PRO B  49       5.587 -12.445  -6.579  1.00 34.22           H  
ATOM   2172  O   PRO B  49       5.377  -8.454  -6.269  1.00 34.22           O  
ATOM   2173  CG  PRO B  49       4.107 -11.312  -5.506  1.00 34.22           C  
ATOM   2174  HG2 PRO B  49       3.550 -10.390  -5.673  1.00 34.22           H  
ATOM   2175  HG3 PRO B  49       3.446 -12.176  -5.572  1.00 34.22           H  
ATOM   2176  CD  PRO B  49       4.816 -11.245  -4.158  1.00 34.22           C  
ATOM   2177  HD2 PRO B  49       4.210 -10.669  -3.459  1.00 34.22           H  
ATOM   2178  HD3 PRO B  49       4.988 -12.250  -3.775  1.00 34.22           H  
ATOM   2179  N   TYR B  50       7.614  -8.611  -6.506  1.00 37.01           N  
ATOM   2180  H   TYR B  50       8.425  -9.169  -6.279  1.00 37.01           H  
ATOM   2181  CA  TYR B  50       7.817  -7.251  -6.963  1.00 37.01           C  
ATOM   2182  HA  TYR B  50       7.177  -6.595  -6.373  1.00 37.01           H  
ATOM   2183  C   TYR B  50       7.353  -7.238  -8.412  1.00 37.01           C  
ATOM   2184  CB  TYR B  50       9.274  -6.808  -6.751  1.00 37.01           C  
ATOM   2185  HB2 TYR B  50       9.916  -7.225  -7.527  1.00 37.01           H  
ATOM   2186  HB3 TYR B  50       9.621  -7.226  -5.806  1.00 37.01           H  
ATOM   2187  O   TYR B  50       8.153  -7.332  -9.341  1.00 37.01           O  
ATOM   2188  CG  TYR B  50       9.465  -5.301  -6.687  1.00 37.01           C  
ATOM   2189  CD1 TYR B  50       9.561  -4.522  -7.859  1.00 37.01           C  
ATOM   2190  HD1 TYR B  50       9.487  -5.002  -8.824  1.00 37.01           H  
ATOM   2191  CD2 TYR B  50       9.573  -4.683  -5.427  1.00 37.01           C  
ATOM   2192  HD2 TYR B  50       9.500  -5.280  -4.530  1.00 37.01           H  
ATOM   2193  CE1 TYR B  50       9.767  -3.129  -7.769  1.00 37.01           C  
ATOM   2194  HE1 TYR B  50       9.827  -2.524  -8.662  1.00 37.01           H  
ATOM   2195  CE2 TYR B  50       9.792  -3.298  -5.333  1.00 37.01           C  
ATOM   2196  HE2 TYR B  50       9.890  -2.840  -4.360  1.00 37.01           H  
ATOM   2197  OH  TYR B  50       9.957  -1.162  -6.397  1.00 37.01           O  
ATOM   2198  HH  TYR B  50       9.698  -0.898  -5.511  1.00 37.01           H  
ATOM   2199  CZ  TYR B  50       9.878  -2.515  -6.503  1.00 37.01           C  
ATOM   2200  N   VAL B  51       6.031  -7.241  -8.599  1.00 43.31           N  
ATOM   2201  H   VAL B  51       5.445  -7.309  -7.779  1.00 43.31           H  
ATOM   2202  CA  VAL B  51       5.409  -7.223  -9.910  1.00 43.31           C  
ATOM   2203  HA  VAL B  51       5.803  -8.053 -10.497  1.00 43.31           H  
ATOM   2204  C   VAL B  51       5.857  -5.918 -10.535  1.00 43.31           C  
ATOM   2205  CB  VAL B  51       3.875  -7.355  -9.851  1.00 43.31           C  
ATOM   2206  HB  VAL B  51       3.456  -6.516  -9.297  1.00 43.31           H  
ATOM   2207  O   VAL B  51       5.399  -4.837 -10.158  1.00 43.31           O  
ATOM   2208  CG1 VAL B  51       3.301  -7.372 -11.275  1.00 43.31           C  
ATOM   2209 HG11 VAL B  51       3.756  -8.176 -11.853  1.00 43.31           H  
ATOM   2210 HG12 VAL B  51       3.496  -6.419 -11.767  1.00 43.31           H  
ATOM   2211 HG13 VAL B  51       2.223  -7.530 -11.238  1.00 43.31           H  
ATOM   2212  CG2 VAL B  51       3.426  -8.655  -9.170  1.00 43.31           C  
ATOM   2213 HG21 VAL B  51       3.889  -9.515  -9.653  1.00 43.31           H  
ATOM   2214 HG22 VAL B  51       2.342  -8.749  -9.222  1.00 43.31           H  
ATOM   2215 HG23 VAL B  51       3.706  -8.640  -8.116  1.00 43.31           H  
ATOM   2216  N   GLU B  52       6.815  -6.016 -11.455  1.00 46.86           N  
ATOM   2217  H   GLU B  52       7.279  -6.905 -11.578  1.00 46.86           H  
ATOM   2218  CA  GLU B  52       7.280  -4.881 -12.228  1.00 46.86           C  
ATOM   2219  HA  GLU B  52       7.467  -4.058 -11.538  1.00 46.86           H  
ATOM   2220  C   GLU B  52       6.141  -4.478 -13.157  1.00 46.86           C  
ATOM   2221  CB  GLU B  52       8.597  -5.165 -12.962  1.00 46.86           C  
ATOM   2222  HB2 GLU B  52       9.344  -5.506 -12.246  1.00 46.86           H  
ATOM   2223  HB3 GLU B  52       8.444  -5.934 -13.720  1.00 46.86           H  
ATOM   2224  O   GLU B  52       6.017  -4.907 -14.305  1.00 46.86           O  
ATOM   2225  CG  GLU B  52       9.072  -3.851 -13.607  1.00 46.86           C  
ATOM   2226  HG2 GLU B  52       8.314  -3.483 -14.297  1.00 46.86           H  
ATOM   2227  HG3 GLU B  52       9.178  -3.104 -12.820  1.00 46.86           H  
ATOM   2228  CD  GLU B  52      10.391  -3.962 -14.376  1.00 46.86           C  
ATOM   2229  OE1 GLU B  52      11.093  -2.924 -14.410  1.00 46.86           O  
ATOM   2230  OE2 GLU B  52      10.646  -5.025 -14.982  1.00 46.86           O  
ATOM   2231  N   PHE B  53       5.249  -3.662 -12.611  1.00 49.71           N  
ATOM   2232  H   PHE B  53       5.289  -3.544 -11.609  1.00 49.71           H  
ATOM   2233  CA  PHE B  53       4.129  -3.115 -13.329  1.00 49.71           C  
ATOM   2234  HA  PHE B  53       3.566  -3.927 -13.790  1.00 49.71           H  
ATOM   2235  C   PHE B  53       4.666  -2.205 -14.429  1.00 49.71           C  
ATOM   2236  CB  PHE B  53       3.227  -2.381 -12.343  1.00 49.71           C  
ATOM   2237  HB2 PHE B  53       2.490  -1.833 -12.930  1.00 49.71           H  
ATOM   2238  HB3 PHE B  53       3.830  -1.662 -11.787  1.00 49.71           H  
ATOM   2239  O   PHE B  53       4.983  -1.031 -14.205  1.00 49.71           O  
ATOM   2240  CG  PHE B  53       2.474  -3.266 -11.377  1.00 49.71           C  
ATOM   2241  CD1 PHE B  53       1.544  -4.200 -11.867  1.00 49.71           C  
ATOM   2242  HD1 PHE B  53       1.347  -4.274 -12.926  1.00 49.71           H  
ATOM   2243  CD2 PHE B  53       2.722  -3.183  -9.994  1.00 49.71           C  
ATOM   2244  HD2 PHE B  53       3.448  -2.489  -9.598  1.00 49.71           H  
ATOM   2245  CE1 PHE B  53       0.914  -5.089 -10.981  1.00 49.71           C  
ATOM   2246  HE1 PHE B  53       0.244  -5.846 -11.362  1.00 49.71           H  
ATOM   2247  CE2 PHE B  53       2.068  -4.053  -9.108  1.00 49.71           C  
ATOM   2248  HE2 PHE B  53       2.282  -4.001  -8.051  1.00 49.71           H  
ATOM   2249  CZ  PHE B  53       1.185  -5.025  -9.604  1.00 49.71           C  
ATOM   2250  HZ  PHE B  53       0.715  -5.722  -8.926  1.00 49.71           H  
ATOM   2251  N   THR B  54       4.769  -2.754 -15.638  1.00 53.82           N  
ATOM   2252  H   THR B  54       4.709  -3.760 -15.700  1.00 53.82           H  
ATOM   2253  CA  THR B  54       5.147  -1.976 -16.814  1.00 53.82           C  
ATOM   2254  HA  THR B  54       6.150  -1.591 -16.629  1.00 53.82           H  
ATOM   2255  C   THR B  54       4.192  -0.780 -16.940  1.00 53.82           C  
ATOM   2256  CB  THR B  54       5.224  -2.816 -18.099  1.00 53.82           C  
ATOM   2257  HB  THR B  54       5.666  -2.188 -18.873  1.00 53.82           H  
ATOM   2258  O   THR B  54       2.988  -0.870 -16.681  1.00 53.82           O  
ATOM   2259  CG2 THR B  54       6.089  -4.069 -17.959  1.00 53.82           C  
ATOM   2260 HG21 THR B  54       7.085  -3.795 -17.610  1.00 53.82           H  
ATOM   2261 HG22 THR B  54       5.652  -4.769 -17.246  1.00 53.82           H  
ATOM   2262 HG23 THR B  54       6.181  -4.561 -18.927  1.00 53.82           H  
ATOM   2263  OG1 THR B  54       3.950  -3.200 -18.545  1.00 53.82           O  
ATOM   2264  HG1 THR B  54       3.682  -3.990 -18.070  1.00 53.82           H  
ATOM   2265  N   GLY B  55       4.738   0.401 -17.245  1.00 59.85           N  
ATOM   2266  H   GLY B  55       5.735   0.427 -17.405  1.00 59.85           H  
ATOM   2267  CA  GLY B  55       4.039   1.671 -16.994  1.00 59.85           C  
ATOM   2268  HA2 GLY B  55       3.778   1.723 -15.937  1.00 59.85           H  
ATOM   2269  HA3 GLY B  55       4.718   2.494 -17.217  1.00 59.85           H  
ATOM   2270  C   GLY B  55       2.752   1.902 -17.800  1.00 59.85           C  
ATOM   2271  O   GLY B  55       2.006   2.832 -17.496  1.00 59.85           O  
ATOM   2272  N   ARG B  56       2.476   1.080 -18.822  1.00 69.40           N  
ATOM   2273  H   ARG B  56       3.061   0.264 -18.934  1.00 69.40           H  
ATOM   2274  CA  ARG B  56       1.268   1.197 -19.654  1.00 69.40           C  
ATOM   2275  HA  ARG B  56       1.123   2.240 -19.933  1.00 69.40           H  
ATOM   2276  C   ARG B  56       0.008   0.806 -18.894  1.00 69.40           C  
ATOM   2277  CB  ARG B  56       1.398   0.361 -20.934  1.00 69.40           C  
ATOM   2278  HB2 ARG B  56       0.424   0.321 -21.421  1.00 69.40           H  
ATOM   2279  HB3 ARG B  56       1.696  -0.658 -20.687  1.00 69.40           H  
ATOM   2280  O   ARG B  56      -0.949   1.576 -18.904  1.00 69.40           O  
ATOM   2281  CG  ARG B  56       2.408   0.992 -21.900  1.00 69.40           C  
ATOM   2282  HG2 ARG B  56       2.153   2.040 -22.053  1.00 69.40           H  
ATOM   2283  HG3 ARG B  56       3.411   0.926 -21.478  1.00 69.40           H  
ATOM   2284  CD  ARG B  56       2.374   0.271 -23.250  1.00 69.40           C  
ATOM   2285  HD2 ARG B  56       1.361   0.319 -23.649  1.00 69.40           H  
ATOM   2286  HD3 ARG B  56       2.616  -0.779 -23.084  1.00 69.40           H  
ATOM   2287  NE  ARG B  56       3.304   0.901 -24.211  1.00 69.40           N  
ATOM   2288  HE  ARG B  56       3.178   1.891 -24.365  1.00 69.40           H  
ATOM   2289  NH1 ARG B  56       4.481  -0.976 -24.840  1.00 69.40           N  
ATOM   2290 HH11 ARG B  56       5.214  -1.414 -25.380  1.00 69.40           H  
ATOM   2291 HH12 ARG B  56       3.898  -1.543 -24.240  1.00 69.40           H  
ATOM   2292  NH2 ARG B  56       5.002   0.999 -25.726  1.00 69.40           N  
ATOM   2293 HH21 ARG B  56       4.866   1.994 -25.825  1.00 69.40           H  
ATOM   2294 HH22 ARG B  56       5.708   0.531 -26.277  1.00 69.40           H  
ATOM   2295  CZ  ARG B  56       4.252   0.305 -24.916  1.00 69.40           C  
ATOM   2296  N   ASP B  57       0.047  -0.287 -18.142  1.00 74.76           N  
ATOM   2297  H   ASP B  57       0.870  -0.870 -18.190  1.00 74.76           H  
ATOM   2298  CA  ASP B  57      -1.142  -0.870 -17.503  1.00 74.76           C  
ATOM   2299  HA  ASP B  57      -2.027  -0.373 -17.900  1.00 74.76           H  
ATOM   2300  C   ASP B  57      -1.189  -0.621 -15.992  1.00 74.76           C  
ATOM   2301  CB  ASP B  57      -1.276  -2.337 -17.929  1.00 74.76           C  
ATOM   2302  HB2 ASP B  57      -0.432  -2.907 -17.540  1.00 74.76           H  
ATOM   2303  HB3 ASP B  57      -2.200  -2.752 -17.528  1.00 74.76           H  
ATOM   2304  O   ASP B  57      -1.928  -1.267 -15.252  1.00 74.76           O  
ATOM   2305  CG  ASP B  57      -1.311  -2.408 -19.458  1.00 74.76           C  
ATOM   2306  OD1 ASP B  57      -2.126  -1.658 -20.043  1.00 74.76           O  
ATOM   2307  OD2 ASP B  57      -0.427  -3.078 -20.031  1.00 74.76           O  
ATOM   2308  N   SER B  58      -0.427   0.372 -15.521  1.00 79.80           N  
ATOM   2309  H   SER B  58       0.187   0.853 -16.162  1.00 79.80           H  
ATOM   2310  CA  SER B  58      -0.330   0.712 -14.106  1.00 79.80           C  
ATOM   2311  HA  SER B  58      -1.176   0.262 -13.586  1.00 79.80           H  
ATOM   2312  C   SER B  58      -0.393   2.205 -13.797  1.00 79.80           C  
ATOM   2313  CB  SER B  58       0.920   0.073 -13.520  1.00 79.80           C  
ATOM   2314  HB2 SER B  58       0.811  -1.002 -13.661  1.00 79.80           H  
ATOM   2315  HB3 SER B  58       0.974   0.285 -12.452  1.00 79.80           H  
ATOM   2316  O   SER B  58      -0.081   3.082 -14.609  1.00 79.80           O  
ATOM   2317  OG  SER B  58       2.104   0.529 -14.159  1.00 79.80           O  
ATOM   2318  HG  SER B  58       2.331  -0.099 -14.848  1.00 79.80           H  
ATOM   2319  N   VAL B  59      -0.837   2.486 -12.579  1.00 78.22           N  
ATOM   2320  H   VAL B  59      -1.070   1.702 -11.987  1.00 78.22           H  
ATOM   2321  CA  VAL B  59      -0.874   3.800 -11.938  1.00 78.22           C  
ATOM   2322  HA  VAL B  59      -0.597   4.565 -12.665  1.00 78.22           H  
ATOM   2323  C   VAL B  59       0.168   3.851 -10.825  1.00 78.22           C  
ATOM   2324  CB  VAL B  59      -2.287   4.126 -11.410  1.00 78.22           C  
ATOM   2325  HB  VAL B  59      -2.223   4.981 -10.737  1.00 78.22           H  
ATOM   2326  O   VAL B  59       0.545   2.827 -10.259  1.00 78.22           O  
ATOM   2327  CG1 VAL B  59      -3.205   4.515 -12.570  1.00 78.22           C  
ATOM   2328 HG11 VAL B  59      -3.319   3.658 -13.235  1.00 78.22           H  
ATOM   2329 HG12 VAL B  59      -2.784   5.363 -13.110  1.00 78.22           H  
ATOM   2330 HG13 VAL B  59      -4.185   4.790 -12.182  1.00 78.22           H  
ATOM   2331  CG2 VAL B  59      -2.957   2.961 -10.670  1.00 78.22           C  
ATOM   2332 HG21 VAL B  59      -3.113   2.110 -11.333  1.00 78.22           H  
ATOM   2333 HG22 VAL B  59      -3.937   3.264 -10.301  1.00 78.22           H  
ATOM   2334 HG23 VAL B  59      -2.340   2.647  -9.829  1.00 78.22           H  
ATOM   2335  N   THR B  60       0.659   5.044 -10.500  1.00 80.66           N  
ATOM   2336  H   THR B  60       0.286   5.878 -10.930  1.00 80.66           H  
ATOM   2337  CA  THR B  60       1.506   5.244  -9.320  1.00 80.66           C  
ATOM   2338  HA  THR B  60       2.334   4.535  -9.342  1.00 80.66           H  
ATOM   2339  C   THR B  60       0.691   4.983  -8.056  1.00 80.66           C  
ATOM   2340  CB  THR B  60       2.080   6.668  -9.283  1.00 80.66           C  
ATOM   2341  HB  THR B  60       2.490   6.867  -8.293  1.00 80.66           H  
ATOM   2342  O   THR B  60      -0.397   5.532  -7.892  1.00 80.66           O  
ATOM   2343  CG2 THR B  60       3.181   6.857 -10.324  1.00 80.66           C  
ATOM   2344 HG21 THR B  60       3.984   6.143 -10.138  1.00 80.66           H  
ATOM   2345 HG22 THR B  60       2.785   6.700 -11.327  1.00 80.66           H  
ATOM   2346 HG23 THR B  60       3.589   7.865 -10.249  1.00 80.66           H  
ATOM   2347  OG1 THR B  60       1.091   7.628  -9.588  1.00 80.66           O  
ATOM   2348  HG1 THR B  60       1.432   8.485  -9.322  1.00 80.66           H  
ATOM   2349  N   CYS B  61       1.215   4.167  -7.139  1.00 80.01           N  
ATOM   2350  H   CYS B  61       2.122   3.754  -7.299  1.00 80.01           H  
ATOM   2351  CA  CYS B  61       0.569   3.934  -5.853  1.00 80.01           C  
ATOM   2352  HA  CYS B  61      -0.424   3.528  -6.043  1.00 80.01           H  
ATOM   2353  C   CYS B  61       0.470   5.267  -5.079  1.00 80.01           C  
ATOM   2354  CB  CYS B  61       1.373   2.888  -5.076  1.00 80.01           C  
ATOM   2355  HB2 CYS B  61       2.413   3.206  -5.003  1.00 80.01           H  
ATOM   2356  HB3 CYS B  61       1.337   1.934  -5.602  1.00 80.01           H  
ATOM   2357  O   CYS B  61       1.504   5.897  -4.853  1.00 80.01           O  
ATOM   2358  SG  CYS B  61       0.681   2.711  -3.404  1.00 80.01           S  
ATOM   2359  HG  CYS B  61       1.591   1.840  -2.957  1.00 80.01           H  
ATOM   2360  N   PRO B  62      -0.727   5.714  -4.649  1.00 77.50           N  
ATOM   2361  CA  PRO B  62      -0.957   7.005  -4.013  1.00 77.50           C  
ATOM   2362  HA  PRO B  62      -0.343   7.775  -4.478  1.00 77.50           H  
ATOM   2363  C   PRO B  62      -0.644   6.964  -2.517  1.00 77.50           C  
ATOM   2364  CB  PRO B  62      -2.439   7.308  -4.265  1.00 77.50           C  
ATOM   2365  HB2 PRO B  62      -2.864   7.977  -3.516  1.00 77.50           H  
ATOM   2366  HB3 PRO B  62      -2.561   7.730  -5.263  1.00 77.50           H  
ATOM   2367  O   PRO B  62      -0.446   8.015  -1.918  1.00 77.50           O  
ATOM   2368  CG  PRO B  62      -3.077   5.923  -4.216  1.00 77.50           C  
ATOM   2369  HG2 PRO B  62      -3.240   5.619  -3.182  1.00 77.50           H  
ATOM   2370  HG3 PRO B  62      -4.010   5.884  -4.779  1.00 77.50           H  
ATOM   2371  CD  PRO B  62      -1.994   5.055  -4.851  1.00 77.50           C  
ATOM   2372  HD2 PRO B  62      -2.158   5.010  -5.928  1.00 77.50           H  
ATOM   2373  HD3 PRO B  62      -1.993   4.062  -4.401  1.00 77.50           H  
ATOM   2374  N   THR B  63      -0.576   5.773  -1.910  1.00 76.15           N  
ATOM   2375  H   THR B  63      -0.788   4.942  -2.444  1.00 76.15           H  
ATOM   2376  CA  THR B  63      -0.178   5.595  -0.506  1.00 76.15           C  
ATOM   2377  HA  THR B  63      -0.777   6.248   0.128  1.00 76.15           H  
ATOM   2378  C   THR B  63       1.287   5.959  -0.299  1.00 76.15           C  
ATOM   2379  CB  THR B  63      -0.373   4.143  -0.059  1.00 76.15           C  
ATOM   2380  HB  THR B  63       0.417   3.530  -0.494  1.00 76.15           H  
ATOM   2381  O   THR B  63       1.613   6.672   0.640  1.00 76.15           O  
ATOM   2382  CG2 THR B  63      -0.345   4.005   1.460  1.00 76.15           C  
ATOM   2383 HG21 THR B  63      -0.439   2.959   1.752  1.00 76.15           H  
ATOM   2384 HG22 THR B  63       0.599   4.383   1.854  1.00 76.15           H  
ATOM   2385 HG23 THR B  63      -1.156   4.583   1.902  1.00 76.15           H  
ATOM   2386  OG1 THR B  63      -1.603   3.646  -0.523  1.00 76.15           O  
ATOM   2387  HG1 THR B  63      -2.299   4.197  -0.158  1.00 76.15           H  
ATOM   2388  N   CYS B  64       2.163   5.502  -1.198  1.00 77.82           N  
ATOM   2389  H   CYS B  64       1.834   4.888  -1.928  1.00 77.82           H  
ATOM   2390  CA  CYS B  64       3.597   5.796  -1.171  1.00 77.82           C  
ATOM   2391  HA  CYS B  64       3.856   6.256  -0.217  1.00 77.82           H  
ATOM   2392  C   CYS B  64       4.036   6.786  -2.261  1.00 77.82           C  
ATOM   2393  CB  CYS B  64       4.354   4.472  -1.262  1.00 77.82           C  
ATOM   2394  HB2 CYS B  64       3.970   3.796  -0.498  1.00 77.82           H  
ATOM   2395  HB3 CYS B  64       5.411   4.651  -1.070  1.00 77.82           H  
ATOM   2396  O   CYS B  64       5.225   6.962  -2.486  1.00 77.82           O  
ATOM   2397  SG  CYS B  64       4.163   3.756  -2.917  1.00 77.82           S  
ATOM   2398  HG  CYS B  64       4.791   4.755  -3.545  1.00 77.82           H  
ATOM   2399  N   GLN B  65       3.094   7.368  -3.008  1.00 77.88           N  
ATOM   2400  H   GLN B  65       2.132   7.150  -2.794  1.00 77.88           H  
ATOM   2401  CA  GLN B  65       3.348   8.264  -4.144  1.00 77.88           C  
ATOM   2402  HA  GLN B  65       2.425   8.288  -4.723  1.00 77.88           H  
ATOM   2403  C   GLN B  65       4.437   7.752  -5.117  1.00 77.88           C  
ATOM   2404  CB  GLN B  65       3.577   9.685  -3.604  1.00 77.88           C  
ATOM   2405  HB2 GLN B  65       2.867   9.871  -2.798  1.00 77.88           H  
ATOM   2406  HB3 GLN B  65       4.583   9.764  -3.192  1.00 77.88           H  
ATOM   2407  O   GLN B  65       5.316   8.494  -5.544  1.00 77.88           O  
ATOM   2408  CG  GLN B  65       3.370  10.766  -4.672  1.00 77.88           C  
ATOM   2409  HG2 GLN B  65       4.121  10.680  -5.456  1.00 77.88           H  
ATOM   2410  HG3 GLN B  65       2.384  10.651  -5.123  1.00 77.88           H  
ATOM   2411  CD  GLN B  65       3.482  12.153  -4.060  1.00 77.88           C  
ATOM   2412  NE2 GLN B  65       2.390  12.760  -3.650  1.00 77.88           N  
ATOM   2413 HE21 GLN B  65       1.490  12.304  -3.699  1.00 77.88           H  
ATOM   2414 HE22 GLN B  65       2.541  13.660  -3.219  1.00 77.88           H  
ATOM   2415  OE1 GLN B  65       4.548  12.718  -3.920  1.00 77.88           O  
ATOM   2416  N   GLY B  66       4.408   6.462  -5.466  1.00 78.74           N  
ATOM   2417  H   GLY B  66       3.626   5.907  -5.148  1.00 78.74           H  
ATOM   2418  CA  GLY B  66       5.395   5.863  -6.375  1.00 78.74           C  
ATOM   2419  HA2 GLY B  66       4.923   5.068  -6.953  1.00 78.74           H  
ATOM   2420  HA3 GLY B  66       5.709   6.617  -7.097  1.00 78.74           H  
ATOM   2421  C   GLY B  66       6.678   5.305  -5.743  1.00 78.74           C  
ATOM   2422  O   GLY B  66       7.358   4.528  -6.400  1.00 78.74           O  
ATOM   2423  N   THR B  67       7.017   5.627  -4.488  1.00 77.28           N  
ATOM   2424  H   THR B  67       6.443   6.275  -3.968  1.00 77.28           H  
ATOM   2425  CA  THR B  67       8.317   5.235  -3.885  1.00 77.28           C  
ATOM   2426  HA  THR B  67       9.115   5.463  -4.592  1.00 77.28           H  
ATOM   2427  C   THR B  67       8.441   3.748  -3.533  1.00 77.28           C  
ATOM   2428  CB  THR B  67       8.588   6.011  -2.588  1.00 77.28           C  
ATOM   2429  HB  THR B  67       9.582   5.752  -2.222  1.00 77.28           H  
ATOM   2430  O   THR B  67       9.529   3.281  -3.195  1.00 77.28           O  
ATOM   2431  CG2 THR B  67       8.523   7.530  -2.739  1.00 77.28           C  
ATOM   2432 HG21 THR B  67       7.535   7.854  -3.065  1.00 77.28           H  
ATOM   2433 HG22 THR B  67       9.259   7.851  -3.476  1.00 77.28           H  
ATOM   2434 HG23 THR B  67       8.755   8.003  -1.784  1.00 77.28           H  
ATOM   2435  OG1 THR B  67       7.642   5.595  -1.637  1.00 77.28           O  
ATOM   2436  HG1 THR B  67       7.633   6.212  -0.903  1.00 77.28           H  
ATOM   2437  N   GLY B  68       7.317   3.027  -3.502  1.00 79.94           N  
ATOM   2438  H   GLY B  68       6.463   3.487  -3.785  1.00 79.94           H  
ATOM   2439  CA  GLY B  68       7.223   1.675  -2.958  1.00 79.94           C  
ATOM   2440  HA2 GLY B  68       8.078   1.113  -3.335  1.00 79.94           H  
ATOM   2441  HA3 GLY B  68       6.303   1.197  -3.294  1.00 79.94           H  
ATOM   2442  C   GLY B  68       7.279   1.596  -1.433  1.00 79.94           C  
ATOM   2443  O   GLY B  68       7.025   0.534  -0.872  1.00 79.94           O  
ATOM   2444  N   ARG B  69       7.587   2.695  -0.737  1.00 78.56           N  
ATOM   2445  H   ARG B  69       7.700   3.564  -1.239  1.00 78.56           H  
ATOM   2446  CA  ARG B  69       7.948   2.688   0.683  1.00 78.56           C  
ATOM   2447  HA  ARG B  69       7.682   1.718   1.103  1.00 78.56           H  
ATOM   2448  C   ARG B  69       7.184   3.735   1.482  1.00 78.56           C  
ATOM   2449  CB  ARG B  69       9.467   2.877   0.844  1.00 78.56           C  
ATOM   2450  HB2 ARG B  69       9.736   3.859   0.454  1.00 78.56           H  
ATOM   2451  HB3 ARG B  69       9.711   2.853   1.906  1.00 78.56           H  
ATOM   2452  O   ARG B  69       6.788   4.773   0.959  1.00 78.56           O  
ATOM   2453  CG  ARG B  69      10.305   1.805   0.129  1.00 78.56           C  
ATOM   2454  HG2 ARG B  69      10.061   1.814  -0.933  1.00 78.56           H  
ATOM   2455  HG3 ARG B  69      10.074   0.818   0.530  1.00 78.56           H  
ATOM   2456  CD  ARG B  69      11.805   2.090   0.291  1.00 78.56           C  
ATOM   2457  HD2 ARG B  69      11.953   3.158   0.445  1.00 78.56           H  
ATOM   2458  HD3 ARG B  69      12.169   1.579   1.182  1.00 78.56           H  
ATOM   2459  NE  ARG B  69      12.554   1.703  -0.924  1.00 78.56           N  
ATOM   2460  HE  ARG B  69      12.159   2.009  -1.801  1.00 78.56           H  
ATOM   2461  NH1 ARG B  69      14.255   0.528   0.066  1.00 78.56           N  
ATOM   2462 HH11 ARG B  69      13.668   0.406   0.878  1.00 78.56           H  
ATOM   2463 HH12 ARG B  69      15.123   0.012   0.041  1.00 78.56           H  
ATOM   2464  NH2 ARG B  69      14.322   0.913  -2.123  1.00 78.56           N  
ATOM   2465 HH21 ARG B  69      15.165   0.357  -2.158  1.00 78.56           H  
ATOM   2466 HH22 ARG B  69      13.901   1.251  -2.977  1.00 78.56           H  
ATOM   2467  CZ  ARG B  69      13.703   1.052  -0.986  1.00 78.56           C  
ATOM   2468  N   ILE B  70       7.002   3.472   2.767  1.00 77.40           N  
ATOM   2469  H   ILE B  70       7.400   2.618   3.129  1.00 77.40           H  
ATOM   2470  CA  ILE B  70       6.428   4.411   3.737  1.00 77.40           C  
ATOM   2471  HA  ILE B  70       6.240   5.366   3.246  1.00 77.40           H  
ATOM   2472  C   ILE B  70       7.477   4.617   4.847  1.00 77.40           C  
ATOM   2473  CB  ILE B  70       5.068   3.881   4.250  1.00 77.40           C  
ATOM   2474  HB  ILE B  70       5.239   2.921   4.737  1.00 77.40           H  
ATOM   2475  O   ILE B  70       8.193   3.665   5.164  1.00 77.40           O  
ATOM   2476  CG1 ILE B  70       4.067   3.645   3.091  1.00 77.40           C  
ATOM   2477 HG12 ILE B  70       3.848   4.592   2.597  1.00 77.40           H  
ATOM   2478 HG13 ILE B  70       4.521   2.980   2.356  1.00 77.40           H  
ATOM   2479  CG2 ILE B  70       4.457   4.809   5.307  1.00 77.40           C  
ATOM   2480 HG21 ILE B  70       4.128   5.747   4.861  1.00 77.40           H  
ATOM   2481 HG22 ILE B  70       3.617   4.292   5.772  1.00 77.40           H  
ATOM   2482 HG23 ILE B  70       5.164   5.008   6.112  1.00 77.40           H  
ATOM   2483  CD1 ILE B  70       2.751   2.989   3.528  1.00 77.40           C  
ATOM   2484 HD11 ILE B  70       2.959   2.104   4.129  1.00 77.40           H  
ATOM   2485 HD12 ILE B  70       2.150   3.691   4.107  1.00 77.40           H  
ATOM   2486 HD13 ILE B  70       2.181   2.694   2.646  1.00 77.40           H  
ATOM   2487  N   PRO B  71       7.644   5.820   5.425  1.00 73.15           N  
ATOM   2488  CA  PRO B  71       8.561   6.017   6.547  1.00 73.15           C  
ATOM   2489  HA  PRO B  71       9.560   5.719   6.231  1.00 73.15           H  
ATOM   2490  C   PRO B  71       8.157   5.206   7.787  1.00 73.15           C  
ATOM   2491  CB  PRO B  71       8.566   7.522   6.828  1.00 73.15           C  
ATOM   2492  HB2 PRO B  71       9.552   7.871   7.134  1.00 73.15           H  
ATOM   2493  HB3 PRO B  71       7.824   7.763   7.590  1.00 73.15           H  
ATOM   2494  O   PRO B  71       6.971   5.103   8.113  1.00 73.15           O  
ATOM   2495  CG  PRO B  71       8.139   8.125   5.490  1.00 73.15           C  
ATOM   2496  HG2 PRO B  71       8.995   8.165   4.816  1.00 73.15           H  
ATOM   2497  HG3 PRO B  71       7.697   9.114   5.606  1.00 73.15           H  
ATOM   2498  CD  PRO B  71       7.127   7.103   4.978  1.00 73.15           C  
ATOM   2499  HD2 PRO B  71       7.062   7.169   3.891  1.00 73.15           H  
ATOM   2500  HD3 PRO B  71       6.155   7.286   5.434  1.00 73.15           H  
ATOM   2501  N   ARG B  72       9.153   4.663   8.495  1.00 66.05           N  
ATOM   2502  H   ARG B  72      10.099   4.857   8.200  1.00 66.05           H  
ATOM   2503  CA  ARG B  72       8.951   3.883   9.721  1.00 66.05           C  
ATOM   2504  HA  ARG B  72       8.262   3.074   9.479  1.00 66.05           H  
ATOM   2505  C   ARG B  72       8.307   4.707  10.823  1.00 66.05           C  
ATOM   2506  CB  ARG B  72      10.255   3.275  10.252  1.00 66.05           C  
ATOM   2507  HB2 ARG B  72      10.152   3.084  11.320  1.00 66.05           H  
ATOM   2508  HB3 ARG B  72      11.077   3.977  10.111  1.00 66.05           H  
ATOM   2509  O   ARG B  72       8.548   5.906  10.948  1.00 66.05           O  
ATOM   2510  CG  ARG B  72      10.563   1.941   9.575  1.00 66.05           C  
ATOM   2511  HG2 ARG B  72      10.731   2.109   8.511  1.00 66.05           H  
ATOM   2512  HG3 ARG B  72       9.716   1.267   9.703  1.00 66.05           H  
ATOM   2513  CD  ARG B  72      11.793   1.307  10.225  1.00 66.05           C  
ATOM   2514  HD2 ARG B  72      12.454   2.096  10.583  1.00 66.05           H  
ATOM   2515  HD3 ARG B  72      11.467   0.731  11.091  1.00 66.05           H  
ATOM   2516  NE  ARG B  72      12.556   0.478   9.277  1.00 66.05           N  
ATOM   2517  HE  ARG B  72      12.808   0.906   8.398  1.00 66.05           H  
ATOM   2518  NH1 ARG B  72      12.963  -1.344  10.622  1.00 66.05           N  
ATOM   2519 HH11 ARG B  72      12.123  -1.128  11.139  1.00 66.05           H  
ATOM   2520 HH12 ARG B  72      13.434  -2.225  10.775  1.00 66.05           H  
ATOM   2521  NH2 ARG B  72      14.176  -1.018   8.785  1.00 66.05           N  
ATOM   2522 HH21 ARG B  72      14.306  -0.512   7.921  1.00 66.05           H  
ATOM   2523 HH22 ARG B  72      14.623  -1.912   8.931  1.00 66.05           H  
ATOM   2524  CZ  ARG B  72      13.229  -0.615   9.576  1.00 66.05           C  
ATOM   2525  N   GLY B  73       7.490   4.056  11.643  1.00 62.00           N  
ATOM   2526  H   GLY B  73       7.260   3.107  11.387  1.00 62.00           H  
ATOM   2527  CA  GLY B  73       6.820   4.667  12.793  1.00 62.00           C  
ATOM   2528  HA2 GLY B  73       6.382   3.878  13.405  1.00 62.00           H  
ATOM   2529  HA3 GLY B  73       7.558   5.202  13.390  1.00 62.00           H  
ATOM   2530  C   GLY B  73       5.710   5.653  12.415  1.00 62.00           C  
ATOM   2531  O   GLY B  73       4.870   5.970  13.258  1.00 62.00           O  
ATOM   2532  N   GLN B  74       5.637   6.088  11.151  1.00 56.63           N  
ATOM   2533  H   GLN B  74       6.390   5.861  10.518  1.00 56.63           H  
ATOM   2534  CA  GLN B  74       4.416   6.653  10.597  1.00 56.63           C  
ATOM   2535  HA  GLN B  74       3.966   7.304  11.346  1.00 56.63           H  
ATOM   2536  C   GLN B  74       3.384   5.560  10.321  1.00 56.63           C  
ATOM   2537  CB  GLN B  74       4.688   7.522   9.360  1.00 56.63           C  
ATOM   2538  HB2 GLN B  74       3.731   7.890   8.990  1.00 56.63           H  
ATOM   2539  HB3 GLN B  74       5.154   6.930   8.572  1.00 56.63           H  
ATOM   2540  O   GLN B  74       2.210   5.864  10.446  1.00 56.63           O  
ATOM   2541  CG  GLN B  74       5.578   8.727   9.702  1.00 56.63           C  
ATOM   2542  HG2 GLN B  74       6.615   8.403   9.788  1.00 56.63           H  
ATOM   2543  HG3 GLN B  74       5.271   9.145  10.660  1.00 56.63           H  
ATOM   2544  CD  GLN B  74       5.483   9.818   8.643  1.00 56.63           C  
ATOM   2545  NE2 GLN B  74       4.718  10.863   8.878  1.00 56.63           N  
ATOM   2546 HE21 GLN B  74       4.223  10.946   9.755  1.00 56.63           H  
ATOM   2547 HE22 GLN B  74       4.700  11.565   8.152  1.00 56.63           H  
ATOM   2548  OE1 GLN B  74       6.065   9.755   7.576  1.00 56.63           O  
ATOM   2549  N   GLU B  75       3.769   4.301  10.064  1.00 56.87           N  
ATOM   2550  H   GLU B  75       4.754   4.102   9.966  1.00 56.87           H  
ATOM   2551  CA  GLU B  75       2.831   3.186   9.815  1.00 56.87           C  
ATOM   2552  HA  GLU B  75       2.329   3.379   8.867  1.00 56.87           H  
ATOM   2553  C   GLU B  75       1.712   3.065  10.869  1.00 56.87           C  
ATOM   2554  CB  GLU B  75       3.609   1.866   9.647  1.00 56.87           C  
ATOM   2555  HB2 GLU B  75       2.914   1.094   9.317  1.00 56.87           H  
ATOM   2556  HB3 GLU B  75       4.332   2.004   8.843  1.00 56.87           H  
ATOM   2557  O   GLU B  75       0.541   3.059  10.511  1.00 56.87           O  
ATOM   2558  CG  GLU B  75       4.320   1.367  10.926  1.00 56.87           C  
ATOM   2559  HG2 GLU B  75       3.762   0.526  11.337  1.00 56.87           H  
ATOM   2560  HG3 GLU B  75       4.333   2.155  11.679  1.00 56.87           H  
ATOM   2561  CD  GLU B  75       5.781   0.984  10.694  1.00 56.87           C  
ATOM   2562  OE1 GLU B  75       6.207  -0.108  11.117  1.00 56.87           O  
ATOM   2563  OE2 GLU B  75       6.511   1.871  10.199  1.00 56.87           O  
ATOM   2564  N   ASN B  76       2.041   3.116  12.163  1.00 52.48           N  
ATOM   2565  H   ASN B  76       3.024   3.085  12.392  1.00 52.48           H  
ATOM   2566  CA  ASN B  76       1.068   3.059  13.262  1.00 52.48           C  
ATOM   2567  HA  ASN B  76       0.332   2.286  13.038  1.00 52.48           H  
ATOM   2568  C   ASN B  76       0.288   4.375  13.441  1.00 52.48           C  
ATOM   2569  CB  ASN B  76       1.814   2.669  14.550  1.00 52.48           C  
ATOM   2570  HB2 ASN B  76       2.604   3.394  14.746  1.00 52.48           H  
ATOM   2571  HB3 ASN B  76       1.115   2.687  15.386  1.00 52.48           H  
ATOM   2572  O   ASN B  76      -0.735   4.412  14.119  1.00 52.48           O  
ATOM   2573  CG  ASN B  76       2.413   1.273  14.491  1.00 52.48           C  
ATOM   2574  ND2 ASN B  76       3.431   1.000  15.271  1.00 52.48           N  
ATOM   2575 HD21 ASN B  76       3.805   1.683  15.915  1.00 52.48           H  
ATOM   2576 HD22 ASN B  76       3.810   0.071  15.163  1.00 52.48           H  
ATOM   2577  OD1 ASN B  76       1.989   0.412  13.748  1.00 52.48           O  
ATOM   2578  N   GLN B  77       0.759   5.468  12.832  1.00 51.72           N  
ATOM   2579  H   GLN B  77       1.571   5.357  12.242  1.00 51.72           H  
ATOM   2580  CA  GLN B  77       0.008   6.721  12.708  1.00 51.72           C  
ATOM   2581  HA  GLN B  77      -0.586   6.861  13.611  1.00 51.72           H  
ATOM   2582  C   GLN B  77      -0.972   6.663  11.524  1.00 51.72           C  
ATOM   2583  CB  GLN B  77       0.958   7.929  12.571  1.00 51.72           C  
ATOM   2584  HB2 GLN B  77       1.460   7.892  11.605  1.00 51.72           H  
ATOM   2585  HB3 GLN B  77       0.360   8.840  12.587  1.00 51.72           H  
ATOM   2586  O   GLN B  77      -1.900   7.476  11.475  1.00 51.72           O  
ATOM   2587  CG  GLN B  77       2.017   8.022  13.681  1.00 51.72           C  
ATOM   2588  HG2 GLN B  77       2.525   7.063  13.787  1.00 51.72           H  
ATOM   2589  HG3 GLN B  77       1.533   8.250  14.631  1.00 51.72           H  
ATOM   2590  CD  GLN B  77       3.067   9.092  13.392  1.00 51.72           C  
ATOM   2591  NE2 GLN B  77       4.333   8.788  13.570  1.00 51.72           N  
ATOM   2592 HE21 GLN B  77       5.017   9.513  13.404  1.00 51.72           H  
ATOM   2593 HE22 GLN B  77       4.589   7.835  13.786  1.00 51.72           H  
ATOM   2594  OE1 GLN B  77       2.779  10.205  12.979  1.00 51.72           O  
ATOM   2595  N   LEU B  78      -0.809   5.709  10.594  1.00 54.49           N  
ATOM   2596  H   LEU B  78      -0.047   5.056  10.712  1.00 54.49           H  
ATOM   2597  CA  LEU B  78      -1.739   5.418   9.504  1.00 54.49           C  
ATOM   2598  HA  LEU B  78      -2.178   6.359   9.172  1.00 54.49           H  
ATOM   2599  C   LEU B  78      -2.897   4.553  10.016  1.00 54.49           C  
ATOM   2600  CB  LEU B  78      -1.037   4.803   8.279  1.00 54.49           C  
ATOM   2601  HB2 LEU B  78      -1.790   4.794   7.491  1.00 54.49           H  
ATOM   2602  HB3 LEU B  78      -0.761   3.773   8.503  1.00 54.49           H  
ATOM   2603  O   LEU B  78      -2.945   3.343   9.831  1.00 54.49           O  
ATOM   2604  CG  LEU B  78       0.215   5.533   7.760  1.00 54.49           C  
ATOM   2605  HG  LEU B  78       0.921   5.630   8.585  1.00 54.49           H  
ATOM   2606  CD1 LEU B  78       0.982   4.842   6.641  1.00 54.49           C  
ATOM   2607 HD11 LEU B  78       1.933   5.362   6.527  1.00 54.49           H  
ATOM   2608 HD12 LEU B  78       0.439   4.912   5.698  1.00 54.49           H  
ATOM   2609 HD13 LEU B  78       1.172   3.802   6.905  1.00 54.49           H  
ATOM   2610  CD2 LEU B  78      -0.098   6.927   7.248  1.00 54.49           C  
ATOM   2611 HD21 LEU B  78      -0.480   7.513   8.084  1.00 54.49           H  
ATOM   2612 HD22 LEU B  78       0.813   7.402   6.885  1.00 54.49           H  
ATOM   2613 HD23 LEU B  78      -0.826   6.859   6.440  1.00 54.49           H  
ATOM   2614  N   VAL B  79      -3.841   5.204  10.689  1.00 58.82           N  
ATOM   2615  H   VAL B  79      -3.683   6.188  10.853  1.00 58.82           H  
ATOM   2616  CA  VAL B  79      -4.944   4.539  11.401  1.00 58.82           C  
ATOM   2617  HA  VAL B  79      -4.587   3.586  11.790  1.00 58.82           H  
ATOM   2618  C   VAL B  79      -6.132   4.222  10.486  1.00 58.82           C  
ATOM   2619  CB  VAL B  79      -5.360   5.411  12.597  1.00 58.82           C  
ATOM   2620  HB  VAL B  79      -5.686   6.370  12.194  1.00 58.82           H  
ATOM   2621  O   VAL B  79      -6.943   3.357  10.808  1.00 58.82           O  
ATOM   2622  CG1 VAL B  79      -6.502   4.840  13.444  1.00 58.82           C  
ATOM   2623 HG11 VAL B  79      -6.689   5.478  14.308  1.00 58.82           H  
ATOM   2624 HG12 VAL B  79      -7.421   4.788  12.862  1.00 58.82           H  
ATOM   2625 HG13 VAL B  79      -6.242   3.839  13.788  1.00 58.82           H  
ATOM   2626  CG2 VAL B  79      -4.177   5.641  13.552  1.00 58.82           C  
ATOM   2627 HG21 VAL B  79      -3.376   6.194  13.063  1.00 58.82           H  
ATOM   2628 HG22 VAL B  79      -4.495   6.209  14.426  1.00 58.82           H  
ATOM   2629 HG23 VAL B  79      -3.780   4.682  13.886  1.00 58.82           H  
ATOM   2630  N   ALA B  80      -6.261   4.896   9.339  1.00 61.81           N  
ATOM   2631  H   ALA B  80      -5.534   5.542   9.067  1.00 61.81           H  
ATOM   2632  CA  ALA B  80      -7.343   4.624   8.401  1.00 61.81           C  
ATOM   2633  HA  ALA B  80      -8.118   4.041   8.899  1.00 61.81           H  
ATOM   2634  C   ALA B  80      -6.854   3.796   7.212  1.00 61.81           C  
ATOM   2635  CB  ALA B  80      -8.012   5.929   7.994  1.00 61.81           C  
ATOM   2636  HB1 ALA B  80      -8.859   5.711   7.345  1.00 61.81           H  
ATOM   2637  HB2 ALA B  80      -8.377   6.431   8.890  1.00 61.81           H  
ATOM   2638  HB3 ALA B  80      -7.290   6.556   7.471  1.00 61.81           H  
ATOM   2639  O   ALA B  80      -6.236   4.314   6.279  1.00 61.81           O  
ATOM   2640  N   LEU B  81      -7.212   2.516   7.251  1.00 64.19           N  
ATOM   2641  H   LEU B  81      -7.645   2.180   8.099  1.00 64.19           H  
ATOM   2642  CA  LEU B  81      -7.241   1.617   6.106  1.00 64.19           C  
ATOM   2643  HA  LEU B  81      -6.317   1.716   5.536  1.00 64.19           H  
ATOM   2644  C   LEU B  81      -8.408   2.020   5.196  1.00 64.19           C  
ATOM   2645  CB  LEU B  81      -7.379   0.184   6.656  1.00 64.19           C  
ATOM   2646  HB2 LEU B  81      -8.117   0.184   7.458  1.00 64.19           H  
ATOM   2647  HB3 LEU B  81      -7.764  -0.480   5.882  1.00 64.19           H  
ATOM   2648  O   LEU B  81      -9.574   1.839   5.543  1.00 64.19           O  
ATOM   2649  CG  LEU B  81      -6.051  -0.386   7.187  1.00 64.19           C  
ATOM   2650  HG  LEU B  81      -5.585   0.334   7.860  1.00 64.19           H  
ATOM   2651  CD1 LEU B  81      -6.324  -1.666   7.973  1.00 64.19           C  
ATOM   2652 HD11 LEU B  81      -5.383  -2.104   8.306  1.00 64.19           H  
ATOM   2653 HD12 LEU B  81      -6.928  -1.436   8.851  1.00 64.19           H  
ATOM   2654 HD13 LEU B  81      -6.859  -2.385   7.353  1.00 64.19           H  
ATOM   2655  CD2 LEU B  81      -5.083  -0.693   6.041  1.00 64.19           C  
ATOM   2656 HD21 LEU B  81      -5.557  -1.354   5.316  1.00 64.19           H  
ATOM   2657 HD22 LEU B  81      -4.781   0.220   5.527  1.00 64.19           H  
ATOM   2658 HD23 LEU B  81      -4.194  -1.187   6.433  1.00 64.19           H  
ATOM   2659  N   ILE B  82      -8.097   2.631   4.052  1.00 72.28           N  
ATOM   2660  H   ILE B  82      -7.119   2.784   3.850  1.00 72.28           H  
ATOM   2661  CA  ILE B  82      -9.081   3.167   3.104  1.00 72.28           C  
ATOM   2662  HA  ILE B  82     -10.084   2.923   3.455  1.00 72.28           H  
ATOM   2663  C   ILE B  82      -8.891   2.553   1.714  1.00 72.28           C  
ATOM   2664  CB  ILE B  82      -8.955   4.700   3.091  1.00 72.28           C  
ATOM   2665  HB  ILE B  82      -7.902   4.977   3.059  1.00 72.28           H  
ATOM   2666  O   ILE B  82      -7.780   2.647   1.194  1.00 72.28           O  
ATOM   2667  CG1 ILE B  82      -9.592   5.208   4.394  1.00 72.28           C  
ATOM   2668 HG12 ILE B  82     -10.670   5.050   4.353  1.00 72.28           H  
ATOM   2669 HG13 ILE B  82      -9.212   4.642   5.244  1.00 72.28           H  
ATOM   2670  CG2 ILE B  82      -9.668   5.328   1.886  1.00 72.28           C  
ATOM   2671 HG21 ILE B  82      -9.182   5.015   0.962  1.00 72.28           H  
ATOM   2672 HG22 ILE B  82      -9.622   6.417   1.914  1.00 72.28           H  
ATOM   2673 HG23 ILE B  82     -10.707   5.001   1.870  1.00 72.28           H  
ATOM   2674  CD1 ILE B  82      -9.301   6.668   4.688  1.00 72.28           C  
ATOM   2675 HD11 ILE B  82      -9.576   7.322   3.860  1.00 72.28           H  
ATOM   2676 HD12 ILE B  82      -8.239   6.763   4.913  1.00 72.28           H  
ATOM   2677 HD13 ILE B  82      -9.889   6.943   5.564  1.00 72.28           H  
ATOM   2678  N   PRO B  83      -9.929   1.966   1.080  1.00 70.99           N  
ATOM   2679  CA  PRO B  83      -9.829   1.430  -0.279  1.00 70.99           C  
ATOM   2680  HA  PRO B  83      -9.229   0.520  -0.262  1.00 70.99           H  
ATOM   2681  C   PRO B  83      -9.204   2.446  -1.234  1.00 70.99           C  
ATOM   2682  CB  PRO B  83     -11.260   1.081  -0.702  1.00 70.99           C  
ATOM   2683  HB2 PRO B  83     -11.284   0.213  -1.361  1.00 70.99           H  
ATOM   2684  HB3 PRO B  83     -11.735   1.937  -1.181  1.00 70.99           H  
ATOM   2685  O   PRO B  83      -9.559   3.620  -1.180  1.00 70.99           O  
ATOM   2686  CG  PRO B  83     -11.955   0.801   0.629  1.00 70.99           C  
ATOM   2687  HG2 PRO B  83     -11.740  -0.220   0.944  1.00 70.99           H  
ATOM   2688  HG3 PRO B  83     -13.030   0.967   0.568  1.00 70.99           H  
ATOM   2689  CD  PRO B  83     -11.282   1.783   1.586  1.00 70.99           C  
ATOM   2690  HD2 PRO B  83     -11.280   1.367   2.594  1.00 70.99           H  
ATOM   2691  HD3 PRO B  83     -11.808   2.737   1.567  1.00 70.99           H  
ATOM   2692  N   TYR B  84      -8.296   2.027  -2.116  1.00 72.13           N  
ATOM   2693  H   TYR B  84      -8.071   1.043  -2.135  1.00 72.13           H  
ATOM   2694  CA  TYR B  84      -7.579   2.920  -3.039  1.00 72.13           C  
ATOM   2695  HA  TYR B  84      -6.880   3.540  -2.478  1.00 72.13           H  
ATOM   2696  C   TYR B  84      -8.547   3.806  -3.835  1.00 72.13           C  
ATOM   2697  CB  TYR B  84      -6.777   2.065  -4.014  1.00 72.13           C  
ATOM   2698  HB2 TYR B  84      -7.515   1.564  -4.640  1.00 72.13           H  
ATOM   2699  HB3 TYR B  84      -6.216   1.311  -3.461  1.00 72.13           H  
ATOM   2700  O   TYR B  84      -8.286   4.982  -4.087  1.00 72.13           O  
ATOM   2701  CG  TYR B  84      -5.861   2.774  -4.989  1.00 72.13           C  
ATOM   2702  CD1 TYR B  84      -6.391   3.595  -6.010  1.00 72.13           C  
ATOM   2703  HD1 TYR B  84      -7.452   3.782  -6.081  1.00 72.13           H  
ATOM   2704  CD2 TYR B  84      -4.494   2.459  -4.999  1.00 72.13           C  
ATOM   2705  HD2 TYR B  84      -4.086   1.798  -4.249  1.00 72.13           H  
ATOM   2706  CE1 TYR B  84      -5.575   4.123  -7.017  1.00 72.13           C  
ATOM   2707  HE1 TYR B  84      -6.005   4.732  -7.798  1.00 72.13           H  
ATOM   2708  CE2 TYR B  84      -3.689   2.944  -6.046  1.00 72.13           C  
ATOM   2709  HE2 TYR B  84      -2.644   2.687  -6.133  1.00 72.13           H  
ATOM   2710  OH  TYR B  84      -3.388   4.326  -7.960  1.00 72.13           O  
ATOM   2711  HH  TYR B  84      -3.878   4.838  -8.607  1.00 72.13           H  
ATOM   2712  CZ  TYR B  84      -4.212   3.798  -7.026  1.00 72.13           C  
ATOM   2713  N   SER B  85      -9.671   3.213  -4.231  1.00 71.92           N  
ATOM   2714  H   SER B  85      -9.817   2.256  -3.943  1.00 71.92           H  
ATOM   2715  CA  SER B  85     -10.743   3.822  -5.012  1.00 71.92           C  
ATOM   2716  HA  SER B  85     -10.310   4.306  -5.888  1.00 71.92           H  
ATOM   2717  C   SER B  85     -11.558   4.873  -4.261  1.00 71.92           C  
ATOM   2718  CB  SER B  85     -11.646   2.695  -5.486  1.00 71.92           C  
ATOM   2719  HB2 SER B  85     -12.446   3.090  -6.113  1.00 71.92           H  
ATOM   2720  HB3 SER B  85     -11.018   2.026  -6.074  1.00 71.92           H  
ATOM   2721  O   SER B  85     -12.382   5.564  -4.864  1.00 71.92           O  
ATOM   2722  OG  SER B  85     -12.188   1.978  -4.389  1.00 71.92           O  
ATOM   2723  HG  SER B  85     -12.698   1.250  -4.751  1.00 71.92           H  
ATOM   2724  N   ASP B  86     -11.325   5.039  -2.957  1.00 72.48           N  
ATOM   2725  H   ASP B  86     -10.630   4.458  -2.510  1.00 72.48           H  
ATOM   2726  CA  ASP B  86     -11.956   6.076  -2.164  1.00 72.48           C  
ATOM   2727  HA  ASP B  86     -13.031   5.901  -2.189  1.00 72.48           H  
ATOM   2728  C   ASP B  86     -11.661   7.458  -2.761  1.00 72.48           C  
ATOM   2729  CB  ASP B  86     -11.501   5.976  -0.707  1.00 72.48           C  
ATOM   2730  HB2 ASP B  86     -10.442   6.230  -0.652  1.00 72.48           H  
ATOM   2731  HB3 ASP B  86     -11.640   4.948  -0.372  1.00 72.48           H  
ATOM   2732  O   ASP B  86     -10.519   7.873  -2.980  1.00 72.48           O  
ATOM   2733  CG  ASP B  86     -12.281   6.894   0.234  1.00 72.48           C  
ATOM   2734  OD1 ASP B  86     -12.343   8.121   0.001  1.00 72.48           O  
ATOM   2735  OD2 ASP B  86     -12.794   6.428   1.269  1.00 72.48           O  
ATOM   2736  N   GLN B  87     -12.731   8.218  -2.974  1.00 71.56           N  
ATOM   2737  H   GLN B  87     -13.627   7.785  -2.802  1.00 71.56           H  
ATOM   2738  CA  GLN B  87     -12.714   9.594  -3.466  1.00 71.56           C  
ATOM   2739  HA  GLN B  87     -12.431   9.566  -4.518  1.00 71.56           H  
ATOM   2740  C   GLN B  87     -11.721  10.532  -2.745  1.00 71.56           C  
ATOM   2741  CB  GLN B  87     -14.144  10.143  -3.370  1.00 71.56           C  
ATOM   2742  HB2 GLN B  87     -14.146  11.174  -3.723  1.00 71.56           H  
ATOM   2743  HB3 GLN B  87     -14.789   9.560  -4.028  1.00 71.56           H  
ATOM   2744  O   GLN B  87     -11.302  11.535  -3.325  1.00 71.56           O  
ATOM   2745  CG  GLN B  87     -14.720  10.091  -1.940  1.00 71.56           C  
ATOM   2746  HG2 GLN B  87     -14.083  10.659  -1.261  1.00 71.56           H  
ATOM   2747  HG3 GLN B  87     -14.753   9.060  -1.589  1.00 71.56           H  
ATOM   2748  CD  GLN B  87     -16.129  10.659  -1.841  1.00 71.56           C  
ATOM   2749  NE2 GLN B  87     -16.802  10.458  -0.731  1.00 71.56           N  
ATOM   2750 HE21 GLN B  87     -16.448   9.808  -0.044  1.00 71.56           H  
ATOM   2751 HE22 GLN B  87     -17.774  10.730  -0.755  1.00 71.56           H  
ATOM   2752  OE1 GLN B  87     -16.636  11.327  -2.726  1.00 71.56           O  
ATOM   2753  N   ARG B  88     -11.334  10.227  -1.499  1.00 66.93           N  
ATOM   2754  H   ARG B  88     -11.720   9.382  -1.102  1.00 66.93           H  
ATOM   2755  CA  ARG B  88     -10.324  10.936  -0.700  1.00 66.93           C  
ATOM   2756  HA  ARG B  88     -10.524  12.007  -0.728  1.00 66.93           H  
ATOM   2757  C   ARG B  88      -8.899  10.746  -1.224  1.00 66.93           C  
ATOM   2758  CB  ARG B  88     -10.400  10.425   0.749  1.00 66.93           C  
ATOM   2759  HB2 ARG B  88      -9.551  10.825   1.303  1.00 66.93           H  
ATOM   2760  HB3 ARG B  88     -10.296   9.340   0.757  1.00 66.93           H  
ATOM   2761  O   ARG B  88      -8.084  11.655  -1.069  1.00 66.93           O  
ATOM   2762  CG  ARG B  88     -11.698  10.837   1.467  1.00 66.93           C  
ATOM   2763  HG2 ARG B  88     -11.713  11.924   1.542  1.00 66.93           H  
ATOM   2764  HG3 ARG B  88     -12.574  10.525   0.898  1.00 66.93           H  
ATOM   2765  CD  ARG B  88     -11.789  10.258   2.884  1.00 66.93           C  
ATOM   2766  HD2 ARG B  88     -12.557  10.809   3.427  1.00 66.93           H  
ATOM   2767  HD3 ARG B  88     -10.835  10.407   3.390  1.00 66.93           H  
ATOM   2768  NE  ARG B  88     -12.135   8.826   2.911  1.00 66.93           N  
ATOM   2769  HE  ARG B  88     -12.292   8.351   2.034  1.00 66.93           H  
ATOM   2770  NH1 ARG B  88     -12.157   8.587   5.197  1.00 66.93           N  
ATOM   2771 HH11 ARG B  88     -11.910   9.561   5.299  1.00 66.93           H  
ATOM   2772 HH12 ARG B  88     -12.272   7.985   6.001  1.00 66.93           H  
ATOM   2773  NH2 ARG B  88     -12.622   6.841   3.902  1.00 66.93           N  
ATOM   2774 HH21 ARG B  88     -12.727   6.230   4.700  1.00 66.93           H  
ATOM   2775 HH22 ARG B  88     -12.744   6.471   2.971  1.00 66.93           H  
ATOM   2776  CZ  ARG B  88     -12.300   8.091   3.998  1.00 66.93           C  
ATOM   2777  N   LEU B  89      -8.589   9.596  -1.819  1.00 68.22           N  
ATOM   2778  H   LEU B  89      -9.320   8.909  -1.939  1.00 68.22           H  
ATOM   2779  CA  LEU B  89      -7.267   9.265  -2.359  1.00 68.22           C  
ATOM   2780  HA  LEU B  89      -6.497   9.701  -1.723  1.00 68.22           H  
ATOM   2781  C   LEU B  89      -7.026   9.831  -3.754  1.00 68.22           C  
ATOM   2782  CB  LEU B  89      -7.098   7.744  -2.376  1.00 68.22           C  
ATOM   2783  HB2 LEU B  89      -7.987   7.299  -2.822  1.00 68.22           H  
ATOM   2784  HB3 LEU B  89      -6.251   7.472  -3.006  1.00 68.22           H  
ATOM   2785  O   LEU B  89      -5.867   9.983  -4.143  1.00 68.22           O  
ATOM   2786  CG  LEU B  89      -6.874   7.165  -0.974  1.00 68.22           C  
ATOM   2787  HG  LEU B  89      -7.628   7.543  -0.284  1.00 68.22           H  
ATOM   2788  CD1 LEU B  89      -6.991   5.663  -1.044  1.00 68.22           C  
ATOM   2789 HD11 LEU B  89      -7.049   5.238  -0.042  1.00 68.22           H  
ATOM   2790 HD12 LEU B  89      -6.142   5.254  -1.593  1.00 68.22           H  
ATOM   2791 HD13 LEU B  89      -7.922   5.411  -1.551  1.00 68.22           H  
ATOM   2792  CD2 LEU B  89      -5.474   7.504  -0.455  1.00 68.22           C  
ATOM   2793 HD21 LEU B  89      -4.725   7.278  -1.214  1.00 68.22           H  
ATOM   2794 HD22 LEU B  89      -5.433   8.559  -0.184  1.00 68.22           H  
ATOM   2795 HD23 LEU B  89      -5.253   6.915   0.435  1.00 68.22           H  
ATOM   2796  N   ARG B  90      -8.090  10.210  -4.479  1.00 65.69           N  
ATOM   2797  H   ARG B  90      -9.006  10.020  -4.099  1.00 65.69           H  
ATOM   2798  CA  ARG B  90      -7.953  10.959  -5.735  1.00 65.69           C  
ATOM   2799  HA  ARG B  90      -7.488  10.289  -6.458  1.00 65.69           H  
ATOM   2800  C   ARG B  90      -7.035  12.162  -5.487  1.00 65.69           C  
ATOM   2801  CB  ARG B  90      -9.310  11.433  -6.276  1.00 65.69           C  
ATOM   2802  HB2 ARG B  90      -9.128  12.011  -7.182  1.00 65.69           H  
ATOM   2803  HB3 ARG B  90      -9.791  12.083  -5.545  1.00 65.69           H  
ATOM   2804  O   ARG B  90      -7.303  12.915  -4.545  1.00 65.69           O  
ATOM   2805  CG  ARG B  90     -10.245  10.261  -6.607  1.00 65.69           C  
ATOM   2806  HG2 ARG B  90     -10.561   9.789  -5.676  1.00 65.69           H  
ATOM   2807  HG3 ARG B  90      -9.713   9.515  -7.196  1.00 65.69           H  
ATOM   2808  CD  ARG B  90     -11.484  10.729  -7.382  1.00 65.69           C  
ATOM   2809  HD2 ARG B  90     -12.223   9.929  -7.348  1.00 65.69           H  
ATOM   2810  HD3 ARG B  90     -11.901  11.608  -6.889  1.00 65.69           H  
ATOM   2811  NE  ARG B  90     -11.161  11.019  -8.796  1.00 65.69           N  
ATOM   2812  HE  ARG B  90     -10.298  10.623  -9.139  1.00 65.69           H  
ATOM   2813  NH1 ARG B  90     -13.111  12.085  -9.380  1.00 65.69           N  
ATOM   2814 HH11 ARG B  90     -13.458  11.929  -8.445  1.00 65.69           H  
ATOM   2815 HH12 ARG B  90     -13.721  12.456 -10.095  1.00 65.69           H  
ATOM   2816  NH2 ARG B  90     -11.556  11.702 -10.932  1.00 65.69           N  
ATOM   2817 HH21 ARG B  90     -12.174  12.096 -11.627  1.00 65.69           H  
ATOM   2818 HH22 ARG B  90     -10.693  11.269 -11.230  1.00 65.69           H  
ATOM   2819  CZ  ARG B  90     -11.940  11.603  -9.690  1.00 65.69           C  
ATOM   2820  N   PRO B  91      -5.978  12.364  -6.296  1.00 57.05           N  
ATOM   2821  CA  PRO B  91      -4.975  13.389  -6.040  1.00 57.05           C  
ATOM   2822  HA  PRO B  91      -4.558  13.248  -5.043  1.00 57.05           H  
ATOM   2823  C   PRO B  91      -5.610  14.777  -6.115  1.00 57.05           C  
ATOM   2824  CB  PRO B  91      -3.859  13.159  -7.067  1.00 57.05           C  
ATOM   2825  HB2 PRO B  91      -3.400  14.089  -7.402  1.00 57.05           H  
ATOM   2826  HB3 PRO B  91      -3.103  12.503  -6.636  1.00 57.05           H  
ATOM   2827  O   PRO B  91      -5.761  15.383  -7.177  1.00 57.05           O  
ATOM   2828  CG  PRO B  91      -4.566  12.429  -8.207  1.00 57.05           C  
ATOM   2829  HG2 PRO B  91      -5.067  13.151  -8.853  1.00 57.05           H  
ATOM   2830  HG3 PRO B  91      -3.878  11.810  -8.782  1.00 57.05           H  
ATOM   2831  CD  PRO B  91      -5.606  11.588  -7.470  1.00 57.05           C  
ATOM   2832  HD2 PRO B  91      -5.161  10.645  -7.153  1.00 57.05           H  
ATOM   2833  HD3 PRO B  91      -6.462  11.404  -8.119  1.00 57.05           H  
ATOM   2834  N   ARG B  92      -5.995  15.298  -4.949  1.00 50.30           N  
ATOM   2835  H   ARG B  92      -5.941  14.694  -4.142  1.00 50.30           H  
ATOM   2836  CA  ARG B  92      -6.246  16.724  -4.770  1.00 50.30           C  
ATOM   2837  HA  ARG B  92      -6.939  17.053  -5.545  1.00 50.30           H  
ATOM   2838  C   ARG B  92      -4.912  17.430  -4.991  1.00 50.30           C  
ATOM   2839  CB  ARG B  92      -6.837  17.003  -3.375  1.00 50.30           C  
ATOM   2840  HB2 ARG B  92      -6.116  16.708  -2.613  1.00 50.30           H  
ATOM   2841  HB3 ARG B  92      -7.016  18.074  -3.282  1.00 50.30           H  
ATOM   2842  O   ARG B  92      -3.866  16.870  -4.679  1.00 50.30           O  
ATOM   2843  CG  ARG B  92      -8.155  16.237  -3.147  1.00 50.30           C  
ATOM   2844  HG2 ARG B  92      -8.844  16.437  -3.968  1.00 50.30           H  
ATOM   2845  HG3 ARG B  92      -7.945  15.167  -3.137  1.00 50.30           H  
ATOM   2846  CD  ARG B  92      -8.835  16.587  -1.818  1.00 50.30           C  
ATOM   2847  HD2 ARG B  92      -8.103  16.496  -1.016  1.00 50.30           H  
ATOM   2848  HD3 ARG B  92      -9.626  15.858  -1.648  1.00 50.30           H  
ATOM   2849  NE  ARG B  92      -9.417  17.947  -1.829  1.00 50.30           N  
ATOM   2850  HE  ARG B  92      -9.261  18.495  -2.662  1.00 50.30           H  
ATOM   2851  NH1 ARG B  92     -10.338  17.890   0.272  1.00 50.30           N  
ATOM   2852 HH11 ARG B  92      -9.951  16.965   0.390  1.00 50.30           H  
ATOM   2853 HH12 ARG B  92     -10.743  18.373   1.062  1.00 50.30           H  
ATOM   2854  NH2 ARG B  92     -10.524  19.742  -0.962  1.00 50.30           N  
ATOM   2855 HH21 ARG B  92     -10.309  20.275  -1.793  1.00 50.30           H  
ATOM   2856 HH22 ARG B  92     -10.963  20.201  -0.177  1.00 50.30           H  
ATOM   2857  CZ  ARG B  92     -10.091  18.517  -0.845  1.00 50.30           C  
ATOM   2858  N   ARG B  93      -4.947  18.674  -5.473  1.00 41.03           N  
ATOM   2859  H   ARG B  93      -5.843  19.057  -5.742  1.00 41.03           H  
ATOM   2860  CA  ARG B  93      -3.780  19.563  -5.421  1.00 41.03           C  
ATOM   2861  HA  ARG B  93      -2.927  19.091  -5.909  1.00 41.03           H  
ATOM   2862  C   ARG B  93      -3.392  19.769  -3.952  1.00 41.03           C  
ATOM   2863  CB  ARG B  93      -4.083  20.905  -6.114  1.00 41.03           C  
ATOM   2864  HB2 ARG B  93      -3.319  21.622  -5.815  1.00 41.03           H  
ATOM   2865  HB3 ARG B  93      -5.046  21.280  -5.768  1.00 41.03           H  
ATOM   2866  O   ARG B  93      -3.928  20.660  -3.297  1.00 41.03           O  
ATOM   2867  CG  ARG B  93      -4.077  20.828  -7.649  1.00 41.03           C  
ATOM   2868  HG2 ARG B  93      -4.791  20.079  -7.993  1.00 41.03           H  
ATOM   2869  HG3 ARG B  93      -3.078  20.548  -7.982  1.00 41.03           H  
ATOM   2870  CD  ARG B  93      -4.452  22.201  -8.228  1.00 41.03           C  
ATOM   2871  HD2 ARG B  93      -3.883  22.967  -7.700  1.00 41.03           H  
ATOM   2872  HD3 ARG B  93      -5.514  22.375  -8.056  1.00 41.03           H  
ATOM   2873  NE  ARG B  93      -4.148  22.309  -9.669  1.00 41.03           N  
ATOM   2874  HE  ARG B  93      -3.604  21.561 -10.076  1.00 41.03           H  
ATOM   2875  NH1 ARG B  93      -5.124  24.360 -10.045  1.00 41.03           N  
ATOM   2876 HH11 ARG B  93      -5.461  24.373  -9.093  1.00 41.03           H  
ATOM   2877 HH12 ARG B  93      -5.308  25.134 -10.666  1.00 41.03           H  
ATOM   2878  NH2 ARG B  93      -3.989  23.368 -11.683  1.00 41.03           N  
ATOM   2879 HH21 ARG B  93      -4.190  24.156 -12.281  1.00 41.03           H  
ATOM   2880 HH22 ARG B  93      -3.419  22.616 -12.043  1.00 41.03           H  
ATOM   2881  CZ  ARG B  93      -4.422  23.338 -10.455  1.00 41.03           C  
ATOM   2882  N   THR B  94      -2.513  18.914  -3.438  1.00 38.49           N  
ATOM   2883  H   THR B  94      -2.232  18.119  -3.994  1.00 38.49           H  
ATOM   2884  CA  THR B  94      -1.705  19.178  -2.250  1.00 38.49           C  
ATOM   2885  HA  THR B  94      -2.337  19.476  -1.414  1.00 38.49           H  
ATOM   2886  C   THR B  94      -0.797  20.337  -2.628  1.00 38.49           C  
ATOM   2887  CB  THR B  94      -0.892  17.937  -1.843  1.00 38.49           C  
ATOM   2888  HB  THR B  94      -0.146  18.218  -1.099  1.00 38.49           H  
ATOM   2889  O   THR B  94       0.122  20.167  -3.428  1.00 38.49           O  
ATOM   2890  CG2 THR B  94      -1.799  16.853  -1.257  1.00 38.49           C  
ATOM   2891 HG21 THR B  94      -1.188  16.002  -0.959  1.00 38.49           H  
ATOM   2892 HG22 THR B  94      -2.525  16.526  -2.001  1.00 38.49           H  
ATOM   2893 HG23 THR B  94      -2.317  17.241  -0.379  1.00 38.49           H  
ATOM   2894  OG1 THR B  94      -0.256  17.375  -2.966  1.00 38.49           O  
ATOM   2895  HG1 THR B  94       0.382  18.026  -3.268  1.00 38.49           H  
ATOM   2896  N   LYS B  95      -1.186  21.527  -2.173  1.00 31.85           N  
ATOM   2897  H   LYS B  95      -1.910  21.542  -1.469  1.00 31.85           H  
ATOM   2898  CA  LYS B  95      -0.440  22.770  -2.345  1.00 31.85           C  
ATOM   2899  HA  LYS B  95       0.060  22.775  -3.314  1.00 31.85           H  
ATOM   2900  C   LYS B  95       0.675  22.840  -1.307  1.00 31.85           C  
ATOM   2901  CB  LYS B  95      -1.414  23.955  -2.236  1.00 31.85           C  
ATOM   2902  HB2 LYS B  95      -2.229  23.818  -2.948  1.00 31.85           H  
ATOM   2903  HB3 LYS B  95      -1.823  23.982  -1.226  1.00 31.85           H  
ATOM   2904  O   LYS B  95       0.415  22.343  -0.190  1.00 31.85           O  
ATOM   2905  CG  LYS B  95      -0.702  25.280  -2.533  1.00 31.85           C  
ATOM   2906  HG2 LYS B  95      -0.324  25.263  -3.556  1.00 31.85           H  
ATOM   2907  HG3 LYS B  95       0.140  25.401  -1.851  1.00 31.85           H  
ATOM   2908  CD  LYS B  95      -1.617  26.491  -2.344  1.00 31.85           C  
ATOM   2909  HD2 LYS B  95      -2.000  26.489  -1.323  1.00 31.85           H  
ATOM   2910  HD3 LYS B  95      -2.443  26.447  -3.053  1.00 31.85           H  
ATOM   2911  CE  LYS B  95      -0.762  27.739  -2.584  1.00 31.85           C  
ATOM   2912  HE2 LYS B  95      -0.438  27.748  -3.625  1.00 31.85           H  
ATOM   2913  HE3 LYS B  95       0.134  27.654  -1.970  1.00 31.85           H  
ATOM   2914  NZ  LYS B  95      -1.481  28.991  -2.247  1.00 31.85           N  
ATOM   2915  HZ1 LYS B  95      -0.878  29.785  -2.405  1.00 31.85           H  
ATOM   2916  HZ2 LYS B  95      -2.313  29.094  -2.809  1.00 31.85           H  
ATOM   2917  HZ3 LYS B  95      -1.734  28.987  -1.269  1.00 31.85           H  
ATOM   2918  OXT LYS B  95       1.701  23.452  -1.655  1.00 31.85           O  
TER    2919      LYS B  95                                                       
END   
