# Supplementary material for: TRIM2 E3 ligase substrate discovery reveals zinc-mediated regulation of TMEM106B in the endolysosomal pathway
Source: EMBO Rep. 2026 Jan 3;27(3):729–47. doi: 10.1038/s44319-025-00667-3 (PMC12894719; doi:10.1038/s44319-025-00667-3)
Supplement: Supplementary file 9 — Source data Fig. 3 [file 44319_2025_667_MOESM9_ESM.zip › Source_Data_Figure3/3D/relaxed_model_1_multimer_v3_pred_1.pdb]

ATOM      1  N   MET A   1     -16.650  66.077-101.984  1.00 24.14           N  
ATOM      2  H   MET A   1     -16.918  65.820-101.045  1.00 24.14           H  
ATOM      3  H2  MET A   1     -17.087  65.434-102.629  1.00 24.14           H  
ATOM      4  H3  MET A   1     -16.978  67.014-102.170  1.00 24.14           H  
ATOM      5  CA  MET A   1     -15.176  65.999-102.103  1.00 24.14           C  
ATOM      6  HA  MET A   1     -14.883  64.974-101.876  1.00 24.14           H  
ATOM      7  C   MET A   1     -14.485  66.823-101.021  1.00 24.14           C  
ATOM      8  CB  MET A   1     -14.634  66.309-103.512  1.00 24.14           C  
ATOM      9  HB2 MET A   1     -13.605  66.658-103.429  1.00 24.14           H  
ATOM     10  HB3 MET A   1     -15.226  67.095-103.981  1.00 24.14           H  
ATOM     11  O   MET A   1     -14.291  66.274 -99.957  1.00 24.14           O  
ATOM     12  CG  MET A   1     -14.593  65.074-104.413  1.00 24.14           C  
ATOM     13  HG2 MET A   1     -14.062  64.279-103.890  1.00 24.14           H  
ATOM     14  HG3 MET A   1     -15.606  64.736-104.634  1.00 24.14           H  
ATOM     15  SD  MET A   1     -13.723  65.412-105.963  1.00 24.14           S  
ATOM     16  CE  MET A   1     -13.387  63.722-106.532  1.00 24.14           C  
ATOM     17  HE1 MET A   1     -12.766  63.201-105.802  1.00 24.14           H  
ATOM     18  HE2 MET A   1     -14.324  63.182-106.665  1.00 24.14           H  
ATOM     19  HE3 MET A   1     -12.859  63.759-107.485  1.00 24.14           H  
ATOM     20  N   GLY A   2     -14.117  68.085-101.280  1.00 20.12           N  
ATOM     21  H   GLY A   2     -14.465  68.508-102.128  1.00 20.12           H  
ATOM     22  CA  GLY A   2     -12.830  68.640-100.826  1.00 20.12           C  
ATOM     23  HA2 GLY A   2     -12.684  69.601-101.319  1.00 20.12           H  
ATOM     24  HA3 GLY A   2     -12.041  67.985-101.195  1.00 20.12           H  
ATOM     25  C   GLY A   2     -12.540  68.841 -99.328  1.00 20.12           C  
ATOM     26  O   GLY A   2     -11.905  68.003 -98.704  1.00 20.12           O  
ATOM     27  N   LYS A   3     -12.786  70.065 -98.846  1.00 22.36           N  
ATOM     28  H   LYS A   3     -13.442  70.640 -99.356  1.00 22.36           H  
ATOM     29  CA  LYS A   3     -12.090  70.695 -97.700  1.00 22.36           C  
ATOM     30  HA  LYS A   3     -11.098  70.252 -97.615  1.00 22.36           H  
ATOM     31  C   LYS A   3     -12.808  70.388 -96.353  1.00 22.36           C  
ATOM     32  CB  LYS A   3     -11.935  72.203 -98.011  1.00 22.36           C  
ATOM     33  HB2 LYS A   3     -12.884  72.688 -97.784  1.00 22.36           H  
ATOM     34  HB3 LYS A   3     -11.169  72.609 -97.350  1.00 22.36           H  
ATOM     35  O   LYS A   3     -13.868  69.779 -96.382  1.00 22.36           O  
ATOM     36  CG  LYS A   3     -11.516  72.605 -99.443  1.00 22.36           C  
ATOM     37  HG2 LYS A   3     -12.242  72.230-100.165  1.00 22.36           H  
ATOM     38  HG3 LYS A   3     -10.535  72.189 -99.671  1.00 22.36           H  
ATOM     39  CD  LYS A   3     -11.475  74.141 -99.554  1.00 22.36           C  
ATOM     40  HD2 LYS A   3     -10.706  74.541 -98.893  1.00 22.36           H  
ATOM     41  HD3 LYS A   3     -12.433  74.528 -99.207  1.00 22.36           H  
ATOM     42  CE  LYS A   3     -11.271  74.664-100.986  1.00 22.36           C  
ATOM     43  HE2 LYS A   3     -11.645  75.688-101.024  1.00 22.36           H  
ATOM     44  HE3 LYS A   3     -11.880  74.072-101.669  1.00 22.36           H  
ATOM     45  NZ  LYS A   3      -9.846  74.656-101.408  1.00 22.36           N  
ATOM     46  HZ1 LYS A   3      -9.750  75.014-102.347  1.00 22.36           H  
ATOM     47  HZ2 LYS A   3      -9.467  73.720-101.381  1.00 22.36           H  
ATOM     48  HZ3 LYS A   3      -9.293  75.238-100.796  1.00 22.36           H  
ATOM     49  N   SER A   4     -12.348  70.794 -95.161  1.00 24.07           N  
ATOM     50  H   SER A   4     -12.858  70.412 -94.377  1.00 24.07           H  
ATOM     51  CA  SER A   4     -11.236  71.688 -94.796  1.00 24.07           C  
ATOM     52  HA  SER A   4     -10.417  71.557 -95.503  1.00 24.07           H  
ATOM     53  C   SER A   4     -10.685  71.418 -93.378  1.00 24.07           C  
ATOM     54  CB  SER A   4     -11.717  73.154 -94.822  1.00 24.07           C  
ATOM     55  HB2 SER A   4     -12.544  73.268 -95.522  1.00 24.07           H  
ATOM     56  HB3 SER A   4     -12.077  73.442 -93.834  1.00 24.07           H  
ATOM     57  O   SER A   4     -11.191  70.575 -92.650  1.00 24.07           O  
ATOM     58  OG  SER A   4     -10.657  74.008 -95.225  1.00 24.07           O  
ATOM     59  HG  SER A   4     -10.861  74.892 -94.912  1.00 24.07           H  
ATOM     60  N   LEU A   5      -9.656  72.206 -93.047  1.00 25.77           N  
ATOM     61  H   LEU A   5      -9.392  72.827 -93.798  1.00 25.77           H  
ATOM     62  CA  LEU A   5      -8.985  72.515 -91.769  1.00 25.77           C  
ATOM     63  HA  LEU A   5      -8.148  71.832 -91.622  1.00 25.77           H  
ATOM     64  C   LEU A   5      -9.857  72.525 -90.487  1.00 25.77           C  
ATOM     65  CB  LEU A   5      -8.495  73.967 -91.982  1.00 25.77           C  
ATOM     66  HB2 LEU A   5      -9.371  74.571 -92.220  1.00 25.77           H  
ATOM     67  HB3 LEU A   5      -8.104  74.381 -91.053  1.00 25.77           H  
ATOM     68  O   LEU A   5     -11.063  72.722 -90.566  1.00 25.77           O  
ATOM     69  CG  LEU A   5      -7.448  74.186 -93.091  1.00 25.77           C  
ATOM     70  HG  LEU A   5      -7.768  73.698 -94.012  1.00 25.77           H  
ATOM     71  CD1 LEU A   5      -7.323  75.680 -93.382  1.00 25.77           C  
ATOM     72 HD11 LEU A   5      -8.284  76.079 -93.708  1.00 25.77           H  
ATOM     73 HD12 LEU A   5      -7.003  76.208 -92.484  1.00 25.77           H  
ATOM     74 HD13 LEU A   5      -6.589  75.843 -94.170  1.00 25.77           H  
ATOM     75  CD2 LEU A   5      -6.068  73.652 -92.713  1.00 25.77           C  
ATOM     76 HD21 LEU A   5      -5.705  74.150 -91.813  1.00 25.77           H  
ATOM     77 HD22 LEU A   5      -6.114  72.576 -92.549  1.00 25.77           H  
ATOM     78 HD23 LEU A   5      -5.365  73.842 -93.525  1.00 25.77           H  
ATOM     79  N   SER A   6      -9.314  72.510 -89.259  1.00 26.43           N  
ATOM     80  H   SER A   6     -10.020  72.648 -88.550  1.00 26.43           H  
ATOM     81  CA  SER A   6      -8.007  72.022 -88.746  1.00 26.43           C  
ATOM     82  HA  SER A   6      -7.885  70.971 -89.009  1.00 26.43           H  
ATOM     83  C   SER A   6      -7.933  72.135 -87.218  1.00 26.43           C  
ATOM     84  CB  SER A   6      -6.773  72.808 -89.234  1.00 26.43           C  
ATOM     85  HB2 SER A   6      -5.892  72.404 -88.736  1.00 26.43           H  
ATOM     86  HB3 SER A   6      -6.637  72.646 -90.303  1.00 26.43           H  
ATOM     87  O   SER A   6      -7.402  71.252 -86.554  1.00 26.43           O  
ATOM     88  OG  SER A   6      -6.846  74.200 -88.961  1.00 26.43           O  
ATOM     89  HG  SER A   6      -5.953  74.552 -88.931  1.00 26.43           H  
ATOM     90  N   HIS A   7      -8.388  73.268 -86.676  1.00 25.22           N  
ATOM     91  H   HIS A   7      -8.815  73.924 -87.314  1.00 25.22           H  
ATOM     92  CA  HIS A   7      -7.764  73.867 -85.494  1.00 25.22           C  
ATOM     93  HA  HIS A   7      -6.731  73.520 -85.472  1.00 25.22           H  
ATOM     94  C   HIS A   7      -8.384  73.404 -84.168  1.00 25.22           C  
ATOM     95  CB  HIS A   7      -7.715  75.400 -85.675  1.00 25.22           C  
ATOM     96  HB2 HIS A   7      -8.652  75.844 -85.337  1.00 25.22           H  
ATOM     97  HB3 HIS A   7      -7.622  75.624 -86.738  1.00 25.22           H  
ATOM     98  O   HIS A   7      -8.820  74.226 -83.363  1.00 25.22           O  
ATOM     99  CG  HIS A   7      -6.559  76.091 -84.988  1.00 25.22           C  
ATOM    100  CD2 HIS A   7      -5.817  75.640 -83.926  1.00 25.22           C  
ATOM    101  HD2 HIS A   7      -5.963  74.715 -83.389  1.00 25.22           H  
ATOM    102  ND1 HIS A   7      -6.022  77.304 -85.362  1.00 25.22           N  
ATOM    103  HD1 HIS A   7      -6.371  77.911 -86.091  1.00 25.22           H  
ATOM    104  CE1 HIS A   7      -4.983  77.571 -84.555  1.00 25.22           C  
ATOM    105  HE1 HIS A   7      -4.368  78.458 -84.599  1.00 25.22           H  
ATOM    106  NE2 HIS A   7      -4.815  76.582 -83.667  1.00 25.22           N  
ATOM    107  N   LEU A   8      -8.414  72.091 -83.923  1.00 32.51           N  
ATOM    108  H   LEU A   8      -8.012  71.465 -84.605  1.00 32.51           H  
ATOM    109  CA  LEU A   8      -8.636  71.596 -82.564  1.00 32.51           C  
ATOM    110  HA  LEU A   8      -9.529  72.097 -82.189  1.00 32.51           H  
ATOM    111  C   LEU A   8      -7.411  71.999 -81.705  1.00 32.51           C  
ATOM    112  CB  LEU A   8      -8.919  70.079 -82.566  1.00 32.51           C  
ATOM    113  HB2 LEU A   8      -8.050  69.558 -82.163  1.00 32.51           H  
ATOM    114  HB3 LEU A   8      -9.078  69.720 -83.582  1.00 32.51           H  
ATOM    115  O   LEU A   8      -6.292  71.672 -82.105  1.00 32.51           O  
ATOM    116  CG  LEU A   8     -10.158  69.736 -81.716  1.00 32.51           C  
ATOM    117  HG  LEU A   8     -10.099  70.263 -80.763  1.00 32.51           H  
ATOM    118  CD1 LEU A   8     -11.458  70.130 -82.429  1.00 32.51           C  
ATOM    119 HD11 LEU A   8     -11.542  69.594 -83.375  1.00 32.51           H  
ATOM    120 HD12 LEU A   8     -11.479  71.202 -82.621  1.00 32.51           H  
ATOM    121 HD13 LEU A   8     -12.310  69.876 -81.798  1.00 32.51           H  
ATOM    122  CD2 LEU A   8     -10.220  68.237 -81.430  1.00 32.51           C  
ATOM    123 HD21 LEU A   8     -11.093  68.012 -80.817  1.00 32.51           H  
ATOM    124 HD22 LEU A   8     -10.277  67.677 -82.364  1.00 32.51           H  
ATOM    125 HD23 LEU A   8      -9.327  67.934 -80.884  1.00 32.51           H  
ATOM    126  N   PRO A   9      -7.567  72.767 -80.605  1.00 27.13           N  
ATOM    127  CA  PRO A   9      -6.423  73.387 -79.926  1.00 27.13           C  
ATOM    128  HA  PRO A   9      -5.877  73.962 -80.674  1.00 27.13           H  
ATOM    129  C   PRO A   9      -5.441  72.402 -79.268  1.00 27.13           C  
ATOM    130  CB  PRO A   9      -7.009  74.367 -78.907  1.00 27.13           C  
ATOM    131  HB2 PRO A   9      -7.148  73.870 -77.947  1.00 27.13           H  
ATOM    132  HB3 PRO A   9      -6.385  75.254 -78.792  1.00 27.13           H  
ATOM    133  O   PRO A   9      -5.817  71.316 -78.842  1.00 27.13           O  
ATOM    134  CG  PRO A   9      -8.372  74.709 -79.499  1.00 27.13           C  
ATOM    135  HG2 PRO A   9      -8.259  75.460 -80.281  1.00 27.13           H  
ATOM    136  HG3 PRO A   9      -9.075  75.045 -78.737  1.00 27.13           H  
ATOM    137  CD  PRO A   9      -8.798  73.382 -80.119  1.00 27.13           C  
ATOM    138  HD2 PRO A   9      -9.519  73.593 -80.910  1.00 27.13           H  
ATOM    139  HD3 PRO A   9      -9.246  72.742 -79.359  1.00 27.13           H  
ATOM    140  N   LEU A  10      -4.179  72.837 -79.162  1.00 24.41           N  
ATOM    141  H   LEU A  10      -3.990  73.750 -79.550  1.00 24.41           H  
ATOM    142  CA  LEU A  10      -3.000  72.017 -78.830  1.00 24.41           C  
ATOM    143  HA  LEU A  10      -3.167  70.996 -79.173  1.00 24.41           H  
ATOM    144  C   LEU A  10      -2.615  71.950 -77.333  1.00 24.41           C  
ATOM    145  CB  LEU A  10      -1.840  72.650 -79.633  1.00 24.41           C  
ATOM    146  HB2 LEU A  10      -1.715  73.674 -79.281  1.00 24.41           H  
ATOM    147  HB3 LEU A  10      -2.124  72.699 -80.684  1.00 24.41           H  
ATOM    148  O   LEU A  10      -1.997  70.984 -76.899  1.00 24.41           O  
ATOM    149  CG  LEU A  10      -0.471  71.948 -79.535  1.00 24.41           C  
ATOM    150  HG  LEU A  10      -0.207  71.757 -78.495  1.00 24.41           H  
ATOM    151  CD1 LEU A  10      -0.465  70.632 -80.311  1.00 24.41           C  
ATOM    152 HD11 LEU A  10      -0.718  70.804 -81.358  1.00 24.41           H  
ATOM    153 HD12 LEU A  10       0.521  70.172 -80.245  1.00 24.41           H  
ATOM    154 HD13 LEU A  10      -1.190  69.947 -79.871  1.00 24.41           H  
ATOM    155  CD2 LEU A  10       0.612  72.861 -80.110  1.00 24.41           C  
ATOM    156 HD21 LEU A  10       1.581  72.366 -80.038  1.00 24.41           H  
ATOM    157 HD22 LEU A  10       0.399  73.086 -81.155  1.00 24.41           H  
ATOM    158 HD23 LEU A  10       0.655  73.788 -79.539  1.00 24.41           H  
ATOM    159  N   HIS A  11      -2.859  73.025 -76.580  1.00 22.63           N  
ATOM    160  H   HIS A  11      -3.458  73.733 -76.980  1.00 22.63           H  
ATOM    161  CA  HIS A  11      -2.235  73.314 -75.271  1.00 22.63           C  
ATOM    162  HA  HIS A  11      -1.156  73.198 -75.373  1.00 22.63           H  
ATOM    163  C   HIS A  11      -2.678  72.360 -74.130  1.00 22.63           C  
ATOM    164  CB  HIS A  11      -2.554  74.786 -74.946  1.00 22.63           C  
ATOM    165  HB2 HIS A  11      -3.496  75.071 -75.415  1.00 22.63           H  
ATOM    166  HB3 HIS A  11      -2.723  74.909 -73.877  1.00 22.63           H  
ATOM    167  O   HIS A  11      -3.768  71.808 -74.202  1.00 22.63           O  
ATOM    168  CG  HIS A  11      -1.476  75.750 -75.386  1.00 22.63           C  
ATOM    169  CD2 HIS A  11      -1.546  76.626 -76.437  1.00 22.63           C  
ATOM    170  HD2 HIS A  11      -2.381  76.747 -77.111  1.00 22.63           H  
ATOM    171  ND1 HIS A  11      -0.248  75.941 -74.789  1.00 22.63           N  
ATOM    172  HD1 HIS A  11       0.117  75.452 -73.984  1.00 22.63           H  
ATOM    173  CE1 HIS A  11       0.400  76.907 -75.461  1.00 22.63           C  
ATOM    174  HE1 HIS A  11       1.388  77.275 -75.228  1.00 22.63           H  
ATOM    175  NE2 HIS A  11      -0.353  77.353 -76.475  1.00 22.63           N  
ATOM    176  N   SER A  12      -1.956  72.164 -73.009  1.00 21.77           N  
ATOM    177  H   SER A  12      -2.336  71.418 -72.445  1.00 21.77           H  
ATOM    178  CA  SER A  12      -0.637  72.655 -72.526  1.00 21.77           C  
ATOM    179  HA  SER A  12       0.054  72.721 -73.366  1.00 21.77           H  
ATOM    180  C   SER A  12      -0.021  71.660 -71.499  1.00 21.77           C  
ATOM    181  CB  SER A  12      -0.763  74.041 -71.876  1.00 21.77           C  
ATOM    182  HB2 SER A  12       0.219  74.387 -71.555  1.00 21.77           H  
ATOM    183  HB3 SER A  12      -1.136  74.766 -72.600  1.00 21.77           H  
ATOM    184  O   SER A  12      -0.542  70.563 -71.347  1.00 21.77           O  
ATOM    185  OG  SER A  12      -1.625  74.020 -70.763  1.00 21.77           O  
ATOM    186  HG  SER A  12      -2.394  73.485 -70.975  1.00 21.77           H  
ATOM    187  N   SER A  13       1.091  72.010 -70.827  1.00 21.87           N  
ATOM    188  H   SER A  13       1.414  72.958 -70.958  1.00 21.87           H  
ATOM    189  CA  SER A  13       2.205  71.064 -70.588  1.00 21.87           C  
ATOM    190  HA  SER A  13       2.085  70.224 -71.273  1.00 21.87           H  
ATOM    191  C   SER A  13       2.448  70.444 -69.194  1.00 21.87           C  
ATOM    192  CB  SER A  13       3.530  71.768 -70.948  1.00 21.87           C  
ATOM    193  HB2 SER A  13       4.185  71.047 -71.439  1.00 21.87           H  
ATOM    194  HB3 SER A  13       4.026  72.097 -70.035  1.00 21.87           H  
ATOM    195  O   SER A  13       3.050  69.381 -69.136  1.00 21.87           O  
ATOM    196  OG  SER A  13       3.367  72.914 -71.781  1.00 21.87           O  
ATOM    197  HG  SER A  13       4.244  73.171 -72.075  1.00 21.87           H  
ATOM    198  N   LYS A  14       2.160  71.154 -68.095  1.00 21.79           N  
ATOM    199  H   LYS A  14       1.549  71.950 -68.215  1.00 21.79           H  
ATOM    200  CA  LYS A  14       2.813  70.979 -66.764  1.00 21.79           C  
ATOM    201  HA  LYS A  14       3.896  71.015 -66.876  1.00 21.79           H  
ATOM    202  C   LYS A  14       2.492  69.655 -66.037  1.00 21.79           C  
ATOM    203  CB  LYS A  14       2.336  72.135 -65.870  1.00 21.79           C  
ATOM    204  HB2 LYS A  14       1.247  72.183 -65.903  1.00 21.79           H  
ATOM    205  HB3 LYS A  14       2.609  71.937 -64.833  1.00 21.79           H  
ATOM    206  O   LYS A  14       1.384  69.164 -66.212  1.00 21.79           O  
ATOM    207  CG  LYS A  14       2.918  73.490 -66.288  1.00 21.79           C  
ATOM    208  HG2 LYS A  14       4.006  73.426 -66.308  1.00 21.79           H  
ATOM    209  HG3 LYS A  14       2.554  73.763 -67.278  1.00 21.79           H  
ATOM    210  CD  LYS A  14       2.492  74.549 -65.270  1.00 21.79           C  
ATOM    211  HD2 LYS A  14       1.404  74.592 -65.222  1.00 21.79           H  
ATOM    212  HD3 LYS A  14       2.885  74.269 -64.293  1.00 21.79           H  
ATOM    213  CE  LYS A  14       3.053  75.911 -65.672  1.00 21.79           C  
ATOM    214  HE2 LYS A  14       4.132  75.808 -65.781  1.00 21.79           H  
ATOM    215  HE3 LYS A  14       2.637  76.198 -66.638  1.00 21.79           H  
ATOM    216  NZ  LYS A  14       2.743  76.925 -64.637  1.00 21.79           N  
ATOM    217  HZ1 LYS A  14       3.136  77.820 -64.891  1.00 21.79           H  
ATOM    218  HZ2 LYS A  14       3.170  76.635 -63.769  1.00 21.79           H  
ATOM    219  HZ3 LYS A  14       1.746  77.005 -64.498  1.00 21.79           H  
ATOM    220  N   GLU A  15       3.283  69.125 -65.088  1.00 25.03           N  
ATOM    221  H   GLU A  15       2.841  68.334 -64.643  1.00 25.03           H  
ATOM    222  CA  GLU A  15       4.736  69.167 -64.745  1.00 25.03           C  
ATOM    223  HA  GLU A  15       5.318  68.936 -65.637  1.00 25.03           H  
ATOM    224  C   GLU A  15       5.001  68.018 -63.712  1.00 25.03           C  
ATOM    225  CB  GLU A  15       5.193  70.542 -64.203  1.00 25.03           C  
ATOM    226  HB2 GLU A  15       4.654  71.329 -64.732  1.00 25.03           H  
ATOM    227  HB3 GLU A  15       4.946  70.622 -63.145  1.00 25.03           H  
ATOM    228  O   GLU A  15       4.153  67.138 -63.570  1.00 25.03           O  
ATOM    229  CG  GLU A  15       6.689  70.840 -64.424  1.00 25.03           C  
ATOM    230  HG2 GLU A  15       7.303  70.114 -63.891  1.00 25.03           H  
ATOM    231  HG3 GLU A  15       6.910  70.760 -65.488  1.00 25.03           H  
ATOM    232  CD  GLU A  15       7.025  72.256 -63.934  1.00 25.03           C  
ATOM    233  OE1 GLU A  15       7.532  72.387 -62.800  1.00 25.03           O  
ATOM    234  OE2 GLU A  15       6.654  73.220 -64.652  1.00 25.03           O  
ATOM    235  N   ASP A  16       6.140  67.987 -63.004  1.00 23.27           N  
ATOM    236  H   ASP A  16       6.739  68.796 -63.085  1.00 23.27           H  
ATOM    237  CA  ASP A  16       6.873  66.738 -62.696  1.00 23.27           C  
ATOM    238  HA  ASP A  16       6.812  66.084 -63.566  1.00 23.27           H  
ATOM    239  C   ASP A  16       6.493  65.881 -61.468  1.00 23.27           C  
ATOM    240  CB  ASP A  16       8.355  67.104 -62.489  1.00 23.27           C  
ATOM    241  HB2 ASP A  16       8.439  67.760 -61.622  1.00 23.27           H  
ATOM    242  HB3 ASP A  16       8.918  66.197 -62.269  1.00 23.27           H  
ATOM    243  O   ASP A  16       6.628  64.663 -61.527  1.00 23.27           O  
ATOM    244  CG  ASP A  16       9.007  67.776 -63.694  1.00 23.27           C  
ATOM    245  OD1 ASP A  16       8.817  67.260 -64.817  1.00 23.27           O  
ATOM    246  OD2 ASP A  16       9.693  68.795 -63.473  1.00 23.27           O  
ATOM    247  N   ALA A  17       6.223  66.496 -60.311  1.00 24.32           N  
ATOM    248  H   ALA A  17       6.004  67.480 -60.384  1.00 24.32           H  
ATOM    249  CA  ALA A  17       6.881  66.071 -59.058  1.00 24.32           C  
ATOM    250  HA  ALA A  17       7.945  66.254 -59.209  1.00 24.32           H  
ATOM    251  C   ALA A  17       6.754  64.577 -58.639  1.00 24.32           C  
ATOM    252  CB  ALA A  17       6.446  67.013 -57.930  1.00 24.32           C  
ATOM    253  HB1 ALA A  17       6.654  68.047 -58.204  1.00 24.32           H  
ATOM    254  HB2 ALA A  17       5.378  66.893 -57.746  1.00 24.32           H  
ATOM    255  HB3 ALA A  17       6.992  66.771 -57.018  1.00 24.32           H  
ATOM    256  O   ALA A  17       5.679  64.088 -58.300  1.00 24.32           O  
ATOM    257  N   TYR A  18       7.912  63.904 -58.555  1.00 24.21           N  
ATOM    258  H   TYR A  18       8.740  64.408 -58.840  1.00 24.21           H  
ATOM    259  CA  TYR A  18       8.102  62.455 -58.339  1.00 24.21           C  
ATOM    260  HA  TYR A  18       7.266  61.916 -58.784  1.00 24.21           H  
ATOM    261  C   TYR A  18       8.222  61.978 -56.871  1.00 24.21           C  
ATOM    262  CB  TYR A  18       9.407  62.046 -59.062  1.00 24.21           C  
ATOM    263  HB2 TYR A  18       9.723  61.059 -58.724  1.00 24.21           H  
ATOM    264  HB3 TYR A  18      10.202  62.730 -58.768  1.00 24.21           H  
ATOM    265  O   TYR A  18       8.513  60.801 -56.661  1.00 24.21           O  
ATOM    266  CG  TYR A  18       9.358  61.971 -60.572  1.00 24.21           C  
ATOM    267  CD1 TYR A  18       9.126  60.729 -61.196  1.00 24.21           C  
ATOM    268  HD1 TYR A  18       8.935  59.852 -60.595  1.00 24.21           H  
ATOM    269  CD2 TYR A  18       9.610  63.116 -61.351  1.00 24.21           C  
ATOM    270  HD2 TYR A  18       9.781  64.072 -60.879  1.00 24.21           H  
ATOM    271  CE1 TYR A  18       9.144  60.632 -62.600  1.00 24.21           C  
ATOM    272  HE1 TYR A  18       8.962  59.687 -63.091  1.00 24.21           H  
ATOM    273  CE2 TYR A  18       9.613  63.027 -62.755  1.00 24.21           C  
ATOM    274  HE2 TYR A  18       9.774  63.915 -63.348  1.00 24.21           H  
ATOM    275  OH  TYR A  18       9.387  61.696 -64.735  1.00 24.21           O  
ATOM    276  HH  TYR A  18       9.474  62.570 -65.123  1.00 24.21           H  
ATOM    277  CZ  TYR A  18       9.382  61.783 -63.380  1.00 24.21           C  
ATOM    278  N   ASP A  19       8.148  62.864 -55.869  1.00 26.77           N  
ATOM    279  H   ASP A  19       7.819  63.797 -56.071  1.00 26.77           H  
ATOM    280  CA  ASP A  19       8.781  62.609 -54.556  1.00 26.77           C  
ATOM    281  HA  ASP A  19       9.842  62.468 -54.761  1.00 26.77           H  
ATOM    282  C   ASP A  19       8.297  61.321 -53.847  1.00 26.77           C  
ATOM    283  CB  ASP A  19       8.672  63.837 -53.647  1.00 26.77           C  
ATOM    284  HB2 ASP A  19       8.751  64.744 -54.246  1.00 26.77           H  
ATOM    285  HB3 ASP A  19       7.711  63.843 -53.134  1.00 26.77           H  
ATOM    286  O   ASP A  19       7.108  61.000 -53.876  1.00 26.77           O  
ATOM    287  CG  ASP A  19       9.823  63.806 -52.641  1.00 26.77           C  
ATOM    288  OD1 ASP A  19       9.675  63.139 -51.593  1.00 26.77           O  
ATOM    289  OD2 ASP A  19      10.883  64.373 -52.980  1.00 26.77           O  
ATOM    290  N   GLY A  20       9.221  60.537 -53.265  1.00 22.51           N  
ATOM    291  H   GLY A  20      10.153  60.909 -53.152  1.00 22.51           H  
ATOM    292  CA  GLY A  20       9.021  59.077 -53.251  1.00 22.51           C  
ATOM    293  HA2 GLY A  20       9.312  58.694 -54.229  1.00 22.51           H  
ATOM    294  HA3 GLY A  20       7.956  58.875 -53.142  1.00 22.51           H  
ATOM    295  C   GLY A  20       9.712  58.209 -52.193  1.00 22.51           C  
ATOM    296  O   GLY A  20       9.918  57.032 -52.472  1.00 22.51           O  
ATOM    297  N   VAL A  21      10.107  58.719 -51.017  1.00 26.15           N  
ATOM    298  H   VAL A  21       9.907  59.692 -50.835  1.00 26.15           H  
ATOM    299  CA  VAL A  21      11.041  57.986 -50.118  1.00 26.15           C  
ATOM    300  HA  VAL A  21      11.660  57.392 -50.790  1.00 26.15           H  
ATOM    301  C   VAL A  21      10.496  56.901 -49.162  1.00 26.15           C  
ATOM    302  CB  VAL A  21      12.042  58.904 -49.378  1.00 26.15           C  
ATOM    303  HB  VAL A  21      12.308  58.441 -48.428  1.00 26.15           H  
ATOM    304  O   VAL A  21      10.851  55.736 -49.325  1.00 26.15           O  
ATOM    305  CG1 VAL A  21      13.348  59.029 -50.167  1.00 26.15           C  
ATOM    306 HG11 VAL A  21      14.051  59.660 -49.622  1.00 26.15           H  
ATOM    307 HG12 VAL A  21      13.794  58.045 -50.308  1.00 26.15           H  
ATOM    308 HG13 VAL A  21      13.149  59.477 -51.141  1.00 26.15           H  
ATOM    309  CG2 VAL A  21      11.504  60.308 -49.074  1.00 26.15           C  
ATOM    310 HG21 VAL A  21      11.373  60.879 -49.993  1.00 26.15           H  
ATOM    311 HG22 VAL A  21      10.546  60.241 -48.559  1.00 26.15           H  
ATOM    312 HG23 VAL A  21      12.209  60.843 -48.438  1.00 26.15           H  
ATOM    313  N   THR A  22       9.878  57.257 -48.028  1.00 25.04           N  
ATOM    314  H   THR A  22       9.471  58.178 -47.952  1.00 25.04           H  
ATOM    315  CA  THR A  22      10.229  56.572 -46.755  1.00 25.04           C  
ATOM    316  HA  THR A  22      11.295  56.356 -46.837  1.00 25.04           H  
ATOM    317  C   THR A  22       9.597  55.191 -46.485  1.00 25.04           C  
ATOM    318  CB  THR A  22      10.103  57.500 -45.535  1.00 25.04           C  
ATOM    319  HB  THR A  22      10.185  56.909 -44.623  1.00 25.04           H  
ATOM    320  O   THR A  22       8.483  54.882 -46.891  1.00 25.04           O  
ATOM    321  CG2 THR A  22      11.200  58.565 -45.520  1.00 25.04           C  
ATOM    322 HG21 THR A  22      11.129  59.148 -44.602  1.00 25.04           H  
ATOM    323 HG22 THR A  22      11.088  59.234 -46.373  1.00 25.04           H  
ATOM    324 HG23 THR A  22      12.181  58.092 -45.557  1.00 25.04           H  
ATOM    325  OG1 THR A  22       8.878  58.184 -45.536  1.00 25.04           O  
ATOM    326  HG1 THR A  22       8.781  58.634 -44.693  1.00 25.04           H  
ATOM    327  N   SER A  23      10.358  54.348 -45.762  1.00 25.62           N  
ATOM    328  H   SER A  23      11.230  54.722 -45.416  1.00 25.62           H  
ATOM    329  CA  SER A  23      10.250  52.871 -45.755  1.00 25.62           C  
ATOM    330  HA  SER A  23       9.523  52.562 -46.505  1.00 25.62           H  
ATOM    331  C   SER A  23       9.839  52.214 -44.418  1.00 25.62           C  
ATOM    332  CB  SER A  23      11.635  52.338 -46.174  1.00 25.62           C  
ATOM    333  HB2 SER A  23      11.828  52.615 -47.210  1.00 25.62           H  
ATOM    334  HB3 SER A  23      12.395  52.807 -45.549  1.00 25.62           H  
ATOM    335  O   SER A  23       9.654  50.997 -44.370  1.00 25.62           O  
ATOM    336  OG  SER A  23      11.770  50.938 -46.037  1.00 25.62           O  
ATOM    337  HG  SER A  23      11.050  50.630 -45.482  1.00 25.62           H  
ATOM    338  N   GLU A  24       9.799  52.961 -43.315  1.00 25.87           N  
ATOM    339  H   GLU A  24       9.865  53.963 -43.425  1.00 25.87           H  
ATOM    340  CA  GLU A  24       9.650  52.441 -41.941  1.00 25.87           C  
ATOM    341  HA  GLU A  24      10.419  51.692 -41.750  1.00 25.87           H  
ATOM    342  C   GLU A  24       8.277  51.801 -41.643  1.00 25.87           C  
ATOM    343  CB  GLU A  24       9.839  53.621 -40.979  1.00 25.87           C  
ATOM    344  HB2 GLU A  24       9.498  53.333 -39.984  1.00 25.87           H  
ATOM    345  HB3 GLU A  24       9.209  54.449 -41.302  1.00 25.87           H  
ATOM    346  O   GLU A  24       7.293  52.080 -42.316  1.00 25.87           O  
ATOM    347  CG  GLU A  24      11.292  54.098 -40.881  1.00 25.87           C  
ATOM    348  HG2 GLU A  24      11.561  54.633 -41.792  1.00 25.87           H  
ATOM    349  HG3 GLU A  24      11.938  53.225 -40.791  1.00 25.87           H  
ATOM    350  CD  GLU A  24      11.489  55.006 -39.658  1.00 25.87           C  
ATOM    351  OE1 GLU A  24      12.580  54.920 -39.054  1.00 25.87           O  
ATOM    352  OE2 GLU A  24      10.534  55.733 -39.303  1.00 25.87           O  
ATOM    353  N   ASN A  25       8.071  51.004 -40.588  1.00 25.36           N  
ATOM    354  H   ASN A  25       7.089  50.805 -40.463  1.00 25.36           H  
ATOM    355  CA  ASN A  25       8.952  50.115 -39.816  1.00 25.36           C  
ATOM    356  HA  ASN A  25       9.748  49.743 -40.461  1.00 25.36           H  
ATOM    357  C   ASN A  25       8.065  48.922 -39.395  1.00 25.36           C  
ATOM    358  CB  ASN A  25       9.578  50.826 -38.589  1.00 25.36           C  
ATOM    359  HB2 ASN A  25      10.231  51.628 -38.933  1.00 25.36           H  
ATOM    360  HB3 ASN A  25       8.782  51.264 -37.987  1.00 25.36           H  
ATOM    361  O   ASN A  25       6.868  49.078 -39.134  1.00 25.36           O  
ATOM    362  CG  ASN A  25      10.439  49.940 -37.692  1.00 25.36           C  
ATOM    363  ND2 ASN A  25      10.827  50.427 -36.539  1.00 25.36           N  
ATOM    364 HD21 ASN A  25      11.475  49.853 -36.020  1.00 25.36           H  
ATOM    365 HD22 ASN A  25      10.689  51.408 -36.340  1.00 25.36           H  
ATOM    366  OD1 ASN A  25      10.792  48.818 -38.006  1.00 25.36           O  
ATOM    367  N   MET A  26       8.644  47.727 -39.329  1.00 28.70           N  
ATOM    368  H   MET A  26       9.653  47.710 -39.370  1.00 28.70           H  
ATOM    369  CA  MET A  26       7.966  46.459 -39.075  1.00 28.70           C  
ATOM    370  HA  MET A  26       7.103  46.377 -39.736  1.00 28.70           H  
ATOM    371  C   MET A  26       7.473  46.389 -37.621  1.00 28.70           C  
ATOM    372  CB  MET A  26       8.937  45.306 -39.395  1.00 28.70           C  
ATOM    373  HB2 MET A  26       8.426  44.354 -39.255  1.00 28.70           H  
ATOM    374  HB3 MET A  26       9.776  45.348 -38.701  1.00 28.70           H  
ATOM    375  O   MET A  26       8.148  45.845 -36.746  1.00 28.70           O  
ATOM    376  CG  MET A  26       9.507  45.360 -40.819  1.00 28.70           C  
ATOM    377  HG2 MET A  26       9.912  46.354 -41.009  1.00 28.70           H  
ATOM    378  HG3 MET A  26       8.710  45.171 -41.538  1.00 28.70           H  
ATOM    379  SD  MET A  26      10.850  44.176 -41.088  1.00 28.70           S  
ATOM    380  CE  MET A  26      11.565  44.873 -42.600  1.00 28.70           C  
ATOM    381  HE1 MET A  26      10.812  44.890 -43.389  1.00 28.70           H  
ATOM    382  HE2 MET A  26      11.914  45.888 -42.409  1.00 28.70           H  
ATOM    383  HE3 MET A  26      12.406  44.258 -42.919  1.00 28.70           H  
ATOM    384  N   ARG A  27       6.287  46.941 -37.328  1.00 26.15           N  
ATOM    385  H   ARG A  27       5.829  47.476 -38.051  1.00 26.15           H  
ATOM    386  CA  ARG A  27       5.664  46.795 -36.003  1.00 26.15           C  
ATOM    387  HA  ARG A  27       6.418  47.049 -35.259  1.00 26.15           H  
ATOM    388  C   ARG A  27       5.311  45.330 -35.753  1.00 26.15           C  
ATOM    389  CB  ARG A  27       4.472  47.748 -35.809  1.00 26.15           C  
ATOM    390  HB2 ARG A  27       3.957  47.915 -36.755  1.00 26.15           H  
ATOM    391  HB3 ARG A  27       3.769  47.300 -35.107  1.00 26.15           H  
ATOM    392  O   ARG A  27       4.274  44.835 -36.182  1.00 26.15           O  
ATOM    393  CG  ARG A  27       4.960  49.077 -35.214  1.00 26.15           C  
ATOM    394  HG2 ARG A  27       5.511  48.868 -34.298  1.00 26.15           H  
ATOM    395  HG3 ARG A  27       5.626  49.573 -35.920  1.00 26.15           H  
ATOM    396  CD  ARG A  27       3.792  50.009 -34.874  1.00 26.15           C  
ATOM    397  HD2 ARG A  27       3.353  50.366 -35.806  1.00 26.15           H  
ATOM    398  HD3 ARG A  27       3.039  49.446 -34.323  1.00 26.15           H  
ATOM    399  NE  ARG A  27       4.245  51.145 -34.046  1.00 26.15           N  
ATOM    400  HE  ARG A  27       5.173  51.072 -33.655  1.00 26.15           H  
ATOM    401  NH1 ARG A  27       2.374  52.459 -34.257  1.00 26.15           N  
ATOM    402 HH11 ARG A  27       1.879  53.317 -34.060  1.00 26.15           H  
ATOM    403 HH12 ARG A  27       1.975  51.773 -34.881  1.00 26.15           H  
ATOM    404  NH2 ARG A  27       4.075  53.157 -32.995  1.00 26.15           N  
ATOM    405 HH21 ARG A  27       3.565  54.008 -32.809  1.00 26.15           H  
ATOM    406 HH22 ARG A  27       5.007  53.044 -32.621  1.00 26.15           H  
ATOM    407  CZ  ARG A  27       3.564  52.243 -33.771  1.00 26.15           C  
ATOM    408  N   ASN A  28       6.215  44.670 -35.035  1.00 26.94           N  
ATOM    409  H   ASN A  28       7.092  45.154 -34.900  1.00 26.94           H  
ATOM    410  CA  ASN A  28       6.193  43.271 -34.637  1.00 26.94           C  
ATOM    411  HA  ASN A  28       6.057  42.658 -35.528  1.00 26.94           H  
ATOM    412  C   ASN A  28       5.030  42.963 -33.674  1.00 26.94           C  
ATOM    413  CB  ASN A  28       7.583  42.960 -34.050  1.00 26.94           C  
ATOM    414  HB2 ASN A  28       8.351  43.238 -34.771  1.00 26.94           H  
ATOM    415  HB3 ASN A  28       7.743  43.540 -33.141  1.00 26.94           H  
ATOM    416  O   ASN A  28       5.229  42.722 -32.487  1.00 26.94           O  
ATOM    417  CG  ASN A  28       7.773  41.488 -33.742  1.00 26.94           C  
ATOM    418  ND2 ASN A  28       7.620  41.068 -32.510  1.00 26.94           N  
ATOM    419 HD21 ASN A  28       7.241  41.692 -31.813  1.00 26.94           H  
ATOM    420 HD22 ASN A  28       7.759  40.082 -32.344  1.00 26.94           H  
ATOM    421  OD1 ASN A  28       8.026  40.695 -34.623  1.00 26.94           O  
ATOM    422  N   GLY A  29       3.807  42.929 -34.202  1.00 30.04           N  
ATOM    423  H   GLY A  29       3.702  43.248 -35.154  1.00 30.04           H  
ATOM    424  CA  GLY A  29       2.624  42.386 -33.530  1.00 30.04           C  
ATOM    425  HA2 GLY A  29       2.563  42.798 -32.523  1.00 30.04           H  
ATOM    426  HA3 GLY A  29       1.730  42.681 -34.080  1.00 30.04           H  
ATOM    427  C   GLY A  29       2.631  40.855 -33.414  1.00 30.04           C  
ATOM    428  O   GLY A  29       1.575  40.269 -33.227  1.00 30.04           O  
ATOM    429  N   LEU A  30       3.798  40.206 -33.534  1.00 32.01           N  
ATOM    430  H   LEU A  30       4.635  40.765 -33.607  1.00 32.01           H  
ATOM    431  CA  LEU A  30       3.983  38.751 -33.432  1.00 32.01           C  
ATOM    432  HA  LEU A  30       3.171  38.255 -33.962  1.00 32.01           H  
ATOM    433  C   LEU A  30       3.931  38.233 -31.984  1.00 32.01           C  
ATOM    434  CB  LEU A  30       5.332  38.334 -34.065  1.00 32.01           C  
ATOM    435  HB2 LEU A  30       6.139  38.779 -33.483  1.00 32.01           H  
ATOM    436  HB3 LEU A  30       5.426  37.252 -33.966  1.00 32.01           H  
ATOM    437  O   LEU A  30       4.454  37.152 -31.716  1.00 32.01           O  
ATOM    438  CG  LEU A  30       5.573  38.655 -35.545  1.00 32.01           C  
ATOM    439  HG  LEU A  30       5.651  39.734 -35.676  1.00 32.01           H  
ATOM    440  CD1 LEU A  30       6.877  37.988 -35.991  1.00 32.01           C  
ATOM    441 HD11 LEU A  30       7.697  38.296 -35.343  1.00 32.01           H  
ATOM    442 HD12 LEU A  30       6.783  36.903 -35.947  1.00 32.01           H  
ATOM    443 HD13 LEU A  30       7.112  38.289 -37.012  1.00 32.01           H  
ATOM    444  CD2 LEU A  30       4.454  38.125 -36.441  1.00 32.01           C  
ATOM    445 HD21 LEU A  30       3.520  38.641 -36.216  1.00 32.01           H  
ATOM    446 HD22 LEU A  30       4.322  37.055 -36.282  1.00 32.01           H  
ATOM    447 HD23 LEU A  30       4.704  38.305 -37.486  1.00 32.01           H  
ATOM    448  N   VAL A  31       3.410  39.017 -31.033  1.00 29.15           N  
ATOM    449  H   VAL A  31       2.868  39.823 -31.310  1.00 29.15           H  
ATOM    450  CA  VAL A  31       3.486  38.658 -29.613  1.00 29.15           C  
ATOM    451  HA  VAL A  31       4.546  38.574 -29.373  1.00 29.15           H  
ATOM    452  C   VAL A  31       2.886  37.277 -29.369  1.00 29.15           C  
ATOM    453  CB  VAL A  31       2.909  39.713 -28.650  1.00 29.15           C  
ATOM    454  HB  VAL A  31       2.745  39.250 -27.677  1.00 29.15           H  
ATOM    455  O   VAL A  31       1.809  36.936 -29.858  1.00 29.15           O  
ATOM    456  CG1 VAL A  31       3.927  40.844 -28.456  1.00 29.15           C  
ATOM    457 HG11 VAL A  31       4.141  41.329 -29.409  1.00 29.15           H  
ATOM    458 HG12 VAL A  31       3.527  41.577 -27.756  1.00 29.15           H  
ATOM    459 HG13 VAL A  31       4.848  40.437 -28.038  1.00 29.15           H  
ATOM    460  CG2 VAL A  31       1.574  40.310 -29.107  1.00 29.15           C  
ATOM    461 HG21 VAL A  31       1.181  40.961 -28.326  1.00 29.15           H  
ATOM    462 HG22 VAL A  31       0.860  39.505 -29.278  1.00 29.15           H  
ATOM    463 HG23 VAL A  31       1.697  40.883 -30.026  1.00 29.15           H  
ATOM    464  N   ASN A  32       3.687  36.497 -28.647  1.00 27.37           N  
ATOM    465  H   ASN A  32       4.495  36.970 -28.268  1.00 27.37           H  
ATOM    466  CA  ASN A  32       3.418  35.215 -28.029  1.00 27.37           C  
ATOM    467  HA  ASN A  32       3.915  34.457 -28.633  1.00 27.37           H  
ATOM    468  C   ASN A  32       1.930  34.839 -28.001  1.00 27.37           C  
ATOM    469  CB  ASN A  32       4.088  35.166 -26.624  1.00 27.37           C  
ATOM    470  HB2 ASN A  32       5.125  34.854 -26.748  1.00 27.37           H  
ATOM    471  HB3 ASN A  32       3.595  34.395 -26.032  1.00 27.37           H  
ATOM    472  O   ASN A  32       1.172  35.230 -27.117  1.00 27.37           O  
ATOM    473  CG  ASN A  32       4.128  36.450 -25.781  1.00 27.37           C  
ATOM    474  ND2 ASN A  32       4.384  36.365 -24.504  1.00 27.37           N  
ATOM    475 HD21 ASN A  32       4.364  35.497 -23.989  1.00 27.37           H  
ATOM    476 HD22 ASN A  32       4.274  37.209 -23.961  1.00 27.37           H  
ATOM    477  OD1 ASN A  32       4.070  37.576 -26.252  1.00 27.37           O  
ATOM    478  N   SER A  33       1.562  33.943 -28.924  1.00 32.48           N  
ATOM    479  H   SER A  33       2.220  33.740 -29.663  1.00 32.48           H  
ATOM    480  CA  SER A  33       0.525  32.952 -28.650  1.00 32.48           C  
ATOM    481  HA  SER A  33      -0.382  33.452 -28.312  1.00 32.48           H  
ATOM    482  C   SER A  33       1.026  32.053 -27.524  1.00 32.48           C  
ATOM    483  CB  SER A  33       0.192  32.135 -29.901  1.00 32.48           C  
ATOM    484  HB2 SER A  33       1.098  31.673 -30.293  1.00 32.48           H  
ATOM    485  HB3 SER A  33      -0.527  31.355 -29.651  1.00 32.48           H  
ATOM    486  O   SER A  33       1.508  30.945 -27.752  1.00 32.48           O  
ATOM    487  OG  SER A  33      -0.368  32.985 -30.879  1.00 32.48           O  
ATOM    488  HG  SER A  33      -0.009  33.866 -30.750  1.00 32.48           H  
ATOM    489  N   GLU A  34       0.922  32.560 -26.299  1.00 30.79           N  
ATOM    490  H   GLU A  34       0.658  33.532 -26.221  1.00 30.79           H  
ATOM    491  CA  GLU A  34       0.963  31.801 -25.058  1.00 30.79           C  
ATOM    492  HA  GLU A  34       1.828  31.139 -25.063  1.00 30.79           H  
ATOM    493  C   GLU A  34      -0.274  30.904 -25.010  1.00 30.79           C  
ATOM    494  CB  GLU A  34       1.101  32.773 -23.874  1.00 30.79           C  
ATOM    495  HB2 GLU A  34       0.657  33.728 -24.155  1.00 30.79           H  
ATOM    496  HB3 GLU A  34       0.569  32.397 -23.000  1.00 30.79           H  
ATOM    497  O   GLU A  34      -1.201  31.063 -24.217  1.00 30.79           O  
ATOM    498  CG  GLU A  34       2.582  32.939 -23.505  1.00 30.79           C  
ATOM    499  HG2 GLU A  34       2.882  32.087 -22.894  1.00 30.79           H  
ATOM    500  HG3 GLU A  34       3.179  32.903 -24.417  1.00 30.79           H  
ATOM    501  CD  GLU A  34       2.914  34.245 -22.774  1.00 30.79           C  
ATOM    502  OE1 GLU A  34       4.129  34.453 -22.553  1.00 30.79           O  
ATOM    503  OE2 GLU A  34       2.023  35.099 -22.580  1.00 30.79           O  
ATOM    504  N   VAL A  35      -0.258  29.902 -25.890  1.00 35.61           N  
ATOM    505  H   VAL A  35       0.496  29.905 -26.562  1.00 35.61           H  
ATOM    506  CA  VAL A  35      -0.921  28.633 -25.652  1.00 35.61           C  
ATOM    507  HA  VAL A  35      -1.970  28.814 -25.416  1.00 35.61           H  
ATOM    508  C   VAL A  35      -0.211  28.075 -24.425  1.00 35.61           C  
ATOM    509  CB  VAL A  35      -0.826  27.687 -26.874  1.00 35.61           C  
ATOM    510  HB  VAL A  35       0.186  27.296 -26.974  1.00 35.61           H  
ATOM    511  O   VAL A  35       0.775  27.349 -24.553  1.00 35.61           O  
ATOM    512  CG1 VAL A  35      -1.798  26.514 -26.695  1.00 35.61           C  
ATOM    513 HG11 VAL A  35      -1.711  25.829 -27.539  1.00 35.61           H  
ATOM    514 HG12 VAL A  35      -2.823  26.878 -26.628  1.00 35.61           H  
ATOM    515 HG13 VAL A  35      -1.551  25.966 -25.786  1.00 35.61           H  
ATOM    516  CG2 VAL A  35      -1.169  28.382 -28.200  1.00 35.61           C  
ATOM    517 HG21 VAL A  35      -1.173  27.652 -29.010  1.00 35.61           H  
ATOM    518 HG22 VAL A  35      -2.149  28.854 -28.132  1.00 35.61           H  
ATOM    519 HG23 VAL A  35      -0.419  29.138 -28.431  1.00 35.61           H  
ATOM    520  N   HIS A  36      -0.648  28.503 -23.234  1.00 29.72           N  
ATOM    521  H   HIS A  36      -1.329  29.248 -23.220  1.00 29.72           H  
ATOM    522  CA  HIS A  36      -0.225  27.920 -21.970  1.00 29.72           C  
ATOM    523  HA  HIS A  36       0.864  27.909 -21.941  1.00 29.72           H  
ATOM    524  C   HIS A  36      -0.705  26.478 -22.005  1.00 29.72           C  
ATOM    525  CB  HIS A  36      -0.710  28.718 -20.746  1.00 29.72           C  
ATOM    526  HB2 HIS A  36      -1.104  28.034 -19.994  1.00 29.72           H  
ATOM    527  HB3 HIS A  36      -1.513  29.400 -21.028  1.00 29.72           H  
ATOM    528  O   HIS A  36      -1.833  26.138 -21.654  1.00 29.72           O  
ATOM    529  CG  HIS A  36       0.417  29.493 -20.108  1.00 29.72           C  
ATOM    530  CD2 HIS A  36       0.828  30.751 -20.452  1.00 29.72           C  
ATOM    531  HD2 HIS A  36       0.369  31.383 -21.198  1.00 29.72           H  
ATOM    532  ND1 HIS A  36       1.256  29.051 -19.104  1.00 29.72           N  
ATOM    533  HD1 HIS A  36       1.129  28.238 -18.519  1.00 29.72           H  
ATOM    534  CE1 HIS A  36       2.159  30.019 -18.872  1.00 29.72           C  
ATOM    535  HE1 HIS A  36       2.920  29.980 -18.107  1.00 29.72           H  
ATOM    536  NE2 HIS A  36       1.939  31.074 -19.671  1.00 29.72           N  
ATOM    537  N   ASN A  37       0.190  25.650 -22.529  1.00 30.69           N  
ATOM    538  H   ASN A  37       1.016  26.093 -22.907  1.00 30.69           H  
ATOM    539  CA  ASN A  37       0.050  24.235 -22.810  1.00 30.69           C  
ATOM    540  HA  ASN A  37      -0.930  24.056 -23.253  1.00 30.69           H  
ATOM    541  C   ASN A  37       0.141  23.449 -21.498  1.00 30.69           C  
ATOM    542  CB  ASN A  37       1.167  23.903 -23.820  1.00 30.69           C  
ATOM    543  HB2 ASN A  37       2.099  23.731 -23.283  1.00 30.69           H  
ATOM    544  HB3 ASN A  37       1.321  24.746 -24.494  1.00 30.69           H  
ATOM    545  O   ASN A  37       0.777  22.402 -21.428  1.00 30.69           O  
ATOM    546  CG  ASN A  37       0.872  22.721 -24.714  1.00 30.69           C  
ATOM    547  ND2 ASN A  37       1.898  22.116 -25.262  1.00 30.69           N  
ATOM    548 HD21 ASN A  37       2.834  22.354 -24.965  1.00 30.69           H  
ATOM    549 HD22 ASN A  37       1.678  21.287 -25.796  1.00 30.69           H  
ATOM    550  OD1 ASN A  37      -0.259  22.377 -25.012  1.00 30.69           O  
ATOM    551  N   GLU A  38      -0.365  24.046 -20.418  1.00 31.17           N  
ATOM    552  H   GLU A  38      -0.963  24.849 -20.548  1.00 31.17           H  
ATOM    553  CA  GLU A  38      -0.128  23.585 -19.075  1.00 31.17           C  
ATOM    554  HA  GLU A  38       0.922  23.298 -19.011  1.00 31.17           H  
ATOM    555  C   GLU A  38      -0.974  22.338 -18.893  1.00 31.17           C  
ATOM    556  CB  GLU A  38      -0.361  24.711 -18.050  1.00 31.17           C  
ATOM    557  HB2 GLU A  38      -1.407  24.748 -17.745  1.00 31.17           H  
ATOM    558  HB3 GLU A  38      -0.107  25.661 -18.521  1.00 31.17           H  
ATOM    559  O   GLU A  38      -2.192  22.389 -18.705  1.00 31.17           O  
ATOM    560  CG  GLU A  38       0.550  24.517 -16.829  1.00 31.17           C  
ATOM    561  HG2 GLU A  38       1.573  24.351 -17.168  1.00 31.17           H  
ATOM    562  HG3 GLU A  38       0.229  23.624 -16.292  1.00 31.17           H  
ATOM    563  CD  GLU A  38       0.542  25.738 -15.899  1.00 31.17           C  
ATOM    564  OE1 GLU A  38       0.226  25.546 -14.703  1.00 31.17           O  
ATOM    565  OE2 GLU A  38       0.869  26.843 -16.398  1.00 31.17           O  
ATOM    566  N   ASP A  39      -0.292  21.197 -18.973  1.00 33.88           N  
ATOM    567  H   ASP A  39       0.641  21.245 -19.356  1.00 33.88           H  
ATOM    568  CA  ASP A  39      -0.788  19.887 -18.592  1.00 33.88           C  
ATOM    569  HA  ASP A  39      -1.770  19.762 -19.046  1.00 33.88           H  
ATOM    570  C   ASP A  39      -1.007  19.830 -17.064  1.00 33.88           C  
ATOM    571  CB  ASP A  39       0.127  18.782 -19.161  1.00 33.88           C  
ATOM    572  HB2 ASP A  39       1.171  19.055 -19.010  1.00 33.88           H  
ATOM    573  HB3 ASP A  39      -0.057  17.854 -18.619  1.00 33.88           H  
ATOM    574  O   ASP A  39      -0.587  18.910 -16.367  1.00 33.88           O  
ATOM    575  CG  ASP A  39      -0.142  18.482 -20.645  1.00 33.88           C  
ATOM    576  OD1 ASP A  39      -1.324  18.188 -20.976  1.00 33.88           O  
ATOM    577  OD2 ASP A  39       0.833  18.455 -21.426  1.00 33.88           O  
ATOM    578  N   GLY A  40      -1.830  20.758 -16.554  1.00 33.62           N  
ATOM    579  H   GLY A  40      -2.084  21.510 -17.179  1.00 33.62           H  
ATOM    580  CA  GLY A  40      -2.591  20.680 -15.303  1.00 33.62           C  
ATOM    581  HA2 GLY A  40      -3.183  21.588 -15.189  1.00 33.62           H  
ATOM    582  HA3 GLY A  40      -1.893  20.611 -14.468  1.00 33.62           H  
ATOM    583  C   GLY A  40      -3.537  19.470 -15.250  1.00 33.62           C  
ATOM    584  O   GLY A  40      -4.242  19.265 -14.266  1.00 33.62           O  
ATOM    585  N   ARG A  41      -3.452  18.591 -16.260  1.00 33.44           N  
ATOM    586  H   ARG A  41      -2.888  18.904 -17.037  1.00 33.44           H  
ATOM    587  CA  ARG A  41      -3.599  17.135 -16.138  1.00 33.44           C  
ATOM    588  HA  ARG A  41      -4.624  16.914 -15.841  1.00 33.44           H  
ATOM    589  C   ARG A  41      -2.690  16.495 -15.084  1.00 33.44           C  
ATOM    590  CB  ARG A  41      -3.293  16.437 -17.464  1.00 33.44           C  
ATOM    591  HB2 ARG A  41      -2.220  16.493 -17.651  1.00 33.44           H  
ATOM    592  HB3 ARG A  41      -3.562  15.385 -17.363  1.00 33.44           H  
ATOM    593  O   ARG A  41      -2.819  15.293 -14.874  1.00 33.44           O  
ATOM    594  CG  ARG A  41      -4.019  17.011 -18.675  1.00 33.44           C  
ATOM    595  HG2 ARG A  41      -3.594  17.986 -18.917  1.00 33.44           H  
ATOM    596  HG3 ARG A  41      -5.086  17.114 -18.476  1.00 33.44           H  
ATOM    597  CD  ARG A  41      -3.799  16.037 -19.834  1.00 33.44           C  
ATOM    598  HD2 ARG A  41      -4.612  15.311 -19.844  1.00 33.44           H  
ATOM    599  HD3 ARG A  41      -2.855  15.512 -19.694  1.00 33.44           H  
ATOM    600  NE  ARG A  41      -3.712  16.756 -21.104  1.00 33.44           N  
ATOM    601  HE  ARG A  41      -3.115  17.570 -21.083  1.00 33.44           H  
ATOM    602  NH1 ARG A  41      -4.216  15.012 -22.498  1.00 33.44           N  
ATOM    603 HH11 ARG A  41      -4.239  14.408 -21.689  1.00 33.44           H  
ATOM    604 HH12 ARG A  41      -4.303  14.651 -23.438  1.00 33.44           H  
ATOM    605  NH2 ARG A  41      -3.766  17.040 -23.334  1.00 33.44           N  
ATOM    606 HH21 ARG A  41      -3.816  16.683 -24.278  1.00 33.44           H  
ATOM    607 HH22 ARG A  41      -3.350  17.943 -23.161  1.00 33.44           H  
ATOM    608  CZ  ARG A  41      -3.909  16.265 -22.303  1.00 33.44           C  
ATOM    609  N   ASN A  42      -1.903  17.263 -14.329  1.00 33.49           N  
ATOM    610  H   ASN A  42      -1.659  18.180 -14.676  1.00 33.49           H  
ATOM    611  CA  ASN A  42      -1.514  16.912 -12.964  1.00 33.49           C  
ATOM    612  HA  ASN A  42      -1.100  15.906 -13.027  1.00 33.49           H  
ATOM    613  C   ASN A  42      -2.719  16.801 -11.992  1.00 33.49           C  
ATOM    614  CB  ASN A  42      -0.390  17.838 -12.467  1.00 33.49           C  
ATOM    615  HB2 ASN A  42      -0.803  18.771 -12.083  1.00 33.49           H  
ATOM    616  HB3 ASN A  42       0.302  18.062 -13.279  1.00 33.49           H  
ATOM    617  O   ASN A  42      -2.664  17.197 -10.829  1.00 33.49           O  
ATOM    618  CG  ASN A  42       0.399  17.113 -11.392  1.00 33.49           C  
ATOM    619  ND2 ASN A  42       0.521  17.658 -10.210  1.00 33.49           N  
ATOM    620 HD21 ASN A  42       0.682  16.963  -9.495  1.00 33.49           H  
ATOM    621 HD22 ASN A  42      -0.026  18.476  -9.982  1.00 33.49           H  
ATOM    622  OD1 ASN A  42       0.861  16.012 -11.615  1.00 33.49           O  
ATOM    623  N   GLY A  43      -3.817  16.194 -12.452  1.00 33.73           N  
ATOM    624  H   GLY A  43      -3.767  15.868 -13.407  1.00 33.73           H  
ATOM    625  CA  GLY A  43      -4.763  15.483 -11.612  1.00 33.73           C  
ATOM    626  HA2 GLY A  43      -5.654  15.234 -12.188  1.00 33.73           H  
ATOM    627  HA3 GLY A  43      -5.042  16.103 -10.759  1.00 33.73           H  
ATOM    628  C   GLY A  43      -4.111  14.196 -11.111  1.00 33.73           C  
ATOM    629  O   GLY A  43      -4.559  13.106 -11.466  1.00 33.73           O  
ATOM    630  N   ASP A  44      -3.071  14.340 -10.280  1.00 32.94           N  
ATOM    631  H   ASP A  44      -2.741  15.282 -10.127  1.00 32.94           H  
ATOM    632  CA  ASP A  44      -2.308  13.275  -9.601  1.00 32.94           C  
ATOM    633  HA  ASP A  44      -1.571  12.834 -10.272  1.00 32.94           H  
ATOM    634  C   ASP A  44      -3.217  12.164  -9.051  1.00 32.94           C  
ATOM    635  CB  ASP A  44      -1.598  13.900  -8.381  1.00 32.94           C  
ATOM    636  HB2 ASP A  44      -1.414  13.116  -7.646  1.00 32.94           H  
ATOM    637  HB3 ASP A  44      -2.257  14.627  -7.906  1.00 32.94           H  
ATOM    638  O   ASP A  44      -2.946  10.967  -9.169  1.00 32.94           O  
ATOM    639  CG  ASP A  44      -0.244  14.537  -8.681  1.00 32.94           C  
ATOM    640  OD1 ASP A  44       0.624  13.790  -9.174  1.00 32.94           O  
ATOM    641  OD2 ASP A  44      -0.072  15.725  -8.321  1.00 32.94           O  
ATOM    642  N   VAL A  45      -4.337  12.590  -8.458  1.00 37.28           N  
ATOM    643  H   VAL A  45      -4.460  13.592  -8.424  1.00 37.28           H  
ATOM    644  CA  VAL A  45      -5.360  11.749  -7.820  1.00 37.28           C  
ATOM    645  HA  VAL A  45      -4.860  11.108  -7.093  1.00 37.28           H  
ATOM    646  C   VAL A  45      -6.080  10.789  -8.768  1.00 37.28           C  
ATOM    647  CB  VAL A  45      -6.411  12.610  -7.079  1.00 37.28           C  
ATOM    648  HB  VAL A  45      -7.349  12.058  -7.018  1.00 37.28           H  
ATOM    649  O   VAL A  45      -6.742   9.872  -8.293  1.00 37.28           O  
ATOM    650  CG1 VAL A  45      -5.967  12.867  -5.638  1.00 37.28           C  
ATOM    651 HG11 VAL A  45      -5.022  13.411  -5.632  1.00 37.28           H  
ATOM    652 HG12 VAL A  45      -6.724  13.451  -5.115  1.00 37.28           H  
ATOM    653 HG13 VAL A  45      -5.835  11.917  -5.121  1.00 37.28           H  
ATOM    654  CG2 VAL A  45      -6.713  13.963  -7.747  1.00 37.28           C  
ATOM    655 HG21 VAL A  45      -5.858  14.635  -7.676  1.00 37.28           H  
ATOM    656 HG22 VAL A  45      -7.564  14.430  -7.251  1.00 37.28           H  
ATOM    657 HG23 VAL A  45      -6.968  13.805  -8.796  1.00 37.28           H  
ATOM    658  N   SER A  46      -5.975  10.973 -10.087  1.00 35.04           N  
ATOM    659  H   SER A  46      -5.361  11.704 -10.419  1.00 35.04           H  
ATOM    660  CA  SER A  46      -6.663  10.139 -11.085  1.00 35.04           C  
ATOM    661  HA  SER A  46      -7.707  10.043 -10.786  1.00 35.04           H  
ATOM    662  C   SER A  46      -6.113   8.719 -11.210  1.00 35.04           C  
ATOM    663  CB  SER A  46      -6.633  10.805 -12.461  1.00 35.04           C  
ATOM    664  HB2 SER A  46      -7.078  11.797 -12.399  1.00 35.04           H  
ATOM    665  HB3 SER A  46      -7.213  10.204 -13.161  1.00 35.04           H  
ATOM    666  O   SER A  46      -6.761   7.884 -11.843  1.00 35.04           O  
ATOM    667  OG  SER A  46      -5.308  10.909 -12.938  1.00 35.04           O  
ATOM    668  HG  SER A  46      -4.889  11.663 -12.517  1.00 35.04           H  
ATOM    669  N   GLN A  47      -4.961   8.429 -10.594  1.00 33.88           N  
ATOM    670  H   GLN A  47      -4.481   9.182 -10.121  1.00 33.88           H  
ATOM    671  CA  GLN A  47      -4.392   7.087 -10.481  1.00 33.88           C  
ATOM    672  HA  GLN A  47      -4.391   6.622 -11.467  1.00 33.88           H  
ATOM    673  C   GLN A  47      -5.262   6.219  -9.562  1.00 33.88           C  
ATOM    674  CB  GLN A  47      -2.936   7.159  -9.992  1.00 33.88           C  
ATOM    675  HB2 GLN A  47      -2.552   6.144  -9.888  1.00 33.88           H  
ATOM    676  HB3 GLN A  47      -2.915   7.635  -9.011  1.00 33.88           H  
ATOM    677  O   GLN A  47      -4.885   5.878  -8.439  1.00 33.88           O  
ATOM    678  CG  GLN A  47      -2.009   7.930 -10.941  1.00 33.88           C  
ATOM    679  HG2 GLN A  47      -2.360   8.956 -11.059  1.00 33.88           H  
ATOM    680  HG3 GLN A  47      -2.006   7.447 -11.918  1.00 33.88           H  
ATOM    681  CD  GLN A  47      -0.588   7.961 -10.397  1.00 33.88           C  
ATOM    682  NE2 GLN A  47      -0.333   8.731  -9.363  1.00 33.88           N  
ATOM    683 HE21 GLN A  47       0.635   8.816  -9.088  1.00 33.88           H  
ATOM    684 HE22 GLN A  47      -1.037   9.384  -9.051  1.00 33.88           H  
ATOM    685  OE1 GLN A  47       0.306   7.279 -10.874  1.00 33.88           O  
ATOM    686  N   PHE A  48      -6.448   5.845 -10.054  1.00 36.53           N  
ATOM    687  H   PHE A  48      -6.729   6.239 -10.941  1.00 36.53           H  
ATOM    688  CA  PHE A  48      -7.177   4.700  -9.538  1.00 36.53           C  
ATOM    689  HA  PHE A  48      -7.570   4.952  -8.553  1.00 36.53           H  
ATOM    690  C   PHE A  48      -6.175   3.558  -9.454  1.00 36.53           C  
ATOM    691  CB  PHE A  48      -8.325   4.292 -10.469  1.00 36.53           C  
ATOM    692  HB2 PHE A  48      -7.972   4.271 -11.500  1.00 36.53           H  
ATOM    693  HB3 PHE A  48      -8.638   3.279 -10.215  1.00 36.53           H  
ATOM    694  O   PHE A  48      -5.501   3.290 -10.455  1.00 36.53           O  
ATOM    695  CG  PHE A  48      -9.532   5.193 -10.361  1.00 36.53           C  
ATOM    696  CD1 PHE A  48     -10.491   4.959  -9.358  1.00 36.53           C  
ATOM    697  HD1 PHE A  48     -10.375   4.123  -8.684  1.00 36.53           H  
ATOM    698  CD2 PHE A  48      -9.683   6.280 -11.239  1.00 36.53           C  
ATOM    699  HD2 PHE A  48      -8.944   6.466 -12.005  1.00 36.53           H  
ATOM    700  CE1 PHE A  48     -11.598   5.816  -9.230  1.00 36.53           C  
ATOM    701  HE1 PHE A  48     -12.333   5.638  -8.460  1.00 36.53           H  
ATOM    702  CE2 PHE A  48     -10.787   7.138 -11.110  1.00 36.53           C  
ATOM    703  HE2 PHE A  48     -10.895   7.978 -11.780  1.00 36.53           H  
ATOM    704  CZ  PHE A  48     -11.743   6.907 -10.105  1.00 36.53           C  
ATOM    705  HZ  PHE A  48     -12.590   7.570 -10.007  1.00 36.53           H  
ATOM    706  N   PRO A  49      -6.046   2.894  -8.296  1.00 39.45           N  
ATOM    707  CA  PRO A  49      -5.180   1.746  -8.224  1.00 39.45           C  
ATOM    708  HA  PRO A  49      -4.152   2.024  -8.455  1.00 39.45           H  
ATOM    709  C   PRO A  49      -5.696   0.744  -9.245  1.00 39.45           C  
ATOM    710  CB  PRO A  49      -5.277   1.254  -6.787  1.00 39.45           C  
ATOM    711  HB2 PRO A  49      -4.487   1.737  -6.212  1.00 39.45           H  
ATOM    712  HB3 PRO A  49      -5.204   0.167  -6.736  1.00 39.45           H  
ATOM    713  O   PRO A  49      -6.787   0.192  -9.084  1.00 39.45           O  
ATOM    714  CG  PRO A  49      -6.633   1.758  -6.295  1.00 39.45           C  
ATOM    715  HG2 PRO A  49      -7.417   1.060  -6.589  1.00 39.45           H  
ATOM    716  HG3 PRO A  49      -6.640   1.914  -5.216  1.00 39.45           H  
ATOM    717  CD  PRO A  49      -6.795   3.069  -7.060  1.00 39.45           C  
ATOM    718  HD2 PRO A  49      -6.359   3.891  -6.491  1.00 39.45           H  
ATOM    719  HD3 PRO A  49      -7.852   3.254  -7.250  1.00 39.45           H  
ATOM    720  N   TYR A  50      -4.913   0.533 -10.304  1.00 35.44           N  
ATOM    721  H   TYR A  50      -4.129   1.150 -10.458  1.00 35.44           H  
ATOM    722  CA  TYR A  50      -5.087  -0.602 -11.186  1.00 35.44           C  
ATOM    723  HA  TYR A  50      -6.120  -0.644 -11.530  1.00 35.44           H  
ATOM    724  C   TYR A  50      -4.819  -1.830 -10.329  1.00 35.44           C  
ATOM    725  CB  TYR A  50      -4.176  -0.507 -12.421  1.00 35.44           C  
ATOM    726  HB2 TYR A  50      -3.251   0.010 -12.165  1.00 35.44           H  
ATOM    727  HB3 TYR A  50      -3.899  -1.514 -12.731  1.00 35.44           H  
ATOM    728  O   TYR A  50      -3.687  -2.303 -10.212  1.00 35.44           O  
ATOM    729  CG  TYR A  50      -4.833   0.171 -13.609  1.00 35.44           C  
ATOM    730  CD1 TYR A  50      -5.493  -0.609 -14.581  1.00 35.44           C  
ATOM    731  HD1 TYR A  50      -5.528  -1.684 -14.479  1.00 35.44           H  
ATOM    732  CD2 TYR A  50      -4.784   1.571 -13.749  1.00 35.44           C  
ATOM    733  HD2 TYR A  50      -4.289   2.172 -13.000  1.00 35.44           H  
ATOM    734  CE1 TYR A  50      -6.089   0.007 -15.698  1.00 35.44           C  
ATOM    735  HE1 TYR A  50      -6.585  -0.583 -16.455  1.00 35.44           H  
ATOM    736  CE2 TYR A  50      -5.375   2.191 -14.868  1.00 35.44           C  
ATOM    737  HE2 TYR A  50      -5.324   3.265 -14.971  1.00 35.44           H  
ATOM    738  OH  TYR A  50      -6.587   1.998 -16.933  1.00 35.44           O  
ATOM    739  HH  TYR A  50      -6.453   2.949 -16.921  1.00 35.44           H  
ATOM    740  CZ  TYR A  50      -6.024   1.408 -15.847  1.00 35.44           C  
ATOM    741  N   VAL A  51      -5.891  -2.306  -9.692  1.00 42.84           N  
ATOM    742  H   VAL A  51      -6.712  -1.717  -9.703  1.00 42.84           H  
ATOM    743  CA  VAL A  51      -6.034  -3.642  -9.135  1.00 42.84           C  
ATOM    744  HA  VAL A  51      -5.135  -3.896  -8.575  1.00 42.84           H  
ATOM    745  C   VAL A  51      -6.118  -4.573 -10.339  1.00 42.84           C  
ATOM    746  CB  VAL A  51      -7.231  -3.731  -8.166  1.00 42.84           C  
ATOM    747  HB  VAL A  51      -8.147  -3.429  -8.673  1.00 42.84           H  
ATOM    748  O   VAL A  51      -7.165  -5.087 -10.725  1.00 42.84           O  
ATOM    749  CG1 VAL A  51      -7.400  -5.150  -7.618  1.00 42.84           C  
ATOM    750 HG11 VAL A  51      -8.156  -5.168  -6.833  1.00 42.84           H  
ATOM    751 HG12 VAL A  51      -6.445  -5.492  -7.222  1.00 42.84           H  
ATOM    752 HG13 VAL A  51      -7.719  -5.831  -8.408  1.00 42.84           H  
ATOM    753  CG2 VAL A  51      -7.004  -2.812  -6.954  1.00 42.84           C  
ATOM    754 HG21 VAL A  51      -7.840  -2.902  -6.260  1.00 42.84           H  
ATOM    755 HG22 VAL A  51      -6.081  -3.087  -6.443  1.00 42.84           H  
ATOM    756 HG23 VAL A  51      -6.940  -1.773  -7.277  1.00 42.84           H  
ATOM    757  N   GLU A  52      -4.975  -4.734 -10.993  1.00 40.78           N  
ATOM    758  H   GLU A  52      -4.165  -4.254 -10.627  1.00 40.78           H  
ATOM    759  CA  GLU A  52      -4.722  -5.855 -11.860  1.00 40.78           C  
ATOM    760  HA  GLU A  52      -5.510  -5.909 -12.612  1.00 40.78           H  
ATOM    761  C   GLU A  52      -4.780  -7.087 -10.955  1.00 40.78           C  
ATOM    762  CB  GLU A  52      -3.379  -5.681 -12.580  1.00 40.78           C  
ATOM    763  HB2 GLU A  52      -3.337  -4.695 -13.042  1.00 40.78           H  
ATOM    764  HB3 GLU A  52      -2.579  -5.756 -11.842  1.00 40.78           H  
ATOM    765  O   GLU A  52      -3.941  -7.320 -10.076  1.00 40.78           O  
ATOM    766  CG  GLU A  52      -3.198  -6.746 -13.670  1.00 40.78           C  
ATOM    767  HG2 GLU A  52      -3.462  -7.723 -13.265  1.00 40.78           H  
ATOM    768  HG3 GLU A  52      -3.902  -6.533 -14.474  1.00 40.78           H  
ATOM    769  CD  GLU A  52      -1.769  -6.821 -14.234  1.00 40.78           C  
ATOM    770  OE1 GLU A  52      -1.643  -7.341 -15.363  1.00 40.78           O  
ATOM    771  OE2 GLU A  52      -0.811  -6.469 -13.507  1.00 40.78           O  
ATOM    772  N   PHE A  53      -5.844  -7.860 -11.137  1.00 43.30           N  
ATOM    773  H   PHE A  53      -6.552  -7.522 -11.773  1.00 43.30           H  
ATOM    774  CA  PHE A  53      -6.099  -9.119 -10.453  1.00 43.30           C  
ATOM    775  HA  PHE A  53      -5.932  -8.984  -9.385  1.00 43.30           H  
ATOM    776  C   PHE A  53      -5.109 -10.195 -10.936  1.00 43.30           C  
ATOM    777  CB  PHE A  53      -7.577  -9.474 -10.669  1.00 43.30           C  
ATOM    778  HB2 PHE A  53      -7.813  -9.402 -11.731  1.00 43.30           H  
ATOM    779  HB3 PHE A  53      -7.740 -10.514 -10.386  1.00 43.30           H  
ATOM    780  O   PHE A  53      -5.478 -11.175 -11.585  1.00 43.30           O  
ATOM    781  CG  PHE A  53      -8.549  -8.619  -9.874  1.00 43.30           C  
ATOM    782  CD1 PHE A  53      -8.777  -8.895  -8.512  1.00 43.30           C  
ATOM    783  HD1 PHE A  53      -8.219  -9.675  -8.016  1.00 43.30           H  
ATOM    784  CD2 PHE A  53      -9.231  -7.552 -10.488  1.00 43.30           C  
ATOM    785  HD2 PHE A  53      -9.043  -7.304 -11.522  1.00 43.30           H  
ATOM    786  CE1 PHE A  53      -9.703  -8.133  -7.776  1.00 43.30           C  
ATOM    787  HE1 PHE A  53      -9.862  -8.334  -6.727  1.00 43.30           H  
ATOM    788  CE2 PHE A  53     -10.148  -6.781  -9.750  1.00 43.30           C  
ATOM    789  HE2 PHE A  53     -10.651  -5.949 -10.219  1.00 43.30           H  
ATOM    790  CZ  PHE A  53     -10.391  -7.078  -8.397  1.00 43.30           C  
ATOM    791  HZ  PHE A  53     -11.084  -6.477  -7.827  1.00 43.30           H  
ATOM    792  N   THR A  54      -3.825  -9.986 -10.644  1.00 45.11           N  
ATOM    793  H   THR A  54      -3.605  -9.129 -10.157  1.00 45.11           H  
ATOM    794  CA  THR A  54      -2.724 -10.877 -11.004  1.00 45.11           C  
ATOM    795  HA  THR A  54      -2.845 -11.156 -12.051  1.00 45.11           H  
ATOM    796  C   THR A  54      -2.780 -12.147 -10.161  1.00 45.11           C  
ATOM    797  CB  THR A  54      -1.347 -10.204 -10.864  1.00 45.11           C  
ATOM    798  HB  THR A  54      -0.586 -10.969 -11.022  1.00 45.11           H  
ATOM    799  O   THR A  54      -2.565 -12.119  -8.953  1.00 45.11           O  
ATOM    800  CG2 THR A  54      -1.125  -9.106 -11.887  1.00 45.11           C  
ATOM    801 HG21 THR A  54      -0.114  -8.706 -11.801  1.00 45.11           H  
ATOM    802 HG22 THR A  54      -1.832  -8.294 -11.721  1.00 45.11           H  
ATOM    803 HG23 THR A  54      -1.260  -9.493 -12.897  1.00 45.11           H  
ATOM    804  OG1 THR A  54      -1.139  -9.600  -9.610  1.00 45.11           O  
ATOM    805  HG1 THR A  54      -1.602  -8.760  -9.629  1.00 45.11           H  
ATOM    806  N   GLY A  55      -3.044 -13.287 -10.804  1.00 49.69           N  
ATOM    807  H   GLY A  55      -3.307 -13.221 -11.777  1.00 49.69           H  
ATOM    808  CA  GLY A  55      -3.208 -14.576 -10.119  1.00 49.69           C  
ATOM    809  HA2 GLY A  55      -2.382 -14.729  -9.424  1.00 49.69           H  
ATOM    810  HA3 GLY A  55      -3.182 -15.375 -10.860  1.00 49.69           H  
ATOM    811  C   GLY A  55      -4.520 -14.677  -9.330  1.00 49.69           C  
ATOM    812  O   GLY A  55      -5.117 -13.673  -8.950  1.00 49.69           O  
ATOM    813  N   ARG A  56      -5.004 -15.903  -9.086  1.00 59.18           N  
ATOM    814  H   ARG A  56      -4.443 -16.707  -9.327  1.00 59.18           H  
ATOM    815  CA  ARG A  56      -6.299 -16.125  -8.406  1.00 59.18           C  
ATOM    816  HA  ARG A  56      -7.079 -15.554  -8.911  1.00 59.18           H  
ATOM    817  C   ARG A  56      -6.319 -15.633  -6.963  1.00 59.18           C  
ATOM    818  CB  ARG A  56      -6.683 -17.609  -8.415  1.00 59.18           C  
ATOM    819  HB2 ARG A  56      -5.899 -18.200  -7.941  1.00 59.18           H  
ATOM    820  HB3 ARG A  56      -7.593 -17.730  -7.828  1.00 59.18           H  
ATOM    821  O   ARG A  56      -7.379 -15.256  -6.481  1.00 59.18           O  
ATOM    822  CG  ARG A  56      -6.938 -18.126  -9.833  1.00 59.18           C  
ATOM    823  HG2 ARG A  56      -5.990 -18.223 -10.361  1.00 59.18           H  
ATOM    824  HG3 ARG A  56      -7.580 -17.427 -10.369  1.00 59.18           H  
ATOM    825  CD  ARG A  56      -7.635 -19.487  -9.767  1.00 59.18           C  
ATOM    826  HD2 ARG A  56      -7.061 -20.145  -9.115  1.00 59.18           H  
ATOM    827  HD3 ARG A  56      -8.618 -19.356  -9.312  1.00 59.18           H  
ATOM    828  NE  ARG A  56      -7.797 -20.063 -11.118  1.00 59.18           N  
ATOM    829  HE  ARG A  56      -8.453 -19.593 -11.725  1.00 59.18           H  
ATOM    830  NH1 ARG A  56      -6.346 -21.835 -10.898  1.00 59.18           N  
ATOM    831 HH11 ARG A  56      -6.172 -21.568  -9.939  1.00 59.18           H  
ATOM    832 HH12 ARG A  56      -5.896 -22.656 -11.277  1.00 59.18           H  
ATOM    833  NH2 ARG A  56      -7.403 -21.502 -12.833  1.00 59.18           N  
ATOM    834 HH21 ARG A  56      -6.931 -22.316 -13.203  1.00 59.18           H  
ATOM    835 HH22 ARG A  56      -8.055 -20.993 -13.412  1.00 59.18           H  
ATOM    836  CZ  ARG A  56      -7.182 -21.127 -11.605  1.00 59.18           C  
ATOM    837  N   ASP A  57      -5.150 -15.588  -6.336  1.00 61.74           N  
ATOM    838  H   ASP A  57      -4.379 -16.043  -6.804  1.00 61.74           H  
ATOM    839  CA  ASP A  57      -4.998 -15.423  -4.893  1.00 61.74           C  
ATOM    840  HA  ASP A  57      -5.986 -15.398  -4.433  1.00 61.74           H  
ATOM    841  C   ASP A  57      -4.294 -14.111  -4.521  1.00 61.74           C  
ATOM    842  CB  ASP A  57      -4.277 -16.661  -4.332  1.00 61.74           C  
ATOM    843  HB2 ASP A  57      -3.210 -16.573  -4.533  1.00 61.74           H  
ATOM    844  HB3 ASP A  57      -4.422 -16.710  -3.252  1.00 61.74           H  
ATOM    845  O   ASP A  57      -4.056 -13.865  -3.345  1.00 61.74           O  
ATOM    846  CG  ASP A  57      -4.810 -17.940  -4.986  1.00 61.74           C  
ATOM    847  OD1 ASP A  57      -5.994 -18.266  -4.760  1.00 61.74           O  
ATOM    848  OD2 ASP A  57      -4.089 -18.478  -5.859  1.00 61.74           O  
ATOM    849  N   SER A  58      -3.989 -13.242  -5.496  1.00 72.41           N  
ATOM    850  H   SER A  58      -4.199 -13.493  -6.451  1.00 72.41           H  
ATOM    851  CA  SER A  58      -3.451 -11.898  -5.247  1.00 72.41           C  
ATOM    852  HA  SER A  58      -3.657 -11.650  -4.206  1.00 72.41           H  
ATOM    853  C   SER A  58      -4.136 -10.792  -6.056  1.00 72.41           C  
ATOM    854  CB  SER A  58      -1.918 -11.854  -5.387  1.00 72.41           C  
ATOM    855  HB2 SER A  58      -1.579 -10.825  -5.264  1.00 72.41           H  
ATOM    856  HB3 SER A  58      -1.487 -12.438  -4.573  1.00 72.41           H  
ATOM    857  O   SER A  58      -4.840 -11.037  -7.039  1.00 72.41           O  
ATOM    858  OG  SER A  58      -1.406 -12.366  -6.606  1.00 72.41           O  
ATOM    859  HG  SER A  58      -1.969 -12.112  -7.340  1.00 72.41           H  
ATOM    860  N   VAL A  59      -3.930  -9.566  -5.587  1.00 73.49           N  
ATOM    861  H   VAL A  59      -3.418  -9.495  -4.719  1.00 73.49           H  
ATOM    862  CA  VAL A  59      -4.207  -8.287  -6.247  1.00 73.49           C  
ATOM    863  HA  VAL A  59      -4.611  -8.460  -7.245  1.00 73.49           H  
ATOM    864  C   VAL A  59      -2.892  -7.529  -6.401  1.00 73.49           C  
ATOM    865  CB  VAL A  59      -5.213  -7.441  -5.437  1.00 73.49           C  
ATOM    866  HB  VAL A  59      -5.172  -6.420  -5.817  1.00 73.49           H  
ATOM    867  O   VAL A  59      -2.005  -7.662  -5.551  1.00 73.49           O  
ATOM    868  CG1 VAL A  59      -6.630  -7.979  -5.648  1.00 73.49           C  
ATOM    869 HG11 VAL A  59      -7.346  -7.371  -5.094  1.00 73.49           H  
ATOM    870 HG12 VAL A  59      -6.881  -7.937  -6.707  1.00 73.49           H  
ATOM    871 HG13 VAL A  59      -6.696  -9.011  -5.302  1.00 73.49           H  
ATOM    872  CG2 VAL A  59      -4.932  -7.362  -3.930  1.00 73.49           C  
ATOM    873 HG21 VAL A  59      -3.918  -7.000  -3.757  1.00 73.49           H  
ATOM    874 HG22 VAL A  59      -5.053  -8.339  -3.461  1.00 73.49           H  
ATOM    875 HG23 VAL A  59      -5.631  -6.665  -3.469  1.00 73.49           H  
ATOM    876  N   THR A  60      -2.727  -6.720  -7.449  1.00 75.38           N  
ATOM    877  H   THR A  60      -3.430  -6.632  -8.168  1.00 75.38           H  
ATOM    878  CA  THR A  60      -1.610  -5.767  -7.471  1.00 75.38           C  
ATOM    879  HA  THR A  60      -0.683  -6.329  -7.353  1.00 75.38           H  
ATOM    880  C   THR A  60      -1.706  -4.797  -6.311  1.00 75.38           C  
ATOM    881  CB  THR A  60      -1.489  -4.939  -8.752  1.00 75.38           C  
ATOM    882  HB  THR A  60      -0.892  -4.048  -8.557  1.00 75.38           H  
ATOM    883  O   THR A  60      -2.773  -4.398  -5.843  1.00 75.38           O  
ATOM    884  CG2 THR A  60      -0.798  -5.737  -9.848  1.00 75.38           C  
ATOM    885 HG21 THR A  60      -1.377  -6.629 -10.083  1.00 75.38           H  
ATOM    886 HG22 THR A  60       0.199  -6.032  -9.521  1.00 75.38           H  
ATOM    887 HG23 THR A  60      -0.698  -5.122 -10.742  1.00 75.38           H  
ATOM    888  OG1 THR A  60      -2.767  -4.550  -9.155  1.00 75.38           O  
ATOM    889  HG1 THR A  60      -2.722  -3.680  -9.557  1.00 75.38           H  
ATOM    890  N   CYS A  61      -0.530  -4.399  -5.857  1.00 69.52           N  
ATOM    891  H   CYS A  61       0.302  -4.782  -6.283  1.00 69.52           H  
ATOM    892  CA  CYS A  61      -0.371  -3.383  -4.856  1.00 69.52           C  
ATOM    893  HA  CYS A  61      -0.947  -3.682  -3.980  1.00 69.52           H  
ATOM    894  C   CYS A  61      -0.892  -2.037  -5.377  1.00 69.52           C  
ATOM    895  CB  CYS A  61       1.110  -3.347  -4.506  1.00 69.52           C  
ATOM    896  HB2 CYS A  61       1.413  -4.288  -4.047  1.00 69.52           H  
ATOM    897  HB3 CYS A  61       1.689  -3.184  -5.415  1.00 69.52           H  
ATOM    898  O   CYS A  61      -0.313  -1.516  -6.334  1.00 69.52           O  
ATOM    899  SG  CYS A  61       1.379  -1.986  -3.369  1.00 69.52           S  
ATOM    900  HG  CYS A  61       2.705  -2.118  -3.268  1.00 69.52           H  
ATOM    901  N   PRO A  62      -1.920  -1.442  -4.740  1.00 69.81           N  
ATOM    902  CA  PRO A  62      -2.461  -0.152  -5.150  1.00 69.81           C  
ATOM    903  HA  PRO A  62      -2.791  -0.200  -6.188  1.00 69.81           H  
ATOM    904  C   PRO A  62      -1.409   0.959  -5.025  1.00 69.81           C  
ATOM    905  CB  PRO A  62      -3.672   0.066  -4.225  1.00 69.81           C  
ATOM    906  HB2 PRO A  62      -3.836   1.117  -3.987  1.00 69.81           H  
ATOM    907  HB3 PRO A  62      -4.563  -0.358  -4.687  1.00 69.81           H  
ATOM    908  O   PRO A  62      -1.335   1.851  -5.859  1.00 69.81           O  
ATOM    909  CG  PRO A  62      -3.375  -0.758  -2.980  1.00 69.81           C  
ATOM    910  HG2 PRO A  62      -2.711  -0.218  -2.304  1.00 69.81           H  
ATOM    911  HG3 PRO A  62      -4.286  -1.061  -2.465  1.00 69.81           H  
ATOM    912  CD  PRO A  62      -2.637  -1.945  -3.577  1.00 69.81           C  
ATOM    913  HD2 PRO A  62      -3.354  -2.698  -3.904  1.00 69.81           H  
ATOM    914  HD3 PRO A  62      -1.959  -2.353  -2.827  1.00 69.81           H  
ATOM    915  N   THR A  63      -0.554   0.870  -4.006  1.00 69.02           N  
ATOM    916  H   THR A  63      -0.675   0.098  -3.366  1.00 69.02           H  
ATOM    917  CA  THR A  63       0.419   1.894  -3.608  1.00 69.02           C  
ATOM    918  HA  THR A  63      -0.082   2.850  -3.457  1.00 69.02           H  
ATOM    919  C   THR A  63       1.541   2.108  -4.612  1.00 69.02           C  
ATOM    920  CB  THR A  63       1.073   1.424  -2.310  1.00 69.02           C  
ATOM    921  HB  THR A  63       1.669   0.536  -2.519  1.00 69.02           H  
ATOM    922  O   THR A  63       1.959   3.235  -4.846  1.00 69.02           O  
ATOM    923  CG2 THR A  63       1.973   2.450  -1.676  1.00 69.02           C  
ATOM    924 HG21 THR A  63       2.428   2.072  -0.761  1.00 69.02           H  
ATOM    925 HG22 THR A  63       2.765   2.698  -2.382  1.00 69.02           H  
ATOM    926 HG23 THR A  63       1.383   3.336  -1.441  1.00 69.02           H  
ATOM    927  OG1 THR A  63       0.107   1.077  -1.362  1.00 69.02           O  
ATOM    928  HG1 THR A  63      -0.217   1.890  -0.966  1.00 69.02           H  
ATOM    929  N   CYS A  64       2.071   1.015  -5.155  1.00 71.02           N  
ATOM    930  H   CYS A  64       1.677   0.117  -4.910  1.00 71.02           H  
ATOM    931  CA  CYS A  64       3.164   1.029  -6.122  1.00 71.02           C  
ATOM    932  HA  CYS A  64       3.517   2.052  -6.258  1.00 71.02           H  
ATOM    933  C   CYS A  64       2.714   0.559  -7.507  1.00 71.02           C  
ATOM    934  CB  CYS A  64       4.330   0.211  -5.564  1.00 71.02           C  
ATOM    935  HB2 CYS A  64       4.606   0.611  -4.588  1.00 71.02           H  
ATOM    936  HB3 CYS A  64       5.185   0.309  -6.232  1.00 71.02           H  
ATOM    937  O   CYS A  64       3.560   0.286  -8.354  1.00 71.02           O  
ATOM    938  SG  CYS A  64       3.877  -1.534  -5.416  1.00 71.02           S  
ATOM    939  HG  CYS A  64       4.910  -1.887  -4.645  1.00 71.02           H  
ATOM    940  N   GLN A  65       1.401   0.419  -7.720  1.00 73.43           N  
ATOM    941  H   GLN A  65       0.767   0.674  -6.976  1.00 73.43           H  
ATOM    942  CA  GLN A  65       0.790  -0.016  -8.978  1.00 73.43           C  
ATOM    943  HA  GLN A  65      -0.238  -0.305  -8.758  1.00 73.43           H  
ATOM    944  C   GLN A  65       1.465  -1.277  -9.549  1.00 73.43           C  
ATOM    945  CB  GLN A  65       0.724   1.173  -9.952  1.00 73.43           C  
ATOM    946  HB2 GLN A  65       0.256   0.845 -10.880  1.00 73.43           H  
ATOM    947  HB3 GLN A  65       1.733   1.518 -10.179  1.00 73.43           H  
ATOM    948  O   GLN A  65       1.893  -1.316 -10.697  1.00 73.43           O  
ATOM    949  CG  GLN A  65      -0.097   2.338  -9.374  1.00 73.43           C  
ATOM    950  HG2 GLN A  65      -1.115   2.002  -9.177  1.00 73.43           H  
ATOM    951  HG3 GLN A  65       0.335   2.679  -8.433  1.00 73.43           H  
ATOM    952  CD  GLN A  65      -0.154   3.517 -10.334  1.00 73.43           C  
ATOM    953  NE2 GLN A  65       0.652   4.536 -10.125  1.00 73.43           N  
ATOM    954 HE21 GLN A  65       1.281   4.559  -9.336  1.00 73.43           H  
ATOM    955 HE22 GLN A  65       0.526   5.353 -10.705  1.00 73.43           H  
ATOM    956  OE1 GLN A  65      -0.928   3.528 -11.275  1.00 73.43           O  
ATOM    957  N   GLY A  66       1.643  -2.303  -8.711  1.00 75.40           N  
ATOM    958  H   GLY A  66       1.255  -2.217  -7.783  1.00 75.40           H  
ATOM    959  CA  GLY A  66       2.274  -3.565  -9.121  1.00 75.40           C  
ATOM    960  HA2 GLY A  66       1.971  -3.780 -10.146  1.00 75.40           H  
ATOM    961  HA3 GLY A  66       1.888  -4.380  -8.509  1.00 75.40           H  
ATOM    962  C   GLY A  66       3.811  -3.608  -9.099  1.00 75.40           C  
ATOM    963  O   GLY A  66       4.376  -4.697  -9.097  1.00 75.40           O  
ATOM    964  N   THR A  67       4.515  -2.473  -9.038  1.00 72.81           N  
ATOM    965  H   THR A  67       4.006  -1.601  -9.065  1.00 72.81           H  
ATOM    966  CA  THR A  67       5.989  -2.423  -9.220  1.00 72.81           C  
ATOM    967  HA  THR A  67       6.258  -3.063 -10.060  1.00 72.81           H  
ATOM    968  C   THR A  67       6.813  -2.895  -8.017  1.00 72.81           C  
ATOM    969  CB  THR A  67       6.458  -1.001  -9.543  1.00 72.81           C  
ATOM    970  HB  THR A  67       7.535  -1.014  -9.712  1.00 72.81           H  
ATOM    971  O   THR A  67       8.025  -3.080  -8.117  1.00 72.81           O  
ATOM    972  CG2 THR A  67       5.789  -0.376 -10.764  1.00 72.81           C  
ATOM    973 HG21 THR A  67       6.003  -0.981 -11.645  1.00 72.81           H  
ATOM    974 HG22 THR A  67       4.708  -0.314 -10.636  1.00 72.81           H  
ATOM    975 HG23 THR A  67       6.185   0.627 -10.922  1.00 72.81           H  
ATOM    976  OG1 THR A  67       6.194  -0.192  -8.434  1.00 72.81           O  
ATOM    977  HG1 THR A  67       5.306   0.156  -8.543  1.00 72.81           H  
ATOM    978  N   GLY A  68       6.191  -3.009  -6.844  1.00 74.39           N  
ATOM    979  H   GLY A  68       5.200  -2.815  -6.839  1.00 74.39           H  
ATOM    980  CA  GLY A  68       6.873  -3.300  -5.584  1.00 74.39           C  
ATOM    981  HA2 GLY A  68       7.540  -4.143  -5.761  1.00 74.39           H  
ATOM    982  HA3 GLY A  68       6.143  -3.583  -4.826  1.00 74.39           H  
ATOM    983  C   GLY A  68       7.723  -2.155  -5.026  1.00 74.39           C  
ATOM    984  O   GLY A  68       8.212  -2.263  -3.906  1.00 74.39           O  
ATOM    985  N   ARG A  69       7.888  -1.037  -5.738  1.00 75.21           N  
ATOM    986  H   ARG A  69       7.421  -0.962  -6.630  1.00 75.21           H  
ATOM    987  CA  ARG A  69       8.811   0.055  -5.382  1.00 75.21           C  
ATOM    988  HA  ARG A  69       9.050   0.021  -4.319  1.00 75.21           H  
ATOM    989  C   ARG A  69       8.166   1.408  -5.645  1.00 75.21           C  
ATOM    990  CB  ARG A  69      10.113  -0.089  -6.188  1.00 75.21           C  
ATOM    991  HB2 ARG A  69       9.879  -0.047  -7.252  1.00 75.21           H  
ATOM    992  HB3 ARG A  69      10.773   0.745  -5.947  1.00 75.21           H  
ATOM    993  O   ARG A  69       7.264   1.511  -6.461  1.00 75.21           O  
ATOM    994  CG  ARG A  69      10.849  -1.402  -5.883  1.00 75.21           C  
ATOM    995  HG2 ARG A  69      11.101  -1.437  -4.824  1.00 75.21           H  
ATOM    996  HG3 ARG A  69      10.211  -2.251  -6.127  1.00 75.21           H  
ATOM    997  CD  ARG A  69      12.127  -1.527  -6.710  1.00 75.21           C  
ATOM    998  HD2 ARG A  69      12.797  -0.707  -6.452  1.00 75.21           H  
ATOM    999  HD3 ARG A  69      11.871  -1.465  -7.768  1.00 75.21           H  
ATOM   1000  NE  ARG A  69      12.783  -2.819  -6.435  1.00 75.21           N  
ATOM   1001  HE  ARG A  69      12.304  -3.447  -5.805  1.00 75.21           H  
ATOM   1002  NH1 ARG A  69      14.664  -2.506  -7.702  1.00 75.21           N  
ATOM   1003 HH11 ARG A  69      14.250  -1.657  -8.060  1.00 75.21           H  
ATOM   1004 HH12 ARG A  69      15.541  -2.859  -8.058  1.00 75.21           H  
ATOM   1005  NH2 ARG A  69      14.480  -4.325  -6.406  1.00 75.21           N  
ATOM   1006 HH21 ARG A  69      15.405  -4.632  -6.673  1.00 75.21           H  
ATOM   1007 HH22 ARG A  69      14.055  -4.793  -5.618  1.00 75.21           H  
ATOM   1008  CZ  ARG A  69      13.967  -3.215  -6.856  1.00 75.21           C  
ATOM   1009  N   ILE A  70       8.602   2.448  -4.949  1.00 72.64           N  
ATOM   1010  H   ILE A  70       9.360   2.316  -4.295  1.00 72.64           H  
ATOM   1011  CA  ILE A  70       8.130   3.816  -5.176  1.00 72.64           C  
ATOM   1012  HA  ILE A  70       7.601   3.844  -6.129  1.00 72.64           H  
ATOM   1013  C   ILE A  70       9.340   4.735  -5.262  1.00 72.64           C  
ATOM   1014  CB  ILE A  70       7.134   4.289  -4.098  1.00 72.64           C  
ATOM   1015  HB  ILE A  70       7.627   4.292  -3.126  1.00 72.64           H  
ATOM   1016  O   ILE A  70      10.280   4.558  -4.478  1.00 72.64           O  
ATOM   1017  CG1 ILE A  70       5.895   3.376  -4.077  1.00 72.64           C  
ATOM   1018 HG12 ILE A  70       4.996   3.954  -3.864  1.00 72.64           H  
ATOM   1019 HG13 ILE A  70       5.720   2.933  -5.057  1.00 72.64           H  
ATOM   1020  CG2 ILE A  70       6.625   5.714  -4.367  1.00 72.64           C  
ATOM   1021 HG21 ILE A  70       7.440   6.437  -4.331  1.00 72.64           H  
ATOM   1022 HG22 ILE A  70       5.898   6.012  -3.611  1.00 72.64           H  
ATOM   1023 HG23 ILE A  70       6.134   5.766  -5.339  1.00 72.64           H  
ATOM   1024  CD1 ILE A  70       6.033   2.290  -3.026  1.00 72.64           C  
ATOM   1025 HD11 ILE A  70       5.046   1.852  -2.879  1.00 72.64           H  
ATOM   1026 HD12 ILE A  70       6.737   1.531  -3.367  1.00 72.64           H  
ATOM   1027 HD13 ILE A  70       6.398   2.700  -2.084  1.00 72.64           H  
ATOM   1028  N   PRO A  71       9.335   5.709  -6.185  1.00 68.33           N  
ATOM   1029  CA  PRO A  71      10.344   6.751  -6.214  1.00 68.33           C  
ATOM   1030  HA  PRO A  71      11.280   6.282  -6.517  1.00 68.33           H  
ATOM   1031  C   PRO A  71      10.517   7.439  -4.852  1.00 68.33           C  
ATOM   1032  CB  PRO A  71       9.906   7.724  -7.311  1.00 68.33           C  
ATOM   1033  HB2 PRO A  71       9.239   8.485  -6.904  1.00 68.33           H  
ATOM   1034  HB3 PRO A  71      10.762   8.191  -7.799  1.00 68.33           H  
ATOM   1035  O   PRO A  71       9.546   7.727  -4.145  1.00 68.33           O  
ATOM   1036  CG  PRO A  71       9.128   6.824  -8.269  1.00 68.33           C  
ATOM   1037  HG2 PRO A  71       9.824   6.269  -8.898  1.00 68.33           H  
ATOM   1038  HG3 PRO A  71       8.423   7.387  -8.881  1.00 68.33           H  
ATOM   1039  CD  PRO A  71       8.422   5.871  -7.313  1.00 68.33           C  
ATOM   1040  HD2 PRO A  71       8.227   4.926  -7.821  1.00 68.33           H  
ATOM   1041  HD3 PRO A  71       7.491   6.329  -6.981  1.00 68.33           H  
ATOM   1042  N   ARG A  72      11.764   7.726  -4.473  1.00 62.71           N  
ATOM   1043  H   ARG A  72      12.507   7.515  -5.124  1.00 62.71           H  
ATOM   1044  CA  ARG A  72      12.057   8.538  -3.285  1.00 62.71           C  
ATOM   1045  HA  ARG A  72      11.577   8.074  -2.423  1.00 62.71           H  
ATOM   1046  C   ARG A  72      11.436   9.924  -3.423  1.00 62.71           C  
ATOM   1047  CB  ARG A  72      13.562   8.637  -3.014  1.00 62.71           C  
ATOM   1048  HB2 ARG A  72      13.739   9.435  -2.293  1.00 62.71           H  
ATOM   1049  HB3 ARG A  72      14.095   8.871  -3.935  1.00 62.71           H  
ATOM   1050  O   ARG A  72      11.252  10.436  -4.524  1.00 62.71           O  
ATOM   1051  CG  ARG A  72      14.081   7.331  -2.413  1.00 62.71           C  
ATOM   1052  HG2 ARG A  72      13.985   6.541  -3.158  1.00 62.71           H  
ATOM   1053  HG3 ARG A  72      13.476   7.079  -1.542  1.00 62.71           H  
ATOM   1054  CD  ARG A  72      15.538   7.465  -1.966  1.00 62.71           C  
ATOM   1055  HD2 ARG A  72      15.575   7.804  -0.931  1.00 62.71           H  
ATOM   1056  HD3 ARG A  72      16.026   8.222  -2.580  1.00 62.71           H  
ATOM   1057  NE  ARG A  72      16.263   6.197  -2.153  1.00 62.71           N  
ATOM   1058  HE  ARG A  72      16.739   6.126  -3.041  1.00 62.71           H  
ATOM   1059  NH1 ARG A  72      16.014   5.269  -0.081  1.00 62.71           N  
ATOM   1060 HH11 ARG A  72      15.491   6.090   0.189  1.00 62.71           H  
ATOM   1061 HH12 ARG A  72      16.090   4.481   0.547  1.00 62.71           H  
ATOM   1062  NH2 ARG A  72      17.040   4.118  -1.712  1.00 62.71           N  
ATOM   1063 HH21 ARG A  72      17.144   3.965  -2.705  1.00 62.71           H  
ATOM   1064 HH22 ARG A  72      17.136   3.316  -1.106  1.00 62.71           H  
ATOM   1065  CZ  ARG A  72      16.438   5.202  -1.313  1.00 62.71           C  
ATOM   1066  N   GLY A  73      11.058  10.521  -2.299  1.00 59.26           N  
ATOM   1067  H   GLY A  73      11.282  10.048  -1.435  1.00 59.26           H  
ATOM   1068  CA  GLY A  73      10.324  11.793  -2.260  1.00 59.26           C  
ATOM   1069  HA2 GLY A  73      10.413  12.223  -1.262  1.00 59.26           H  
ATOM   1070  HA3 GLY A  73      10.773  12.486  -2.972  1.00 59.26           H  
ATOM   1071  C   GLY A  73       8.833  11.657  -2.601  1.00 59.26           C  
ATOM   1072  O   GLY A  73       7.997  12.177  -1.858  1.00 59.26           O  
ATOM   1073  N   GLN A  74       8.466  10.843  -3.602  1.00 55.11           N  
ATOM   1074  H   GLN A  74       9.180  10.450  -4.198  1.00 55.11           H  
ATOM   1075  CA  GLN A  74       7.100  10.307  -3.688  1.00 55.11           C  
ATOM   1076  HA  GLN A  74       6.407  11.141  -3.572  1.00 55.11           H  
ATOM   1077  C   GLN A  74       6.791   9.345  -2.530  1.00 55.11           C  
ATOM   1078  CB  GLN A  74       6.796   9.663  -5.049  1.00 55.11           C  
ATOM   1079  HB2 GLN A  74       7.529   8.889  -5.277  1.00 55.11           H  
ATOM   1080  HB3 GLN A  74       5.814   9.194  -4.994  1.00 55.11           H  
ATOM   1081  O   GLN A  74       5.634   9.040  -2.295  1.00 55.11           O  
ATOM   1082  CG  GLN A  74       6.763  10.699  -6.180  1.00 55.11           C  
ATOM   1083  HG2 GLN A  74       6.195  11.572  -5.858  1.00 55.11           H  
ATOM   1084  HG3 GLN A  74       7.778  11.020  -6.416  1.00 55.11           H  
ATOM   1085  CD  GLN A  74       6.124  10.125  -7.438  1.00 55.11           C  
ATOM   1086  NE2 GLN A  74       4.993  10.642  -7.867  1.00 55.11           N  
ATOM   1087 HE21 GLN A  74       4.603  10.261  -8.717  1.00 55.11           H  
ATOM   1088 HE22 GLN A  74       4.491  11.329  -7.321  1.00 55.11           H  
ATOM   1089  OE1 GLN A  74       6.623   9.184  -8.032  1.00 55.11           O  
ATOM   1090  N   GLU A  75       7.772   8.968  -1.708  1.00 54.16           N  
ATOM   1091  H   GLU A  75       8.721   9.141  -2.009  1.00 54.16           H  
ATOM   1092  CA  GLU A  75       7.580   8.275  -0.425  1.00 54.16           C  
ATOM   1093  HA  GLU A  75       7.089   7.325  -0.637  1.00 54.16           H  
ATOM   1094  C   GLU A  75       6.728   9.025   0.617  1.00 54.16           C  
ATOM   1095  CB  GLU A  75       8.942   7.942   0.182  1.00 54.16           C  
ATOM   1096  HB2 GLU A  75       8.820   7.199   0.970  1.00 54.16           H  
ATOM   1097  HB3 GLU A  75       9.569   7.508  -0.597  1.00 54.16           H  
ATOM   1098  O   GLU A  75       6.295   8.429   1.593  1.00 54.16           O  
ATOM   1099  CG  GLU A  75       9.605   9.196   0.774  1.00 54.16           C  
ATOM   1100  HG2 GLU A  75       9.456  10.044   0.105  1.00 54.16           H  
ATOM   1101  HG3 GLU A  75       9.139   9.439   1.729  1.00 54.16           H  
ATOM   1102  CD  GLU A  75      11.102   8.991   0.954  1.00 54.16           C  
ATOM   1103  OE1 GLU A  75      11.584   9.118   2.098  1.00 54.16           O  
ATOM   1104  OE2 GLU A  75      11.764   8.769  -0.088  1.00 54.16           O  
ATOM   1105  N   ASN A  76       6.485  10.327   0.449  1.00 49.47           N  
ATOM   1106  H   ASN A  76       6.950  10.805  -0.309  1.00 49.47           H  
ATOM   1107  CA  ASN A  76       5.489  11.045   1.252  1.00 49.47           C  
ATOM   1108  HA  ASN A  76       5.288  10.499   2.174  1.00 49.47           H  
ATOM   1109  C   ASN A  76       4.152  11.144   0.524  1.00 49.47           C  
ATOM   1110  CB  ASN A  76       6.031  12.423   1.635  1.00 49.47           C  
ATOM   1111  HB2 ASN A  76       6.427  12.925   0.752  1.00 49.47           H  
ATOM   1112  HB3 ASN A  76       5.222  13.027   2.046  1.00 49.47           H  
ATOM   1113  O   ASN A  76       3.112  11.180   1.169  1.00 49.47           O  
ATOM   1114  CG  ASN A  76       7.096  12.306   2.704  1.00 49.47           C  
ATOM   1115  ND2 ASN A  76       8.263  12.854   2.475  1.00 49.47           N  
ATOM   1116 HD21 ASN A  76       8.980  12.652   3.157  1.00 49.47           H  
ATOM   1117 HD22 ASN A  76       8.476  13.243   1.567  1.00 49.47           H  
ATOM   1118  OD1 ASN A  76       6.882  11.749   3.765  1.00 49.47           O  
ATOM   1119  N   GLN A  77       4.167  11.122  -0.810  1.00 48.60           N  
ATOM   1120  H   GLN A  77       5.055  11.022  -1.279  1.00 48.60           H  
ATOM   1121  CA  GLN A  77       2.963  10.863  -1.596  1.00 48.60           C  
ATOM   1122  HA  GLN A  77       2.154  11.491  -1.225  1.00 48.60           H  
ATOM   1123  C   GLN A  77       2.515   9.414  -1.444  1.00 48.60           C  
ATOM   1124  CB  GLN A  77       3.179  11.187  -3.074  1.00 48.60           C  
ATOM   1125  HB2 GLN A  77       2.258  10.976  -3.618  1.00 48.60           H  
ATOM   1126  HB3 GLN A  77       3.962  10.547  -3.480  1.00 48.60           H  
ATOM   1127  O   GLN A  77       1.360   9.147  -1.734  1.00 48.60           O  
ATOM   1128  CG  GLN A  77       3.559  12.655  -3.302  1.00 48.60           C  
ATOM   1129  HG2 GLN A  77       4.435  12.909  -2.705  1.00 48.60           H  
ATOM   1130  HG3 GLN A  77       2.732  13.298  -3.002  1.00 48.60           H  
ATOM   1131  CD  GLN A  77       3.890  12.923  -4.764  1.00 48.60           C  
ATOM   1132  NE2 GLN A  77       4.660  13.944  -5.056  1.00 48.60           N  
ATOM   1133 HE21 GLN A  77       4.954  14.601  -4.347  1.00 48.60           H  
ATOM   1134 HE22 GLN A  77       4.753  14.137  -6.043  1.00 48.60           H  
ATOM   1135  OE1 GLN A  77       3.516  12.203  -5.671  1.00 48.60           O  
ATOM   1136  N   LEU A  78       3.362   8.514  -0.919  1.00 47.18           N  
ATOM   1137  H   LEU A  78       4.341   8.761  -0.900  1.00 47.18           H  
ATOM   1138  CA  LEU A  78       2.970   7.229  -0.363  1.00 47.18           C  
ATOM   1139  HA  LEU A  78       2.491   6.650  -1.152  1.00 47.18           H  
ATOM   1140  C   LEU A  78       1.972   7.446   0.742  1.00 47.18           C  
ATOM   1141  CB  LEU A  78       4.129   6.418   0.233  1.00 47.18           C  
ATOM   1142  HB2 LEU A  78       3.723   5.654   0.896  1.00 47.18           H  
ATOM   1143  HB3 LEU A  78       4.716   7.062   0.888  1.00 47.18           H  
ATOM   1144  O   LEU A  78       2.317   7.458   1.915  1.00 47.18           O  
ATOM   1145  CG  LEU A  78       5.006   5.705  -0.775  1.00 47.18           C  
ATOM   1146  HG  LEU A  78       5.429   6.416  -1.484  1.00 47.18           H  
ATOM   1147  CD1 LEU A  78       6.118   4.934  -0.057  1.00 47.18           C  
ATOM   1148 HD11 LEU A  78       6.636   5.590   0.643  1.00 47.18           H  
ATOM   1149 HD12 LEU A  78       6.841   4.568  -0.786  1.00 47.18           H  
ATOM   1150 HD13 LEU A  78       5.697   4.100   0.505  1.00 47.18           H  
ATOM   1151  CD2 LEU A  78       4.087   4.739  -1.493  1.00 47.18           C  
ATOM   1152 HD21 LEU A  78       3.720   5.192  -2.414  1.00 47.18           H  
ATOM   1153 HD22 LEU A  78       4.615   3.808  -1.697  1.00 47.18           H  
ATOM   1154 HD23 LEU A  78       3.243   4.482  -0.853  1.00 47.18           H  
ATOM   1155  N   VAL A  79       0.711   7.543   0.368  1.00 47.53           N  
ATOM   1156  H   VAL A  79       0.614   8.155  -0.430  1.00 47.53           H  
ATOM   1157  CA  VAL A  79      -0.121   6.362   0.178  1.00 47.53           C  
ATOM   1158  HA  VAL A  79      -1.037   6.675   0.678  1.00 47.53           H  
ATOM   1159  C   VAL A  79       0.250   5.064   0.960  1.00 47.53           C  
ATOM   1160  CB  VAL A  79      -0.574   6.233  -1.296  1.00 47.53           C  
ATOM   1161  HB  VAL A  79      -1.229   5.362  -1.324  1.00 47.53           H  
ATOM   1162  O   VAL A  79      -0.009   3.953   0.504  1.00 47.53           O  
ATOM   1163  CG1 VAL A  79      -1.426   7.457  -1.694  1.00 47.53           C  
ATOM   1164 HG11 VAL A  79      -0.842   8.377  -1.734  1.00 47.53           H  
ATOM   1165 HG12 VAL A  79      -1.857   7.301  -2.683  1.00 47.53           H  
ATOM   1166 HG13 VAL A  79      -2.231   7.620  -0.978  1.00 47.53           H  
ATOM   1167  CG2 VAL A  79       0.455   6.015  -2.408  1.00 47.53           C  
ATOM   1168 HG21 VAL A  79       0.951   6.948  -2.679  1.00 47.53           H  
ATOM   1169 HG22 VAL A  79       1.204   5.282  -2.108  1.00 47.53           H  
ATOM   1170 HG23 VAL A  79      -0.045   5.646  -3.304  1.00 47.53           H  
ATOM   1171  N   ALA A  80       0.815   5.218   2.165  1.00 46.14           N  
ATOM   1172  H   ALA A  80       0.960   6.175   2.455  1.00 46.14           H  
ATOM   1173  CA  ALA A  80       0.996   4.255   3.236  1.00 46.14           C  
ATOM   1174  HA  ALA A  80       1.508   3.384   2.827  1.00 46.14           H  
ATOM   1175  C   ALA A  80      -0.341   3.809   3.794  1.00 46.14           C  
ATOM   1176  CB  ALA A  80       1.852   4.853   4.360  1.00 46.14           C  
ATOM   1177  HB1 ALA A  80       1.945   4.150   5.187  1.00 46.14           H  
ATOM   1178  HB2 ALA A  80       2.845   5.082   3.971  1.00 46.14           H  
ATOM   1179  HB3 ALA A  80       1.403   5.781   4.715  1.00 46.14           H  
ATOM   1180  O   ALA A  80      -1.373   4.470   3.729  1.00 46.14           O  
ATOM   1181  N   LEU A  81      -0.296   2.609   4.312  1.00 46.84           N  
ATOM   1182  H   LEU A  81       0.602   2.162   4.427  1.00 46.84           H  
ATOM   1183  CA  LEU A  81      -1.440   1.768   4.233  1.00 46.84           C  
ATOM   1184  HA  LEU A  81      -2.023   2.033   3.351  1.00 46.84           H  
ATOM   1185  C   LEU A  81      -2.397   1.908   5.454  1.00 46.84           C  
ATOM   1186  CB  LEU A  81      -0.817   0.391   4.035  1.00 46.84           C  
ATOM   1187  HB2 LEU A  81      -1.731  -0.191   3.913  1.00 46.84           H  
ATOM   1188  HB3 LEU A  81      -0.292   0.099   4.944  1.00 46.84           H  
ATOM   1189  O   LEU A  81      -1.947   1.875   6.596  1.00 46.84           O  
ATOM   1190  CG  LEU A  81      -0.054  -0.138   2.825  1.00 46.84           C  
ATOM   1191  HG  LEU A  81       1.007   0.072   2.964  1.00 46.84           H  
ATOM   1192  CD1 LEU A  81      -0.313  -1.663   2.978  1.00 46.84           C  
ATOM   1193 HD11 LEU A  81       0.241  -2.342   2.330  1.00 46.84           H  
ATOM   1194 HD12 LEU A  81      -1.362  -1.883   2.781  1.00 46.84           H  
ATOM   1195 HD13 LEU A  81      -0.025  -1.970   3.983  1.00 46.84           H  
ATOM   1196  CD2 LEU A  81      -0.530   0.528   1.527  1.00 46.84           C  
ATOM   1197 HD21 LEU A  81      -0.786  -0.209   0.765  1.00 46.84           H  
ATOM   1198 HD22 LEU A  81       0.237   1.231   1.203  1.00 46.84           H  
ATOM   1199 HD23 LEU A  81      -1.394   1.182   1.647  1.00 46.84           H  
ATOM   1200  N   ILE A  82      -3.723   1.981   5.234  1.00 49.07           N  
ATOM   1201  H   ILE A  82      -3.975   2.176   4.276  1.00 49.07           H  
ATOM   1202  CA  ILE A  82      -4.851   2.008   6.212  1.00 49.07           C  
ATOM   1203  HA  ILE A  82      -4.540   1.599   7.173  1.00 49.07           H  
ATOM   1204  C   ILE A  82      -6.103   1.212   5.702  1.00 49.07           C  
ATOM   1205  CB  ILE A  82      -5.172   3.511   6.414  1.00 49.07           C  
ATOM   1206  HB  ILE A  82      -5.204   3.987   5.433  1.00 49.07           H  
ATOM   1207  O   ILE A  82      -6.664   1.698   4.731  1.00 49.07           O  
ATOM   1208  CG1 ILE A  82      -4.034   4.157   7.246  1.00 49.07           C  
ATOM   1209 HG12 ILE A  82      -3.133   4.180   6.633  1.00 49.07           H  
ATOM   1210 HG13 ILE A  82      -3.826   3.515   8.102  1.00 49.07           H  
ATOM   1211  CG2 ILE A  82      -6.533   3.744   7.075  1.00 49.07           C  
ATOM   1212 HG21 ILE A  82      -6.519   3.349   8.090  1.00 49.07           H  
ATOM   1213 HG22 ILE A  82      -7.325   3.263   6.501  1.00 49.07           H  
ATOM   1214 HG23 ILE A  82      -6.776   4.806   7.073  1.00 49.07           H  
ATOM   1215  CD1 ILE A  82      -4.216   5.586   7.774  1.00 49.07           C  
ATOM   1216 HD11 ILE A  82      -3.504   5.780   8.576  1.00 49.07           H  
ATOM   1217 HD12 ILE A  82      -3.989   6.295   6.979  1.00 49.07           H  
ATOM   1218 HD13 ILE A  82      -5.212   5.763   8.181  1.00 49.07           H  
ATOM   1219  N   PRO A  83      -6.580   0.062   6.267  1.00 48.61           N  
ATOM   1220  CA  PRO A  83      -7.507  -0.918   5.609  1.00 48.61           C  
ATOM   1221  HA  PRO A  83      -6.944  -1.607   4.981  1.00 48.61           H  
ATOM   1222  C   PRO A  83      -8.642  -0.300   4.769  1.00 48.61           C  
ATOM   1223  CB  PRO A  83      -8.125  -1.720   6.771  1.00 48.61           C  
ATOM   1224  HB2 PRO A  83      -8.364  -2.752   6.514  1.00 48.61           H  
ATOM   1225  HB3 PRO A  83      -9.025  -1.231   7.142  1.00 48.61           H  
ATOM   1226  O   PRO A  83      -9.185   0.703   5.213  1.00 48.61           O  
ATOM   1227  CG  PRO A  83      -7.061  -1.701   7.852  1.00 48.61           C  
ATOM   1228  HG2 PRO A  83      -6.343  -2.500   7.667  1.00 48.61           H  
ATOM   1229  HG3 PRO A  83      -7.499  -1.815   8.843  1.00 48.61           H  
ATOM   1230  CD  PRO A  83      -6.440  -0.318   7.672  1.00 48.61           C  
ATOM   1231  HD2 PRO A  83      -7.014   0.387   8.273  1.00 48.61           H  
ATOM   1232  HD3 PRO A  83      -5.438  -0.272   8.099  1.00 48.61           H  
ATOM   1233  N   TYR A  84      -9.100  -0.869   3.637  1.00 50.75           N  
ATOM   1234  H   TYR A  84      -8.661  -1.711   3.291  1.00 50.75           H  
ATOM   1235  CA  TYR A  84     -10.214  -0.234   2.876  1.00 50.75           C  
ATOM   1236  HA  TYR A  84      -9.868   0.756   2.577  1.00 50.75           H  
ATOM   1237  C   TYR A  84     -11.488  -0.033   3.732  1.00 50.75           C  
ATOM   1238  CB  TYR A  84     -10.554  -0.946   1.557  1.00 50.75           C  
ATOM   1239  HB2 TYR A  84      -9.630  -1.159   1.019  1.00 50.75           H  
ATOM   1240  HB3 TYR A  84     -11.042  -1.898   1.769  1.00 50.75           H  
ATOM   1241  O   TYR A  84     -12.232   0.935   3.575  1.00 50.75           O  
ATOM   1242  CG  TYR A  84     -11.456  -0.088   0.666  1.00 50.75           C  
ATOM   1243  CD1 TYR A  84     -12.861  -0.174   0.771  1.00 50.75           C  
ATOM   1244  HD1 TYR A  84     -13.303  -0.891   1.447  1.00 50.75           H  
ATOM   1245  CD2 TYR A  84     -10.888   0.856  -0.215  1.00 50.75           C  
ATOM   1246  HD2 TYR A  84      -9.813   0.925  -0.298  1.00 50.75           H  
ATOM   1247  CE1 TYR A  84     -13.688   0.687   0.021  1.00 50.75           C  
ATOM   1248  HE1 TYR A  84     -14.763   0.627   0.107  1.00 50.75           H  
ATOM   1249  CE2 TYR A  84     -11.711   1.709  -0.980  1.00 50.75           C  
ATOM   1250  HE2 TYR A  84     -11.264   2.423  -1.656  1.00 50.75           H  
ATOM   1251  OH  TYR A  84     -13.917   2.459  -1.580  1.00 50.75           O  
ATOM   1252  HH  TYR A  84     -13.404   3.002  -2.183  1.00 50.75           H  
ATOM   1253  CZ  TYR A  84     -13.116   1.630  -0.856  1.00 50.75           C  
ATOM   1254  N   SER A  85     -11.704  -0.916   4.708  1.00 50.23           N  
ATOM   1255  H   SER A  85     -11.041  -1.671   4.812  1.00 50.23           H  
ATOM   1256  CA  SER A  85     -12.769  -0.832   5.715  1.00 50.23           C  
ATOM   1257  HA  SER A  85     -13.673  -0.460   5.233  1.00 50.23           H  
ATOM   1258  C   SER A  85     -12.475   0.109   6.900  1.00 50.23           C  
ATOM   1259  CB  SER A  85     -13.050  -2.248   6.224  1.00 50.23           C  
ATOM   1260  HB2 SER A  85     -13.794  -2.216   7.019  1.00 50.23           H  
ATOM   1261  HB3 SER A  85     -13.439  -2.849   5.402  1.00 50.23           H  
ATOM   1262  O   SER A  85     -13.333   0.298   7.765  1.00 50.23           O  
ATOM   1263  OG  SER A  85     -11.854  -2.839   6.704  1.00 50.23           O  
ATOM   1264  HG  SER A  85     -12.029  -3.751   6.949  1.00 50.23           H  
ATOM   1265  N   ASP A  86     -11.286   0.708   6.981  1.00 53.84           N  
ATOM   1266  H   ASP A  86     -10.639   0.590   6.215  1.00 53.84           H  
ATOM   1267  CA  ASP A  86     -10.854   1.533   8.106  1.00 53.84           C  
ATOM   1268  HA  ASP A  86     -11.029   0.956   9.014  1.00 53.84           H  
ATOM   1269  C   ASP A  86     -11.649   2.836   8.188  1.00 53.84           C  
ATOM   1270  CB  ASP A  86      -9.353   1.825   8.034  1.00 53.84           C  
ATOM   1271  HB2 ASP A  86      -9.187   2.531   7.220  1.00 53.84           H  
ATOM   1272  HB3 ASP A  86      -8.867   0.881   7.787  1.00 53.84           H  
ATOM   1273  O   ASP A  86     -11.772   3.627   7.248  1.00 53.84           O  
ATOM   1274  CG  ASP A  86      -8.735   2.388   9.328  1.00 53.84           C  
ATOM   1275  OD1 ASP A  86      -9.253   3.379   9.880  1.00 53.84           O  
ATOM   1276  OD2 ASP A  86      -7.674   1.923   9.794  1.00 53.84           O  
ATOM   1277  N   GLN A  87     -12.119   3.110   9.398  1.00 53.53           N  
ATOM   1278  H   GLN A  87     -11.951   2.417  10.113  1.00 53.53           H  
ATOM   1279  CA  GLN A  87     -12.776   4.352   9.783  1.00 53.53           C  
ATOM   1280  HA  GLN A  87     -13.744   4.380   9.282  1.00 53.53           H  
ATOM   1281  C   GLN A  87     -12.023   5.642   9.388  1.00 53.53           C  
ATOM   1282  CB  GLN A  87     -13.024   4.298  11.297  1.00 53.53           C  
ATOM   1283  HB2 GLN A  87     -13.557   5.200  11.599  1.00 53.53           H  
ATOM   1284  HB3 GLN A  87     -13.659   3.440  11.519  1.00 53.53           H  
ATOM   1285  O   GLN A  87     -12.662   6.682   9.251  1.00 53.53           O  
ATOM   1286  CG  GLN A  87     -11.723   4.181  12.115  1.00 53.53           C  
ATOM   1287  HG2 GLN A  87     -11.092   5.051  11.933  1.00 53.53           H  
ATOM   1288  HG3 GLN A  87     -11.172   3.292  11.808  1.00 53.53           H  
ATOM   1289  CD  GLN A  87     -11.956   4.080  13.615  1.00 53.53           C  
ATOM   1290  NE2 GLN A  87     -10.944   3.723  14.375  1.00 53.53           N  
ATOM   1291 HE21 GLN A  87     -10.123   3.349  13.921  1.00 53.53           H  
ATOM   1292 HE22 GLN A  87     -11.201   3.438  15.309  1.00 53.53           H  
ATOM   1293  OE1 GLN A  87     -13.023   4.335  14.145  1.00 53.53           O  
ATOM   1294  N   ARG A  88     -10.697   5.599   9.201  1.00 50.10           N  
ATOM   1295  H   ARG A  88     -10.257   4.703   9.350  1.00 50.10           H  
ATOM   1296  CA  ARG A  88      -9.821   6.710   8.781  1.00 50.10           C  
ATOM   1297  HA  ARG A  88     -10.125   7.623   9.292  1.00 50.10           H  
ATOM   1298  C   ARG A  88      -9.888   7.016   7.279  1.00 50.10           C  
ATOM   1299  CB  ARG A  88      -8.370   6.363   9.158  1.00 50.10           C  
ATOM   1300  HB2 ARG A  88      -8.121   5.407   8.696  1.00 50.10           H  
ATOM   1301  HB3 ARG A  88      -7.705   7.120   8.742  1.00 50.10           H  
ATOM   1302  O   ARG A  88      -9.527   8.129   6.885  1.00 50.10           O  
ATOM   1303  CG  ARG A  88      -8.107   6.266  10.669  1.00 50.10           C  
ATOM   1304  HG2 ARG A  88      -8.281   7.247  11.113  1.00 50.10           H  
ATOM   1305  HG3 ARG A  88      -8.783   5.552  11.139  1.00 50.10           H  
ATOM   1306  CD  ARG A  88      -6.656   5.851  10.952  1.00 50.10           C  
ATOM   1307  HD2 ARG A  88      -5.996   6.488  10.362  1.00 50.10           H  
ATOM   1308  HD3 ARG A  88      -6.443   6.019  12.007  1.00 50.10           H  
ATOM   1309  NE  ARG A  88      -6.383   4.437  10.635  1.00 50.10           N  
ATOM   1310  HE  ARG A  88      -7.160   3.837  10.399  1.00 50.10           H  
ATOM   1311  NH1 ARG A  88      -4.094   4.508  10.887  1.00 50.10           N  
ATOM   1312 HH11 ARG A  88      -3.205   4.034  10.813  1.00 50.10           H  
ATOM   1313 HH12 ARG A  88      -4.128   5.508  11.029  1.00 50.10           H  
ATOM   1314  NH2 ARG A  88      -5.104   2.595  10.326  1.00 50.10           N  
ATOM   1315 HH21 ARG A  88      -5.967   2.114  10.120  1.00 50.10           H  
ATOM   1316 HH22 ARG A  88      -4.220   2.111  10.255  1.00 50.10           H  
ATOM   1317  CZ  ARG A  88      -5.195   3.857  10.617  1.00 50.10           C  
ATOM   1318  N   LEU A  89     -10.338   6.065   6.456  1.00 50.99           N  
ATOM   1319  H   LEU A  89     -10.576   5.163   6.844  1.00 50.99           H  
ATOM   1320  CA  LEU A  89     -10.639   6.290   5.037  1.00 50.99           C  
ATOM   1321  HA  LEU A  89      -9.948   7.018   4.613  1.00 50.99           H  
ATOM   1322  C   LEU A  89     -12.041   6.814   4.805  1.00 50.99           C  
ATOM   1323  CB  LEU A  89     -10.570   4.990   4.244  1.00 50.99           C  
ATOM   1324  HB2 LEU A  89     -11.286   4.291   4.678  1.00 50.99           H  
ATOM   1325  HB3 LEU A  89     -10.893   5.194   3.223  1.00 50.99           H  
ATOM   1326  O   LEU A  89     -12.267   7.461   3.783  1.00 50.99           O  
ATOM   1327  CG  LEU A  89      -9.208   4.316   4.175  1.00 50.99           C  
ATOM   1328  HG  LEU A  89      -8.892   4.041   5.181  1.00 50.99           H  
ATOM   1329  CD1 LEU A  89      -9.444   3.078   3.342  1.00 50.99           C  
ATOM   1330 HD11 LEU A  89     -10.307   2.545   3.740  1.00 50.99           H  
ATOM   1331 HD12 LEU A  89      -9.624   3.322   2.295  1.00 50.99           H  
ATOM   1332 HD13 LEU A  89      -8.587   2.412   3.436  1.00 50.99           H  
ATOM   1333  CD2 LEU A  89      -8.140   5.173   3.500  1.00 50.99           C  
ATOM   1334 HD21 LEU A  89      -7.172   4.683   3.602  1.00 50.99           H  
ATOM   1335 HD22 LEU A  89      -8.369   5.304   2.442  1.00 50.99           H  
ATOM   1336 HD23 LEU A  89      -8.098   6.154   3.974  1.00 50.99           H  
ATOM   1337  N   ARG A  90     -12.981   6.533   5.722  1.00 47.29           N  
ATOM   1338  H   ARG A  90     -12.717   5.955   6.507  1.00 47.29           H  
ATOM   1339  CA  ARG A  90     -14.344   7.061   5.617  1.00 47.29           C  
ATOM   1340  HA  ARG A  90     -14.816   6.580   4.761  1.00 47.29           H  
ATOM   1341  C   ARG A  90     -14.228   8.564   5.372  1.00 47.29           C  
ATOM   1342  CB  ARG A  90     -15.170   6.797   6.880  1.00 47.29           C  
ATOM   1343  HB2 ARG A  90     -16.117   7.327   6.780  1.00 47.29           H  
ATOM   1344  HB3 ARG A  90     -14.650   7.197   7.750  1.00 47.29           H  
ATOM   1345  O   ARG A  90     -13.626   9.245   6.211  1.00 47.29           O  
ATOM   1346  CG  ARG A  90     -15.451   5.302   7.082  1.00 47.29           C  
ATOM   1347  HG2 ARG A  90     -15.973   4.903   6.212  1.00 47.29           H  
ATOM   1348  HG3 ARG A  90     -14.507   4.766   7.185  1.00 47.29           H  
ATOM   1349  CD  ARG A  90     -16.297   5.065   8.339  1.00 47.29           C  
ATOM   1350  HD2 ARG A  90     -16.356   3.990   8.507  1.00 47.29           H  
ATOM   1351  HD3 ARG A  90     -15.794   5.523   9.191  1.00 47.29           H  
ATOM   1352  NE  ARG A  90     -17.663   5.615   8.199  1.00 47.29           N  
ATOM   1353  HE  ARG A  90     -17.901   5.979   7.288  1.00 47.29           H  
ATOM   1354  NH1 ARG A  90     -18.408   5.115  10.312  1.00 47.29           N  
ATOM   1355 HH11 ARG A  90     -17.511   4.695  10.511  1.00 47.29           H  
ATOM   1356 HH12 ARG A  90     -19.152   5.059  10.992  1.00 47.29           H  
ATOM   1357  NH2 ARG A  90     -19.792   6.084   8.854  1.00 47.29           N  
ATOM   1358 HH21 ARG A  90     -20.525   6.012   9.544  1.00 47.29           H  
ATOM   1359 HH22 ARG A  90     -20.003   6.400   7.919  1.00 47.29           H  
ATOM   1360  CZ  ARG A  90     -18.609   5.606   9.121  1.00 47.29           C  
ATOM   1361  N   PRO A  91     -14.753   9.084   4.247  1.00 46.46           N  
ATOM   1362  CA  PRO A  91     -14.565  10.479   3.901  1.00 46.46           C  
ATOM   1363  HA  PRO A  91     -13.505  10.679   3.740  1.00 46.46           H  
ATOM   1364  C   PRO A  91     -15.078  11.312   5.065  1.00 46.46           C  
ATOM   1365  CB  PRO A  91     -15.327  10.709   2.590  1.00 46.46           C  
ATOM   1366  HB2 PRO A  91     -14.633  10.636   1.753  1.00 46.46           H  
ATOM   1367  HB3 PRO A  91     -15.837  11.673   2.572  1.00 46.46           H  
ATOM   1368  O   PRO A  91     -16.241  11.195   5.470  1.00 46.46           O  
ATOM   1369  CG  PRO A  91     -16.316   9.545   2.528  1.00 46.46           C  
ATOM   1370  HG2 PRO A  91     -17.215   9.798   3.090  1.00 46.46           H  
ATOM   1371  HG3 PRO A  91     -16.565   9.278   1.501  1.00 46.46           H  
ATOM   1372  CD  PRO A  91     -15.566   8.422   3.240  1.00 46.46           C  
ATOM   1373  HD2 PRO A  91     -16.280   7.728   3.684  1.00 46.46           H  
ATOM   1374  HD3 PRO A  91     -14.917   7.902   2.535  1.00 46.46           H  
ATOM   1375  N   ARG A  92     -14.185  12.119   5.652  1.00 44.15           N  
ATOM   1376  H   ARG A  92     -13.244  12.135   5.284  1.00 44.15           H  
ATOM   1377  CA  ARG A  92     -14.598  13.111   6.640  1.00 44.15           C  
ATOM   1378  HA  ARG A  92     -15.067  12.608   7.486  1.00 44.15           H  
ATOM   1379  C   ARG A  92     -15.635  13.956   5.921  1.00 44.15           C  
ATOM   1380  CB  ARG A  92     -13.416  13.975   7.120  1.00 44.15           C  
ATOM   1381  HB2 ARG A  92     -13.805  14.767   7.760  1.00 44.15           H  
ATOM   1382  HB3 ARG A  92     -12.936  14.440   6.259  1.00 44.15           H  
ATOM   1383  O   ARG A  92     -15.309  14.543   4.895  1.00 44.15           O  
ATOM   1384  CG  ARG A  92     -12.370  13.166   7.903  1.00 44.15           C  
ATOM   1385  HG2 ARG A  92     -12.842  12.673   8.753  1.00 44.15           H  
ATOM   1386  HG3 ARG A  92     -11.961  12.396   7.249  1.00 44.15           H  
ATOM   1387  CD  ARG A  92     -11.206  14.040   8.397  1.00 44.15           C  
ATOM   1388  HD2 ARG A  92     -10.845  14.649   7.568  1.00 44.15           H  
ATOM   1389  HD3 ARG A  92     -10.399  13.375   8.707  1.00 44.15           H  
ATOM   1390  NE  ARG A  92     -11.580  14.904   9.539  1.00 44.15           N  
ATOM   1391  HE  ARG A  92     -12.551  14.894   9.816  1.00 44.15           H  
ATOM   1392  NH1 ARG A  92      -9.500  15.811   9.922  1.00 44.15           N  
ATOM   1393 HH11 ARG A  92      -8.890  16.423  10.446  1.00 44.15           H  
ATOM   1394 HH12 ARG A  92      -9.144  15.332   9.108  1.00 44.15           H  
ATOM   1395  NH2 ARG A  92     -11.200  16.365  11.250  1.00 44.15           N  
ATOM   1396 HH21 ARG A  92     -12.179  16.340  11.500  1.00 44.15           H  
ATOM   1397 HH22 ARG A  92     -10.577  16.989  11.742  1.00 44.15           H  
ATOM   1398  CZ  ARG A  92     -10.762  15.686  10.228  1.00 44.15           C  
ATOM   1399  N   ARG A  93     -16.870  13.983   6.430  1.00 38.46           N  
ATOM   1400  H   ARG A  93     -17.077  13.392   7.221  1.00 38.46           H  
ATOM   1401  CA  ARG A  93     -17.885  14.911   5.932  1.00 38.46           C  
ATOM   1402  HA  ARG A  93     -18.024  14.774   4.860  1.00 38.46           H  
ATOM   1403  C   ARG A  93     -17.333  16.317   6.140  1.00 38.46           C  
ATOM   1404  CB  ARG A  93     -19.235  14.717   6.648  1.00 38.46           C  
ATOM   1405  HB2 ARG A  93     -19.855  15.588   6.436  1.00 38.46           H  
ATOM   1406  HB3 ARG A  93     -19.074  14.672   7.725  1.00 38.46           H  
ATOM   1407  O   ARG A  93     -17.374  16.832   7.256  1.00 38.46           O  
ATOM   1408  CG  ARG A  93     -19.996  13.466   6.182  1.00 38.46           C  
ATOM   1409  HG2 ARG A  93     -19.413  12.573   6.404  1.00 38.46           H  
ATOM   1410  HG3 ARG A  93     -20.156  13.529   5.105  1.00 38.46           H  
ATOM   1411  CD  ARG A  93     -21.357  13.388   6.893  1.00 38.46           C  
ATOM   1412  HD2 ARG A  93     -21.875  14.335   6.747  1.00 38.46           H  
ATOM   1413  HD3 ARG A  93     -21.185  13.244   7.960  1.00 38.46           H  
ATOM   1414  NE  ARG A  93     -22.202  12.294   6.370  1.00 38.46           N  
ATOM   1415  HE  ARG A  93     -21.839  11.786   5.576  1.00 38.46           H  
ATOM   1416  NH1 ARG A  93     -24.012  12.621   7.752  1.00 38.46           N  
ATOM   1417 HH11 ARG A  93     -23.531  13.393   8.190  1.00 38.46           H  
ATOM   1418 HH12 ARG A  93     -24.964  12.404   8.011  1.00 38.46           H  
ATOM   1419  NH2 ARG A  93     -24.101  11.044   6.182  1.00 38.46           N  
ATOM   1420 HH21 ARG A  93     -25.053  10.849   6.459  1.00 38.46           H  
ATOM   1421 HH22 ARG A  93     -23.721  10.573   5.373  1.00 38.46           H  
ATOM   1422  CZ  ARG A  93     -23.427  11.991   6.770  1.00 38.46           C  
ATOM   1423  N   THR A  94     -16.769  16.890   5.082  1.00 36.25           N  
ATOM   1424  H   THR A  94     -16.649  16.347   4.239  1.00 36.25           H  
ATOM   1425  CA  THR A  94     -16.611  18.330   4.939  1.00 36.25           C  
ATOM   1426  HA  THR A  94     -15.990  18.730   5.741  1.00 36.25           H  
ATOM   1427  C   THR A  94     -18.014  18.898   5.052  1.00 36.25           C  
ATOM   1428  CB  THR A  94     -15.976  18.687   3.586  1.00 36.25           C  
ATOM   1429  HB  THR A  94     -16.097  19.753   3.393  1.00 36.25           H  
ATOM   1430  O   THR A  94     -18.883  18.566   4.244  1.00 36.25           O  
ATOM   1431  CG2 THR A  94     -14.487  18.341   3.572  1.00 36.25           C  
ATOM   1432 HG21 THR A  94     -14.345  17.273   3.733  1.00 36.25           H  
ATOM   1433 HG22 THR A  94     -13.970  18.904   4.349  1.00 36.25           H  
ATOM   1434 HG23 THR A  94     -14.068  18.613   2.603  1.00 36.25           H  
ATOM   1435  OG1 THR A  94     -16.585  17.942   2.556  1.00 36.25           O  
ATOM   1436  HG1 THR A  94     -17.483  18.269   2.474  1.00 36.25           H  
ATOM   1437  N   LYS A  95     -18.245  19.623   6.143  1.00 31.17           N  
ATOM   1438  H   LYS A  95     -17.444  19.908   6.688  1.00 31.17           H  
ATOM   1439  CA  LYS A  95     -19.459  20.399   6.356  1.00 31.17           C  
ATOM   1440  HA  LYS A  95     -20.312  19.901   5.897  1.00 31.17           H  
ATOM   1441  C   LYS A  95     -19.310  21.731   5.630  1.00 31.17           C  
ATOM   1442  CB  LYS A  95     -19.687  20.575   7.865  1.00 31.17           C  
ATOM   1443  HB2 LYS A  95     -19.681  19.599   8.351  1.00 31.17           H  
ATOM   1444  HB3 LYS A  95     -18.881  21.184   8.273  1.00 31.17           H  
ATOM   1445  O   LYS A  95     -18.164  22.232   5.638  1.00 31.17           O  
ATOM   1446  CG  LYS A  95     -21.034  21.261   8.120  1.00 31.17           C  
ATOM   1447  HG2 LYS A  95     -21.092  22.182   7.541  1.00 31.17           H  
ATOM   1448  HG3 LYS A  95     -21.840  20.599   7.803  1.00 31.17           H  
ATOM   1449  CD  LYS A  95     -21.224  21.639   9.587  1.00 31.17           C  
ATOM   1450  HD2 LYS A  95     -20.397  22.279   9.895  1.00 31.17           H  
ATOM   1451  HD3 LYS A  95     -21.253  20.743  10.206  1.00 31.17           H  
ATOM   1452  CE  LYS A  95     -22.546  22.409   9.678  1.00 31.17           C  
ATOM   1453  HE2 LYS A  95     -23.367  21.725   9.463  1.00 31.17           H  
ATOM   1454  HE3 LYS A  95     -22.544  23.170   8.898  1.00 31.17           H  
ATOM   1455  NZ  LYS A  95     -22.726  23.054  11.001  1.00 31.17           N  
ATOM   1456  HZ1 LYS A  95     -22.739  22.365  11.739  1.00 31.17           H  
ATOM   1457  HZ2 LYS A  95     -23.593  23.572  11.015  1.00 31.17           H  
ATOM   1458  HZ3 LYS A  95     -21.973  23.706  11.166  1.00 31.17           H  
ATOM   1459  OXT LYS A  95     -20.355  22.215   5.159  1.00 31.17           O  
TER    1460      LYS A  95                                                       
ATOM   1460  N   MET B   1      48.590 -90.325  71.353  1.00 23.91           N  
ATOM   1461  H   MET B   1      47.617 -90.055  71.355  1.00 23.91           H  
ATOM   1462  H2  MET B   1      48.722 -90.952  70.572  1.00 23.91           H  
ATOM   1463  H3  MET B   1      48.813 -90.801  72.216  1.00 23.91           H  
ATOM   1464  CA  MET B   1      49.443 -89.122  71.165  1.00 23.91           C  
ATOM   1465  HA  MET B   1      49.244 -88.410  71.966  1.00 23.91           H  
ATOM   1466  C   MET B   1      49.054 -88.450  69.851  1.00 23.91           C  
ATOM   1467  CB  MET B   1      50.936 -89.482  71.193  1.00 23.91           C  
ATOM   1468  HB2 MET B   1      51.522 -88.608  70.908  1.00 23.91           H  
ATOM   1469  HB3 MET B   1      51.137 -90.281  70.479  1.00 23.91           H  
ATOM   1470  O   MET B   1      48.343 -89.087  69.084  1.00 23.91           O  
ATOM   1471  CG  MET B   1      51.381 -89.918  72.593  1.00 23.91           C  
ATOM   1472  HG2 MET B   1      51.179 -89.107  73.293  1.00 23.91           H  
ATOM   1473  HG3 MET B   1      50.815 -90.796  72.905  1.00 23.91           H  
ATOM   1474  SD  MET B   1      53.139 -90.319  72.680  1.00 23.91           S  
ATOM   1475  CE  MET B   1      53.333 -90.536  74.471  1.00 23.91           C  
ATOM   1476  HE1 MET B   1      54.369 -90.793  74.694  1.00 23.91           H  
ATOM   1477  HE2 MET B   1      53.079 -89.610  74.987  1.00 23.91           H  
ATOM   1478  HE3 MET B   1      52.684 -91.339  74.821  1.00 23.91           H  
ATOM   1479  N   GLY B   2      49.453 -87.200  69.590  1.00 20.49           N  
ATOM   1480  H   GLY B   2      50.063 -86.703  70.223  1.00 20.49           H  
ATOM   1481  CA  GLY B   2      48.922 -86.428  68.454  1.00 20.49           C  
ATOM   1482  HA2 GLY B   2      48.136 -85.762  68.810  1.00 20.49           H  
ATOM   1483  HA3 GLY B   2      48.472 -87.093  67.718  1.00 20.49           H  
ATOM   1484  C   GLY B   2      49.970 -85.569  67.752  1.00 20.49           C  
ATOM   1485  O   GLY B   2      50.684 -84.818  68.409  1.00 20.49           O  
ATOM   1486  N   LYS B   3      50.056 -85.692  66.421  1.00 23.38           N  
ATOM   1487  H   LYS B   3      49.368 -86.273  65.964  1.00 23.38           H  
ATOM   1488  CA  LYS B   3      50.843 -84.794  65.563  1.00 23.38           C  
ATOM   1489  HA  LYS B   3      51.616 -84.327  66.173  1.00 23.38           H  
ATOM   1490  C   LYS B   3      49.983 -83.642  65.041  1.00 23.38           C  
ATOM   1491  CB  LYS B   3      51.528 -85.555  64.413  1.00 23.38           C  
ATOM   1492  HB2 LYS B   3      51.915 -84.823  63.704  1.00 23.38           H  
ATOM   1493  HB3 LYS B   3      50.801 -86.177  63.892  1.00 23.38           H  
ATOM   1494  O   LYS B   3      48.771 -83.767  64.907  1.00 23.38           O  
ATOM   1495  CG  LYS B   3      52.703 -86.416  64.904  1.00 23.38           C  
ATOM   1496  HG2 LYS B   3      53.311 -85.829  65.592  1.00 23.38           H  
ATOM   1497  HG3 LYS B   3      52.318 -87.288  65.435  1.00 23.38           H  
ATOM   1498  CD  LYS B   3      53.590 -86.868  63.734  1.00 23.38           C  
ATOM   1499  HD2 LYS B   3      53.006 -87.482  63.049  1.00 23.38           H  
ATOM   1500  HD3 LYS B   3      53.947 -85.985  63.204  1.00 23.38           H  
ATOM   1501  CE  LYS B   3      54.791 -87.667  64.260  1.00 23.38           C  
ATOM   1502  HE2 LYS B   3      55.254 -87.098  65.067  1.00 23.38           H  
ATOM   1503  HE3 LYS B   3      54.429 -88.605  64.682  1.00 23.38           H  
ATOM   1504  NZ  LYS B   3      55.795 -87.929  63.196  1.00 23.38           N  
ATOM   1505  HZ1 LYS B   3      55.388 -88.463  62.442  1.00 23.38           H  
ATOM   1506  HZ2 LYS B   3      56.150 -87.063  62.818  1.00 23.38           H  
ATOM   1507  HZ3 LYS B   3      56.577 -88.452  63.565  1.00 23.38           H  
ATOM   1508  N   SER B   4      50.657 -82.542  64.729  1.00 26.55           N  
ATOM   1509  H   SER B   4      51.648 -82.565  64.919  1.00 26.55           H  
ATOM   1510  CA  SER B   4      50.102 -81.184  64.710  1.00 26.55           C  
ATOM   1511  HA  SER B   4      49.129 -81.191  65.199  1.00 26.55           H  
ATOM   1512  C   SER B   4      49.898 -80.618  63.294  1.00 26.55           C  
ATOM   1513  CB  SER B   4      51.040 -80.271  65.531  1.00 26.55           C  
ATOM   1514  HB2 SER B   4      50.472 -79.417  65.900  1.00 26.55           H  
ATOM   1515  HB3 SER B   4      51.846 -79.902  64.896  1.00 26.55           H  
ATOM   1516  O   SER B   4      50.345 -79.507  63.022  1.00 26.55           O  
ATOM   1517  OG  SER B   4      51.644 -80.964  66.615  1.00 26.55           O  
ATOM   1518  HG  SER B   4      51.955 -80.311  67.247  1.00 26.55           H  
ATOM   1519  N   LEU B   5      49.342 -81.391  62.350  1.00 26.79           N  
ATOM   1520  H   LEU B   5      48.899 -82.255  62.628  1.00 26.79           H  
ATOM   1521  CA  LEU B   5      49.263 -80.960  60.939  1.00 26.79           C  
ATOM   1522  HA  LEU B   5      50.280 -80.717  60.631  1.00 26.79           H  
ATOM   1523  C   LEU B   5      48.467 -79.649  60.770  1.00 26.79           C  
ATOM   1524  CB  LEU B   5      48.739 -82.099  60.045  1.00 26.79           C  
ATOM   1525  HB2 LEU B   5      48.004 -82.679  60.603  1.00 26.79           H  
ATOM   1526  HB3 LEU B   5      48.226 -81.673  59.182  1.00 26.79           H  
ATOM   1527  O   LEU B   5      47.451 -79.452  61.429  1.00 26.79           O  
ATOM   1528  CG  LEU B   5      49.863 -83.020  59.535  1.00 26.79           C  
ATOM   1529  HG  LEU B   5      50.499 -83.312  60.370  1.00 26.79           H  
ATOM   1530  CD1 LEU B   5      49.272 -84.287  58.918  1.00 26.79           C  
ATOM   1531 HD11 LEU B   5      50.072 -84.942  58.571  1.00 26.79           H  
ATOM   1532 HD12 LEU B   5      48.632 -84.028  58.075  1.00 26.79           H  
ATOM   1533 HD13 LEU B   5      48.678 -84.818  59.662  1.00 26.79           H  
ATOM   1534  CD2 LEU B   5      50.721 -82.338  58.462  1.00 26.79           C  
ATOM   1535 HD21 LEU B   5      51.238 -81.470  58.870  1.00 26.79           H  
ATOM   1536 HD22 LEU B   5      51.471 -83.037  58.092  1.00 26.79           H  
ATOM   1537 HD23 LEU B   5      50.095 -82.022  57.628  1.00 26.79           H  
ATOM   1538  N   SER B   6      48.993 -78.734  59.944  1.00 26.36           N  
ATOM   1539  H   SER B   6      49.750 -79.045  59.353  1.00 26.36           H  
ATOM   1540  CA  SER B   6      49.201 -77.363  60.441  1.00 26.36           C  
ATOM   1541  HA  SER B   6      48.740 -77.272  61.424  1.00 26.36           H  
ATOM   1542  C   SER B   6      48.674 -76.167  59.627  1.00 26.36           C  
ATOM   1543  CB  SER B   6      50.714 -77.164  60.637  1.00 26.36           C  
ATOM   1544  HB2 SER B   6      51.033 -77.691  61.536  1.00 26.36           H  
ATOM   1545  HB3 SER B   6      50.929 -76.104  60.776  1.00 26.36           H  
ATOM   1546  O   SER B   6      48.163 -75.241  60.240  1.00 26.36           O  
ATOM   1547  OG  SER B   6      51.452 -77.668  59.528  1.00 26.36           O  
ATOM   1548  HG  SER B   6      52.371 -77.424  59.659  1.00 26.36           H  
ATOM   1549  N   HIS B   7      48.942 -76.071  58.315  1.00 23.86           N  
ATOM   1550  H   HIS B   7      49.243 -76.923  57.865  1.00 23.86           H  
ATOM   1551  CA  HIS B   7      49.599 -74.832  57.837  1.00 23.86           C  
ATOM   1552  HA  HIS B   7      49.985 -74.356  58.738  1.00 23.86           H  
ATOM   1553  C   HIS B   7      48.785 -73.676  57.182  1.00 23.86           C  
ATOM   1554  CB  HIS B   7      50.863 -75.204  57.043  1.00 23.86           C  
ATOM   1555  HB2 HIS B   7      50.568 -75.634  56.086  1.00 23.86           H  
ATOM   1556  HB3 HIS B   7      51.410 -75.973  57.589  1.00 23.86           H  
ATOM   1557  O   HIS B   7      48.538 -72.681  57.853  1.00 23.86           O  
ATOM   1558  CG  HIS B   7      51.831 -74.066  56.807  1.00 23.86           C  
ATOM   1559  CD2 HIS B   7      51.827 -72.818  57.383  1.00 23.86           C  
ATOM   1560  HD2 HIS B   7      51.118 -72.440  58.104  1.00 23.86           H  
ATOM   1561  ND1 HIS B   7      52.924 -74.111  55.970  1.00 23.86           N  
ATOM   1562  HD1 HIS B   7      53.204 -74.891  55.392  1.00 23.86           H  
ATOM   1563  CE1 HIS B   7      53.539 -72.918  56.014  1.00 23.86           C  
ATOM   1564  HE1 HIS B   7      54.419 -72.646  55.450  1.00 23.86           H  
ATOM   1565  NE2 HIS B   7      52.905 -72.101  56.862  1.00 23.86           N  
ATOM   1566  N   LEU B   8      48.621 -73.665  55.846  1.00 24.97           N  
ATOM   1567  H   LEU B   8      48.704 -74.547  55.360  1.00 24.97           H  
ATOM   1568  CA  LEU B   8      48.834 -72.437  55.030  1.00 24.97           C  
ATOM   1569  HA  LEU B   8      49.669 -71.933  55.516  1.00 24.97           H  
ATOM   1570  C   LEU B   8      47.700 -71.361  54.997  1.00 24.97           C  
ATOM   1571  CB  LEU B   8      49.270 -72.834  53.595  1.00 24.97           C  
ATOM   1572  HB2 LEU B   8      48.804 -72.143  52.893  1.00 24.97           H  
ATOM   1573  HB3 LEU B   8      48.863 -73.813  53.342  1.00 24.97           H  
ATOM   1574  O   LEU B   8      46.553 -71.689  55.284  1.00 24.97           O  
ATOM   1575  CG  LEU B   8      50.799 -72.805  53.353  1.00 24.97           C  
ATOM   1576  HG  LEU B   8      51.308 -72.334  54.194  1.00 24.97           H  
ATOM   1577  CD1 LEU B   8      51.358 -74.215  53.164  1.00 24.97           C  
ATOM   1578 HD11 LEU B   8      51.090 -74.835  54.020  1.00 24.97           H  
ATOM   1579 HD12 LEU B   8      52.443 -74.171  53.068  1.00 24.97           H  
ATOM   1580 HD13 LEU B   8      50.939 -74.663  52.263  1.00 24.97           H  
ATOM   1581  CD2 LEU B   8      51.159 -72.026  52.086  1.00 24.97           C  
ATOM   1582 HD21 LEU B   8      50.667 -72.466  51.218  1.00 24.97           H  
ATOM   1583 HD22 LEU B   8      50.848 -70.985  52.183  1.00 24.97           H  
ATOM   1584 HD23 LEU B   8      52.238 -72.044  51.934  1.00 24.97           H  
ATOM   1585  N   PRO B   9      47.997 -70.089  54.597  1.00 28.00           N  
ATOM   1586  CA  PRO B   9      47.253 -68.904  55.075  1.00 28.00           C  
ATOM   1587  HA  PRO B   9      46.498 -69.193  55.806  1.00 28.00           H  
ATOM   1588  C   PRO B   9      46.579 -67.963  54.032  1.00 28.00           C  
ATOM   1589  CB  PRO B   9      48.367 -68.117  55.777  1.00 28.00           C  
ATOM   1590  HB2 PRO B   9      48.099 -67.079  55.976  1.00 28.00           H  
ATOM   1591  HB3 PRO B   9      48.638 -68.616  56.707  1.00 28.00           H  
ATOM   1592  O   PRO B   9      46.047 -66.926  54.414  1.00 28.00           O  
ATOM   1593  CG  PRO B   9      49.519 -68.227  54.776  1.00 28.00           C  
ATOM   1594  HG2 PRO B   9      50.485 -68.138  55.274  1.00 28.00           H  
ATOM   1595  HG3 PRO B   9      49.417 -67.466  54.002  1.00 28.00           H  
ATOM   1596  CD  PRO B   9      49.321 -69.617  54.172  1.00 28.00           C  
ATOM   1597  HD2 PRO B   9      50.130 -70.254  54.530  1.00 28.00           H  
ATOM   1598  HD3 PRO B   9      49.360 -69.550  53.084  1.00 28.00           H  
ATOM   1599  N   LEU B  10      46.708 -68.213  52.725  1.00 25.83           N  
ATOM   1600  H   LEU B  10      47.039 -69.132  52.468  1.00 25.83           H  
ATOM   1601  CA  LEU B  10      46.609 -67.196  51.648  1.00 25.83           C  
ATOM   1602  HA  LEU B  10      47.242 -66.356  51.935  1.00 25.83           H  
ATOM   1603  C   LEU B  10      45.171 -66.664  51.354  1.00 25.83           C  
ATOM   1604  CB  LEU B  10      47.177 -67.894  50.387  1.00 25.83           C  
ATOM   1605  HB2 LEU B  10      47.976 -68.578  50.673  1.00 25.83           H  
ATOM   1606  HB3 LEU B  10      46.380 -68.503  49.961  1.00 25.83           H  
ATOM   1607  O   LEU B  10      44.233 -67.444  51.439  1.00 25.83           O  
ATOM   1608  CG  LEU B  10      47.734 -66.970  49.292  1.00 25.83           C  
ATOM   1609  HG  LEU B  10      47.077 -66.111  49.156  1.00 25.83           H  
ATOM   1610  CD1 LEU B  10      49.148 -66.502  49.652  1.00 25.83           C  
ATOM   1611 HD11 LEU B  10      49.834 -67.350  49.668  1.00 25.83           H  
ATOM   1612 HD12 LEU B  10      49.492 -65.781  48.911  1.00 25.83           H  
ATOM   1613 HD13 LEU B  10      49.156 -66.027  50.633  1.00 25.83           H  
ATOM   1614  CD2 LEU B  10      47.817 -67.712  47.958  1.00 25.83           C  
ATOM   1615 HD21 LEU B  10      46.818 -68.021  47.649  1.00 25.83           H  
ATOM   1616 HD22 LEU B  10      48.226 -67.051  47.195  1.00 25.83           H  
ATOM   1617 HD23 LEU B  10      48.452 -68.593  48.052  1.00 25.83           H  
ATOM   1618  N   HIS B  11      44.899 -65.457  50.815  1.00 25.06           N  
ATOM   1619  H   HIS B  11      43.962 -65.459  50.437  1.00 25.06           H  
ATOM   1620  CA  HIS B  11      45.345 -64.103  51.219  1.00 25.06           C  
ATOM   1621  HA  HIS B  11      45.396 -64.085  52.308  1.00 25.06           H  
ATOM   1622  C   HIS B  11      44.338 -62.997  50.788  1.00 25.06           C  
ATOM   1623  CB  HIS B  11      46.744 -63.737  50.674  1.00 25.06           C  
ATOM   1624  HB2 HIS B  11      47.409 -64.589  50.813  1.00 25.06           H  
ATOM   1625  HB3 HIS B  11      46.684 -63.535  49.605  1.00 25.06           H  
ATOM   1626  O   HIS B  11      43.956 -62.181  51.622  1.00 25.06           O  
ATOM   1627  CG  HIS B  11      47.415 -62.564  51.362  1.00 25.06           C  
ATOM   1628  CD2 HIS B  11      48.728 -62.508  51.750  1.00 25.06           C  
ATOM   1629  HD2 HIS B  11      49.464 -63.285  51.608  1.00 25.06           H  
ATOM   1630  ND1 HIS B  11      46.840 -61.372  51.749  1.00 25.06           N  
ATOM   1631  HD1 HIS B  11      45.853 -61.159  51.725  1.00 25.06           H  
ATOM   1632  CE1 HIS B  11      47.784 -60.622  52.345  1.00 25.06           C  
ATOM   1633  HE1 HIS B  11      47.619 -59.650  52.785  1.00 25.06           H  
ATOM   1634  NE2 HIS B  11      48.955 -61.277  52.370  1.00 25.06           N  
ATOM   1635  N   SER B  12      43.968 -62.883  49.500  1.00 23.76           N  
ATOM   1636  H   SER B  12      44.272 -63.585  48.841  1.00 23.76           H  
ATOM   1637  CA  SER B  12      43.429 -61.628  48.902  1.00 23.76           C  
ATOM   1638  HA  SER B  12      42.706 -61.190  49.590  1.00 23.76           H  
ATOM   1639  C   SER B  12      42.676 -61.878  47.551  1.00 23.76           C  
ATOM   1640  CB  SER B  12      44.628 -60.664  48.809  1.00 23.76           C  
ATOM   1641  HB2 SER B  12      45.034 -60.514  49.809  1.00 23.76           H  
ATOM   1642  HB3 SER B  12      44.320 -59.678  48.463  1.00 23.76           H  
ATOM   1643  O   SER B  12      42.512 -63.038  47.183  1.00 23.76           O  
ATOM   1644  OG  SER B  12      45.657 -61.185  47.988  1.00 23.76           O  
ATOM   1645  HG  SER B  12      46.296 -60.484  47.841  1.00 23.76           H  
ATOM   1646  N   SER B  13      42.153 -60.925  46.743  1.00 25.11           N  
ATOM   1647  H   SER B  13      41.614 -61.315  45.983  1.00 25.11           H  
ATOM   1648  CA  SER B  13      42.470 -59.480  46.648  1.00 25.11           C  
ATOM   1649  HA  SER B  13      42.544 -59.068  47.654  1.00 25.11           H  
ATOM   1650  C   SER B  13      41.524 -58.529  45.857  1.00 25.11           C  
ATOM   1651  CB  SER B  13      43.826 -59.356  45.918  1.00 25.11           C  
ATOM   1652  HB2 SER B  13      43.667 -59.285  44.842  1.00 25.11           H  
ATOM   1653  HB3 SER B  13      44.442 -60.238  46.091  1.00 25.11           H  
ATOM   1654  O   SER B  13      41.952 -57.399  45.637  1.00 25.11           O  
ATOM   1655  OG  SER B  13      44.525 -58.217  46.371  1.00 25.11           O  
ATOM   1656  HG  SER B  13      43.974 -57.455  46.177  1.00 25.11           H  
ATOM   1657  N   LYS B  14      40.356 -58.932  45.316  1.00 22.79           N  
ATOM   1658  H   LYS B  14      39.917 -59.781  45.642  1.00 22.79           H  
ATOM   1659  CA  LYS B  14      39.696 -58.189  44.199  1.00 22.79           C  
ATOM   1660  HA  LYS B  14      40.322 -57.332  43.948  1.00 22.79           H  
ATOM   1661  C   LYS B  14      38.338 -57.542  44.518  1.00 22.79           C  
ATOM   1662  CB  LYS B  14      39.628 -59.055  42.933  1.00 22.79           C  
ATOM   1663  HB2 LYS B  14      39.104 -59.985  43.149  1.00 22.79           H  
ATOM   1664  HB3 LYS B  14      39.072 -58.517  42.165  1.00 22.79           H  
ATOM   1665  O   LYS B  14      37.618 -58.018  45.387  1.00 22.79           O  
ATOM   1666  CG  LYS B  14      41.038 -59.347  42.400  1.00 22.79           C  
ATOM   1667  HG2 LYS B  14      41.580 -59.967  43.115  1.00 22.79           H  
ATOM   1668  HG3 LYS B  14      41.574 -58.408  42.267  1.00 22.79           H  
ATOM   1669  CD  LYS B  14      40.968 -60.075  41.059  1.00 22.79           C  
ATOM   1670  HD2 LYS B  14      40.430 -61.015  41.186  1.00 22.79           H  
ATOM   1671  HD3 LYS B  14      40.431 -59.449  40.346  1.00 22.79           H  
ATOM   1672  CE  LYS B  14      42.388 -60.339  40.556  1.00 22.79           C  
ATOM   1673  HE2 LYS B  14      42.898 -59.380  40.457  1.00 22.79           H  
ATOM   1674  HE3 LYS B  14      42.921 -60.933  41.298  1.00 22.79           H  
ATOM   1675  NZ  LYS B  14      42.356 -61.040  39.252  1.00 22.79           N  
ATOM   1676  HZ1 LYS B  14      41.872 -61.922  39.337  1.00 22.79           H  
ATOM   1677  HZ2 LYS B  14      41.850 -60.471  38.589  1.00 22.79           H  
ATOM   1678  HZ3 LYS B  14      43.290 -61.190  38.900  1.00 22.79           H  
ATOM   1679  N   GLU B  15      38.046 -56.466  43.782  1.00 29.38           N  
ATOM   1680  H   GLU B  15      38.691 -56.243  43.038  1.00 29.38           H  
ATOM   1681  CA  GLU B  15      37.157 -55.344  44.158  1.00 29.38           C  
ATOM   1682  HA  GLU B  15      36.721 -55.515  45.143  1.00 29.38           H  
ATOM   1683  C   GLU B  15      35.998 -55.092  43.162  1.00 29.38           C  
ATOM   1684  CB  GLU B  15      38.100 -54.123  44.224  1.00 29.38           C  
ATOM   1685  HB2 GLU B  15      38.962 -54.408  44.828  1.00 29.38           H  
ATOM   1686  HB3 GLU B  15      38.462 -53.916  43.217  1.00 29.38           H  
ATOM   1687  O   GLU B  15      34.992 -54.486  43.517  1.00 29.38           O  
ATOM   1688  CG  GLU B  15      37.539 -52.822  44.813  1.00 29.38           C  
ATOM   1689  HG2 GLU B  15      36.663 -52.516  44.241  1.00 29.38           H  
ATOM   1690  HG3 GLU B  15      37.232 -53.003  45.843  1.00 29.38           H  
ATOM   1691  CD  GLU B  15      38.602 -51.706  44.775  1.00 29.38           C  
ATOM   1692  OE1 GLU B  15      38.282 -50.604  44.275  1.00 29.38           O  
ATOM   1693  OE2 GLU B  15      39.735 -51.961  45.248  1.00 29.38           O  
ATOM   1694  N   ASP B  16      36.152 -55.575  41.925  1.00 26.29           N  
ATOM   1695  H   ASP B  16      37.009 -56.082  41.753  1.00 26.29           H  
ATOM   1696  CA  ASP B  16      35.296 -55.367  40.741  1.00 26.29           C  
ATOM   1697  HA  ASP B  16      35.376 -54.326  40.430  1.00 26.29           H  
ATOM   1698  C   ASP B  16      33.801 -55.725  40.974  1.00 26.29           C  
ATOM   1699  CB  ASP B  16      35.863 -56.288  39.633  1.00 26.29           C  
ATOM   1700  HB2 ASP B  16      35.606 -57.317  39.884  1.00 26.29           H  
ATOM   1701  HB3 ASP B  16      35.387 -56.074  38.676  1.00 26.29           H  
ATOM   1702  O   ASP B  16      33.493 -56.619  41.757  1.00 26.29           O  
ATOM   1703  CG  ASP B  16      37.387 -56.209  39.447  1.00 26.29           C  
ATOM   1704  OD1 ASP B  16      37.893 -55.107  39.157  1.00 26.29           O  
ATOM   1705  OD2 ASP B  16      38.050 -57.265  39.611  1.00 26.29           O  
ATOM   1706  N   ALA B  17      32.771 -55.234  40.270  1.00 25.23           N  
ATOM   1707  H   ALA B  17      31.915 -55.599  40.661  1.00 25.23           H  
ATOM   1708  CA  ALA B  17      32.566 -54.130  39.307  1.00 25.23           C  
ATOM   1709  HA  ALA B  17      32.772 -53.172  39.787  1.00 25.23           H  
ATOM   1710  C   ALA B  17      31.094 -54.125  38.803  1.00 25.23           C  
ATOM   1711  CB  ALA B  17      33.459 -54.296  38.066  1.00 25.23           C  
ATOM   1712  HB1 ALA B  17      33.154 -53.583  37.300  1.00 25.23           H  
ATOM   1713  HB2 ALA B  17      33.369 -55.305  37.665  1.00 25.23           H  
ATOM   1714  HB3 ALA B  17      34.496 -54.076  38.319  1.00 25.23           H  
ATOM   1715  O   ALA B  17      30.597 -53.122  38.297  1.00 25.23           O  
ATOM   1716  N   TYR B  18      30.412 -55.278  38.877  1.00 24.15           N  
ATOM   1717  H   TYR B  18      30.896 -56.064  39.288  1.00 24.15           H  
ATOM   1718  CA  TYR B  18      29.178 -55.600  38.143  1.00 24.15           C  
ATOM   1719  HA  TYR B  18      29.268 -55.159  37.150  1.00 24.15           H  
ATOM   1720  C   TYR B  18      27.879 -55.022  38.745  1.00 24.15           C  
ATOM   1721  CB  TYR B  18      29.089 -57.126  37.955  1.00 24.15           C  
ATOM   1722  HB2 TYR B  18      28.180 -57.357  37.401  1.00 24.15           H  
ATOM   1723  HB3 TYR B  18      28.999 -57.597  38.933  1.00 24.15           H  
ATOM   1724  O   TYR B  18      26.943 -55.762  39.036  1.00 24.15           O  
ATOM   1725  CG  TYR B  18      30.254 -57.749  37.211  1.00 24.15           C  
ATOM   1726  CD1 TYR B  18      30.260 -57.761  35.802  1.00 24.15           C  
ATOM   1727  HD1 TYR B  18      29.440 -57.319  35.256  1.00 24.15           H  
ATOM   1728  CD2 TYR B  18      31.323 -58.325  37.925  1.00 24.15           C  
ATOM   1729  HD2 TYR B  18      31.321 -58.320  39.005  1.00 24.15           H  
ATOM   1730  CE1 TYR B  18      31.331 -58.355  35.106  1.00 24.15           C  
ATOM   1731  HE1 TYR B  18      31.345 -58.370  34.026  1.00 24.15           H  
ATOM   1732  CE2 TYR B  18      32.401 -58.908  37.233  1.00 24.15           C  
ATOM   1733  HE2 TYR B  18      33.225 -59.336  37.786  1.00 24.15           H  
ATOM   1734  OH  TYR B  18      33.439 -59.494  35.150  1.00 24.15           O  
ATOM   1735  HH  TYR B  18      34.127 -59.779  35.756  1.00 24.15           H  
ATOM   1736  CZ  TYR B  18      32.403 -58.927  35.821  1.00 24.15           C  
ATOM   1737  N   ASP B  19      27.786 -53.698  38.866  1.00 32.39           N  
ATOM   1738  H   ASP B  19      28.609 -53.143  38.677  1.00 32.39           H  
ATOM   1739  CA  ASP B  19      26.566 -52.994  39.310  1.00 32.39           C  
ATOM   1740  HA  ASP B  19      26.176 -53.502  40.192  1.00 32.39           H  
ATOM   1741  C   ASP B  19      25.433 -52.981  38.247  1.00 32.39           C  
ATOM   1742  CB  ASP B  19      26.974 -51.570  39.730  1.00 32.39           C  
ATOM   1743  HB2 ASP B  19      27.107 -50.957  38.839  1.00 32.39           H  
ATOM   1744  HB3 ASP B  19      27.933 -51.613  40.247  1.00 32.39           H  
ATOM   1745  O   ASP B  19      24.304 -52.595  38.518  1.00 32.39           O  
ATOM   1746  CG  ASP B  19      25.970 -50.913  40.684  1.00 32.39           C  
ATOM   1747  OD1 ASP B  19      25.487 -49.809  40.347  1.00 32.39           O  
ATOM   1748  OD2 ASP B  19      25.760 -51.494  41.773  1.00 32.39           O  
ATOM   1749  N   GLY B  20      25.714 -53.425  37.013  1.00 26.66           N  
ATOM   1750  H   GLY B  20      26.648 -53.788  36.888  1.00 26.66           H  
ATOM   1751  CA  GLY B  20      24.923 -53.144  35.797  1.00 26.66           C  
ATOM   1752  HA2 GLY B  20      24.747 -52.068  35.768  1.00 26.66           H  
ATOM   1753  HA3 GLY B  20      25.527 -53.400  34.927  1.00 26.66           H  
ATOM   1754  C   GLY B  20      23.543 -53.810  35.612  1.00 26.66           C  
ATOM   1755  O   GLY B  20      23.076 -53.907  34.478  1.00 26.66           O  
ATOM   1756  N   VAL B  21      22.892 -54.296  36.668  1.00 27.20           N  
ATOM   1757  H   VAL B  21      23.287 -54.038  37.562  1.00 27.20           H  
ATOM   1758  CA  VAL B  21      21.479 -54.755  36.668  1.00 27.20           C  
ATOM   1759  HA  VAL B  21      21.243 -55.198  35.700  1.00 27.20           H  
ATOM   1760  C   VAL B  21      20.521 -53.558  36.864  1.00 27.20           C  
ATOM   1761  CB  VAL B  21      21.277 -55.817  37.767  1.00 27.20           C  
ATOM   1762  HB  VAL B  21      20.213 -55.859  37.999  1.00 27.20           H  
ATOM   1763  O   VAL B  21      20.965 -52.496  37.266  1.00 27.20           O  
ATOM   1764  CG1 VAL B  21      21.704 -57.204  37.271  1.00 27.20           C  
ATOM   1765 HG11 VAL B  21      22.771 -57.202  37.050  1.00 27.20           H  
ATOM   1766 HG12 VAL B  21      21.500 -57.949  38.040  1.00 27.20           H  
ATOM   1767 HG13 VAL B  21      21.153 -57.464  36.367  1.00 27.20           H  
ATOM   1768  CG2 VAL B  21      21.997 -55.520  39.090  1.00 27.20           C  
ATOM   1769 HG21 VAL B  21      21.673 -56.225  39.856  1.00 27.20           H  
ATOM   1770 HG22 VAL B  21      23.078 -55.605  38.973  1.00 27.20           H  
ATOM   1771 HG23 VAL B  21      21.762 -54.509  39.421  1.00 27.20           H  
ATOM   1772  N   THR B  22      19.198 -53.565  36.641  1.00 26.20           N  
ATOM   1773  H   THR B  22      18.825 -52.643  36.818  1.00 26.20           H  
ATOM   1774  CA  THR B  22      18.216 -54.432  35.937  1.00 26.20           C  
ATOM   1775  HA  THR B  22      18.730 -55.059  35.209  1.00 26.20           H  
ATOM   1776  C   THR B  22      17.243 -53.505  35.157  1.00 26.20           C  
ATOM   1777  CB  THR B  22      17.368 -55.314  36.887  1.00 26.20           C  
ATOM   1778  HB  THR B  22      16.383 -55.445  36.440  1.00 26.20           H  
ATOM   1779  O   THR B  22      17.291 -52.291  35.323  1.00 26.20           O  
ATOM   1780  CG2 THR B  22      17.903 -56.730  37.121  1.00 26.20           C  
ATOM   1781 HG21 THR B  22      18.290 -56.839  38.134  1.00 26.20           H  
ATOM   1782 HG22 THR B  22      17.082 -57.438  37.007  1.00 26.20           H  
ATOM   1783 HG23 THR B  22      18.677 -56.981  36.396  1.00 26.20           H  
ATOM   1784  OG1 THR B  22      17.178 -54.692  38.133  1.00 26.20           O  
ATOM   1785  HG1 THR B  22      18.005 -54.271  38.378  1.00 26.20           H  
ATOM   1786  N   SER B  23      16.384 -54.041  34.273  1.00 26.45           N  
ATOM   1787  H   SER B  23      16.306 -55.047  34.241  1.00 26.45           H  
ATOM   1788  CA  SER B  23      15.910 -53.298  33.083  1.00 26.45           C  
ATOM   1789  HA  SER B  23      16.642 -52.515  32.881  1.00 26.45           H  
ATOM   1790  C   SER B  23      14.548 -52.564  33.119  1.00 26.45           C  
ATOM   1791  CB  SER B  23      15.968 -54.252  31.881  1.00 26.45           C  
ATOM   1792  HB2 SER B  23      17.008 -54.518  31.688  1.00 26.45           H  
ATOM   1793  HB3 SER B  23      15.419 -55.164  32.113  1.00 26.45           H  
ATOM   1794  O   SER B  23      14.499 -51.385  32.787  1.00 26.45           O  
ATOM   1795  OG  SER B  23      15.412 -53.685  30.715  1.00 26.45           O  
ATOM   1796  HG  SER B  23      15.705 -52.774  30.629  1.00 26.45           H  
ATOM   1797  N   GLU B  24      13.424 -53.263  33.317  1.00 26.53           N  
ATOM   1798  H   GLU B  24      13.532 -54.197  33.686  1.00 26.53           H  
ATOM   1799  CA  GLU B  24      12.357 -53.136  32.297  1.00 26.53           C  
ATOM   1800  HA  GLU B  24      12.821 -52.992  31.321  1.00 26.53           H  
ATOM   1801  C   GLU B  24      11.311 -52.016  32.431  1.00 26.53           C  
ATOM   1802  CB  GLU B  24      11.564 -54.450  32.232  1.00 26.53           C  
ATOM   1803  HB2 GLU B  24      10.739 -54.328  31.530  1.00 26.53           H  
ATOM   1804  HB3 GLU B  24      11.141 -54.647  33.217  1.00 26.53           H  
ATOM   1805  O   GLU B  24      10.846 -51.510  31.411  1.00 26.53           O  
ATOM   1806  CG  GLU B  24      12.386 -55.658  31.782  1.00 26.53           C  
ATOM   1807  HG2 GLU B  24      13.210 -55.820  32.477  1.00 26.53           H  
ATOM   1808  HG3 GLU B  24      12.801 -55.463  30.793  1.00 26.53           H  
ATOM   1809  CD  GLU B  24      11.493 -56.901  31.759  1.00 26.53           C  
ATOM   1810  OE1 GLU B  24      11.248 -57.429  30.653  1.00 26.53           O  
ATOM   1811  OE2 GLU B  24      11.048 -57.290  32.864  1.00 26.53           O  
ATOM   1812  N   ASN B  25      10.776 -51.772  33.633  1.00 27.67           N  
ATOM   1813  H   ASN B  25      11.274 -52.140  34.431  1.00 27.67           H  
ATOM   1814  CA  ASN B  25       9.309 -51.680  33.721  1.00 27.67           C  
ATOM   1815  HA  ASN B  25       8.943 -52.570  33.210  1.00 27.67           H  
ATOM   1816  C   ASN B  25       8.673 -50.478  32.984  1.00 27.67           C  
ATOM   1817  CB  ASN B  25       8.829 -51.818  35.175  1.00 27.67           C  
ATOM   1818  HB2 ASN B  25       9.024 -50.889  35.711  1.00 27.67           H  
ATOM   1819  HB3 ASN B  25       9.381 -52.625  35.657  1.00 27.67           H  
ATOM   1820  O   ASN B  25       8.780 -49.319  33.395  1.00 27.67           O  
ATOM   1821  CG  ASN B  25       7.344 -52.149  35.262  1.00 27.67           C  
ATOM   1822  ND2 ASN B  25       6.838 -52.398  36.445  1.00 27.67           N  
ATOM   1823 HD21 ASN B  25       5.891 -52.748  36.434  1.00 27.67           H  
ATOM   1824 HD22 ASN B  25       7.450 -52.472  37.245  1.00 27.67           H  
ATOM   1825  OD1 ASN B  25       6.610 -52.211  34.293  1.00 27.67           O  
ATOM   1826  N   MET B  26       7.919 -50.817  31.935  1.00 28.07           N  
ATOM   1827  H   MET B  26       7.874 -51.806  31.733  1.00 28.07           H  
ATOM   1828  CA  MET B  26       7.250 -49.947  30.969  1.00 28.07           C  
ATOM   1829  HA  MET B  26       7.965 -49.203  30.617  1.00 28.07           H  
ATOM   1830  C   MET B  26       6.049 -49.214  31.588  1.00 28.07           C  
ATOM   1831  CB  MET B  26       6.789 -50.800  29.769  1.00 28.07           C  
ATOM   1832  HB2 MET B  26       6.384 -50.142  29.000  1.00 28.07           H  
ATOM   1833  HB3 MET B  26       5.988 -51.460  30.103  1.00 28.07           H  
ATOM   1834  O   MET B  26       4.894 -49.461  31.229  1.00 28.07           O  
ATOM   1835  CG  MET B  26       7.860 -51.691  29.133  1.00 28.07           C  
ATOM   1836  HG2 MET B  26       8.613 -51.073  28.646  1.00 28.07           H  
ATOM   1837  HG3 MET B  26       8.348 -52.284  29.906  1.00 28.07           H  
ATOM   1838  SD  MET B  26       7.139 -52.839  27.929  1.00 28.07           S  
ATOM   1839  CE  MET B  26       8.482 -54.051  27.830  1.00 28.07           C  
ATOM   1840  HE1 MET B  26       8.647 -54.503  28.808  1.00 28.07           H  
ATOM   1841  HE2 MET B  26       8.218 -54.832  27.117  1.00 28.07           H  
ATOM   1842  HE3 MET B  26       9.399 -53.560  27.503  1.00 28.07           H  
ATOM   1843  N   ARG B  27       6.277 -48.301  32.538  1.00 25.33           N  
ATOM   1844  H   ARG B  27       7.229 -48.181  32.853  1.00 25.33           H  
ATOM   1845  CA  ARG B  27       5.195 -47.463  33.074  1.00 25.33           C  
ATOM   1846  HA  ARG B  27       4.361 -48.125  33.307  1.00 25.33           H  
ATOM   1847  C   ARG B  27       4.672 -46.517  31.992  1.00 25.33           C  
ATOM   1848  CB  ARG B  27       5.603 -46.756  34.376  1.00 25.33           C  
ATOM   1849  HB2 ARG B  27       6.671 -46.536  34.374  1.00 25.33           H  
ATOM   1850  HB3 ARG B  27       5.054 -45.818  34.462  1.00 25.33           H  
ATOM   1851  O   ARG B  27       5.184 -45.421  31.797  1.00 25.33           O  
ATOM   1852  CG  ARG B  27       5.232 -47.642  35.575  1.00 25.33           C  
ATOM   1853  HG2 ARG B  27       4.167 -47.869  35.522  1.00 25.33           H  
ATOM   1854  HG3 ARG B  27       5.793 -48.575  35.531  1.00 25.33           H  
ATOM   1855  CD  ARG B  27       5.513 -46.938  36.905  1.00 25.33           C  
ATOM   1856  HD2 ARG B  27       6.591 -46.915  37.062  1.00 25.33           H  
ATOM   1857  HD3 ARG B  27       5.145 -45.914  36.846  1.00 25.33           H  
ATOM   1858  NE  ARG B  27       4.837 -47.626  38.024  1.00 25.33           N  
ATOM   1859  HE  ARG B  27       4.185 -48.355  37.773  1.00 25.33           H  
ATOM   1860  NH1 ARG B  27       5.841 -46.475  39.737  1.00 25.33           N  
ATOM   1861 HH11 ARG B  27       5.957 -46.289  40.723  1.00 25.33           H  
ATOM   1862 HH12 ARG B  27       6.407 -45.985  39.059  1.00 25.33           H  
ATOM   1863  NH2 ARG B  27       4.273 -47.994  40.200  1.00 25.33           N  
ATOM   1864 HH21 ARG B  27       4.399 -47.793  41.182  1.00 25.33           H  
ATOM   1865 HH22 ARG B  27       3.593 -48.682  39.911  1.00 25.33           H  
ATOM   1866  CZ  ARG B  27       4.987 -47.363  39.310  1.00 25.33           C  
ATOM   1867  N   ASN B  28       3.605 -46.977  31.341  1.00 26.31           N  
ATOM   1868  H   ASN B  28       3.434 -47.963  31.479  1.00 26.31           H  
ATOM   1869  CA  ASN B  28       2.777 -46.332  30.323  1.00 26.31           C  
ATOM   1870  HA  ASN B  28       3.417 -45.998  29.506  1.00 26.31           H  
ATOM   1871  C   ASN B  28       2.036 -45.091  30.865  1.00 26.31           C  
ATOM   1872  CB  ASN B  28       1.835 -47.432  29.790  1.00 26.31           C  
ATOM   1873  HB2 ASN B  28       1.200 -47.789  30.601  1.00 26.31           H  
ATOM   1874  HB3 ASN B  28       2.429 -48.272  29.430  1.00 26.31           H  
ATOM   1875  O   ASN B  28       0.809 -45.006  30.821  1.00 26.31           O  
ATOM   1876  CG  ASN B  28       0.959 -46.981  28.635  1.00 26.31           C  
ATOM   1877  ND2 ASN B  28      -0.344 -47.011  28.786  1.00 26.31           N  
ATOM   1878 HD21 ASN B  28      -0.880 -46.663  28.004  1.00 26.31           H  
ATOM   1879 HD22 ASN B  28      -0.747 -47.204  29.692  1.00 26.31           H  
ATOM   1880  OD1 ASN B  28       1.437 -46.604  27.584  1.00 26.31           O  
ATOM   1881  N   GLY B  29       2.773 -44.137  31.435  1.00 28.58           N  
ATOM   1882  H   GLY B  29       3.773 -44.273  31.456  1.00 28.58           H  
ATOM   1883  CA  GLY B  29       2.269 -42.830  31.841  1.00 28.58           C  
ATOM   1884  HA2 GLY B  29       3.022 -42.317  32.438  1.00 28.58           H  
ATOM   1885  HA3 GLY B  29       1.360 -42.945  32.430  1.00 28.58           H  
ATOM   1886  C   GLY B  29       1.967 -41.987  30.609  1.00 28.58           C  
ATOM   1887  O   GLY B  29       2.686 -41.038  30.334  1.00 28.58           O  
ATOM   1888  N   LEU B  30       0.910 -42.354  29.877  1.00 31.69           N  
ATOM   1889  H   LEU B  30       0.442 -43.205  30.156  1.00 31.69           H  
ATOM   1890  CA  LEU B  30       0.470 -41.723  28.627  1.00 31.69           C  
ATOM   1891  HA  LEU B  30       1.253 -41.810  27.873  1.00 31.69           H  
ATOM   1892  C   LEU B  30       0.142 -40.242  28.753  1.00 31.69           C  
ATOM   1893  CB  LEU B  30      -0.832 -42.397  28.144  1.00 31.69           C  
ATOM   1894  HB2 LEU B  30      -1.297 -41.777  27.378  1.00 31.69           H  
ATOM   1895  HB3 LEU B  30      -1.528 -42.442  28.982  1.00 31.69           H  
ATOM   1896  O   LEU B  30      -0.096 -39.629  27.714  1.00 31.69           O  
ATOM   1897  CG  LEU B  30      -0.686 -43.794  27.543  1.00 31.69           C  
ATOM   1898  HG  LEU B  30      -0.219 -44.443  28.283  1.00 31.69           H  
ATOM   1899  CD1 LEU B  30      -2.081 -44.330  27.208  1.00 31.69           C  
ATOM   1900 HD11 LEU B  30      -2.574 -43.665  26.499  1.00 31.69           H  
ATOM   1901 HD12 LEU B  30      -2.680 -44.395  28.116  1.00 31.69           H  
ATOM   1902 HD13 LEU B  30      -1.999 -45.321  26.761  1.00 31.69           H  
ATOM   1903  CD2 LEU B  30       0.149 -43.798  26.263  1.00 31.69           C  
ATOM   1904 HD21 LEU B  30       0.165 -44.800  25.836  1.00 31.69           H  
ATOM   1905 HD22 LEU B  30      -0.265 -43.099  25.537  1.00 31.69           H  
ATOM   1906 HD23 LEU B  30       1.179 -43.520  26.488  1.00 31.69           H  
ATOM   1907  N   VAL B  31       0.013 -39.729  29.989  1.00 30.10           N  
ATOM   1908  H   VAL B  31       0.351 -40.279  30.766  1.00 30.10           H  
ATOM   1909  CA  VAL B  31      -0.601 -38.433  30.271  1.00 30.10           C  
ATOM   1910  HA  VAL B  31      -1.670 -38.536  30.083  1.00 30.10           H  
ATOM   1911  C   VAL B  31      -0.069 -37.417  29.292  1.00 30.10           C  
ATOM   1912  CB  VAL B  31      -0.459 -37.929  31.719  1.00 30.10           C  
ATOM   1913  HB  VAL B  31      -0.753 -36.880  31.746  1.00 30.10           H  
ATOM   1914  O   VAL B  31       1.128 -37.136  29.234  1.00 30.10           O  
ATOM   1915  CG1 VAL B  31      -1.437 -38.696  32.615  1.00 30.10           C  
ATOM   1916 HG11 VAL B  31      -1.194 -39.758  32.621  1.00 30.10           H  
ATOM   1917 HG12 VAL B  31      -2.455 -38.558  32.249  1.00 30.10           H  
ATOM   1918 HG13 VAL B  31      -1.383 -38.306  33.632  1.00 30.10           H  
ATOM   1919  CG2 VAL B  31       0.950 -38.043  32.314  1.00 30.10           C  
ATOM   1920 HG21 VAL B  31       0.956 -37.633  33.324  1.00 30.10           H  
ATOM   1921 HG22 VAL B  31       1.276 -39.083  32.343  1.00 30.10           H  
ATOM   1922 HG23 VAL B  31       1.653 -37.470  31.710  1.00 30.10           H  
ATOM   1923  N   ASN B  32      -1.024 -36.974  28.482  1.00 28.09           N  
ATOM   1924  H   ASN B  32      -1.957 -37.317  28.658  1.00 28.09           H  
ATOM   1925  CA  ASN B  32      -0.932 -35.929  27.504  1.00 28.09           C  
ATOM   1926  HA  ASN B  32      -0.512 -36.332  26.583  1.00 28.09           H  
ATOM   1927  C   ASN B  32       0.018 -34.876  28.049  1.00 28.09           C  
ATOM   1928  CB  ASN B  32      -2.360 -35.402  27.214  1.00 28.09           C  
ATOM   1929  HB2 ASN B  32      -2.292 -34.404  26.783  1.00 28.09           H  
ATOM   1930  HB3 ASN B  32      -2.820 -36.050  26.468  1.00 28.09           H  
ATOM   1931  O   ASN B  32      -0.352 -34.064  28.892  1.00 28.09           O  
ATOM   1932  CG  ASN B  32      -3.304 -35.381  28.419  1.00 28.09           C  
ATOM   1933  ND2 ASN B  32      -3.773 -34.233  28.839  1.00 28.09           N  
ATOM   1934 HD21 ASN B  32      -3.390 -33.364  28.495  1.00 28.09           H  
ATOM   1935 HD22 ASN B  32      -4.345 -34.233  29.671  1.00 28.09           H  
ATOM   1936  OD1 ASN B  32      -3.654 -36.415  28.975  1.00 28.09           O  
ATOM   1937  N   SER B  33       1.253 -34.918  27.539  1.00 31.48           N  
ATOM   1938  H   SER B  33       1.493 -35.707  26.955  1.00 31.48           H  
ATOM   1939  CA  SER B  33       2.052 -33.719  27.428  1.00 31.48           C  
ATOM   1940  HA  SER B  33       2.249 -33.287  28.409  1.00 31.48           H  
ATOM   1941  C   SER B  33       1.163 -32.803  26.622  1.00 31.48           C  
ATOM   1942  CB  SER B  33       3.369 -33.997  26.702  1.00 31.48           C  
ATOM   1943  HB2 SER B  33       3.910 -33.063  26.550  1.00 31.48           H  
ATOM   1944  HB3 SER B  33       3.169 -34.455  25.734  1.00 31.48           H  
ATOM   1945  O   SER B  33       1.012 -32.992  25.413  1.00 31.48           O  
ATOM   1946  OG  SER B  33       4.152 -34.874  27.485  1.00 31.48           O  
ATOM   1947  HG  SER B  33       3.559 -35.439  27.987  1.00 31.48           H  
ATOM   1948  N   GLU B  34       0.462 -31.922  27.329  1.00 31.67           N  
ATOM   1949  H   GLU B  34       0.482 -31.976  28.337  1.00 31.67           H  
ATOM   1950  CA  GLU B  34      -0.277 -30.837  26.736  1.00 31.67           C  
ATOM   1951  HA  GLU B  34      -0.968 -31.218  25.983  1.00 31.67           H  
ATOM   1952  C   GLU B  34       0.791 -30.024  26.043  1.00 31.67           C  
ATOM   1953  CB  GLU B  34      -1.087 -30.068  27.789  1.00 31.67           C  
ATOM   1954  HB2 GLU B  34      -0.480 -29.922  28.683  1.00 31.67           H  
ATOM   1955  HB3 GLU B  34      -1.380 -29.096  27.392  1.00 31.67           H  
ATOM   1956  O   GLU B  34       1.469 -29.176  26.624  1.00 31.67           O  
ATOM   1957  CG  GLU B  34      -2.355 -30.873  28.116  1.00 31.67           C  
ATOM   1958  HG2 GLU B  34      -2.096 -31.922  28.255  1.00 31.67           H  
ATOM   1959  HG3 GLU B  34      -3.030 -30.823  27.261  1.00 31.67           H  
ATOM   1960  CD  GLU B  34      -3.063 -30.389  29.385  1.00 31.67           C  
ATOM   1961  OE1 GLU B  34      -4.263 -30.049  29.279  1.00 31.67           O  
ATOM   1962  OE2 GLU B  34      -2.431 -30.470  30.461  1.00 31.67           O  
ATOM   1963  N   VAL B  35       0.975 -30.372  24.771  1.00 32.68           N  
ATOM   1964  H   VAL B  35       0.546 -31.231  24.458  1.00 32.68           H  
ATOM   1965  CA  VAL B  35       1.561 -29.504  23.787  1.00 32.68           C  
ATOM   1966  HA  VAL B  35       2.522 -29.154  24.164  1.00 32.68           H  
ATOM   1967  C   VAL B  35       0.582 -28.345  23.753  1.00 32.68           C  
ATOM   1968  CB  VAL B  35       1.780 -30.183  22.413  1.00 32.68           C  
ATOM   1969  HB  VAL B  35       0.866 -30.154  21.819  1.00 32.68           H  
ATOM   1970  O   VAL B  35      -0.336 -28.290  22.933  1.00 32.68           O  
ATOM   1971  CG1 VAL B  35       2.891 -29.441  21.662  1.00 32.68           C  
ATOM   1972 HG11 VAL B  35       3.837 -29.535  22.197  1.00 32.68           H  
ATOM   1973 HG12 VAL B  35       3.005 -29.849  20.658  1.00 32.68           H  
ATOM   1974 HG13 VAL B  35       2.643 -28.383  21.578  1.00 32.68           H  
ATOM   1975  CG2 VAL B  35       2.206 -31.655  22.507  1.00 32.68           C  
ATOM   1976 HG21 VAL B  35       1.384 -32.258  22.891  1.00 32.68           H  
ATOM   1977 HG22 VAL B  35       3.065 -31.754  23.171  1.00 32.68           H  
ATOM   1978 HG23 VAL B  35       2.468 -32.032  21.518  1.00 32.68           H  
ATOM   1979  N   HIS B  36       0.805 -27.412  24.678  1.00 30.82           N  
ATOM   1980  H   HIS B  36       1.392 -27.685  25.453  1.00 30.82           H  
ATOM   1981  CA  HIS B  36       0.710 -25.996  24.427  1.00 30.82           C  
ATOM   1982  HA  HIS B  36      -0.317 -25.734  24.175  1.00 30.82           H  
ATOM   1983  C   HIS B  36       1.591 -25.730  23.198  1.00 30.82           C  
ATOM   1984  CB  HIS B  36       1.126 -25.207  25.684  1.00 30.82           C  
ATOM   1985  HB2 HIS B  36       2.029 -25.641  26.113  1.00 30.82           H  
ATOM   1986  HB3 HIS B  36       1.366 -24.187  25.386  1.00 30.82           H  
ATOM   1987  O   HIS B  36       2.667 -25.142  23.265  1.00 30.82           O  
ATOM   1988  CG  HIS B  36       0.054 -25.122  26.748  1.00 30.82           C  
ATOM   1989  CD2 HIS B  36      -0.268 -26.065  27.691  1.00 30.82           C  
ATOM   1990  HD2 HIS B  36       0.192 -27.036  27.803  1.00 30.82           H  
ATOM   1991  ND1 HIS B  36      -0.753 -24.030  26.981  1.00 30.82           N  
ATOM   1992  HD1 HIS B  36      -0.681 -23.134  26.519  1.00 30.82           H  
ATOM   1993  CE1 HIS B  36      -1.548 -24.312  28.026  1.00 30.82           C  
ATOM   1994  HE1 HIS B  36      -2.270 -23.635  28.457  1.00 30.82           H  
ATOM   1995  NE2 HIS B  36      -1.285 -25.539  28.497  1.00 30.82           N  
ATOM   1996  N   ASN B  37       1.064 -26.150  22.044  1.00 28.18           N  
ATOM   1997  H   ASN B  37       0.265 -26.759  22.144  1.00 28.18           H  
ATOM   1998  CA  ASN B  37       1.051 -25.378  20.822  1.00 28.18           C  
ATOM   1999  HA  ASN B  37       2.065 -25.104  20.530  1.00 28.18           H  
ATOM   2000  C   ASN B  37       0.270 -24.101  21.153  1.00 28.18           C  
ATOM   2001  CB  ASN B  37       0.376 -26.198  19.703  1.00 28.18           C  
ATOM   2002  HB2 ASN B  37       0.292 -25.570  18.816  1.00 28.18           H  
ATOM   2003  HB3 ASN B  37      -0.636 -26.460  20.012  1.00 28.18           H  
ATOM   2004  O   ASN B  37      -0.826 -23.869  20.653  1.00 28.18           O  
ATOM   2005  CG  ASN B  37       1.127 -27.451  19.301  1.00 28.18           C  
ATOM   2006  ND2 ASN B  37       0.493 -28.599  19.374  1.00 28.18           N  
ATOM   2007 HD21 ASN B  37      -0.435 -28.631  19.770  1.00 28.18           H  
ATOM   2008 HD22 ASN B  37       1.025 -29.420  19.122  1.00 28.18           H  
ATOM   2009  OD1 ASN B  37       2.279 -27.430  18.906  1.00 28.18           O  
ATOM   2010  N   GLU B  38       0.818 -23.315  22.081  1.00 30.89           N  
ATOM   2011  H   GLU B  38       1.712 -23.597  22.456  1.00 30.89           H  
ATOM   2012  CA  GLU B  38       0.537 -21.903  22.132  1.00 30.89           C  
ATOM   2013  HA  GLU B  38      -0.533 -21.765  22.287  1.00 30.89           H  
ATOM   2014  C   GLU B  38       0.930 -21.391  20.752  1.00 30.89           C  
ATOM   2015  CB  GLU B  38       1.312 -21.260  23.285  1.00 30.89           C  
ATOM   2016  HB2 GLU B  38       2.354 -21.105  23.005  1.00 30.89           H  
ATOM   2017  HB3 GLU B  38       1.279 -21.934  24.141  1.00 30.89           H  
ATOM   2018  O   GLU B  38       1.973 -21.782  20.210  1.00 30.89           O  
ATOM   2019  CG  GLU B  38       0.665 -19.933  23.689  1.00 30.89           C  
ATOM   2020  HG2 GLU B  38       0.778 -19.218  22.875  1.00 30.89           H  
ATOM   2021  HG3 GLU B  38      -0.401 -20.089  23.854  1.00 30.89           H  
ATOM   2022  CD  GLU B  38       1.292 -19.389  24.977  1.00 30.89           C  
ATOM   2023  OE1 GLU B  38       1.905 -18.300  24.913  1.00 30.89           O  
ATOM   2024  OE2 GLU B  38       1.132 -20.063  26.022  1.00 30.89           O  
ATOM   2025  N   ASP B  39      -0.019 -20.701  20.130  1.00 30.42           N  
ATOM   2026  H   ASP B  39      -0.847 -20.436  20.643  1.00 30.42           H  
ATOM   2027  CA  ASP B  39      -0.110 -20.704  18.681  1.00 30.42           C  
ATOM   2028  HA  ASP B  39      -0.121 -21.752  18.384  1.00 30.42           H  
ATOM   2029  C   ASP B  39       1.117 -20.084  18.006  1.00 30.42           C  
ATOM   2030  CB  ASP B  39      -1.438 -20.078  18.225  1.00 30.42           C  
ATOM   2031  HB2 ASP B  39      -2.020 -19.760  19.090  1.00 30.42           H  
ATOM   2032  HB3 ASP B  39      -1.243 -19.193  17.619  1.00 30.42           H  
ATOM   2033  O   ASP B  39       1.931 -19.380  18.610  1.00 30.42           O  
ATOM   2034  CG  ASP B  39      -2.260 -21.073  17.404  1.00 30.42           C  
ATOM   2035  OD1 ASP B  39      -1.677 -21.627  16.440  1.00 30.42           O  
ATOM   2036  OD2 ASP B  39      -3.457 -21.242  17.727  1.00 30.42           O  
ATOM   2037  N   GLY B  40       1.284 -20.417  16.730  1.00 28.79           N  
ATOM   2038  H   GLY B  40       0.546 -20.957  16.302  1.00 28.79           H  
ATOM   2039  CA  GLY B  40       2.564 -20.251  16.057  1.00 28.79           C  
ATOM   2040  HA2 GLY B  40       3.308 -20.825  16.610  1.00 28.79           H  
ATOM   2041  HA3 GLY B  40       2.482 -20.675  15.056  1.00 28.79           H  
ATOM   2042  C   GLY B  40       3.072 -18.810  15.939  1.00 28.79           C  
ATOM   2043  O   GLY B  40       2.452 -17.815  16.309  1.00 28.79           O  
ATOM   2044  N   ARG B  41       4.198 -18.690  15.230  1.00 30.51           N  
ATOM   2045  H   ARG B  41       4.619 -19.554  14.923  1.00 30.51           H  
ATOM   2046  CA  ARG B  41       4.804 -17.424  14.765  1.00 30.51           C  
ATOM   2047  HA  ARG B  41       4.843 -16.741  15.614  1.00 30.51           H  
ATOM   2048  C   ARG B  41       3.959 -16.700  13.693  1.00 30.51           C  
ATOM   2049  CB  ARG B  41       6.242 -17.672  14.283  1.00 30.51           C  
ATOM   2050  HB2 ARG B  41       6.194 -18.230  13.348  1.00 30.51           H  
ATOM   2051  HB3 ARG B  41       6.720 -16.713  14.083  1.00 30.51           H  
ATOM   2052  O   ARG B  41       4.507 -16.054  12.811  1.00 30.51           O  
ATOM   2053  CG  ARG B  41       7.106 -18.453  15.284  1.00 30.51           C  
ATOM   2054  HG2 ARG B  41       6.626 -19.401  15.530  1.00 30.51           H  
ATOM   2055  HG3 ARG B  41       7.237 -17.873  16.198  1.00 30.51           H  
ATOM   2056  CD  ARG B  41       8.466 -18.759  14.655  1.00 30.51           C  
ATOM   2057  HD2 ARG B  41       8.302 -19.098  13.633  1.00 30.51           H  
ATOM   2058  HD3 ARG B  41       9.061 -17.846  14.632  1.00 30.51           H  
ATOM   2059  NE  ARG B  41       9.169 -19.809  15.414  1.00 30.51           N  
ATOM   2060  HE  ARG B  41       8.890 -19.926  16.378  1.00 30.51           H  
ATOM   2061  NH1 ARG B  41      10.526 -20.559  13.719  1.00 30.51           N  
ATOM   2062 HH11 ARG B  41      10.170 -19.822  13.127  1.00 30.51           H  
ATOM   2063 HH12 ARG B  41      11.209 -21.216  13.370  1.00 30.51           H  
ATOM   2064  NH2 ARG B  41      10.564 -21.580  15.704  1.00 30.51           N  
ATOM   2065 HH21 ARG B  41      10.222 -21.687  16.648  1.00 30.51           H  
ATOM   2066 HH22 ARG B  41      11.253 -22.227  15.348  1.00 30.51           H  
ATOM   2067  CZ  ARG B  41      10.080 -20.640  14.943  1.00 30.51           C  
ATOM   2068  N   ASN B  42       2.638 -16.847  13.779  1.00 31.68           N  
ATOM   2069  H   ASN B  42       2.318 -17.451  14.523  1.00 31.68           H  
ATOM   2070  CA  ASN B  42       1.660 -15.839  13.405  1.00 31.68           C  
ATOM   2071  HA  ASN B  42       2.064 -15.257  12.576  1.00 31.68           H  
ATOM   2072  C   ASN B  42       1.413 -14.847  14.562  1.00 31.68           C  
ATOM   2073  CB  ASN B  42       0.370 -16.534  12.944  1.00 31.68           C  
ATOM   2074  HB2 ASN B  42       0.612 -17.366  12.283  1.00 31.68           H  
ATOM   2075  HB3 ASN B  42      -0.166 -16.918  13.811  1.00 31.68           H  
ATOM   2076  O   ASN B  42       0.455 -14.081  14.528  1.00 31.68           O  
ATOM   2077  CG  ASN B  42      -0.517 -15.584  12.160  1.00 31.68           C  
ATOM   2078  ND2 ASN B  42      -1.802 -15.572  12.419  1.00 31.68           N  
ATOM   2079 HD21 ASN B  42      -2.313 -14.824  11.972  1.00 31.68           H  
ATOM   2080 HD22 ASN B  42      -2.153 -16.066  13.227  1.00 31.68           H  
ATOM   2081  OD1 ASN B  42      -0.075 -14.876  11.272  1.00 31.68           O  
ATOM   2082  N   GLY B  43       2.305 -14.805  15.564  1.00 31.74           N  
ATOM   2083  H   GLY B  43       2.921 -15.595  15.693  1.00 31.74           H  
ATOM   2084  CA  GLY B  43       2.737 -13.508  16.074  1.00 31.74           C  
ATOM   2085  HA2 GLY B  43       3.672 -13.602  16.628  1.00 31.74           H  
ATOM   2086  HA3 GLY B  43       1.965 -13.086  16.718  1.00 31.74           H  
ATOM   2087  C   GLY B  43       2.957 -12.624  14.858  1.00 31.74           C  
ATOM   2088  O   GLY B  43       3.780 -12.988  14.012  1.00 31.74           O  
ATOM   2089  N   ASP B  44       2.109 -11.594  14.735  1.00 31.89           N  
ATOM   2090  H   ASP B  44       1.389 -11.477  15.433  1.00 31.89           H  
ATOM   2091  CA  ASP B  44       1.953 -10.829  13.507  1.00 31.89           C  
ATOM   2092  HA  ASP B  44       1.362 -11.406  12.796  1.00 31.89           H  
ATOM   2093  C   ASP B  44       3.323 -10.569  12.920  1.00 31.89           C  
ATOM   2094  CB  ASP B  44       1.258  -9.479  13.760  1.00 31.89           C  
ATOM   2095  HB2 ASP B  44       1.602  -9.058  14.704  1.00 31.89           H  
ATOM   2096  HB3 ASP B  44       1.542  -8.782  12.972  1.00 31.89           H  
ATOM   2097  O   ASP B  44       4.266 -10.207  13.643  1.00 31.89           O  
ATOM   2098  CG  ASP B  44      -0.265  -9.583  13.744  1.00 31.89           C  
ATOM   2099  OD1 ASP B  44      -0.805  -9.856  12.648  1.00 31.89           O  
ATOM   2100  OD2 ASP B  44      -0.869  -9.336  14.811  1.00 31.89           O  
ATOM   2101  N   VAL B  45       3.415 -10.687  11.596  1.00 33.84           N  
ATOM   2102  H   VAL B  45       2.605 -10.997  11.078  1.00 33.84           H  
ATOM   2103  CA  VAL B  45       4.461  -9.957  10.914  1.00 33.84           C  
ATOM   2104  HA  VAL B  45       5.415 -10.291  11.322  1.00 33.84           H  
ATOM   2105  C   VAL B  45       4.209  -8.512  11.344  1.00 33.84           C  
ATOM   2106  CB  VAL B  45       4.495 -10.157   9.377  1.00 33.84           C  
ATOM   2107  HB  VAL B  45       3.931  -9.366   8.883  1.00 33.84           H  
ATOM   2108  O   VAL B  45       3.353  -7.806  10.817  1.00 33.84           O  
ATOM   2109  CG1 VAL B  45       5.949 -10.107   8.880  1.00 33.84           C  
ATOM   2110 HG11 VAL B  45       6.508 -10.956   9.273  1.00 33.84           H  
ATOM   2111 HG12 VAL B  45       6.429  -9.186   9.212  1.00 33.84           H  
ATOM   2112 HG13 VAL B  45       5.968 -10.138   7.791  1.00 33.84           H  
ATOM   2113  CG2 VAL B  45       3.913 -11.498   8.907  1.00 33.84           C  
ATOM   2114 HG21 VAL B  45       2.845 -11.534   9.119  1.00 33.84           H  
ATOM   2115 HG22 VAL B  45       4.410 -12.323   9.418  1.00 33.84           H  
ATOM   2116 HG23 VAL B  45       4.046 -11.603   7.831  1.00 33.84           H  
ATOM   2117  N   SER B  46       4.999  -8.051  12.312  1.00 33.72           N  
ATOM   2118  H   SER B  46       5.475  -8.759  12.853  1.00 33.72           H  
ATOM   2119  CA  SER B  46       5.555  -6.719  12.293  1.00 33.72           C  
ATOM   2120  HA  SER B  46       4.750  -5.990  12.197  1.00 33.72           H  
ATOM   2121  C   SER B  46       6.369  -6.716  11.015  1.00 33.72           C  
ATOM   2122  CB  SER B  46       6.354  -6.393  13.564  1.00 33.72           C  
ATOM   2123  HB2 SER B  46       6.989  -5.527  13.374  1.00 33.72           H  
ATOM   2124  HB3 SER B  46       5.651  -6.133  14.356  1.00 33.72           H  
ATOM   2125  O   SER B  46       7.587  -6.859  11.004  1.00 33.72           O  
ATOM   2126  OG  SER B  46       7.152  -7.469  14.018  1.00 33.72           O  
ATOM   2127  HG  SER B  46       6.576  -8.155  14.364  1.00 33.72           H  
ATOM   2128  N   GLN B  47       5.634  -6.637   9.902  1.00 32.77           N  
ATOM   2129  H   GLN B  47       4.632  -6.681  10.015  1.00 32.77           H  
ATOM   2130  CA  GLN B  47       6.127  -6.317   8.596  1.00 32.77           C  
ATOM   2131  HA  GLN B  47       7.047  -6.869   8.404  1.00 32.77           H  
ATOM   2132  C   GLN B  47       6.493  -4.859   8.737  1.00 32.77           C  
ATOM   2133  CB  GLN B  47       5.139  -6.681   7.472  1.00 32.77           C  
ATOM   2134  HB2 GLN B  47       5.307  -7.733   7.240  1.00 32.77           H  
ATOM   2135  HB3 GLN B  47       5.412  -6.087   6.600  1.00 32.77           H  
ATOM   2136  O   GLN B  47       5.781  -3.947   8.314  1.00 32.77           O  
ATOM   2137  CG  GLN B  47       3.630  -6.502   7.692  1.00 32.77           C  
ATOM   2138  HG2 GLN B  47       3.305  -7.021   8.594  1.00 32.77           H  
ATOM   2139  HG3 GLN B  47       3.405  -5.441   7.804  1.00 32.77           H  
ATOM   2140  CD  GLN B  47       2.826  -7.093   6.537  1.00 32.77           C  
ATOM   2141  NE2 GLN B  47       2.124  -6.285   5.774  1.00 32.77           N  
ATOM   2142 HE21 GLN B  47       1.574  -6.723   5.049  1.00 32.77           H  
ATOM   2143 HE22 GLN B  47       2.118  -5.291   5.954  1.00 32.77           H  
ATOM   2144  OE1 GLN B  47       2.832  -8.284   6.267  1.00 32.77           O  
ATOM   2145  N   PHE B  48       7.632  -4.678   9.420  1.00 33.92           N  
ATOM   2146  H   PHE B  48       8.040  -5.502   9.838  1.00 33.92           H  
ATOM   2147  CA  PHE B  48       8.505  -3.557   9.242  1.00 33.92           C  
ATOM   2148  HA  PHE B  48       8.142  -2.726   9.846  1.00 33.92           H  
ATOM   2149  C   PHE B  48       8.427  -3.263   7.759  1.00 33.92           C  
ATOM   2150  CB  PHE B  48       9.948  -3.921   9.634  1.00 33.92           C  
ATOM   2151  HB2 PHE B  48      10.218  -4.881   9.193  1.00 33.92           H  
ATOM   2152  HB3 PHE B  48      10.622  -3.174   9.214  1.00 33.92           H  
ATOM   2153  O   PHE B  48       8.505  -4.205   6.955  1.00 33.92           O  
ATOM   2154  CG  PHE B  48      10.172  -3.966  11.131  1.00 33.92           C  
ATOM   2155  CD1 PHE B  48      10.428  -2.773  11.832  1.00 33.92           C  
ATOM   2156  HD1 PHE B  48      10.505  -1.838  11.296  1.00 33.92           H  
ATOM   2157  CD2 PHE B  48      10.085  -5.182  11.834  1.00 33.92           C  
ATOM   2158  HD2 PHE B  48       9.907  -6.106  11.304  1.00 33.92           H  
ATOM   2159  CE1 PHE B  48      10.571  -2.792  13.230  1.00 33.92           C  
ATOM   2160  HE1 PHE B  48      10.764  -1.875  13.768  1.00 33.92           H  
ATOM   2161  CE2 PHE B  48      10.205  -5.199  13.233  1.00 33.92           C  
ATOM   2162  HE2 PHE B  48      10.101  -6.132  13.767  1.00 33.92           H  
ATOM   2163  CZ  PHE B  48      10.448  -4.004  13.933  1.00 33.92           C  
ATOM   2164  HZ  PHE B  48      10.543  -4.022  15.008  1.00 33.92           H  
ATOM   2165  N   PRO B  49       8.247  -1.996   7.374  1.00 36.78           N  
ATOM   2166  CA  PRO B  49       8.574  -1.644   6.024  1.00 36.78           C  
ATOM   2167  HA  PRO B  49       7.955  -2.189   5.312  1.00 36.78           H  
ATOM   2168  C   PRO B  49      10.038  -2.051   5.878  1.00 36.78           C  
ATOM   2169  CB  PRO B  49       8.289  -0.146   5.933  1.00 36.78           C  
ATOM   2170  HB2 PRO B  49       7.233  -0.013   5.699  1.00 36.78           H  
ATOM   2171  HB3 PRO B  49       8.917   0.357   5.197  1.00 36.78           H  
ATOM   2172  O   PRO B  49      10.940  -1.352   6.344  1.00 36.78           O  
ATOM   2173  CG  PRO B  49       8.519   0.369   7.351  1.00 36.78           C  
ATOM   2174  HG2 PRO B  49       7.929   1.262   7.558  1.00 36.78           H  
ATOM   2175  HG3 PRO B  49       9.579   0.567   7.512  1.00 36.78           H  
ATOM   2176  CD  PRO B  49       8.073  -0.813   8.207  1.00 36.78           C  
ATOM   2177  HD2 PRO B  49       8.686  -0.851   9.107  1.00 36.78           H  
ATOM   2178  HD3 PRO B  49       7.019  -0.710   8.468  1.00 36.78           H  
ATOM   2179  N   TYR B  50      10.258  -3.226   5.280  1.00 33.86           N  
ATOM   2180  H   TYR B  50       9.471  -3.853   5.191  1.00 33.86           H  
ATOM   2181  CA  TYR B  50      11.476  -3.581   4.598  1.00 33.86           C  
ATOM   2182  HA  TYR B  50      12.336  -3.462   5.257  1.00 33.86           H  
ATOM   2183  C   TYR B  50      11.529  -2.537   3.506  1.00 33.86           C  
ATOM   2184  CB  TYR B  50      11.438  -5.024   4.055  1.00 33.86           C  
ATOM   2185  HB2 TYR B  50      10.411  -5.308   3.826  1.00 33.86           H  
ATOM   2186  HB3 TYR B  50      11.987  -5.058   3.114  1.00 33.86           H  
ATOM   2187  O   TYR B  50      11.089  -2.762   2.386  1.00 33.86           O  
ATOM   2188  CG  TYR B  50      12.068  -6.065   4.962  1.00 33.86           C  
ATOM   2189  CD1 TYR B  50      13.455  -6.312   4.883  1.00 33.86           C  
ATOM   2190  HD1 TYR B  50      14.062  -5.747   4.192  1.00 33.86           H  
ATOM   2191  CD2 TYR B  50      11.272  -6.814   5.851  1.00 33.86           C  
ATOM   2192  HD2 TYR B  50      10.209  -6.637   5.910  1.00 33.86           H  
ATOM   2193  CE1 TYR B  50      14.046  -7.310   5.683  1.00 33.86           C  
ATOM   2194  HE1 TYR B  50      15.107  -7.502   5.610  1.00 33.86           H  
ATOM   2195  CE2 TYR B  50      11.861  -7.813   6.653  1.00 33.86           C  
ATOM   2196  HE2 TYR B  50      11.255  -8.397   7.329  1.00 33.86           H  
ATOM   2197  OH  TYR B  50      13.809  -9.036   7.335  1.00 33.86           O  
ATOM   2198  HH  TYR B  50      14.752  -9.119   7.175  1.00 33.86           H  
ATOM   2199  CZ  TYR B  50      13.246  -8.065   6.568  1.00 33.86           C  
ATOM   2200  N   VAL B  51      12.025  -1.362   3.894  1.00 39.09           N  
ATOM   2201  H   VAL B  51      12.144  -1.242   4.890  1.00 39.09           H  
ATOM   2202  CA  VAL B  51      12.732  -0.437   3.046  1.00 39.09           C  
ATOM   2203  HA  VAL B  51      12.163  -0.280   2.129  1.00 39.09           H  
ATOM   2204  C   VAL B  51      14.011  -1.193   2.728  1.00 39.09           C  
ATOM   2205  CB  VAL B  51      12.957   0.927   3.733  1.00 39.09           C  
ATOM   2206  HB  VAL B  51      13.604   0.807   4.602  1.00 39.09           H  
ATOM   2207  O   VAL B  51      15.084  -0.924   3.258  1.00 39.09           O  
ATOM   2208  CG1 VAL B  51      13.604   1.917   2.756  1.00 39.09           C  
ATOM   2209 HG11 VAL B  51      13.764   2.874   3.252  1.00 39.09           H  
ATOM   2210 HG12 VAL B  51      12.955   2.058   1.892  1.00 39.09           H  
ATOM   2211 HG13 VAL B  51      14.570   1.537   2.422  1.00 39.09           H  
ATOM   2212  CG2 VAL B  51      11.634   1.553   4.199  1.00 39.09           C  
ATOM   2213 HG21 VAL B  51      11.204   0.949   4.998  1.00 39.09           H  
ATOM   2214 HG22 VAL B  51      11.812   2.554   4.591  1.00 39.09           H  
ATOM   2215 HG23 VAL B  51      10.931   1.608   3.368  1.00 39.09           H  
ATOM   2216  N   GLU B  52      13.878  -2.210   1.878  1.00 38.42           N  
ATOM   2217  H   GLU B  52      12.937  -2.418   1.577  1.00 38.42           H  
ATOM   2218  CA  GLU B  52      14.942  -2.575   0.974  1.00 38.42           C  
ATOM   2219  HA  GLU B  52      15.801  -2.930   1.544  1.00 38.42           H  
ATOM   2220  C   GLU B  52      15.279  -1.265   0.260  1.00 38.42           C  
ATOM   2221  CB  GLU B  52      14.487  -3.686   0.011  1.00 38.42           C  
ATOM   2222  HB2 GLU B  52      14.019  -4.493   0.575  1.00 38.42           H  
ATOM   2223  HB3 GLU B  52      13.749  -3.257  -0.667  1.00 38.42           H  
ATOM   2224  O   GLU B  52      14.524  -0.758  -0.585  1.00 38.42           O  
ATOM   2225  CG  GLU B  52      15.651  -4.263  -0.808  1.00 38.42           C  
ATOM   2226  HG2 GLU B  52      16.258  -4.886  -0.151  1.00 38.42           H  
ATOM   2227  HG3 GLU B  52      16.279  -3.439  -1.147  1.00 38.42           H  
ATOM   2228  CD  GLU B  52      15.216  -5.073  -2.048  1.00 38.42           C  
ATOM   2229  OE1 GLU B  52      16.097  -5.748  -2.622  1.00 38.42           O  
ATOM   2230  OE2 GLU B  52      14.064  -4.918  -2.524  1.00 38.42           O  
ATOM   2231  N   PHE B  53      16.384  -0.669   0.700  1.00 40.73           N  
ATOM   2232  H   PHE B  53      16.838  -1.065   1.510  1.00 40.73           H  
ATOM   2233  CA  PHE B  53      17.065   0.402   0.006  1.00 40.73           C  
ATOM   2234  HA  PHE B  53      16.351   1.192  -0.228  1.00 40.73           H  
ATOM   2235  C   PHE B  53      17.567  -0.204  -1.302  1.00 40.73           C  
ATOM   2236  CB  PHE B  53      18.185   0.987   0.883  1.00 40.73           C  
ATOM   2237  HB2 PHE B  53      18.805   1.632   0.262  1.00 40.73           H  
ATOM   2238  HB3 PHE B  53      18.822   0.178   1.240  1.00 40.73           H  
ATOM   2239  O   PHE B  53      18.709  -0.634  -1.425  1.00 40.73           O  
ATOM   2240  CG  PHE B  53      17.695   1.793   2.075  1.00 40.73           C  
ATOM   2241  CD1 PHE B  53      17.636   3.199   2.008  1.00 40.73           C  
ATOM   2242  HD1 PHE B  53      17.998   3.713   1.129  1.00 40.73           H  
ATOM   2243  CD2 PHE B  53      17.316   1.143   3.264  1.00 40.73           C  
ATOM   2244  HD2 PHE B  53      17.386   0.068   3.343  1.00 40.73           H  
ATOM   2245  CE1 PHE B  53      17.152   3.942   3.102  1.00 40.73           C  
ATOM   2246  HE1 PHE B  53      17.117   5.020   3.058  1.00 40.73           H  
ATOM   2247  CE2 PHE B  53      16.828   1.882   4.355  1.00 40.73           C  
ATOM   2248  HE2 PHE B  53      16.517   1.369   5.253  1.00 40.73           H  
ATOM   2249  CZ  PHE B  53      16.739   3.282   4.272  1.00 40.73           C  
ATOM   2250  HZ  PHE B  53      16.368   3.848   5.114  1.00 40.73           H  
ATOM   2251  N   THR B  54      16.645  -0.268  -2.259  1.00 45.69           N  
ATOM   2252  H   THR B  54      15.701  -0.035  -1.988  1.00 45.69           H  
ATOM   2253  CA  THR B  54      16.909  -0.566  -3.661  1.00 45.69           C  
ATOM   2254  HA  THR B  54      17.610  -1.399  -3.714  1.00 45.69           H  
ATOM   2255  C   THR B  54      17.617   0.649  -4.270  1.00 45.69           C  
ATOM   2256  CB  THR B  54      15.615  -0.998  -4.380  1.00 45.69           C  
ATOM   2257  HB  THR B  54      15.839  -1.188  -5.430  1.00 45.69           H  
ATOM   2258  O   THR B  54      18.436   1.281  -3.600  1.00 45.69           O  
ATOM   2259  CG2 THR B  54      15.041  -2.272  -3.779  1.00 45.69           C  
ATOM   2260 HG21 THR B  54      14.920  -2.176  -2.700  1.00 45.69           H  
ATOM   2261 HG22 THR B  54      14.057  -2.491  -4.194  1.00 45.69           H  
ATOM   2262 HG23 THR B  54      15.714  -3.105  -3.981  1.00 45.69           H  
ATOM   2263  OG1 THR B  54      14.601  -0.023  -4.309  1.00 45.69           O  
ATOM   2264  HG1 THR B  54      14.263  -0.041  -3.411  1.00 45.69           H  
ATOM   2265  N   GLY B  55      17.359   0.999  -5.532  1.00 47.46           N  
ATOM   2266  H   GLY B  55      16.582   0.564  -6.009  1.00 47.46           H  
ATOM   2267  CA  GLY B  55      18.065   2.092  -6.204  1.00 47.46           C  
ATOM   2268  HA2 GLY B  55      17.580   2.305  -7.157  1.00 47.46           H  
ATOM   2269  HA3 GLY B  55      19.088   1.773  -6.404  1.00 47.46           H  
ATOM   2270  C   GLY B  55      18.113   3.396  -5.393  1.00 47.46           C  
ATOM   2271  O   GLY B  55      17.260   3.665  -4.539  1.00 47.46           O  
ATOM   2272  N   ARG B  56      19.109   4.245  -5.681  1.00 58.44           N  
ATOM   2273  H   ARG B  56      19.733   4.007  -6.439  1.00 58.44           H  
ATOM   2274  CA  ARG B  56      19.261   5.564  -5.032  1.00 58.44           C  
ATOM   2275  HA  ARG B  56      19.467   5.427  -3.971  1.00 58.44           H  
ATOM   2276  C   ARG B  56      17.989   6.406  -5.110  1.00 58.44           C  
ATOM   2277  CB  ARG B  56      20.407   6.359  -5.669  1.00 58.44           C  
ATOM   2278  HB2 ARG B  56      20.452   7.336  -5.188  1.00 58.44           H  
ATOM   2279  HB3 ARG B  56      20.203   6.514  -6.728  1.00 58.44           H  
ATOM   2280  O   ARG B  56      17.753   7.212  -4.222  1.00 58.44           O  
ATOM   2281  CG  ARG B  56      21.761   5.662  -5.501  1.00 58.44           C  
ATOM   2282  HG2 ARG B  56      21.893   5.359  -4.462  1.00 58.44           H  
ATOM   2283  HG3 ARG B  56      21.797   4.780  -6.140  1.00 58.44           H  
ATOM   2284  CD  ARG B  56      22.888   6.623  -5.888  1.00 58.44           C  
ATOM   2285  HD2 ARG B  56      22.912   7.442  -5.169  1.00 58.44           H  
ATOM   2286  HD3 ARG B  56      22.663   7.052  -6.865  1.00 58.44           H  
ATOM   2287  NE  ARG B  56      24.195   5.935  -5.888  1.00 58.44           N  
ATOM   2288  HE  ARG B  56      24.544   5.645  -4.986  1.00 58.44           H  
ATOM   2289  NH1 ARG B  56      24.621   6.023  -8.150  1.00 58.44           N  
ATOM   2290 HH11 ARG B  56      25.212   5.814  -8.942  1.00 58.44           H  
ATOM   2291 HH12 ARG B  56      23.757   6.528  -8.291  1.00 58.44           H  
ATOM   2292  NH2 ARG B  56      26.074   5.022  -6.789  1.00 58.44           N  
ATOM   2293 HH21 ARG B  56      26.374   4.728  -5.871  1.00 58.44           H  
ATOM   2294 HH22 ARG B  56      26.651   4.822  -7.594  1.00 58.44           H  
ATOM   2295  CZ  ARG B  56      24.952   5.667  -6.939  1.00 58.44           C  
ATOM   2296  N   ASP B  57      17.139   6.110  -6.082  1.00 59.86           N  
ATOM   2297  H   ASP B  57      17.509   5.537  -6.826  1.00 59.86           H  
ATOM   2298  CA  ASP B  57      15.943   6.863  -6.426  1.00 59.86           C  
ATOM   2299  HA  ASP B  57      15.950   7.803  -5.874  1.00 59.86           H  
ATOM   2300  C   ASP B  57      14.642   6.126  -6.060  1.00 59.86           C  
ATOM   2301  CB  ASP B  57      16.038   7.220  -7.921  1.00 59.86           C  
ATOM   2302  HB2 ASP B  57      15.687   6.374  -8.512  1.00 59.86           H  
ATOM   2303  HB3 ASP B  57      15.400   8.078  -8.133  1.00 59.86           H  
ATOM   2304  O   ASP B  57      13.571   6.653  -6.333  1.00 59.86           O  
ATOM   2305  CG  ASP B  57      17.491   7.533  -8.308  1.00 59.86           C  
ATOM   2306  OD1 ASP B  57      18.009   8.572  -7.847  1.00 59.86           O  
ATOM   2307  OD2 ASP B  57      18.138   6.620  -8.873  1.00 59.86           O  
ATOM   2308  N   SER B  58      14.688   4.941  -5.423  1.00 71.13           N  
ATOM   2309  H   SER B  58      15.589   4.532  -5.220  1.00 71.13           H  
ATOM   2310  CA  SER B  58      13.486   4.200  -4.998  1.00 71.13           C  
ATOM   2311  HA  SER B  58      12.659   4.909  -4.959  1.00 71.13           H  
ATOM   2312  C   SER B  58      13.582   3.572  -3.604  1.00 71.13           C  
ATOM   2313  CB  SER B  58      13.090   3.129  -6.026  1.00 71.13           C  
ATOM   2314  HB2 SER B  58      12.145   2.680  -5.719  1.00 71.13           H  
ATOM   2315  HB3 SER B  58      12.938   3.608  -6.992  1.00 71.13           H  
ATOM   2316  O   SER B  58      14.578   2.944  -3.244  1.00 71.13           O  
ATOM   2317  OG  SER B  58      14.066   2.105  -6.169  1.00 71.13           O  
ATOM   2318  HG  SER B  58      14.235   1.710  -5.310  1.00 71.13           H  
ATOM   2319  N   VAL B  59      12.491   3.662  -2.844  1.00 72.11           N  
ATOM   2320  H   VAL B  59      11.698   4.153  -3.231  1.00 72.11           H  
ATOM   2321  CA  VAL B  59      12.219   2.792  -1.692  1.00 72.11           C  
ATOM   2322  HA  VAL B  59      13.159   2.384  -1.319  1.00 72.11           H  
ATOM   2323  C   VAL B  59      11.369   1.611  -2.139  1.00 72.11           C  
ATOM   2324  CB  VAL B  59      11.548   3.537  -0.520  1.00 72.11           C  
ATOM   2325  HB  VAL B  59      11.277   2.803   0.238  1.00 72.11           H  
ATOM   2326  O   VAL B  59      10.586   1.703  -3.085  1.00 72.11           O  
ATOM   2327  CG1 VAL B  59      12.545   4.506   0.117  1.00 72.11           C  
ATOM   2328 HG11 VAL B  59      13.438   3.968   0.434  1.00 72.11           H  
ATOM   2329 HG12 VAL B  59      12.818   5.277  -0.604  1.00 72.11           H  
ATOM   2330 HG13 VAL B  59      12.091   4.984   0.985  1.00 72.11           H  
ATOM   2331  CG2 VAL B  59      10.276   4.301  -0.913  1.00 72.11           C  
ATOM   2332 HG21 VAL B  59      10.505   5.092  -1.627  1.00 72.11           H  
ATOM   2333 HG22 VAL B  59       9.833   4.752  -0.025  1.00 72.11           H  
ATOM   2334 HG23 VAL B  59       9.550   3.619  -1.354  1.00 72.11           H  
ATOM   2335  N   THR B  60      11.493   0.479  -1.463  1.00 74.79           N  
ATOM   2336  H   THR B  60      12.120   0.420  -0.673  1.00 74.79           H  
ATOM   2337  CA  THR B  60      10.488  -0.580  -1.588  1.00 74.79           C  
ATOM   2338  HA  THR B  60      10.342  -0.791  -2.647  1.00 74.79           H  
ATOM   2339  C   THR B  60       9.158  -0.114  -1.032  1.00 74.79           C  
ATOM   2340  CB  THR B  60      10.883  -1.882  -0.895  1.00 74.79           C  
ATOM   2341  HB  THR B  60      10.024  -2.331  -0.395  1.00 74.79           H  
ATOM   2342  O   THR B  60       9.061   0.690  -0.107  1.00 74.79           O  
ATOM   2343  CG2 THR B  60      11.452  -2.872  -1.900  1.00 74.79           C  
ATOM   2344 HG21 THR B  60      10.732  -3.053  -2.698  1.00 74.79           H  
ATOM   2345 HG22 THR B  60      12.370  -2.485  -2.343  1.00 74.79           H  
ATOM   2346 HG23 THR B  60      11.657  -3.821  -1.404  1.00 74.79           H  
ATOM   2347  OG1 THR B  60      11.878  -1.591   0.035  1.00 74.79           O  
ATOM   2348  HG1 THR B  60      12.723  -1.642  -0.418  1.00 74.79           H  
ATOM   2349  N   CYS B  61       8.109  -0.639  -1.640  1.00 69.17           N  
ATOM   2350  H   CYS B  61       8.268  -1.299  -2.388  1.00 69.17           H  
ATOM   2351  CA  CYS B  61       6.752  -0.387  -1.244  1.00 69.17           C  
ATOM   2352  HA  CYS B  61       6.608   0.693  -1.191  1.00 69.17           H  
ATOM   2353  C   CYS B  61       6.503  -1.009   0.133  1.00 69.17           C  
ATOM   2354  CB  CYS B  61       5.883  -0.978  -2.349  1.00 69.17           C  
ATOM   2355  HB2 CYS B  61       6.187  -0.580  -3.317  1.00 69.17           H  
ATOM   2356  HB3 CYS B  61       6.015  -2.060  -2.361  1.00 69.17           H  
ATOM   2357  O   CYS B  61       6.509  -2.242   0.226  1.00 69.17           O  
ATOM   2358  SG  CYS B  61       4.163  -0.572  -2.053  1.00 69.17           S  
ATOM   2359  HG  CYS B  61       4.243   0.761  -2.075  1.00 69.17           H  
ATOM   2360  N   PRO B  62       6.257  -0.198   1.184  1.00 68.77           N  
ATOM   2361  CA  PRO B  62       6.050  -0.710   2.540  1.00 68.77           C  
ATOM   2362  HA  PRO B  62       6.918  -1.280   2.870  1.00 68.77           H  
ATOM   2363  C   PRO B  62       4.812  -1.612   2.604  1.00 68.77           C  
ATOM   2364  CB  PRO B  62       5.892   0.549   3.402  1.00 68.77           C  
ATOM   2365  HB2 PRO B  62       6.879   0.897   3.708  1.00 68.77           H  
ATOM   2366  HB3 PRO B  62       5.253   0.383   4.270  1.00 68.77           H  
ATOM   2367  O   PRO B  62       4.706  -2.493   3.446  1.00 68.77           O  
ATOM   2368  CG  PRO B  62       5.305   1.586   2.450  1.00 68.77           C  
ATOM   2369  HG2 PRO B  62       5.517   2.605   2.775  1.00 68.77           H  
ATOM   2370  HG3 PRO B  62       4.233   1.429   2.338  1.00 68.77           H  
ATOM   2371  CD  PRO B  62       6.023   1.245   1.148  1.00 68.77           C  
ATOM   2372  HD2 PRO B  62       6.979   1.768   1.105  1.00 68.77           H  
ATOM   2373  HD3 PRO B  62       5.395   1.534   0.306  1.00 68.77           H  
ATOM   2374  N   THR B  63       3.898  -1.411   1.658  1.00 69.05           N  
ATOM   2375  H   THR B  63       4.042  -0.629   1.036  1.00 69.05           H  
ATOM   2376  CA  THR B  63       2.605  -2.063   1.538  1.00 69.05           C  
ATOM   2377  HA  THR B  63       2.083  -1.822   2.465  1.00 69.05           H  
ATOM   2378  C   THR B  63       2.661  -3.562   1.356  1.00 69.05           C  
ATOM   2379  CB  THR B  63       1.939  -1.517   0.265  1.00 69.05           C  
ATOM   2380  HB  THR B  63       2.634  -1.772  -0.536  1.00 69.05           H  
ATOM   2381  O   THR B  63       2.040  -4.341   2.068  1.00 69.05           O  
ATOM   2382  CG2 THR B  63       0.642  -2.118  -0.288  1.00 69.05           C  
ATOM   2383 HG21 THR B  63      -0.161  -2.288   0.429  1.00 69.05           H  
ATOM   2384 HG22 THR B  63       0.225  -1.468  -1.057  1.00 69.05           H  
ATOM   2385 HG23 THR B  63       0.897  -3.083  -0.726  1.00 69.05           H  
ATOM   2386  OG1 THR B  63       1.967  -0.125   0.291  1.00 69.05           O  
ATOM   2387  HG1 THR B  63       1.217   0.182  -0.222  1.00 69.05           H  
ATOM   2388  N   CYS B  64       3.377  -3.933   0.306  1.00 71.12           N  
ATOM   2389  H   CYS B  64       3.859  -3.207  -0.204  1.00 71.12           H  
ATOM   2390  CA  CYS B  64       3.503  -5.273  -0.214  1.00 71.12           C  
ATOM   2391  HA  CYS B  64       2.808  -5.942   0.295  1.00 71.12           H  
ATOM   2392  C   CYS B  64       4.920  -5.787   0.056  1.00 71.12           C  
ATOM   2393  CB  CYS B  64       3.136  -5.207  -1.703  1.00 71.12           C  
ATOM   2394  HB2 CYS B  64       2.126  -4.811  -1.814  1.00 71.12           H  
ATOM   2395  HB3 CYS B  64       3.153  -6.212  -2.125  1.00 71.12           H  
ATOM   2396  O   CYS B  64       5.321  -6.783  -0.534  1.00 71.12           O  
ATOM   2397  SG  CYS B  64       4.323  -4.147  -2.578  1.00 71.12           S  
ATOM   2398  HG  CYS B  64       5.400  -4.842  -2.203  1.00 71.12           H  
ATOM   2399  N   GLN B  65       5.701  -5.056   0.866  1.00 73.41           N  
ATOM   2400  H   GLN B  65       5.290  -4.246   1.307  1.00 73.41           H  
ATOM   2401  CA  GLN B  65       7.091  -5.346   1.216  1.00 73.41           C  
ATOM   2402  HA  GLN B  65       7.527  -4.444   1.645  1.00 73.41           H  
ATOM   2403  C   GLN B  65       7.938  -5.695  -0.017  1.00 73.41           C  
ATOM   2404  CB  GLN B  65       7.121  -6.433   2.294  1.00 73.41           C  
ATOM   2405  HB2 GLN B  65       8.157  -6.656   2.551  1.00 73.41           H  
ATOM   2406  HB3 GLN B  65       6.672  -7.341   1.889  1.00 73.41           H  
ATOM   2407  O   GLN B  65       8.571  -6.741  -0.086  1.00 73.41           O  
ATOM   2408  CG  GLN B  65       6.383  -6.035   3.576  1.00 73.41           C  
ATOM   2409  HG2 GLN B  65       6.956  -5.282   4.116  1.00 73.41           H  
ATOM   2410  HG3 GLN B  65       5.394  -5.631   3.357  1.00 73.41           H  
ATOM   2411  CD  GLN B  65       6.220  -7.265   4.446  1.00 73.41           C  
ATOM   2412  NE2 GLN B  65       5.090  -7.935   4.376  1.00 73.41           N  
ATOM   2413 HE21 GLN B  65       4.314  -7.603   3.821  1.00 73.41           H  
ATOM   2414 HE22 GLN B  65       4.961  -8.683   5.041  1.00 73.41           H  
ATOM   2415  OE1 GLN B  65       7.106  -7.642   5.191  1.00 73.41           O  
ATOM   2416  N   GLY B  66       7.871  -4.860  -1.056  1.00 74.84           N  
ATOM   2417  H   GLY B  66       7.384  -3.985  -0.924  1.00 74.84           H  
ATOM   2418  CA  GLY B  66       8.620  -5.101  -2.295  1.00 74.84           C  
ATOM   2419  HA2 GLY B  66       8.829  -4.147  -2.780  1.00 74.84           H  
ATOM   2420  HA3 GLY B  66       9.586  -5.535  -2.037  1.00 74.84           H  
ATOM   2421  C   GLY B  66       7.979  -6.036  -3.330  1.00 74.84           C  
ATOM   2422  O   GLY B  66       8.361  -5.972  -4.491  1.00 74.84           O  
ATOM   2423  N   THR B  67       6.977  -6.852  -2.987  1.00 73.67           N  
ATOM   2424  H   THR B  67       6.725  -6.916  -2.011  1.00 73.67           H  
ATOM   2425  CA  THR B  67       6.430  -7.877  -3.916  1.00 73.67           C  
ATOM   2426  HA  THR B  67       7.262  -8.419  -4.365  1.00 73.67           H  
ATOM   2427  C   THR B  67       5.578  -7.330  -5.068  1.00 73.67           C  
ATOM   2428  CB  THR B  67       5.551  -8.889  -3.175  1.00 73.67           C  
ATOM   2429  HB  THR B  67       5.186  -9.630  -3.886  1.00 73.67           H  
ATOM   2430  O   THR B  67       5.276  -8.049  -6.018  1.00 73.67           O  
ATOM   2431  CG2 THR B  67       6.244  -9.619  -2.028  1.00 73.67           C  
ATOM   2432 HG21 THR B  67       6.620  -8.921  -1.280  1.00 73.67           H  
ATOM   2433 HG22 THR B  67       5.540 -10.304  -1.556  1.00 73.67           H  
ATOM   2434 HG23 THR B  67       7.083 -10.194  -2.422  1.00 73.67           H  
ATOM   2435  OG1 THR B  67       4.457  -8.197  -2.651  1.00 73.67           O  
ATOM   2436  HG1 THR B  67       4.693  -7.942  -1.756  1.00 73.67           H  
ATOM   2437  N   GLY B  68       5.111  -6.085  -4.960  1.00 74.33           N  
ATOM   2438  H   GLY B  68       5.381  -5.563  -4.139  1.00 74.33           H  
ATOM   2439  CA  GLY B  68       4.159  -5.486  -5.894  1.00 74.33           C  
ATOM   2440  HA2 GLY B  68       4.092  -4.414  -5.709  1.00 74.33           H  
ATOM   2441  HA3 GLY B  68       4.534  -5.648  -6.905  1.00 74.33           H  
ATOM   2442  C   GLY B  68       2.744  -6.061  -5.827  1.00 74.33           C  
ATOM   2443  O   GLY B  68       1.876  -5.604  -6.564  1.00 74.33           O  
ATOM   2444  N   ARG B  69       2.466  -7.032  -4.952  1.00 75.70           N  
ATOM   2445  H   ARG B  69       3.202  -7.362  -4.343  1.00 75.70           H  
ATOM   2446  CA  ARG B  69       1.180  -7.739  -4.875  1.00 75.70           C  
ATOM   2447  HA  ARG B  69       0.389  -7.126  -5.308  1.00 75.70           H  
ATOM   2448  C   ARG B  69       0.799  -8.009  -3.428  1.00 75.70           C  
ATOM   2449  CB  ARG B  69       1.262  -9.063  -5.649  1.00 75.70           C  
ATOM   2450  HB2 ARG B  69       0.301  -9.572  -5.573  1.00 75.70           H  
ATOM   2451  HB3 ARG B  69       2.023  -9.696  -5.193  1.00 75.70           H  
ATOM   2452  O   ARG B  69       1.663  -8.128  -2.571  1.00 75.70           O  
ATOM   2453  CG  ARG B  69       1.595  -8.866  -7.132  1.00 75.70           C  
ATOM   2454  HG2 ARG B  69       0.849  -8.219  -7.595  1.00 75.70           H  
ATOM   2455  HG3 ARG B  69       2.581  -8.413  -7.234  1.00 75.70           H  
ATOM   2456  CD  ARG B  69       1.612 -10.213  -7.847  1.00 75.70           C  
ATOM   2457  HD2 ARG B  69       0.605 -10.630  -7.828  1.00 75.70           H  
ATOM   2458  HD3 ARG B  69       2.287 -10.887  -7.319  1.00 75.70           H  
ATOM   2459  NE  ARG B  69       2.073 -10.051  -9.236  1.00 75.70           N  
ATOM   2460  HE  ARG B  69       2.425  -9.139  -9.489  1.00 75.70           H  
ATOM   2461  NH1 ARG B  69       1.550 -12.162  -9.947  1.00 75.70           N  
ATOM   2462 HH11 ARG B  69       1.552 -12.874 -10.663  1.00 75.70           H  
ATOM   2463 HH12 ARG B  69       1.150 -12.333  -9.036  1.00 75.70           H  
ATOM   2464  NH2 ARG B  69       2.455 -10.697 -11.378  1.00 75.70           N  
ATOM   2465 HH21 ARG B  69       2.754  -9.757 -11.594  1.00 75.70           H  
ATOM   2466 HH22 ARG B  69       2.395 -11.380 -12.120  1.00 75.70           H  
ATOM   2467  CZ  ARG B  69       2.026 -10.969 -10.178  1.00 75.70           C  
ATOM   2468  N   ILE B  70      -0.488  -8.113  -3.141  1.00 73.48           N  
ATOM   2469  H   ILE B  70      -1.161  -8.024  -3.889  1.00 73.48           H  
ATOM   2470  CA  ILE B  70      -0.974  -8.527  -1.821  1.00 73.48           C  
ATOM   2471  HA  ILE B  70      -0.125  -8.860  -1.223  1.00 73.48           H  
ATOM   2472  C   ILE B  70      -1.921  -9.709  -2.018  1.00 73.48           C  
ATOM   2473  CB  ILE B  70      -1.632  -7.365  -1.042  1.00 73.48           C  
ATOM   2474  HB  ILE B  70      -2.545  -7.067  -1.558  1.00 73.48           H  
ATOM   2475  O   ILE B  70      -2.683  -9.703  -2.990  1.00 73.48           O  
ATOM   2476  CG1 ILE B  70      -0.692  -6.146  -0.882  1.00 73.48           C  
ATOM   2477 HG12 ILE B  70       0.343  -6.469  -0.770  1.00 73.48           H  
ATOM   2478 HG13 ILE B  70      -0.949  -5.593   0.021  1.00 73.48           H  
ATOM   2479  CG2 ILE B  70      -2.038  -7.804   0.374  1.00 73.48           C  
ATOM   2480 HG21 ILE B  70      -2.530  -6.986   0.900  1.00 73.48           H  
ATOM   2481 HG22 ILE B  70      -1.161  -8.109   0.946  1.00 73.48           H  
ATOM   2482 HG23 ILE B  70      -2.754  -8.624   0.338  1.00 73.48           H  
ATOM   2483  CD1 ILE B  70      -0.819  -5.180  -2.053  1.00 73.48           C  
ATOM   2484 HD11 ILE B  70      -0.558  -4.169  -1.740  1.00 73.48           H  
ATOM   2485 HD12 ILE B  70      -0.154  -5.490  -2.859  1.00 73.48           H  
ATOM   2486 HD13 ILE B  70      -1.842  -5.163  -2.430  1.00 73.48           H  
ATOM   2487  N   PRO B  71      -1.890 -10.724  -1.137  1.00 69.47           N  
ATOM   2488  CA  PRO B  71      -2.894 -11.774  -1.134  1.00 69.47           C  
ATOM   2489  HA  PRO B  71      -2.759 -12.355  -2.046  1.00 69.47           H  
ATOM   2490  C   PRO B  71      -4.325 -11.223  -1.076  1.00 69.47           C  
ATOM   2491  CB  PRO B  71      -2.565 -12.665   0.068  1.00 69.47           C  
ATOM   2492  HB2 PRO B  71      -2.820 -13.708  -0.123  1.00 69.47           H  
ATOM   2493  HB3 PRO B  71      -3.078 -12.307   0.961  1.00 69.47           H  
ATOM   2494  O   PRO B  71      -4.607 -10.212  -0.426  1.00 69.47           O  
ATOM   2495  CG  PRO B  71      -1.059 -12.472   0.232  1.00 69.47           C  
ATOM   2496  HG2 PRO B  71      -0.527 -13.093  -0.488  1.00 69.47           H  
ATOM   2497  HG3 PRO B  71      -0.727 -12.689   1.247  1.00 69.47           H  
ATOM   2498  CD  PRO B  71      -0.879 -11.000  -0.124  1.00 69.47           C  
ATOM   2499  HD2 PRO B  71       0.131 -10.836  -0.500  1.00 69.47           H  
ATOM   2500  HD3 PRO B  71      -1.062 -10.393   0.763  1.00 69.47           H  
ATOM   2501  N   ARG B  72      -5.254 -11.903  -1.748  1.00 63.42           N  
ATOM   2502  H   ARG B  72      -4.960 -12.742  -2.226  1.00 63.42           H  
ATOM   2503  CA  ARG B  72      -6.684 -11.581  -1.685  1.00 63.42           C  
ATOM   2504  HA  ARG B  72      -6.804 -10.518  -1.892  1.00 63.42           H  
ATOM   2505  C   ARG B  72      -7.237 -11.807  -0.285  1.00 63.42           C  
ATOM   2506  CB  ARG B  72      -7.479 -12.368  -2.730  1.00 63.42           C  
ATOM   2507  HB2 ARG B  72      -7.210 -13.423  -2.690  1.00 63.42           H  
ATOM   2508  HB3 ARG B  72      -8.544 -12.268  -2.522  1.00 63.42           H  
ATOM   2509  O   ARG B  72      -6.709 -12.598   0.493  1.00 63.42           O  
ATOM   2510  CG  ARG B  72      -7.198 -11.798  -4.119  1.00 63.42           C  
ATOM   2511  HG2 ARG B  72      -6.152 -11.972  -4.368  1.00 63.42           H  
ATOM   2512  HG3 ARG B  72      -7.394 -10.725  -4.119  1.00 63.42           H  
ATOM   2513  CD  ARG B  72      -8.095 -12.458  -5.157  1.00 63.42           C  
ATOM   2514  HD2 ARG B  72      -8.182 -13.520  -4.927  1.00 63.42           H  
ATOM   2515  HD3 ARG B  72      -9.085 -12.006  -5.085  1.00 63.42           H  
ATOM   2516  NE  ARG B  72      -7.530 -12.306  -6.510  1.00 63.42           N  
ATOM   2517  HE  ARG B  72      -6.526 -12.238  -6.588  1.00 63.42           H  
ATOM   2518  NH1 ARG B  72      -9.493 -12.229  -7.688  1.00 63.42           N  
ATOM   2519 HH11 ARG B  72      -9.977 -12.102  -6.810  1.00 63.42           H  
ATOM   2520 HH12 ARG B  72      -9.983 -12.185  -8.570  1.00 63.42           H  
ATOM   2521  NH2 ARG B  72      -7.557 -12.459  -8.764  1.00 63.42           N  
ATOM   2522 HH21 ARG B  72      -8.030 -12.423  -9.655  1.00 63.42           H  
ATOM   2523 HH22 ARG B  72      -6.558 -12.609  -8.736  1.00 63.42           H  
ATOM   2524  CZ  ARG B  72      -8.195 -12.343  -7.642  1.00 63.42           C  
ATOM   2525  N   GLY B  73      -8.284 -11.068   0.070  1.00 59.65           N  
ATOM   2526  H   GLY B  73      -8.690 -10.494  -0.655  1.00 59.65           H  
ATOM   2527  CA  GLY B  73      -8.864 -11.047   1.422  1.00 59.65           C  
ATOM   2528  HA2 GLY B  73      -8.988 -12.072   1.770  1.00 59.65           H  
ATOM   2529  HA3 GLY B  73      -9.846 -10.575   1.381  1.00 59.65           H  
ATOM   2530  C   GLY B  73      -8.000 -10.296   2.445  1.00 59.65           C  
ATOM   2531  O   GLY B  73      -8.508  -9.420   3.152  1.00 59.65           O  
ATOM   2532  N   GLN B  74      -6.677 -10.495   2.417  1.00 55.08           N  
ATOM   2533  H   GLN B  74      -6.314 -11.241   1.841  1.00 55.08           H  
ATOM   2534  CA  GLN B  74      -5.743  -9.479   2.901  1.00 55.08           C  
ATOM   2535  HA  GLN B  74      -6.039  -9.205   3.914  1.00 55.08           H  
ATOM   2536  C   GLN B  74      -5.835  -8.191   2.076  1.00 55.08           C  
ATOM   2537  CB  GLN B  74      -4.293  -9.986   2.969  1.00 55.08           C  
ATOM   2538  HB2 GLN B  74      -4.020 -10.472   2.032  1.00 55.08           H  
ATOM   2539  HB3 GLN B  74      -3.630  -9.133   3.113  1.00 55.08           H  
ATOM   2540  O   GLN B  74      -5.290  -7.210   2.533  1.00 55.08           O  
ATOM   2541  CG  GLN B  74      -4.064 -10.952   4.137  1.00 55.08           C  
ATOM   2542  HG2 GLN B  74      -4.484 -10.523   5.047  1.00 55.08           H  
ATOM   2543  HG3 GLN B  74      -4.561 -11.901   3.937  1.00 55.08           H  
ATOM   2544  CD  GLN B  74      -2.578 -11.206   4.358  1.00 55.08           C  
ATOM   2545  NE2 GLN B  74      -2.040 -10.869   5.511  1.00 55.08           N  
ATOM   2546 HE21 GLN B  74      -1.056 -11.063   5.627  1.00 55.08           H  
ATOM   2547 HE22 GLN B  74      -2.590 -10.446   6.245  1.00 55.08           H  
ATOM   2548  OE1 GLN B  74      -1.875 -11.686   3.485  1.00 55.08           O  
ATOM   2549  N   GLU B  75      -6.579  -8.132   0.962  1.00 53.29           N  
ATOM   2550  H   GLU B  75      -6.884  -9.013   0.572  1.00 53.29           H  
ATOM   2551  CA  GLU B  75      -6.929  -6.913   0.205  1.00 53.29           C  
ATOM   2552  HA  GLU B  75      -6.011  -6.455  -0.161  1.00 53.29           H  
ATOM   2553  C   GLU B  75      -7.785  -5.884   0.981  1.00 53.29           C  
ATOM   2554  CB  GLU B  75      -7.636  -7.283  -1.091  1.00 53.29           C  
ATOM   2555  HB2 GLU B  75      -7.614  -6.433  -1.772  1.00 53.29           H  
ATOM   2556  HB3 GLU B  75      -7.083  -8.100  -1.555  1.00 53.29           H  
ATOM   2557  O   GLU B  75      -7.798  -4.706   0.651  1.00 53.29           O  
ATOM   2558  CG  GLU B  75      -9.094  -7.682  -0.850  1.00 53.29           C  
ATOM   2559  HG2 GLU B  75      -9.166  -8.295   0.049  1.00 53.29           H  
ATOM   2560  HG3 GLU B  75      -9.703  -6.790  -0.704  1.00 53.29           H  
ATOM   2561  CD  GLU B  75      -9.616  -8.497  -2.022  1.00 53.29           C  
ATOM   2562  OE1 GLU B  75     -10.626  -8.092  -2.628  1.00 53.29           O  
ATOM   2563  OE2 GLU B  75      -9.020  -9.575  -2.249  1.00 53.29           O  
ATOM   2564  N   ASN B  76      -8.535  -6.315   2.000  1.00 49.14           N  
ATOM   2565  H   ASN B  76      -8.554  -7.306   2.194  1.00 49.14           H  
ATOM   2566  CA  ASN B  76      -9.312  -5.394   2.838  1.00 49.14           C  
ATOM   2567  HA  ASN B  76      -9.533  -4.483   2.283  1.00 49.14           H  
ATOM   2568  C   ASN B  76      -8.518  -4.964   4.055  1.00 49.14           C  
ATOM   2569  CB  ASN B  76     -10.634  -6.041   3.252  1.00 49.14           C  
ATOM   2570  HB2 ASN B  76     -10.470  -7.077   3.549  1.00 49.14           H  
ATOM   2571  HB3 ASN B  76     -11.053  -5.498   4.099  1.00 49.14           H  
ATOM   2572  O   ASN B  76      -8.611  -3.808   4.452  1.00 49.14           O  
ATOM   2573  CG  ASN B  76     -11.646  -5.959   2.134  1.00 49.14           C  
ATOM   2574  ND2 ASN B  76     -12.316  -7.041   1.826  1.00 49.14           N  
ATOM   2575 HD21 ASN B  76     -12.090  -7.929   2.251  1.00 49.14           H  
ATOM   2576 HD22 ASN B  76     -12.893  -6.966   1.000  1.00 49.14           H  
ATOM   2577  OD1 ASN B  76     -11.872  -4.918   1.547  1.00 49.14           O  
ATOM   2578  N   GLN B  77      -7.711  -5.880   4.602  1.00 46.72           N  
ATOM   2579  H   GLN B  77      -7.697  -6.806   4.199  1.00 46.72           H  
ATOM   2580  CA  GLN B  77      -6.622  -5.501   5.493  1.00 46.72           C  
ATOM   2581  HA  GLN B  77      -7.023  -4.974   6.359  1.00 46.72           H  
ATOM   2582  C   GLN B  77      -5.672  -4.568   4.766  1.00 46.72           C  
ATOM   2583  CB  GLN B  77      -5.822  -6.718   5.968  1.00 46.72           C  
ATOM   2584  HB2 GLN B  77      -5.391  -7.231   5.108  1.00 46.72           H  
ATOM   2585  HB3 GLN B  77      -5.002  -6.373   6.597  1.00 46.72           H  
ATOM   2586  O   GLN B  77      -5.164  -3.680   5.435  1.00 46.72           O  
ATOM   2587  CG  GLN B  77      -6.668  -7.710   6.768  1.00 46.72           C  
ATOM   2588  HG2 GLN B  77      -7.553  -7.985   6.194  1.00 46.72           H  
ATOM   2589  HG3 GLN B  77      -6.987  -7.253   7.705  1.00 46.72           H  
ATOM   2590  CD  GLN B  77      -5.876  -8.972   7.075  1.00 46.72           C  
ATOM   2591  NE2 GLN B  77      -6.462 -10.137   6.911  1.00 46.72           N  
ATOM   2592 HE21 GLN B  77      -7.428 -10.206   6.623  1.00 46.72           H  
ATOM   2593 HE22 GLN B  77      -5.914 -10.938   7.189  1.00 46.72           H  
ATOM   2594  OE1 GLN B  77      -4.712  -8.948   7.426  1.00 46.72           O  
ATOM   2595  N   LEU B  78      -5.489  -4.766   3.444  1.00 45.46           N  
ATOM   2596  H   LEU B  78      -5.926  -5.587   3.050  1.00 45.46           H  
ATOM   2597  CA  LEU B  78      -4.615  -4.041   2.529  1.00 45.46           C  
ATOM   2598  HA  LEU B  78      -3.584  -4.300   2.771  1.00 45.46           H  
ATOM   2599  C   LEU B  78      -4.908  -2.611   2.795  1.00 45.46           C  
ATOM   2600  CB  LEU B  78      -4.838  -4.338   1.055  1.00 45.46           C  
ATOM   2601  HB2 LEU B  78      -5.727  -3.792   0.738  1.00 45.46           H  
ATOM   2602  HB3 LEU B  78      -4.966  -5.420   1.015  1.00 45.46           H  
ATOM   2603  O   LEU B  78      -5.948  -2.011   2.505  1.00 45.46           O  
ATOM   2604  CG  LEU B  78      -3.760  -4.044   0.011  1.00 45.46           C  
ATOM   2605  HG  LEU B  78      -3.019  -4.842   0.057  1.00 45.46           H  
ATOM   2606  CD1 LEU B  78      -4.425  -4.076  -1.367  1.00 45.46           C  
ATOM   2607 HD11 LEU B  78      -4.965  -5.013  -1.504  1.00 45.46           H  
ATOM   2608 HD12 LEU B  78      -5.133  -3.252  -1.460  1.00 45.46           H  
ATOM   2609 HD13 LEU B  78      -3.674  -4.001  -2.154  1.00 45.46           H  
ATOM   2610  CD2 LEU B  78      -3.039  -2.715   0.181  1.00 45.46           C  
ATOM   2611 HD21 LEU B  78      -3.757  -1.895   0.198  1.00 45.46           H  
ATOM   2612 HD22 LEU B  78      -2.331  -2.572  -0.635  1.00 45.46           H  
ATOM   2613 HD23 LEU B  78      -2.483  -2.733   1.119  1.00 45.46           H  
ATOM   2614  N   VAL B  79      -3.951  -2.172   3.555  1.00 45.53           N  
ATOM   2615  H   VAL B  79      -3.224  -2.834   3.786  1.00 45.53           H  
ATOM   2616  CA  VAL B  79      -4.031  -1.003   4.330  1.00 45.53           C  
ATOM   2617  HA  VAL B  79      -5.034  -0.981   4.756  1.00 45.53           H  
ATOM   2618  C   VAL B  79      -4.001   0.022   3.102  1.00 45.53           C  
ATOM   2619  CB  VAL B  79      -3.001  -1.304   5.546  1.00 45.53           C  
ATOM   2620  HB  VAL B  79      -2.278  -0.506   5.716  1.00 45.53           H  
ATOM   2621  O   VAL B  79      -3.209  -0.101   2.178  1.00 45.53           O  
ATOM   2622  CG1 VAL B  79      -3.550  -1.302   6.954  1.00 45.53           C  
ATOM   2623 HG11 VAL B  79      -3.699  -0.260   7.239  1.00 45.53           H  
ATOM   2624 HG12 VAL B  79      -4.446  -1.921   7.001  1.00 45.53           H  
ATOM   2625 HG13 VAL B  79      -2.830  -1.688   7.675  1.00 45.53           H  
ATOM   2626  CG2 VAL B  79      -2.190  -2.639   5.577  1.00 45.53           C  
ATOM   2627 HG21 VAL B  79      -1.828  -2.972   4.605  1.00 45.53           H  
ATOM   2628 HG22 VAL B  79      -2.787  -3.454   5.987  1.00 45.53           H  
ATOM   2629 HG23 VAL B  79      -1.317  -2.516   6.218  1.00 45.53           H  
ATOM   2630  N   ALA B  80      -5.000   0.887   2.884  1.00 44.96           N  
ATOM   2631  H   ALA B  80      -5.780   0.858   3.525  1.00 44.96           H  
ATOM   2632  CA  ALA B  80      -5.190   1.765   1.717  1.00 44.96           C  
ATOM   2633  HA  ALA B  80      -4.854   1.219   0.835  1.00 44.96           H  
ATOM   2634  C   ALA B  80      -4.417   3.090   1.770  1.00 44.96           C  
ATOM   2635  CB  ALA B  80      -6.680   2.068   1.536  1.00 44.96           C  
ATOM   2636  HB1 ALA B  80      -6.879   2.368   0.508  1.00 44.96           H  
ATOM   2637  HB2 ALA B  80      -7.275   1.183   1.762  1.00 44.96           H  
ATOM   2638  HB3 ALA B  80      -6.949   2.891   2.199  1.00 44.96           H  
ATOM   2639  O   ALA B  80      -3.835   3.470   2.776  1.00 44.96           O  
ATOM   2640  N   LEU B  81      -4.474   3.808   0.656  1.00 46.30           N  
ATOM   2641  H   LEU B  81      -5.095   3.462  -0.061  1.00 46.30           H  
ATOM   2642  CA  LEU B  81      -3.531   4.828   0.230  1.00 46.30           C  
ATOM   2643  HA  LEU B  81      -2.521   4.446   0.376  1.00 46.30           H  
ATOM   2644  C   LEU B  81      -3.605   6.155   1.028  1.00 46.30           C  
ATOM   2645  CB  LEU B  81      -3.809   4.962  -1.288  1.00 46.30           C  
ATOM   2646  HB2 LEU B  81      -4.866   5.187  -1.429  1.00 46.30           H  
ATOM   2647  HB3 LEU B  81      -3.302   5.841  -1.688  1.00 46.30           H  
ATOM   2648  O   LEU B  81      -4.340   7.070   0.659  1.00 46.30           O  
ATOM   2649  CG  LEU B  81      -3.464   3.732  -2.166  1.00 46.30           C  
ATOM   2650  HG  LEU B  81      -4.364   3.120  -2.230  1.00 46.30           H  
ATOM   2651  CD1 LEU B  81      -3.095   4.174  -3.583  1.00 46.30           C  
ATOM   2652 HD11 LEU B  81      -2.177   4.764  -3.578  1.00 46.30           H  
ATOM   2653 HD12 LEU B  81      -2.953   3.312  -4.234  1.00 46.30           H  
ATOM   2654 HD13 LEU B  81      -3.896   4.784  -4.000  1.00 46.30           H  
ATOM   2655  CD2 LEU B  81      -2.348   2.815  -1.665  1.00 46.30           C  
ATOM   2656 HD21 LEU B  81      -1.389   3.333  -1.658  1.00 46.30           H  
ATOM   2657 HD22 LEU B  81      -2.276   1.965  -2.343  1.00 46.30           H  
ATOM   2658 HD23 LEU B  81      -2.568   2.426  -0.670  1.00 46.30           H  
ATOM   2659  N   ILE B  82      -2.801   6.297   2.094  1.00 49.30           N  
ATOM   2660  H   ILE B  82      -2.320   5.479   2.440  1.00 49.30           H  
ATOM   2661  CA  ILE B  82      -2.625   7.535   2.883  1.00 49.30           C  
ATOM   2662  HA  ILE B  82      -3.171   8.336   2.383  1.00 49.30           H  
ATOM   2663  C   ILE B  82      -1.140   8.000   3.016  1.00 49.30           C  
ATOM   2664  CB  ILE B  82      -3.309   7.299   4.253  1.00 49.30           C  
ATOM   2665  HB  ILE B  82      -2.983   6.347   4.673  1.00 49.30           H  
ATOM   2666  O   ILE B  82      -0.345   7.228   3.530  1.00 49.30           O  
ATOM   2667  CG1 ILE B  82      -4.839   7.256   4.014  1.00 49.30           C  
ATOM   2668 HG12 ILE B  82      -5.079   6.399   3.384  1.00 49.30           H  
ATOM   2669 HG13 ILE B  82      -5.126   8.148   3.458  1.00 49.30           H  
ATOM   2670  CG2 ILE B  82      -2.920   8.409   5.230  1.00 49.30           C  
ATOM   2671 HG21 ILE B  82      -3.407   8.302   6.199  1.00 49.30           H  
ATOM   2672 HG22 ILE B  82      -1.848   8.366   5.422  1.00 49.30           H  
ATOM   2673 HG23 ILE B  82      -3.175   9.369   4.781  1.00 49.30           H  
ATOM   2674  CD1 ILE B  82      -5.745   7.158   5.242  1.00 49.30           C  
ATOM   2675 HD11 ILE B  82      -5.466   7.862   6.027  1.00 49.30           H  
ATOM   2676 HD12 ILE B  82      -5.731   6.135   5.618  1.00 49.30           H  
ATOM   2677 HD13 ILE B  82      -6.770   7.392   4.957  1.00 49.30           H  
ATOM   2678  N   PRO B  83      -0.749   9.244   2.634  1.00 47.01           N  
ATOM   2679  CA  PRO B  83       0.609   9.822   2.793  1.00 47.01           C  
ATOM   2680  HA  PRO B  83       1.224   9.566   1.930  1.00 47.01           H  
ATOM   2681  C   PRO B  83       1.335   9.418   4.087  1.00 47.01           C  
ATOM   2682  CB  PRO B  83       0.381  11.338   2.734  1.00 47.01           C  
ATOM   2683  HB2 PRO B  83       1.268  11.905   2.451  1.00 47.01           H  
ATOM   2684  HB3 PRO B  83       0.015  11.727   3.684  1.00 47.01           H  
ATOM   2685  O   PRO B  83       0.720   9.530   5.136  1.00 47.01           O  
ATOM   2686  CG  PRO B  83      -0.715  11.436   1.681  1.00 47.01           C  
ATOM   2687  HG2 PRO B  83      -0.284  11.302   0.689  1.00 47.01           H  
ATOM   2688  HG3 PRO B  83      -1.257  12.380   1.743  1.00 47.01           H  
ATOM   2689  CD  PRO B  83      -1.611  10.244   2.021  1.00 47.01           C  
ATOM   2690  HD2 PRO B  83      -2.371  10.555   2.738  1.00 47.01           H  
ATOM   2691  HD3 PRO B  83      -2.078   9.858   1.115  1.00 47.01           H  
ATOM   2692  N   TYR B  84       2.617   9.016   4.088  1.00 48.99           N  
ATOM   2693  H   TYR B  84       3.036   8.803   3.194  1.00 48.99           H  
ATOM   2694  CA  TYR B  84       3.306   8.559   5.317  1.00 48.99           C  
ATOM   2695  HA  TYR B  84       2.735   7.728   5.731  1.00 48.99           H  
ATOM   2696  C   TYR B  84       3.359   9.663   6.388  1.00 48.99           C  
ATOM   2697  CB  TYR B  84       4.713   8.019   5.006  1.00 48.99           C  
ATOM   2698  HB2 TYR B  84       4.637   7.271   4.217  1.00 48.99           H  
ATOM   2699  HB3 TYR B  84       5.336   8.830   4.629  1.00 48.99           H  
ATOM   2700  O   TYR B  84       3.301   9.408   7.591  1.00 48.99           O  
ATOM   2701  CG  TYR B  84       5.386   7.381   6.218  1.00 48.99           C  
ATOM   2702  CD1 TYR B  84       6.259   8.136   7.029  1.00 48.99           C  
ATOM   2703  HD1 TYR B  84       6.479   9.160   6.764  1.00 48.99           H  
ATOM   2704  CD2 TYR B  84       5.102   6.044   6.563  1.00 48.99           C  
ATOM   2705  HD2 TYR B  84       4.432   5.463   5.946  1.00 48.99           H  
ATOM   2706  CE1 TYR B  84       6.835   7.566   8.182  1.00 48.99           C  
ATOM   2707  HE1 TYR B  84       7.502   8.154   8.795  1.00 48.99           H  
ATOM   2708  CE2 TYR B  84       5.678   5.467   7.714  1.00 48.99           C  
ATOM   2709  HE2 TYR B  84       5.462   4.444   7.984  1.00 48.99           H  
ATOM   2710  OH  TYR B  84       7.092   5.672   9.640  1.00 48.99           O  
ATOM   2711  HH  TYR B  84       7.703   6.276  10.068  1.00 48.99           H  
ATOM   2712  CZ  TYR B  84       6.542   6.228   8.528  1.00 48.99           C  
ATOM   2713  N   SER B  85       3.385  10.916   5.933  1.00 48.28           N  
ATOM   2714  H   SER B  85       3.414  11.041   4.932  1.00 48.28           H  
ATOM   2715  CA  SER B  85       3.275  12.134   6.736  1.00 48.28           C  
ATOM   2716  HA  SER B  85       3.852  11.999   7.650  1.00 48.28           H  
ATOM   2717  C   SER B  85       1.839  12.504   7.156  1.00 48.28           C  
ATOM   2718  CB  SER B  85       3.910  13.272   5.931  1.00 48.28           C  
ATOM   2719  HB2 SER B  85       4.963  13.044   5.770  1.00 48.28           H  
ATOM   2720  HB3 SER B  85       3.832  14.208   6.485  1.00 48.28           H  
ATOM   2721  O   SER B  85       1.650  13.475   7.893  1.00 48.28           O  
ATOM   2722  OG  SER B  85       3.266  13.399   4.674  1.00 48.28           O  
ATOM   2723  HG  SER B  85       3.812  13.943   4.102  1.00 48.28           H  
ATOM   2724  N   ASP B  86       0.811  11.768   6.721  1.00 53.28           N  
ATOM   2725  H   ASP B  86       1.009  10.946   6.167  1.00 53.28           H  
ATOM   2726  CA  ASP B  86      -0.590  12.059   7.020  1.00 53.28           C  
ATOM   2727  HA  ASP B  86      -0.778  13.085   6.704  1.00 53.28           H  
ATOM   2728  C   ASP B  86      -0.862  11.940   8.521  1.00 53.28           C  
ATOM   2729  CB  ASP B  86      -1.560  11.152   6.247  1.00 53.28           C  
ATOM   2730  HB2 ASP B  86      -1.529  10.165   6.709  1.00 53.28           H  
ATOM   2731  HB3 ASP B  86      -1.239  11.063   5.209  1.00 53.28           H  
ATOM   2732  O   ASP B  86      -0.599  10.937   9.191  1.00 53.28           O  
ATOM   2733  CG  ASP B  86      -3.012  11.646   6.223  1.00 53.28           C  
ATOM   2734  OD1 ASP B  86      -3.623  11.833   7.297  1.00 53.28           O  
ATOM   2735  OD2 ASP B  86      -3.612  11.779   5.136  1.00 53.28           O  
ATOM   2736  N   GLN B  87      -1.512  12.970   9.045  1.00 52.46           N  
ATOM   2737  H   GLN B  87      -1.698  13.748   8.428  1.00 52.46           H  
ATOM   2738  CA  GLN B  87      -2.008  13.034  10.412  1.00 52.46           C  
ATOM   2739  HA  GLN B  87      -1.140  13.068  11.070  1.00 52.46           H  
ATOM   2740  C   GLN B  87      -2.863  11.825  10.858  1.00 52.46           C  
ATOM   2741  CB  GLN B  87      -2.782  14.351  10.564  1.00 52.46           C  
ATOM   2742  HB2 GLN B  87      -2.100  15.181  10.379  1.00 52.46           H  
ATOM   2743  HB3 GLN B  87      -3.144  14.432  11.589  1.00 52.46           H  
ATOM   2744  O   GLN B  87      -2.963  11.584  12.058  1.00 52.46           O  
ATOM   2745  CG  GLN B  87      -3.972  14.458   9.590  1.00 52.46           C  
ATOM   2746  HG2 GLN B  87      -3.625  14.351   8.563  1.00 52.46           H  
ATOM   2747  HG3 GLN B  87      -4.686  13.659   9.790  1.00 52.46           H  
ATOM   2748  CD  GLN B  87      -4.710  15.785   9.688  1.00 52.46           C  
ATOM   2749  NE2 GLN B  87      -5.522  16.114   8.708  1.00 52.46           N  
ATOM   2750 HE21 GLN B  87      -5.813  17.081   8.712  1.00 52.46           H  
ATOM   2751 HE22 GLN B  87      -5.493  15.573   7.855  1.00 52.46           H  
ATOM   2752  OE1 GLN B  87      -4.598  16.541  10.636  1.00 52.46           O  
ATOM   2753  N   ARG B  88      -3.469  11.065   9.934  1.00 49.57           N  
ATOM   2754  H   ARG B  88      -3.348  11.349   8.972  1.00 49.57           H  
ATOM   2755  CA  ARG B  88      -4.255   9.837  10.173  1.00 49.57           C  
ATOM   2756  HA  ARG B  88      -4.881   9.977  11.054  1.00 49.57           H  
ATOM   2757  C   ARG B  88      -3.398   8.595  10.452  1.00 49.57           C  
ATOM   2758  CB  ARG B  88      -5.143   9.561   8.945  1.00 49.57           C  
ATOM   2759  HB2 ARG B  88      -4.506   9.479   8.064  1.00 49.57           H  
ATOM   2760  HB3 ARG B  88      -5.641   8.601   9.079  1.00 49.57           H  
ATOM   2761  O   ARG B  88      -3.911   7.635  11.035  1.00 49.57           O  
ATOM   2762  CG  ARG B  88      -6.222  10.631   8.709  1.00 49.57           C  
ATOM   2763  HG2 ARG B  88      -5.781  11.627   8.654  1.00 49.57           H  
ATOM   2764  HG3 ARG B  88      -6.917  10.611   9.549  1.00 49.57           H  
ATOM   2765  CD  ARG B  88      -7.003  10.353   7.419  1.00 49.57           C  
ATOM   2766  HD2 ARG B  88      -7.895  10.980   7.409  1.00 49.57           H  
ATOM   2767  HD3 ARG B  88      -7.317   9.309   7.417  1.00 49.57           H  
ATOM   2768  NE  ARG B  88      -6.215  10.634   6.205  1.00 49.57           N  
ATOM   2769  HE  ARG B  88      -5.314  11.078   6.311  1.00 49.57           H  
ATOM   2770  NH1 ARG B  88      -7.706   9.766   4.681  1.00 49.57           N  
ATOM   2771 HH11 ARG B  88      -7.909   9.522   3.722  1.00 49.57           H  
ATOM   2772 HH12 ARG B  88      -8.280   9.407   5.430  1.00 49.57           H  
ATOM   2773  NH2 ARG B  88      -5.784  10.662   3.981  1.00 49.57           N  
ATOM   2774 HH21 ARG B  88      -4.911  11.112   4.218  1.00 49.57           H  
ATOM   2775 HH22 ARG B  88      -5.972  10.409   3.022  1.00 49.57           H  
ATOM   2776  CZ  ARG B  88      -6.571  10.352   4.964  1.00 49.57           C  
ATOM   2777  N   LEU B  89      -2.128   8.599  10.046  1.00 49.09           N  
ATOM   2778  H   LEU B  89      -1.785   9.402   9.539  1.00 49.09           H  
ATOM   2779  CA  LEU B  89      -1.151   7.558  10.389  1.00 49.09           C  
ATOM   2780  HA  LEU B  89      -1.644   6.588  10.463  1.00 49.09           H  
ATOM   2781  C   LEU B  89      -0.465   7.815  11.723  1.00 49.09           C  
ATOM   2782  CB  LEU B  89      -0.058   7.487   9.325  1.00 49.09           C  
ATOM   2783  HB2 LEU B  89       0.765   6.873   9.690  1.00 49.09           H  
ATOM   2784  HB3 LEU B  89       0.334   8.493   9.173  1.00 49.09           H  
ATOM   2785  O   LEU B  89       0.016   6.862  12.333  1.00 49.09           O  
ATOM   2786  CG  LEU B  89      -0.528   6.902   7.995  1.00 49.09           C  
ATOM   2787  HG  LEU B  89      -1.444   7.396   7.670  1.00 49.09           H  
ATOM   2788  CD1 LEU B  89       0.571   7.159   6.995  1.00 49.09           C  
ATOM   2789 HD11 LEU B  89       0.901   8.194   7.081  1.00 49.09           H  
ATOM   2790 HD12 LEU B  89       0.175   6.997   5.992  1.00 49.09           H  
ATOM   2791 HD13 LEU B  89       1.427   6.509   7.176  1.00 49.09           H  
ATOM   2792  CD2 LEU B  89      -0.732   5.387   8.049  1.00 49.09           C  
ATOM   2793 HD21 LEU B  89      -1.052   5.034   7.069  1.00 49.09           H  
ATOM   2794 HD22 LEU B  89       0.207   4.892   8.297  1.00 49.09           H  
ATOM   2795 HD23 LEU B  89      -1.469   5.109   8.802  1.00 49.09           H  
ATOM   2796  N   ARG B  90      -0.433   9.073  12.194  1.00 43.75           N  
ATOM   2797  H   ARG B  90      -0.818   9.804  11.613  1.00 43.75           H  
ATOM   2798  CA  ARG B  90       0.089   9.385  13.529  1.00 43.75           C  
ATOM   2799  HA  ARG B  90       1.162   9.189  13.513  1.00 43.75           H  
ATOM   2800  C   ARG B  90      -0.594   8.450  14.528  1.00 43.75           C  
ATOM   2801  CB  ARG B  90      -0.166  10.843  13.930  1.00 43.75           C  
ATOM   2802  HB2 ARG B  90      -1.227  11.068  13.824  1.00 43.75           H  
ATOM   2803  HB3 ARG B  90       0.098  10.956  14.982  1.00 43.75           H  
ATOM   2804  O   ARG B  90      -1.829   8.468  14.590  1.00 43.75           O  
ATOM   2805  CG  ARG B  90       0.665  11.833  13.103  1.00 43.75           C  
ATOM   2806  HG2 ARG B  90       1.726  11.663  13.285  1.00 43.75           H  
ATOM   2807  HG3 ARG B  90       0.470  11.673  12.043  1.00 43.75           H  
ATOM   2808  CD  ARG B  90       0.312  13.286  13.450  1.00 43.75           C  
ATOM   2809  HD2 ARG B  90       0.869  13.937  12.777  1.00 43.75           H  
ATOM   2810  HD3 ARG B  90      -0.753  13.434  13.271  1.00 43.75           H  
ATOM   2811  NE  ARG B  90       0.633  13.631  14.851  1.00 43.75           N  
ATOM   2812  HE  ARG B  90       1.086  12.910  15.395  1.00 43.75           H  
ATOM   2813  NH1 ARG B  90      -0.151  15.788  14.802  1.00 43.75           N  
ATOM   2814 HH11 ARG B  90      -0.372  15.669  13.824  1.00 43.75           H  
ATOM   2815 HH12 ARG B  90      -0.275  16.691  15.238  1.00 43.75           H  
ATOM   2816  NH2 ARG B  90       0.735  14.982  16.684  1.00 43.75           N  
ATOM   2817 HH21 ARG B  90       0.579  15.885  17.110  1.00 43.75           H  
ATOM   2818 HH22 ARG B  90       1.237  14.262  17.183  1.00 43.75           H  
ATOM   2819  CZ  ARG B  90       0.403  14.793  15.438  1.00 43.75           C  
ATOM   2820  N   PRO B  91       0.162   7.649  15.302  1.00 44.98           N  
ATOM   2821  CA  PRO B  91      -0.437   6.718  16.238  1.00 44.98           C  
ATOM   2822  HA  PRO B  91      -1.028   5.979  15.697  1.00 44.98           H  
ATOM   2823  C   PRO B  91      -1.338   7.515  17.173  1.00 44.98           C  
ATOM   2824  CB  PRO B  91       0.723   6.012  16.952  1.00 44.98           C  
ATOM   2825  HB2 PRO B  91       0.517   5.842  18.009  1.00 44.98           H  
ATOM   2826  HB3 PRO B  91       0.927   5.065  16.453  1.00 44.98           H  
ATOM   2827  O   PRO B  91      -0.891   8.438  17.865  1.00 44.98           O  
ATOM   2828  CG  PRO B  91       1.909   6.954  16.749  1.00 44.98           C  
ATOM   2829  HG2 PRO B  91       1.903   7.722  17.523  1.00 44.98           H  
ATOM   2830  HG3 PRO B  91       2.857   6.417  16.746  1.00 44.98           H  
ATOM   2831  CD  PRO B  91       1.614   7.591  15.392  1.00 44.98           C  
ATOM   2832  HD2 PRO B  91       2.000   6.959  14.593  1.00 44.98           H  
ATOM   2833  HD3 PRO B  91       2.066   8.581  15.348  1.00 44.98           H  
ATOM   2834  N   ARG B  92      -2.637   7.191  17.159  1.00 40.96           N  
ATOM   2835  H   ARG B  92      -2.931   6.445  16.545  1.00 40.96           H  
ATOM   2836  CA  ARG B  92      -3.557   7.704  18.171  1.00 40.96           C  
ATOM   2837  HA  ARG B  92      -3.567   8.793  18.135  1.00 40.96           H  
ATOM   2838  C   ARG B  92      -2.964   7.252  19.494  1.00 40.96           C  
ATOM   2839  CB  ARG B  92      -4.981   7.147  17.985  1.00 40.96           C  
ATOM   2840  HB2 ARG B  92      -5.580   7.437  18.849  1.00 40.96           H  
ATOM   2841  HB3 ARG B  92      -4.940   6.059  17.951  1.00 40.96           H  
ATOM   2842  O   ARG B  92      -2.809   6.052  19.692  1.00 40.96           O  
ATOM   2843  CG  ARG B  92      -5.658   7.669  16.708  1.00 40.96           C  
ATOM   2844  HG2 ARG B  92      -5.707   8.757  16.735  1.00 40.96           H  
ATOM   2845  HG3 ARG B  92      -5.056   7.377  15.847  1.00 40.96           H  
ATOM   2846  CD  ARG B  92      -7.072   7.095  16.517  1.00 40.96           C  
ATOM   2847  HD2 ARG B  92      -7.025   6.010  16.604  1.00 40.96           H  
ATOM   2848  HD3 ARG B  92      -7.397   7.343  15.507  1.00 40.96           H  
ATOM   2849  NE  ARG B  92      -8.049   7.637  17.487  1.00 40.96           N  
ATOM   2850  HE  ARG B  92      -7.678   8.202  18.237  1.00 40.96           H  
ATOM   2851  NH1 ARG B  92      -9.936   6.664  16.594  1.00 40.96           N  
ATOM   2852 HH11 ARG B  92     -10.930   6.489  16.619  1.00 40.96           H  
ATOM   2853 HH12 ARG B  92      -9.366   6.182  15.914  1.00 40.96           H  
ATOM   2854  NH2 ARG B  92     -10.118   7.978  18.385  1.00 40.96           N  
ATOM   2855 HH21 ARG B  92     -11.106   7.770  18.403  1.00 40.96           H  
ATOM   2856 HH22 ARG B  92      -9.713   8.533  19.126  1.00 40.96           H  
ATOM   2857  CZ  ARG B  92      -9.357   7.425  17.483  1.00 40.96           C  
ATOM   2858  N   ARG B  93      -2.617   8.197  20.372  1.00 37.04           N  
ATOM   2859  H   ARG B  93      -2.690   9.165  20.091  1.00 37.04           H  
ATOM   2860  CA  ARG B  93      -2.259   7.869  21.752  1.00 37.04           C  
ATOM   2861  HA  ARG B  93      -1.428   7.163  21.766  1.00 37.04           H  
ATOM   2862  C   ARG B  93      -3.464   7.159  22.361  1.00 37.04           C  
ATOM   2863  CB  ARG B  93      -1.874   9.124  22.556  1.00 37.04           C  
ATOM   2864  HB2 ARG B  93      -2.624   9.900  22.403  1.00 37.04           H  
ATOM   2865  HB3 ARG B  93      -1.874   8.859  23.613  1.00 37.04           H  
ATOM   2866  O   ARG B  93      -4.439   7.815  22.727  1.00 37.04           O  
ATOM   2867  CG  ARG B  93      -0.481   9.669  22.201  1.00 37.04           C  
ATOM   2868  HG2 ARG B  93       0.258   8.886  22.369  1.00 37.04           H  
ATOM   2869  HG3 ARG B  93      -0.455   9.966  21.153  1.00 37.04           H  
ATOM   2870  CD  ARG B  93      -0.152  10.879  23.091  1.00 37.04           C  
ATOM   2871  HD2 ARG B  93      -0.851  11.683  22.861  1.00 37.04           H  
ATOM   2872  HD3 ARG B  93      -0.287  10.586  24.132  1.00 37.04           H  
ATOM   2873  NE  ARG B  93       1.236  11.350  22.903  1.00 37.04           N  
ATOM   2874  HE  ARG B  93       1.825  10.788  22.305  1.00 37.04           H  
ATOM   2875  NH1 ARG B  93       1.159  13.122  24.368  1.00 37.04           N  
ATOM   2876 HH11 ARG B  93       0.201  12.891  24.588  1.00 37.04           H  
ATOM   2877 HH12 ARG B  93       1.632  13.859  24.871  1.00 37.04           H  
ATOM   2878  NH2 ARG B  93       3.070  12.639  23.328  1.00 37.04           N  
ATOM   2879 HH21 ARG B  93       3.517  13.383  23.844  1.00 37.04           H  
ATOM   2880 HH22 ARG B  93       3.635  12.043  22.741  1.00 37.04           H  
ATOM   2881  CZ  ARG B  93       1.811  12.365  23.529  1.00 37.04           C  
ATOM   2882  N   THR B  94      -3.410   5.833  22.402  1.00 34.91           N  
ATOM   2883  H   THR B  94      -2.633   5.361  21.962  1.00 34.91           H  
ATOM   2884  CA  THR B  94      -4.185   5.033  23.340  1.00 34.91           C  
ATOM   2885  HA  THR B  94      -5.253   5.178  23.175  1.00 34.91           H  
ATOM   2886  C   THR B  94      -3.809   5.552  24.718  1.00 34.91           C  
ATOM   2887  CB  THR B  94      -3.852   3.539  23.199  1.00 34.91           C  
ATOM   2888  HB  THR B  94      -4.229   2.993  24.064  1.00 34.91           H  
ATOM   2889  O   THR B  94      -2.629   5.553  25.076  1.00 34.91           O  
ATOM   2890  CG2 THR B  94      -4.478   2.962  21.929  1.00 34.91           C  
ATOM   2891 HG21 THR B  94      -4.091   3.475  21.049  1.00 34.91           H  
ATOM   2892 HG22 THR B  94      -5.562   3.064  21.971  1.00 34.91           H  
ATOM   2893 HG23 THR B  94      -4.228   1.903  21.860  1.00 34.91           H  
ATOM   2894  OG1 THR B  94      -2.458   3.363  23.088  1.00 34.91           O  
ATOM   2895  HG1 THR B  94      -2.086   3.537  23.956  1.00 34.91           H  
ATOM   2896  N   LYS B  95      -4.797   6.124  25.399  1.00 29.57           N  
ATOM   2897  H   LYS B  95      -5.739   5.978  25.065  1.00 29.57           H  
ATOM   2898  CA  LYS B  95      -4.677   6.547  26.789  1.00 29.57           C  
ATOM   2899  HA  LYS B  95      -3.672   6.919  26.986  1.00 29.57           H  
ATOM   2900  C   LYS B  95      -4.852   5.324  27.683  1.00 29.57           C  
ATOM   2901  CB  LYS B  95      -5.720   7.635  27.080  1.00 29.57           C  
ATOM   2902  HB2 LYS B  95      -5.611   8.447  26.360  1.00 29.57           H  
ATOM   2903  HB3 LYS B  95      -6.715   7.202  26.984  1.00 29.57           H  
ATOM   2904  O   LYS B  95      -5.698   4.487  27.300  1.00 29.57           O  
ATOM   2905  CG  LYS B  95      -5.533   8.187  28.498  1.00 29.57           C  
ATOM   2906  HG2 LYS B  95      -5.521   7.364  29.213  1.00 29.57           H  
ATOM   2907  HG3 LYS B  95      -4.581   8.713  28.557  1.00 29.57           H  
ATOM   2908  CD  LYS B  95      -6.668   9.121  28.913  1.00 29.57           C  
ATOM   2909  HD2 LYS B  95      -6.673  10.010  28.283  1.00 29.57           H  
ATOM   2910  HD3 LYS B  95      -7.614   8.588  28.818  1.00 29.57           H  
ATOM   2911  CE  LYS B  95      -6.420   9.493  30.379  1.00 29.57           C  
ATOM   2912  HE2 LYS B  95      -6.211   8.574  30.926  1.00 29.57           H  
ATOM   2913  HE3 LYS B  95      -5.528  10.116  30.438  1.00 29.57           H  
ATOM   2914  NZ  LYS B  95      -7.586  10.177  30.985  1.00 29.57           N  
ATOM   2915  HZ1 LYS B  95      -7.796  11.035  30.496  1.00 29.57           H  
ATOM   2916  HZ2 LYS B  95      -8.391   9.568  30.952  1.00 29.57           H  
ATOM   2917  HZ3 LYS B  95      -7.396  10.386  31.955  1.00 29.57           H  
ATOM   2918  OXT LYS B  95      -4.188   5.319  28.735  1.00 29.57           O  
TER    2919      LYS B  95                                                       
END   
