# Supplementary material for: TRIM2 E3 ligase substrate discovery reveals zinc-mediated regulation of TMEM106B in the endolysosomal pathway
Source: EMBO Rep. 2026 Jan 3;27(3):729–47. doi: 10.1038/s44319-025-00667-3 (PMC12894719; doi:10.1038/s44319-025-00667-3)
Supplement: Supplementary file 9 — Source data Fig. 3 [file 44319_2025_667_MOESM9_ESM.zip › Source_Data_Figure3/3D/relaxed_model_2_multimer_v3_pred_0.pdb]

ATOM      1  N   MET A   1      47.874  43.159  -1.387  1.00 19.36           N  
ATOM      2  H   MET A   1      47.446  44.069  -1.293  1.00 19.36           H  
ATOM      3  H2  MET A   1      48.801  43.258  -1.775  1.00 19.36           H  
ATOM      4  H3  MET A   1      47.300  42.621  -2.020  1.00 19.36           H  
ATOM      5  CA  MET A   1      47.919  42.499  -0.056  1.00 19.36           C  
ATOM      6  HA  MET A   1      48.283  41.479  -0.177  1.00 19.36           H  
ATOM      7  C   MET A   1      46.505  42.403   0.509  1.00 19.36           C  
ATOM      8  CB  MET A   1      48.853  43.231   0.916  1.00 19.36           C  
ATOM      9  HB2 MET A   1      48.597  42.956   1.940  1.00 19.36           H  
ATOM     10  HB3 MET A   1      48.728  44.308   0.811  1.00 19.36           H  
ATOM     11  O   MET A   1      45.671  43.210   0.120  1.00 19.36           O  
ATOM     12  CG  MET A   1      50.318  42.849   0.686  1.00 19.36           C  
ATOM     13  HG2 MET A   1      50.598  43.049  -0.348  1.00 19.36           H  
ATOM     14  HG3 MET A   1      50.434  41.783   0.880  1.00 19.36           H  
ATOM     15  SD  MET A   1      51.438  43.761   1.773  1.00 19.36           S  
ATOM     16  CE  MET A   1      52.918  42.714   1.682  1.00 19.36           C  
ATOM     17  HE1 MET A   1      53.709  43.150   2.293  1.00 19.36           H  
ATOM     18  HE2 MET A   1      53.263  42.647   0.650  1.00 19.36           H  
ATOM     19  HE3 MET A   1      52.691  41.716   2.056  1.00 19.36           H  
ATOM     20  N   GLY A   2      46.223  41.400   1.349  1.00 20.43           N  
ATOM     21  H   GLY A   2      46.976  40.838   1.721  1.00 20.43           H  
ATOM     22  CA  GLY A   2      44.891  40.770   1.412  1.00 20.43           C  
ATOM     23  HA2 GLY A   2      45.000  39.704   1.214  1.00 20.43           H  
ATOM     24  HA3 GLY A   2      44.252  41.172   0.626  1.00 20.43           H  
ATOM     25  C   GLY A   2      44.129  40.907   2.726  1.00 20.43           C  
ATOM     26  O   GLY A   2      43.931  39.911   3.410  1.00 20.43           O  
ATOM     27  N   LYS A   3      43.739  42.124   3.120  1.00 17.50           N  
ATOM     28  H   LYS A   3      43.808  42.890   2.466  1.00 17.50           H  
ATOM     29  CA  LYS A   3      43.123  42.351   4.442  1.00 17.50           C  
ATOM     30  HA  LYS A   3      43.734  41.824   5.175  1.00 17.50           H  
ATOM     31  C   LYS A   3      41.718  41.724   4.563  1.00 17.50           C  
ATOM     32  CB  LYS A   3      43.139  43.843   4.800  1.00 17.50           C  
ATOM     33  HB2 LYS A   3      42.600  44.410   4.041  1.00 17.50           H  
ATOM     34  HB3 LYS A   3      42.622  43.970   5.752  1.00 17.50           H  
ATOM     35  O   LYS A   3      40.971  41.700   3.594  1.00 17.50           O  
ATOM     36  CG  LYS A   3      44.574  44.383   4.938  1.00 17.50           C  
ATOM     37  HG2 LYS A   3      45.048  44.422   3.957  1.00 17.50           H  
ATOM     38  HG3 LYS A   3      45.148  43.715   5.580  1.00 17.50           H  
ATOM     39  CD  LYS A   3      44.574  45.785   5.561  1.00 17.50           C  
ATOM     40  HD2 LYS A   3      44.089  45.734   6.536  1.00 17.50           H  
ATOM     41  HD3 LYS A   3      44.007  46.462   4.922  1.00 17.50           H  
ATOM     42  CE  LYS A   3      46.006  46.309   5.732  1.00 17.50           C  
ATOM     43  HE2 LYS A   3      46.458  46.419   4.746  1.00 17.50           H  
ATOM     44  HE3 LYS A   3      46.582  45.566   6.284  1.00 17.50           H  
ATOM     45  NZ  LYS A   3      46.031  47.605   6.458  1.00 17.50           N  
ATOM     46  HZ1 LYS A   3      45.628  47.505   7.379  1.00 17.50           H  
ATOM     47  HZ2 LYS A   3      45.502  48.307   5.961  1.00 17.50           H  
ATOM     48  HZ3 LYS A   3      46.977  47.939   6.567  1.00 17.50           H  
ATOM     49  N   SER A   4      41.405  41.230   5.769  1.00 16.88           N  
ATOM     50  H   SER A   4      42.120  41.329   6.476  1.00 16.88           H  
ATOM     51  CA  SER A   4      40.498  40.090   6.005  1.00 16.88           C  
ATOM     52  HA  SER A   4      40.486  39.467   5.111  1.00 16.88           H  
ATOM     53  C   SER A   4      39.029  40.344   6.386  1.00 16.88           C  
ATOM     54  CB  SER A   4      41.065  39.252   7.164  1.00 16.88           C  
ATOM     55  HB2 SER A   4      40.464  38.351   7.293  1.00 16.88           H  
ATOM     56  HB3 SER A   4      41.018  39.836   8.084  1.00 16.88           H  
ATOM     57  O   SER A   4      38.163  39.644   5.881  1.00 16.88           O  
ATOM     58  OG  SER A   4      42.409  38.890   6.955  1.00 16.88           O  
ATOM     59  HG  SER A   4      42.442  38.193   6.296  1.00 16.88           H  
ATOM     60  N   LEU A   5      38.766  41.128   7.440  1.00 16.26           N  
ATOM     61  H   LEU A   5      39.463  41.815   7.691  1.00 16.26           H  
ATOM     62  CA  LEU A   5      37.928  40.621   8.550  1.00 16.26           C  
ATOM     63  HA  LEU A   5      38.038  39.537   8.530  1.00 16.26           H  
ATOM     64  C   LEU A   5      36.395  40.817   8.471  1.00 16.26           C  
ATOM     65  CB  LEU A   5      38.522  41.100   9.899  1.00 16.26           C  
ATOM     66  HB2 LEU A   5      37.741  41.517  10.535  1.00 16.26           H  
ATOM     67  HB3 LEU A   5      39.219  41.916   9.706  1.00 16.26           H  
ATOM     68  O   LEU A   5      35.843  41.514   7.628  1.00 16.26           O  
ATOM     69  CG  LEU A   5      39.261  39.997  10.684  1.00 16.26           C  
ATOM     70  HG  LEU A   5      39.948  39.478  10.016  1.00 16.26           H  
ATOM     71  CD1 LEU A   5      40.080  40.633  11.805  1.00 16.26           C  
ATOM     72 HD11 LEU A   5      40.619  39.859  12.351  1.00 16.26           H  
ATOM     73 HD12 LEU A   5      39.423  41.161  12.496  1.00 16.26           H  
ATOM     74 HD13 LEU A   5      40.806  41.332  11.389  1.00 16.26           H  
ATOM     75  CD2 LEU A   5      38.320  38.970  11.313  1.00 16.26           C  
ATOM     76 HD21 LEU A   5      38.897  38.238  11.877  1.00 16.26           H  
ATOM     77 HD22 LEU A   5      37.766  38.432  10.543  1.00 16.26           H  
ATOM     78 HD23 LEU A   5      37.623  39.459  11.994  1.00 16.26           H  
ATOM     79  N   SER A   6      35.750  40.175   9.448  1.00 18.31           N  
ATOM     80  H   SER A   6      36.342  39.846  10.197  1.00 18.31           H  
ATOM     81  CA  SER A   6      34.446  39.506   9.486  1.00 18.31           C  
ATOM     82  HA  SER A   6      34.167  39.182   8.483  1.00 18.31           H  
ATOM     83  C   SER A   6      33.288  40.322  10.073  1.00 18.31           C  
ATOM     84  CB  SER A   6      34.677  38.276  10.384  1.00 18.31           C  
ATOM     85  HB2 SER A   6      33.776  37.666  10.438  1.00 18.31           H  
ATOM     86  HB3 SER A   6      35.479  37.667   9.966  1.00 18.31           H  
ATOM     87  O   SER A   6      32.558  39.800  10.916  1.00 18.31           O  
ATOM     88  OG  SER A   6      35.049  38.724  11.683  1.00 18.31           O  
ATOM     89  HG  SER A   6      34.226  38.937  12.129  1.00 18.31           H  
ATOM     90  N   HIS A   7      33.189  41.620   9.785  1.00 16.14           N  
ATOM     91  H   HIS A   7      33.777  42.015   9.065  1.00 16.14           H  
ATOM     92  CA  HIS A   7      32.454  42.499  10.701  1.00 16.14           C  
ATOM     93  HA  HIS A   7      32.978  42.418  11.653  1.00 16.14           H  
ATOM     94  C   HIS A   7      30.994  42.052  10.965  1.00 16.14           C  
ATOM     95  CB  HIS A   7      32.570  43.958  10.272  1.00 16.14           C  
ATOM     96  HB2 HIS A   7      31.894  44.148   9.438  1.00 16.14           H  
ATOM     97  HB3 HIS A   7      33.589  44.161   9.943  1.00 16.14           H  
ATOM     98  O   HIS A   7      30.186  41.934  10.049  1.00 16.14           O  
ATOM     99  CG  HIS A   7      32.255  44.886  11.414  1.00 16.14           C  
ATOM    100  CD2 HIS A   7      32.968  45.023  12.576  1.00 16.14           C  
ATOM    101  HD2 HIS A   7      33.866  44.484  12.840  1.00 16.14           H  
ATOM    102  ND1 HIS A   7      31.195  45.756  11.485  1.00 16.14           N  
ATOM    103  HD1 HIS A   7      30.495  45.899  10.771  1.00 16.14           H  
ATOM    104  CE1 HIS A   7      31.284  46.418  12.652  1.00 16.14           C  
ATOM    105  HE1 HIS A   7      30.628  47.214  12.969  1.00 16.14           H  
ATOM    106  NE2 HIS A   7      32.334  45.987  13.361  1.00 16.14           N  
ATOM    107  N   LEU A   8      30.724  41.793  12.252  1.00 16.22           N  
ATOM    108  H   LEU A   8      31.471  42.005  12.898  1.00 16.22           H  
ATOM    109  CA  LEU A   8      29.658  40.959  12.828  1.00 16.22           C  
ATOM    110  HA  LEU A   8      29.524  40.081  12.197  1.00 16.22           H  
ATOM    111  C   LEU A   8      28.262  41.599  13.059  1.00 16.22           C  
ATOM    112  CB  LEU A   8      30.216  40.524  14.212  1.00 16.22           C  
ATOM    113  HB2 LEU A   8      30.086  41.367  14.890  1.00 16.22           H  
ATOM    114  HB3 LEU A   8      31.291  40.356  14.135  1.00 16.22           H  
ATOM    115  O   LEU A   8      27.319  40.839  13.244  1.00 16.22           O  
ATOM    116  CG  LEU A   8      29.596  39.265  14.860  1.00 16.22           C  
ATOM    117  HG  LEU A   8      28.558  39.136  14.552  1.00 16.22           H  
ATOM    118  CD1 LEU A   8      30.386  38.016  14.465  1.00 16.22           C  
ATOM    119 HD11 LEU A   8      30.390  37.920  13.379  1.00 16.22           H  
ATOM    120 HD12 LEU A   8      31.411  38.077  14.829  1.00 16.22           H  
ATOM    121 HD13 LEU A   8      29.905  37.134  14.887  1.00 16.22           H  
ATOM    122  CD2 LEU A   8      29.629  39.380  16.387  1.00 16.22           C  
ATOM    123 HD21 LEU A   8      30.654  39.508  16.735  1.00 16.22           H  
ATOM    124 HD22 LEU A   8      29.207  38.477  16.828  1.00 16.22           H  
ATOM    125 HD23 LEU A   8      29.024  40.230  16.701  1.00 16.22           H  
ATOM    126  N   PRO A   9      28.104  42.924  13.262  1.00 17.59           N  
ATOM    127  CA  PRO A   9      27.341  43.411  14.414  1.00 17.59           C  
ATOM    128  HA  PRO A   9      27.594  42.794  15.277  1.00 17.59           H  
ATOM    129  C   PRO A   9      25.806  43.386  14.296  1.00 17.59           C  
ATOM    130  CB  PRO A   9      27.869  44.826  14.677  1.00 17.59           C  
ATOM    131  HB2 PRO A   9      27.151  45.486  15.166  1.00 17.59           H  
ATOM    132  HB3 PRO A   9      28.793  44.779  15.252  1.00 17.59           H  
ATOM    133  O   PRO A   9      25.209  43.093  13.270  1.00 17.59           O  
ATOM    134  CG  PRO A   9      28.167  45.285  13.261  1.00 17.59           C  
ATOM    135  HG2 PRO A   9      27.238  45.489  12.729  1.00 17.59           H  
ATOM    136  HG3 PRO A   9      28.806  46.168  13.253  1.00 17.59           H  
ATOM    137  CD  PRO A   9      28.832  44.038  12.684  1.00 17.59           C  
ATOM    138  HD2 PRO A   9      29.869  44.011  13.020  1.00 17.59           H  
ATOM    139  HD3 PRO A   9      28.770  44.030  11.596  1.00 17.59           H  
ATOM    140  N   LEU A  10      25.216  43.791  15.424  1.00 17.87           N  
ATOM    141  H   LEU A  10      25.866  44.199  16.081  1.00 17.87           H  
ATOM    142  CA  LEU A  10      24.017  43.278  16.092  1.00 17.87           C  
ATOM    143  HA  LEU A  10      23.938  42.203  15.934  1.00 17.87           H  
ATOM    144  C   LEU A  10      22.656  43.925  15.756  1.00 17.87           C  
ATOM    145  CB  LEU A  10      24.332  43.588  17.577  1.00 17.87           C  
ATOM    146  HB2 LEU A  10      25.368  43.329  17.796  1.00 17.87           H  
ATOM    147  HB3 LEU A  10      24.255  44.666  17.714  1.00 17.87           H  
ATOM    148  O   LEU A  10      21.628  43.267  15.847  1.00 17.87           O  
ATOM    149  CG  LEU A  10      23.450  42.902  18.631  1.00 17.87           C  
ATOM    150  HG  LEU A  10      22.442  42.740  18.251  1.00 17.87           H  
ATOM    151  CD1 LEU A  10      24.071  41.561  19.023  1.00 17.87           C  
ATOM    152 HD11 LEU A  10      24.156  40.926  18.141  1.00 17.87           H  
ATOM    153 HD12 LEU A  10      23.425  41.061  19.744  1.00 17.87           H  
ATOM    154 HD13 LEU A  10      25.057  41.704  19.466  1.00 17.87           H  
ATOM    155  CD2 LEU A  10      23.356  43.779  19.882  1.00 17.87           C  
ATOM    156 HD21 LEU A  10      22.742  43.277  20.630  1.00 17.87           H  
ATOM    157 HD22 LEU A  10      22.887  44.731  19.631  1.00 17.87           H  
ATOM    158 HD23 LEU A  10      24.349  43.961  20.293  1.00 17.87           H  
ATOM    159  N   HIS A  11      22.635  45.250  15.604  1.00 19.27           N  
ATOM    160  H   HIS A  11      23.517  45.692  15.390  1.00 19.27           H  
ATOM    161  CA  HIS A  11      21.541  46.113  16.104  1.00 19.27           C  
ATOM    162  HA  HIS A  11      21.268  45.794  17.110  1.00 19.27           H  
ATOM    163  C   HIS A  11      20.249  46.048  15.246  1.00 19.27           C  
ATOM    164  CB  HIS A  11      22.132  47.534  16.173  1.00 19.27           C  
ATOM    165  HB2 HIS A  11      22.636  47.753  15.232  1.00 19.27           H  
ATOM    166  HB3 HIS A  11      21.337  48.275  16.258  1.00 19.27           H  
ATOM    167  O   HIS A  11      20.276  45.499  14.159  1.00 19.27           O  
ATOM    168  CG  HIS A  11      23.110  47.744  17.308  1.00 19.27           C  
ATOM    169  CD2 HIS A  11      24.457  47.494  17.281  1.00 19.27           C  
ATOM    170  HD2 HIS A  11      25.012  47.099  16.443  1.00 19.27           H  
ATOM    171  ND1 HIS A  11      22.828  48.271  18.550  1.00 19.27           N  
ATOM    172  HD1 HIS A  11      21.925  48.580  18.882  1.00 19.27           H  
ATOM    173  CE1 HIS A  11      23.973  48.327  19.252  1.00 19.27           C  
ATOM    174  HE1 HIS A  11      24.068  48.692  20.264  1.00 19.27           H  
ATOM    175  NE2 HIS A  11      24.993  47.858  18.519  1.00 19.27           N  
ATOM    176  N   SER A  12      19.081  46.638  15.558  1.00 18.16           N  
ATOM    177  H   SER A  12      18.424  46.498  14.804  1.00 18.16           H  
ATOM    178  CA  SER A  12      18.464  47.101  16.818  1.00 18.16           C  
ATOM    179  HA  SER A  12      18.756  46.425  17.621  1.00 18.16           H  
ATOM    180  C   SER A  12      16.924  47.076  16.738  1.00 18.16           C  
ATOM    181  CB  SER A  12      18.872  48.539  17.205  1.00 18.16           C  
ATOM    182  HB2 SER A  12      19.847  48.509  17.691  1.00 18.16           H  
ATOM    183  HB3 SER A  12      18.941  49.153  16.307  1.00 18.16           H  
ATOM    184  O   SER A  12      16.297  46.464  17.591  1.00 18.16           O  
ATOM    185  OG  SER A  12      17.957  49.154  18.108  1.00 18.16           O  
ATOM    186  HG  SER A  12      17.727  48.521  18.792  1.00 18.16           H  
ATOM    187  N   SER A  13      16.320  47.899  15.874  1.00 22.80           N  
ATOM    188  H   SER A  13      16.878  48.327  15.149  1.00 22.80           H  
ATOM    189  CA  SER A  13      15.051  48.586  16.205  1.00 22.80           C  
ATOM    190  HA  SER A  13      14.914  48.598  17.286  1.00 22.80           H  
ATOM    191  C   SER A  13      13.805  47.920  15.599  1.00 22.80           C  
ATOM    192  CB  SER A  13      15.154  50.042  15.721  1.00 22.80           C  
ATOM    193  HB2 SER A  13      15.056  50.067  14.636  1.00 22.80           H  
ATOM    194  HB3 SER A  13      14.344  50.632  16.150  1.00 22.80           H  
ATOM    195  O   SER A  13      13.886  46.869  14.985  1.00 22.80           O  
ATOM    196  OG  SER A  13      16.392  50.635  16.069  1.00 22.80           O  
ATOM    197  HG  SER A  13      16.751  50.199  16.845  1.00 22.80           H  
ATOM    198  N   LYS A  14      12.672  48.627  15.538  1.00 22.05           N  
ATOM    199  H   LYS A  14      12.332  48.659  14.587  1.00 22.05           H  
ATOM    200  CA  LYS A  14      11.556  48.610  16.507  1.00 22.05           C  
ATOM    201  HA  LYS A  14      11.817  48.095  17.431  1.00 22.05           H  
ATOM    202  C   LYS A  14      10.302  47.920  15.948  1.00 22.05           C  
ATOM    203  CB  LYS A  14      11.105  50.065  16.771  1.00 22.05           C  
ATOM    204  HB2 LYS A  14      10.037  50.079  16.991  1.00 22.05           H  
ATOM    205  HB3 LYS A  14      11.235  50.644  15.857  1.00 22.05           H  
ATOM    206  O   LYS A  14       9.371  47.702  16.711  1.00 22.05           O  
ATOM    207  CG  LYS A  14      11.781  50.785  17.936  1.00 22.05           C  
ATOM    208  HG2 LYS A  14      12.859  50.824  17.780  1.00 22.05           H  
ATOM    209  HG3 LYS A  14      11.566  50.259  18.866  1.00 22.05           H  
ATOM    210  CD  LYS A  14      11.207  52.208  17.993  1.00 22.05           C  
ATOM    211  HD2 LYS A  14      11.432  52.709  17.051  1.00 22.05           H  
ATOM    212  HD3 LYS A  14      10.124  52.159  18.112  1.00 22.05           H  
ATOM    213  CE  LYS A  14      11.807  53.003  19.150  1.00 22.05           C  
ATOM    214  HE2 LYS A  14      11.450  52.577  20.088  1.00 22.05           H  
ATOM    215  HE3 LYS A  14      12.891  52.895  19.119  1.00 22.05           H  
ATOM    216  NZ  LYS A  14      11.435  54.434  19.044  1.00 22.05           N  
ATOM    217  HZ1 LYS A  14      11.773  54.819  18.173  1.00 22.05           H  
ATOM    218  HZ2 LYS A  14      10.429  54.530  19.052  1.00 22.05           H  
ATOM    219  HZ3 LYS A  14      11.820  54.967  19.811  1.00 22.05           H  
ATOM    220  N   GLU A  15      10.207  47.840  14.623  1.00 27.53           N  
ATOM    221  H   GLU A  15      11.040  47.777  14.055  1.00 27.53           H  
ATOM    222  CA  GLU A  15       8.956  48.137  13.922  1.00 27.53           C  
ATOM    223  HA  GLU A  15       8.448  48.928  14.474  1.00 27.53           H  
ATOM    224  C   GLU A  15       7.936  46.992  13.916  1.00 27.53           C  
ATOM    225  CB  GLU A  15       9.269  48.693  12.513  1.00 27.53           C  
ATOM    226  HB2 GLU A  15      10.327  48.555  12.289  1.00 27.53           H  
ATOM    227  HB3 GLU A  15       8.706  48.155  11.751  1.00 27.53           H  
ATOM    228  O   GLU A  15       8.105  45.966  14.571  1.00 27.53           O  
ATOM    229  CG  GLU A  15       8.932  50.191  12.426  1.00 27.53           C  
ATOM    230  HG2 GLU A  15       7.893  50.333  12.723  1.00 27.53           H  
ATOM    231  HG3 GLU A  15       9.561  50.721  13.142  1.00 27.53           H  
ATOM    232  CD  GLU A  15       9.141  50.790  11.025  1.00 27.53           C  
ATOM    233  OE1 GLU A  15       8.983  52.028  10.917  1.00 27.53           O  
ATOM    234  OE2 GLU A  15       9.548  50.042  10.108  1.00 27.53           O  
ATOM    235  N   ASP A  16       6.843  47.254  13.202  1.00 27.02           N  
ATOM    236  H   ASP A  16       6.874  48.083  12.624  1.00 27.02           H  
ATOM    237  CA  ASP A  16       5.513  46.674  13.331  1.00 27.02           C  
ATOM    238  HA  ASP A  16       5.088  47.067  14.255  1.00 27.02           H  
ATOM    239  C   ASP A  16       5.473  45.144  13.434  1.00 27.02           C  
ATOM    240  CB  ASP A  16       4.642  47.211  12.189  1.00 27.02           C  
ATOM    241  HB2 ASP A  16       5.091  46.949  11.231  1.00 27.02           H  
ATOM    242  HB3 ASP A  16       3.658  46.744  12.245  1.00 27.02           H  
ATOM    243  O   ASP A  16       5.673  44.391  12.483  1.00 27.02           O  
ATOM    244  CG  ASP A  16       4.465  48.730  12.294  1.00 27.02           C  
ATOM    245  OD1 ASP A  16       4.170  49.197  13.419  1.00 27.02           O  
ATOM    246  OD2 ASP A  16       4.621  49.408  11.259  1.00 27.02           O  
ATOM    247  N   ALA A  17       5.141  44.705  14.646  1.00 26.59           N  
ATOM    248  H   ALA A  17       5.015  45.418  15.351  1.00 26.59           H  
ATOM    249  CA  ALA A  17       5.288  43.346  15.142  1.00 26.59           C  
ATOM    250  HA  ALA A  17       6.215  42.939  14.741  1.00 26.59           H  
ATOM    251  C   ALA A  17       4.161  42.378  14.748  1.00 26.59           C  
ATOM    252  CB  ALA A  17       5.419  43.455  16.670  1.00 26.59           C  
ATOM    253  HB1 ALA A  17       5.638  42.476  17.095  1.00 26.59           H  
ATOM    254  HB2 ALA A  17       4.491  43.833  17.101  1.00 26.59           H  
ATOM    255  HB3 ALA A  17       6.239  44.128  16.921  1.00 26.59           H  
ATOM    256  O   ALA A  17       3.925  41.430  15.494  1.00 26.59           O  
ATOM    257  N   TYR A  18       3.391  42.612  13.675  1.00 26.78           N  
ATOM    258  H   TYR A  18       3.663  43.333  13.023  1.00 26.78           H  
ATOM    259  CA  TYR A  18       2.251  41.725  13.405  1.00 26.78           C  
ATOM    260  HA  TYR A  18       1.616  41.749  14.291  1.00 26.78           H  
ATOM    261  C   TYR A  18       2.737  40.276  13.248  1.00 26.78           C  
ATOM    262  CB  TYR A  18       1.376  42.198  12.239  1.00 26.78           C  
ATOM    263  HB2 TYR A  18       2.013  42.496  11.406  1.00 26.78           H  
ATOM    264  HB3 TYR A  18       0.767  41.360  11.900  1.00 26.78           H  
ATOM    265  O   TYR A  18       3.496  39.955  12.336  1.00 26.78           O  
ATOM    266  CG  TYR A  18       0.435  43.328  12.620  1.00 26.78           C  
ATOM    267  CD1 TYR A  18      -0.751  43.056  13.334  1.00 26.78           C  
ATOM    268  HD1 TYR A  18      -0.996  42.040  13.606  1.00 26.78           H  
ATOM    269  CD2 TYR A  18       0.761  44.655  12.284  1.00 26.78           C  
ATOM    270  HD2 TYR A  18       1.678  44.870  11.756  1.00 26.78           H  
ATOM    271  CE1 TYR A  18      -1.612  44.109  13.705  1.00 26.78           C  
ATOM    272  HE1 TYR A  18      -2.520  43.915  14.255  1.00 26.78           H  
ATOM    273  CE2 TYR A  18      -0.094  45.710  12.654  1.00 26.78           C  
ATOM    274  HE2 TYR A  18       0.173  46.727  12.404  1.00 26.78           H  
ATOM    275  OH  TYR A  18      -2.104  46.456  13.734  1.00 26.78           O  
ATOM    276  HH  TYR A  18      -1.733  47.303  13.478  1.00 26.78           H  
ATOM    277  CZ  TYR A  18      -1.282  45.438  13.367  1.00 26.78           C  
ATOM    278  N   ASP A  19       2.287  39.442  14.194  1.00 28.78           N  
ATOM    279  H   ASP A  19       1.763  39.884  14.936  1.00 28.78           H  
ATOM    280  CA  ASP A  19       2.717  38.076  14.516  1.00 28.78           C  
ATOM    281  HA  ASP A  19       3.802  38.069  14.617  1.00 28.78           H  
ATOM    282  C   ASP A  19       2.333  37.080  13.413  1.00 28.78           C  
ATOM    283  CB  ASP A  19       2.109  37.710  15.887  1.00 28.78           C  
ATOM    284  HB2 ASP A  19       1.028  37.609  15.790  1.00 28.78           H  
ATOM    285  HB3 ASP A  19       2.294  38.531  16.580  1.00 28.78           H  
ATOM    286  O   ASP A  19       1.612  36.107  13.615  1.00 28.78           O  
ATOM    287  CG  ASP A  19       2.698  36.436  16.503  1.00 28.78           C  
ATOM    288  OD1 ASP A  19       1.999  35.396  16.524  1.00 28.78           O  
ATOM    289  OD2 ASP A  19       3.853  36.532  16.967  1.00 28.78           O  
ATOM    290  N   GLY A  20       2.795  37.310  12.186  1.00 27.50           N  
ATOM    291  H   GLY A  20       3.335  38.153  12.052  1.00 27.50           H  
ATOM    292  CA  GLY A  20       2.621  36.396  11.059  1.00 27.50           C  
ATOM    293  HA2 GLY A  20       1.559  36.185  10.939  1.00 27.50           H  
ATOM    294  HA3 GLY A  20       2.991  36.877  10.154  1.00 27.50           H  
ATOM    295  C   GLY A  20       3.359  35.060  11.237  1.00 27.50           C  
ATOM    296  O   GLY A  20       3.761  34.465  10.242  1.00 27.50           O  
ATOM    297  N   VAL A  21       3.555  34.583  12.471  1.00 29.88           N  
ATOM    298  H   VAL A  21       3.133  35.102  13.227  1.00 29.88           H  
ATOM    299  CA  VAL A  21       4.381  33.432  12.856  1.00 29.88           C  
ATOM    300  HA  VAL A  21       5.414  33.604  12.553  1.00 29.88           H  
ATOM    301  C   VAL A  21       3.902  32.153  12.196  1.00 29.88           C  
ATOM    302  CB  VAL A  21       4.340  33.237  14.388  1.00 29.88           C  
ATOM    303  HB  VAL A  21       3.305  33.102  14.703  1.00 29.88           H  
ATOM    304  O   VAL A  21       4.701  31.338  11.746  1.00 29.88           O  
ATOM    305  CG1 VAL A  21       5.162  32.033  14.864  1.00 29.88           C  
ATOM    306 HG11 VAL A  21       4.754  31.097  14.481  1.00 29.88           H  
ATOM    307 HG12 VAL A  21       5.150  31.986  15.953  1.00 29.88           H  
ATOM    308 HG13 VAL A  21       6.196  32.125  14.533  1.00 29.88           H  
ATOM    309  CG2 VAL A  21       4.919  34.455  15.091  1.00 29.88           C  
ATOM    310 HG21 VAL A  21       4.807  34.340  16.169  1.00 29.88           H  
ATOM    311 HG22 VAL A  21       4.404  35.365  14.783  1.00 29.88           H  
ATOM    312 HG23 VAL A  21       5.978  34.562  14.858  1.00 29.88           H  
ATOM    313  N   THR A  22       2.585  31.938  12.129  1.00 29.44           N  
ATOM    314  H   THR A  22       2.002  32.674  12.500  1.00 29.44           H  
ATOM    315  CA  THR A  22       2.042  30.567  12.074  1.00 29.44           C  
ATOM    316  HA  THR A  22       2.497  30.016  12.898  1.00 29.44           H  
ATOM    317  C   THR A  22       2.378  29.761  10.814  1.00 29.44           C  
ATOM    318  CB  THR A  22       0.523  30.532  12.299  1.00 29.44           C  
ATOM    319  HB  THR A  22       0.194  29.493  12.327  1.00 29.44           H  
ATOM    320  O   THR A  22       1.979  28.602  10.715  1.00 29.44           O  
ATOM    321  CG2 THR A  22       0.091  31.197  13.602  1.00 29.44           C  
ATOM    322 HG21 THR A  22       0.316  32.264  13.596  1.00 29.44           H  
ATOM    323 HG22 THR A  22       0.618  30.738  14.439  1.00 29.44           H  
ATOM    324 HG23 THR A  22      -0.980  31.057  13.753  1.00 29.44           H  
ATOM    325  OG1 THR A  22      -0.161  31.195  11.260  1.00 29.44           O  
ATOM    326  HG1 THR A  22      -0.607  31.930  11.687  1.00 29.44           H  
ATOM    327  N   SER A  23       3.070  30.326   9.820  1.00 27.86           N  
ATOM    328  H   SER A  23       3.499  31.220  10.011  1.00 27.86           H  
ATOM    329  CA  SER A  23       3.533  29.539   8.673  1.00 27.86           C  
ATOM    330  HA  SER A  23       2.738  28.854   8.380  1.00 27.86           H  
ATOM    331  C   SER A  23       4.750  28.674   8.963  1.00 27.86           C  
ATOM    332  CB  SER A  23       3.884  30.416   7.474  1.00 27.86           C  
ATOM    333  HB2 SER A  23       4.935  30.704   7.515  1.00 27.86           H  
ATOM    334  HB3 SER A  23       3.294  31.332   7.484  1.00 27.86           H  
ATOM    335  O   SER A  23       5.063  27.835   8.122  1.00 27.86           O  
ATOM    336  OG  SER A  23       3.632  29.659   6.300  1.00 27.86           O  
ATOM    337  HG  SER A  23       4.274  28.945   6.298  1.00 27.86           H  
ATOM    338  N   GLU A  24       5.454  28.896  10.075  1.00 27.54           N  
ATOM    339  H   GLU A  24       5.170  29.639  10.696  1.00 27.54           H  
ATOM    340  CA  GLU A  24       6.788  28.331  10.311  1.00 27.54           C  
ATOM    341  HA  GLU A  24       7.478  28.687   9.546  1.00 27.54           H  
ATOM    342  C   GLU A  24       6.844  26.800  10.275  1.00 27.54           C  
ATOM    343  CB  GLU A  24       7.308  28.781  11.683  1.00 27.54           C  
ATOM    344  HB2 GLU A  24       6.491  28.746  12.404  1.00 27.54           H  
ATOM    345  HB3 GLU A  24       8.079  28.081  12.005  1.00 27.54           H  
ATOM    346  O   GLU A  24       7.531  26.211   9.437  1.00 27.54           O  
ATOM    347  CG  GLU A  24       7.942  30.171  11.669  1.00 27.54           C  
ATOM    348  HG2 GLU A  24       7.192  30.918  11.409  1.00 27.54           H  
ATOM    349  HG3 GLU A  24       8.711  30.188  10.897  1.00 27.54           H  
ATOM    350  CD  GLU A  24       8.572  30.505  13.028  1.00 27.54           C  
ATOM    351  OE1 GLU A  24       9.507  31.333  13.020  1.00 27.54           O  
ATOM    352  OE2 GLU A  24       8.132  29.919  14.043  1.00 27.54           O  
ATOM    353  N   ASN A  25       6.154  26.156  11.224  1.00 28.61           N  
ATOM    354  H   ASN A  25       5.661  26.750  11.875  1.00 28.61           H  
ATOM    355  CA  ASN A  25       6.552  24.832  11.732  1.00 28.61           C  
ATOM    356  HA  ASN A  25       7.606  24.869  12.005  1.00 28.61           H  
ATOM    357  C   ASN A  25       6.437  23.686  10.746  1.00 28.61           C  
ATOM    358  CB  ASN A  25       5.719  24.503  12.980  1.00 28.61           C  
ATOM    359  HB2 ASN A  25       4.683  24.816  12.847  1.00 28.61           H  
ATOM    360  HB3 ASN A  25       5.734  23.428  13.158  1.00 28.61           H  
ATOM    361  O   ASN A  25       6.936  22.591  10.978  1.00 28.61           O  
ATOM    362  CG  ASN A  25       6.294  25.146  14.220  1.00 28.61           C  
ATOM    363  ND2 ASN A  25       5.690  24.937  15.362  1.00 28.61           N  
ATOM    364 HD21 ASN A  25       6.124  25.395  16.151  1.00 28.61           H  
ATOM    365 HD22 ASN A  25       4.881  24.337  15.438  1.00 28.61           H  
ATOM    366  OD1 ASN A  25       7.297  25.825  14.187  1.00 28.61           O  
ATOM    367  N   MET A  26       5.776  23.923   9.634  1.00 27.65           N  
ATOM    368  H   MET A  26       5.496  24.875   9.447  1.00 27.65           H  
ATOM    369  CA  MET A  26       5.560  22.904   8.639  1.00 27.65           C  
ATOM    370  HA  MET A  26       5.318  21.969   9.145  1.00 27.65           H  
ATOM    371  C   MET A  26       6.802  22.599   7.787  1.00 27.65           C  
ATOM    372  CB  MET A  26       4.351  23.373   7.861  1.00 27.65           C  
ATOM    373  HB2 MET A  26       4.278  22.709   6.999  1.00 27.65           H  
ATOM    374  HB3 MET A  26       4.560  24.367   7.465  1.00 27.65           H  
ATOM    375  O   MET A  26       6.766  21.765   6.892  1.00 27.65           O  
ATOM    376  CG  MET A  26       3.074  23.440   8.753  1.00 27.65           C  
ATOM    377  HG2 MET A  26       3.346  22.400   8.933  1.00 27.65           H  
ATOM    378  HG3 MET A  26       2.559  23.913   7.917  1.00 27.65           H  
ATOM    379  SD  MET A  26       1.527  22.557   9.119  1.00 27.65           S  
ATOM    380  CE  MET A  26       0.255  23.842   9.081  1.00 27.65           C  
ATOM    381  HE1 MET A  26       0.437  24.547   8.270  1.00 27.65           H  
ATOM    382  HE2 MET A  26      -0.725  23.382   8.957  1.00 27.65           H  
ATOM    383  HE3 MET A  26       0.278  24.392  10.022  1.00 27.65           H  
ATOM    384  N   ARG A  27       7.934  23.246   8.080  1.00 30.05           N  
ATOM    385  H   ARG A  27       7.890  23.998   8.752  1.00 30.05           H  
ATOM    386  CA  ARG A  27       9.248  22.751   7.655  1.00 30.05           C  
ATOM    387  HA  ARG A  27       9.196  22.424   6.617  1.00 30.05           H  
ATOM    388  C   ARG A  27       9.716  21.529   8.435  1.00 30.05           C  
ATOM    389  CB  ARG A  27      10.293  23.853   7.789  1.00 30.05           C  
ATOM    390  HB2 ARG A  27      11.283  23.404   7.700  1.00 30.05           H  
ATOM    391  HB3 ARG A  27      10.217  24.325   8.768  1.00 30.05           H  
ATOM    392  O   ARG A  27      10.584  20.819   7.939  1.00 30.05           O  
ATOM    393  CG  ARG A  27      10.140  24.897   6.685  1.00 30.05           C  
ATOM    394  HG2 ARG A  27       9.217  25.460   6.824  1.00 30.05           H  
ATOM    395  HG3 ARG A  27      10.125  24.402   5.714  1.00 30.05           H  
ATOM    396  CD  ARG A  27      11.343  25.833   6.759  1.00 30.05           C  
ATOM    397  HD2 ARG A  27      12.257  25.240   6.714  1.00 30.05           H  
ATOM    398  HD3 ARG A  27      11.313  26.362   7.712  1.00 30.05           H  
ATOM    399  NE  ARG A  27      11.342  26.798   5.651  1.00 30.05           N  
ATOM    400  HE  ARG A  27      10.621  26.691   4.952  1.00 30.05           H  
ATOM    401  NH1 ARG A  27      13.161  27.999   6.363  1.00 30.05           N  
ATOM    402 HH11 ARG A  27      13.805  28.769   6.253  1.00 30.05           H  
ATOM    403 HH12 ARG A  27      13.227  27.397   7.171  1.00 30.05           H  
ATOM    404  NH2 ARG A  27      12.111  28.591   4.482  1.00 30.05           N  
ATOM    405 HH21 ARG A  27      12.764  29.356   4.385  1.00 30.05           H  
ATOM    406 HH22 ARG A  27      11.381  28.457   3.797  1.00 30.05           H  
ATOM    407  CZ  ARG A  27      12.202  27.787   5.504  1.00 30.05           C  
ATOM    408  N   ASN A  28       9.154  21.242   9.611  1.00 28.73           N  
ATOM    409  H   ASN A  28       8.409  21.824   9.965  1.00 28.73           H  
ATOM    410  CA  ASN A  28       9.555  20.081  10.409  1.00 28.73           C  
ATOM    411  HA  ASN A  28      10.642  20.015  10.348  1.00 28.73           H  
ATOM    412  C   ASN A  28       9.027  18.751   9.837  1.00 28.73           C  
ATOM    413  CB  ASN A  28       9.194  20.300  11.886  1.00 28.73           C  
ATOM    414  HB2 ASN A  28       9.314  21.352  12.147  1.00 28.73           H  
ATOM    415  HB3 ASN A  28       8.158  20.013  12.067  1.00 28.73           H  
ATOM    416  O   ASN A  28       8.843  17.784  10.563  1.00 28.73           O  
ATOM    417  CG  ASN A  28      10.134  19.515  12.783  1.00 28.73           C  
ATOM    418  ND2 ASN A  28       9.639  18.644  13.627  1.00 28.73           N  
ATOM    419 HD21 ASN A  28      10.331  18.084  14.103  1.00 28.73           H  
ATOM    420 HD22 ASN A  28       8.686  18.330  13.513  1.00 28.73           H  
ATOM    421  OD1 ASN A  28      11.337  19.692  12.735  1.00 28.73           O  
ATOM    422  N   GLY A  29       8.742  18.710   8.532  1.00 29.74           N  
ATOM    423  H   GLY A  29       8.932  19.541   7.991  1.00 29.74           H  
ATOM    424  CA  GLY A  29       8.506  17.479   7.787  1.00 29.74           C  
ATOM    425  HA2 GLY A  29       8.009  17.712   6.845  1.00 29.74           H  
ATOM    426  HA3 GLY A  29       7.877  16.805   8.368  1.00 29.74           H  
ATOM    427  C   GLY A  29       9.803  16.743   7.471  1.00 29.74           C  
ATOM    428  O   GLY A  29       9.765  15.665   6.881  1.00 29.74           O  
ATOM    429  N   LEU A  30      10.953  17.310   7.857  1.00 28.45           N  
ATOM    430  H   LEU A  30      10.922  18.216   8.303  1.00 28.45           H  
ATOM    431  CA  LEU A  30      12.190  16.556   7.961  1.00 28.45           C  
ATOM    432  HA  LEU A  30      12.369  16.019   7.029  1.00 28.45           H  
ATOM    433  C   LEU A  30      12.000  15.506   9.054  1.00 28.45           C  
ATOM    434  CB  LEU A  30      13.388  17.485   8.229  1.00 28.45           C  
ATOM    435  HB2 LEU A  30      13.208  18.033   9.153  1.00 28.45           H  
ATOM    436  HB3 LEU A  30      14.271  16.864   8.382  1.00 28.45           H  
ATOM    437  O   LEU A  30      12.296  15.719  10.227  1.00 28.45           O  
ATOM    438  CG  LEU A  30      13.685  18.494   7.105  1.00 28.45           C  
ATOM    439  HG  LEU A  30      12.837  19.170   6.996  1.00 28.45           H  
ATOM    440  CD1 LEU A  30      14.912  19.323   7.483  1.00 28.45           C  
ATOM    441 HD11 LEU A  30      14.733  19.827   8.433  1.00 28.45           H  
ATOM    442 HD12 LEU A  30      15.107  20.071   6.714  1.00 28.45           H  
ATOM    443 HD13 LEU A  30      15.781  18.674   7.586  1.00 28.45           H  
ATOM    444  CD2 LEU A  30      13.954  17.828   5.753  1.00 28.45           C  
ATOM    445 HD21 LEU A  30      14.255  18.579   5.023  1.00 28.45           H  
ATOM    446 HD22 LEU A  30      14.748  17.088   5.856  1.00 28.45           H  
ATOM    447 HD23 LEU A  30      13.050  17.340   5.388  1.00 28.45           H  
ATOM    448  N   VAL A  31      11.471  14.357   8.643  1.00 29.56           N  
ATOM    449  H   VAL A  31      11.112  14.318   7.700  1.00 29.56           H  
ATOM    450  CA  VAL A  31      11.670  13.113   9.363  1.00 29.56           C  
ATOM    451  HA  VAL A  31      11.286  13.205  10.379  1.00 29.56           H  
ATOM    452  C   VAL A  31      13.175  12.931   9.383  1.00 29.56           C  
ATOM    453  CB  VAL A  31      10.992  11.924   8.666  1.00 29.56           C  
ATOM    454  HB  VAL A  31      11.429  11.804   7.675  1.00 29.56           H  
ATOM    455  O   VAL A  31      13.780  12.536   8.385  1.00 29.56           O  
ATOM    456  CG1 VAL A  31      11.185  10.626   9.464  1.00 29.56           C  
ATOM    457 HG11 VAL A  31      10.963   9.770   8.827  1.00 29.56           H  
ATOM    458 HG12 VAL A  31      10.541  10.617  10.343  1.00 29.56           H  
ATOM    459 HG13 VAL A  31      12.218  10.520   9.795  1.00 29.56           H  
ATOM    460  CG2 VAL A  31       9.495  12.174   8.504  1.00 29.56           C  
ATOM    461 HG21 VAL A  31       9.331  13.126   7.998  1.00 29.56           H  
ATOM    462 HG22 VAL A  31       9.010  12.210   9.479  1.00 29.56           H  
ATOM    463 HG23 VAL A  31       9.056  11.381   7.898  1.00 29.56           H  
ATOM    464  N   ASN A  32      13.779  13.240  10.525  1.00 28.51           N  
ATOM    465  H   ASN A  32      13.254  13.751  11.220  1.00 28.51           H  
ATOM    466  CA  ASN A  32      15.105  12.763  10.860  1.00 28.51           C  
ATOM    467  HA  ASN A  32      15.803  13.010  10.060  1.00 28.51           H  
ATOM    468  C   ASN A  32      14.995  11.239  10.960  1.00 28.51           C  
ATOM    469  CB  ASN A  32      15.591  13.421  12.164  1.00 28.51           C  
ATOM    470  HB2 ASN A  32      14.850  13.268  12.949  1.00 28.51           H  
ATOM    471  HB3 ASN A  32      16.517  12.941  12.479  1.00 28.51           H  
ATOM    472  O   ASN A  32      14.859  10.677  12.042  1.00 28.51           O  
ATOM    473  CG  ASN A  32      15.882  14.906  12.033  1.00 28.51           C  
ATOM    474  ND2 ASN A  32      15.936  15.610  13.138  1.00 28.51           N  
ATOM    475 HD21 ASN A  32      15.920  15.140  14.031  1.00 28.51           H  
ATOM    476 HD22 ASN A  32      16.206  16.577  13.022  1.00 28.51           H  
ATOM    477  OD1 ASN A  32      16.067  15.457  10.961  1.00 28.51           O  
ATOM    478  N   SER A  33      15.018  10.554   9.816  1.00 30.97           N  
ATOM    479  H   SER A  33      15.019  11.089   8.960  1.00 30.97           H  
ATOM    480  CA  SER A  33      15.319   9.128   9.750  1.00 30.97           C  
ATOM    481  HA  SER A  33      14.800   8.609  10.556  1.00 30.97           H  
ATOM    482  C   SER A  33      16.818   8.968   9.979  1.00 30.97           C  
ATOM    483  CB  SER A  33      14.885   8.503   8.419  1.00 30.97           C  
ATOM    484  HB2 SER A  33      15.161   7.448   8.416  1.00 30.97           H  
ATOM    485  HB3 SER A  33      15.395   9.000   7.594  1.00 30.97           H  
ATOM    486  O   SER A  33      17.524   8.399   9.149  1.00 30.97           O  
ATOM    487  OG  SER A  33      13.487   8.596   8.234  1.00 30.97           O  
ATOM    488  HG  SER A  33      13.266   9.513   8.060  1.00 30.97           H  
ATOM    489  N   GLU A  34      17.330   9.514  11.081  1.00 32.17           N  
ATOM    490  H   GLU A  34      16.701   9.952  11.739  1.00 32.17           H  
ATOM    491  CA  GLU A  34      18.672   9.212  11.541  1.00 32.17           C  
ATOM    492  HA  GLU A  34      19.335   9.184  10.676  1.00 32.17           H  
ATOM    493  C   GLU A  34      18.594   7.789  12.098  1.00 32.17           C  
ATOM    494  CB  GLU A  34      19.190  10.311  12.493  1.00 32.17           C  
ATOM    495  HB2 GLU A  34      19.171   9.976  13.530  1.00 32.17           H  
ATOM    496  HB3 GLU A  34      18.529  11.174  12.405  1.00 32.17           H  
ATOM    497  O   GLU A  34      18.398   7.547  13.289  1.00 32.17           O  
ATOM    498  CG  GLU A  34      20.613  10.751  12.095  1.00 32.17           C  
ATOM    499  HG2 GLU A  34      21.317   9.954  12.336  1.00 32.17           H  
ATOM    500  HG3 GLU A  34      20.636  10.880  11.013  1.00 32.17           H  
ATOM    501  CD  GLU A  34      21.054  12.091  12.720  1.00 32.17           C  
ATOM    502  OE1 GLU A  34      22.129  12.584  12.306  1.00 32.17           O  
ATOM    503  OE2 GLU A  34      20.270  12.667  13.513  1.00 32.17           O  
ATOM    504  N   VAL A  35      18.642   6.818  11.178  1.00 34.29           N  
ATOM    505  H   VAL A  35      18.690   7.115  10.213  1.00 34.29           H  
ATOM    506  CA  VAL A  35      18.957   5.421  11.471  1.00 34.29           C  
ATOM    507  HA  VAL A  35      18.357   5.086  12.317  1.00 34.29           H  
ATOM    508  C   VAL A  35      20.412   5.437  11.904  1.00 34.29           C  
ATOM    509  CB  VAL A  35      18.666   4.493  10.275  1.00 34.29           C  
ATOM    510  HB  VAL A  35      19.126   4.894   9.372  1.00 34.29           H  
ATOM    511  O   VAL A  35      21.333   5.219  11.130  1.00 34.29           O  
ATOM    512  CG1 VAL A  35      19.146   3.051  10.494  1.00 34.29           C  
ATOM    513 HG11 VAL A  35      18.839   2.428   9.654  1.00 34.29           H  
ATOM    514 HG12 VAL A  35      18.735   2.645  11.419  1.00 34.29           H  
ATOM    515 HG13 VAL A  35      20.234   3.017  10.542  1.00 34.29           H  
ATOM    516  CG2 VAL A  35      17.144   4.401  10.085  1.00 34.29           C  
ATOM    517 HG21 VAL A  35      16.919   3.814   9.195  1.00 34.29           H  
ATOM    518 HG22 VAL A  35      16.710   5.397   9.998  1.00 34.29           H  
ATOM    519 HG23 VAL A  35      16.694   3.914  10.950  1.00 34.29           H  
ATOM    520  N   HIS A  36      20.593   5.840  13.154  1.00 33.38           N  
ATOM    521  H   HIS A  36      19.786   6.202  13.641  1.00 33.38           H  
ATOM    522  CA  HIS A  36      21.893   6.057  13.754  1.00 33.38           C  
ATOM    523  HA  HIS A  36      22.554   6.512  13.017  1.00 33.38           H  
ATOM    524  C   HIS A  36      22.550   4.759  14.212  1.00 33.38           C  
ATOM    525  CB  HIS A  36      21.728   7.005  14.955  1.00 33.38           C  
ATOM    526  HB2 HIS A  36      20.672   7.195  15.151  1.00 33.38           H  
ATOM    527  HB3 HIS A  36      22.135   6.543  15.854  1.00 33.38           H  
ATOM    528  O   HIS A  36      23.741   4.787  14.498  1.00 33.38           O  
ATOM    529  CG  HIS A  36      22.424   8.320  14.771  1.00 33.38           C  
ATOM    530  CD2 HIS A  36      21.870   9.560  14.929  1.00 33.38           C  
ATOM    531  HD2 HIS A  36      20.844   9.780  15.185  1.00 33.38           H  
ATOM    532  ND1 HIS A  36      23.756   8.498  14.476  1.00 33.38           N  
ATOM    533  HD1 HIS A  36      24.429   7.763  14.315  1.00 33.38           H  
ATOM    534  CE1 HIS A  36      23.994   9.819  14.434  1.00 33.38           C  
ATOM    535  HE1 HIS A  36      24.945  10.279  14.210  1.00 33.38           H  
ATOM    536  NE2 HIS A  36      22.882  10.499  14.735  1.00 33.38           N  
ATOM    537  N   ASN A  37      21.792   3.668  14.389  1.00 35.61           N  
ATOM    538  H   ASN A  37      20.819   3.703  14.121  1.00 35.61           H  
ATOM    539  CA  ASN A  37      22.296   2.523  15.149  1.00 35.61           C  
ATOM    540  HA  ASN A  37      22.546   2.884  16.147  1.00 35.61           H  
ATOM    541  C   ASN A  37      23.610   1.977  14.552  1.00 35.61           C  
ATOM    542  CB  ASN A  37      21.210   1.443  15.294  1.00 35.61           C  
ATOM    543  HB2 ASN A  37      21.690   0.510  15.590  1.00 35.61           H  
ATOM    544  HB3 ASN A  37      20.732   1.279  14.328  1.00 35.61           H  
ATOM    545  O   ASN A  37      23.692   1.723  13.355  1.00 35.61           O  
ATOM    546  CG  ASN A  37      20.161   1.759  16.349  1.00 35.61           C  
ATOM    547  ND2 ASN A  37      19.134   0.948  16.447  1.00 35.61           N  
ATOM    548 HD21 ASN A  37      19.065   0.142  15.842  1.00 35.61           H  
ATOM    549 HD22 ASN A  37      18.471   1.172  17.176  1.00 35.61           H  
ATOM    550  OD1 ASN A  37      20.231   2.707  17.110  1.00 35.61           O  
ATOM    551  N   GLU A  38      24.615   1.813  15.422  1.00 35.50           N  
ATOM    552  H   GLU A  38      24.434   2.071  16.382  1.00 35.50           H  
ATOM    553  CA  GLU A  38      26.045   1.661  15.094  1.00 35.50           C  
ATOM    554  HA  GLU A  38      26.343   2.441  14.394  1.00 35.50           H  
ATOM    555  C   GLU A  38      26.475   0.310  14.488  1.00 35.50           C  
ATOM    556  CB  GLU A  38      26.859   1.814  16.401  1.00 35.50           C  
ATOM    557  HB2 GLU A  38      27.902   1.579  16.189  1.00 35.50           H  
ATOM    558  HB3 GLU A  38      26.492   1.074  17.113  1.00 35.50           H  
ATOM    559  O   GLU A  38      27.400   0.270  13.679  1.00 35.50           O  
ATOM    560  CG  GLU A  38      26.831   3.200  17.063  1.00 35.50           C  
ATOM    561  HG2 GLU A  38      27.258   3.926  16.371  1.00 35.50           H  
ATOM    562  HG3 GLU A  38      25.795   3.484  17.251  1.00 35.50           H  
ATOM    563  CD  GLU A  38      27.601   3.219  18.400  1.00 35.50           C  
ATOM    564  OE1 GLU A  38      28.382   4.174  18.619  1.00 35.50           O  
ATOM    565  OE2 GLU A  38      27.374   2.301  19.221  1.00 35.50           O  
ATOM    566  N   ASP A  39      25.922  -0.806  14.975  1.00 38.34           N  
ATOM    567  H   ASP A  39      25.152  -0.690  15.618  1.00 38.34           H  
ATOM    568  CA  ASP A  39      26.653  -2.089  15.015  1.00 38.34           C  
ATOM    569  HA  ASP A  39      27.673  -1.831  15.298  1.00 38.34           H  
ATOM    570  C   ASP A  39      26.799  -2.850  13.666  1.00 38.34           C  
ATOM    571  CB  ASP A  39      26.057  -2.986  16.125  1.00 38.34           C  
ATOM    572  HB2 ASP A  39      25.094  -2.586  16.442  1.00 38.34           H  
ATOM    573  HB3 ASP A  39      25.858  -3.975  15.712  1.00 38.34           H  
ATOM    574  O   ASP A  39      26.063  -2.649  12.704  1.00 38.34           O  
ATOM    575  CG  ASP A  39      26.947  -3.173  17.365  1.00 38.34           C  
ATOM    576  OD1 ASP A  39      28.180  -3.000  17.244  1.00 38.34           O  
ATOM    577  OD2 ASP A  39      26.389  -3.622  18.391  1.00 38.34           O  
ATOM    578  N   GLY A  40      27.763  -3.788  13.603  1.00 38.03           N  
ATOM    579  H   GLY A  40      28.253  -3.924  14.475  1.00 38.03           H  
ATOM    580  CA  GLY A  40      28.523  -4.094  12.374  1.00 38.03           C  
ATOM    581  HA2 GLY A  40      28.745  -3.138  11.899  1.00 38.03           H  
ATOM    582  HA3 GLY A  40      29.480  -4.512  12.685  1.00 38.03           H  
ATOM    583  C   GLY A  40      27.992  -5.012  11.248  1.00 38.03           C  
ATOM    584  O   GLY A  40      28.554  -4.947  10.153  1.00 38.03           O  
ATOM    585  N   ARG A  41      26.994  -5.901  11.416  1.00 40.06           N  
ATOM    586  H   ARG A  41      26.451  -5.838  12.265  1.00 40.06           H  
ATOM    587  CA  ARG A  41      26.506  -6.709  10.263  1.00 40.06           C  
ATOM    588  HA  ARG A  41      27.341  -6.907   9.591  1.00 40.06           H  
ATOM    589  C   ARG A  41      25.524  -5.875   9.442  1.00 40.06           C  
ATOM    590  CB  ARG A  41      25.926  -8.081  10.656  1.00 40.06           C  
ATOM    591  HB2 ARG A  41      25.360  -8.465   9.807  1.00 40.06           H  
ATOM    592  HB3 ARG A  41      25.241  -7.964  11.496  1.00 40.06           H  
ATOM    593  O   ARG A  41      24.326  -5.917   9.701  1.00 40.06           O  
ATOM    594  CG  ARG A  41      27.016  -9.107  11.002  1.00 40.06           C  
ATOM    595  HG2 ARG A  41      27.755  -9.137  10.201  1.00 40.06           H  
ATOM    596  HG3 ARG A  41      27.508  -8.806  11.927  1.00 40.06           H  
ATOM    597  CD  ARG A  41      26.404 -10.505  11.169  1.00 40.06           C  
ATOM    598  HD2 ARG A  41      25.975 -10.819  10.218  1.00 40.06           H  
ATOM    599  HD3 ARG A  41      25.604 -10.433  11.907  1.00 40.06           H  
ATOM    600  NE  ARG A  41      27.409 -11.494  11.610  1.00 40.06           N  
ATOM    601  HE  ARG A  41      28.374 -11.261  11.424  1.00 40.06           H  
ATOM    602  NH1 ARG A  41      25.954 -13.006  12.545  1.00 40.06           N  
ATOM    603 HH11 ARG A  41      25.186 -12.423  12.247  1.00 40.06           H  
ATOM    604 HH12 ARG A  41      25.782 -13.848  13.075  1.00 40.06           H  
ATOM    605  NH2 ARG A  41      28.152 -13.382  12.648  1.00 40.06           N  
ATOM    606 HH21 ARG A  41      29.104 -13.101  12.463  1.00 40.06           H  
ATOM    607 HH22 ARG A  41      27.964 -14.239  13.148  1.00 40.06           H  
ATOM    608  CZ  ARG A  41      27.168 -12.618  12.262  1.00 40.06           C  
ATOM    609  N   ASN A  42      26.058  -5.152   8.458  1.00 39.49           N  
ATOM    610  H   ASN A  42      27.067  -5.094   8.439  1.00 39.49           H  
ATOM    611  CA  ASN A  42      25.333  -4.344   7.476  1.00 39.49           C  
ATOM    612  HA  ASN A  42      24.675  -3.652   8.002  1.00 39.49           H  
ATOM    613  C   ASN A  42      24.448  -5.226   6.576  1.00 39.49           C  
ATOM    614  CB  ASN A  42      26.370  -3.518   6.683  1.00 39.49           C  
ATOM    615  HB2 ASN A  42      27.039  -3.017   7.382  1.00 39.49           H  
ATOM    616  HB3 ASN A  42      26.958  -4.173   6.041  1.00 39.49           H  
ATOM    617  O   ASN A  42      24.777  -5.509   5.428  1.00 39.49           O  
ATOM    618  CG  ASN A  42      25.735  -2.439   5.819  1.00 39.49           C  
ATOM    619  ND2 ASN A  42      26.527  -1.611   5.182  1.00 39.49           N  
ATOM    620 HD21 ASN A  42      27.531  -1.720   5.192  1.00 39.49           H  
ATOM    621 HD22 ASN A  42      26.034  -0.995   4.551  1.00 39.49           H  
ATOM    622  OD1 ASN A  42      24.533  -2.290   5.744  1.00 39.49           O  
ATOM    623  N   GLY A  43      23.356  -5.764   7.114  1.00 42.01           N  
ATOM    624  H   GLY A  43      23.163  -5.555   8.083  1.00 42.01           H  
ATOM    625  CA  GLY A  43      22.247  -6.123   6.250  1.00 42.01           C  
ATOM    626  HA2 GLY A  43      21.460  -6.614   6.822  1.00 42.01           H  
ATOM    627  HA3 GLY A  43      22.576  -6.772   5.439  1.00 42.01           H  
ATOM    628  C   GLY A  43      21.711  -4.814   5.693  1.00 42.01           C  
ATOM    629  O   GLY A  43      21.223  -4.010   6.485  1.00 42.01           O  
ATOM    630  N   ASP A  44      21.817  -4.613   4.377  1.00 39.72           N  
ATOM    631  H   ASP A  44      22.412  -5.228   3.841  1.00 39.72           H  
ATOM    632  CA  ASP A  44      21.179  -3.516   3.648  1.00 39.72           C  
ATOM    633  HA  ASP A  44      21.516  -2.563   4.058  1.00 39.72           H  
ATOM    634  C   ASP A  44      19.655  -3.621   3.824  1.00 39.72           C  
ATOM    635  CB  ASP A  44      21.542  -3.558   2.148  1.00 39.72           C  
ATOM    636  HB2 ASP A  44      21.321  -4.552   1.759  1.00 39.72           H  
ATOM    637  HB3 ASP A  44      20.904  -2.849   1.621  1.00 39.72           H  
ATOM    638  O   ASP A  44      18.918  -4.068   2.942  1.00 39.72           O  
ATOM    639  CG  ASP A  44      22.990  -3.192   1.815  1.00 39.72           C  
ATOM    640  OD1 ASP A  44      23.450  -2.128   2.283  1.00 39.72           O  
ATOM    641  OD2 ASP A  44      23.605  -3.964   1.044  1.00 39.72           O  
ATOM    642  N   VAL A  45      19.140  -3.241   4.992  1.00 44.59           N  
ATOM    643  H   VAL A  45      19.791  -2.991   5.723  1.00 44.59           H  
ATOM    644  CA  VAL A  45      17.745  -2.849   5.114  1.00 44.59           C  
ATOM    645  HA  VAL A  45      17.102  -3.631   4.711  1.00 44.59           H  
ATOM    646  C   VAL A  45      17.658  -1.616   4.239  1.00 44.59           C  
ATOM    647  CB  VAL A  45      17.335  -2.552   6.570  1.00 44.59           C  
ATOM    648  HB  VAL A  45      17.967  -1.768   6.984  1.00 44.59           H  
ATOM    649  O   VAL A  45      18.129  -0.556   4.639  1.00 44.59           O  
ATOM    650  CG1 VAL A  45      15.869  -2.097   6.638  1.00 44.59           C  
ATOM    651 HG11 VAL A  45      15.589  -1.920   7.676  1.00 44.59           H  
ATOM    652 HG12 VAL A  45      15.742  -1.164   6.089  1.00 44.59           H  
ATOM    653 HG13 VAL A  45      15.217  -2.859   6.210  1.00 44.59           H  
ATOM    654  CG2 VAL A  45      17.481  -3.802   7.447  1.00 44.59           C  
ATOM    655 HG21 VAL A  45      16.888  -4.620   7.038  1.00 44.59           H  
ATOM    656 HG22 VAL A  45      17.154  -3.582   8.463  1.00 44.59           H  
ATOM    657 HG23 VAL A  45      18.528  -4.102   7.483  1.00 44.59           H  
ATOM    658  N   SER A  46      17.135  -1.772   3.019  1.00 46.62           N  
ATOM    659  H   SER A  46      16.958  -2.709   2.688  1.00 46.62           H  
ATOM    660  CA  SER A  46      16.885  -0.652   2.120  1.00 46.62           C  
ATOM    661  HA  SER A  46      17.834  -0.192   1.845  1.00 46.62           H  
ATOM    662  C   SER A  46      16.041   0.360   2.886  1.00 46.62           C  
ATOM    663  CB  SER A  46      16.167  -1.108   0.844  1.00 46.62           C  
ATOM    664  HB2 SER A  46      16.080  -0.262   0.163  1.00 46.62           H  
ATOM    665  HB3 SER A  46      15.165  -1.460   1.089  1.00 46.62           H  
ATOM    666  O   SER A  46      14.842   0.162   3.092  1.00 46.62           O  
ATOM    667  OG  SER A  46      16.874  -2.155   0.207  1.00 46.62           O  
ATOM    668  HG  SER A  46      17.817  -2.035   0.339  1.00 46.62           H  
ATOM    669  N   GLN A  47      16.699   1.397   3.404  1.00 49.14           N  
ATOM    670  H   GLN A  47      17.707   1.399   3.344  1.00 49.14           H  
ATOM    671  CA  GLN A  47      16.065   2.443   4.176  1.00 49.14           C  
ATOM    672  HA  GLN A  47      15.436   1.994   4.945  1.00 49.14           H  
ATOM    673  C   GLN A  47      15.196   3.210   3.188  1.00 49.14           C  
ATOM    674  CB  GLN A  47      17.140   3.312   4.851  1.00 49.14           C  
ATOM    675  HB2 GLN A  47      17.720   3.827   4.085  1.00 49.14           H  
ATOM    676  HB3 GLN A  47      17.817   2.671   5.417  1.00 49.14           H  
ATOM    677  O   GLN A  47      15.680   4.058   2.442  1.00 49.14           O  
ATOM    678  CG  GLN A  47      16.521   4.336   5.814  1.00 49.14           C  
ATOM    679  HG2 GLN A  47      15.750   4.907   5.297  1.00 49.14           H  
ATOM    680  HG3 GLN A  47      16.053   3.802   6.641  1.00 49.14           H  
ATOM    681  CD  GLN A  47      17.536   5.332   6.369  1.00 49.14           C  
ATOM    682  NE2 GLN A  47      17.267   5.913   7.510  1.00 49.14           N  
ATOM    683 HE21 GLN A  47      17.897   6.649   7.797  1.00 49.14           H  
ATOM    684 HE22 GLN A  47      16.435   5.677   8.033  1.00 49.14           H  
ATOM    685  OE1 GLN A  47      18.547   5.661   5.781  1.00 49.14           O  
ATOM    686  N   PHE A  48      13.911   2.868   3.122  1.00 52.20           N  
ATOM    687  H   PHE A  48      13.587   2.054   3.625  1.00 52.20           H  
ATOM    688  CA  PHE A  48      12.985   3.674   2.348  1.00 52.20           C  
ATOM    689  HA  PHE A  48      13.407   3.771   1.347  1.00 52.20           H  
ATOM    690  C   PHE A  48      12.912   5.050   3.006  1.00 52.20           C  
ATOM    691  CB  PHE A  48      11.616   3.003   2.219  1.00 52.20           C  
ATOM    692  HB2 PHE A  48      10.897   3.736   1.854  1.00 52.20           H  
ATOM    693  HB3 PHE A  48      11.278   2.658   3.196  1.00 52.20           H  
ATOM    694  O   PHE A  48      12.658   5.122   4.213  1.00 52.20           O  
ATOM    695  CG  PHE A  48      11.663   1.855   1.237  1.00 52.20           C  
ATOM    696  CD1 PHE A  48      11.841   2.135  -0.129  1.00 52.20           C  
ATOM    697  HD1 PHE A  48      11.887   3.156  -0.475  1.00 52.20           H  
ATOM    698  CD2 PHE A  48      11.675   0.522   1.686  1.00 52.20           C  
ATOM    699  HD2 PHE A  48      11.588   0.304   2.741  1.00 52.20           H  
ATOM    700  CE1 PHE A  48      12.087   1.086  -1.025  1.00 52.20           C  
ATOM    701  HE1 PHE A  48      12.356   1.308  -2.047  1.00 52.20           H  
ATOM    702  CE2 PHE A  48      11.839  -0.531   0.770  1.00 52.20           C  
ATOM    703  HE2 PHE A  48      11.863  -1.552   1.119  1.00 52.20           H  
ATOM    704  CZ  PHE A  48      12.048  -0.249  -0.590  1.00 52.20           C  
ATOM    705  HZ  PHE A  48      12.242  -1.051  -1.286  1.00 52.20           H  
ATOM    706  N   PRO A  49      13.145   6.139   2.255  1.00 62.62           N  
ATOM    707  CA  PRO A  49      13.024   7.473   2.810  1.00 62.62           C  
ATOM    708  HA  PRO A  49      13.672   7.582   3.680  1.00 62.62           H  
ATOM    709  C   PRO A  49      11.564   7.681   3.227  1.00 62.62           C  
ATOM    710  CB  PRO A  49      13.498   8.419   1.700  1.00 62.62           C  
ATOM    711  HB2 PRO A  49      14.570   8.589   1.809  1.00 62.62           H  
ATOM    712  HB3 PRO A  49      12.964   9.369   1.713  1.00 62.62           H  
ATOM    713  O   PRO A  49      10.669   7.742   2.384  1.00 62.62           O  
ATOM    714  CG  PRO A  49      13.241   7.638   0.410  1.00 62.62           C  
ATOM    715  HG2 PRO A  49      12.207   7.779   0.095  1.00 62.62           H  
ATOM    716  HG3 PRO A  49      13.926   7.932  -0.385  1.00 62.62           H  
ATOM    717  CD  PRO A  49      13.454   6.188   0.832  1.00 62.62           C  
ATOM    718  HD2 PRO A  49      12.796   5.538   0.254  1.00 62.62           H  
ATOM    719  HD3 PRO A  49      14.496   5.907   0.679  1.00 62.62           H  
ATOM    720  N   TYR A  50      11.305   7.749   4.534  1.00 65.77           N  
ATOM    721  H   TYR A  50      12.062   7.617   5.189  1.00 65.77           H  
ATOM    722  CA  TYR A  50      10.000   8.145   5.051  1.00 65.77           C  
ATOM    723  HA  TYR A  50       9.229   7.801   4.361  1.00 65.77           H  
ATOM    724  C   TYR A  50       9.950   9.670   5.107  1.00 65.77           C  
ATOM    725  CB  TYR A  50       9.717   7.489   6.409  1.00 65.77           C  
ATOM    726  HB2 TYR A  50      10.456   7.831   7.133  1.00 65.77           H  
ATOM    727  HB3 TYR A  50       9.833   6.410   6.307  1.00 65.77           H  
ATOM    728  O   TYR A  50      10.808  10.301   5.720  1.00 65.77           O  
ATOM    729  CG  TYR A  50       8.318   7.775   6.932  1.00 65.77           C  
ATOM    730  CD1 TYR A  50       8.122   8.739   7.936  1.00 65.77           C  
ATOM    731  HD1 TYR A  50       8.975   9.247   8.363  1.00 65.77           H  
ATOM    732  CD2 TYR A  50       7.205   7.092   6.402  1.00 65.77           C  
ATOM    733  HD2 TYR A  50       7.350   6.347   5.634  1.00 65.77           H  
ATOM    734  CE1 TYR A  50       6.832   9.044   8.404  1.00 65.77           C  
ATOM    735  HE1 TYR A  50       6.704   9.790   9.175  1.00 65.77           H  
ATOM    736  CE2 TYR A  50       5.908   7.382   6.875  1.00 65.77           C  
ATOM    737  HE2 TYR A  50       5.049   6.864   6.475  1.00 65.77           H  
ATOM    738  OH  TYR A  50       4.473   8.646   8.334  1.00 65.77           O  
ATOM    739  HH  TYR A  50       4.520   9.327   9.009  1.00 65.77           H  
ATOM    740  CZ  TYR A  50       5.720   8.362   7.872  1.00 65.77           C  
ATOM    741  N   VAL A  51       8.951  10.263   4.455  1.00 75.39           N  
ATOM    742  H   VAL A  51       8.275   9.680   3.982  1.00 75.39           H  
ATOM    743  CA  VAL A  51       8.727  11.712   4.436  1.00 75.39           C  
ATOM    744  HA  VAL A  51       9.509  12.212   5.006  1.00 75.39           H  
ATOM    745  C   VAL A  51       7.396  11.991   5.115  1.00 75.39           C  
ATOM    746  CB  VAL A  51       8.767  12.276   3.001  1.00 75.39           C  
ATOM    747  HB  VAL A  51       7.993  11.795   2.402  1.00 75.39           H  
ATOM    748  O   VAL A  51       6.354  11.500   4.681  1.00 75.39           O  
ATOM    749  CG1 VAL A  51       8.521  13.791   2.989  1.00 75.39           C  
ATOM    750 HG11 VAL A  51       7.517  14.014   3.351  1.00 75.39           H  
ATOM    751 HG12 VAL A  51       9.251  14.295   3.622  1.00 75.39           H  
ATOM    752 HG13 VAL A  51       8.605  14.171   1.970  1.00 75.39           H  
ATOM    753  CG2 VAL A  51      10.125  12.010   2.337  1.00 75.39           C  
ATOM    754 HG21 VAL A  51      10.294  10.937   2.243  1.00 75.39           H  
ATOM    755 HG22 VAL A  51      10.145  12.447   1.338  1.00 75.39           H  
ATOM    756 HG23 VAL A  51      10.926  12.443   2.937  1.00 75.39           H  
ATOM    757  N   GLU A  52       7.420  12.790   6.177  1.00 79.70           N  
ATOM    758  H   GLU A  52       8.298  13.194   6.469  1.00 79.70           H  
ATOM    759  CA  GLU A  52       6.215  13.237   6.860  1.00 79.70           C  
ATOM    760  HA  GLU A  52       5.401  12.555   6.612  1.00 79.70           H  
ATOM    761  C   GLU A  52       5.844  14.622   6.353  1.00 79.70           C  
ATOM    762  CB  GLU A  52       6.369  13.189   8.386  1.00 79.70           C  
ATOM    763  HB2 GLU A  52       7.143  13.887   8.706  1.00 79.70           H  
ATOM    764  HB3 GLU A  52       6.651  12.174   8.664  1.00 79.70           H  
ATOM    765  O   GLU A  52       6.591  15.591   6.480  1.00 79.70           O  
ATOM    766  CG  GLU A  52       5.044  13.539   9.082  1.00 79.70           C  
ATOM    767  HG2 GLU A  52       4.829  14.597   8.929  1.00 79.70           H  
ATOM    768  HG3 GLU A  52       4.246  12.969   8.607  1.00 79.70           H  
ATOM    769  CD  GLU A  52       5.032  13.235  10.587  1.00 79.70           C  
ATOM    770  OE1 GLU A  52       3.908  13.257  11.143  1.00 79.70           O  
ATOM    771  OE2 GLU A  52       6.107  12.960  11.161  1.00 79.70           O  
ATOM    772  N   PHE A  53       4.654  14.735   5.776  1.00 80.87           N  
ATOM    773  H   PHE A  53       4.082  13.913   5.650  1.00 80.87           H  
ATOM    774  CA  PHE A  53       4.158  16.026   5.338  1.00 80.87           C  
ATOM    775  HA  PHE A  53       4.970  16.569   4.855  1.00 80.87           H  
ATOM    776  C   PHE A  53       3.709  16.821   6.552  1.00 80.87           C  
ATOM    777  CB  PHE A  53       3.050  15.847   4.304  1.00 80.87           C  
ATOM    778  HB2 PHE A  53       2.658  16.827   4.029  1.00 80.87           H  
ATOM    779  HB3 PHE A  53       2.234  15.265   4.733  1.00 80.87           H  
ATOM    780  O   PHE A  53       2.646  16.590   7.117  1.00 80.87           O  
ATOM    781  CG  PHE A  53       3.566  15.162   3.062  1.00 80.87           C  
ATOM    782  CD1 PHE A  53       4.202  15.916   2.058  1.00 80.87           C  
ATOM    783  HD1 PHE A  53       4.302  16.986   2.161  1.00 80.87           H  
ATOM    784  CD2 PHE A  53       3.486  13.761   2.949  1.00 80.87           C  
ATOM    785  HD2 PHE A  53       3.030  13.173   3.732  1.00 80.87           H  
ATOM    786  CE1 PHE A  53       4.737  15.271   0.931  1.00 80.87           C  
ATOM    787  HE1 PHE A  53       5.242  15.844   0.167  1.00 80.87           H  
ATOM    788  CE2 PHE A  53       4.014  13.119   1.817  1.00 80.87           C  
ATOM    789  HE2 PHE A  53       3.972  12.043   1.738  1.00 80.87           H  
ATOM    790  CZ  PHE A  53       4.637  13.874   0.807  1.00 80.87           C  
ATOM    791  HZ  PHE A  53       5.065  13.376  -0.050  1.00 80.87           H  
ATOM    792  N   THR A  54       4.485  17.819   6.929  1.00 81.53           N  
ATOM    793  H   THR A  54       5.369  17.951   6.460  1.00 81.53           H  
ATOM    794  CA  THR A  54       3.986  18.893   7.778  1.00 81.53           C  
ATOM    795  HA  THR A  54       3.013  18.618   8.185  1.00 81.53           H  
ATOM    796  C   THR A  54       3.753  20.080   6.851  1.00 81.53           C  
ATOM    797  CB  THR A  54       4.883  19.124   8.997  1.00 81.53           C  
ATOM    798  HB  THR A  54       4.383  19.823   9.667  1.00 81.53           H  
ATOM    799  O   THR A  54       4.449  20.266   5.860  1.00 81.53           O  
ATOM    800  CG2 THR A  54       5.192  17.836   9.762  1.00 81.53           C  
ATOM    801 HG21 THR A  54       5.793  18.064  10.642  1.00 81.53           H  
ATOM    802 HG22 THR A  54       4.264  17.365  10.085  1.00 81.53           H  
ATOM    803 HG23 THR A  54       5.743  17.128   9.142  1.00 81.53           H  
ATOM    804  OG1 THR A  54       6.102  19.669   8.627  1.00 81.53           O  
ATOM    805  HG1 THR A  54       6.693  18.941   8.419  1.00 81.53           H  
ATOM    806  N   GLY A  55       2.655  20.806   7.013  1.00 78.74           N  
ATOM    807  H   GLY A  55       2.055  20.652   7.810  1.00 78.74           H  
ATOM    808  CA  GLY A  55       2.236  21.720   5.942  1.00 78.74           C  
ATOM    809  HA2 GLY A  55       2.011  21.100   5.074  1.00 78.74           H  
ATOM    810  HA3 GLY A  55       3.033  22.369   5.579  1.00 78.74           H  
ATOM    811  C   GLY A  55       0.998  22.534   6.209  1.00 78.74           C  
ATOM    812  O   GLY A  55      -0.039  21.945   6.522  1.00 78.74           O  
ATOM    813  N   ARG A  56       1.053  23.846   5.930  1.00 84.87           N  
ATOM    814  H   ARG A  56       1.952  24.244   5.698  1.00 84.87           H  
ATOM    815  CA  ARG A  56      -0.156  24.543   5.460  1.00 84.87           C  
ATOM    816  HA  ARG A  56      -0.957  24.434   6.190  1.00 84.87           H  
ATOM    817  C   ARG A  56      -0.642  23.836   4.183  1.00 84.87           C  
ATOM    818  CB  ARG A  56       0.125  26.041   5.233  1.00 84.87           C  
ATOM    819  HB2 ARG A  56       1.030  26.158   4.636  1.00 84.87           H  
ATOM    820  HB3 ARG A  56      -0.706  26.456   4.663  1.00 84.87           H  
ATOM    821  O   ARG A  56      -1.837  23.580   4.020  1.00 84.87           O  
ATOM    822  CG  ARG A  56       0.254  26.842   6.546  1.00 84.87           C  
ATOM    823  HG2 ARG A  56       1.133  26.509   7.099  1.00 84.87           H  
ATOM    824  HG3 ARG A  56      -0.635  26.681   7.155  1.00 84.87           H  
ATOM    825  CD  ARG A  56       0.388  28.340   6.240  1.00 84.87           C  
ATOM    826  HD2 ARG A  56       1.330  28.489   5.712  1.00 84.87           H  
ATOM    827  HD3 ARG A  56      -0.424  28.639   5.577  1.00 84.87           H  
ATOM    828  NE  ARG A  56       0.347  29.193   7.450  1.00 84.87           N  
ATOM    829  HE  ARG A  56       0.098  28.772   8.334  1.00 84.87           H  
ATOM    830  NH1 ARG A  56       1.093  31.099   6.417  1.00 84.87           N  
ATOM    831 HH11 ARG A  56       1.315  32.083   6.452  1.00 84.87           H  
ATOM    832 HH12 ARG A  56       1.510  30.527   5.696  1.00 84.87           H  
ATOM    833  NH2 ARG A  56       0.465  31.218   8.532  1.00 84.87           N  
ATOM    834 HH21 ARG A  56       0.737  32.191   8.529  1.00 84.87           H  
ATOM    835 HH22 ARG A  56       0.149  30.830   9.409  1.00 84.87           H  
ATOM    836  CZ  ARG A  56       0.627  30.488   7.468  1.00 84.87           C  
ATOM    837  N   ASP A  57       0.315  23.335   3.408  1.00 89.54           N  
ATOM    838  H   ASP A  57       1.248  23.699   3.543  1.00 89.54           H  
ATOM    839  CA  ASP A  57       0.140  22.511   2.213  1.00 89.54           C  
ATOM    840  HA  ASP A  57      -0.728  22.883   1.668  1.00 89.54           H  
ATOM    841  C   ASP A  57      -0.117  21.025   2.510  1.00 89.54           C  
ATOM    842  CB  ASP A  57       1.360  22.704   1.301  1.00 89.54           C  
ATOM    843  HB2 ASP A  57       2.220  22.209   1.752  1.00 89.54           H  
ATOM    844  HB3 ASP A  57       1.166  22.249   0.330  1.00 89.54           H  
ATOM    845  O   ASP A  57      -0.094  20.201   1.604  1.00 89.54           O  
ATOM    846  CG  ASP A  57       1.667  24.189   1.108  1.00 89.54           C  
ATOM    847  OD1 ASP A  57       0.693  24.957   0.938  1.00 89.54           O  
ATOM    848  OD2 ASP A  57       2.843  24.557   1.296  1.00 89.54           O  
ATOM    849  N   SER A  58      -0.402  20.661   3.765  1.00 91.83           N  
ATOM    850  H   SER A  58      -0.470  21.383   4.468  1.00 91.83           H  
ATOM    851  CA  SER A  58      -0.784  19.299   4.150  1.00 91.83           C  
ATOM    852  HA  SER A  58      -0.806  18.674   3.257  1.00 91.83           H  
ATOM    853  C   SER A  58      -2.180  19.270   4.761  1.00 91.83           C  
ATOM    854  CB  SER A  58       0.241  18.670   5.100  1.00 91.83           C  
ATOM    855  HB2 SER A  58       0.098  17.589   5.111  1.00 91.83           H  
ATOM    856  HB3 SER A  58       1.251  18.877   4.748  1.00 91.83           H  
ATOM    857  O   SER A  58      -2.621  20.223   5.415  1.00 91.83           O  
ATOM    858  OG  SER A  58       0.062  19.180   6.413  1.00 91.83           O  
ATOM    859  HG  SER A  58       0.084  20.138   6.356  1.00 91.83           H  
ATOM    860  N   VAL A  59      -2.869  18.151   4.588  1.00 91.57           N  
ATOM    861  H   VAL A  59      -2.433  17.409   4.058  1.00 91.57           H  
ATOM    862  CA  VAL A  59      -4.104  17.823   5.308  1.00 91.57           C  
ATOM    863  HA  VAL A  59      -4.334  18.621   6.014  1.00 91.57           H  
ATOM    864  C   VAL A  59      -3.889  16.569   6.136  1.00 91.57           C  
ATOM    865  CB  VAL A  59      -5.314  17.672   4.371  1.00 91.57           C  
ATOM    866  HB  VAL A  59      -6.173  17.363   4.966  1.00 91.57           H  
ATOM    867  O   VAL A  59      -3.062  15.730   5.789  1.00 91.57           O  
ATOM    868  CG1 VAL A  59      -5.647  19.022   3.750  1.00 91.57           C  
ATOM    869 HG11 VAL A  59      -4.808  19.369   3.146  1.00 91.57           H  
ATOM    870 HG12 VAL A  59      -6.532  18.926   3.121  1.00 91.57           H  
ATOM    871 HG13 VAL A  59      -5.851  19.725   4.558  1.00 91.57           H  
ATOM    872  CG2 VAL A  59      -5.116  16.653   3.250  1.00 91.57           C  
ATOM    873 HG21 VAL A  59      -4.257  16.912   2.631  1.00 91.57           H  
ATOM    874 HG22 VAL A  59      -6.007  16.604   2.624  1.00 91.57           H  
ATOM    875 HG23 VAL A  59      -4.963  15.666   3.686  1.00 91.57           H  
ATOM    876  N   THR A  60      -4.621  16.435   7.239  1.00 90.89           N  
ATOM    877  H   THR A  60      -5.362  17.094   7.431  1.00 90.89           H  
ATOM    878  CA  THR A  60      -4.670  15.173   7.987  1.00 90.89           C  
ATOM    879  HA  THR A  60      -3.672  14.912   8.338  1.00 90.89           H  
ATOM    880  C   THR A  60      -5.152  14.064   7.060  1.00 90.89           C  
ATOM    881  CB  THR A  60      -5.607  15.283   9.198  1.00 90.89           C  
ATOM    882  HB  THR A  60      -5.790  14.289   9.607  1.00 90.89           H  
ATOM    883  O   THR A  60      -6.103  14.268   6.310  1.00 90.89           O  
ATOM    884  CG2 THR A  60      -5.000  16.169  10.284  1.00 90.89           C  
ATOM    885 HG21 THR A  60      -4.046  15.748  10.603  1.00 90.89           H  
ATOM    886 HG22 THR A  60      -5.667  16.202  11.145  1.00 90.89           H  
ATOM    887 HG23 THR A  60      -4.843  17.179   9.907  1.00 90.89           H  
ATOM    888  OG1 THR A  60      -6.833  15.887   8.844  1.00 90.89           O  
ATOM    889  HG1 THR A  60      -7.485  15.624   9.498  1.00 90.89           H  
ATOM    890  N   CYS A  61      -4.496  12.904   7.084  1.00 89.25           N  
ATOM    891  H   CYS A  61      -3.735  12.783   7.736  1.00 89.25           H  
ATOM    892  CA  CYS A  61      -4.843  11.779   6.217  1.00 89.25           C  
ATOM    893  HA  CYS A  61      -4.847  12.107   5.178  1.00 89.25           H  
ATOM    894  C   CYS A  61      -6.232  11.217   6.599  1.00 89.25           C  
ATOM    895  CB  CYS A  61      -3.748  10.715   6.376  1.00 89.25           C  
ATOM    896  HB2 CYS A  61      -2.787  11.111   6.048  1.00 89.25           H  
ATOM    897  HB3 CYS A  61      -3.650  10.498   7.440  1.00 89.25           H  
ATOM    898  O   CYS A  61      -6.351  10.569   7.648  1.00 89.25           O  
ATOM    899  SG  CYS A  61      -4.091   9.162   5.505  1.00 89.25           S  
ATOM    900  N   PRO A  62      -7.297  11.386   5.782  1.00 88.13           N  
ATOM    901  CA  PRO A  62      -8.636  10.943   6.183  1.00 88.13           C  
ATOM    902  HA  PRO A  62      -8.877  11.389   7.148  1.00 88.13           H  
ATOM    903  C   PRO A  62      -8.748   9.418   6.302  1.00 88.13           C  
ATOM    904  CB  PRO A  62      -9.590  11.502   5.120  1.00 88.13           C  
ATOM    905  HB2 PRO A  62     -10.545  11.800   5.554  1.00 88.13           H  
ATOM    906  HB3 PRO A  62      -9.745  10.770   4.328  1.00 88.13           H  
ATOM    907  O   PRO A  62      -9.549   8.900   7.078  1.00 88.13           O  
ATOM    908  CG  PRO A  62      -8.830  12.702   4.553  1.00 88.13           C  
ATOM    909  HG2 PRO A  62      -9.166  12.962   3.549  1.00 88.13           H  
ATOM    910  HG3 PRO A  62      -8.909  13.554   5.227  1.00 88.13           H  
ATOM    911  CD  PRO A  62      -7.405  12.171   4.551  1.00 88.13           C  
ATOM    912  HD2 PRO A  62      -6.686  12.986   4.470  1.00 88.13           H  
ATOM    913  HD3 PRO A  62      -7.309  11.527   3.676  1.00 88.13           H  
ATOM    914  N   THR A  63      -7.925   8.687   5.548  1.00 89.04           N  
ATOM    915  H   THR A  63      -7.306   9.169   4.912  1.00 89.04           H  
ATOM    916  CA  THR A  63      -7.917   7.218   5.515  1.00 89.04           C  
ATOM    917  HA  THR A  63      -8.924   6.860   5.728  1.00 89.04           H  
ATOM    918  C   THR A  63      -6.995   6.599   6.571  1.00 89.04           C  
ATOM    919  CB  THR A  63      -7.545   6.708   4.116  1.00 89.04           C  
ATOM    920  HB  THR A  63      -7.696   5.629   4.075  1.00 89.04           H  
ATOM    921  O   THR A  63      -7.041   5.389   6.787  1.00 89.04           O  
ATOM    922  CG2 THR A  63      -8.369   7.363   3.005  1.00 89.04           C  
ATOM    923 HG21 THR A  63      -8.060   6.978   2.034  1.00 89.04           H  
ATOM    924 HG22 THR A  63      -8.227   8.444   2.991  1.00 89.04           H  
ATOM    925 HG23 THR A  63      -9.426   7.143   3.157  1.00 89.04           H  
ATOM    926  OG1 THR A  63      -6.195   6.981   3.863  1.00 89.04           O  
ATOM    927  HG1 THR A  63      -6.080   7.055   2.913  1.00 89.04           H  
ATOM    928  N   CYS A  64      -6.196   7.405   7.267  1.00 88.48           N  
ATOM    929  H   CYS A  64      -6.187   8.389   7.041  1.00 88.48           H  
ATOM    930  CA  CYS A  64      -5.268   6.958   8.303  1.00 88.48           C  
ATOM    931  HA  CYS A  64      -5.063   5.895   8.173  1.00 88.48           H  
ATOM    932  C   CYS A  64      -5.849   7.144   9.717  1.00 88.48           C  
ATOM    933  CB  CYS A  64      -3.945   7.701   8.150  1.00 88.48           C  
ATOM    934  HB2 CYS A  64      -4.152   8.735   8.424  1.00 88.48           H  
ATOM    935  HB3 CYS A  64      -3.242   7.307   8.884  1.00 88.48           H  
ATOM    936  O   CYS A  64      -5.114   7.175  10.692  1.00 88.48           O  
ATOM    937  SG  CYS A  64      -3.109   7.711   6.539  1.00 88.48           S  
ATOM    938  N   GLN A  65      -7.171   7.305   9.860  1.00 82.81           N  
ATOM    939  H   GLN A  65      -7.744   7.298   9.028  1.00 82.81           H  
ATOM    940  CA  GLN A  65      -7.813   7.583  11.158  1.00 82.81           C  
ATOM    941  HA  GLN A  65      -8.859   7.816  10.959  1.00 82.81           H  
ATOM    942  C   GLN A  65      -7.235   8.837  11.847  1.00 82.81           C  
ATOM    943  CB  GLN A  65      -7.790   6.334  12.065  1.00 82.81           C  
ATOM    944  HB2 GLN A  65      -6.760   6.070  12.302  1.00 82.81           H  
ATOM    945  HB3 GLN A  65      -8.295   6.567  13.003  1.00 82.81           H  
ATOM    946  O   GLN A  65      -7.093   8.887  13.064  1.00 82.81           O  
ATOM    947  CG  GLN A  65      -8.492   5.121  11.442  1.00 82.81           C  
ATOM    948  HG2 GLN A  65      -9.561   5.319  11.367  1.00 82.81           H  
ATOM    949  HG3 GLN A  65      -8.106   4.934  10.440  1.00 82.81           H  
ATOM    950  CD  GLN A  65      -8.278   3.870  12.282  1.00 82.81           C  
ATOM    951  NE2 GLN A  65      -7.366   3.001  11.904  1.00 82.81           N  
ATOM    952 HE21 GLN A  65      -6.728   3.222  11.153  1.00 82.81           H  
ATOM    953 HE22 GLN A  65      -7.200   2.243  12.551  1.00 82.81           H  
ATOM    954  OE1 GLN A  65      -8.930   3.640  13.283  1.00 82.81           O  
ATOM    955  N   GLY A  66      -6.876   9.853  11.052  1.00 83.00           N  
ATOM    956  H   GLY A  66      -6.956   9.740  10.052  1.00 83.00           H  
ATOM    957  CA  GLY A  66      -6.286  11.097  11.545  1.00 83.00           C  
ATOM    958  HA2 GLY A  66      -6.820  11.418  12.440  1.00 83.00           H  
ATOM    959  HA3 GLY A  66      -6.398  11.866  10.781  1.00 83.00           H  
ATOM    960  C   GLY A  66      -4.801  11.007  11.898  1.00 83.00           C  
ATOM    961  O   GLY A  66      -4.213  12.040  12.214  1.00 83.00           O  
ATOM    962  N   THR A  67      -4.181   9.824  11.819  1.00 81.61           N  
ATOM    963  H   THR A  67      -4.688   8.996  11.543  1.00 81.61           H  
ATOM    964  CA  THR A  67      -2.726   9.709  11.943  1.00 81.61           C  
ATOM    965  HA  THR A  67      -2.405  10.394  12.728  1.00 81.61           H  
ATOM    966  C   THR A  67      -2.059  10.156  10.648  1.00 81.61           C  
ATOM    967  CB  THR A  67      -2.248   8.311  12.371  1.00 81.61           C  
ATOM    968  HB  THR A  67      -1.193   8.384  12.633  1.00 81.61           H  
ATOM    969  O   THR A  67      -2.550   9.904   9.551  1.00 81.61           O  
ATOM    970  CG2 THR A  67      -3.006   7.783  13.589  1.00 81.61           C  
ATOM    971 HG21 THR A  67      -2.536   6.865  13.944  1.00 81.61           H  
ATOM    972 HG22 THR A  67      -2.978   8.523  14.389  1.00 81.61           H  
ATOM    973 HG23 THR A  67      -4.044   7.575  13.329  1.00 81.61           H  
ATOM    974  OG1 THR A  67      -2.374   7.358  11.349  1.00 81.61           O  
ATOM    975  HG1 THR A  67      -2.097   6.511  11.704  1.00 81.61           H  
ATOM    976  N   GLY A  68      -0.943  10.865  10.763  1.00 83.17           N  
ATOM    977  H   GLY A  68      -0.576  11.076  11.680  1.00 83.17           H  
ATOM    978  CA  GLY A  68      -0.215  11.356   9.603  1.00 83.17           C  
ATOM    979  HA2 GLY A  68       0.725  11.793   9.940  1.00 83.17           H  
ATOM    980  HA3 GLY A  68       0.028  10.515   8.953  1.00 83.17           H  
ATOM    981  C   GLY A  68      -0.962  12.403   8.772  1.00 83.17           C  
ATOM    982  O   GLY A  68      -2.120  12.787   8.987  1.00 83.17           O  
ATOM    983  N   ARG A  69      -0.235  12.903   7.787  1.00 88.40           N  
ATOM    984  H   ARG A  69       0.690  12.525   7.639  1.00 88.40           H  
ATOM    985  CA  ARG A  69      -0.646  13.990   6.911  1.00 88.40           C  
ATOM    986  HA  ARG A  69      -1.731  14.100   6.927  1.00 88.40           H  
ATOM    987  C   ARG A  69      -0.233  13.656   5.489  1.00 88.40           C  
ATOM    988  CB  ARG A  69       0.019  15.275   7.402  1.00 88.40           C  
ATOM    989  HB2 ARG A  69       0.055  16.001   6.590  1.00 88.40           H  
ATOM    990  HB3 ARG A  69       1.034  15.007   7.696  1.00 88.40           H  
ATOM    991  O   ARG A  69       0.761  12.973   5.268  1.00 88.40           O  
ATOM    992  CG  ARG A  69      -0.677  15.917   8.604  1.00 88.40           C  
ATOM    993  HG2 ARG A  69      -0.811  15.181   9.397  1.00 88.40           H  
ATOM    994  HG3 ARG A  69      -1.654  16.284   8.289  1.00 88.40           H  
ATOM    995  CD  ARG A  69       0.163  17.077   9.149  1.00 88.40           C  
ATOM    996  HD2 ARG A  69       1.084  16.668   9.564  1.00 88.40           H  
ATOM    997  HD3 ARG A  69       0.451  17.743   8.335  1.00 88.40           H  
ATOM    998  NE  ARG A  69      -0.563  17.812  10.202  1.00 88.40           N  
ATOM    999  HE  ARG A  69      -0.371  17.517  11.149  1.00 88.40           H  
ATOM   1000  NH1 ARG A  69      -1.715  19.260   8.839  1.00 88.40           N  
ATOM   1001 HH11 ARG A  69      -1.159  18.935   8.061  1.00 88.40           H  
ATOM   1002 HH12 ARG A  69      -2.309  20.066   8.707  1.00 88.40           H  
ATOM   1003  NH2 ARG A  69      -2.054  19.298  11.055  1.00 88.40           N  
ATOM   1004 HH21 ARG A  69      -2.709  20.057  10.931  1.00 88.40           H  
ATOM   1005 HH22 ARG A  69      -1.836  18.959  11.981  1.00 88.40           H  
ATOM   1006  CZ  ARG A  69      -1.440  18.784  10.025  1.00 88.40           C  
ATOM   1007  N   ILE A  70      -1.015  14.138   4.538  1.00 89.11           N  
ATOM   1008  H   ILE A  70      -1.788  14.726   4.816  1.00 89.11           H  
ATOM   1009  CA  ILE A  70      -0.768  13.974   3.107  1.00 89.11           C  
ATOM   1010  HA  ILE A  70       0.196  13.484   2.972  1.00 89.11           H  
ATOM   1011  C   ILE A  70      -0.680  15.349   2.441  1.00 89.11           C  
ATOM   1012  CB  ILE A  70      -1.840  13.077   2.454  1.00 89.11           C  
ATOM   1013  HB  ILE A  70      -1.609  13.025   1.390  1.00 89.11           H  
ATOM   1014  O   ILE A  70      -1.300  16.302   2.938  1.00 89.11           O  
ATOM   1015  CG1 ILE A  70      -3.257  13.673   2.577  1.00 89.11           C  
ATOM   1016 HG12 ILE A  70      -3.248  14.690   2.186  1.00 89.11           H  
ATOM   1017 HG13 ILE A  70      -3.560  13.702   3.624  1.00 89.11           H  
ATOM   1018  CG2 ILE A  70      -1.751  11.647   3.015  1.00 89.11           C  
ATOM   1019 HG21 ILE A  70      -0.723  11.290   2.951  1.00 89.11           H  
ATOM   1020 HG22 ILE A  70      -2.380  10.971   2.434  1.00 89.11           H  
ATOM   1021 HG23 ILE A  70      -2.065  11.630   4.059  1.00 89.11           H  
ATOM   1022  CD1 ILE A  70      -4.307  12.903   1.777  1.00 89.11           C  
ATOM   1023 HD11 ILE A  70      -3.971  12.777   0.748  1.00 89.11           H  
ATOM   1024 HD12 ILE A  70      -4.469  11.926   2.233  1.00 89.11           H  
ATOM   1025 HD13 ILE A  70      -5.248  13.453   1.785  1.00 89.11           H  
ATOM   1026  N   PRO A  71       0.056  15.483   1.326  1.00 88.72           N  
ATOM   1027  CA  PRO A  71       0.108  16.734   0.595  1.00 88.72           C  
ATOM   1028  HA  PRO A  71       0.422  17.528   1.272  1.00 88.72           H  
ATOM   1029  C   PRO A  71      -1.276  17.077   0.039  1.00 88.72           C  
ATOM   1030  CB  PRO A  71       1.180  16.579  -0.480  1.00 88.72           C  
ATOM   1031  HB2 PRO A  71       0.853  17.008  -1.426  1.00 88.72           H  
ATOM   1032  HB3 PRO A  71       2.095  17.069  -0.148  1.00 88.72           H  
ATOM   1033  O   PRO A  71      -1.985  16.254  -0.551  1.00 88.72           O  
ATOM   1034  CG  PRO A  71       1.427  15.076  -0.598  1.00 88.72           C  
ATOM   1035  HG2 PRO A  71       0.875  14.678  -1.449  1.00 88.72           H  
ATOM   1036  HG3 PRO A  71       2.489  14.861  -0.720  1.00 88.72           H  
ATOM   1037  CD  PRO A  71       0.874  14.466   0.686  1.00 88.72           C  
ATOM   1038  HD2 PRO A  71       1.698  14.194   1.346  1.00 88.72           H  
ATOM   1039  HD3 PRO A  71       0.295  13.574   0.448  1.00 88.72           H  
ATOM   1040  N   ARG A  72      -1.687  18.321   0.276  1.00 91.31           N  
ATOM   1041  H   ARG A  72      -1.022  18.957   0.691  1.00 91.31           H  
ATOM   1042  CA  ARG A  72      -3.016  18.827  -0.053  1.00 91.31           C  
ATOM   1043  HA  ARG A  72      -3.753  18.166   0.402  1.00 91.31           H  
ATOM   1044  C   ARG A  72      -3.214  18.813  -1.566  1.00 91.31           C  
ATOM   1045  CB  ARG A  72      -3.152  20.235   0.537  1.00 91.31           C  
ATOM   1046  HB2 ARG A  72      -2.426  20.892   0.057  1.00 91.31           H  
ATOM   1047  HB3 ARG A  72      -2.915  20.182   1.600  1.00 91.31           H  
ATOM   1048  O   ARG A  72      -2.396  19.333  -2.315  1.00 91.31           O  
ATOM   1049  CG  ARG A  72      -4.557  20.831   0.372  1.00 91.31           C  
ATOM   1050  HG2 ARG A  72      -5.281  20.221   0.912  1.00 91.31           H  
ATOM   1051  HG3 ARG A  72      -4.828  20.843  -0.683  1.00 91.31           H  
ATOM   1052  CD  ARG A  72      -4.602  22.277   0.890  1.00 91.31           C  
ATOM   1053  HD2 ARG A  72      -3.898  22.871   0.307  1.00 91.31           H  
ATOM   1054  HD3 ARG A  72      -5.595  22.690   0.717  1.00 91.31           H  
ATOM   1055  NE  ARG A  72      -4.239  22.386   2.317  1.00 91.31           N  
ATOM   1056  HE  ARG A  72      -3.293  22.670   2.528  1.00 91.31           H  
ATOM   1057  NH1 ARG A  72      -6.301  21.965   3.235  1.00 91.31           N  
ATOM   1058 HH11 ARG A  72      -6.686  21.914   2.303  1.00 91.31           H  
ATOM   1059 HH12 ARG A  72      -6.886  21.858   4.052  1.00 91.31           H  
ATOM   1060  NH2 ARG A  72      -4.516  22.285   4.553  1.00 91.31           N  
ATOM   1061 HH21 ARG A  72      -5.058  22.078   5.379  1.00 91.31           H  
ATOM   1062 HH22 ARG A  72      -3.521  22.441   4.635  1.00 91.31           H  
ATOM   1063  CZ  ARG A  72      -5.023  22.210   3.360  1.00 91.31           C  
ATOM   1064  N   GLY A  73      -4.333  18.247  -2.013  1.00 90.44           N  
ATOM   1065  H   GLY A  73      -4.938  17.782  -1.351  1.00 90.44           H  
ATOM   1066  CA  GLY A  73      -4.693  18.221  -3.433  1.00 90.44           C  
ATOM   1067  HA2 GLY A  73      -4.553  19.216  -3.857  1.00 90.44           H  
ATOM   1068  HA3 GLY A  73      -5.746  17.956  -3.526  1.00 90.44           H  
ATOM   1069  C   GLY A  73      -3.887  17.235  -4.287  1.00 90.44           C  
ATOM   1070  O   GLY A  73      -4.067  17.218  -5.500  1.00 90.44           O  
ATOM   1071  N   GLN A  74      -3.040  16.392  -3.686  1.00 89.13           N  
ATOM   1072  H   GLN A  74      -2.878  16.485  -2.693  1.00 89.13           H  
ATOM   1073  CA  GLN A  74      -2.253  15.378  -4.400  1.00 89.13           C  
ATOM   1074  HA  GLN A  74      -2.363  15.539  -5.472  1.00 89.13           H  
ATOM   1075  C   GLN A  74      -2.751  13.942  -4.170  1.00 89.13           C  
ATOM   1076  CB  GLN A  74      -0.761  15.549  -4.086  1.00 89.13           C  
ATOM   1077  HB2 GLN A  74      -0.608  15.497  -3.008  1.00 89.13           H  
ATOM   1078  HB3 GLN A  74      -0.203  14.738  -4.554  1.00 89.13           H  
ATOM   1079  O   GLN A  74      -2.067  12.993  -4.531  1.00 89.13           O  
ATOM   1080  CG  GLN A  74      -0.205  16.875  -4.627  1.00 89.13           C  
ATOM   1081  HG2 GLN A  74      -0.516  16.996  -5.664  1.00 89.13           H  
ATOM   1082  HG3 GLN A  74      -0.600  17.710  -4.047  1.00 89.13           H  
ATOM   1083  CD  GLN A  74       1.317  16.917  -4.562  1.00 89.13           C  
ATOM   1084  NE2 GLN A  74       1.981  17.501  -5.535  1.00 89.13           N  
ATOM   1085 HE21 GLN A  74       1.508  17.953  -6.305  1.00 89.13           H  
ATOM   1086 HE22 GLN A  74       2.987  17.467  -5.448  1.00 89.13           H  
ATOM   1087  OE1 GLN A  74       1.944  16.426  -3.642  1.00 89.13           O  
ATOM   1088  N   GLU A  75      -3.963  13.761  -3.635  1.00 88.53           N  
ATOM   1089  H   GLU A  75      -4.476  14.583  -3.351  1.00 88.53           H  
ATOM   1090  CA  GLU A  75      -4.547  12.449  -3.298  1.00 88.53           C  
ATOM   1091  HA  GLU A  75      -4.005  12.018  -2.456  1.00 88.53           H  
ATOM   1092  C   GLU A  75      -4.473  11.431  -4.447  1.00 88.53           C  
ATOM   1093  CB  GLU A  75      -6.016  12.643  -2.888  1.00 88.53           C  
ATOM   1094  HB2 GLU A  75      -6.534  13.167  -3.692  1.00 88.53           H  
ATOM   1095  HB3 GLU A  75      -6.479  11.665  -2.758  1.00 88.53           H  
ATOM   1096  O   GLU A  75      -4.150  10.270  -4.225  1.00 88.53           O  
ATOM   1097  CG  GLU A  75      -6.166  13.436  -1.579  1.00 88.53           C  
ATOM   1098  HG2 GLU A  75      -5.618  14.375  -1.662  1.00 88.53           H  
ATOM   1099  HG3 GLU A  75      -5.717  12.850  -0.777  1.00 88.53           H  
ATOM   1100  CD  GLU A  75      -7.625  13.757  -1.211  1.00 88.53           C  
ATOM   1101  OE1 GLU A  75      -7.811  14.428  -0.170  1.00 88.53           O  
ATOM   1102  OE2 GLU A  75      -8.543  13.357  -1.962  1.00 88.53           O  
ATOM   1103  N   ASN A  76      -4.695  11.860  -5.692  1.00 90.03           N  
ATOM   1104  H   ASN A  76      -4.941  12.831  -5.820  1.00 90.03           H  
ATOM   1105  CA  ASN A  76      -4.659  10.969  -6.858  1.00 90.03           C  
ATOM   1106  HA  ASN A  76      -5.206  10.058  -6.614  1.00 90.03           H  
ATOM   1107  C   ASN A  76      -3.247  10.507  -7.265  1.00 90.03           C  
ATOM   1108  CB  ASN A  76      -5.364  11.665  -8.032  1.00 90.03           C  
ATOM   1109  HB2 ASN A  76      -5.224  11.071  -8.935  1.00 90.03           H  
ATOM   1110  HB3 ASN A  76      -4.913  12.643  -8.199  1.00 90.03           H  
ATOM   1111  O   ASN A  76      -3.131   9.602  -8.084  1.00 90.03           O  
ATOM   1112  CG  ASN A  76      -6.859  11.813  -7.824  1.00 90.03           C  
ATOM   1113  ND2 ASN A  76      -7.458  12.813  -8.426  1.00 90.03           N  
ATOM   1114 HD21 ASN A  76      -6.936  13.450  -9.010  1.00 90.03           H  
ATOM   1115 HD22 ASN A  76      -8.451  12.897  -8.261  1.00 90.03           H  
ATOM   1116  OD1 ASN A  76      -7.514  11.040  -7.145  1.00 90.03           O  
ATOM   1117  N   GLN A  77      -2.193  11.122  -6.726  1.00 89.59           N  
ATOM   1118  H   GLN A  77      -2.356  11.823  -6.018  1.00 89.59           H  
ATOM   1119  CA  GLN A  77      -0.795  10.736  -6.960  1.00 89.59           C  
ATOM   1120  HA  GLN A  77      -0.724  10.145  -7.873  1.00 89.59           H  
ATOM   1121  C   GLN A  77      -0.242   9.859  -5.828  1.00 89.59           C  
ATOM   1122  CB  GLN A  77       0.063  12.000  -7.139  1.00 89.59           C  
ATOM   1123  HB2 GLN A  77      -0.026  12.629  -6.253  1.00 89.59           H  
ATOM   1124  HB3 GLN A  77       1.108  11.709  -7.241  1.00 89.59           H  
ATOM   1125  O   GLN A  77       0.886   9.381  -5.910  1.00 89.59           O  
ATOM   1126  CG  GLN A  77      -0.336  12.804  -8.383  1.00 89.59           C  
ATOM   1127  HG2 GLN A  77      -1.391  13.073  -8.333  1.00 89.59           H  
ATOM   1128  HG3 GLN A  77      -0.179  12.195  -9.274  1.00 89.59           H  
ATOM   1129  CD  GLN A  77       0.494  14.074  -8.512  1.00 89.59           C  
ATOM   1130  NE2 GLN A  77      -0.066  15.236  -8.251  1.00 89.59           N  
ATOM   1131 HE21 GLN A  77      -1.035  15.300  -7.974  1.00 89.59           H  
ATOM   1132 HE22 GLN A  77       0.547  16.029  -8.377  1.00 89.59           H  
ATOM   1133  OE1 GLN A  77       1.660  14.061  -8.853  1.00 89.59           O  
ATOM   1134  N   LEU A  78      -1.021   9.652  -4.763  1.00 88.24           N  
ATOM   1135  H   LEU A  78      -1.965  10.011  -4.774  1.00 88.24           H  
ATOM   1136  CA  LEU A  78      -0.601   8.892  -3.595  1.00 88.24           C  
ATOM   1137  HA  LEU A  78       0.488   8.901  -3.542  1.00 88.24           H  
ATOM   1138  C   LEU A  78      -1.029   7.431  -3.699  1.00 88.24           C  
ATOM   1139  CB  LEU A  78      -1.148   9.545  -2.317  1.00 88.24           C  
ATOM   1140  HB2 LEU A  78      -2.234   9.591  -2.401  1.00 88.24           H  
ATOM   1141  HB3 LEU A  78      -0.902   8.916  -1.461  1.00 88.24           H  
ATOM   1142  O   LEU A  78      -2.098   7.089  -4.214  1.00 88.24           O  
ATOM   1143  CG  LEU A  78      -0.618  10.962  -2.053  1.00 88.24           C  
ATOM   1144  HG  LEU A  78      -0.817  11.592  -2.921  1.00 88.24           H  
ATOM   1145  CD1 LEU A  78      -1.361  11.556  -0.860  1.00 88.24           C  
ATOM   1146 HD11 LEU A  78      -1.016  11.090   0.063  1.00 88.24           H  
ATOM   1147 HD12 LEU A  78      -2.434  11.392  -0.963  1.00 88.24           H  
ATOM   1148 HD13 LEU A  78      -1.180  12.631  -0.839  1.00 88.24           H  
ATOM   1149  CD2 LEU A  78       0.883  10.998  -1.762  1.00 88.24           C  
ATOM   1150 HD21 LEU A  78       1.184  12.014  -1.510  1.00 88.24           H  
ATOM   1151 HD22 LEU A  78       1.441  10.694  -2.647  1.00 88.24           H  
ATOM   1152 HD23 LEU A  78       1.127  10.333  -0.933  1.00 88.24           H  
ATOM   1153  N   VAL A  79      -0.214   6.574  -3.098  1.00 88.98           N  
ATOM   1154  H   VAL A  79       0.637   6.933  -2.690  1.00 88.98           H  
ATOM   1155  CA  VAL A  79      -0.543   5.182  -2.806  1.00 88.98           C  
ATOM   1156  HA  VAL A  79      -1.558   4.977  -3.145  1.00 88.98           H  
ATOM   1157  C   VAL A  79      -0.529   4.979  -1.297  1.00 88.98           C  
ATOM   1158  CB  VAL A  79       0.384   4.195  -3.538  1.00 88.98           C  
ATOM   1159  HB  VAL A  79       0.133   3.186  -3.212  1.00 88.98           H  
ATOM   1160  O   VAL A  79       0.301   5.540  -0.585  1.00 88.98           O  
ATOM   1161  CG1 VAL A  79       0.150   4.267  -5.052  1.00 88.98           C  
ATOM   1162 HG11 VAL A  79      -0.898   4.069  -5.275  1.00 88.98           H  
ATOM   1163 HG12 VAL A  79       0.417   5.253  -5.432  1.00 88.98           H  
ATOM   1164 HG13 VAL A  79       0.763   3.519  -5.554  1.00 88.98           H  
ATOM   1165  CG2 VAL A  79       1.873   4.433  -3.255  1.00 88.98           C  
ATOM   1166 HG21 VAL A  79       2.471   3.694  -3.788  1.00 88.98           H  
ATOM   1167 HG22 VAL A  79       2.077   4.334  -2.189  1.00 88.98           H  
ATOM   1168 HG23 VAL A  79       2.176   5.425  -3.589  1.00 88.98           H  
ATOM   1169  N   ALA A  80      -1.472   4.191  -0.798  1.00 87.94           N  
ATOM   1170  H   ALA A  80      -2.099   3.733  -1.445  1.00 87.94           H  
ATOM   1171  CA  ALA A  80      -1.489   3.740   0.578  1.00 87.94           C  
ATOM   1172  HA  ALA A  80      -0.948   4.454   1.199  1.00 87.94           H  
ATOM   1173  C   ALA A  80      -0.790   2.382   0.669  1.00 87.94           C  
ATOM   1174  CB  ALA A  80      -2.936   3.692   1.077  1.00 87.94           C  
ATOM   1175  HB1 ALA A  80      -3.484   2.927   0.527  1.00 87.94           H  
ATOM   1176  HB2 ALA A  80      -3.413   4.661   0.928  1.00 87.94           H  
ATOM   1177  HB3 ALA A  80      -2.947   3.448   2.139  1.00 87.94           H  
ATOM   1178  O   ALA A  80      -1.138   1.447  -0.054  1.00 87.94           O  
ATOM   1179  N   LEU A  81       0.162   2.289   1.593  1.00 86.25           N  
ATOM   1180  H   LEU A  81       0.410   3.123   2.107  1.00 86.25           H  
ATOM   1181  CA  LEU A  81       0.721   1.035   2.078  1.00 86.25           C  
ATOM   1182  HA  LEU A  81       0.670   0.272   1.302  1.00 86.25           H  
ATOM   1183  C   LEU A  81      -0.118   0.576   3.264  1.00 86.25           C  
ATOM   1184  CB  LEU A  81       2.182   1.268   2.496  1.00 86.25           C  
ATOM   1185  HB2 LEU A  81       2.489   0.477   3.180  1.00 86.25           H  
ATOM   1186  HB3 LEU A  81       2.246   2.207   3.045  1.00 86.25           H  
ATOM   1187  O   LEU A  81      -0.098   1.208   4.320  1.00 86.25           O  
ATOM   1188  CG  LEU A  81       3.159   1.303   1.314  1.00 86.25           C  
ATOM   1189  HG  LEU A  81       2.773   1.947   0.524  1.00 86.25           H  
ATOM   1190  CD1 LEU A  81       4.514   1.839   1.767  1.00 86.25           C  
ATOM   1191 HD11 LEU A  81       5.205   1.854   0.924  1.00 86.25           H  
ATOM   1192 HD12 LEU A  81       4.404   2.857   2.139  1.00 86.25           H  
ATOM   1193 HD13 LEU A  81       4.927   1.211   2.556  1.00 86.25           H  
ATOM   1194  CD2 LEU A  81       3.370  -0.118   0.791  1.00 86.25           C  
ATOM   1195 HD21 LEU A  81       4.167  -0.137   0.048  1.00 86.25           H  
ATOM   1196 HD22 LEU A  81       2.451  -0.517   0.362  1.00 86.25           H  
ATOM   1197 HD23 LEU A  81       3.681  -0.767   1.610  1.00 86.25           H  
ATOM   1198  N   ILE A  82      -0.883  -0.496   3.087  1.00 87.99           N  
ATOM   1199  H   ILE A  82      -0.873  -0.958   2.189  1.00 87.99           H  
ATOM   1200  CA  ILE A  82      -1.719  -1.046   4.159  1.00 87.99           C  
ATOM   1201  HA  ILE A  82      -1.449  -0.541   5.087  1.00 87.99           H  
ATOM   1202  C   ILE A  82      -1.410  -2.529   4.356  1.00 87.99           C  
ATOM   1203  CB  ILE A  82      -3.216  -0.751   3.930  1.00 87.99           C  
ATOM   1204  HB  ILE A  82      -3.754  -1.096   4.813  1.00 87.99           H  
ATOM   1205  O   ILE A  82      -1.144  -3.214   3.368  1.00 87.99           O  
ATOM   1206  CG1 ILE A  82      -3.798  -1.476   2.701  1.00 87.99           C  
ATOM   1207 HG12 ILE A  82      -3.604  -2.545   2.790  1.00 87.99           H  
ATOM   1208 HG13 ILE A  82      -3.320  -1.111   1.792  1.00 87.99           H  
ATOM   1209  CG2 ILE A  82      -3.420   0.774   3.814  1.00 87.99           C  
ATOM   1210 HG21 ILE A  82      -4.480   1.029   3.817  1.00 87.99           H  
ATOM   1211 HG22 ILE A  82      -2.931   1.276   4.648  1.00 87.99           H  
ATOM   1212 HG23 ILE A  82      -2.984   1.136   2.883  1.00 87.99           H  
ATOM   1213  CD1 ILE A  82      -5.314  -1.292   2.583  1.00 87.99           C  
ATOM   1214 HD11 ILE A  82      -5.808  -1.663   3.481  1.00 87.99           H  
ATOM   1215 HD12 ILE A  82      -5.571  -0.243   2.434  1.00 87.99           H  
ATOM   1216 HD13 ILE A  82      -5.671  -1.846   1.715  1.00 87.99           H  
ATOM   1217  N   PRO A  83      -1.445  -3.061   5.592  1.00 91.69           N  
ATOM   1218  CA  PRO A  83      -1.290  -4.495   5.812  1.00 91.69           C  
ATOM   1219  HA  PRO A  83      -0.273  -4.790   5.552  1.00 91.69           H  
ATOM   1220  C   PRO A  83      -2.289  -5.283   4.967  1.00 91.69           C  
ATOM   1221  CB  PRO A  83      -1.521  -4.718   7.309  1.00 91.69           C  
ATOM   1222  HB2 PRO A  83      -0.893  -5.519   7.698  1.00 91.69           H  
ATOM   1223  HB3 PRO A  83      -2.572  -4.930   7.503  1.00 91.69           H  
ATOM   1224  O   PRO A  83      -3.444  -4.882   4.825  1.00 91.69           O  
ATOM   1225  CG  PRO A  83      -1.160  -3.366   7.922  1.00 91.69           C  
ATOM   1226  HG2 PRO A  83      -0.079  -3.296   8.042  1.00 91.69           H  
ATOM   1227  HG3 PRO A  83      -1.664  -3.204   8.874  1.00 91.69           H  
ATOM   1228  CD  PRO A  83      -1.621  -2.370   6.860  1.00 91.69           C  
ATOM   1229  HD2 PRO A  83      -1.013  -1.467   6.920  1.00 91.69           H  
ATOM   1230  HD3 PRO A  83      -2.676  -2.133   7.002  1.00 91.69           H  
ATOM   1231  N   TYR A  84      -1.884  -6.423   4.421  1.00 90.24           N  
ATOM   1232  H   TYR A  84      -0.922  -6.714   4.524  1.00 90.24           H  
ATOM   1233  CA  TYR A  84      -2.781  -7.231   3.595  1.00 90.24           C  
ATOM   1234  HA  TYR A  84      -3.152  -6.613   2.778  1.00 90.24           H  
ATOM   1235  C   TYR A  84      -3.998  -7.757   4.382  1.00 90.24           C  
ATOM   1236  CB  TYR A  84      -1.966  -8.373   3.005  1.00 90.24           C  
ATOM   1237  HB2 TYR A  84      -1.034  -7.972   2.607  1.00 90.24           H  
ATOM   1238  HB3 TYR A  84      -1.728  -9.080   3.800  1.00 90.24           H  
ATOM   1239  O   TYR A  84      -5.081  -7.946   3.830  1.00 90.24           O  
ATOM   1240  CG  TYR A  84      -2.679  -9.091   1.893  1.00 90.24           C  
ATOM   1241  CD1 TYR A  84      -3.472 -10.223   2.162  1.00 90.24           C  
ATOM   1242  HD1 TYR A  84      -3.550 -10.605   3.169  1.00 90.24           H  
ATOM   1243  CD2 TYR A  84      -2.567  -8.585   0.588  1.00 90.24           C  
ATOM   1244  HD2 TYR A  84      -1.939  -7.728   0.392  1.00 90.24           H  
ATOM   1245  CE1 TYR A  84      -4.182 -10.840   1.118  1.00 90.24           C  
ATOM   1246  HE1 TYR A  84      -4.797 -11.707   1.309  1.00 90.24           H  
ATOM   1247  CE2 TYR A  84      -3.266  -9.201  -0.458  1.00 90.24           C  
ATOM   1248  HE2 TYR A  84      -3.172  -8.816  -1.463  1.00 90.24           H  
ATOM   1249  OH  TYR A  84      -4.797 -10.848  -1.202  1.00 90.24           O  
ATOM   1250  HH  TYR A  84      -4.571 -10.385  -2.012  1.00 90.24           H  
ATOM   1251  CZ  TYR A  84      -4.084 -10.315  -0.186  1.00 90.24           C  
ATOM   1252  N   SER A  85      -3.838  -7.925   5.697  1.00 90.58           N  
ATOM   1253  H   SER A  85      -2.922  -7.752   6.085  1.00 90.58           H  
ATOM   1254  CA  SER A  85      -4.896  -8.285   6.646  1.00 90.58           C  
ATOM   1255  HA  SER A  85      -5.530  -9.038   6.178  1.00 90.58           H  
ATOM   1256  C   SER A  85      -5.814  -7.117   7.041  1.00 90.58           C  
ATOM   1257  CB  SER A  85      -4.251  -8.919   7.883  1.00 90.58           C  
ATOM   1258  HB2 SER A  85      -5.020  -9.192   8.606  1.00 90.58           H  
ATOM   1259  HB3 SER A  85      -3.721  -9.823   7.581  1.00 90.58           H  
ATOM   1260  O   SER A  85      -6.741  -7.309   7.834  1.00 90.58           O  
ATOM   1261  OG  SER A  85      -3.332  -8.019   8.475  1.00 90.58           O  
ATOM   1262  HG  SER A  85      -2.770  -8.520   9.071  1.00 90.58           H  
ATOM   1263  N   ASP A  86      -5.600  -5.914   6.495  1.00 89.68           N  
ATOM   1264  H   ASP A  86      -4.843  -5.805   5.835  1.00 89.68           H  
ATOM   1265  CA  ASP A  86      -6.417  -4.738   6.786  1.00 89.68           C  
ATOM   1266  HA  ASP A  86      -6.328  -4.539   7.854  1.00 89.68           H  
ATOM   1267  C   ASP A  86      -7.895  -5.008   6.465  1.00 89.68           C  
ATOM   1268  CB  ASP A  86      -5.875  -3.505   6.044  1.00 89.68           C  
ATOM   1269  HB2 ASP A  86      -4.817  -3.401   6.282  1.00 89.68           H  
ATOM   1270  HB3 ASP A  86      -5.979  -3.654   4.969  1.00 89.68           H  
ATOM   1271  O   ASP A  86      -8.281  -5.448   5.377  1.00 89.68           O  
ATOM   1272  CG  ASP A  86      -6.561  -2.193   6.434  1.00 89.68           C  
ATOM   1273  OD1 ASP A  86      -7.807  -2.094   6.361  1.00 89.68           O  
ATOM   1274  OD2 ASP A  86      -5.864  -1.212   6.764  1.00 89.68           O  
ATOM   1275  N   GLN A  87      -8.760  -4.704   7.433  1.00 89.68           N  
ATOM   1276  H   GLN A  87      -8.377  -4.341   8.294  1.00 89.68           H  
ATOM   1277  CA  GLN A  87     -10.202  -4.919   7.336  1.00 89.68           C  
ATOM   1278  HA  GLN A  87     -10.367  -5.992   7.237  1.00 89.68           H  
ATOM   1279  C   GLN A  87     -10.861  -4.240   6.124  1.00 89.68           C  
ATOM   1280  CB  GLN A  87     -10.865  -4.460   8.639  1.00 89.68           C  
ATOM   1281  HB2 GLN A  87     -10.448  -5.035   9.466  1.00 89.68           H  
ATOM   1282  HB3 GLN A  87     -11.930  -4.681   8.579  1.00 89.68           H  
ATOM   1283  O   GLN A  87     -11.915  -4.692   5.672  1.00 89.68           O  
ATOM   1284  CG  GLN A  87     -10.677  -2.959   8.930  1.00 89.68           C  
ATOM   1285  HG2 GLN A  87     -11.070  -2.364   8.105  1.00 89.68           H  
ATOM   1286  HG3 GLN A  87      -9.615  -2.735   9.039  1.00 89.68           H  
ATOM   1287  CD  GLN A  87     -11.391  -2.517  10.199  1.00 89.68           C  
ATOM   1288  NE2 GLN A  87     -11.191  -1.294  10.633  1.00 89.68           N  
ATOM   1289 HE21 GLN A  87     -10.494  -0.700  10.206  1.00 89.68           H  
ATOM   1290 HE22 GLN A  87     -11.618  -1.063  11.519  1.00 89.68           H  
ATOM   1291  OE1 GLN A  87     -12.163  -3.244  10.802  1.00 89.68           O  
ATOM   1292  N   ARG A  88     -10.263  -3.171   5.587  1.00 87.11           N  
ATOM   1293  H   ARG A  88      -9.380  -2.883   5.984  1.00 87.11           H  
ATOM   1294  CA  ARG A  88     -10.731  -2.448   4.397  1.00 87.11           C  
ATOM   1295  HA  ARG A  88     -11.796  -2.232   4.487  1.00 87.11           H  
ATOM   1296  C   ARG A  88     -10.562  -3.266   3.120  1.00 87.11           C  
ATOM   1297  CB  ARG A  88      -9.956  -1.130   4.274  1.00 87.11           C  
ATOM   1298  HB2 ARG A  88     -10.240  -0.637   3.345  1.00 87.11           H  
ATOM   1299  HB3 ARG A  88      -8.889  -1.345   4.209  1.00 87.11           H  
ATOM   1300  O   ARG A  88     -11.369  -3.119   2.205  1.00 87.11           O  
ATOM   1301  CG  ARG A  88     -10.239  -0.179   5.448  1.00 87.11           C  
ATOM   1302  HG2 ARG A  88     -10.042  -0.668   6.403  1.00 87.11           H  
ATOM   1303  HG3 ARG A  88     -11.289   0.110   5.418  1.00 87.11           H  
ATOM   1304  CD  ARG A  88      -9.382   1.082   5.360  1.00 87.11           C  
ATOM   1305  HD2 ARG A  88      -9.499   1.516   4.366  1.00 87.11           H  
ATOM   1306  HD3 ARG A  88      -9.750   1.795   6.097  1.00 87.11           H  
ATOM   1307  NE  ARG A  88      -7.958   0.811   5.624  1.00 87.11           N  
ATOM   1308  HE  ARG A  88      -7.687  -0.129   5.873  1.00 87.11           H  
ATOM   1309  NH1 ARG A  88      -7.267   2.981   5.482  1.00 87.11           N  
ATOM   1310 HH11 ARG A  88      -8.215   3.252   5.261  1.00 87.11           H  
ATOM   1311 HH12 ARG A  88      -6.621   3.696   5.782  1.00 87.11           H  
ATOM   1312  NH2 ARG A  88      -5.798   1.394   6.014  1.00 87.11           N  
ATOM   1313 HH21 ARG A  88      -5.630   0.434   6.279  1.00 87.11           H  
ATOM   1314 HH22 ARG A  88      -5.043   2.065   6.029  1.00 87.11           H  
ATOM   1315  CZ  ARG A  88      -7.008   1.723   5.692  1.00 87.11           C  
ATOM   1316  N   LEU A  89      -9.560  -4.147   3.069  1.00 90.58           N  
ATOM   1317  H   LEU A  89      -8.960  -4.238   3.876  1.00 90.58           H  
ATOM   1318  CA  LEU A  89      -9.314  -5.041   1.936  1.00 90.58           C  
ATOM   1319  HA  LEU A  89      -9.471  -4.492   1.007  1.00 90.58           H  
ATOM   1320  C   LEU A  89     -10.268  -6.235   1.899  1.00 90.58           C  
ATOM   1321  CB  LEU A  89      -7.865  -5.545   1.979  1.00 90.58           C  
ATOM   1322  HB2 LEU A  89      -7.684  -6.036   2.935  1.00 90.58           H  
ATOM   1323  HB3 LEU A  89      -7.745  -6.298   1.200  1.00 90.58           H  
ATOM   1324  O   LEU A  89     -10.420  -6.860   0.847  1.00 90.58           O  
ATOM   1325  CG  LEU A  89      -6.795  -4.469   1.757  1.00 90.58           C  
ATOM   1326  HG  LEU A  89      -6.913  -3.677   2.496  1.00 90.58           H  
ATOM   1327  CD1 LEU A  89      -5.419  -5.102   1.915  1.00 90.58           C  
ATOM   1328 HD11 LEU A  89      -5.323  -5.490   2.929  1.00 90.58           H  
ATOM   1329 HD12 LEU A  89      -5.276  -5.914   1.203  1.00 90.58           H  
ATOM   1330 HD13 LEU A  89      -4.643  -4.349   1.776  1.00 90.58           H  
ATOM   1331  CD2 LEU A  89      -6.888  -3.884   0.347  1.00 90.58           C  
ATOM   1332 HD21 LEU A  89      -6.009  -3.276   0.133  1.00 90.58           H  
ATOM   1333 HD22 LEU A  89      -7.776  -3.258   0.252  1.00 90.58           H  
ATOM   1334 HD23 LEU A  89      -6.902  -4.701  -0.373  1.00 90.58           H  
ATOM   1335  N   ARG A  90     -10.928  -6.553   3.020  1.00 84.59           N  
ATOM   1336  H   ARG A  90     -10.767  -5.985   3.840  1.00 84.59           H  
ATOM   1337  CA  ARG A  90     -11.869  -7.673   3.081  1.00 84.59           C  
ATOM   1338  HA  ARG A  90     -11.327  -8.555   2.738  1.00 84.59           H  
ATOM   1339  C   ARG A  90     -13.040  -7.396   2.135  1.00 84.59           C  
ATOM   1340  CB  ARG A  90     -12.354  -7.945   4.512  1.00 84.59           C  
ATOM   1341  HB2 ARG A  90     -12.883  -7.071   4.892  1.00 84.59           H  
ATOM   1342  HB3 ARG A  90     -13.046  -8.787   4.493  1.00 84.59           H  
ATOM   1343  O   ARG A  90     -13.664  -6.335   2.259  1.00 84.59           O  
ATOM   1344  CG  ARG A  90     -11.179  -8.283   5.442  1.00 84.59           C  
ATOM   1345  HG2 ARG A  90     -10.535  -7.407   5.521  1.00 84.59           H  
ATOM   1346  HG3 ARG A  90     -10.584  -9.091   5.017  1.00 84.59           H  
ATOM   1347  CD  ARG A  90     -11.643  -8.666   6.853  1.00 84.59           C  
ATOM   1348  HD2 ARG A  90     -10.842  -8.405   7.544  1.00 84.59           H  
ATOM   1349  HD3 ARG A  90     -12.526  -8.083   7.114  1.00 84.59           H  
ATOM   1350  NE  ARG A  90     -11.903 -10.115   6.978  1.00 84.59           N  
ATOM   1351  HE  ARG A  90     -11.510 -10.701   6.256  1.00 84.59           H  
ATOM   1352  NH1 ARG A  90     -12.883 -10.072   9.056  1.00 84.59           N  
ATOM   1353 HH11 ARG A  90     -12.772  -9.069   9.069  1.00 84.59           H  
ATOM   1354 HH12 ARG A  90     -13.171 -10.560   9.892  1.00 84.59           H  
ATOM   1355  NH2 ARG A  90     -12.420 -12.033   8.094  1.00 84.59           N  
ATOM   1356 HH21 ARG A  90     -12.724 -12.502   8.936  1.00 84.59           H  
ATOM   1357 HH22 ARG A  90     -11.969 -12.573   7.370  1.00 84.59           H  
ATOM   1358  CZ  ARG A  90     -12.404 -10.731   8.036  1.00 84.59           C  
ATOM   1359  N   PRO A  91     -13.385  -8.340   1.236  1.00 72.05           N  
ATOM   1360  CA  PRO A  91     -14.551  -8.206   0.379  1.00 72.05           C  
ATOM   1361  HA  PRO A  91     -14.356  -7.428  -0.359  1.00 72.05           H  
ATOM   1362  C   PRO A  91     -15.764  -7.841   1.231  1.00 72.05           C  
ATOM   1363  CB  PRO A  91     -14.712  -9.554  -0.336  1.00 72.05           C  
ATOM   1364  HB2 PRO A  91     -15.352 -10.221   0.240  1.00 72.05           H  
ATOM   1365  HB3 PRO A  91     -15.105  -9.430  -1.345  1.00 72.05           H  
ATOM   1366  O   PRO A  91     -16.172  -8.582   2.132  1.00 72.05           O  
ATOM   1367  CG  PRO A  91     -13.292 -10.115  -0.348  1.00 72.05           C  
ATOM   1368  HG2 PRO A  91     -13.285 -11.204  -0.386  1.00 72.05           H  
ATOM   1369  HG3 PRO A  91     -12.744  -9.701  -1.195  1.00 72.05           H  
ATOM   1370  CD  PRO A  91     -12.691  -9.588   0.951  1.00 72.05           C  
ATOM   1371  HD2 PRO A  91     -11.621  -9.429   0.815  1.00 72.05           H  
ATOM   1372  HD3 PRO A  91     -12.870 -10.299   1.757  1.00 72.05           H  
ATOM   1373  N   ARG A  92     -16.328  -6.651   1.001  1.00 62.93           N  
ATOM   1374  H   ARG A  92     -15.944  -6.081   0.260  1.00 62.93           H  
ATOM   1375  CA  ARG A  92     -17.614  -6.306   1.608  1.00 62.93           C  
ATOM   1376  HA  ARG A  92     -17.529  -6.448   2.686  1.00 62.93           H  
ATOM   1377  C   ARG A  92     -18.595  -7.334   1.054  1.00 62.93           C  
ATOM   1378  CB  ARG A  92     -18.035  -4.856   1.284  1.00 62.93           C  
ATOM   1379  HB2 ARG A  92     -18.239  -4.777   0.217  1.00 62.93           H  
ATOM   1380  HB3 ARG A  92     -18.956  -4.634   1.823  1.00 62.93           H  
ATOM   1381  O   ARG A  92     -18.581  -7.571  -0.148  1.00 62.93           O  
ATOM   1382  CG  ARG A  92     -16.954  -3.821   1.654  1.00 62.93           C  
ATOM   1383  HG2 ARG A  92     -16.075  -4.016   1.040  1.00 62.93           H  
ATOM   1384  HG3 ARG A  92     -16.635  -3.966   2.686  1.00 62.93           H  
ATOM   1385  CD  ARG A  92     -17.334  -2.346   1.409  1.00 62.93           C  
ATOM   1386  HD2 ARG A  92     -16.468  -1.742   1.681  1.00 62.93           H  
ATOM   1387  HD3 ARG A  92     -17.503  -2.215   0.340  1.00 62.93           H  
ATOM   1388  NE  ARG A  92     -18.528  -1.867   2.144  1.00 62.93           N  
ATOM   1389  HE  ARG A  92     -19.146  -2.581   2.502  1.00 62.93           H  
ATOM   1390  NH1 ARG A  92     -18.152   0.380   1.888  1.00 62.93           N  
ATOM   1391 HH11 ARG A  92     -18.386   1.352   2.027  1.00 62.93           H  
ATOM   1392 HH12 ARG A  92     -17.372   0.167   1.282  1.00 62.93           H  
ATOM   1393  NH2 ARG A  92     -19.869  -0.286   3.143  1.00 62.93           N  
ATOM   1394 HH21 ARG A  92     -20.615  -0.960   3.235  1.00 62.93           H  
ATOM   1395 HH22 ARG A  92     -20.112   0.692   3.214  1.00 62.93           H  
ATOM   1396  CZ  ARG A  92     -18.844  -0.601   2.387  1.00 62.93           C  
ATOM   1397  N   ARG A  93     -19.454  -7.912   1.902  1.00 51.62           N  
ATOM   1398  H   ARG A  93     -19.319  -7.774   2.893  1.00 51.62           H  
ATOM   1399  CA  ARG A  93     -20.687  -8.558   1.431  1.00 51.62           C  
ATOM   1400  HA  ARG A  93     -20.454  -9.314   0.682  1.00 51.62           H  
ATOM   1401  C   ARG A  93     -21.514  -7.477   0.729  1.00 51.62           C  
ATOM   1402  CB  ARG A  93     -21.475  -9.212   2.586  1.00 51.62           C  
ATOM   1403  HB2 ARG A  93     -22.472  -9.452   2.215  1.00 51.62           H  
ATOM   1404  HB3 ARG A  93     -21.588  -8.496   3.400  1.00 51.62           H  
ATOM   1405  O   ARG A  93     -22.347  -6.828   1.357  1.00 51.62           O  
ATOM   1406  CG  ARG A  93     -20.859 -10.510   3.133  1.00 51.62           C  
ATOM   1407  HG2 ARG A  93     -20.750 -11.228   2.320  1.00 51.62           H  
ATOM   1408  HG3 ARG A  93     -19.878 -10.301   3.560  1.00 51.62           H  
ATOM   1409  CD  ARG A  93     -21.783 -11.093   4.215  1.00 51.62           C  
ATOM   1410  HD2 ARG A  93     -22.766 -11.259   3.772  1.00 51.62           H  
ATOM   1411  HD3 ARG A  93     -21.883 -10.367   5.021  1.00 51.62           H  
ATOM   1412  NE  ARG A  93     -21.279 -12.368   4.763  1.00 51.62           N  
ATOM   1413  HE  ARG A  93     -20.408 -12.714   4.387  1.00 51.62           H  
ATOM   1414  NH1 ARG A  93     -23.049 -12.820   6.166  1.00 51.62           N  
ATOM   1415 HH11 ARG A  93     -23.516 -11.983   5.848  1.00 51.62           H  
ATOM   1416 HH12 ARG A  93     -23.499 -13.437   6.828  1.00 51.62           H  
ATOM   1417  NH2 ARG A  93     -21.355 -14.260   6.040  1.00 51.62           N  
ATOM   1418 HH21 ARG A  93     -20.480 -14.575   5.647  1.00 51.62           H  
ATOM   1419 HH22 ARG A  93     -21.839 -14.859   6.694  1.00 51.62           H  
ATOM   1420  CZ  ARG A  93     -21.893 -13.139   5.650  1.00 51.62           C  
ATOM   1421  N   THR A  94     -21.201  -7.187  -0.526  1.00 40.04           N  
ATOM   1422  H   THR A  94     -20.409  -7.653  -0.945  1.00 40.04           H  
ATOM   1423  CA  THR A  94     -22.170  -6.637  -1.458  1.00 40.04           C  
ATOM   1424  HA  THR A  94     -22.625  -5.733  -1.053  1.00 40.04           H  
ATOM   1425  C   THR A  94     -23.219  -7.726  -1.575  1.00 40.04           C  
ATOM   1426  CB  THR A  94     -21.533  -6.305  -2.813  1.00 40.04           C  
ATOM   1427  HB  THR A  94     -22.313  -6.093  -3.545  1.00 40.04           H  
ATOM   1428  O   THR A  94     -22.909  -8.845  -1.982  1.00 40.04           O  
ATOM   1429  CG2 THR A  94     -20.609  -5.091  -2.688  1.00 40.04           C  
ATOM   1430 HG21 THR A  94     -21.175  -4.226  -2.341  1.00 40.04           H  
ATOM   1431 HG22 THR A  94     -19.794  -5.308  -1.998  1.00 40.04           H  
ATOM   1432 HG23 THR A  94     -20.192  -4.869  -3.670  1.00 40.04           H  
ATOM   1433  OG1 THR A  94     -20.742  -7.377  -3.257  1.00 40.04           O  
ATOM   1434  HG1 THR A  94     -21.336  -8.107  -3.444  1.00 40.04           H  
ATOM   1435  N   LYS A  95     -24.390  -7.427  -1.021  1.00 35.60           N  
ATOM   1436  H   LYS A  95     -24.547  -6.464  -0.762  1.00 35.60           H  
ATOM   1437  CA  LYS A  95     -25.573  -8.273  -1.120  1.00 35.60           C  
ATOM   1438  HA  LYS A  95     -25.330  -9.294  -0.827  1.00 35.60           H  
ATOM   1439  C   LYS A  95     -26.022  -8.356  -2.575  1.00 35.60           C  
ATOM   1440  CB  LYS A  95     -26.662  -7.685  -0.214  1.00 35.60           C  
ATOM   1441  HB2 LYS A  95     -26.965  -6.718  -0.614  1.00 35.60           H  
ATOM   1442  HB3 LYS A  95     -26.251  -7.541   0.786  1.00 35.60           H  
ATOM   1443  O   LYS A  95     -25.807  -7.346  -3.281  1.00 35.60           O  
ATOM   1444  CG  LYS A  95     -27.889  -8.597  -0.114  1.00 35.60           C  
ATOM   1445  HG2 LYS A  95     -27.594  -9.556   0.312  1.00 35.60           H  
ATOM   1446  HG3 LYS A  95     -28.310  -8.763  -1.105  1.00 35.60           H  
ATOM   1447  CD  LYS A  95     -28.968  -7.954   0.758  1.00 35.60           C  
ATOM   1448  HD2 LYS A  95     -29.256  -6.999   0.320  1.00 35.60           H  
ATOM   1449  HD3 LYS A  95     -28.582  -7.797   1.765  1.00 35.60           H  
ATOM   1450  CE  LYS A  95     -30.174  -8.895   0.794  1.00 35.60           C  
ATOM   1451  HE2 LYS A  95     -30.474  -9.098  -0.234  1.00 35.60           H  
ATOM   1452  HE3 LYS A  95     -29.865  -9.842   1.235  1.00 35.60           H  
ATOM   1453  NZ  LYS A  95     -31.310  -8.312   1.549  1.00 35.60           N  
ATOM   1454  HZ1 LYS A  95     -32.091  -8.952   1.539  1.00 35.60           H  
ATOM   1455  HZ2 LYS A  95     -31.608  -7.453   1.111  1.00 35.60           H  
ATOM   1456  HZ3 LYS A  95     -31.050  -8.129   2.508  1.00 35.60           H  
ATOM   1457  OXT LYS A  95     -26.621  -9.403  -2.880  1.00 35.60           O  
TER    1458      LYS A  95                                                       
ATOM   1458  N   MET B   1      43.706 -62.367 -29.978  1.00 22.36           N  
ATOM   1459  H   MET B   1      44.002 -61.941 -29.112  1.00 22.36           H  
ATOM   1460  H2  MET B   1      43.433 -63.322 -29.793  1.00 22.36           H  
ATOM   1461  H3  MET B   1      44.483 -62.373 -30.624  1.00 22.36           H  
ATOM   1462  CA  MET B   1      42.560 -61.627 -30.560  1.00 22.36           C  
ATOM   1463  HA  MET B   1      42.837 -60.590 -30.748  1.00 22.36           H  
ATOM   1464  C   MET B   1      41.404 -61.639 -29.545  1.00 22.36           C  
ATOM   1465  CB  MET B   1      42.142 -62.278 -31.899  1.00 22.36           C  
ATOM   1466  HB2 MET B   1      41.226 -61.802 -32.250  1.00 22.36           H  
ATOM   1467  HB3 MET B   1      41.926 -63.333 -31.726  1.00 22.36           H  
ATOM   1468  O   MET B   1      40.534 -62.493 -29.647  1.00 22.36           O  
ATOM   1469  CG  MET B   1      43.184 -62.181 -33.024  1.00 22.36           C  
ATOM   1470  HG2 MET B   1      44.158 -62.509 -32.662  1.00 22.36           H  
ATOM   1471  HG3 MET B   1      43.262 -61.142 -33.342  1.00 22.36           H  
ATOM   1472  SD  MET B   1      42.745 -63.206 -34.455  1.00 22.36           S  
ATOM   1473  CE  MET B   1      43.901 -62.582 -35.708  1.00 22.36           C  
ATOM   1474  HE1 MET B   1      44.927 -62.756 -35.384  1.00 22.36           H  
ATOM   1475  HE2 MET B   1      43.733 -63.105 -36.649  1.00 22.36           H  
ATOM   1476  HE3 MET B   1      43.742 -61.515 -35.861  1.00 22.36           H  
ATOM   1477  N   GLY B   2      41.445 -60.821 -28.482  1.00 21.60           N  
ATOM   1478  H   GLY B   2      42.085 -60.040 -28.459  1.00 21.60           H  
ATOM   1479  CA  GLY B   2      40.517 -60.938 -27.333  1.00 21.60           C  
ATOM   1480  HA2 GLY B   2      40.966 -60.473 -26.456  1.00 21.60           H  
ATOM   1481  HA3 GLY B   2      40.347 -61.990 -27.101  1.00 21.60           H  
ATOM   1482  C   GLY B   2      39.164 -60.255 -27.581  1.00 21.60           C  
ATOM   1483  O   GLY B   2      39.146 -59.074 -27.900  1.00 21.60           O  
ATOM   1484  N   LYS B   3      38.041 -60.983 -27.473  1.00 20.17           N  
ATOM   1485  H   LYS B   3      38.132 -61.933 -27.141  1.00 20.17           H  
ATOM   1486  CA  LYS B   3      36.711 -60.575 -27.988  1.00 20.17           C  
ATOM   1487  HA  LYS B   3      36.859 -59.827 -28.766  1.00 20.17           H  
ATOM   1488  C   LYS B   3      35.762 -59.890 -26.969  1.00 20.17           C  
ATOM   1489  CB  LYS B   3      36.009 -61.795 -28.638  1.00 20.17           C  
ATOM   1490  HB2 LYS B   3      35.833 -62.548 -27.870  1.00 20.17           H  
ATOM   1491  HB3 LYS B   3      35.036 -61.471 -29.007  1.00 20.17           H  
ATOM   1492  O   LYS B   3      34.567 -59.834 -27.224  1.00 20.17           O  
ATOM   1493  CG  LYS B   3      36.742 -62.448 -29.823  1.00 20.17           C  
ATOM   1494  HG2 LYS B   3      36.977 -61.684 -30.564  1.00 20.17           H  
ATOM   1495  HG3 LYS B   3      37.669 -62.907 -29.478  1.00 20.17           H  
ATOM   1496  CD  LYS B   3      35.844 -63.522 -30.467  1.00 20.17           C  
ATOM   1497  HD2 LYS B   3      35.620 -64.288 -29.725  1.00 20.17           H  
ATOM   1498  HD3 LYS B   3      34.909 -63.054 -30.776  1.00 20.17           H  
ATOM   1499  CE  LYS B   3      36.512 -64.168 -31.688  1.00 20.17           C  
ATOM   1500  HE2 LYS B   3      37.427 -64.664 -31.365  1.00 20.17           H  
ATOM   1501  HE3 LYS B   3      36.787 -63.378 -32.386  1.00 20.17           H  
ATOM   1502  NZ  LYS B   3      35.605 -65.139 -32.356  1.00 20.17           N  
ATOM   1503  HZ1 LYS B   3      34.752 -64.684 -32.648  1.00 20.17           H  
ATOM   1504  HZ2 LYS B   3      35.358 -65.890 -31.727  1.00 20.17           H  
ATOM   1505  HZ3 LYS B   3      36.042 -65.539 -33.174  1.00 20.17           H  
ATOM   1506  N   SER B   4      36.233 -59.438 -25.803  1.00 17.96           N  
ATOM   1507  H   SER B   4      37.232 -59.473 -25.658  1.00 17.96           H  
ATOM   1508  CA  SER B   4      35.405 -59.447 -24.576  1.00 17.96           C  
ATOM   1509  HA  SER B   4      35.004 -60.454 -24.463  1.00 17.96           H  
ATOM   1510  C   SER B   4      34.187 -58.505 -24.456  1.00 17.96           C  
ATOM   1511  CB  SER B   4      36.286 -59.183 -23.348  1.00 17.96           C  
ATOM   1512  HB2 SER B   4      35.678 -59.285 -22.449  1.00 17.96           H  
ATOM   1513  HB3 SER B   4      36.683 -58.169 -23.390  1.00 17.96           H  
ATOM   1514  O   SER B   4      33.214 -58.918 -23.845  1.00 17.96           O  
ATOM   1515  OG  SER B   4      37.357 -60.107 -23.287  1.00 17.96           O  
ATOM   1516  HG  SER B   4      37.668 -60.136 -22.379  1.00 17.96           H  
ATOM   1517  N   LEU B   5      34.268 -57.237 -24.885  1.00 17.29           N  
ATOM   1518  H   LEU B   5      34.995 -57.044 -25.560  1.00 17.29           H  
ATOM   1519  CA  LEU B   5      33.858 -56.087 -24.040  1.00 17.29           C  
ATOM   1520  HA  LEU B   5      34.180 -56.374 -23.039  1.00 17.29           H  
ATOM   1521  C   LEU B   5      32.344 -55.783 -23.806  1.00 17.29           C  
ATOM   1522  CB  LEU B   5      34.729 -54.857 -24.423  1.00 17.29           C  
ATOM   1523  HB2 LEU B   5      35.381 -55.139 -25.251  1.00 17.29           H  
ATOM   1524  HB3 LEU B   5      34.138 -54.023 -24.799  1.00 17.29           H  
ATOM   1525  O   LEU B   5      31.681 -56.448 -23.017  1.00 17.29           O  
ATOM   1526  CG  LEU B   5      35.638 -54.338 -23.297  1.00 17.29           C  
ATOM   1527  HG  LEU B   5      36.278 -55.152 -22.958  1.00 17.29           H  
ATOM   1528  CD1 LEU B   5      36.524 -53.229 -23.865  1.00 17.29           C  
ATOM   1529 HD11 LEU B   5      35.912 -52.392 -24.202  1.00 17.29           H  
ATOM   1530 HD12 LEU B   5      37.109 -53.606 -24.703  1.00 17.29           H  
ATOM   1531 HD13 LEU B   5      37.209 -52.876 -23.095  1.00 17.29           H  
ATOM   1532  CD2 LEU B   5      34.872 -53.780 -22.098  1.00 17.29           C  
ATOM   1533 HD21 LEU B   5      34.249 -54.554 -21.649  1.00 17.29           H  
ATOM   1534 HD22 LEU B   5      35.576 -53.427 -21.345  1.00 17.29           H  
ATOM   1535 HD23 LEU B   5      34.242 -52.947 -22.410  1.00 17.29           H  
ATOM   1536  N   SER B   6      31.843 -54.640 -24.290  1.00 19.40           N  
ATOM   1537  H   SER B   6      32.363 -54.148 -25.002  1.00 19.40           H  
ATOM   1538  CA  SER B   6      30.845 -53.833 -23.572  1.00 19.40           C  
ATOM   1539  HA  SER B   6      30.914 -54.058 -22.507  1.00 19.40           H  
ATOM   1540  C   SER B   6      29.420 -54.140 -24.018  1.00 19.40           C  
ATOM   1541  CB  SER B   6      31.168 -52.342 -23.724  1.00 19.40           C  
ATOM   1542  HB2 SER B   6      30.398 -51.747 -23.235  1.00 19.40           H  
ATOM   1543  HB3 SER B   6      32.128 -52.129 -23.254  1.00 19.40           H  
ATOM   1544  O   SER B   6      28.929 -53.612 -25.017  1.00 19.40           O  
ATOM   1545  OG  SER B   6      31.239 -52.002 -25.094  1.00 19.40           O  
ATOM   1546  HG  SER B   6      30.382 -52.200 -25.478  1.00 19.40           H  
ATOM   1547  N   HIS B   7      28.754 -55.005 -23.264  1.00 19.88           N  
ATOM   1548  H   HIS B   7      29.248 -55.448 -22.502  1.00 19.88           H  
ATOM   1549  CA  HIS B   7      27.378 -55.413 -23.506  1.00 19.88           C  
ATOM   1550  HA  HIS B   7      27.246 -55.587 -24.574  1.00 19.88           H  
ATOM   1551  C   HIS B   7      26.411 -54.288 -23.080  1.00 19.88           C  
ATOM   1552  CB  HIS B   7      27.178 -56.750 -22.775  1.00 19.88           C  
ATOM   1553  HB2 HIS B   7      27.136 -56.581 -21.700  1.00 19.88           H  
ATOM   1554  HB3 HIS B   7      28.040 -57.389 -22.969  1.00 19.88           H  
ATOM   1555  O   HIS B   7      25.907 -54.289 -21.962  1.00 19.88           O  
ATOM   1556  CG  HIS B   7      25.957 -57.513 -23.207  1.00 19.88           C  
ATOM   1557  CD2 HIS B   7      25.876 -58.393 -24.252  1.00 19.88           C  
ATOM   1558  HD2 HIS B   7      26.673 -58.644 -24.936  1.00 19.88           H  
ATOM   1559  ND1 HIS B   7      24.739 -57.519 -22.572  1.00 19.88           N  
ATOM   1560  HD1 HIS B   7      24.496 -56.972 -21.758  1.00 19.88           H  
ATOM   1561  CE1 HIS B   7      23.944 -58.391 -23.214  1.00 19.88           C  
ATOM   1562  HE1 HIS B   7      22.923 -58.617 -22.942  1.00 19.88           H  
ATOM   1563  NE2 HIS B   7      24.589 -58.936 -24.257  1.00 19.88           N  
ATOM   1564  N   LEU B   8      26.181 -53.307 -23.963  1.00 18.46           N  
ATOM   1565  H   LEU B   8      26.707 -53.340 -24.825  1.00 18.46           H  
ATOM   1566  CA  LEU B   8      25.394 -52.084 -23.710  1.00 18.46           C  
ATOM   1567  HA  LEU B   8      25.450 -51.867 -22.643  1.00 18.46           H  
ATOM   1568  C   LEU B   8      23.874 -52.140 -24.070  1.00 18.46           C  
ATOM   1569  CB  LEU B   8      26.094 -50.930 -24.481  1.00 18.46           C  
ATOM   1570  HB2 LEU B   8      25.717 -50.939 -25.503  1.00 18.46           H  
ATOM   1571  HB3 LEU B   8      27.164 -51.123 -24.544  1.00 18.46           H  
ATOM   1572  O   LEU B   8      23.317 -51.071 -24.306  1.00 18.46           O  
ATOM   1573  CG  LEU B   8      25.895 -49.519 -23.876  1.00 18.46           C  
ATOM   1574  HG  LEU B   8      24.949 -49.459 -23.337  1.00 18.46           H  
ATOM   1575  CD1 LEU B   8      27.024 -49.201 -22.894  1.00 18.46           C  
ATOM   1576 HD11 LEU B   8      26.845 -48.226 -22.442  1.00 18.46           H  
ATOM   1577 HD12 LEU B   8      27.985 -49.188 -23.409  1.00 18.46           H  
ATOM   1578 HD13 LEU B   8      27.041 -49.952 -22.104  1.00 18.46           H  
ATOM   1579  CD2 LEU B   8      25.897 -48.445 -24.967  1.00 18.46           C  
ATOM   1580 HD21 LEU B   8      25.771 -47.463 -24.512  1.00 18.46           H  
ATOM   1581 HD22 LEU B   8      25.060 -48.620 -25.643  1.00 18.46           H  
ATOM   1582 HD23 LEU B   8      26.833 -48.473 -25.525  1.00 18.46           H  
ATOM   1583  N   PRO B   9      23.182 -53.288 -24.270  1.00 19.27           N  
ATOM   1584  CA  PRO B   9      21.996 -53.300 -25.130  1.00 19.27           C  
ATOM   1585  HA  PRO B   9      22.201 -52.697 -26.015  1.00 19.27           H  
ATOM   1586  C   PRO B   9      20.703 -52.730 -24.503  1.00 19.27           C  
ATOM   1587  CB  PRO B   9      21.861 -54.760 -25.584  1.00 19.27           C  
ATOM   1588  HB2 PRO B   9      20.854 -55.050 -25.884  1.00 19.27           H  
ATOM   1589  HB3 PRO B   9      22.558 -54.952 -26.400  1.00 19.27           H  
ATOM   1590  O   PRO B   9      20.653 -52.221 -23.392  1.00 19.27           O  
ATOM   1591  CG  PRO B   9      22.312 -55.516 -24.347  1.00 19.27           C  
ATOM   1592  HG2 PRO B   9      22.625 -56.529 -24.600  1.00 19.27           H  
ATOM   1593  HG3 PRO B   9      21.518 -55.525 -23.601  1.00 19.27           H  
ATOM   1594  CD  PRO B   9      23.475 -54.658 -23.863  1.00 19.27           C  
ATOM   1595  HD2 PRO B   9      24.367 -55.017 -24.374  1.00 19.27           H  
ATOM   1596  HD3 PRO B   9      23.574 -54.736 -22.780  1.00 19.27           H  
ATOM   1597  N   LEU B  10      19.633 -52.901 -25.283  1.00 20.40           N  
ATOM   1598  H   LEU B  10      19.805 -53.544 -26.041  1.00 20.40           H  
ATOM   1599  CA  LEU B  10      18.548 -51.971 -25.606  1.00 20.40           C  
ATOM   1600  HA  LEU B  10      18.965 -50.973 -25.745  1.00 20.40           H  
ATOM   1601  C   LEU B  10      17.346 -51.853 -24.636  1.00 20.40           C  
ATOM   1602  CB  LEU B  10      18.033 -52.530 -26.959  1.00 20.40           C  
ATOM   1603  HB2 LEU B  10      17.323 -53.327 -26.737  1.00 20.40           H  
ATOM   1604  HB3 LEU B  10      18.847 -52.994 -27.515  1.00 20.40           H  
ATOM   1605  O   LEU B  10      16.633 -50.862 -24.698  1.00 20.40           O  
ATOM   1606  CG  LEU B  10      17.361 -51.536 -27.918  1.00 20.40           C  
ATOM   1607  HG  LEU B  10      16.723 -50.845 -27.367  1.00 20.40           H  
ATOM   1608  CD1 LEU B  10      18.420 -50.755 -28.700  1.00 20.40           C  
ATOM   1609 HD11 LEU B  10      17.927 -50.043 -29.362  1.00 20.40           H  
ATOM   1610 HD12 LEU B  10      19.050 -50.197 -28.007  1.00 20.40           H  
ATOM   1611 HD13 LEU B  10      19.039 -51.428 -29.294  1.00 20.40           H  
ATOM   1612  CD2 LEU B  10      16.503 -52.308 -28.923  1.00 20.40           C  
ATOM   1613 HD21 LEU B  10      16.042 -51.608 -29.619  1.00 20.40           H  
ATOM   1614 HD22 LEU B  10      15.710 -52.839 -28.397  1.00 20.40           H  
ATOM   1615 HD23 LEU B  10      17.113 -53.022 -29.477  1.00 20.40           H  
ATOM   1616  N   HIS B  11      16.997 -52.909 -23.892  1.00 20.41           N  
ATOM   1617  H   HIS B  11      17.722 -53.594 -23.734  1.00 20.41           H  
ATOM   1618  CA  HIS B  11      15.610 -53.421 -23.976  1.00 20.41           C  
ATOM   1619  HA  HIS B  11      15.328 -53.277 -25.019  1.00 20.41           H  
ATOM   1620  C   HIS B  11      14.434 -52.717 -23.237  1.00 20.41           C  
ATOM   1621  CB  HIS B  11      15.590 -54.948 -23.771  1.00 20.41           C  
ATOM   1622  HB2 HIS B  11      16.420 -55.252 -23.133  1.00 20.41           H  
ATOM   1623  HB3 HIS B  11      14.671 -55.242 -23.264  1.00 20.41           H  
ATOM   1624  O   HIS B  11      13.592 -52.130 -23.908  1.00 20.41           O  
ATOM   1625  CG  HIS B  11      15.630 -55.733 -25.056  1.00 20.41           C  
ATOM   1626  CD2 HIS B  11      16.736 -56.040 -25.800  1.00 20.41           C  
ATOM   1627  HD2 HIS B  11      17.752 -55.755 -25.574  1.00 20.41           H  
ATOM   1628  ND1 HIS B  11      14.545 -56.297 -25.689  1.00 20.41           N  
ATOM   1629  HD1 HIS B  11      13.579 -56.211 -25.407  1.00 20.41           H  
ATOM   1630  CE1 HIS B  11      14.989 -56.934 -26.786  1.00 20.41           C  
ATOM   1631  HE1 HIS B  11      14.367 -57.462 -27.494  1.00 20.41           H  
ATOM   1632  NE2 HIS B  11      16.319 -56.802 -26.895  1.00 20.41           N  
ATOM   1633  N   SER B  12      14.169 -53.037 -21.958  1.00 20.31           N  
ATOM   1634  H   SER B  12      14.945 -53.318 -21.375  1.00 20.31           H  
ATOM   1635  CA  SER B  12      12.801 -53.453 -21.529  1.00 20.31           C  
ATOM   1636  HA  SER B  12      12.248 -53.703 -22.435  1.00 20.31           H  
ATOM   1637  C   SER B  12      11.917 -52.411 -20.795  1.00 20.31           C  
ATOM   1638  CB  SER B  12      12.901 -54.752 -20.722  1.00 20.31           C  
ATOM   1639  HB2 SER B  12      13.674 -55.388 -21.153  1.00 20.31           H  
ATOM   1640  HB3 SER B  12      13.176 -54.520 -19.693  1.00 20.31           H  
ATOM   1641  O   SER B  12      12.336 -51.294 -20.538  1.00 20.31           O  
ATOM   1642  OG  SER B  12      11.675 -55.463 -20.749  1.00 20.31           O  
ATOM   1643  HG  SER B  12      11.779 -56.257 -20.218  1.00 20.31           H  
ATOM   1644  N   SER B  13      10.669 -52.805 -20.476  1.00 25.20           N  
ATOM   1645  H   SER B  13      10.497 -53.788 -20.630  1.00 25.20           H  
ATOM   1646  CA  SER B  13       9.445 -51.974 -20.515  1.00 25.20           C  
ATOM   1647  HA  SER B  13       9.595 -51.195 -21.263  1.00 25.20           H  
ATOM   1648  C   SER B  13       8.935 -51.269 -19.245  1.00 25.20           C  
ATOM   1649  CB  SER B  13       8.256 -52.854 -20.964  1.00 25.20           C  
ATOM   1650  HB2 SER B  13       7.545 -52.234 -21.510  1.00 25.20           H  
ATOM   1651  HB3 SER B  13       7.742 -53.245 -20.086  1.00 25.20           H  
ATOM   1652  O   SER B  13       8.292 -50.235 -19.376  1.00 25.20           O  
ATOM   1653  OG  SER B  13       8.630 -53.966 -21.761  1.00 25.20           O  
ATOM   1654  HG  SER B  13       8.961 -53.627 -22.595  1.00 25.20           H  
ATOM   1655  N   LYS B  14       8.981 -51.912 -18.068  1.00 22.44           N  
ATOM   1656  H   LYS B  14       9.636 -52.676 -17.976  1.00 22.44           H  
ATOM   1657  CA  LYS B  14       7.836 -51.847 -17.122  1.00 22.44           C  
ATOM   1658  HA  LYS B  14       6.944 -51.537 -17.666  1.00 22.44           H  
ATOM   1659  C   LYS B  14       7.903 -50.844 -15.963  1.00 22.44           C  
ATOM   1660  CB  LYS B  14       7.577 -53.240 -16.512  1.00 22.44           C  
ATOM   1661  HB2 LYS B  14       8.524 -53.673 -16.191  1.00 22.44           H  
ATOM   1662  HB3 LYS B  14       6.958 -53.131 -15.622  1.00 22.44           H  
ATOM   1663  O   LYS B  14       6.882 -50.695 -15.306  1.00 22.44           O  
ATOM   1664  CG  LYS B  14       6.846 -54.212 -17.442  1.00 22.44           C  
ATOM   1665  HG2 LYS B  14       5.929 -53.750 -17.808  1.00 22.44           H  
ATOM   1666  HG3 LYS B  14       7.490 -54.468 -18.283  1.00 22.44           H  
ATOM   1667  CD  LYS B  14       6.504 -55.485 -16.658  1.00 22.44           C  
ATOM   1668  HD2 LYS B  14       7.431 -55.925 -16.291  1.00 22.44           H  
ATOM   1669  HD3 LYS B  14       5.875 -55.226 -15.806  1.00 22.44           H  
ATOM   1670  CE  LYS B  14       5.770 -56.486 -17.551  1.00 22.44           C  
ATOM   1671  HE2 LYS B  14       6.336 -56.605 -18.475  1.00 22.44           H  
ATOM   1672  HE3 LYS B  14       4.794 -56.072 -17.804  1.00 22.44           H  
ATOM   1673  NZ  LYS B  14       5.626 -57.791 -16.864  1.00 22.44           N  
ATOM   1674  HZ1 LYS B  14       6.535 -58.168 -16.633  1.00 22.44           H  
ATOM   1675  HZ2 LYS B  14       5.112 -57.667 -16.004  1.00 22.44           H  
ATOM   1676  HZ3 LYS B  14       5.129 -58.450 -17.447  1.00 22.44           H  
ATOM   1677  N   GLU B  15       9.066 -50.313 -15.607  1.00 28.59           N  
ATOM   1678  H   GLU B  15       9.861 -50.375 -16.227  1.00 28.59           H  
ATOM   1679  CA  GLU B  15       9.309 -49.956 -14.196  1.00 28.59           C  
ATOM   1680  HA  GLU B  15       9.046 -50.836 -13.609  1.00 28.59           H  
ATOM   1681  C   GLU B  15       8.419 -48.835 -13.620  1.00 28.59           C  
ATOM   1682  CB  GLU B  15      10.801 -49.701 -13.939  1.00 28.59           C  
ATOM   1683  HB2 GLU B  15      10.917 -49.250 -12.953  1.00 28.59           H  
ATOM   1684  HB3 GLU B  15      11.190 -49.013 -14.689  1.00 28.59           H  
ATOM   1685  O   GLU B  15       8.125 -47.837 -14.274  1.00 28.59           O  
ATOM   1686  CG  GLU B  15      11.585 -51.023 -13.959  1.00 28.59           C  
ATOM   1687  HG2 GLU B  15      11.112 -51.720 -13.267  1.00 28.59           H  
ATOM   1688  HG3 GLU B  15      11.525 -51.458 -14.957  1.00 28.59           H  
ATOM   1689  CD  GLU B  15      13.062 -50.854 -13.576  1.00 28.59           C  
ATOM   1690  OE1 GLU B  15      13.592 -51.782 -12.923  1.00 28.59           O  
ATOM   1691  OE2 GLU B  15      13.663 -49.837 -13.985  1.00 28.59           O  
ATOM   1692  N   ASP B  16       8.031 -49.037 -12.350  1.00 29.40           N  
ATOM   1693  H   ASP B  16       8.355 -49.889 -11.916  1.00 29.40           H  
ATOM   1694  CA  ASP B  16       7.029 -48.311 -11.548  1.00 29.40           C  
ATOM   1695  HA  ASP B  16       6.121 -48.212 -12.143  1.00 29.40           H  
ATOM   1696  C   ASP B  16       7.456 -46.894 -11.111  1.00 29.40           C  
ATOM   1697  CB  ASP B  16       6.698 -49.142 -10.287  1.00 29.40           C  
ATOM   1698  HB2 ASP B  16       5.947 -48.618  -9.697  1.00 29.40           H  
ATOM   1699  HB3 ASP B  16       7.597 -49.231  -9.677  1.00 29.40           H  
ATOM   1700  O   ASP B  16       7.160 -46.471  -9.990  1.00 29.40           O  
ATOM   1701  CG  ASP B  16       6.138 -50.533 -10.566  1.00 29.40           C  
ATOM   1702  OD1 ASP B  16       5.049 -50.614 -11.172  1.00 29.40           O  
ATOM   1703  OD2 ASP B  16       6.790 -51.513 -10.137  1.00 29.40           O  
ATOM   1704  N   ALA B  17       8.215 -46.160 -11.926  1.00 23.97           N  
ATOM   1705  H   ALA B  17       8.400 -46.511 -12.855  1.00 23.97           H  
ATOM   1706  CA  ALA B  17       8.729 -44.854 -11.527  1.00 23.97           C  
ATOM   1707  HA  ALA B  17       9.270 -44.976 -10.589  1.00 23.97           H  
ATOM   1708  C   ALA B  17       7.564 -43.875 -11.274  1.00 23.97           C  
ATOM   1709  CB  ALA B  17       9.735 -44.354 -12.571  1.00 23.97           C  
ATOM   1710  HB1 ALA B  17      10.127 -43.383 -12.268  1.00 23.97           H  
ATOM   1711  HB2 ALA B  17       9.244 -44.251 -13.539  1.00 23.97           H  
ATOM   1712  HB3 ALA B  17      10.559 -45.062 -12.662  1.00 23.97           H  
ATOM   1713  O   ALA B  17       7.000 -43.305 -12.207  1.00 23.97           O  
ATOM   1714  N   TYR B  18       7.206 -43.690  -9.995  1.00 26.89           N  
ATOM   1715  H   TYR B  18       7.566 -44.356  -9.327  1.00 26.89           H  
ATOM   1716  CA  TYR B  18       6.320 -42.632  -9.508  1.00 26.89           C  
ATOM   1717  HA  TYR B  18       5.385 -42.661 -10.067  1.00 26.89           H  
ATOM   1718  C   TYR B  18       7.002 -41.289  -9.779  1.00 26.89           C  
ATOM   1719  CB  TYR B  18       6.007 -42.812  -8.010  1.00 26.89           C  
ATOM   1720  HB2 TYR B  18       6.939 -42.951  -7.464  1.00 26.89           H  
ATOM   1721  HB3 TYR B  18       5.557 -41.890  -7.642  1.00 26.89           H  
ATOM   1722  O   TYR B  18       7.672 -40.723  -8.916  1.00 26.89           O  
ATOM   1723  CG  TYR B  18       5.062 -43.950  -7.673  1.00 26.89           C  
ATOM   1724  CD1 TYR B  18       3.673 -43.719  -7.602  1.00 26.89           C  
ATOM   1725  HD1 TYR B  18       3.281 -42.734  -7.806  1.00 26.89           H  
ATOM   1726  CD2 TYR B  18       5.571 -45.237  -7.418  1.00 26.89           C  
ATOM   1727  HD2 TYR B  18       6.631 -45.427  -7.503  1.00 26.89           H  
ATOM   1728  CE1 TYR B  18       2.797 -44.774  -7.278  1.00 26.89           C  
ATOM   1729  HE1 TYR B  18       1.730 -44.613  -7.232  1.00 26.89           H  
ATOM   1730  CE2 TYR B  18       4.700 -46.296  -7.104  1.00 26.89           C  
ATOM   1731  HE2 TYR B  18       5.100 -47.288  -6.952  1.00 26.89           H  
ATOM   1732  OH  TYR B  18       2.465 -47.089  -6.743  1.00 26.89           O  
ATOM   1733  HH  TYR B  18       2.940 -47.923  -6.720  1.00 26.89           H  
ATOM   1734  CZ  TYR B  18       3.310 -46.066  -7.034  1.00 26.89           C  
ATOM   1735  N   ASP B  19       6.882 -40.823 -11.018  1.00 28.83           N  
ATOM   1736  H   ASP B  19       6.478 -41.439 -11.709  1.00 28.83           H  
ATOM   1737  CA  ASP B  19       7.490 -39.598 -11.501  1.00 28.83           C  
ATOM   1738  HA  ASP B  19       8.555 -39.630 -11.274  1.00 28.83           H  
ATOM   1739  C   ASP B  19       6.860 -38.416 -10.756  1.00 28.83           C  
ATOM   1740  CB  ASP B  19       7.338 -39.539 -13.029  1.00 28.83           C  
ATOM   1741  HB2 ASP B  19       6.288 -39.390 -13.283  1.00 28.83           H  
ATOM   1742  HB3 ASP B  19       7.651 -40.495 -13.449  1.00 28.83           H  
ATOM   1743  O   ASP B  19       5.712 -38.018 -10.983  1.00 28.83           O  
ATOM   1744  CG  ASP B  19       8.188 -38.447 -13.679  1.00 28.83           C  
ATOM   1745  OD1 ASP B  19       9.147 -37.979 -13.025  1.00 28.83           O  
ATOM   1746  OD2 ASP B  19       7.857 -38.088 -14.828  1.00 28.83           O  
ATOM   1747  N   GLY B  20       7.595 -37.894  -9.775  1.00 29.13           N  
ATOM   1748  H   GLY B  20       8.494 -38.324  -9.613  1.00 29.13           H  
ATOM   1749  CA  GLY B  20       7.218 -36.747  -8.955  1.00 29.13           C  
ATOM   1750  HA2 GLY B  20       7.883 -36.687  -8.094  1.00 29.13           H  
ATOM   1751  HA3 GLY B  20       6.194 -36.881  -8.606  1.00 29.13           H  
ATOM   1752  C   GLY B  20       7.303 -35.435  -9.735  1.00 29.13           C  
ATOM   1753  O   GLY B  20       7.886 -34.478  -9.241  1.00 29.13           O  
ATOM   1754  N   VAL B  21       6.739 -35.385 -10.947  1.00 29.06           N  
ATOM   1755  H   VAL B  21       6.345 -36.254 -11.279  1.00 29.06           H  
ATOM   1756  CA  VAL B  21       6.916 -34.311 -11.941  1.00 29.06           C  
ATOM   1757  HA  VAL B  21       7.945 -34.321 -12.302  1.00 29.06           H  
ATOM   1758  C   VAL B  21       6.614 -32.932 -11.368  1.00 29.06           C  
ATOM   1759  CB  VAL B  21       5.960 -34.523 -13.142  1.00 29.06           C  
ATOM   1760  HB  VAL B  21       4.931 -34.470 -12.787  1.00 29.06           H  
ATOM   1761  O   VAL B  21       7.380 -31.982 -11.455  1.00 29.06           O  
ATOM   1762  CG1 VAL B  21       6.151 -33.473 -14.246  1.00 29.06           C  
ATOM   1763 HG11 VAL B  21       7.175 -33.517 -14.618  1.00 29.06           H  
ATOM   1764 HG12 VAL B  21       5.473 -33.673 -15.076  1.00 29.06           H  
ATOM   1765 HG13 VAL B  21       5.963 -32.462 -13.884  1.00 29.06           H  
ATOM   1766  CG2 VAL B  21       6.110 -35.874 -13.809  1.00 29.06           C  
ATOM   1767 HG21 VAL B  21       5.416 -35.980 -14.642  1.00 29.06           H  
ATOM   1768 HG22 VAL B  21       5.934 -36.695 -13.113  1.00 29.06           H  
ATOM   1769 HG23 VAL B  21       7.127 -35.933 -14.196  1.00 29.06           H  
ATOM   1770  N   THR B  22       5.396 -32.764 -10.867  1.00 29.68           N  
ATOM   1771  H   THR B  22       4.871 -33.612 -10.705  1.00 29.68           H  
ATOM   1772  CA  THR B  22       4.637 -31.558 -11.228  1.00 29.68           C  
ATOM   1773  HA  THR B  22       4.911 -31.291 -12.248  1.00 29.68           H  
ATOM   1774  C   THR B  22       4.990 -30.304 -10.416  1.00 29.68           C  
ATOM   1775  CB  THR B  22       3.127 -31.861 -11.245  1.00 29.68           C  
ATOM   1776  HB  THR B  22       2.564 -30.931 -11.172  1.00 29.68           H  
ATOM   1777  O   THR B  22       4.314 -29.284 -10.552  1.00 29.68           O  
ATOM   1778  CG2 THR B  22       2.632 -32.578 -12.490  1.00 29.68           C  
ATOM   1779 HG21 THR B  22       2.991 -33.607 -12.530  1.00 29.68           H  
ATOM   1780 HG22 THR B  22       2.976 -32.050 -13.379  1.00 29.68           H  
ATOM   1781 HG23 THR B  22       1.542 -32.589 -12.497  1.00 29.68           H  
ATOM   1782  OG1 THR B  22       2.775 -32.741 -10.192  1.00 29.68           O  
ATOM   1783  HG1 THR B  22       2.645 -33.605 -10.591  1.00 29.68           H  
ATOM   1784  N   SER B  23       6.011 -30.343  -9.552  1.00 28.28           N  
ATOM   1785  H   SER B  23       6.631 -31.139  -9.603  1.00 28.28           H  
ATOM   1786  CA  SER B  23       6.387 -29.184  -8.727  1.00 28.28           C  
ATOM   1787  HA  SER B  23       5.472 -28.637  -8.498  1.00 28.28           H  
ATOM   1788  C   SER B  23       7.267 -28.157  -9.435  1.00 28.28           C  
ATOM   1789  CB  SER B  23       7.008 -29.602  -7.391  1.00 28.28           C  
ATOM   1790  HB2 SER B  23       8.095 -29.617  -7.460  1.00 28.28           H  
ATOM   1791  HB3 SER B  23       6.662 -30.598  -7.115  1.00 28.28           H  
ATOM   1792  O   SER B  23       7.674 -27.189  -8.801  1.00 28.28           O  
ATOM   1793  OG  SER B  23       6.578 -28.676  -6.412  1.00 28.28           O  
ATOM   1794  HG  SER B  23       7.146 -27.905  -6.478  1.00 28.28           H  
ATOM   1795  N   GLU B  24       7.562 -28.341 -10.721  1.00 27.34           N  
ATOM   1796  H   GLU B  24       7.276 -29.202 -11.166  1.00 27.34           H  
ATOM   1797  CA  GLU B  24       8.510 -27.501 -11.462  1.00 27.34           C  
ATOM   1798  HA  GLU B  24       9.479 -27.519 -10.964  1.00 27.34           H  
ATOM   1799  C   GLU B  24       8.092 -26.028 -11.587  1.00 27.34           C  
ATOM   1800  CB  GLU B  24       8.680 -28.059 -12.879  1.00 27.34           C  
ATOM   1801  HB2 GLU B  24       7.694 -28.184 -13.327  1.00 27.34           H  
ATOM   1802  HB3 GLU B  24       9.238 -27.332 -13.470  1.00 27.34           H  
ATOM   1803  O   GLU B  24       8.854 -25.122 -11.242  1.00 27.34           O  
ATOM   1804  CG  GLU B  24       9.442 -29.385 -12.920  1.00 27.34           C  
ATOM   1805  HG2 GLU B  24      10.400 -29.249 -12.418  1.00 27.34           H  
ATOM   1806  HG3 GLU B  24       8.876 -30.141 -12.377  1.00 27.34           H  
ATOM   1807  CD  GLU B  24       9.668 -29.846 -14.367  1.00 27.34           C  
ATOM   1808  OE1 GLU B  24      10.756 -30.404 -14.620  1.00 27.34           O  
ATOM   1809  OE2 GLU B  24       8.766 -29.599 -15.199  1.00 27.34           O  
ATOM   1810  N   ASN B  25       6.890 -25.772 -12.118  1.00 28.43           N  
ATOM   1811  H   ASN B  25       6.361 -26.584 -12.402  1.00 28.43           H  
ATOM   1812  CA  ASN B  25       6.601 -24.514 -12.828  1.00 28.43           C  
ATOM   1813  HA  ASN B  25       7.427 -24.330 -13.516  1.00 28.43           H  
ATOM   1814  C   ASN B  25       6.535 -23.245 -11.975  1.00 28.43           C  
ATOM   1815  CB  ASN B  25       5.309 -24.673 -13.655  1.00 28.43           C  
ATOM   1816  HB2 ASN B  25       4.897 -23.689 -13.878  1.00 28.43           H  
ATOM   1817  HB3 ASN B  25       4.564 -25.237 -13.094  1.00 28.43           H  
ATOM   1818  O   ASN B  25       6.438 -22.149 -12.521  1.00 28.43           O  
ATOM   1819  CG  ASN B  25       5.556 -25.344 -14.991  1.00 28.43           C  
ATOM   1820  ND2 ASN B  25       4.537 -25.517 -15.797  1.00 28.43           N  
ATOM   1821 HD21 ASN B  25       4.776 -25.965 -16.671  1.00 28.43           H  
ATOM   1822 HD22 ASN B  25       3.611 -25.183 -15.573  1.00 28.43           H  
ATOM   1823  OD1 ASN B  25       6.657 -25.712 -15.338  1.00 28.43           O  
ATOM   1824  N   MET B  26       6.603 -23.350 -10.652  1.00 27.99           N  
ATOM   1825  H   MET B  26       6.823 -24.256 -10.263  1.00 27.99           H  
ATOM   1826  CA  MET B  26       6.652 -22.166  -9.789  1.00 27.99           C  
ATOM   1827  HA  MET B  26       5.771 -21.546  -9.957  1.00 27.99           H  
ATOM   1828  C   MET B  26       7.885 -21.289 -10.031  1.00 27.99           C  
ATOM   1829  CB  MET B  26       6.711 -22.596  -8.333  1.00 27.99           C  
ATOM   1830  HB2 MET B  26       7.704 -22.992  -8.122  1.00 27.99           H  
ATOM   1831  HB3 MET B  26       6.609 -21.698  -7.725  1.00 27.99           H  
ATOM   1832  O   MET B  26       7.918 -20.131  -9.623  1.00 27.99           O  
ATOM   1833  CG  MET B  26       5.705 -23.681  -7.934  1.00 27.99           C  
ATOM   1834  HG2 MET B  26       4.848 -23.717  -8.606  1.00 27.99           H  
ATOM   1835  HG3 MET B  26       6.204 -24.643  -8.055  1.00 27.99           H  
ATOM   1836  SD  MET B  26       5.170 -23.582  -6.212  1.00 27.99           S  
ATOM   1837  CE  MET B  26       4.653 -21.866  -6.170  1.00 27.99           C  
ATOM   1838  HE1 MET B  26       4.454 -21.597  -7.207  1.00 27.99           H  
ATOM   1839  HE2 MET B  26       3.750 -21.612  -5.615  1.00 27.99           H  
ATOM   1840  HE3 MET B  26       5.476 -21.254  -5.800  1.00 27.99           H  
ATOM   1841  N   ARG B  27       8.922 -21.836 -10.681  1.00 30.10           N  
ATOM   1842  H   ARG B  27       8.859 -22.807 -10.952  1.00 30.10           H  
ATOM   1843  CA  ARG B  27      10.116 -21.070 -11.051  1.00 30.10           C  
ATOM   1844  HA  ARG B  27      10.540 -20.608 -10.160  1.00 30.10           H  
ATOM   1845  C   ARG B  27       9.821 -19.915 -11.999  1.00 30.10           C  
ATOM   1846  CB  ARG B  27      11.158 -21.978 -11.704  1.00 30.10           C  
ATOM   1847  HB2 ARG B  27      10.687 -22.605 -12.462  1.00 30.10           H  
ATOM   1848  HB3 ARG B  27      11.900 -21.350 -12.197  1.00 30.10           H  
ATOM   1849  O   ARG B  27      10.589 -18.960 -12.009  1.00 30.10           O  
ATOM   1850  CG  ARG B  27      11.882 -22.848 -10.678  1.00 30.10           C  
ATOM   1851  HG2 ARG B  27      12.266 -22.218  -9.875  1.00 30.10           H  
ATOM   1852  HG3 ARG B  27      11.200 -23.591 -10.264  1.00 30.10           H  
ATOM   1853  CD  ARG B  27      13.052 -23.541 -11.379  1.00 30.10           C  
ATOM   1854  HD2 ARG B  27      13.675 -22.787 -11.859  1.00 30.10           H  
ATOM   1855  HD3 ARG B  27      12.653 -24.208 -12.143  1.00 30.10           H  
ATOM   1856  NE  ARG B  27      13.872 -24.309 -10.431  1.00 30.10           N  
ATOM   1857  HE  ARG B  27      13.599 -24.278  -9.459  1.00 30.10           H  
ATOM   1858  NH1 ARG B  27      15.319 -25.178 -11.987  1.00 30.10           N  
ATOM   1859 HH11 ARG B  27      16.081 -25.795 -12.229  1.00 30.10           H  
ATOM   1860 HH12 ARG B  27      14.809 -24.700 -12.716  1.00 30.10           H  
ATOM   1861  NH2 ARG B  27      15.559 -25.712  -9.834  1.00 30.10           N  
ATOM   1862 HH21 ARG B  27      15.267 -25.654  -8.869  1.00 30.10           H  
ATOM   1863 HH22 ARG B  27      16.338 -26.301 -10.094  1.00 30.10           H  
ATOM   1864  CZ  ARG B  27      14.910 -25.058 -10.754  1.00 30.10           C  
ATOM   1865  N   ASN B  28       8.726 -19.955 -12.762  1.00 29.02           N  
ATOM   1866  H   ASN B  28       8.087 -20.732 -12.679  1.00 29.02           H  
ATOM   1867  CA  ASN B  28       8.418 -18.885 -13.712  1.00 29.02           C  
ATOM   1868  HA  ASN B  28       9.356 -18.616 -14.199  1.00 29.02           H  
ATOM   1869  C   ASN B  28       7.925 -17.591 -13.037  1.00 29.02           C  
ATOM   1870  CB  ASN B  28       7.473 -19.400 -14.806  1.00 29.02           C  
ATOM   1871  HB2 ASN B  28       7.680 -20.450 -15.015  1.00 29.02           H  
ATOM   1872  HB3 ASN B  28       6.436 -19.305 -14.485  1.00 29.02           H  
ATOM   1873  O   ASN B  28       7.348 -16.734 -13.692  1.00 29.02           O  
ATOM   1874  CG  ASN B  28       7.705 -18.639 -16.100  1.00 29.02           C  
ATOM   1875  ND2 ASN B  28       6.749 -17.887 -16.584  1.00 29.02           N  
ATOM   1876 HD21 ASN B  28       7.034 -17.320 -17.370  1.00 29.02           H  
ATOM   1877 HD22 ASN B  28       6.005 -17.591 -15.969  1.00 29.02           H  
ATOM   1878  OD1 ASN B  28       8.765 -18.720 -16.689  1.00 29.02           O  
ATOM   1879  N   GLY B  29       8.121 -17.445 -11.720  1.00 29.92           N  
ATOM   1880  H   GLY B  29       8.577 -18.197 -11.222  1.00 29.92           H  
ATOM   1881  CA  GLY B  29       7.976 -16.171 -11.019  1.00 29.92           C  
ATOM   1882  HA2 GLY B  29       7.995 -16.340  -9.942  1.00 29.92           H  
ATOM   1883  HA3 GLY B  29       7.029 -15.704 -11.291  1.00 29.92           H  
ATOM   1884  C   GLY B  29       9.075 -15.170 -11.365  1.00 29.92           C  
ATOM   1885  O   GLY B  29       9.033 -14.036 -10.894  1.00 29.92           O  
ATOM   1886  N   LEU B  30      10.049 -15.570 -12.191  1.00 29.04           N  
ATOM   1887  H   LEU B  30      10.059 -16.533 -12.496  1.00 29.04           H  
ATOM   1888  CA  LEU B  30      10.898 -14.634 -12.911  1.00 29.04           C  
ATOM   1889  HA  LEU B  30      11.337 -13.925 -12.209  1.00 29.04           H  
ATOM   1890  C   LEU B  30      10.014 -13.830 -13.871  1.00 29.04           C  
ATOM   1891  CB  LEU B  30      12.034 -15.380 -13.638  1.00 29.04           C  
ATOM   1892  HB2 LEU B  30      12.600 -14.651 -14.219  1.00 29.04           H  
ATOM   1893  HB3 LEU B  30      11.593 -16.086 -14.342  1.00 29.04           H  
ATOM   1894  O   LEU B  30       9.866 -14.158 -15.045  1.00 29.04           O  
ATOM   1895  CG  LEU B  30      13.007 -16.144 -12.723  1.00 29.04           C  
ATOM   1896  HG  LEU B  30      12.461 -16.912 -12.175  1.00 29.04           H  
ATOM   1897  CD1 LEU B  30      14.074 -16.834 -13.574  1.00 29.04           C  
ATOM   1898 HD11 LEU B  30      14.650 -16.088 -14.121  1.00 29.04           H  
ATOM   1899 HD12 LEU B  30      13.594 -17.503 -14.288  1.00 29.04           H  
ATOM   1900 HD13 LEU B  30      14.742 -17.413 -12.935  1.00 29.04           H  
ATOM   1901  CD2 LEU B  30      13.712 -15.237 -11.711  1.00 29.04           C  
ATOM   1902 HD21 LEU B  30      12.987 -14.827 -11.008  1.00 29.04           H  
ATOM   1903 HD22 LEU B  30      14.210 -14.419 -12.233  1.00 29.04           H  
ATOM   1904 HD23 LEU B  30      14.450 -15.809 -11.150  1.00 29.04           H  
ATOM   1905  N   VAL B  31       9.398 -12.769 -13.350  1.00 29.66           N  
ATOM   1906  H   VAL B  31       9.453 -12.632 -12.351  1.00 29.66           H  
ATOM   1907  CA  VAL B  31       8.969 -11.661 -14.191  1.00 29.66           C  
ATOM   1908  HA  VAL B  31       8.298 -12.032 -14.965  1.00 29.66           H  
ATOM   1909  C   VAL B  31      10.247 -11.141 -14.819  1.00 29.66           C  
ATOM   1910  CB  VAL B  31       8.259 -10.540 -13.409  1.00 29.66           C  
ATOM   1911  HB  VAL B  31       8.949 -10.082 -12.701  1.00 29.66           H  
ATOM   1912  O   VAL B  31      11.055 -10.494 -14.151  1.00 29.66           O  
ATOM   1913  CG1 VAL B  31       7.724  -9.460 -14.359  1.00 29.66           C  
ATOM   1914 HG11 VAL B  31       8.541  -9.011 -14.924  1.00 29.66           H  
ATOM   1915 HG12 VAL B  31       7.008  -9.894 -15.055  1.00 29.66           H  
ATOM   1916 HG13 VAL B  31       7.232  -8.673 -13.788  1.00 29.66           H  
ATOM   1917  CG2 VAL B  31       7.077 -11.090 -12.625  1.00 29.66           C  
ATOM   1918 HG21 VAL B  31       6.365 -11.569 -13.297  1.00 29.66           H  
ATOM   1919 HG22 VAL B  31       7.432 -11.815 -11.892  1.00 29.66           H  
ATOM   1920 HG23 VAL B  31       6.583 -10.273 -12.099  1.00 29.66           H  
ATOM   1921  N   ASN B  32      10.434 -11.447 -16.098  1.00 28.81           N  
ATOM   1922  H   ASN B  32       9.840 -12.151 -16.513  1.00 28.81           H  
ATOM   1923  CA  ASN B  32      11.407 -10.778 -16.942  1.00 28.81           C  
ATOM   1924  HA  ASN B  32      12.387 -10.796 -16.465  1.00 28.81           H  
ATOM   1925  C   ASN B  32      10.956  -9.319 -17.080  1.00 28.81           C  
ATOM   1926  CB  ASN B  32      11.508 -11.487 -18.306  1.00 28.81           C  
ATOM   1927  HB2 ASN B  32      12.138 -10.889 -18.964  1.00 28.81           H  
ATOM   1928  HB3 ASN B  32      10.519 -11.549 -18.762  1.00 28.81           H  
ATOM   1929  O   ASN B  32      10.402  -8.917 -18.099  1.00 28.81           O  
ATOM   1930  CG  ASN B  32      12.114 -12.877 -18.266  1.00 28.81           C  
ATOM   1931  ND2 ASN B  32      12.062 -13.579 -19.371  1.00 28.81           N  
ATOM   1932 HD21 ASN B  32      12.605 -14.430 -19.345  1.00 28.81           H  
ATOM   1933 HD22 ASN B  32      11.907 -13.072 -20.231  1.00 28.81           H  
ATOM   1934  OD1 ASN B  32      12.629 -13.360 -17.272  1.00 28.81           O  
ATOM   1935  N   SER B  33      11.160  -8.502 -16.047  1.00 30.83           N  
ATOM   1936  H   SER B  33      11.522  -8.910 -15.196  1.00 30.83           H  
ATOM   1937  CA  SER B  33      11.205  -7.051 -16.210  1.00 30.83           C  
ATOM   1938  HA  SER B  33      10.404  -6.735 -16.877  1.00 30.83           H  
ATOM   1939  C   SER B  33      12.533  -6.705 -16.884  1.00 30.83           C  
ATOM   1940  CB  SER B  33      11.029  -6.300 -14.884  1.00 30.83           C  
ATOM   1941  HB2 SER B  33      11.135  -5.231 -15.068  1.00 30.83           H  
ATOM   1942  HB3 SER B  33      11.804  -6.610 -14.181  1.00 30.83           H  
ATOM   1943  O   SER B  33      13.345  -5.969 -16.331  1.00 30.83           O  
ATOM   1944  OG  SER B  33       9.755  -6.535 -14.316  1.00 30.83           O  
ATOM   1945  HG  SER B  33       9.817  -7.318 -13.764  1.00 30.83           H  
ATOM   1946  N   GLU B  34      12.783  -7.263 -18.070  1.00 31.38           N  
ATOM   1947  H   GLU B  34      12.084  -7.874 -18.468  1.00 31.38           H  
ATOM   1948  CA  GLU B  34      13.820  -6.771 -18.967  1.00 31.38           C  
ATOM   1949  HA  GLU B  34      14.735  -6.585 -18.404  1.00 31.38           H  
ATOM   1950  C   GLU B  34      13.337  -5.413 -19.485  1.00 31.38           C  
ATOM   1951  CB  GLU B  34      14.149  -7.809 -20.058  1.00 31.38           C  
ATOM   1952  HB2 GLU B  34      14.550  -7.303 -20.937  1.00 31.38           H  
ATOM   1953  HB3 GLU B  34      13.237  -8.336 -20.339  1.00 31.38           H  
ATOM   1954  O   GLU B  34      12.783  -5.273 -20.575  1.00 31.38           O  
ATOM   1955  CG  GLU B  34      15.226  -8.777 -19.534  1.00 31.38           C  
ATOM   1956  HG2 GLU B  34      15.018  -8.993 -18.486  1.00 31.38           H  
ATOM   1957  HG3 GLU B  34      16.191  -8.270 -19.572  1.00 31.38           H  
ATOM   1958  CD  GLU B  34      15.307 -10.126 -20.266  1.00 31.38           C  
ATOM   1959  OE1 GLU B  34      16.431 -10.675 -20.333  1.00 31.38           O  
ATOM   1960  OE2 GLU B  34      14.238 -10.655 -20.656  1.00 31.38           O  
ATOM   1961  N   VAL B  35      13.501  -4.390 -18.639  1.00 33.67           N  
ATOM   1962  H   VAL B  35      13.855  -4.617 -17.721  1.00 33.67           H  
ATOM   1963  CA  VAL B  35      13.524  -2.990 -19.056  1.00 33.67           C  
ATOM   1964  HA  VAL B  35      12.630  -2.773 -19.640  1.00 33.67           H  
ATOM   1965  C   VAL B  35      14.746  -2.858 -19.957  1.00 33.67           C  
ATOM   1966  CB  VAL B  35      13.571  -2.026 -17.854  1.00 33.67           C  
ATOM   1967  HB  VAL B  35      14.453  -2.230 -17.246  1.00 33.67           H  
ATOM   1968  O   VAL B  35      15.862  -2.657 -19.498  1.00 33.67           O  
ATOM   1969  CG1 VAL B  35      13.608  -0.565 -18.321  1.00 33.67           C  
ATOM   1970 HG11 VAL B  35      12.741  -0.341 -18.943  1.00 33.67           H  
ATOM   1971 HG12 VAL B  35      13.615   0.099 -17.456  1.00 33.67           H  
ATOM   1972 HG13 VAL B  35      14.519  -0.376 -18.888  1.00 33.67           H  
ATOM   1973  CG2 VAL B  35      12.322  -2.199 -16.977  1.00 33.67           C  
ATOM   1974 HG21 VAL B  35      12.321  -3.189 -16.521  1.00 33.67           H  
ATOM   1975 HG22 VAL B  35      12.310  -1.442 -16.194  1.00 33.67           H  
ATOM   1976 HG23 VAL B  35      11.425  -2.089 -17.586  1.00 33.67           H  
ATOM   1977  N   HIS B  36      14.519  -3.114 -21.239  1.00 32.45           N  
ATOM   1978  H   HIS B  36      13.601  -3.473 -21.458  1.00 32.45           H  
ATOM   1979  CA  HIS B  36      15.571  -3.388 -22.206  1.00 32.45           C  
ATOM   1980  HA  HIS B  36      16.302  -4.048 -21.739  1.00 32.45           H  
ATOM   1981  C   HIS B  36      16.337  -2.142 -22.692  1.00 32.45           C  
ATOM   1982  CB  HIS B  36      14.926  -4.131 -23.395  1.00 32.45           C  
ATOM   1983  HB2 HIS B  36      15.024  -3.534 -24.301  1.00 32.45           H  
ATOM   1984  HB3 HIS B  36      13.857  -4.266 -23.227  1.00 32.45           H  
ATOM   1985  O   HIS B  36      17.560  -2.165 -22.727  1.00 32.45           O  
ATOM   1986  CG  HIS B  36      15.516  -5.478 -23.689  1.00 32.45           C  
ATOM   1987  CD2 HIS B  36      14.870  -6.683 -23.613  1.00 32.45           C  
ATOM   1988  HD2 HIS B  36      13.854  -6.841 -23.283  1.00 32.45           H  
ATOM   1989  ND1 HIS B  36      16.778  -5.719 -24.177  1.00 32.45           N  
ATOM   1990  HD1 HIS B  36      17.502  -5.027 -24.312  1.00 32.45           H  
ATOM   1991  CE1 HIS B  36      16.892  -7.041 -24.386  1.00 32.45           C  
ATOM   1992  HE1 HIS B  36      17.778  -7.540 -24.748  1.00 32.45           H  
ATOM   1993  NE2 HIS B  36      15.749  -7.667 -24.072  1.00 32.45           N  
ATOM   1994  N   ASN B  37      15.633  -1.125 -23.208  1.00 34.37           N  
ATOM   1995  H   ASN B  37      14.635  -1.133 -23.051  1.00 34.37           H  
ATOM   1996  CA  ASN B  37      16.138  -0.347 -24.360  1.00 34.37           C  
ATOM   1997  HA  ASN B  37      16.705  -1.038 -24.983  1.00 34.37           H  
ATOM   1998  C   ASN B  37      17.156   0.790 -24.063  1.00 34.37           C  
ATOM   1999  CB  ASN B  37      14.932   0.134 -25.198  1.00 34.37           C  
ATOM   2000  HB2 ASN B  37      14.161   0.524 -24.534  1.00 34.37           H  
ATOM   2001  HB3 ASN B  37      15.238   0.951 -25.852  1.00 34.37           H  
ATOM   2002  O   ASN B  37      17.377   1.172 -22.922  1.00 34.37           O  
ATOM   2003  CG  ASN B  37      14.331  -0.935 -26.099  1.00 34.37           C  
ATOM   2004  ND2 ASN B  37      13.212  -0.647 -26.719  1.00 34.37           N  
ATOM   2005 HD21 ASN B  37      12.805   0.274 -26.638  1.00 34.37           H  
ATOM   2006 HD22 ASN B  37      12.868  -1.365 -27.340  1.00 34.37           H  
ATOM   2007  OD1 ASN B  37      14.837  -2.026 -26.282  1.00 34.37           O  
ATOM   2008  N   GLU B  38      17.731   1.332 -25.155  1.00 35.04           N  
ATOM   2009  H   GLU B  38      17.368   0.994 -26.035  1.00 35.04           H  
ATOM   2010  CA  GLU B  38      19.045   2.002 -25.317  1.00 35.04           C  
ATOM   2011  HA  GLU B  38      19.825   1.325 -24.968  1.00 35.04           H  
ATOM   2012  C   GLU B  38      19.339   3.370 -24.652  1.00 35.04           C  
ATOM   2013  CB  GLU B  38      19.255   2.245 -26.834  1.00 35.04           C  
ATOM   2014  HB2 GLU B  38      18.428   2.858 -27.192  1.00 35.04           H  
ATOM   2015  HB3 GLU B  38      20.174   2.814 -26.974  1.00 35.04           H  
ATOM   2016  O   GLU B  38      20.466   3.579 -24.208  1.00 35.04           O  
ATOM   2017  CG  GLU B  38      19.361   0.987 -27.713  1.00 35.04           C  
ATOM   2018  HG2 GLU B  38      18.475   0.371 -27.562  1.00 35.04           H  
ATOM   2019  HG3 GLU B  38      20.228   0.411 -27.390  1.00 35.04           H  
ATOM   2020  CD  GLU B  38      19.477   1.323 -29.215  1.00 35.04           C  
ATOM   2021  OE1 GLU B  38      20.284   0.658 -29.904  1.00 35.04           O  
ATOM   2022  OE2 GLU B  38      18.715   2.201 -29.680  1.00 35.04           O  
ATOM   2023  N   ASP B  39      18.443   4.361 -24.746  1.00 37.79           N  
ATOM   2024  H   ASP B  39      17.515   4.116 -25.062  1.00 37.79           H  
ATOM   2025  CA  ASP B  39      18.881   5.762 -24.958  1.00 37.79           C  
ATOM   2026  HA  ASP B  39      19.786   5.686 -25.562  1.00 37.79           H  
ATOM   2027  C   ASP B  39      19.302   6.572 -23.691  1.00 37.79           C  
ATOM   2028  CB  ASP B  39      17.825   6.485 -25.823  1.00 37.79           C  
ATOM   2029  HB2 ASP B  39      17.179   5.744 -26.296  1.00 37.79           H  
ATOM   2030  HB3 ASP B  39      17.193   7.097 -25.179  1.00 37.79           H  
ATOM   2031  O   ASP B  39      18.996   6.215 -22.556  1.00 37.79           O  
ATOM   2032  CG  ASP B  39      18.403   7.359 -26.945  1.00 37.79           C  
ATOM   2033  OD1 ASP B  39      19.625   7.632 -26.913  1.00 37.79           O  
ATOM   2034  OD2 ASP B  39      17.592   7.825 -27.777  1.00 37.79           O  
ATOM   2035  N   GLY B  40      20.012   7.701 -23.871  1.00 37.59           N  
ATOM   2036  H   GLY B  40      20.135   7.947 -24.843  1.00 37.59           H  
ATOM   2037  CA  GLY B  40      21.071   8.152 -22.936  1.00 37.59           C  
ATOM   2038  HA2 GLY B  40      21.626   7.260 -22.644  1.00 37.59           H  
ATOM   2039  HA3 GLY B  40      21.762   8.764 -23.515  1.00 37.59           H  
ATOM   2040  C   GLY B  40      20.802   8.929 -21.620  1.00 37.59           C  
ATOM   2041  O   GLY B  40      21.718   8.981 -20.795  1.00 37.59           O  
ATOM   2042  N   ARG B  41      19.662   9.596 -21.355  1.00 40.52           N  
ATOM   2043  H   ARG B  41      18.871   9.431 -21.961  1.00 40.52           H  
ATOM   2044  CA  ARG B  41      19.503  10.363 -20.084  1.00 40.52           C  
ATOM   2045  HA  ARG B  41      20.482  10.731 -19.776  1.00 40.52           H  
ATOM   2046  C   ARG B  41      19.052   9.442 -18.945  1.00 40.52           C  
ATOM   2047  CB  ARG B  41      18.599  11.605 -20.220  1.00 40.52           C  
ATOM   2048  HB2 ARG B  41      17.673  11.328 -20.725  1.00 40.52           H  
ATOM   2049  HB3 ARG B  41      18.349  11.954 -19.219  1.00 40.52           H  
ATOM   2050  O   ARG B  41      17.857   9.244 -18.761  1.00 40.52           O  
ATOM   2051  CG  ARG B  41      19.283  12.759 -20.970  1.00 40.52           C  
ATOM   2052  HG2 ARG B  41      20.252  12.964 -20.514  1.00 40.52           H  
ATOM   2053  HG3 ARG B  41      19.435  12.468 -22.010  1.00 40.52           H  
ATOM   2054  CD  ARG B  41      18.423  14.028 -20.908  1.00 40.52           C  
ATOM   2055  HD2 ARG B  41      18.320  14.335 -19.868  1.00 40.52           H  
ATOM   2056  HD3 ARG B  41      17.435  13.781 -21.299  1.00 40.52           H  
ATOM   2057  NE  ARG B  41      19.016  15.129 -21.695  1.00 40.52           N  
ATOM   2058  HE  ARG B  41      20.001  15.048 -21.900  1.00 40.52           H  
ATOM   2059  NH1 ARG B  41      17.096  16.354 -22.000  1.00 40.52           N  
ATOM   2060 HH11 ARG B  41      16.599  15.676 -21.441  1.00 40.52           H  
ATOM   2061 HH12 ARG B  41      16.609  17.137 -22.412  1.00 40.52           H  
ATOM   2062  NH2 ARG B  41      19.001  17.039 -22.940  1.00 40.52           N  
ATOM   2063 HH21 ARG B  41      19.982  16.907 -23.141  1.00 40.52           H  
ATOM   2064 HH22 ARG B  41      18.500  17.814 -23.350  1.00 40.52           H  
ATOM   2065  CZ  ARG B  41      18.371  16.166 -22.204  1.00 40.52           C  
ATOM   2066  N   ASN B  42      20.020   8.936 -18.177  1.00 39.06           N  
ATOM   2067  H   ASN B  42      20.967   9.063 -18.505  1.00 39.06           H  
ATOM   2068  CA  ASN B  42      19.841   8.117 -16.972  1.00 39.06           C  
ATOM   2069  HA  ASN B  42      19.208   7.264 -17.218  1.00 39.06           H  
ATOM   2070  C   ASN B  42      19.138   8.902 -15.845  1.00 39.06           C  
ATOM   2071  CB  ASN B  42      21.229   7.583 -16.546  1.00 39.06           C  
ATOM   2072  HB2 ASN B  42      21.852   8.406 -16.196  1.00 39.06           H  
ATOM   2073  HB3 ASN B  42      21.713   7.115 -17.402  1.00 39.06           H  
ATOM   2074  O   ASN B  42      19.771   9.383 -14.909  1.00 39.06           O  
ATOM   2075  CG  ASN B  42      21.149   6.536 -15.445  1.00 39.06           C  
ATOM   2076  ND2 ASN B  42      22.265   6.012 -14.999  1.00 39.06           N  
ATOM   2077 HD21 ASN B  42      23.168   6.351 -15.298  1.00 39.06           H  
ATOM   2078 HD22 ASN B  42      22.129   5.428 -14.187  1.00 39.06           H  
ATOM   2079  OD1 ASN B  42      20.089   6.143 -15.005  1.00 39.06           O  
ATOM   2080  N   GLY B  43      17.832   9.127 -15.958  1.00 42.25           N  
ATOM   2081  H   GLY B  43      17.364   8.769 -16.778  1.00 42.25           H  
ATOM   2082  CA  GLY B  43      17.043   9.381 -14.762  1.00 42.25           C  
ATOM   2083  HA2 GLY B  43      16.031   9.681 -15.034  1.00 42.25           H  
ATOM   2084  HA3 GLY B  43      17.502  10.156 -14.148  1.00 42.25           H  
ATOM   2085  C   GLY B  43      16.977   8.070 -13.992  1.00 42.25           C  
ATOM   2086  O   GLY B  43      16.377   7.130 -14.508  1.00 42.25           O  
ATOM   2087  N   ASP B  44      17.574   8.017 -12.798  1.00 39.65           N  
ATOM   2088  H   ASP B  44      18.203   8.764 -12.539  1.00 39.65           H  
ATOM   2089  CA  ASP B  44      17.443   6.907 -11.848  1.00 39.65           C  
ATOM   2090  HA  ASP B  44      17.758   5.982 -12.330  1.00 39.65           H  
ATOM   2091  C   ASP B  44      15.968   6.766 -11.430  1.00 39.65           C  
ATOM   2092  CB  ASP B  44      18.327   7.130 -10.602  1.00 39.65           C  
ATOM   2093  HB2 ASP B  44      18.113   8.115 -10.188  1.00 39.65           H  
ATOM   2094  HB3 ASP B  44      18.053   6.390  -9.850  1.00 39.65           H  
ATOM   2095  O   ASP B  44      15.550   7.166 -10.341  1.00 39.65           O  
ATOM   2096  CG  ASP B  44      19.834   6.990 -10.832  1.00 39.65           C  
ATOM   2097  OD1 ASP B  44      20.248   5.984 -11.446  1.00 39.65           O  
ATOM   2098  OD2 ASP B  44      20.564   7.880 -10.338  1.00 39.65           O  
ATOM   2099  N   VAL B  45      15.124   6.216 -12.303  1.00 44.56           N  
ATOM   2100  H   VAL B  45      15.486   5.999 -13.220  1.00 44.56           H  
ATOM   2101  CA  VAL B  45      13.865   5.624 -11.870  1.00 44.56           C  
ATOM   2102  HA  VAL B  45      13.301   6.344 -11.276  1.00 44.56           H  
ATOM   2103  C   VAL B  45      14.299   4.468 -10.991  1.00 44.56           C  
ATOM   2104  CB  VAL B  45      12.996   5.150 -13.051  1.00 44.56           C  
ATOM   2105  HB  VAL B  45      13.551   4.434 -13.658  1.00 44.56           H  
ATOM   2106  O   VAL B  45      14.778   3.463 -11.510  1.00 44.56           O  
ATOM   2107  CG1 VAL B  45      11.708   4.480 -12.548  1.00 44.56           C  
ATOM   2108 HG11 VAL B  45      11.095   4.181 -13.398  1.00 44.56           H  
ATOM   2109 HG12 VAL B  45      11.952   3.587 -11.974  1.00 44.56           H  
ATOM   2110 HG13 VAL B  45      11.146   5.171 -11.919  1.00 44.56           H  
ATOM   2111  CG2 VAL B  45      12.594   6.330 -13.946  1.00 44.56           C  
ATOM   2112 HG21 VAL B  45      13.487   6.787 -14.373  1.00 44.56           H  
ATOM   2113 HG22 VAL B  45      11.968   5.975 -14.765  1.00 44.56           H  
ATOM   2114 HG23 VAL B  45      12.052   7.076 -13.366  1.00 44.56           H  
ATOM   2115  N   SER B  46      14.199   4.628  -9.669  1.00 46.81           N  
ATOM   2116  H   SER B  46      13.987   5.548  -9.308  1.00 46.81           H  
ATOM   2117  CA  SER B  46      14.462   3.548  -8.723  1.00 46.81           C  
ATOM   2118  HA  SER B  46      15.509   3.253  -8.796  1.00 46.81           H  
ATOM   2119  C   SER B  46      13.581   2.368  -9.123  1.00 46.81           C  
ATOM   2120  CB  SER B  46      14.170   3.981  -7.281  1.00 46.81           C  
ATOM   2121  HB2 SER B  46      13.100   4.145  -7.154  1.00 46.81           H  
ATOM   2122  HB3 SER B  46      14.484   3.190  -6.600  1.00 46.81           H  
ATOM   2123  O   SER B  46      12.375   2.363  -8.872  1.00 46.81           O  
ATOM   2124  OG  SER B  46      14.852   5.179  -6.959  1.00 46.81           O  
ATOM   2125  HG  SER B  46      15.715   5.181  -7.378  1.00 46.81           H  
ATOM   2126  N   GLN B  47      14.165   1.409  -9.840  1.00 49.24           N  
ATOM   2127  H   GLN B  47      15.111   1.564 -10.159  1.00 49.24           H  
ATOM   2128  CA  GLN B  47      13.476   0.224 -10.308  1.00 49.24           C  
ATOM   2129  HA  GLN B  47      12.532   0.516 -10.768  1.00 49.24           H  
ATOM   2130  C   GLN B  47      13.196  -0.610  -9.065  1.00 49.24           C  
ATOM   2131  CB  GLN B  47      14.335  -0.492 -11.365  1.00 49.24           C  
ATOM   2132  HB2 GLN B  47      15.267  -0.828 -10.911  1.00 49.24           H  
ATOM   2133  HB3 GLN B  47      14.579   0.215 -12.157  1.00 49.24           H  
ATOM   2134  O   GLN B  47      14.067  -1.312  -8.558  1.00 49.24           O  
ATOM   2135  CG  GLN B  47      13.610  -1.692 -11.992  1.00 49.24           C  
ATOM   2136  HG2 GLN B  47      13.353  -2.416 -11.219  1.00 49.24           H  
ATOM   2137  HG3 GLN B  47      12.688  -1.348 -12.461  1.00 49.24           H  
ATOM   2138  CD  GLN B  47      14.480  -2.396 -13.030  1.00 49.24           C  
ATOM   2139  NE2 GLN B  47      14.047  -2.504 -14.265  1.00 49.24           N  
ATOM   2140 HE21 GLN B  47      14.667  -2.996 -14.893  1.00 49.24           H  
ATOM   2141 HE22 GLN B  47      13.155  -2.125 -14.550  1.00 49.24           H  
ATOM   2142  OE1 GLN B  47      15.562  -2.874 -12.752  1.00 49.24           O  
ATOM   2143  N   PHE B  48      11.990  -0.482  -8.519  1.00 51.79           N  
ATOM   2144  H   PHE B  48      11.351   0.207  -8.888  1.00 51.79           H  
ATOM   2145  CA  PHE B  48      11.559  -1.387  -7.469  1.00 51.79           C  
ATOM   2146  HA  PHE B  48      12.301  -1.356  -6.672  1.00 51.79           H  
ATOM   2147  C   PHE B  48      11.490  -2.791  -8.074  1.00 51.79           C  
ATOM   2148  CB  PHE B  48      10.214  -0.955  -6.889  1.00 51.79           C  
ATOM   2149  HB2 PHE B  48       9.741  -1.823  -6.428  1.00 51.79           H  
ATOM   2150  HB3 PHE B  48       9.556  -0.618  -7.689  1.00 51.79           H  
ATOM   2151  O   PHE B  48      10.827  -2.965  -9.103  1.00 51.79           O  
ATOM   2152  CG  PHE B  48      10.344   0.127  -5.842  1.00 51.79           C  
ATOM   2153  CD1 PHE B  48      10.285  -0.217  -4.482  1.00 51.79           C  
ATOM   2154  HD1 PHE B  48      10.149  -1.246  -4.185  1.00 51.79           H  
ATOM   2155  CD2 PHE B  48      10.500   1.475  -6.216  1.00 51.79           C  
ATOM   2156  HD2 PHE B  48      10.547   1.745  -7.261  1.00 51.79           H  
ATOM   2157  CE1 PHE B  48      10.321   0.790  -3.510  1.00 51.79           C  
ATOM   2158  HE1 PHE B  48      10.161   0.524  -2.475  1.00 51.79           H  
ATOM   2159  CE2 PHE B  48      10.611   2.475  -5.235  1.00 51.79           C  
ATOM   2160  HE2 PHE B  48      10.752   3.505  -5.529  1.00 51.79           H  
ATOM   2161  CZ  PHE B  48      10.516   2.133  -3.877  1.00 51.79           C  
ATOM   2162  HZ  PHE B  48      10.564   2.903  -3.120  1.00 51.79           H  
ATOM   2163  N   PRO B  49      12.154  -3.792  -7.475  1.00 62.74           N  
ATOM   2164  CA  PRO B  49      12.058  -5.154  -7.965  1.00 62.74           C  
ATOM   2165  HA  PRO B  49      12.348  -5.198  -9.015  1.00 62.74           H  
ATOM   2166  C   PRO B  49      10.605  -5.620  -7.814  1.00 62.74           C  
ATOM   2167  CB  PRO B  49      13.062  -5.957  -7.130  1.00 62.74           C  
ATOM   2168  HB2 PRO B  49      12.728  -6.980  -6.956  1.00 62.74           H  
ATOM   2169  HB3 PRO B  49      14.028  -5.957  -7.635  1.00 62.74           H  
ATOM   2170  O   PRO B  49      10.098  -5.762  -6.702  1.00 62.74           O  
ATOM   2171  CG  PRO B  49      13.176  -5.167  -5.825  1.00 62.74           C  
ATOM   2172  HG2 PRO B  49      14.147  -5.308  -5.350  1.00 62.74           H  
ATOM   2173  HG3 PRO B  49      12.373  -5.460  -5.148  1.00 62.74           H  
ATOM   2174  CD  PRO B  49      12.969  -3.722  -6.270  1.00 62.74           C  
ATOM   2175  HD2 PRO B  49      13.930  -3.268  -6.510  1.00 62.74           H  
ATOM   2176  HD3 PRO B  49      12.471  -3.163  -5.478  1.00 62.74           H  
ATOM   2177  N   TYR B  50       9.913  -5.827  -8.935  1.00 65.50           N  
ATOM   2178  H   TYR B  50      10.355  -5.625  -9.821  1.00 65.50           H  
ATOM   2179  CA  TYR B  50       8.600  -6.464  -8.945  1.00 65.50           C  
ATOM   2180  HA  TYR B  50       8.089  -6.234  -8.010  1.00 65.50           H  
ATOM   2181  C   TYR B  50       8.785  -7.979  -9.032  1.00 65.50           C  
ATOM   2182  CB  TYR B  50       7.729  -5.920 -10.084  1.00 65.50           C  
ATOM   2183  HB2 TYR B  50       8.187  -6.170 -11.041  1.00 65.50           H  
ATOM   2184  HB3 TYR B  50       7.692  -4.833 -10.010  1.00 65.50           H  
ATOM   2185  O   TYR B  50       9.443  -8.477  -9.943  1.00 65.50           O  
ATOM   2186  CG  TYR B  50       6.308  -6.457 -10.045  1.00 65.50           C  
ATOM   2187  CD1 TYR B  50       5.939  -7.550 -10.851  1.00 65.50           C  
ATOM   2188  HD1 TYR B  50       6.666  -7.998 -11.513  1.00 65.50           H  
ATOM   2189  CD2 TYR B  50       5.365  -5.879  -9.173  1.00 65.50           C  
ATOM   2190  HD2 TYR B  50       5.654  -5.044  -8.552  1.00 65.50           H  
ATOM   2191  CE1 TYR B  50       4.627  -8.061 -10.798  1.00 65.50           C  
ATOM   2192  HE1 TYR B  50       4.335  -8.894 -11.421  1.00 65.50           H  
ATOM   2193  CE2 TYR B  50       4.053  -6.387  -9.112  1.00 65.50           C  
ATOM   2194  HE2 TYR B  50       3.334  -5.940  -8.441  1.00 65.50           H  
ATOM   2195  OH  TYR B  50       2.413  -7.965  -9.866  1.00 65.50           O  
ATOM   2196  HH  TYR B  50       1.886  -7.472  -9.233  1.00 65.50           H  
ATOM   2197  CZ  TYR B  50       3.682  -7.481  -9.926  1.00 65.50           C  
ATOM   2198  N   VAL B  51       8.201  -8.709  -8.082  1.00 75.51           N  
ATOM   2199  H   VAL B  51       7.655  -8.232  -7.379  1.00 75.51           H  
ATOM   2200  CA  VAL B  51       8.253 -10.174  -8.021  1.00 75.51           C  
ATOM   2201  HA  VAL B  51       8.833 -10.557  -8.860  1.00 75.51           H  
ATOM   2202  C   VAL B  51       6.831 -10.706  -8.145  1.00 75.51           C  
ATOM   2203  CB  VAL B  51       8.928 -10.658  -6.721  1.00 75.51           C  
ATOM   2204  HB  VAL B  51       8.348 -10.313  -5.866  1.00 75.51           H  
ATOM   2205  O   VAL B  51       5.969 -10.366  -7.333  1.00 75.51           O  
ATOM   2206  CG1 VAL B  51       9.004 -12.191  -6.671  1.00 75.51           C  
ATOM   2207 HG11 VAL B  51       9.539 -12.566  -7.543  1.00 75.51           H  
ATOM   2208 HG12 VAL B  51       9.527 -12.506  -5.768  1.00 75.51           H  
ATOM   2209 HG13 VAL B  51       8.002 -12.621  -6.653  1.00 75.51           H  
ATOM   2210  CG2 VAL B  51      10.358 -10.117  -6.581  1.00 75.51           C  
ATOM   2211 HG21 VAL B  51      10.787 -10.446  -5.634  1.00 75.51           H  
ATOM   2212 HG22 VAL B  51      10.978 -10.476  -7.402  1.00 75.51           H  
ATOM   2213 HG23 VAL B  51      10.356  -9.027  -6.590  1.00 75.51           H  
ATOM   2214  N   GLU B  52       6.578 -11.557  -9.139  1.00 79.79           N  
ATOM   2215  H   GLU B  52       7.325 -11.821  -9.765  1.00 79.79           H  
ATOM   2216  CA  GLU B  52       5.297 -12.250  -9.280  1.00 79.79           C  
ATOM   2217  HA  GLU B  52       4.548 -11.716  -8.696  1.00 79.79           H  
ATOM   2218  C   GLU B  52       5.403 -13.671  -8.730  1.00 79.79           C  
ATOM   2219  CB  GLU B  52       4.801 -12.233 -10.730  1.00 79.79           C  
ATOM   2220  HB2 GLU B  52       5.461 -12.846 -11.344  1.00 79.79           H  
ATOM   2221  HB3 GLU B  52       4.803 -11.200 -11.075  1.00 79.79           H  
ATOM   2222  O   GLU B  52       6.223 -14.484  -9.155  1.00 79.79           O  
ATOM   2223  CG  GLU B  52       3.372 -12.771 -10.859  1.00 79.79           C  
ATOM   2224  HG2 GLU B  52       3.363 -13.827 -10.588  1.00 79.79           H  
ATOM   2225  HG3 GLU B  52       2.738 -12.244 -10.146  1.00 79.79           H  
ATOM   2226  CD  GLU B  52       2.777 -12.611 -12.267  1.00 79.79           C  
ATOM   2227  OE1 GLU B  52       1.564 -12.913 -12.381  1.00 79.79           O  
ATOM   2228  OE2 GLU B  52       3.506 -12.216 -13.202  1.00 79.79           O  
ATOM   2229  N   PHE B  53       4.534 -14.004  -7.779  1.00 80.79           N  
ATOM   2230  H   PHE B  53       3.902 -13.297  -7.429  1.00 80.79           H  
ATOM   2231  CA  PHE B  53       4.514 -15.332  -7.178  1.00 80.79           C  
ATOM   2232  HA  PHE B  53       5.539 -15.692  -7.087  1.00 80.79           H  
ATOM   2233  C   PHE B  53       3.750 -16.315  -8.061  1.00 80.79           C  
ATOM   2234  CB  PHE B  53       3.926 -15.251  -5.768  1.00 80.79           C  
ATOM   2235  HB2 PHE B  53       3.872 -16.256  -5.350  1.00 80.79           H  
ATOM   2236  HB3 PHE B  53       2.913 -14.851  -5.814  1.00 80.79           H  
ATOM   2237  O   PHE B  53       2.528 -16.423  -7.990  1.00 80.79           O  
ATOM   2238  CG  PHE B  53       4.765 -14.401  -4.846  1.00 80.79           C  
ATOM   2239  CD1 PHE B  53       5.952 -14.927  -4.304  1.00 80.79           C  
ATOM   2240  HD1 PHE B  53       6.251 -15.941  -4.524  1.00 80.79           H  
ATOM   2241  CD2 PHE B  53       4.401 -13.067  -4.587  1.00 80.79           C  
ATOM   2242  HD2 PHE B  53       3.512 -12.645  -5.032  1.00 80.79           H  
ATOM   2243  CE1 PHE B  53       6.773 -14.120  -3.498  1.00 80.79           C  
ATOM   2244  HE1 PHE B  53       7.694 -14.514  -3.095  1.00 80.79           H  
ATOM   2245  CE2 PHE B  53       5.210 -12.269  -3.761  1.00 80.79           C  
ATOM   2246  HE2 PHE B  53       4.943 -11.239  -3.576  1.00 80.79           H  
ATOM   2247  CZ  PHE B  53       6.394 -12.795  -3.215  1.00 80.79           C  
ATOM   2248  HZ  PHE B  53       7.028 -12.172  -2.602  1.00 80.79           H  
ATOM   2249  N   THR B  54       4.441 -17.110  -8.863  1.00 81.65           N  
ATOM   2250  H   THR B  54       5.444 -17.006  -8.915  1.00 81.65           H  
ATOM   2251  CA  THR B  54       3.783 -18.140  -9.684  1.00 81.65           C  
ATOM   2252  HA  THR B  54       2.731 -17.881  -9.808  1.00 81.65           H  
ATOM   2253  C   THR B  54       3.834 -19.507  -9.010  1.00 81.65           C  
ATOM   2254  CB  THR B  54       4.354 -18.191 -11.099  1.00 81.65           C  
ATOM   2255  HB  THR B  54       3.746 -18.881 -11.684  1.00 81.65           H  
ATOM   2256  O   THR B  54       4.741 -19.743  -8.226  1.00 81.65           O  
ATOM   2257  CG2 THR B  54       4.326 -16.830 -11.791  1.00 81.65           C  
ATOM   2258 HG21 THR B  54       3.300 -16.470 -11.862  1.00 81.65           H  
ATOM   2259 HG22 THR B  54       4.730 -16.922 -12.800  1.00 81.65           H  
ATOM   2260 HG23 THR B  54       4.911 -16.091 -11.244  1.00 81.65           H  
ATOM   2261  OG1 THR B  54       5.656 -18.689 -11.071  1.00 81.65           O  
ATOM   2262  HG1 THR B  54       6.263 -17.946 -11.071  1.00 81.65           H  
ATOM   2263  N   GLY B  55       2.859 -20.384  -9.320  1.00 78.43           N  
ATOM   2264  H   GLY B  55       2.142 -20.044  -9.945  1.00 78.43           H  
ATOM   2265  CA  GLY B  55       2.826 -21.830  -9.024  1.00 78.43           C  
ATOM   2266  HA2 GLY B  55       2.401 -22.339  -9.889  1.00 78.43           H  
ATOM   2267  HA3 GLY B  55       3.864 -22.158  -8.977  1.00 78.43           H  
ATOM   2268  C   GLY B  55       2.023 -22.319  -7.781  1.00 78.43           C  
ATOM   2269  O   GLY B  55       1.007 -21.725  -7.436  1.00 78.43           O  
ATOM   2270  N   ARG B  56       2.411 -23.454  -7.160  1.00 84.59           N  
ATOM   2271  H   ARG B  56       3.309 -23.817  -7.445  1.00 84.59           H  
ATOM   2272  CA  ARG B  56       1.756 -24.191  -6.035  1.00 84.59           C  
ATOM   2273  HA  ARG B  56       0.706 -24.336  -6.291  1.00 84.59           H  
ATOM   2274  C   ARG B  56       1.750 -23.515  -4.651  1.00 84.59           C  
ATOM   2275  CB  ARG B  56       2.406 -25.574  -5.849  1.00 84.59           C  
ATOM   2276  HB2 ARG B  56       3.428 -25.475  -5.484  1.00 84.59           H  
ATOM   2277  HB3 ARG B  56       1.847 -26.113  -5.084  1.00 84.59           H  
ATOM   2278  O   ARG B  56       0.687 -23.364  -4.050  1.00 84.59           O  
ATOM   2279  CG  ARG B  56       2.403 -26.407  -7.123  1.00 84.59           C  
ATOM   2280  HG2 ARG B  56       2.921 -25.892  -7.933  1.00 84.59           H  
ATOM   2281  HG3 ARG B  56       1.369 -26.590  -7.416  1.00 84.59           H  
ATOM   2282  CD  ARG B  56       3.114 -27.722  -6.852  1.00 84.59           C  
ATOM   2283  HD2 ARG B  56       2.796 -28.123  -5.889  1.00 84.59           H  
ATOM   2284  HD3 ARG B  56       4.191 -27.556  -6.830  1.00 84.59           H  
ATOM   2285  NE  ARG B  56       2.750 -28.656  -7.904  1.00 84.59           N  
ATOM   2286  HE  ARG B  56       2.157 -28.316  -8.648  1.00 84.59           H  
ATOM   2287  NH1 ARG B  56       3.982 -30.467  -7.215  1.00 84.59           N  
ATOM   2288 HH11 ARG B  56       4.158 -31.460  -7.268  1.00 84.59           H  
ATOM   2289 HH12 ARG B  56       4.606 -29.867  -6.695  1.00 84.59           H  
ATOM   2290  NH2 ARG B  56       2.279 -30.659  -8.658  1.00 84.59           N  
ATOM   2291 HH21 ARG B  56       2.518 -31.626  -8.822  1.00 84.59           H  
ATOM   2292 HH22 ARG B  56       1.562 -30.242  -9.235  1.00 84.59           H  
ATOM   2293  CZ  ARG B  56       3.031 -29.927  -7.920  1.00 84.59           C  
ATOM   2294  N   ASP B  57       2.897 -23.089  -4.150  1.00 89.29           N  
ATOM   2295  H   ASP B  57       3.738 -23.401  -4.613  1.00 89.29           H  
ATOM   2296  CA  ASP B  57       3.123 -22.238  -2.972  1.00 89.29           C  
ATOM   2297  HA  ASP B  57       2.623 -22.702  -2.122  1.00 89.29           H  
ATOM   2298  C   ASP B  57       2.575 -20.804  -3.105  1.00 89.29           C  
ATOM   2299  CB  ASP B  57       4.627 -22.181  -2.642  1.00 89.29           C  
ATOM   2300  HB2 ASP B  57       4.765 -21.650  -1.700  1.00 89.29           H  
ATOM   2301  HB3 ASP B  57       5.143 -21.619  -3.420  1.00 89.29           H  
ATOM   2302  O   ASP B  57       2.793 -19.984  -2.218  1.00 89.29           O  
ATOM   2303  CG  ASP B  57       5.265 -23.562  -2.503  1.00 89.29           C  
ATOM   2304  OD1 ASP B  57       4.525 -24.501  -2.126  1.00 89.29           O  
ATOM   2305  OD2 ASP B  57       6.464 -23.671  -2.829  1.00 89.29           O  
ATOM   2306  N   SER B  58       1.832 -20.478  -4.168  1.00 91.95           N  
ATOM   2307  H   SER B  58       1.676 -21.164  -4.892  1.00 91.95           H  
ATOM   2308  CA  SER B  58       1.092 -19.222  -4.270  1.00 91.95           C  
ATOM   2309  HA  SER B  58       1.215 -18.684  -3.330  1.00 91.95           H  
ATOM   2310  C   SER B  58      -0.407 -19.452  -4.413  1.00 91.95           C  
ATOM   2311  CB  SER B  58       1.680 -18.297  -5.342  1.00 91.95           C  
ATOM   2312  HB2 SER B  58       2.768 -18.351  -5.293  1.00 91.95           H  
ATOM   2313  HB3 SER B  58       1.388 -17.273  -5.112  1.00 91.95           H  
ATOM   2314  O   SER B  58      -0.881 -20.476  -4.918  1.00 91.95           O  
ATOM   2315  OG  SER B  58       1.261 -18.583  -6.663  1.00 91.95           O  
ATOM   2316  HG  SER B  58       1.743 -17.953  -7.204  1.00 91.95           H  
ATOM   2317  N   VAL B  59      -1.177 -18.486  -3.928  1.00 91.64           N  
ATOM   2318  H   VAL B  59      -0.718 -17.676  -3.537  1.00 91.64           H  
ATOM   2319  CA  VAL B  59      -2.631 -18.416  -4.096  1.00 91.64           C  
ATOM   2320  HA  VAL B  59      -2.967 -19.269  -4.685  1.00 91.64           H  
ATOM   2321  C   VAL B  59      -2.981 -17.171  -4.887  1.00 91.64           C  
ATOM   2322  CB  VAL B  59      -3.388 -18.455  -2.756  1.00 91.64           C  
ATOM   2323  HB  VAL B  59      -4.451 -18.325  -2.962  1.00 91.64           H  
ATOM   2324  O   VAL B  59      -2.281 -16.164  -4.814  1.00 91.64           O  
ATOM   2325  CG1 VAL B  59      -3.215 -19.819  -2.103  1.00 91.64           C  
ATOM   2326 HG11 VAL B  59      -3.597 -20.574  -2.790  1.00 91.64           H  
ATOM   2327 HG12 VAL B  59      -2.161 -19.995  -1.889  1.00 91.64           H  
ATOM   2328 HG13 VAL B  59      -3.786 -19.855  -1.175  1.00 91.64           H  
ATOM   2329  CG2 VAL B  59      -2.963 -17.381  -1.756  1.00 91.64           C  
ATOM   2330 HG21 VAL B  59      -3.538 -17.473  -0.835  1.00 91.64           H  
ATOM   2331 HG22 VAL B  59      -3.165 -16.395  -2.176  1.00 91.64           H  
ATOM   2332 HG23 VAL B  59      -1.901 -17.463  -1.523  1.00 91.64           H  
ATOM   2333  N   THR B  60      -4.069 -17.224  -5.649  1.00 90.98           N  
ATOM   2334  H   THR B  60      -4.645 -18.054  -5.638  1.00 90.98           H  
ATOM   2335  CA  THR B  60      -4.647 -16.030  -6.280  1.00 90.98           C  
ATOM   2336  HA  THR B  60      -3.949 -15.605  -7.001  1.00 90.98           H  
ATOM   2337  C   THR B  60      -4.948 -14.991  -5.208  1.00 90.98           C  
ATOM   2338  CB  THR B  60      -5.960 -16.380  -6.991  1.00 90.98           C  
ATOM   2339  HB  THR B  60      -6.461 -15.463  -7.302  1.00 90.98           H  
ATOM   2340  O   THR B  60      -5.589 -15.339  -4.218  1.00 90.98           O  
ATOM   2341  CG2 THR B  60      -5.716 -17.257  -8.218  1.00 90.98           C  
ATOM   2342 HG21 THR B  60      -5.256 -18.202  -7.930  1.00 90.98           H  
ATOM   2343 HG22 THR B  60      -6.669 -17.455  -8.708  1.00 90.98           H  
ATOM   2344 HG23 THR B  60      -5.067 -16.730  -8.918  1.00 90.98           H  
ATOM   2345  OG1 THR B  60      -6.795 -17.105  -6.111  1.00 90.98           O  
ATOM   2346  HG1 THR B  60      -6.833 -16.604  -5.293  1.00 90.98           H  
ATOM   2347  N   CYS B  61      -4.519 -13.744  -5.399  1.00 89.40           N  
ATOM   2348  H   CYS B  61      -4.051 -13.518  -6.264  1.00 89.40           H  
ATOM   2349  CA  CYS B  61      -4.723 -12.667  -4.433  1.00 89.40           C  
ATOM   2350  HA  CYS B  61      -4.283 -12.945  -3.475  1.00 89.40           H  
ATOM   2351  C   CYS B  61      -6.231 -12.369  -4.254  1.00 89.40           C  
ATOM   2352  CB  CYS B  61      -3.979 -11.431  -4.959  1.00 89.40           C  
ATOM   2353  HB2 CYS B  61      -2.911 -11.636  -5.027  1.00 89.40           H  
ATOM   2354  HB3 CYS B  61      -4.326 -11.245  -5.976  1.00 89.40           H  
ATOM   2355  O   CYS B  61      -6.843 -11.792  -5.162  1.00 89.40           O  
ATOM   2356  SG  CYS B  61      -4.246  -9.929  -3.981  1.00 89.40           S  
ATOM   2357  N   PRO B  62      -6.867 -12.692  -3.105  1.00 88.29           N  
ATOM   2358  CA  PRO B  62      -8.312 -12.487  -2.957  1.00 88.29           C  
ATOM   2359  HA  PRO B  62      -8.822 -13.003  -3.770  1.00 88.29           H  
ATOM   2360  C   PRO B  62      -8.715 -11.008  -2.982  1.00 88.29           C  
ATOM   2361  CB  PRO B  62      -8.686 -13.155  -1.628  1.00 88.29           C  
ATOM   2362  HB2 PRO B  62      -9.675 -13.610  -1.672  1.00 88.29           H  
ATOM   2363  HB3 PRO B  62      -8.636 -12.431  -0.814  1.00 88.29           H  
ATOM   2364  O   PRO B  62      -9.825 -10.662  -3.381  1.00 88.29           O  
ATOM   2365  CG  PRO B  62      -7.591 -14.204  -1.435  1.00 88.29           C  
ATOM   2366  HG2 PRO B  62      -7.791 -15.078  -2.055  1.00 88.29           H  
ATOM   2367  HG3 PRO B  62      -7.471 -14.484  -0.388  1.00 88.29           H  
ATOM   2368  CD  PRO B  62      -6.372 -13.462  -1.963  1.00 88.29           C  
ATOM   2369  HD2 PRO B  62      -6.035 -12.800  -1.166  1.00 88.29           H  
ATOM   2370  HD3 PRO B  62      -5.570 -14.158  -2.207  1.00 88.29           H  
ATOM   2371  N   THR B  63      -7.806 -10.119  -2.576  1.00 89.15           N  
ATOM   2372  H   THR B  63      -6.921 -10.462  -2.232  1.00 89.15           H  
ATOM   2373  CA  THR B  63      -8.044  -8.670  -2.504  1.00 89.15           C  
ATOM   2374  HA  THR B  63      -9.104  -8.502  -2.312  1.00 89.15           H  
ATOM   2375  C   THR B  63      -7.713  -7.939  -3.809  1.00 89.15           C  
ATOM   2376  CB  THR B  63      -7.271  -8.047  -1.333  1.00 89.15           C  
ATOM   2377  HB  THR B  63      -7.594  -7.014  -1.201  1.00 89.15           H  
ATOM   2378  O   THR B  63      -8.038  -6.762  -3.950  1.00 89.15           O  
ATOM   2379  CG2 THR B  63      -7.475  -8.797  -0.014  1.00 89.15           C  
ATOM   2380 HG21 THR B  63      -7.145  -9.833  -0.092  1.00 89.15           H  
ATOM   2381 HG22 THR B  63      -6.891  -8.325   0.776  1.00 89.15           H  
ATOM   2382 HG23 THR B  63      -8.529  -8.775   0.261  1.00 89.15           H  
ATOM   2383  OG1 THR B  63      -5.900  -8.058  -1.620  1.00 89.15           O  
ATOM   2384  HG1 THR B  63      -5.422  -7.980  -0.791  1.00 89.15           H  
ATOM   2385  N   CYS B  64      -7.116  -8.623  -4.784  1.00 88.66           N  
ATOM   2386  H   CYS B  64      -6.859  -9.584  -4.611  1.00 88.66           H  
ATOM   2387  CA  CYS B  64      -6.736  -8.061  -6.077  1.00 88.66           C  
ATOM   2388  HA  CYS B  64      -6.680  -6.975  -6.001  1.00 88.66           H  
ATOM   2389  C   CYS B  64      -7.765  -8.392  -7.173  1.00 88.66           C  
ATOM   2390  CB  CYS B  64      -5.346  -8.566  -6.451  1.00 88.66           C  
ATOM   2391  HB2 CYS B  64      -5.464  -9.631  -6.653  1.00 88.66           H  
ATOM   2392  HB3 CYS B  64      -5.045  -8.091  -7.384  1.00 88.66           H  
ATOM   2393  O   CYS B  64      -7.459  -8.331  -8.353  1.00 88.66           O  
ATOM   2394  SG  CYS B  64      -3.982  -8.374  -5.269  1.00 88.66           S  
ATOM   2395  N   GLN B  65      -8.996  -8.778  -6.810  1.00 82.77           N  
ATOM   2396  H   GLN B  65      -9.204  -8.839  -5.824  1.00 82.77           H  
ATOM   2397  CA  GLN B  65     -10.025  -9.201  -7.777  1.00 82.77           C  
ATOM   2398  HA  GLN B  65     -10.864  -9.596  -7.204  1.00 82.77           H  
ATOM   2399  C   GLN B  65      -9.551 -10.366  -8.671  1.00 82.77           C  
ATOM   2400  CB  GLN B  65     -10.554  -7.997  -8.586  1.00 82.77           C  
ATOM   2401  HB2 GLN B  65     -11.338  -8.340  -9.260  1.00 82.77           H  
ATOM   2402  HB3 GLN B  65      -9.751  -7.584  -9.197  1.00 82.77           H  
ATOM   2403  O   GLN B  65      -9.868 -10.430  -9.855  1.00 82.77           O  
ATOM   2404  CG  GLN B  65     -11.140  -6.886  -7.705  1.00 82.77           C  
ATOM   2405  HG2 GLN B  65     -10.423  -6.594  -6.937  1.00 82.77           H  
ATOM   2406  HG3 GLN B  65     -12.042  -7.251  -7.214  1.00 82.77           H  
ATOM   2407  CD  GLN B  65     -11.489  -5.655  -8.530  1.00 82.77           C  
ATOM   2408  NE2 GLN B  65     -10.644  -4.648  -8.555  1.00 82.77           N  
ATOM   2409 HE21 GLN B  65     -10.882  -3.904  -9.195  1.00 82.77           H  
ATOM   2410 HE22 GLN B  65      -9.725  -4.738  -8.147  1.00 82.77           H  
ATOM   2411  OE1 GLN B  65     -12.528  -5.568  -9.156  1.00 82.77           O  
ATOM   2412  N   GLY B  66      -8.759 -11.282  -8.101  1.00 83.07           N  
ATOM   2413  H   GLY B  66      -8.483 -11.154  -7.138  1.00 83.07           H  
ATOM   2414  CA  GLY B  66      -8.194 -12.426  -8.819  1.00 83.07           C  
ATOM   2415  HA2 GLY B  66      -8.961 -12.862  -9.459  1.00 83.07           H  
ATOM   2416  HA3 GLY B  66      -7.881 -13.177  -8.093  1.00 83.07           H  
ATOM   2417  C   GLY B  66      -6.987 -12.096  -9.698  1.00 83.07           C  
ATOM   2418  O   GLY B  66      -6.388 -13.023 -10.242  1.00 83.07           O  
ATOM   2419  N   THR B  67      -6.595 -10.823  -9.819  1.00 81.33           N  
ATOM   2420  H   THR B  67      -7.098 -10.084  -9.348  1.00 81.33           H  
ATOM   2421  CA  THR B  67      -5.341 -10.463 -10.483  1.00 81.33           C  
ATOM   2422  HA  THR B  67      -5.228 -11.112 -11.351  1.00 81.33           H  
ATOM   2423  C   THR B  67      -4.165 -10.741  -9.553  1.00 81.33           C  
ATOM   2424  CB  THR B  67      -5.315  -9.022 -11.021  1.00 81.33           C  
ATOM   2425  HB  THR B  67      -4.450  -8.925 -11.676  1.00 81.33           H  
ATOM   2426  O   THR B  67      -4.236 -10.534  -8.345  1.00 81.33           O  
ATOM   2427  CG2 THR B  67      -6.566  -8.678 -11.831  1.00 81.33           C  
ATOM   2428 HG21 THR B  67      -7.444  -8.658 -11.185  1.00 81.33           H  
ATOM   2429 HG22 THR B  67      -6.443  -7.701 -12.298  1.00 81.33           H  
ATOM   2430 HG23 THR B  67      -6.713  -9.423 -12.612  1.00 81.33           H  
ATOM   2431  OG1 THR B  67      -5.193  -8.064 -10.004  1.00 81.33           O  
ATOM   2432  HG1 THR B  67      -5.295  -7.198 -10.406  1.00 81.33           H  
ATOM   2433  N   GLY B  68      -3.071 -11.254 -10.104  1.00 83.06           N  
ATOM   2434  H   GLY B  68      -3.049 -11.432 -11.098  1.00 83.06           H  
ATOM   2435  CA  GLY B  68      -1.880 -11.561  -9.326  1.00 83.06           C  
ATOM   2436  HA2 GLY B  68      -1.076 -11.832 -10.011  1.00 83.06           H  
ATOM   2437  HA3 GLY B  68      -1.565 -10.666  -8.789  1.00 83.06           H  
ATOM   2438  C   GLY B  68      -2.049 -12.693  -8.308  1.00 83.06           C  
ATOM   2439  O   GLY B  68      -3.118 -13.266  -8.054  1.00 83.06           O  
ATOM   2440  N   ARG B  69      -0.918 -13.042  -7.715  1.00 88.45           N  
ATOM   2441  H   ARG B  69      -0.083 -12.519  -7.937  1.00 88.45           H  
ATOM   2442  CA  ARG B  69      -0.778 -14.135  -6.764  1.00 88.45           C  
ATOM   2443  HA  ARG B  69      -1.753 -14.414  -6.364  1.00 88.45           H  
ATOM   2444  C   ARG B  69       0.081 -13.675  -5.599  1.00 88.45           C  
ATOM   2445  CB  ARG B  69      -0.154 -15.329  -7.487  1.00 88.45           C  
ATOM   2446  HB2 ARG B  69       0.230 -16.031  -6.747  1.00 88.45           H  
ATOM   2447  HB3 ARG B  69       0.668 -14.943  -8.089  1.00 88.45           H  
ATOM   2448  O   ARG B  69       0.953 -12.830  -5.762  1.00 88.45           O  
ATOM   2449  CG  ARG B  69      -1.131 -16.073  -8.403  1.00 88.45           C  
ATOM   2450  HG2 ARG B  69      -1.641 -15.371  -9.063  1.00 88.45           H  
ATOM   2451  HG3 ARG B  69      -1.872 -16.580  -7.785  1.00 88.45           H  
ATOM   2452  CD  ARG B  69      -0.394 -17.098  -9.272  1.00 88.45           C  
ATOM   2453  HD2 ARG B  69       0.203 -16.560 -10.008  1.00 88.45           H  
ATOM   2454  HD3 ARG B  69       0.295 -17.682  -8.662  1.00 88.45           H  
ATOM   2455  NE  ARG B  69      -1.343 -17.988  -9.962  1.00 88.45           N  
ATOM   2456  HE  ARG B  69      -1.656 -17.674 -10.869  1.00 88.45           H  
ATOM   2457  NH1 ARG B  69      -1.477 -19.620  -8.341  1.00 88.45           N  
ATOM   2458 HH11 ARG B  69      -0.723 -19.183  -7.830  1.00 88.45           H  
ATOM   2459 HH12 ARG B  69      -1.743 -20.548  -8.043  1.00 88.45           H  
ATOM   2460  NH2 ARG B  69      -2.718 -19.775 -10.204  1.00 88.45           N  
ATOM   2461 HH21 ARG B  69      -3.008 -19.411 -11.100  1.00 88.45           H  
ATOM   2462 HH22 ARG B  69      -3.098 -20.644  -9.856  1.00 88.45           H  
ATOM   2463  CZ  ARG B  69      -1.840 -19.120  -9.494  1.00 88.45           C  
ATOM   2464  N   ILE B  70      -0.185 -14.237  -4.431  1.00 89.10           N  
ATOM   2465  H   ILE B  70      -0.895 -14.955  -4.403  1.00 89.10           H  
ATOM   2466  CA  ILE B  70       0.559 -13.973  -3.200  1.00 89.10           C  
ATOM   2467  HA  ILE B  70       1.396 -13.315  -3.434  1.00 89.10           H  
ATOM   2468  C   ILE B  70       1.140 -15.283  -2.657  1.00 89.10           C  
ATOM   2469  CB  ILE B  70      -0.320 -13.253  -2.157  1.00 89.10           C  
ATOM   2470  HB  ILE B  70       0.294 -13.115  -1.267  1.00 89.10           H  
ATOM   2471  O   ILE B  70       0.556 -16.346  -2.912  1.00 89.10           O  
ATOM   2472  CG1 ILE B  70      -1.542 -14.097  -1.739  1.00 89.10           C  
ATOM   2473 HG12 ILE B  70      -2.208 -14.237  -2.590  1.00 89.10           H  
ATOM   2474 HG13 ILE B  70      -1.197 -15.074  -1.400  1.00 89.10           H  
ATOM   2475  CG2 ILE B  70      -0.713 -11.855  -2.666  1.00 89.10           C  
ATOM   2476 HG21 ILE B  70       0.178 -11.320  -2.995  1.00 89.10           H  
ATOM   2477 HG22 ILE B  70      -1.404 -11.938  -3.505  1.00 89.10           H  
ATOM   2478 HG23 ILE B  70      -1.178 -11.278  -1.867  1.00 89.10           H  
ATOM   2479  CD1 ILE B  70      -2.337 -13.487  -0.586  1.00 89.10           C  
ATOM   2480 HD11 ILE B  70      -3.084 -14.201  -0.239  1.00 89.10           H  
ATOM   2481 HD12 ILE B  70      -2.845 -12.587  -0.931  1.00 89.10           H  
ATOM   2482 HD13 ILE B  70      -1.665 -13.238   0.236  1.00 89.10           H  
ATOM   2483  N   PRO B  71       2.250 -15.244  -1.900  1.00 89.09           N  
ATOM   2484  CA  PRO B  71       2.777 -16.433  -1.254  1.00 89.09           C  
ATOM   2485  HA  PRO B  71       3.019 -17.176  -2.014  1.00 89.09           H  
ATOM   2486  C   PRO B  71       1.749 -17.005  -0.278  1.00 89.09           C  
ATOM   2487  CB  PRO B  71       4.059 -16.032  -0.527  1.00 89.09           C  
ATOM   2488  HB2 PRO B  71       3.917 -16.104   0.551  1.00 89.09           H  
ATOM   2489  HB3 PRO B  71       4.892 -16.668  -0.826  1.00 89.09           H  
ATOM   2490  O   PRO B  71       1.144 -16.297   0.535  1.00 89.09           O  
ATOM   2491  CG  PRO B  71       4.320 -14.584  -0.924  1.00 89.09           C  
ATOM   2492  HG2 PRO B  71       5.090 -14.578  -1.695  1.00 89.09           H  
ATOM   2493  HG3 PRO B  71       4.640 -13.986  -0.071  1.00 89.09           H  
ATOM   2494  CD  PRO B  71       3.008 -14.071  -1.505  1.00 89.09           C  
ATOM   2495  HD2 PRO B  71       2.465 -13.539  -0.724  1.00 89.09           H  
ATOM   2496  HD3 PRO B  71       3.204 -13.401  -2.342  1.00 89.09           H  
ATOM   2497  N   ARG B  72       1.539 -18.314  -0.365  1.00 91.31           N  
ATOM   2498  H   ARG B  72       2.126 -18.842  -0.994  1.00 91.31           H  
ATOM   2499  CA  ARG B  72       0.560 -19.036   0.440  1.00 91.31           C  
ATOM   2500  HA  ARG B  72      -0.405 -18.544   0.322  1.00 91.31           H  
ATOM   2501  C   ARG B  72       0.962 -18.980   1.911  1.00 91.31           C  
ATOM   2502  CB  ARG B  72       0.475 -20.470  -0.090  1.00 91.31           C  
ATOM   2503  HB2 ARG B  72       0.280 -20.422  -1.161  1.00 91.31           H  
ATOM   2504  HB3 ARG B  72       1.436 -20.962   0.061  1.00 91.31           H  
ATOM   2505  O   ARG B  72       2.086 -19.306   2.273  1.00 91.31           O  
ATOM   2506  CG  ARG B  72      -0.627 -21.302   0.578  1.00 91.31           C  
ATOM   2507  HG2 ARG B  72      -1.599 -20.848   0.389  1.00 91.31           H  
ATOM   2508  HG3 ARG B  72      -0.458 -21.335   1.654  1.00 91.31           H  
ATOM   2509  CD  ARG B  72      -0.611 -22.743   0.045  1.00 91.31           C  
ATOM   2510  HD2 ARG B  72      -1.359 -23.332   0.575  1.00 91.31           H  
ATOM   2511  HD3 ARG B  72       0.362 -23.181   0.268  1.00 91.31           H  
ATOM   2512  NE  ARG B  72      -0.836 -22.811  -1.413  1.00 91.31           N  
ATOM   2513  HE  ARG B  72      -0.019 -22.886  -2.002  1.00 91.31           H  
ATOM   2514  NH1 ARG B  72      -3.130 -22.814  -1.413  1.00 91.31           N  
ATOM   2515 HH11 ARG B  72      -3.111 -22.836  -0.404  1.00 91.31           H  
ATOM   2516 HH12 ARG B  72      -4.002 -22.826  -1.924  1.00 91.31           H  
ATOM   2517  NH2 ARG B  72      -1.998 -22.786  -3.347  1.00 91.31           N  
ATOM   2518 HH21 ARG B  72      -2.853 -22.725  -3.881  1.00 91.31           H  
ATOM   2519 HH22 ARG B  72      -1.107 -22.747  -3.822  1.00 91.31           H  
ATOM   2520  CZ  ARG B  72      -1.988 -22.805  -2.048  1.00 91.31           C  
ATOM   2521  N   GLY B  73       0.019 -18.595   2.767  1.00 90.42           N  
ATOM   2522  H   GLY B  73      -0.867 -18.277   2.402  1.00 90.42           H  
ATOM   2523  CA  GLY B  73       0.229 -18.575   4.218  1.00 90.42           C  
ATOM   2524  HA2 GLY B  73       0.696 -19.511   4.524  1.00 90.42           H  
ATOM   2525  HA3 GLY B  73      -0.738 -18.499   4.714  1.00 90.42           H  
ATOM   2526  C   GLY B  73       1.109 -17.430   4.733  1.00 90.42           C  
ATOM   2527  O   GLY B  73       1.388 -17.393   5.927  1.00 90.42           O  
ATOM   2528  N   GLN B  74       1.514 -16.479   3.883  1.00 89.29           N  
ATOM   2529  H   GLN B  74       1.312 -16.582   2.899  1.00 89.29           H  
ATOM   2530  CA  GLN B  74       2.310 -15.311   4.291  1.00 89.29           C  
ATOM   2531  HA  GLN B  74       2.635 -15.451   5.322  1.00 89.29           H  
ATOM   2532  C   GLN B  74       1.510 -14.000   4.306  1.00 89.29           C  
ATOM   2533  CB  GLN B  74       3.587 -15.207   3.448  1.00 89.29           C  
ATOM   2534  HB2 GLN B  74       4.142 -14.320   3.757  1.00 89.29           H  
ATOM   2535  HB3 GLN B  74       3.316 -15.089   2.399  1.00 89.29           H  
ATOM   2536  O   GLN B  74       2.096 -12.929   4.392  1.00 89.29           O  
ATOM   2537  CG  GLN B  74       4.512 -16.421   3.634  1.00 89.29           C  
ATOM   2538  HG2 GLN B  74       4.060 -17.309   3.193  1.00 89.29           H  
ATOM   2539  HG3 GLN B  74       4.653 -16.599   4.701  1.00 89.29           H  
ATOM   2540  CD  GLN B  74       5.876 -16.200   2.989  1.00 89.29           C  
ATOM   2541  NE2 GLN B  74       6.944 -16.698   3.570  1.00 89.29           N  
ATOM   2542 HE21 GLN B  74       7.818 -16.495   3.106  1.00 89.29           H  
ATOM   2543 HE22 GLN B  74       6.881 -17.252   4.412  1.00 89.29           H  
ATOM   2544  OE1 GLN B  74       6.011 -15.577   1.952  1.00 89.29           O  
ATOM   2545  N   GLU B  75       0.175 -14.061   4.281  1.00 88.67           N  
ATOM   2546  H   GLU B  75      -0.253 -14.972   4.199  1.00 88.67           H  
ATOM   2547  CA  GLU B  75      -0.714 -12.885   4.226  1.00 88.67           C  
ATOM   2548  HA  GLU B  75      -0.613 -12.401   3.255  1.00 88.67           H  
ATOM   2549  C   GLU B  75      -0.388 -11.825   5.290  1.00 88.67           C  
ATOM   2550  CB  GLU B  75      -2.173 -13.342   4.396  1.00 88.67           C  
ATOM   2551  HB2 GLU B  75      -2.810 -12.460   4.469  1.00 88.67           H  
ATOM   2552  HB3 GLU B  75      -2.258 -13.907   5.324  1.00 88.67           H  
ATOM   2553  O   GLU B  75      -0.384 -10.635   4.998  1.00 88.67           O  
ATOM   2554  CG  GLU B  75      -2.662 -14.207   3.223  1.00 88.67           C  
ATOM   2555  HG2 GLU B  75      -1.995 -15.061   3.105  1.00 88.67           H  
ATOM   2556  HG3 GLU B  75      -2.607 -13.606   2.315  1.00 88.67           H  
ATOM   2557  CD  GLU B  75      -4.099 -14.729   3.390  1.00 88.67           C  
ATOM   2558  OE1 GLU B  75      -4.541 -15.472   2.484  1.00 88.67           O  
ATOM   2559  OE2 GLU B  75      -4.750 -14.404   4.410  1.00 88.67           O  
ATOM   2560  N   ASN B  76      -0.035 -12.237   6.510  1.00 89.98           N  
ATOM   2561  H   ASN B  76      -0.036 -13.230   6.692  1.00 89.98           H  
ATOM   2562  CA  ASN B  76       0.289 -11.308   7.600  1.00 89.98           C  
ATOM   2563  HA  ASN B  76      -0.466 -10.523   7.619  1.00 89.98           H  
ATOM   2564  C   ASN B  76       1.639 -10.584   7.441  1.00 89.98           C  
ATOM   2565  CB  ASN B  76       0.234 -12.074   8.930  1.00 89.98           C  
ATOM   2566  HB2 ASN B  76       0.596 -11.428   9.730  1.00 89.98           H  
ATOM   2567  HB3 ASN B  76       0.889 -12.943   8.877  1.00 89.98           H  
ATOM   2568  O   ASN B  76       1.895  -9.638   8.178  1.00 89.98           O  
ATOM   2569  CG  ASN B  76      -1.169 -12.506   9.308  1.00 89.98           C  
ATOM   2570  ND2 ASN B  76      -1.293 -13.577  10.057  1.00 89.98           N  
ATOM   2571 HD21 ASN B  76      -2.238 -13.848  10.288  1.00 89.98           H  
ATOM   2572 HD22 ASN B  76      -0.478 -14.082  10.374  1.00 89.98           H  
ATOM   2573  OD1 ASN B  76      -2.167 -11.896   8.961  1.00 89.98           O  
ATOM   2574  N   GLN B  77       2.498 -11.024   6.520  1.00 89.64           N  
ATOM   2575  H   GLN B  77       2.207 -11.774   5.909  1.00 89.64           H  
ATOM   2576  CA  GLN B  77       3.786 -10.387   6.211  1.00 89.64           C  
ATOM   2577  HA  GLN B  77       4.096  -9.757   7.045  1.00 89.64           H  
ATOM   2578  C   GLN B  77       3.696  -9.473   4.981  1.00 89.64           C  
ATOM   2579  CB  GLN B  77       4.857 -11.470   6.006  1.00 89.64           C  
ATOM   2580  HB2 GLN B  77       4.554 -12.132   5.195  1.00 89.64           H  
ATOM   2581  HB3 GLN B  77       5.794 -10.992   5.721  1.00 89.64           H  
ATOM   2582  O   GLN B  77       4.660  -8.792   4.643  1.00 89.64           O  
ATOM   2583  CG  GLN B  77       5.104 -12.296   7.275  1.00 89.64           C  
ATOM   2584  HG2 GLN B  77       4.174 -12.755   7.608  1.00 89.64           H  
ATOM   2585  HG3 GLN B  77       5.469 -11.643   8.068  1.00 89.64           H  
ATOM   2586  CD  GLN B  77       6.137 -13.389   7.034  1.00 89.64           C  
ATOM   2587  NE2 GLN B  77       5.764 -14.650   7.095  1.00 89.64           N  
ATOM   2588 HE21 GLN B  77       4.812 -14.906   7.312  1.00 89.64           H  
ATOM   2589 HE22 GLN B  77       6.513 -15.312   6.946  1.00 89.64           H  
ATOM   2590  OE1 GLN B  77       7.303 -13.146   6.790  1.00 89.64           O  
ATOM   2591  N   LEU B  78       2.549  -9.458   4.298  1.00 88.48           N  
ATOM   2592  H   LEU B  78       1.764  -9.983   4.655  1.00 88.48           H  
ATOM   2593  CA  LEU B  78       2.350  -8.684   3.082  1.00 88.48           C  
ATOM   2594  HA  LEU B  78       3.318  -8.509   2.612  1.00 88.48           H  
ATOM   2595  C   LEU B  78       1.744  -7.317   3.386  1.00 88.48           C  
ATOM   2596  CB  LEU B  78       1.472  -9.468   2.098  1.00 88.48           C  
ATOM   2597  HB2 LEU B  78       0.531  -9.694   2.599  1.00 88.48           H  
ATOM   2598  HB3 LEU B  78       1.254  -8.840   1.234  1.00 88.48           H  
ATOM   2599  O   LEU B  78       0.904  -7.149   4.275  1.00 88.48           O  
ATOM   2600  CG  LEU B  78       2.088 -10.785   1.606  1.00 88.48           C  
ATOM   2601  HG  LEU B  78       2.354 -11.404   2.463  1.00 88.48           H  
ATOM   2602  CD1 LEU B  78       1.039 -11.533   0.789  1.00 88.48           C  
ATOM   2603 HD11 LEU B  78       1.333 -12.580   0.724  1.00 88.48           H  
ATOM   2604 HD12 LEU B  78       0.952 -11.089  -0.203  1.00 88.48           H  
ATOM   2605 HD13 LEU B  78       0.069 -11.492   1.284  1.00 88.48           H  
ATOM   2606  CD2 LEU B  78       3.339 -10.579   0.749  1.00 88.48           C  
ATOM   2607 HD21 LEU B  78       3.685 -11.540   0.369  1.00 88.48           H  
ATOM   2608 HD22 LEU B  78       4.138 -10.153   1.355  1.00 88.48           H  
ATOM   2609 HD23 LEU B  78       3.124  -9.915  -0.088  1.00 88.48           H  
ATOM   2610  N   VAL B  79       2.107  -6.357   2.546  1.00 89.00           N  
ATOM   2611  H   VAL B  79       2.794  -6.576   1.839  1.00 89.00           H  
ATOM   2612  CA  VAL B  79       1.452  -5.056   2.443  1.00 89.00           C  
ATOM   2613  HA  VAL B  79       0.622  -5.018   3.148  1.00 89.00           H  
ATOM   2614  C   VAL B  79       0.859  -4.910   1.048  1.00 89.00           C  
ATOM   2615  CB  VAL B  79       2.399  -3.896   2.801  1.00 89.00           C  
ATOM   2616  HB  VAL B  79       1.873  -2.959   2.620  1.00 89.00           H  
ATOM   2617  O   VAL B  79       1.446  -5.337   0.056  1.00 89.00           O  
ATOM   2618  CG1 VAL B  79       2.762  -3.947   4.290  1.00 89.00           C  
ATOM   2619 HG11 VAL B  79       1.855  -3.924   4.895  1.00 89.00           H  
ATOM   2620 HG12 VAL B  79       3.321  -4.855   4.516  1.00 89.00           H  
ATOM   2621 HG13 VAL B  79       3.376  -3.084   4.548  1.00 89.00           H  
ATOM   2622  CG2 VAL B  79       3.692  -3.888   1.976  1.00 89.00           C  
ATOM   2623 HG21 VAL B  79       3.463  -3.800   0.914  1.00 89.00           H  
ATOM   2624 HG22 VAL B  79       4.265  -4.799   2.147  1.00 89.00           H  
ATOM   2625 HG23 VAL B  79       4.307  -3.036   2.266  1.00 89.00           H  
ATOM   2626  N   ALA B  80      -0.329  -4.327   0.971  1.00 88.00           N  
ATOM   2627  H   ALA B  80      -0.738  -3.968   1.822  1.00 88.00           H  
ATOM   2628  CA  ALA B  80      -0.947  -3.937  -0.279  1.00 88.00           C  
ATOM   2629  HA  ALA B  80      -0.565  -4.566  -1.083  1.00 88.00           H  
ATOM   2630  C   ALA B  80      -0.589  -2.481  -0.584  1.00 88.00           C  
ATOM   2631  CB  ALA B  80      -2.459  -4.164  -0.189  1.00 88.00           C  
ATOM   2632  HB1 ALA B  80      -2.915  -3.966  -1.159  1.00 88.00           H  
ATOM   2633  HB2 ALA B  80      -2.882  -3.486   0.552  1.00 88.00           H  
ATOM   2634  HB3 ALA B  80      -2.664  -5.195   0.099  1.00 88.00           H  
ATOM   2635  O   ALA B  80      -0.796  -1.596   0.248  1.00 88.00           O  
ATOM   2636  N   LEU B  81      -0.093  -2.255  -1.798  1.00 86.41           N  
ATOM   2637  H   LEU B  81       0.086  -3.051  -2.394  1.00 86.41           H  
ATOM   2638  CA  LEU B  81       0.011  -0.941  -2.414  1.00 86.41           C  
ATOM   2639  HA  LEU B  81       0.123  -0.171  -1.651  1.00 86.41           H  
ATOM   2640  C   LEU B  81      -1.280  -0.678  -3.179  1.00 86.41           C  
ATOM   2641  CB  LEU B  81       1.223  -0.927  -3.360  1.00 86.41           C  
ATOM   2642  HB2 LEU B  81       1.105  -0.121  -4.083  1.00 86.41           H  
ATOM   2643  HB3 LEU B  81       1.241  -1.861  -3.923  1.00 86.41           H  
ATOM   2644  O   LEU B  81      -1.550  -1.334  -4.185  1.00 86.41           O  
ATOM   2645  CG  LEU B  81       2.562  -0.746  -2.634  1.00 86.41           C  
ATOM   2646  HG  LEU B  81       2.622  -1.419  -1.779  1.00 86.41           H  
ATOM   2647  CD1 LEU B  81       3.719  -1.053  -3.580  1.00 86.41           C  
ATOM   2648 HD11 LEU B  81       3.689  -0.390  -4.445  1.00 86.41           H  
ATOM   2649 HD12 LEU B  81       4.667  -0.916  -3.061  1.00 86.41           H  
ATOM   2650 HD13 LEU B  81       3.658  -2.087  -3.918  1.00 86.41           H  
ATOM   2651  CD2 LEU B  81       2.699   0.708  -2.183  1.00 86.41           C  
ATOM   2652 HD21 LEU B  81       2.554   1.372  -3.036  1.00 86.41           H  
ATOM   2653 HD22 LEU B  81       3.702   0.896  -1.800  1.00 86.41           H  
ATOM   2654 HD23 LEU B  81       1.957   0.953  -1.423  1.00 86.41           H  
ATOM   2655  N   ILE B  82      -2.096   0.250  -2.691  1.00 87.96           N  
ATOM   2656  H   ILE B  82      -1.827   0.739  -1.849  1.00 87.96           H  
ATOM   2657  CA  ILE B  82      -3.358   0.606  -3.346  1.00 87.96           C  
ATOM   2658  HA  ILE B  82      -3.376   0.124  -4.324  1.00 87.96           H  
ATOM   2659  C   ILE B  82      -3.414   2.113  -3.593  1.00 87.96           C  
ATOM   2660  CB  ILE B  82      -4.580   0.059  -2.577  1.00 87.96           C  
ATOM   2661  HB  ILE B  82      -5.464   0.268  -3.180  1.00 87.96           H  
ATOM   2662  O   ILE B  82      -2.914   2.868  -2.759  1.00 87.96           O  
ATOM   2663  CG1 ILE B  82      -4.776   0.719  -1.198  1.00 87.96           C  
ATOM   2664 HG12 ILE B  82      -4.821   1.801  -1.321  1.00 87.96           H  
ATOM   2665 HG13 ILE B  82      -3.934   0.479  -0.548  1.00 87.96           H  
ATOM   2666  CG2 ILE B  82      -4.448  -1.472  -2.439  1.00 87.96           C  
ATOM   2667 HG21 ILE B  82      -4.232  -1.913  -3.412  1.00 87.96           H  
ATOM   2668 HG22 ILE B  82      -3.633  -1.713  -1.756  1.00 87.96           H  
ATOM   2669 HG23 ILE B  82      -5.364  -1.911  -2.044  1.00 87.96           H  
ATOM   2670  CD1 ILE B  82      -6.077   0.276  -0.523  1.00 87.96           C  
ATOM   2671 HD11 ILE B  82      -6.172   0.792   0.433  1.00 87.96           H  
ATOM   2672 HD12 ILE B  82      -6.930   0.522  -1.155  1.00 87.96           H  
ATOM   2673 HD13 ILE B  82      -6.071  -0.795  -0.321  1.00 87.96           H  
ATOM   2674  N   PRO B  83      -4.011   2.588  -4.702  1.00 91.60           N  
ATOM   2675  CA  PRO B  83      -4.207   4.018  -4.912  1.00 91.60           C  
ATOM   2676  HA  PRO B  83      -3.238   4.497  -5.048  1.00 91.60           H  
ATOM   2677  C   PRO B  83      -4.932   4.642  -3.722  1.00 91.60           C  
ATOM   2678  CB  PRO B  83      -5.028   4.146  -6.198  1.00 91.60           C  
ATOM   2679  HB2 PRO B  83      -6.093   4.164  -5.969  1.00 91.60           H  
ATOM   2680  HB3 PRO B  83      -4.747   5.031  -6.768  1.00 91.60           H  
ATOM   2681  O   PRO B  83      -5.857   4.050  -3.169  1.00 91.60           O  
ATOM   2682  CG  PRO B  83      -4.698   2.858  -6.951  1.00 91.60           C  
ATOM   2683  HG2 PRO B  83      -3.752   2.976  -7.479  1.00 91.60           H  
ATOM   2684  HG3 PRO B  83      -5.492   2.577  -7.643  1.00 91.60           H  
ATOM   2685  CD  PRO B  83      -4.536   1.833  -5.830  1.00 91.60           C  
ATOM   2686  HD2 PRO B  83      -3.851   1.048  -6.150  1.00 91.60           H  
ATOM   2687  HD3 PRO B  83      -5.506   1.411  -5.567  1.00 91.60           H  
ATOM   2688  N   TYR B  84      -4.556   5.852  -3.325  1.00 90.23           N  
ATOM   2689  H   TYR B  84      -3.772   6.306  -3.772  1.00 90.23           H  
ATOM   2690  CA  TYR B  84      -5.198   6.511  -2.188  1.00 90.23           C  
ATOM   2691  HA  TYR B  84      -5.122   5.855  -1.320  1.00 90.23           H  
ATOM   2692  C   TYR B  84      -6.693   6.797  -2.436  1.00 90.23           C  
ATOM   2693  CB  TYR B  84      -4.426   7.788  -1.894  1.00 90.23           C  
ATOM   2694  HB2 TYR B  84      -3.359   7.566  -1.898  1.00 90.23           H  
ATOM   2695  HB3 TYR B  84      -4.632   8.512  -2.683  1.00 90.23           H  
ATOM   2696  O   TYR B  84      -7.501   6.819  -1.507  1.00 90.23           O  
ATOM   2697  CG  TYR B  84      -4.768   8.389  -0.559  1.00 90.23           C  
ATOM   2698  CD1 TYR B  84      -5.779   9.363  -0.452  1.00 90.23           C  
ATOM   2699  HD1 TYR B  84      -6.303   9.702  -1.334  1.00 90.23           H  
ATOM   2700  CD2 TYR B  84      -4.079   7.939   0.580  1.00 90.23           C  
ATOM   2701  HD2 TYR B  84      -3.293   7.206   0.482  1.00 90.23           H  
ATOM   2702  CE1 TYR B  84      -6.121   9.877   0.810  1.00 90.23           C  
ATOM   2703  HE1 TYR B  84      -6.895  10.623   0.909  1.00 90.23           H  
ATOM   2704  CE2 TYR B  84      -4.407   8.457   1.839  1.00 90.23           C  
ATOM   2705  HE2 TYR B  84      -3.870   8.120   2.713  1.00 90.23           H  
ATOM   2706  OH  TYR B  84      -5.778   9.856   3.179  1.00 90.23           O  
ATOM   2707  HH  TYR B  84      -5.176   9.479   3.825  1.00 90.23           H  
ATOM   2708  CZ  TYR B  84      -5.436   9.414   1.950  1.00 90.23           C  
ATOM   2709  N   SER B  85      -7.078   6.946  -3.706  1.00 90.57           N  
ATOM   2710  H   SER B  85      -6.364   6.918  -4.419  1.00 90.57           H  
ATOM   2711  CA  SER B  85      -8.463   7.088  -4.166  1.00 90.57           C  
ATOM   2712  HA  SER B  85      -8.989   7.734  -3.464  1.00 90.57           H  
ATOM   2713  C   SER B  85      -9.246   5.766  -4.225  1.00 90.57           C  
ATOM   2714  CB  SER B  85      -8.458   7.786  -5.530  1.00 90.57           C  
ATOM   2715  HB2 SER B  85      -9.479   7.897  -5.895  1.00 90.57           H  
ATOM   2716  HB3 SER B  85      -8.018   8.777  -5.418  1.00 90.57           H  
ATOM   2717  O   SER B  85     -10.423   5.768  -4.597  1.00 90.57           O  
ATOM   2718  OG  SER B  85      -7.693   7.043  -6.462  1.00 90.57           O  
ATOM   2719  HG  SER B  85      -7.487   7.619  -7.202  1.00 90.57           H  
ATOM   2720  N   ASP B  86      -8.634   4.637  -3.847  1.00 89.58           N  
ATOM   2721  H   ASP B  86      -7.676   4.683  -3.532  1.00 89.58           H  
ATOM   2722  CA  ASP B  86      -9.282   3.327  -3.848  1.00 89.58           C  
ATOM   2723  HA  ASP B  86      -9.572   3.111  -4.876  1.00 89.58           H  
ATOM   2724  C   ASP B  86     -10.550   3.342  -2.980  1.00 89.58           C  
ATOM   2725  CB  ASP B  86      -8.291   2.234  -3.414  1.00 89.58           C  
ATOM   2726  HB2 ASP B  86      -7.999   2.401  -2.377  1.00 89.58           H  
ATOM   2727  HB3 ASP B  86      -7.404   2.308  -4.043  1.00 89.58           H  
ATOM   2728  O   ASP B  86     -10.564   3.744  -1.812  1.00 89.58           O  
ATOM   2729  CG  ASP B  86      -8.830   0.808  -3.558  1.00 89.58           C  
ATOM   2730  OD1 ASP B  86      -9.916   0.494  -3.020  1.00 89.58           O  
ATOM   2731  OD2 ASP B  86      -8.149  -0.045  -4.162  1.00 89.58           O  
ATOM   2732  N   GLN B  87     -11.648   2.855  -3.556  1.00 89.67           N  
ATOM   2733  H   GLN B  87     -11.565   2.535  -4.511  1.00 89.67           H  
ATOM   2734  CA  GLN B  87     -12.959   2.818  -2.912  1.00 89.67           C  
ATOM   2735  HA  GLN B  87     -13.257   3.848  -2.718  1.00 89.67           H  
ATOM   2736  C   GLN B  87     -12.980   2.075  -1.565  1.00 89.67           C  
ATOM   2737  CB  GLN B  87     -13.977   2.210  -3.882  1.00 89.67           C  
ATOM   2738  HB2 GLN B  87     -14.960   2.241  -3.412  1.00 89.67           H  
ATOM   2739  HB3 GLN B  87     -14.015   2.823  -4.783  1.00 89.67           H  
ATOM   2740  O   GLN B  87     -13.844   2.351  -0.731  1.00 89.67           O  
ATOM   2741  CG  GLN B  87     -13.656   0.757  -4.282  1.00 89.67           C  
ATOM   2742  HG2 GLN B  87     -13.593   0.129  -3.393  1.00 89.67           H  
ATOM   2743  HG3 GLN B  87     -12.696   0.719  -4.796  1.00 89.67           H  
ATOM   2744  CD  GLN B  87     -14.714   0.157  -5.198  1.00 89.67           C  
ATOM   2745  NE2 GLN B  87     -14.483  -1.023  -5.727  1.00 89.67           N  
ATOM   2746 HE21 GLN B  87     -15.173  -1.356  -6.385  1.00 89.67           H  
ATOM   2747 HE22 GLN B  87     -13.580  -1.467  -5.630  1.00 89.67           H  
ATOM   2748  OE1 GLN B  87     -15.774   0.715  -5.427  1.00 89.67           O  
ATOM   2749  N   ARG B  88     -12.046   1.146  -1.335  1.00 87.03           N  
ATOM   2750  H   ARG B  88     -11.344   1.005  -2.047  1.00 87.03           H  
ATOM   2751  CA  ARG B  88     -11.895   0.394  -0.082  1.00 87.03           C  
ATOM   2752  HA  ARG B  88     -12.858  -0.012   0.228  1.00 87.03           H  
ATOM   2753  C   ARG B  88     -11.404   1.271   1.065  1.00 87.03           C  
ATOM   2754  CB  ARG B  88     -10.908  -0.759  -0.308  1.00 87.03           C  
ATOM   2755  HB2 ARG B  88     -10.725  -1.260   0.643  1.00 87.03           H  
ATOM   2756  HB3 ARG B  88      -9.953  -0.355  -0.645  1.00 87.03           H  
ATOM   2757  O   ARG B  88     -11.766   1.016   2.211  1.00 87.03           O  
ATOM   2758  CG  ARG B  88     -11.441  -1.788  -1.318  1.00 87.03           C  
ATOM   2759  HG2 ARG B  88     -11.709  -1.308  -2.259  1.00 87.03           H  
ATOM   2760  HG3 ARG B  88     -12.333  -2.255  -0.902  1.00 87.03           H  
ATOM   2761  CD  ARG B  88     -10.406  -2.875  -1.601  1.00 87.03           C  
ATOM   2762  HD2 ARG B  88     -10.061  -3.287  -0.652  1.00 87.03           H  
ATOM   2763  HD3 ARG B  88     -10.893  -3.668  -2.169  1.00 87.03           H  
ATOM   2764  NE  ARG B  88      -9.259  -2.367  -2.373  1.00 87.03           N  
ATOM   2765  HE  ARG B  88      -9.274  -1.403  -2.674  1.00 87.03           H  
ATOM   2766  NH1 ARG B  88      -8.194  -4.374  -2.587  1.00 87.03           N  
ATOM   2767 HH11 ARG B  88      -7.592  -4.970  -3.136  1.00 87.03           H  
ATOM   2768 HH12 ARG B  88      -8.923  -4.804  -2.036  1.00 87.03           H  
ATOM   2769  NH2 ARG B  88      -7.343  -2.568  -3.574  1.00 87.03           N  
ATOM   2770 HH21 ARG B  88      -6.548  -3.096  -3.904  1.00 87.03           H  
ATOM   2771 HH22 ARG B  88      -7.464  -1.604  -3.850  1.00 87.03           H  
ATOM   2772  CZ  ARG B  88      -8.261  -3.098  -2.831  1.00 87.03           C  
ATOM   2773  N   LEU B  89     -10.629   2.316   0.764  1.00 90.58           N  
ATOM   2774  H   LEU B  89     -10.404   2.482  -0.207  1.00 90.58           H  
ATOM   2775  CA  LEU B  89     -10.134   3.279   1.750  1.00 90.58           C  
ATOM   2776  HA  LEU B  89      -9.832   2.744   2.650  1.00 90.58           H  
ATOM   2777  C   LEU B  89     -11.197   4.288   2.183  1.00 90.58           C  
ATOM   2778  CB  LEU B  89      -8.919   4.024   1.181  1.00 90.58           C  
ATOM   2779  HB2 LEU B  89      -9.200   4.508   0.245  1.00 90.58           H  
ATOM   2780  HB3 LEU B  89      -8.644   4.812   1.883  1.00 90.58           H  
ATOM   2781  O   LEU B  89     -11.048   4.917   3.232  1.00 90.58           O  
ATOM   2782  CG  LEU B  89      -7.677   3.157   0.943  1.00 90.58           C  
ATOM   2783  HG  LEU B  89      -7.927   2.333   0.275  1.00 90.58           H  
ATOM   2784  CD1 LEU B  89      -6.594   4.011   0.298  1.00 90.58           C  
ATOM   2785 HD11 LEU B  89      -6.331   4.857   0.933  1.00 90.58           H  
ATOM   2786 HD12 LEU B  89      -6.957   4.380  -0.661  1.00 90.58           H  
ATOM   2787 HD13 LEU B  89      -5.707   3.407   0.105  1.00 90.58           H  
ATOM   2788  CD2 LEU B  89      -7.127   2.610   2.260  1.00 90.58           C  
ATOM   2789 HD21 LEU B  89      -7.792   1.846   2.663  1.00 90.58           H  
ATOM   2790 HD22 LEU B  89      -6.143   2.167   2.103  1.00 90.58           H  
ATOM   2791 HD23 LEU B  89      -7.003   3.436   2.960  1.00 90.58           H  
ATOM   2792  N   ARG B  90     -12.278   4.443   1.406  1.00 84.45           N  
ATOM   2793  H   ARG B  90     -12.343   3.880   0.570  1.00 84.45           H  
ATOM   2794  CA  ARG B  90     -13.354   5.377   1.743  1.00 84.45           C  
ATOM   2795  HA  ARG B  90     -12.886   6.351   1.891  1.00 84.45           H  
ATOM   2796  C   ARG B  90     -14.016   4.929   3.049  1.00 84.45           C  
ATOM   2797  CB  ARG B  90     -14.378   5.514   0.608  1.00 84.45           C  
ATOM   2798  HB2 ARG B  90     -15.146   6.225   0.915  1.00 84.45           H  
ATOM   2799  HB3 ARG B  90     -14.851   4.550   0.423  1.00 84.45           H  
ATOM   2800  O   ARG B  90     -14.444   3.770   3.129  1.00 84.45           O  
ATOM   2801  CG  ARG B  90     -13.715   6.019  -0.682  1.00 84.45           C  
ATOM   2802  HG2 ARG B  90     -13.011   5.264  -1.031  1.00 84.45           H  
ATOM   2803  HG3 ARG B  90     -13.145   6.926  -0.480  1.00 84.45           H  
ATOM   2804  CD  ARG B  90     -14.735   6.281  -1.799  1.00 84.45           C  
ATOM   2805  HD2 ARG B  90     -15.615   5.656  -1.644  1.00 84.45           H  
ATOM   2806  HD3 ARG B  90     -14.273   5.993  -2.743  1.00 84.45           H  
ATOM   2807  NE  ARG B  90     -15.106   7.708  -1.888  1.00 84.45           N  
ATOM   2808  HE  ARG B  90     -14.490   8.357  -1.420  1.00 84.45           H  
ATOM   2809  NH1 ARG B  90     -16.849   7.491  -3.370  1.00 84.45           N  
ATOM   2810 HH11 ARG B  90     -16.705   6.491  -3.369  1.00 84.45           H  
ATOM   2811 HH12 ARG B  90     -17.481   7.913  -4.035  1.00 84.45           H  
ATOM   2812  NH2 ARG B  90     -16.140   9.527  -2.789  1.00 84.45           N  
ATOM   2813 HH21 ARG B  90     -15.462  10.130  -2.344  1.00 84.45           H  
ATOM   2814 HH22 ARG B  90     -16.799   9.931  -3.439  1.00 84.45           H  
ATOM   2815  CZ  ARG B  90     -16.030   8.233  -2.675  1.00 84.45           C  
ATOM   2816  N   PRO B  91     -14.154   5.825   4.048  1.00 71.59           N  
ATOM   2817  CA  PRO B  91     -14.858   5.512   5.280  1.00 71.59           C  
ATOM   2818  HA  PRO B  91     -14.257   4.808   5.857  1.00 71.59           H  
ATOM   2819  C   PRO B  91     -16.217   4.904   4.946  1.00 71.59           C  
ATOM   2820  CB  PRO B  91     -14.973   6.832   6.054  1.00 71.59           C  
ATOM   2821  HB2 PRO B  91     -15.895   7.351   5.794  1.00 71.59           H  
ATOM   2822  HB3 PRO B  91     -14.917   6.674   7.131  1.00 71.59           H  
ATOM   2823  O   PRO B  91     -17.068   5.527   4.301  1.00 71.59           O  
ATOM   2824  CG  PRO B  91     -13.786   7.643   5.541  1.00 71.59           C  
ATOM   2825  HG2 PRO B  91     -12.890   7.372   6.100  1.00 71.59           H  
ATOM   2826  HG3 PRO B  91     -13.966   8.716   5.610  1.00 71.59           H  
ATOM   2827  CD  PRO B  91     -13.637   7.185   4.093  1.00 71.59           C  
ATOM   2828  HD2 PRO B  91     -14.230   7.825   3.440  1.00 71.59           H  
ATOM   2829  HD3 PRO B  91     -12.585   7.222   3.811  1.00 71.59           H  
ATOM   2830  N   ARG B  92     -16.424   3.640   5.329  1.00 62.53           N  
ATOM   2831  H   ARG B  92     -15.689   3.175   5.842  1.00 62.53           H  
ATOM   2832  CA  ARG B  92     -17.758   3.047   5.249  1.00 62.53           C  
ATOM   2833  HA  ARG B  92     -18.120   3.163   4.227  1.00 62.53           H  
ATOM   2834  C   ARG B  92     -18.622   3.897   6.177  1.00 62.53           C  
ATOM   2835  CB  ARG B  92     -17.748   1.556   5.657  1.00 62.53           C  
ATOM   2836  HB2 ARG B  92     -17.536   1.482   6.724  1.00 62.53           H  
ATOM   2837  HB3 ARG B  92     -18.743   1.146   5.483  1.00 62.53           H  
ATOM   2838  O   ARG B  92     -18.187   4.181   7.287  1.00 62.53           O  
ATOM   2839  CG  ARG B  92     -16.699   0.723   4.896  1.00 62.53           C  
ATOM   2840  HG2 ARG B  92     -15.711   1.093   5.169  1.00 62.53           H  
ATOM   2841  HG3 ARG B  92     -16.789   0.895   3.823  1.00 62.53           H  
ATOM   2842  CD  ARG B  92     -16.695  -0.790   5.207  1.00 62.53           C  
ATOM   2843  HD2 ARG B  92     -15.933  -1.251   4.578  1.00 62.53           H  
ATOM   2844  HD3 ARG B  92     -16.384  -0.914   6.244  1.00 62.53           H  
ATOM   2845  NE  ARG B  92     -17.992  -1.482   5.017  1.00 62.53           N  
ATOM   2846  HE  ARG B  92     -18.806  -0.886   4.969  1.00 62.53           H  
ATOM   2847  NH1 ARG B  92     -17.205  -3.633   5.029  1.00 62.53           N  
ATOM   2848 HH11 ARG B  92     -17.325  -4.635   4.971  1.00 62.53           H  
ATOM   2849 HH12 ARG B  92     -16.291  -3.282   5.277  1.00 62.53           H  
ATOM   2850  NH2 ARG B  92     -19.364  -3.277   4.592  1.00 62.53           N  
ATOM   2851 HH21 ARG B  92     -19.465  -4.282   4.591  1.00 62.53           H  
ATOM   2852 HH22 ARG B  92     -20.178  -2.729   4.835  1.00 62.53           H  
ATOM   2853  CZ  ARG B  92     -18.182  -2.788   4.883  1.00 62.53           C  
ATOM   2854  N   ARG B  93     -19.838   4.265   5.757  1.00 51.04           N  
ATOM   2855  H   ARG B  93     -20.078   4.127   4.785  1.00 51.04           H  
ATOM   2856  CA  ARG B  93     -20.892   4.656   6.704  1.00 51.04           C  
ATOM   2857  HA  ARG B  93     -20.540   5.465   7.345  1.00 51.04           H  
ATOM   2858  C   ARG B  93     -21.147   3.451   7.613  1.00 51.04           C  
ATOM   2859  CB  ARG B  93     -22.184   5.100   5.986  1.00 51.04           C  
ATOM   2860  HB2 ARG B  93     -22.981   5.130   6.729  1.00 51.04           H  
ATOM   2861  HB3 ARG B  93     -22.454   4.354   5.238  1.00 51.04           H  
ATOM   2862  O   ARG B  93     -22.018   2.632   7.329  1.00 51.04           O  
ATOM   2863  CG  ARG B  93     -22.118   6.485   5.323  1.00 51.04           C  
ATOM   2864  HG2 ARG B  93     -21.360   6.485   4.540  1.00 51.04           H  
ATOM   2865  HG3 ARG B  93     -21.856   7.230   6.074  1.00 51.04           H  
ATOM   2866  CD  ARG B  93     -23.491   6.827   4.719  1.00 51.04           C  
ATOM   2867  HD2 ARG B  93     -24.237   6.777   5.512  1.00 51.04           H  
ATOM   2868  HD3 ARG B  93     -23.737   6.084   3.960  1.00 51.04           H  
ATOM   2869  NE  ARG B  93     -23.524   8.173   4.114  1.00 51.04           N  
ATOM   2870  HE  ARG B  93     -22.666   8.705   4.134  1.00 51.04           H  
ATOM   2871  NH1 ARG B  93     -25.760   8.206   3.558  1.00 51.04           N  
ATOM   2872 HH11 ARG B  93     -25.875   7.291   3.972  1.00 51.04           H  
ATOM   2873 HH12 ARG B  93     -26.553   8.695   3.170  1.00 51.04           H  
ATOM   2874  NH2 ARG B  93     -24.489   9.979   3.105  1.00 51.04           N  
ATOM   2875 HH21 ARG B  93     -23.616  10.484   3.152  1.00 51.04           H  
ATOM   2876 HH22 ARG B  93     -25.303  10.443   2.727  1.00 51.04           H  
ATOM   2877  CZ  ARG B  93     -24.586   8.776   3.597  1.00 51.04           C  
ATOM   2878  N   THR B  94     -20.314   3.264   8.628  1.00 39.96           N  
ATOM   2879  H   THR B  94     -19.526   3.889   8.724  1.00 39.96           H  
ATOM   2880  CA  THR B  94     -20.720   2.578   9.843  1.00 39.96           C  
ATOM   2881  HA  THR B  94     -21.122   1.592   9.613  1.00 39.96           H  
ATOM   2882  C   THR B  94     -21.823   3.455  10.407  1.00 39.96           C  
ATOM   2883  CB  THR B  94     -19.550   2.418  10.823  1.00 39.96           C  
ATOM   2884  HB  THR B  94     -19.923   2.087  11.792  1.00 39.96           H  
ATOM   2885  O   THR B  94     -21.597   4.630  10.689  1.00 39.96           O  
ATOM   2886  CG2 THR B  94     -18.544   1.394  10.290  1.00 39.96           C  
ATOM   2887 HG21 THR B  94     -18.123   1.735   9.344  1.00 39.96           H  
ATOM   2888 HG22 THR B  94     -19.033   0.428  10.158  1.00 39.96           H  
ATOM   2889 HG23 THR B  94     -17.737   1.284  11.015  1.00 39.96           H  
ATOM   2890  OG1 THR B  94     -18.856   3.632  10.967  1.00 39.96           O  
ATOM   2891  HG1 THR B  94     -19.447   4.248  11.405  1.00 39.96           H  
ATOM   2892  N   LYS B  95     -23.038   2.916  10.357  1.00 35.16           N  
ATOM   2893  H   LYS B  95     -23.100   1.926  10.164  1.00 35.16           H  
ATOM   2894  CA  LYS B  95     -24.227   3.540  10.922  1.00 35.16           C  
ATOM   2895  HA  LYS B  95     -24.317   4.567  10.568  1.00 35.16           H  
ATOM   2896  C   LYS B  95     -24.089   3.634  12.438  1.00 35.16           C  
ATOM   2897  CB  LYS B  95     -25.447   2.709  10.505  1.00 35.16           C  
ATOM   2898  HB2 LYS B  95     -25.393   1.738  10.997  1.00 35.16           H  
ATOM   2899  HB3 LYS B  95     -25.422   2.561   9.425  1.00 35.16           H  
ATOM   2900  O   LYS B  95     -23.431   2.725  12.991  1.00 35.16           O  
ATOM   2901  CG  LYS B  95     -26.766   3.394  10.876  1.00 35.16           C  
ATOM   2902  HG2 LYS B  95     -26.807   3.561  11.952  1.00 35.16           H  
ATOM   2903  HG3 LYS B  95     -26.831   4.355  10.365  1.00 35.16           H  
ATOM   2904  CD  LYS B  95     -27.955   2.517  10.483  1.00 35.16           C  
ATOM   2905  HD2 LYS B  95     -27.879   1.563  11.005  1.00 35.16           H  
ATOM   2906  HD3 LYS B  95     -27.947   2.349   9.406  1.00 35.16           H  
ATOM   2907  CE  LYS B  95     -29.242   3.235  10.897  1.00 35.16           C  
ATOM   2908  HE2 LYS B  95     -29.303   4.182  10.362  1.00 35.16           H  
ATOM   2909  HE3 LYS B  95     -29.171   3.466  11.960  1.00 35.16           H  
ATOM   2910  NZ  LYS B  95     -30.446   2.409  10.636  1.00 35.16           N  
ATOM   2911  HZ1 LYS B  95     -31.273   2.904  10.938  1.00 35.16           H  
ATOM   2912  HZ2 LYS B  95     -30.533   2.195   9.653  1.00 35.16           H  
ATOM   2913  HZ3 LYS B  95     -30.393   1.549  11.163  1.00 35.16           H  
ATOM   2914  OXT LYS B  95     -24.713   4.572  12.965  1.00 35.16           O  
TER    2915      LYS B  95                                                       
END   
