# Supplementary material for: TRIM2 E3 ligase substrate discovery reveals zinc-mediated regulation of TMEM106B in the endolysosomal pathway
Source: EMBO Rep. 2026 Jan 3;27(3):729–47. doi: 10.1038/s44319-025-00667-3 (PMC12894719; doi:10.1038/s44319-025-00667-3)
Supplement: Supplementary file 9 — Source data Fig. 3 [file 44319_2025_667_MOESM9_ESM.zip › Source_Data_Figure3/3D/relaxed_model_5_multimer_v3_pred_3.pdb]

ATOM      1  N   MET A   1     -30.340-110.223 -41.359  1.00 23.64           N  
ATOM      2  H   MET A   1     -29.880-109.338 -41.202  1.00 23.64           H  
ATOM      3  H2  MET A   1     -30.993-110.398 -40.608  1.00 23.64           H  
ATOM      4  H3  MET A   1     -29.641-110.951 -41.352  1.00 23.64           H  
ATOM      5  CA  MET A   1     -31.036-110.206 -42.670  1.00 23.64           C  
ATOM      6  HA  MET A   1     -30.286-110.079 -43.450  1.00 23.64           H  
ATOM      7  C   MET A   1     -31.995-109.026 -42.853  1.00 23.64           C  
ATOM      8  CB  MET A   1     -31.789-111.511 -42.978  1.00 23.64           C  
ATOM      9  HB2 MET A   1     -32.384-111.366 -43.880  1.00 23.64           H  
ATOM     10  HB3 MET A   1     -32.469-111.744 -42.159  1.00 23.64           H  
ATOM     11  O   MET A   1     -32.100-108.578 -43.984  1.00 23.64           O  
ATOM     12  CG  MET A   1     -30.862-112.705 -43.223  1.00 23.64           C  
ATOM     13  HG2 MET A   1     -30.324-112.926 -42.301  1.00 23.64           H  
ATOM     14  HG3 MET A   1     -30.133-112.453 -43.994  1.00 23.64           H  
ATOM     15  SD  MET A   1     -31.749-114.202 -43.723  1.00 23.64           S  
ATOM     16  CE  MET A   1     -31.794-114.012 -45.528  1.00 23.64           C  
ATOM     17  HE1 MET A   1     -32.301-113.084 -45.793  1.00 23.64           H  
ATOM     18  HE2 MET A   1     -32.333-114.852 -45.964  1.00 23.64           H  
ATOM     19  HE3 MET A   1     -30.778-114.000 -45.922  1.00 23.64           H  
ATOM     20  N   GLY A   2     -32.733-108.567 -41.825  1.00 23.14           N  
ATOM     21  H   GLY A   2     -32.646-108.970 -40.903  1.00 23.14           H  
ATOM     22  CA  GLY A   2     -33.760-107.511 -41.961  1.00 23.14           C  
ATOM     23  HA2 GLY A   2     -34.149-107.257 -40.975  1.00 23.14           H  
ATOM     24  HA3 GLY A   2     -34.587-107.908 -42.551  1.00 23.14           H  
ATOM     25  C   GLY A   2     -33.286-106.202 -42.624  1.00 23.14           C  
ATOM     26  O   GLY A   2     -32.095-105.906 -42.619  1.00 23.14           O  
ATOM     27  N   LYS A   3     -34.229-105.463 -43.232  1.00 22.67           N  
ATOM     28  H   LYS A   3     -35.193-105.692 -43.039  1.00 22.67           H  
ATOM     29  CA  LYS A   3     -33.984-104.402 -44.234  1.00 22.67           C  
ATOM     30  HA  LYS A   3     -33.052-104.636 -44.749  1.00 22.67           H  
ATOM     31  C   LYS A   3     -33.805-102.987 -43.651  1.00 22.67           C  
ATOM     32  CB  LYS A   3     -35.130-104.378 -45.267  1.00 22.67           C  
ATOM     33  HB2 LYS A   3     -36.045-104.078 -44.756  1.00 22.67           H  
ATOM     34  HB3 LYS A   3     -34.907-103.616 -46.014  1.00 22.67           H  
ATOM     35  O   LYS A   3     -34.255-102.693 -42.549  1.00 22.67           O  
ATOM     36  CG  LYS A   3     -35.383-105.706 -46.001  1.00 22.67           C  
ATOM     37  HG2 LYS A   3     -34.470-106.023 -46.505  1.00 22.67           H  
ATOM     38  HG3 LYS A   3     -35.680-106.471 -45.283  1.00 22.67           H  
ATOM     39  CD  LYS A   3     -36.511-105.523 -47.034  1.00 22.67           C  
ATOM     40  HD2 LYS A   3     -37.373-105.088 -46.528  1.00 22.67           H  
ATOM     41  HD3 LYS A   3     -36.193-104.821 -47.805  1.00 22.67           H  
ATOM     42  CE  LYS A   3     -36.969-106.840 -47.680  1.00 22.67           C  
ATOM     43  HE2 LYS A   3     -37.216-107.549 -46.890  1.00 22.67           H  
ATOM     44  HE3 LYS A   3     -37.884-106.640 -48.238  1.00 22.67           H  
ATOM     45  NZ  LYS A   3     -35.948-107.415 -48.593  1.00 22.67           N  
ATOM     46  HZ1 LYS A   3     -36.286-108.273 -49.007  1.00 22.67           H  
ATOM     47  HZ2 LYS A   3     -35.744-106.769 -49.342  1.00 22.67           H  
ATOM     48  HZ3 LYS A   3     -35.091-107.611 -48.097  1.00 22.67           H  
ATOM     49  N   SER A   4     -33.218-102.106 -44.462  1.00 27.29           N  
ATOM     50  H   SER A   4     -32.823-102.460 -45.322  1.00 27.29           H  
ATOM     51  CA  SER A   4     -32.832-100.725 -44.140  1.00 27.29           C  
ATOM     52  HA  SER A   4     -32.590-100.663 -43.079  1.00 27.29           H  
ATOM     53  C   SER A   4     -33.939 -99.695 -44.452  1.00 27.29           C  
ATOM     54  CB  SER A   4     -31.556-100.373 -44.941  1.00 27.29           C  
ATOM     55  HB2 SER A   4     -31.822 -99.993 -45.927  1.00 27.29           H  
ATOM     56  HB3 SER A   4     -31.010 -99.593 -44.411  1.00 27.29           H  
ATOM     57  O   SER A   4     -34.106 -99.317 -45.610  1.00 27.29           O  
ATOM     58  OG  SER A   4     -30.715-101.502 -45.138  1.00 27.29           O  
ATOM     59  HG  SER A   4     -29.864-101.192 -45.457  1.00 27.29           H  
ATOM     60  N   LEU A   5     -34.683 -99.203 -43.452  1.00 23.03           N  
ATOM     61  H   LEU A   5     -34.513 -99.528 -42.511  1.00 23.03           H  
ATOM     62  CA  LEU A   5     -35.556 -98.024 -43.628  1.00 23.03           C  
ATOM     63  HA  LEU A   5     -35.960 -98.028 -44.640  1.00 23.03           H  
ATOM     64  C   LEU A   5     -34.726 -96.734 -43.480  1.00 23.03           C  
ATOM     65  CB  LEU A   5     -36.745 -98.036 -42.643  1.00 23.03           C  
ATOM     66  HB2 LEU A   5     -37.039 -96.998 -42.486  1.00 23.03           H  
ATOM     67  HB3 LEU A   5     -36.434 -98.428 -41.675  1.00 23.03           H  
ATOM     68  O   LEU A   5     -34.036 -96.572 -42.479  1.00 23.03           O  
ATOM     69  CG  LEU A   5     -37.991 -98.787 -43.154  1.00 23.03           C  
ATOM     70  HG  LEU A   5     -38.148 -98.548 -44.206  1.00 23.03           H  
ATOM     71  CD1 LEU A   5     -37.865-100.305 -43.007  1.00 23.03           C  
ATOM     72 HD11 LEU A   5     -37.024-100.664 -43.600  1.00 23.03           H  
ATOM     73 HD12 LEU A   5     -37.705-100.565 -41.961  1.00 23.03           H  
ATOM     74 HD13 LEU A   5     -38.776-100.785 -43.363  1.00 23.03           H  
ATOM     75  CD2 LEU A   5     -39.231 -98.335 -42.382  1.00 23.03           C  
ATOM     76 HD21 LEU A   5     -39.109 -98.545 -41.319  1.00 23.03           H  
ATOM     77 HD22 LEU A   5     -40.111 -98.860 -42.752  1.00 23.03           H  
ATOM     78 HD23 LEU A   5     -39.385 -97.265 -42.519  1.00 23.03           H  
ATOM     79  N   SER A   6     -34.777 -95.836 -44.473  1.00 26.92           N  
ATOM     80  H   SER A   6     -35.327 -96.066 -45.288  1.00 26.92           H  
ATOM     81  CA  SER A   6     -33.713 -94.834 -44.694  1.00 26.92           C  
ATOM     82  HA  SER A   6     -32.966 -94.905 -43.903  1.00 26.92           H  
ATOM     83  C   SER A   6     -34.117 -93.352 -44.778  1.00 26.92           C  
ATOM     84  CB  SER A   6     -33.025 -95.187 -46.020  1.00 26.92           C  
ATOM     85  HB2 SER A   6     -32.552 -96.166 -45.931  1.00 26.92           H  
ATOM     86  HB3 SER A   6     -32.258 -94.446 -46.244  1.00 26.92           H  
ATOM     87  O   SER A   6     -33.248 -92.495 -44.668  1.00 26.92           O  
ATOM     88  OG  SER A   6     -33.984 -95.223 -47.068  1.00 26.92           O  
ATOM     89  HG  SER A   6     -33.517 -95.271 -47.905  1.00 26.92           H  
ATOM     90  N   HIS A   7     -35.378 -93.019 -45.068  1.00 22.48           N  
ATOM     91  H   HIS A   7     -36.054 -93.769 -45.061  1.00 22.48           H  
ATOM     92  CA  HIS A   7     -35.625 -91.932 -46.034  1.00 22.48           C  
ATOM     93  HA  HIS A   7     -34.789 -91.926 -46.733  1.00 22.48           H  
ATOM     94  C   HIS A   7     -35.722 -90.477 -45.511  1.00 22.48           C  
ATOM     95  CB  HIS A   7     -36.876 -92.315 -46.850  1.00 22.48           C  
ATOM     96  HB2 HIS A   7     -37.766 -92.138 -46.246  1.00 22.48           H  
ATOM     97  HB3 HIS A   7     -36.838 -93.380 -47.078  1.00 22.48           H  
ATOM     98  O   HIS A   7     -35.679 -89.567 -46.332  1.00 22.48           O  
ATOM     99  CG  HIS A   7     -37.021 -91.579 -48.163  1.00 22.48           C  
ATOM    100  CD2 HIS A   7     -36.667 -92.045 -49.400  1.00 22.48           C  
ATOM    101  HD2 HIS A   7     -36.243 -93.014 -49.617  1.00 22.48           H  
ATOM    102  ND1 HIS A   7     -37.500 -90.301 -48.341  1.00 22.48           N  
ATOM    103  HD1 HIS A   7     -37.639 -89.626 -47.603  1.00 22.48           H  
ATOM    104  CE1 HIS A   7     -37.422 -90.000 -49.647  1.00 22.48           C  
ATOM    105  HE1 HIS A   7     -37.665 -89.041 -50.082  1.00 22.48           H  
ATOM    106  NE2 HIS A   7     -36.929 -91.040 -50.335  1.00 22.48           N  
ATOM    107  N   LEU A   8     -35.926 -90.206 -44.215  1.00 23.58           N  
ATOM    108  H   LEU A   8     -35.833 -90.956 -43.545  1.00 23.58           H  
ATOM    109  CA  LEU A   8     -36.460 -88.901 -43.756  1.00 23.58           C  
ATOM    110  HA  LEU A   8     -37.412 -88.774 -44.272  1.00 23.58           H  
ATOM    111  C   LEU A   8     -35.562 -87.679 -44.130  1.00 23.58           C  
ATOM    112  CB  LEU A   8     -36.780 -88.961 -42.243  1.00 23.58           C  
ATOM    113  HB2 LEU A   8     -36.089 -88.313 -41.704  1.00 23.58           H  
ATOM    114  HB3 LEU A   8     -36.632 -89.971 -41.860  1.00 23.58           H  
ATOM    115  O   LEU A   8     -34.500 -87.504 -43.528  1.00 23.58           O  
ATOM    116  CG  LEU A   8     -38.224 -88.521 -41.929  1.00 23.58           C  
ATOM    117  HG  LEU A   8     -38.450 -87.606 -42.476  1.00 23.58           H  
ATOM    118  CD1 LEU A   8     -39.234 -89.606 -42.320  1.00 23.58           C  
ATOM    119 HD11 LEU A   8     -40.243 -89.260 -42.096  1.00 23.58           H  
ATOM    120 HD12 LEU A   8     -39.174 -89.817 -43.388  1.00 23.58           H  
ATOM    121 HD13 LEU A   8     -39.040 -90.520 -41.759  1.00 23.58           H  
ATOM    122  CD2 LEU A   8     -38.389 -88.242 -40.436  1.00 23.58           C  
ATOM    123 HD21 LEU A   8     -38.160 -89.136 -39.856  1.00 23.58           H  
ATOM    124 HD22 LEU A   8     -37.717 -87.438 -40.138  1.00 23.58           H  
ATOM    125 HD23 LEU A   8     -39.413 -87.930 -40.229  1.00 23.58           H  
ATOM    126  N   PRO A   9     -35.954 -86.812 -45.094  1.00 22.07           N  
ATOM    127  CA  PRO A   9     -35.029 -85.861 -45.717  1.00 22.07           C  
ATOM    128  HA  PRO A   9     -34.002 -86.213 -45.625  1.00 22.07           H  
ATOM    129  C   PRO A   9     -35.124 -84.462 -45.084  1.00 22.07           C  
ATOM    130  CB  PRO A   9     -35.413 -85.886 -47.200  1.00 22.07           C  
ATOM    131  HB2 PRO A   9     -34.958 -86.756 -47.674  1.00 22.07           H  
ATOM    132  HB3 PRO A   9     -35.121 -84.976 -47.724  1.00 22.07           H  
ATOM    133  O   PRO A   9     -35.896 -83.616 -45.523  1.00 22.07           O  
ATOM    134  CG  PRO A   9     -36.932 -86.067 -47.167  1.00 22.07           C  
ATOM    135  HG2 PRO A   9     -37.285 -86.606 -48.047  1.00 22.07           H  
ATOM    136  HG3 PRO A   9     -37.423 -85.096 -47.099  1.00 22.07           H  
ATOM    137  CD  PRO A   9     -37.186 -86.863 -45.883  1.00 22.07           C  
ATOM    138  HD2 PRO A   9     -37.438 -87.888 -46.157  1.00 22.07           H  
ATOM    139  HD3 PRO A   9     -38.011 -86.418 -45.327  1.00 22.07           H  
ATOM    140  N   LEU A  10     -34.326 -84.205 -44.045  1.00 21.90           N  
ATOM    141  H   LEU A  10     -33.762 -84.967 -43.694  1.00 21.90           H  
ATOM    142  CA  LEU A  10     -34.462 -83.002 -43.204  1.00 21.90           C  
ATOM    143  HA  LEU A  10     -35.527 -82.821 -43.058  1.00 21.90           H  
ATOM    144  C   LEU A  10     -33.882 -81.687 -43.773  1.00 21.90           C  
ATOM    145  CB  LEU A  10     -33.808 -83.293 -41.831  1.00 21.90           C  
ATOM    146  HB2 LEU A  10     -33.509 -84.338 -41.754  1.00 21.90           H  
ATOM    147  HB3 LEU A  10     -32.897 -82.700 -41.745  1.00 21.90           H  
ATOM    148  O   LEU A  10     -34.156 -80.627 -43.225  1.00 21.90           O  
ATOM    149  CG  LEU A  10     -34.732 -82.958 -40.648  1.00 21.90           C  
ATOM    150  HG  LEU A  10     -35.270 -82.031 -40.848  1.00 21.90           H  
ATOM    151  CD1 LEU A  10     -35.736 -84.093 -40.425  1.00 21.90           C  
ATOM    152 HD11 LEU A  10     -36.337 -84.237 -41.323  1.00 21.90           H  
ATOM    153 HD12 LEU A  10     -35.214 -85.020 -40.188  1.00 21.90           H  
ATOM    154 HD13 LEU A  10     -36.400 -83.834 -39.601  1.00 21.90           H  
ATOM    155  CD2 LEU A  10     -33.921 -82.778 -39.365  1.00 21.90           C  
ATOM    156 HD21 LEU A  10     -33.232 -81.943 -39.486  1.00 21.90           H  
ATOM    157 HD22 LEU A  10     -33.359 -83.685 -39.141  1.00 21.90           H  
ATOM    158 HD23 LEU A  10     -34.592 -82.552 -38.536  1.00 21.90           H  
ATOM    159  N   HIS A  11     -32.980 -81.746 -44.758  1.00 18.63           N  
ATOM    160  H   HIS A  11     -32.877 -82.637 -45.221  1.00 18.63           H  
ATOM    161  CA  HIS A  11     -31.789 -80.877 -44.700  1.00 18.63           C  
ATOM    162  HA  HIS A  11     -31.595 -80.644 -43.653  1.00 18.63           H  
ATOM    163  C   HIS A  11     -31.840 -79.516 -45.426  1.00 18.63           C  
ATOM    164  CB  HIS A  11     -30.593 -81.701 -45.216  1.00 18.63           C  
ATOM    165  HB2 HIS A  11     -30.614 -81.728 -46.305  1.00 18.63           H  
ATOM    166  HB3 HIS A  11     -30.689 -82.727 -44.860  1.00 18.63           H  
ATOM    167  O   HIS A  11     -31.095 -78.621 -45.046  1.00 18.63           O  
ATOM    168  CG  HIS A  11     -29.242 -81.197 -44.763  1.00 18.63           C  
ATOM    169  CD2 HIS A  11     -28.552 -80.112 -45.241  1.00 18.63           C  
ATOM    170  HD2 HIS A  11     -28.878 -79.444 -46.024  1.00 18.63           H  
ATOM    171  ND1 HIS A  11     -28.459 -81.765 -43.783  1.00 18.63           N  
ATOM    172  HD1 HIS A  11     -28.698 -82.566 -43.215  1.00 18.63           H  
ATOM    173  CE1 HIS A  11     -27.337 -81.035 -43.666  1.00 18.63           C  
ATOM    174  HE1 HIS A  11     -26.538 -81.225 -42.964  1.00 18.63           H  
ATOM    175  NE2 HIS A  11     -27.347 -80.021 -44.539  1.00 18.63           N  
ATOM    176  N   SER A  12     -32.553 -79.396 -46.552  1.00 19.93           N  
ATOM    177  H   SER A  12     -33.271 -80.083 -46.734  1.00 19.93           H  
ATOM    178  CA  SER A  12     -32.016 -78.610 -47.686  1.00 19.93           C  
ATOM    179  HA  SER A  12     -30.991 -78.958 -47.812  1.00 19.93           H  
ATOM    180  C   SER A  12     -31.898 -77.083 -47.493  1.00 19.93           C  
ATOM    181  CB  SER A  12     -32.746 -78.936 -48.988  1.00 19.93           C  
ATOM    182  HB2 SER A  12     -33.095 -79.969 -48.972  1.00 19.93           H  
ATOM    183  HB3 SER A  12     -33.604 -78.273 -49.104  1.00 19.93           H  
ATOM    184  O   SER A  12     -32.634 -76.470 -46.730  1.00 19.93           O  
ATOM    185  OG  SER A  12     -31.850 -78.774 -50.075  1.00 19.93           O  
ATOM    186  HG  SER A  12     -31.300 -79.557 -50.150  1.00 19.93           H  
ATOM    187  N   SER A  13     -30.942 -76.492 -48.222  1.00 20.49           N  
ATOM    188  H   SER A  13     -30.479 -77.092 -48.890  1.00 20.49           H  
ATOM    189  CA  SER A  13     -30.127 -75.346 -47.768  1.00 20.49           C  
ATOM    190  HA  SER A  13     -30.362 -75.126 -46.726  1.00 20.49           H  
ATOM    191  C   SER A  13     -30.268 -74.034 -48.560  1.00 20.49           C  
ATOM    192  CB  SER A  13     -28.644 -75.751 -47.872  1.00 20.49           C  
ATOM    193  HB2 SER A  13     -28.040 -75.086 -47.254  1.00 20.49           H  
ATOM    194  HB3 SER A  13     -28.321 -75.642 -48.907  1.00 20.49           H  
ATOM    195  O   SER A  13     -29.621 -73.052 -48.212  1.00 20.49           O  
ATOM    196  OG  SER A  13     -28.426 -77.100 -47.488  1.00 20.49           O  
ATOM    197  HG  SER A  13     -28.492 -77.142 -46.531  1.00 20.49           H  
ATOM    198  N   LYS A  14     -30.998 -74.055 -49.679  1.00 20.37           N  
ATOM    199  H   LYS A  14     -31.573 -74.874 -49.812  1.00 20.37           H  
ATOM    200  CA  LYS A  14     -31.075 -72.998 -50.717  1.00 20.37           C  
ATOM    201  HA  LYS A  14     -30.074 -72.668 -50.994  1.00 20.37           H  
ATOM    202  C   LYS A  14     -31.835 -71.741 -50.235  1.00 20.37           C  
ATOM    203  CB  LYS A  14     -31.777 -73.643 -51.930  1.00 20.37           C  
ATOM    204  HB2 LYS A  14     -32.623 -74.236 -51.583  1.00 20.37           H  
ATOM    205  HB3 LYS A  14     -32.187 -72.872 -52.582  1.00 20.37           H  
ATOM    206  O   LYS A  14     -32.678 -71.875 -49.356  1.00 20.37           O  
ATOM    207  CG  LYS A  14     -30.838 -74.526 -52.766  1.00 20.37           C  
ATOM    208  HG2 LYS A  14     -30.384 -75.290 -52.134  1.00 20.37           H  
ATOM    209  HG3 LYS A  14     -30.046 -73.900 -53.175  1.00 20.37           H  
ATOM    210  CD  LYS A  14     -31.596 -75.213 -53.916  1.00 20.37           C  
ATOM    211  HD2 LYS A  14     -32.136 -76.066 -53.507  1.00 20.37           H  
ATOM    212  HD3 LYS A  14     -32.327 -74.529 -54.348  1.00 20.37           H  
ATOM    213  CE  LYS A  14     -30.630 -75.698 -55.009  1.00 20.37           C  
ATOM    214  HE2 LYS A  14     -29.676 -75.936 -54.538  1.00 20.37           H  
ATOM    215  HE3 LYS A  14     -31.029 -76.607 -55.459  1.00 20.37           H  
ATOM    216  NZ  LYS A  14     -30.432 -74.672 -56.066  1.00 20.37           N  
ATOM    217  HZ1 LYS A  14     -30.339 -73.753 -55.657  1.00 20.37           H  
ATOM    218  HZ2 LYS A  14     -29.605 -74.793 -56.633  1.00 20.37           H  
ATOM    219  HZ3 LYS A  14     -31.253 -74.523 -56.636  1.00 20.37           H  
ATOM    220  N   GLU A  15     -31.678 -70.530 -50.783  1.00 22.51           N  
ATOM    221  H   GLU A  15     -32.247 -69.829 -50.329  1.00 22.51           H  
ATOM    222  CA  GLU A  15     -30.700 -69.914 -51.717  1.00 22.51           C  
ATOM    223  HA  GLU A  15     -29.692 -70.246 -51.469  1.00 22.51           H  
ATOM    224  C   GLU A  15     -30.727 -68.371 -51.494  1.00 22.51           C  
ATOM    225  CB  GLU A  15     -31.017 -70.269 -53.197  1.00 22.51           C  
ATOM    226  HB2 GLU A  15     -31.883 -70.930 -53.231  1.00 22.51           H  
ATOM    227  HB3 GLU A  15     -31.315 -69.386 -53.762  1.00 22.51           H  
ATOM    228  O   GLU A  15     -31.284 -67.915 -50.497  1.00 22.51           O  
ATOM    229  CG  GLU A  15     -29.812 -70.923 -53.905  1.00 22.51           C  
ATOM    230  HG2 GLU A  15     -29.051 -70.165 -54.090  1.00 22.51           H  
ATOM    231  HG3 GLU A  15     -29.380 -71.669 -53.238  1.00 22.51           H  
ATOM    232  CD  GLU A  15     -30.185 -71.621 -55.221  1.00 22.51           C  
ATOM    233  OE1 GLU A  15     -29.367 -71.724 -56.156  1.00 22.51           O  
ATOM    234  OE2 GLU A  15     -31.219 -72.327 -55.249  1.00 22.51           O  
ATOM    235  N   ASP A  16     -30.115 -67.598 -52.398  1.00 19.36           N  
ATOM    236  H   ASP A  16     -29.617 -68.085 -53.129  1.00 19.36           H  
ATOM    237  CA  ASP A  16     -29.920 -66.129 -52.436  1.00 19.36           C  
ATOM    238  HA  ASP A  16     -29.397 -65.826 -51.529  1.00 19.36           H  
ATOM    239  C   ASP A  16     -31.248 -65.284 -52.518  1.00 19.36           C  
ATOM    240  CB  ASP A  16     -28.961 -65.914 -53.627  1.00 19.36           C  
ATOM    241  HB2 ASP A  16     -29.507 -66.116 -54.549  1.00 19.36           H  
ATOM    242  HB3 ASP A  16     -28.592 -64.889 -53.637  1.00 19.36           H  
ATOM    243  O   ASP A  16     -32.326 -65.784 -52.217  1.00 19.36           O  
ATOM    244  CG  ASP A  16     -27.725 -66.816 -53.610  1.00 19.36           C  
ATOM    245  OD1 ASP A  16     -26.673 -66.355 -53.121  1.00 19.36           O  
ATOM    246  OD2 ASP A  16     -27.859 -67.964 -54.089  1.00 19.36           O  
ATOM    247  N   ALA A  17     -31.356 -63.989 -52.882  1.00 20.25           N  
ATOM    248  H   ALA A  17     -32.306 -63.666 -52.763  1.00 20.25           H  
ATOM    249  CA  ALA A  17     -30.404 -62.995 -53.408  1.00 20.25           C  
ATOM    250  HA  ALA A  17     -29.425 -63.141 -52.953  1.00 20.25           H  
ATOM    251  C   ALA A  17     -30.788 -61.515 -53.157  1.00 20.25           C  
ATOM    252  CB  ALA A  17     -30.316 -63.151 -54.944  1.00 20.25           C  
ATOM    253  HB1 ALA A  17     -30.002 -64.151 -55.244  1.00 20.25           H  
ATOM    254  HB2 ALA A  17     -31.288 -62.968 -55.400  1.00 20.25           H  
ATOM    255  HB3 ALA A  17     -29.596 -62.436 -55.341  1.00 20.25           H  
ATOM    256  O   ALA A  17     -29.944 -60.734 -52.733  1.00 20.25           O  
ATOM    257  N   TYR A  18     -31.996 -61.098 -53.564  1.00 21.56           N  
ATOM    258  H   TYR A  18     -32.660 -61.814 -53.825  1.00 21.56           H  
ATOM    259  CA  TYR A  18     -32.176 -59.784 -54.215  1.00 21.56           C  
ATOM    260  HA  TYR A  18     -31.246 -59.583 -54.747  1.00 21.56           H  
ATOM    261  C   TYR A  18     -32.341 -58.537 -53.310  1.00 21.56           C  
ATOM    262  CB  TYR A  18     -33.268 -59.907 -55.298  1.00 21.56           C  
ATOM    263  HB2 TYR A  18     -33.555 -58.917 -55.653  1.00 21.56           H  
ATOM    264  HB3 TYR A  18     -34.158 -60.355 -54.856  1.00 21.56           H  
ATOM    265  O   TYR A  18     -32.468 -58.612 -52.094  1.00 21.56           O  
ATOM    266  CG  TYR A  18     -32.836 -60.702 -56.521  1.00 21.56           C  
ATOM    267  CD1 TYR A  18     -31.855 -60.176 -57.388  1.00 21.56           C  
ATOM    268  HD1 TYR A  18     -31.411 -59.214 -57.181  1.00 21.56           H  
ATOM    269  CD2 TYR A  18     -33.409 -61.960 -56.796  1.00 21.56           C  
ATOM    270  HD2 TYR A  18     -34.161 -62.371 -56.139  1.00 21.56           H  
ATOM    271  CE1 TYR A  18     -31.438 -60.907 -58.518  1.00 21.56           C  
ATOM    272  HE1 TYR A  18     -30.679 -60.502 -59.171  1.00 21.56           H  
ATOM    273  CE2 TYR A  18     -32.993 -62.694 -57.926  1.00 21.56           C  
ATOM    274  HE2 TYR A  18     -33.416 -63.665 -58.138  1.00 21.56           H  
ATOM    275  OH  TYR A  18     -31.611 -62.881 -59.875  1.00 21.56           O  
ATOM    276  HH  TYR A  18     -30.896 -62.441 -60.342  1.00 21.56           H  
ATOM    277  CZ  TYR A  18     -32.007 -62.170 -58.787  1.00 21.56           C  
ATOM    278  N   ASP A  19     -32.335 -57.373 -53.972  1.00 20.73           N  
ATOM    279  H   ASP A  19     -32.473 -57.468 -54.968  1.00 20.73           H  
ATOM    280  CA  ASP A  19     -31.490 -56.202 -53.663  1.00 20.73           C  
ATOM    281  HA  ASP A  19     -30.671 -56.498 -53.007  1.00 20.73           H  
ATOM    282  C   ASP A  19     -32.173 -54.984 -52.992  1.00 20.73           C  
ATOM    283  CB  ASP A  19     -30.895 -55.830 -55.042  1.00 20.73           C  
ATOM    284  HB2 ASP A  19     -30.092 -56.529 -55.272  1.00 20.73           H  
ATOM    285  HB3 ASP A  19     -31.658 -55.970 -55.808  1.00 20.73           H  
ATOM    286  O   ASP A  19     -31.503 -54.208 -52.320  1.00 20.73           O  
ATOM    287  CG  ASP A  19     -30.383 -54.396 -55.197  1.00 20.73           C  
ATOM    288  OD1 ASP A  19     -29.149 -54.213 -55.121  1.00 20.73           O  
ATOM    289  OD2 ASP A  19     -31.237 -53.529 -55.502  1.00 20.73           O  
ATOM    290  N   GLY A  20     -33.488 -54.814 -53.180  1.00 21.81           N  
ATOM    291  H   GLY A  20     -33.949 -55.581 -53.648  1.00 21.81           H  
ATOM    292  CA  GLY A  20     -34.252 -53.552 -53.059  1.00 21.81           C  
ATOM    293  HA2 GLY A  20     -34.440 -53.188 -54.069  1.00 21.81           H  
ATOM    294  HA3 GLY A  20     -35.219 -53.792 -52.616  1.00 21.81           H  
ATOM    295  C   GLY A  20     -33.670 -52.376 -52.238  1.00 21.81           C  
ATOM    296  O   GLY A  20     -33.872 -52.292 -51.031  1.00 21.81           O  
ATOM    297  N   VAL A  21     -33.087 -51.395 -52.940  1.00 19.91           N  
ATOM    298  H   VAL A  21     -32.920 -51.639 -53.906  1.00 19.91           H  
ATOM    299  CA  VAL A  21     -32.199 -50.318 -52.427  1.00 19.91           C  
ATOM    300  HA  VAL A  21     -31.369 -50.816 -51.924  1.00 19.91           H  
ATOM    301  C   VAL A  21     -32.758 -49.266 -51.431  1.00 19.91           C  
ATOM    302  CB  VAL A  21     -31.621 -49.520 -53.631  1.00 19.91           C  
ATOM    303  HB  VAL A  21     -32.344 -48.758 -53.919  1.00 19.91           H  
ATOM    304  O   VAL A  21     -32.016 -48.773 -50.587  1.00 19.91           O  
ATOM    305  CG1 VAL A  21     -30.305 -48.814 -53.275  1.00 19.91           C  
ATOM    306 HG11 VAL A  21     -30.452 -48.111 -52.455  1.00 19.91           H  
ATOM    307 HG12 VAL A  21     -29.562 -49.554 -52.979  1.00 19.91           H  
ATOM    308 HG13 VAL A  21     -29.931 -48.258 -54.135  1.00 19.91           H  
ATOM    309  CG2 VAL A  21     -31.334 -50.349 -54.892  1.00 19.91           C  
ATOM    310 HG21 VAL A  21     -30.859 -49.733 -55.655  1.00 19.91           H  
ATOM    311 HG22 VAL A  21     -32.250 -50.755 -55.320  1.00 19.91           H  
ATOM    312 HG23 VAL A  21     -30.662 -51.171 -54.645  1.00 19.91           H  
ATOM    313  N   THR A  22     -33.986 -48.762 -51.602  1.00 21.17           N  
ATOM    314  H   THR A  22     -34.605 -49.261 -52.225  1.00 21.17           H  
ATOM    315  CA  THR A  22     -34.340 -47.356 -51.232  1.00 21.17           C  
ATOM    316  HA  THR A  22     -33.466 -46.735 -51.426  1.00 21.17           H  
ATOM    317  C   THR A  22     -34.716 -47.136 -49.744  1.00 21.17           C  
ATOM    318  CB  THR A  22     -35.470 -46.859 -52.145  1.00 21.17           C  
ATOM    319  HB  THR A  22     -35.595 -45.786 -51.997  1.00 21.17           H  
ATOM    320  O   THR A  22     -35.265 -48.049 -49.140  1.00 21.17           O  
ATOM    321  CG2 THR A  22     -35.210 -47.086 -53.637  1.00 21.17           C  
ATOM    322 HG21 THR A  22     -35.974 -46.568 -54.216  1.00 21.17           H  
ATOM    323 HG22 THR A  22     -35.253 -48.148 -53.877  1.00 21.17           H  
ATOM    324 HG23 THR A  22     -34.230 -46.693 -53.908  1.00 21.17           H  
ATOM    325  OG1 THR A  22     -36.672 -47.518 -51.827  1.00 21.17           O  
ATOM    326  HG1 THR A  22     -36.517 -48.047 -51.041  1.00 21.17           H  
ATOM    327  N   SER A  23     -34.584 -45.959 -49.095  1.00 22.46           N  
ATOM    328  H   SER A  23     -34.698 -46.049 -48.095  1.00 22.46           H  
ATOM    329  CA  SER A  23     -34.392 -44.565 -49.573  1.00 22.46           C  
ATOM    330  HA  SER A  23     -33.758 -44.569 -50.460  1.00 22.46           H  
ATOM    331  C   SER A  23     -33.731 -43.629 -48.512  1.00 22.46           C  
ATOM    332  CB  SER A  23     -35.770 -43.991 -49.944  1.00 22.46           C  
ATOM    333  HB2 SER A  23     -36.391 -44.764 -50.397  1.00 22.46           H  
ATOM    334  HB3 SER A  23     -36.279 -43.636 -49.048  1.00 22.46           H  
ATOM    335  O   SER A  23     -33.245 -44.101 -47.491  1.00 22.46           O  
ATOM    336  OG  SER A  23     -35.615 -42.930 -50.868  1.00 22.46           O  
ATOM    337  HG  SER A  23     -36.462 -42.754 -51.285  1.00 22.46           H  
ATOM    338  N   GLU A  24     -33.704 -42.303 -48.741  1.00 19.24           N  
ATOM    339  H   GLU A  24     -34.165 -42.003 -49.589  1.00 19.24           H  
ATOM    340  CA  GLU A  24     -32.766 -41.333 -48.118  1.00 19.24           C  
ATOM    341  HA  GLU A  24     -31.775 -41.785 -48.129  1.00 19.24           H  
ATOM    342  C   GLU A  24     -33.003 -40.877 -46.656  1.00 19.24           C  
ATOM    343  CB  GLU A  24     -32.709 -40.073 -49.015  1.00 19.24           C  
ATOM    344  HB2 GLU A  24     -32.523 -40.381 -50.044  1.00 19.24           H  
ATOM    345  HB3 GLU A  24     -33.681 -39.580 -48.986  1.00 19.24           H  
ATOM    346  O   GLU A  24     -32.059 -40.869 -45.868  1.00 19.24           O  
ATOM    347  CG  GLU A  24     -31.623 -39.056 -48.610  1.00 19.24           C  
ATOM    348  HG2 GLU A  24     -31.675 -38.849 -47.541  1.00 19.24           H  
ATOM    349  HG3 GLU A  24     -30.643 -39.489 -48.810  1.00 19.24           H  
ATOM    350  CD  GLU A  24     -31.778 -37.730 -49.364  1.00 19.24           C  
ATOM    351  OE1 GLU A  24     -32.319 -36.782 -48.748  1.00 19.24           O  
ATOM    352  OE2 GLU A  24     -31.334 -37.667 -50.530  1.00 19.24           O  
ATOM    353  N   ASN A  25     -34.167 -40.297 -46.335  1.00 26.24           N  
ATOM    354  H   ASN A  25     -34.929 -40.433 -46.983  1.00 26.24           H  
ATOM    355  CA  ASN A  25     -34.169 -39.024 -45.583  1.00 26.24           C  
ATOM    356  HA  ASN A  25     -33.403 -38.398 -46.041  1.00 26.24           H  
ATOM    357  C   ASN A  25     -33.796 -39.111 -44.078  1.00 26.24           C  
ATOM    358  CB  ASN A  25     -35.503 -38.300 -45.834  1.00 26.24           C  
ATOM    359  HB2 ASN A  25     -35.737 -38.338 -46.898  1.00 26.24           H  
ATOM    360  HB3 ASN A  25     -36.299 -38.797 -45.280  1.00 26.24           H  
ATOM    361  O   ASN A  25     -34.653 -39.283 -43.214  1.00 26.24           O  
ATOM    362  CG  ASN A  25     -35.462 -36.832 -45.432  1.00 26.24           C  
ATOM    363  ND2 ASN A  25     -36.563 -36.134 -45.586  1.00 26.24           N  
ATOM    364 HD21 ASN A  25     -36.502 -35.153 -45.354  1.00 26.24           H  
ATOM    365 HD22 ASN A  25     -37.392 -36.568 -45.967  1.00 26.24           H  
ATOM    366  OD1 ASN A  25     -34.465 -36.283 -44.987  1.00 26.24           O  
ATOM    367  N   MET A  26     -32.506 -38.921 -43.771  1.00 22.37           N  
ATOM    368  H   MET A  26     -31.876 -38.926 -44.561  1.00 22.37           H  
ATOM    369  CA  MET A  26     -31.914 -39.098 -42.434  1.00 22.37           C  
ATOM    370  HA  MET A  26     -32.249 -40.048 -42.016  1.00 22.37           H  
ATOM    371  C   MET A  26     -32.219 -37.995 -41.404  1.00 22.37           C  
ATOM    372  CB  MET A  26     -30.376 -39.116 -42.562  1.00 22.37           C  
ATOM    373  HB2 MET A  26     -29.945 -39.173 -41.562  1.00 22.37           H  
ATOM    374  HB3 MET A  26     -30.055 -38.174 -43.006  1.00 22.37           H  
ATOM    375  O   MET A  26     -32.352 -38.269 -40.215  1.00 22.37           O  
ATOM    376  CG  MET A  26     -29.760 -40.244 -43.386  1.00 22.37           C  
ATOM    377  HG2 MET A  26     -30.226 -40.274 -44.371  1.00 22.37           H  
ATOM    378  HG3 MET A  26     -29.940 -41.194 -42.884  1.00 22.37           H  
ATOM    379  SD  MET A  26     -27.974 -40.004 -43.611  1.00 22.37           S  
ATOM    380  CE  MET A  26     -27.586 -41.527 -44.510  1.00 22.37           C  
ATOM    381  HE1 MET A  26     -27.761 -42.388 -43.864  1.00 22.37           H  
ATOM    382  HE2 MET A  26     -28.222 -41.607 -45.392  1.00 22.37           H  
ATOM    383  HE3 MET A  26     -26.541 -41.514 -44.819  1.00 22.37           H  
ATOM    384  N   ARG A  27     -32.077 -36.724 -41.805  1.00 21.53           N  
ATOM    385  H   ARG A  27     -32.166 -36.571 -42.799  1.00 21.53           H  
ATOM    386  CA  ARG A  27     -31.128 -35.860 -41.062  1.00 21.53           C  
ATOM    387  HA  ARG A  27     -30.262 -36.461 -40.784  1.00 21.53           H  
ATOM    388  C   ARG A  27     -31.601 -35.270 -39.737  1.00 21.53           C  
ATOM    389  CB  ARG A  27     -30.645 -34.697 -41.942  1.00 21.53           C  
ATOM    390  HB2 ARG A  27     -31.506 -34.172 -42.355  1.00 21.53           H  
ATOM    391  HB3 ARG A  27     -30.096 -33.998 -41.311  1.00 21.53           H  
ATOM    392  O   ARG A  27     -30.793 -35.132 -38.825  1.00 21.53           O  
ATOM    393  CG  ARG A  27     -29.715 -35.134 -43.076  1.00 21.53           C  
ATOM    394  HG2 ARG A  27     -28.899 -35.734 -42.673  1.00 21.53           H  
ATOM    395  HG3 ARG A  27     -30.273 -35.722 -43.805  1.00 21.53           H  
ATOM    396  CD  ARG A  27     -29.143 -33.881 -43.747  1.00 21.53           C  
ATOM    397  HD2 ARG A  27     -29.970 -33.267 -44.102  1.00 21.53           H  
ATOM    398  HD3 ARG A  27     -28.574 -33.317 -43.008  1.00 21.53           H  
ATOM    399  NE  ARG A  27     -28.273 -34.227 -44.882  1.00 21.53           N  
ATOM    400  HE  ARG A  27     -28.230 -35.202 -45.141  1.00 21.53           H  
ATOM    401  NH1 ARG A  27     -27.625 -32.089 -45.418  1.00 21.53           N  
ATOM    402 HH11 ARG A  27     -28.180 -31.743 -44.648  1.00 21.53           H  
ATOM    403 HH12 ARG A  27     -27.131 -31.454 -46.027  1.00 21.53           H  
ATOM    404  NH2 ARG A  27     -26.911 -33.807 -46.653  1.00 21.53           N  
ATOM    405 HH21 ARG A  27     -26.431 -33.159 -47.260  1.00 21.53           H  
ATOM    406 HH22 ARG A  27     -26.938 -34.787 -46.896  1.00 21.53           H  
ATOM    407  CZ  ARG A  27     -27.608 -33.375 -45.640  1.00 21.53           C  
ATOM    408  N   ASN A  28     -32.818 -34.735 -39.696  1.00 25.94           N  
ATOM    409  H   ASN A  28     -33.455 -34.990 -40.437  1.00 25.94           H  
ATOM    410  CA  ASN A  28     -33.045 -33.463 -38.997  1.00 25.94           C  
ATOM    411  HA  ASN A  28     -32.098 -32.925 -39.018  1.00 25.94           H  
ATOM    412  C   ASN A  28     -33.373 -33.583 -37.493  1.00 25.94           C  
ATOM    413  CB  ASN A  28     -34.034 -32.614 -39.812  1.00 25.94           C  
ATOM    414  HB2 ASN A  28     -35.048 -32.978 -39.648  1.00 25.94           H  
ATOM    415  HB3 ASN A  28     -33.806 -32.695 -40.875  1.00 25.94           H  
ATOM    416  O   ASN A  28     -34.337 -32.985 -37.013  1.00 25.94           O  
ATOM    417  CG  ASN A  28     -33.940 -31.142 -39.452  1.00 25.94           C  
ATOM    418  ND2 ASN A  28     -35.039 -30.514 -39.113  1.00 25.94           N  
ATOM    419 HD21 ASN A  28     -34.930 -29.554 -38.818  1.00 25.94           H  
ATOM    420 HD22 ASN A  28     -35.890 -31.037 -38.961  1.00 25.94           H  
ATOM    421  OD1 ASN A  28     -32.880 -30.540 -39.495  1.00 25.94           O  
ATOM    422  N   GLY A  29     -32.546 -34.315 -36.742  1.00 29.99           N  
ATOM    423  H   GLY A  29     -31.786 -34.786 -37.211  1.00 29.99           H  
ATOM    424  CA  GLY A  29     -32.454 -34.179 -35.287  1.00 29.99           C  
ATOM    425  HA2 GLY A  29     -33.442 -34.266 -34.835  1.00 29.99           H  
ATOM    426  HA3 GLY A  29     -31.809 -34.960 -34.884  1.00 29.99           H  
ATOM    427  C   GLY A  29     -31.850 -32.819 -34.941  1.00 29.99           C  
ATOM    428  O   GLY A  29     -30.637 -32.702 -34.782  1.00 29.99           O  
ATOM    429  N   LEU A  30     -32.685 -31.774 -34.924  1.00 25.21           N  
ATOM    430  H   LEU A  30     -33.658 -31.944 -35.134  1.00 25.21           H  
ATOM    431  CA  LEU A  30     -32.224 -30.396 -34.764  1.00 25.21           C  
ATOM    432  HA  LEU A  30     -31.470 -30.233 -35.534  1.00 25.21           H  
ATOM    433  C   LEU A  30     -31.526 -30.166 -33.425  1.00 25.21           C  
ATOM    434  CB  LEU A  30     -33.367 -29.384 -34.964  1.00 25.21           C  
ATOM    435  HB2 LEU A  30     -33.149 -28.471 -34.409  1.00 25.21           H  
ATOM    436  HB3 LEU A  30     -34.285 -29.803 -34.551  1.00 25.21           H  
ATOM    437  O   LEU A  30     -31.962 -30.616 -32.369  1.00 25.21           O  
ATOM    438  CG  LEU A  30     -33.579 -29.008 -36.436  1.00 25.21           C  
ATOM    439  HG  LEU A  30     -33.631 -29.930 -37.015  1.00 25.21           H  
ATOM    440  CD1 LEU A  30     -34.895 -28.246 -36.596  1.00 25.21           C  
ATOM    441 HD11 LEU A  30     -34.903 -27.384 -35.928  1.00 25.21           H  
ATOM    442 HD12 LEU A  30     -35.014 -27.898 -37.622  1.00 25.21           H  
ATOM    443 HD13 LEU A  30     -35.728 -28.900 -36.338  1.00 25.21           H  
ATOM    444  CD2 LEU A  30     -32.458 -28.125 -36.999  1.00 25.21           C  
ATOM    445 HD21 LEU A  30     -31.508 -28.661 -36.988  1.00 25.21           H  
ATOM    446 HD22 LEU A  30     -32.370 -27.210 -36.413  1.00 25.21           H  
ATOM    447 HD23 LEU A  30     -32.678 -27.872 -38.035  1.00 25.21           H  
ATOM    448  N   VAL A  31     -30.465 -29.371 -33.518  1.00 24.01           N  
ATOM    449  H   VAL A  31     -30.247 -29.037 -34.446  1.00 24.01           H  
ATOM    450  CA  VAL A  31     -29.471 -29.042 -32.489  1.00 24.01           C  
ATOM    451  HA  VAL A  31     -29.131 -29.971 -32.031  1.00 24.01           H  
ATOM    452  C   VAL A  31     -29.989 -28.160 -31.347  1.00 24.01           C  
ATOM    453  CB  VAL A  31     -28.258 -28.361 -33.173  1.00 24.01           C  
ATOM    454  HB  VAL A  31     -27.494 -28.145 -32.427  1.00 24.01           H  
ATOM    455  O   VAL A  31     -29.176 -27.465 -30.749  1.00 24.01           O  
ATOM    456  CG1 VAL A  31     -27.603 -29.283 -34.208  1.00 24.01           C  
ATOM    457 HG11 VAL A  31     -28.274 -29.477 -35.045  1.00 24.01           H  
ATOM    458 HG12 VAL A  31     -27.343 -30.230 -33.735  1.00 24.01           H  
ATOM    459 HG13 VAL A  31     -26.691 -28.821 -34.584  1.00 24.01           H  
ATOM    460  CG2 VAL A  31     -28.639 -27.045 -33.882  1.00 24.01           C  
ATOM    461 HG21 VAL A  31     -29.059 -26.341 -33.163  1.00 24.01           H  
ATOM    462 HG22 VAL A  31     -27.744 -26.593 -34.308  1.00 24.01           H  
ATOM    463 HG23 VAL A  31     -29.362 -27.220 -34.679  1.00 24.01           H  
ATOM    464  N   ASN A  32     -31.309 -28.106 -31.110  1.00 32.70           N  
ATOM    465  H   ASN A  32     -31.883 -28.807 -31.557  1.00 32.70           H  
ATOM    466  CA  ASN A  32     -31.981 -27.050 -30.342  1.00 32.70           C  
ATOM    467  HA  ASN A  32     -32.042 -26.163 -30.973  1.00 32.70           H  
ATOM    468  C   ASN A  32     -31.183 -26.658 -29.099  1.00 32.70           C  
ATOM    469  CB  ASN A  32     -33.412 -27.476 -29.967  1.00 32.70           C  
ATOM    470  HB2 ASN A  32     -33.423 -28.529 -29.687  1.00 32.70           H  
ATOM    471  HB3 ASN A  32     -33.733 -26.901 -29.098  1.00 32.70           H  
ATOM    472  O   ASN A  32     -31.085 -27.423 -28.143  1.00 32.70           O  
ATOM    473  CG  ASN A  32     -34.428 -27.229 -31.066  1.00 32.70           C  
ATOM    474  ND2 ASN A  32     -35.675 -27.547 -30.815  1.00 32.70           N  
ATOM    475 HD21 ASN A  32     -36.346 -27.355 -31.545  1.00 32.70           H  
ATOM    476 HD22 ASN A  32     -35.919 -27.960 -29.926  1.00 32.70           H  
ATOM    477  OD1 ASN A  32     -34.141 -26.737 -32.146  1.00 32.70           O  
ATOM    478  N   SER A  33     -30.581 -25.470 -29.180  1.00 30.61           N  
ATOM    479  H   SER A  33     -30.636 -24.965 -30.054  1.00 30.61           H  
ATOM    480  CA  SER A  33     -29.524 -25.046 -28.280  1.00 30.61           C  
ATOM    481  HA  SER A  33     -28.779 -25.840 -28.216  1.00 30.61           H  
ATOM    482  C   SER A  33     -30.094 -24.797 -26.895  1.00 30.61           C  
ATOM    483  CB  SER A  33     -28.832 -23.787 -28.817  1.00 30.61           C  
ATOM    484  HB2 SER A  33     -27.957 -23.577 -28.202  1.00 30.61           H  
ATOM    485  HB3 SER A  33     -29.514 -22.938 -28.757  1.00 30.61           H  
ATOM    486  O   SER A  33     -30.556 -23.694 -26.597  1.00 30.61           O  
ATOM    487  OG  SER A  33     -28.439 -23.953 -30.168  1.00 30.61           O  
ATOM    488  HG  SER A  33     -27.735 -23.328 -30.355  1.00 30.61           H  
ATOM    489  N   GLU A  34     -30.051 -25.821 -26.048  1.00 34.27           N  
ATOM    490  H   GLU A  34     -29.831 -26.739 -26.406  1.00 34.27           H  
ATOM    491  CA  GLU A  34     -30.256 -25.666 -24.619  1.00 34.27           C  
ATOM    492  HA  GLU A  34     -31.182 -25.112 -24.466  1.00 34.27           H  
ATOM    493  C   GLU A  34     -29.095 -24.823 -24.093  1.00 34.27           C  
ATOM    494  CB  GLU A  34     -30.431 -27.035 -23.947  1.00 34.27           C  
ATOM    495  HB2 GLU A  34     -31.165 -27.594 -24.526  1.00 34.27           H  
ATOM    496  HB3 GLU A  34     -29.494 -27.592 -23.956  1.00 34.27           H  
ATOM    497  O   GLU A  34     -28.000 -25.307 -23.804  1.00 34.27           O  
ATOM    498  CG  GLU A  34     -30.954 -26.894 -22.510  1.00 34.27           C  
ATOM    499  HG2 GLU A  34     -30.116 -26.714 -21.836  1.00 34.27           H  
ATOM    500  HG3 GLU A  34     -31.616 -26.031 -22.450  1.00 34.27           H  
ATOM    501  CD  GLU A  34     -31.728 -28.152 -22.092  1.00 34.27           C  
ATOM    502  OE1 GLU A  34     -31.070 -29.180 -21.823  1.00 34.27           O  
ATOM    503  OE2 GLU A  34     -32.979 -28.078 -22.084  1.00 34.27           O  
ATOM    504  N   VAL A  35     -29.326 -23.508 -24.085  1.00 31.33           N  
ATOM    505  H   VAL A  35     -30.194 -23.193 -24.493  1.00 31.33           H  
ATOM    506  CA  VAL A  35     -28.429 -22.501 -23.530  1.00 31.33           C  
ATOM    507  HA  VAL A  35     -27.425 -22.685 -23.911  1.00 31.33           H  
ATOM    508  C   VAL A  35     -28.365 -22.708 -22.025  1.00 31.33           C  
ATOM    509  CB  VAL A  35     -28.820 -21.055 -23.921  1.00 31.33           C  
ATOM    510  HB  VAL A  35     -28.377 -20.369 -23.200  1.00 31.33           H  
ATOM    511  O   VAL A  35     -29.024 -22.024 -21.243  1.00 31.33           O  
ATOM    512  CG1 VAL A  35     -28.233 -20.696 -25.292  1.00 31.33           C  
ATOM    513 HG11 VAL A  35     -28.637 -21.363 -26.053  1.00 31.33           H  
ATOM    514 HG12 VAL A  35     -27.148 -20.794 -25.263  1.00 31.33           H  
ATOM    515 HG13 VAL A  35     -28.485 -19.665 -25.541  1.00 31.33           H  
ATOM    516  CG2 VAL A  35     -30.334 -20.797 -23.972  1.00 31.33           C  
ATOM    517 HG21 VAL A  35     -30.787 -21.090 -23.024  1.00 31.33           H  
ATOM    518 HG22 VAL A  35     -30.797 -21.357 -24.784  1.00 31.33           H  
ATOM    519 HG23 VAL A  35     -30.515 -19.734 -24.127  1.00 31.33           H  
ATOM    520  N   HIS A  36     -27.523 -23.661 -21.628  1.00 34.21           N  
ATOM    521  H   HIS A  36     -27.191 -24.303 -22.334  1.00 34.21           H  
ATOM    522  CA  HIS A  36     -26.818 -23.621 -20.361  1.00 34.21           C  
ATOM    523  HA  HIS A  36     -27.529 -23.688 -19.538  1.00 34.21           H  
ATOM    524  C   HIS A  36     -26.116 -22.264 -20.297  1.00 34.21           C  
ATOM    525  CB  HIS A  36     -25.826 -24.796 -20.273  1.00 34.21           C  
ATOM    526  HB2 HIS A  36     -24.910 -24.456 -19.791  1.00 34.21           H  
ATOM    527  HB3 HIS A  36     -25.556 -25.146 -21.270  1.00 34.21           H  
ATOM    528  O   HIS A  36     -25.021 -22.091 -20.832  1.00 34.21           O  
ATOM    529  CG  HIS A  36     -26.347 -25.945 -19.454  1.00 34.21           C  
ATOM    530  CD2 HIS A  36     -27.023 -27.051 -19.899  1.00 34.21           C  
ATOM    531  HD2 HIS A  36     -27.301 -27.261 -20.921  1.00 34.21           H  
ATOM    532  ND1 HIS A  36     -26.214 -26.068 -18.089  1.00 34.21           N  
ATOM    533  HD1 HIS A  36     -25.757 -25.410 -17.474  1.00 34.21           H  
ATOM    534  CE1 HIS A  36     -26.789 -27.224 -17.720  1.00 34.21           C  
ATOM    535  HE1 HIS A  36     -26.841 -27.597 -16.708  1.00 34.21           H  
ATOM    536  NE2 HIS A  36     -27.285 -27.861 -18.788  1.00 34.21           N  
ATOM    537  N   ASN A  37     -26.803 -21.278 -19.712  1.00 34.39           N  
ATOM    538  H   ASN A  37     -27.762 -21.460 -19.450  1.00 34.39           H  
ATOM    539  CA  ASN A  37     -26.224 -19.977 -19.420  1.00 34.39           C  
ATOM    540  HA  ASN A  37     -25.970 -19.470 -20.351  1.00 34.39           H  
ATOM    541  C   ASN A  37     -24.938 -20.232 -18.641  1.00 34.39           C  
ATOM    542  CB  ASN A  37     -27.212 -19.122 -18.602  1.00 34.39           C  
ATOM    543  HB2 ASN A  37     -27.746 -19.757 -17.895  1.00 34.39           H  
ATOM    544  HB3 ASN A  37     -26.644 -18.393 -18.024  1.00 34.39           H  
ATOM    545  O   ASN A  37     -24.978 -20.905 -17.611  1.00 34.39           O  
ATOM    546  CG  ASN A  37     -28.193 -18.336 -19.452  1.00 34.39           C  
ATOM    547  ND2 ASN A  37     -29.357 -18.038 -18.926  1.00 34.39           N  
ATOM    548 HD21 ASN A  37     -29.599 -18.380 -18.007  1.00 34.39           H  
ATOM    549 HD22 ASN A  37     -29.999 -17.546 -19.531  1.00 34.39           H  
ATOM    550  OD1 ASN A  37     -27.928 -17.931 -20.570  1.00 34.39           O  
ATOM    551  N   GLU A  38     -23.814 -19.737 -19.165  1.00 32.82           N  
ATOM    552  H   GLU A  38     -23.848 -19.250 -20.050  1.00 32.82           H  
ATOM    553  CA  GLU A  38     -22.526 -19.876 -18.496  1.00 32.82           C  
ATOM    554  HA  GLU A  38     -22.242 -20.928 -18.476  1.00 32.82           H  
ATOM    555  C   GLU A  38     -22.659 -19.382 -17.054  1.00 32.82           C  
ATOM    556  CB  GLU A  38     -21.426 -19.066 -19.213  1.00 32.82           C  
ATOM    557  HB2 GLU A  38     -21.771 -18.043 -19.363  1.00 32.82           H  
ATOM    558  HB3 GLU A  38     -20.555 -19.031 -18.558  1.00 32.82           H  
ATOM    559  O   GLU A  38     -23.233 -18.312 -16.824  1.00 32.82           O  
ATOM    560  CG  GLU A  38     -20.975 -19.651 -20.560  1.00 32.82           C  
ATOM    561  HG2 GLU A  38     -21.819 -19.654 -21.250  1.00 32.82           H  
ATOM    562  HG3 GLU A  38     -20.659 -20.684 -20.411  1.00 32.82           H  
ATOM    563  CD  GLU A  38     -19.811 -18.832 -21.154  1.00 32.82           C  
ATOM    564  OE1 GLU A  38     -18.632 -19.121 -20.826  1.00 32.82           O  
ATOM    565  OE2 GLU A  38     -20.088 -17.882 -21.921  1.00 32.82           O  
ATOM    566  N   ASP A  39     -22.092 -20.133 -16.104  1.00 35.91           N  
ATOM    567  H   ASP A  39     -21.736 -21.049 -16.338  1.00 35.91           H  
ATOM    568  CA  ASP A  39     -21.792 -19.618 -14.772  1.00 35.91           C  
ATOM    569  HA  ASP A  39     -22.721 -19.375 -14.256  1.00 35.91           H  
ATOM    570  C   ASP A  39     -20.979 -18.340 -14.958  1.00 35.91           C  
ATOM    571  CB  ASP A  39     -21.019 -20.648 -13.935  1.00 35.91           C  
ATOM    572  HB2 ASP A  39     -20.431 -20.121 -13.183  1.00 35.91           H  
ATOM    573  HB3 ASP A  39     -20.328 -21.203 -14.569  1.00 35.91           H  
ATOM    574  O   ASP A  39     -19.784 -18.365 -15.281  1.00 35.91           O  
ATOM    575  CG  ASP A  39     -21.959 -21.598 -13.197  1.00 35.91           C  
ATOM    576  OD1 ASP A  39     -22.714 -21.091 -12.336  1.00 35.91           O  
ATOM    577  OD2 ASP A  39     -21.888 -22.815 -13.479  1.00 35.91           O  
ATOM    578  N   GLY A  40     -21.680 -17.209 -14.851  1.00 32.36           N  
ATOM    579  H   GLY A  40     -22.680 -17.303 -14.745  1.00 32.36           H  
ATOM    580  CA  GLY A  40     -21.127 -15.905 -15.152  1.00 32.36           C  
ATOM    581  HA2 GLY A  40     -21.847 -15.124 -14.908  1.00 32.36           H  
ATOM    582  HA3 GLY A  40     -20.866 -15.853 -16.209  1.00 32.36           H  
ATOM    583  C   GLY A  40     -19.900 -15.743 -14.289  1.00 32.36           C  
ATOM    584  O   GLY A  40     -20.017 -15.841 -13.068  1.00 32.36           O  
ATOM    585  N   ARG A  41     -18.734 -15.558 -14.927  1.00 34.62           N  
ATOM    586  H   ARG A  41     -18.756 -15.617 -15.935  1.00 34.62           H  
ATOM    587  CA  ARG A  41     -17.444 -15.483 -14.237  1.00 34.62           C  
ATOM    588  HA  ARG A  41     -17.217 -16.459 -13.808  1.00 34.62           H  
ATOM    589  C   ARG A  41     -17.600 -14.486 -13.107  1.00 34.62           C  
ATOM    590  CB  ARG A  41     -16.308 -15.054 -15.182  1.00 34.62           C  
ATOM    591  HB2 ARG A  41     -16.547 -14.081 -15.611  1.00 34.62           H  
ATOM    592  HB3 ARG A  41     -15.388 -14.963 -14.604  1.00 34.62           H  
ATOM    593  O   ARG A  41     -17.598 -13.278 -13.358  1.00 34.62           O  
ATOM    594  CG  ARG A  41     -16.086 -16.055 -16.318  1.00 34.62           C  
ATOM    595  HG2 ARG A  41     -17.007 -16.146 -16.895  1.00 34.62           H  
ATOM    596  HG3 ARG A  41     -15.834 -17.033 -15.908  1.00 34.62           H  
ATOM    597  CD  ARG A  41     -14.967 -15.581 -17.249  1.00 34.62           C  
ATOM    598  HD2 ARG A  41     -14.006 -15.718 -16.752  1.00 34.62           H  
ATOM    599  HD3 ARG A  41     -15.114 -14.522 -17.463  1.00 34.62           H  
ATOM    600  NE  ARG A  41     -15.009 -16.339 -18.508  1.00 34.62           N  
ATOM    601  HE  ARG A  41     -15.718 -17.056 -18.573  1.00 34.62           H  
ATOM    602  NH1 ARG A  41     -13.356 -15.226 -19.646  1.00 34.62           N  
ATOM    603 HH11 ARG A  41     -13.160 -14.704 -18.805  1.00 34.62           H  
ATOM    604 HH12 ARG A  41     -12.840 -15.077 -20.502  1.00 34.62           H  
ATOM    605  NH2 ARG A  41     -14.568 -16.808 -20.677  1.00 34.62           N  
ATOM    606 HH21 ARG A  41     -14.083 -16.640 -21.547  1.00 34.62           H  
ATOM    607 HH22 ARG A  41     -15.353 -17.443 -20.679  1.00 34.62           H  
ATOM    608  CZ  ARG A  41     -14.307 -16.122 -19.601  1.00 34.62           C  
ATOM    609  N   ASN A  42     -17.746 -15.006 -11.889  1.00 37.34           N  
ATOM    610  H   ASN A  42     -17.932 -15.995 -11.811  1.00 37.34           H  
ATOM    611  CA  ASN A  42     -17.640 -14.222 -10.684  1.00 37.34           C  
ATOM    612  HA  ASN A  42     -18.266 -13.334 -10.765  1.00 37.34           H  
ATOM    613  C   ASN A  42     -16.179 -13.817 -10.689  1.00 37.34           C  
ATOM    614  CB  ASN A  42     -18.084 -15.040  -9.459  1.00 37.34           C  
ATOM    615  HB2 ASN A  42     -17.379 -15.850  -9.272  1.00 37.34           H  
ATOM    616  HB3 ASN A  42     -19.066 -15.471  -9.653  1.00 37.34           H  
ATOM    617  O   ASN A  42     -15.301 -14.593 -10.315  1.00 37.34           O  
ATOM    618  CG  ASN A  42     -18.191 -14.184  -8.207  1.00 37.34           C  
ATOM    619  ND2 ASN A  42     -18.629 -14.755  -7.111  1.00 37.34           N  
ATOM    620 HD21 ASN A  42     -18.634 -14.173  -6.285  1.00 37.34           H  
ATOM    621 HD22 ASN A  42     -18.816 -15.747  -7.092  1.00 37.34           H  
ATOM    622  OD1 ASN A  42     -17.927 -12.994  -8.195  1.00 37.34           O  
ATOM    623  N   GLY A  43     -15.918 -12.676 -11.328  1.00 33.10           N  
ATOM    624  H   GLY A  43     -16.693 -12.175 -11.740  1.00 33.10           H  
ATOM    625  CA  GLY A  43     -14.608 -12.088 -11.352  1.00 33.10           C  
ATOM    626  HA2 GLY A  43     -13.887 -12.763 -11.812  1.00 33.10           H  
ATOM    627  HA3 GLY A  43     -14.619 -11.122 -11.857  1.00 33.10           H  
ATOM    628  C   GLY A  43     -14.314 -11.895  -9.893  1.00 33.10           C  
ATOM    629  O   GLY A  43     -14.987 -11.079  -9.269  1.00 33.10           O  
ATOM    630  N   ASP A  44     -13.390 -12.704  -9.377  1.00 32.96           N  
ATOM    631  H   ASP A  44     -13.093 -13.502  -9.920  1.00 32.96           H  
ATOM    632  CA  ASP A  44     -12.860 -12.580  -8.036  1.00 32.96           C  
ATOM    633  HA  ASP A  44     -13.683 -12.630  -7.323  1.00 32.96           H  
ATOM    634  C   ASP A  44     -12.251 -11.181  -7.993  1.00 32.96           C  
ATOM    635  CB  ASP A  44     -11.861 -13.723  -7.737  1.00 32.96           C  
ATOM    636  HB2 ASP A  44     -11.774 -14.374  -8.607  1.00 32.96           H  
ATOM    637  HB3 ASP A  44     -10.868 -13.317  -7.544  1.00 32.96           H  
ATOM    638  O   ASP A  44     -11.080 -10.957  -8.323  1.00 32.96           O  
ATOM    639  CG  ASP A  44     -12.256 -14.568  -6.521  1.00 32.96           C  
ATOM    640  OD1 ASP A  44     -12.662 -13.961  -5.506  1.00 32.96           O  
ATOM    641  OD2 ASP A  44     -12.094 -15.805  -6.611  1.00 32.96           O  
ATOM    642  N   VAL A  45     -13.108 -10.203  -7.682  1.00 33.65           N  
ATOM    643  H   VAL A  45     -14.082 -10.468  -7.632  1.00 33.65           H  
ATOM    644  CA  VAL A  45     -12.740  -8.877  -7.239  1.00 33.65           C  
ATOM    645  HA  VAL A  45     -12.057  -8.412  -7.950  1.00 33.65           H  
ATOM    646  C   VAL A  45     -12.027  -9.217  -5.969  1.00 33.65           C  
ATOM    647  CB  VAL A  45     -13.950  -7.953  -6.977  1.00 33.65           C  
ATOM    648  HB  VAL A  45     -14.621  -8.402  -6.245  1.00 33.65           H  
ATOM    649  O   VAL A  45     -12.670  -9.388  -4.936  1.00 33.65           O  
ATOM    650  CG1 VAL A  45     -13.471  -6.591  -6.445  1.00 33.65           C  
ATOM    651 HG11 VAL A  45     -12.791  -6.127  -7.159  1.00 33.65           H  
ATOM    652 HG12 VAL A  45     -14.330  -5.939  -6.285  1.00 33.65           H  
ATOM    653 HG13 VAL A  45     -12.962  -6.720  -5.490  1.00 33.65           H  
ATOM    654  CG2 VAL A  45     -14.754  -7.693  -8.253  1.00 33.65           C  
ATOM    655 HG21 VAL A  45     -15.185  -8.628  -8.613  1.00 33.65           H  
ATOM    656 HG22 VAL A  45     -14.109  -7.276  -9.027  1.00 33.65           H  
ATOM    657 HG23 VAL A  45     -15.573  -7.004  -8.044  1.00 33.65           H  
ATOM    658  N   SER A  46     -10.720  -9.443  -6.108  1.00 31.53           N  
ATOM    659  H   SER A  46     -10.353  -9.477  -7.049  1.00 31.53           H  
ATOM    660  CA  SER A  46      -9.852  -9.819  -5.019  1.00 31.53           C  
ATOM    661  HA  SER A  46     -10.164 -10.776  -4.601  1.00 31.53           H  
ATOM    662  C   SER A  46     -10.072  -8.711  -4.022  1.00 31.53           C  
ATOM    663  CB  SER A  46      -8.391  -9.902  -5.473  1.00 31.53           C  
ATOM    664  HB2 SER A  46      -7.781 -10.276  -4.650  1.00 31.53           H  
ATOM    665  HB3 SER A  46      -8.031  -8.911  -5.749  1.00 31.53           H  
ATOM    666  O   SER A  46      -9.647  -7.575  -4.255  1.00 31.53           O  
ATOM    667  OG  SER A  46      -8.255 -10.761  -6.591  1.00 31.53           O  
ATOM    668  HG  SER A  46      -9.094 -11.195  -6.764  1.00 31.53           H  
ATOM    669  N   GLN A  47     -10.873  -9.008  -2.999  1.00 32.19           N  
ATOM    670  H   GLN A  47     -11.332  -9.907  -2.988  1.00 32.19           H  
ATOM    671  CA  GLN A  47     -11.149  -8.082  -1.930  1.00 32.19           C  
ATOM    672  HA  GLN A  47     -11.388  -7.095  -2.324  1.00 32.19           H  
ATOM    673  C   GLN A  47      -9.822  -8.041  -1.223  1.00 32.19           C  
ATOM    674  CB  GLN A  47     -12.285  -8.561  -1.014  1.00 32.19           C  
ATOM    675  HB2 GLN A  47     -12.088  -9.582  -0.685  1.00 32.19           H  
ATOM    676  HB3 GLN A  47     -12.301  -7.915  -0.136  1.00 32.19           H  
ATOM    677  O   GLN A  47      -9.552  -8.874  -0.366  1.00 32.19           O  
ATOM    678  CG  GLN A  47     -13.664  -8.511  -1.681  1.00 32.19           C  
ATOM    679  HG2 GLN A  47     -13.856  -7.506  -2.057  1.00 32.19           H  
ATOM    680  HG3 GLN A  47     -13.678  -9.203  -2.524  1.00 32.19           H  
ATOM    681  CD  GLN A  47     -14.791  -8.895  -0.724  1.00 32.19           C  
ATOM    682  NE2 GLN A  47     -15.961  -9.210  -1.231  1.00 32.19           N  
ATOM    683 HE21 GLN A  47     -16.666  -9.487  -0.563  1.00 32.19           H  
ATOM    684 HE22 GLN A  47     -16.086  -9.276  -2.231  1.00 32.19           H  
ATOM    685  OE1 GLN A  47     -14.661  -8.911   0.488  1.00 32.19           O  
ATOM    686  N   PHE A  48      -8.953  -7.147  -1.693  1.00 34.37           N  
ATOM    687  H   PHE A  48      -9.198  -6.656  -2.541  1.00 34.37           H  
ATOM    688  CA  PHE A  48      -7.752  -6.770  -0.998  1.00 34.37           C  
ATOM    689  HA  PHE A  48      -7.062  -7.613  -0.953  1.00 34.37           H  
ATOM    690  C   PHE A  48      -8.265  -6.390   0.368  1.00 34.37           C  
ATOM    691  CB  PHE A  48      -7.087  -5.599  -1.710  1.00 34.37           C  
ATOM    692  HB2 PHE A  48      -6.295  -5.212  -1.068  1.00 34.37           H  
ATOM    693  HB3 PHE A  48      -7.808  -4.797  -1.870  1.00 34.37           H  
ATOM    694  O   PHE A  48      -9.002  -5.399   0.459  1.00 34.37           O  
ATOM    695  CG  PHE A  48      -6.494  -6.029  -3.027  1.00 34.37           C  
ATOM    696  CD1 PHE A  48      -5.265  -6.713  -3.048  1.00 34.37           C  
ATOM    697  HD1 PHE A  48      -4.752  -6.932  -2.123  1.00 34.37           H  
ATOM    698  CD2 PHE A  48      -7.186  -5.788  -4.226  1.00 34.37           C  
ATOM    699  HD2 PHE A  48      -8.152  -5.305  -4.207  1.00 34.37           H  
ATOM    700  CE1 PHE A  48      -4.707  -7.118  -4.271  1.00 34.37           C  
ATOM    701  HE1 PHE A  48      -3.767  -7.649  -4.284  1.00 34.37           H  
ATOM    702  CE2 PHE A  48      -6.652  -6.237  -5.445  1.00 34.37           C  
ATOM    703  HE2 PHE A  48      -7.209  -6.099  -6.360  1.00 34.37           H  
ATOM    704  CZ  PHE A  48      -5.404  -6.884  -5.470  1.00 34.37           C  
ATOM    705  HZ  PHE A  48      -4.998  -7.237  -6.406  1.00 34.37           H  
ATOM    706  N   PRO A  49      -8.033  -7.241   1.380  1.00 32.63           N  
ATOM    707  CA  PRO A  49      -8.613  -6.971   2.662  1.00 32.63           C  
ATOM    708  HA  PRO A  49      -9.700  -6.925   2.589  1.00 32.63           H  
ATOM    709  C   PRO A  49      -8.047  -5.614   3.030  1.00 32.63           C  
ATOM    710  CB  PRO A  49      -8.192  -8.125   3.577  1.00 32.63           C  
ATOM    711  HB2 PRO A  49      -7.977  -7.787   4.591  1.00 32.63           H  
ATOM    712  HB3 PRO A  49      -8.986  -8.872   3.591  1.00 32.63           H  
ATOM    713  O   PRO A  49      -6.827  -5.418   2.995  1.00 32.63           O  
ATOM    714  CG  PRO A  49      -6.955  -8.722   2.900  1.00 32.63           C  
ATOM    715  HG2 PRO A  49      -6.884  -9.797   3.065  1.00 32.63           H  
ATOM    716  HG3 PRO A  49      -6.051  -8.226   3.255  1.00 32.63           H  
ATOM    717  CD  PRO A  49      -7.140  -8.394   1.425  1.00 32.63           C  
ATOM    718  HD2 PRO A  49      -7.588  -9.252   0.922  1.00 32.63           H  
ATOM    719  HD3 PRO A  49      -6.173  -8.162   0.978  1.00 32.63           H  
ATOM    720  N   TYR A  50      -8.923  -4.675   3.378  1.00 35.14           N  
ATOM    721  H   TYR A  50      -9.912  -4.852   3.268  1.00 35.14           H  
ATOM    722  CA  TYR A  50      -8.506  -3.611   4.265  1.00 35.14           C  
ATOM    723  HA  TYR A  50      -7.578  -3.180   3.889  1.00 35.14           H  
ATOM    724  C   TYR A  50      -8.177  -4.297   5.587  1.00 35.14           C  
ATOM    725  CB  TYR A  50      -9.550  -2.484   4.362  1.00 35.14           C  
ATOM    726  HB2 TYR A  50     -10.555  -2.906   4.346  1.00 35.14           H  
ATOM    727  HB3 TYR A  50      -9.425  -1.976   5.318  1.00 35.14           H  
ATOM    728  O   TYR A  50      -8.953  -4.293   6.537  1.00 35.14           O  
ATOM    729  CG  TYR A  50      -9.396  -1.427   3.281  1.00 35.14           C  
ATOM    730  CD1 TYR A  50      -8.183  -0.719   3.179  1.00 35.14           C  
ATOM    731  HD1 TYR A  50      -7.377  -0.912   3.872  1.00 35.14           H  
ATOM    732  CD2 TYR A  50     -10.450  -1.134   2.392  1.00 35.14           C  
ATOM    733  HD2 TYR A  50     -11.391  -1.656   2.480  1.00 35.14           H  
ATOM    734  CE1 TYR A  50      -8.004   0.242   2.170  1.00 35.14           C  
ATOM    735  HE1 TYR A  50      -7.049   0.738   2.078  1.00 35.14           H  
ATOM    736  CE2 TYR A  50     -10.288  -0.138   1.407  1.00 35.14           C  
ATOM    737  HE2 TYR A  50     -11.101   0.116   0.743  1.00 35.14           H  
ATOM    738  OH  TYR A  50      -8.906   1.499   0.327  1.00 35.14           O  
ATOM    739  HH  TYR A  50      -8.073   1.966   0.425  1.00 35.14           H  
ATOM    740  CZ  TYR A  50      -9.064   0.553   1.292  1.00 35.14           C  
ATOM    741  N   VAL A  51      -6.993  -4.921   5.627  1.00 35.46           N  
ATOM    742  H   VAL A  51      -6.489  -4.996   4.756  1.00 35.46           H  
ATOM    743  CA  VAL A  51      -6.245  -5.094   6.852  1.00 35.46           C  
ATOM    744  HA  VAL A  51      -6.899  -5.527   7.609  1.00 35.46           H  
ATOM    745  C   VAL A  51      -5.915  -3.672   7.228  1.00 35.46           C  
ATOM    746  CB  VAL A  51      -4.978  -5.967   6.728  1.00 35.46           C  
ATOM    747  HB  VAL A  51      -4.173  -5.413   6.247  1.00 35.46           H  
ATOM    748  O   VAL A  51      -4.878  -3.118   6.863  1.00 35.46           O  
ATOM    749  CG1 VAL A  51      -4.500  -6.363   8.128  1.00 35.46           C  
ATOM    750 HG11 VAL A  51      -5.284  -6.908   8.653  1.00 35.46           H  
ATOM    751 HG12 VAL A  51      -3.617  -6.997   8.051  1.00 35.46           H  
ATOM    752 HG13 VAL A  51      -4.241  -5.469   8.694  1.00 35.46           H  
ATOM    753  CG2 VAL A  51      -5.209  -7.239   5.913  1.00 35.46           C  
ATOM    754 HG21 VAL A  51      -5.421  -6.955   4.882  1.00 35.46           H  
ATOM    755 HG22 VAL A  51      -6.047  -7.803   6.323  1.00 35.46           H  
ATOM    756 HG23 VAL A  51      -4.311  -7.856   5.920  1.00 35.46           H  
ATOM    757  N   GLU A  52      -6.862  -3.045   7.909  1.00 37.89           N  
ATOM    758  H   GLU A  52      -7.764  -3.488   8.013  1.00 37.89           H  
ATOM    759  CA  GLU A  52      -6.552  -1.933   8.758  1.00 37.89           C  
ATOM    760  HA  GLU A  52      -6.153  -1.108   8.167  1.00 37.89           H  
ATOM    761  C   GLU A  52      -5.481  -2.467   9.703  1.00 37.89           C  
ATOM    762  CB  GLU A  52      -7.789  -1.452   9.516  1.00 37.89           C  
ATOM    763  HB2 GLU A  52      -8.174  -2.258  10.140  1.00 37.89           H  
ATOM    764  HB3 GLU A  52      -7.465  -0.629  10.153  1.00 37.89           H  
ATOM    765  O   GLU A  52      -5.756  -3.136  10.700  1.00 37.89           O  
ATOM    766  CG  GLU A  52      -8.920  -0.939   8.627  1.00 37.89           C  
ATOM    767  HG2 GLU A  52      -8.513  -0.247   7.890  1.00 37.89           H  
ATOM    768  HG3 GLU A  52      -9.389  -1.772   8.102  1.00 37.89           H  
ATOM    769  CD  GLU A  52      -9.934  -0.227   9.525  1.00 37.89           C  
ATOM    770  OE1 GLU A  52      -9.885   1.024   9.543  1.00 37.89           O  
ATOM    771  OE2 GLU A  52     -10.661  -0.935  10.256  1.00 37.89           O  
ATOM    772  N   PHE A  53      -4.221  -2.213   9.357  1.00 41.02           N  
ATOM    773  H   PHE A  53      -4.047  -1.910   8.409  1.00 41.02           H  
ATOM    774  CA  PHE A  53      -3.127  -2.300  10.296  1.00 41.02           C  
ATOM    775  HA  PHE A  53      -3.214  -3.229  10.858  1.00 41.02           H  
ATOM    776  C   PHE A  53      -3.358  -1.134  11.268  1.00 41.02           C  
ATOM    777  CB  PHE A  53      -1.784  -2.323   9.547  1.00 41.02           C  
ATOM    778  HB2 PHE A  53      -0.985  -2.285  10.286  1.00 41.02           H  
ATOM    779  HB3 PHE A  53      -1.704  -1.424   8.936  1.00 41.02           H  
ATOM    780  O   PHE A  53      -2.768  -0.062  11.161  1.00 41.02           O  
ATOM    781  CG  PHE A  53      -1.550  -3.560   8.681  1.00 41.02           C  
ATOM    782  CD1 PHE A  53      -1.351  -4.815   9.292  1.00 41.02           C  
ATOM    783  HD1 PHE A  53      -1.411  -4.908  10.366  1.00 41.02           H  
ATOM    784  CD2 PHE A  53      -1.474  -3.467   7.276  1.00 41.02           C  
ATOM    785  HD2 PHE A  53      -1.645  -2.521   6.783  1.00 41.02           H  
ATOM    786  CE1 PHE A  53      -1.072  -5.953   8.512  1.00 41.02           C  
ATOM    787  HE1 PHE A  53      -0.929  -6.912   8.989  1.00 41.02           H  
ATOM    788  CE2 PHE A  53      -1.151  -4.598   6.502  1.00 41.02           C  
ATOM    789  HE2 PHE A  53      -1.031  -4.516   5.432  1.00 41.02           H  
ATOM    790  CZ  PHE A  53      -0.960  -5.844   7.117  1.00 41.02           C  
ATOM    791  HZ  PHE A  53      -0.719  -6.712   6.521  1.00 41.02           H  
ATOM    792  N   THR A  54      -4.345  -1.325  12.149  1.00 41.57           N  
ATOM    793  H   THR A  54      -4.874  -2.180  12.055  1.00 41.57           H  
ATOM    794  CA  THR A  54      -4.793  -0.422  13.215  1.00 41.57           C  
ATOM    795  HA  THR A  54      -4.969   0.577  12.816  1.00 41.57           H  
ATOM    796  C   THR A  54      -3.752  -0.325  14.314  1.00 41.57           C  
ATOM    797  CB  THR A  54      -6.083  -0.940  13.872  1.00 41.57           C  
ATOM    798  HB  THR A  54      -6.289  -0.355  14.768  1.00 41.57           H  
ATOM    799  O   THR A  54      -3.725   0.661  15.047  1.00 41.57           O  
ATOM    800  CG2 THR A  54      -7.302  -0.862  12.965  1.00 41.57           C  
ATOM    801 HG21 THR A  54      -7.245  -1.633  12.196  1.00 41.57           H  
ATOM    802 HG22 THR A  54      -7.366   0.121  12.498  1.00 41.57           H  
ATOM    803 HG23 THR A  54      -8.207  -1.023  13.549  1.00 41.57           H  
ATOM    804  OG1 THR A  54      -5.921  -2.296  14.221  1.00 41.57           O  
ATOM    805  HG1 THR A  54      -6.780  -2.710  14.116  1.00 41.57           H  
ATOM    806  N   GLY A  55      -2.872  -1.330  14.396  1.00 44.86           N  
ATOM    807  H   GLY A  55      -3.032  -2.126  13.796  1.00 44.86           H  
ATOM    808  CA  GLY A  55      -1.695  -1.319  15.240  1.00 44.86           C  
ATOM    809  HA2 GLY A  55      -1.008  -2.103  14.924  1.00 44.86           H  
ATOM    810  HA3 GLY A  55      -1.993  -1.508  16.271  1.00 44.86           H  
ATOM    811  C   GLY A  55      -0.976   0.022  15.140  1.00 44.86           C  
ATOM    812  O   GLY A  55      -0.599   0.468  14.054  1.00 44.86           O  
ATOM    813  N   ARG A  56      -0.762   0.638  16.307  1.00 52.81           N  
ATOM    814  H   ARG A  56      -1.203   0.225  17.116  1.00 52.81           H  
ATOM    815  CA  ARG A  56       0.135   1.789  16.526  1.00 52.81           C  
ATOM    816  HA  ARG A  56      -0.303   2.683  16.080  1.00 52.81           H  
ATOM    817  C   ARG A  56       1.503   1.548  15.874  1.00 52.81           C  
ATOM    818  CB  ARG A  56       0.268   1.928  18.052  1.00 52.81           C  
ATOM    819  HB2 ARG A  56      -0.666   1.615  18.518  1.00 52.81           H  
ATOM    820  HB3 ARG A  56       1.055   1.267  18.414  1.00 52.81           H  
ATOM    821  O   ARG A  56       2.145   2.438  15.315  1.00 52.81           O  
ATOM    822  CG  ARG A  56       0.540   3.357  18.519  1.00 52.81           C  
ATOM    823  HG2 ARG A  56       1.467   3.729  18.082  1.00 52.81           H  
ATOM    824  HG3 ARG A  56      -0.290   3.994  18.211  1.00 52.81           H  
ATOM    825  CD  ARG A  56       0.648   3.345  20.049  1.00 52.81           C  
ATOM    826  HD2 ARG A  56       1.607   2.906  20.327  1.00 52.81           H  
ATOM    827  HD3 ARG A  56      -0.149   2.721  20.453  1.00 52.81           H  
ATOM    828  NE  ARG A  56       0.521   4.696  20.621  1.00 52.81           N  
ATOM    829  HE  ARG A  56       0.407   5.459  19.969  1.00 52.81           H  
ATOM    830  NH1 ARG A  56       0.652   4.077  22.828  1.00 52.81           N  
ATOM    831 HH11 ARG A  56       0.616   4.314  23.809  1.00 52.81           H  
ATOM    832 HH12 ARG A  56       0.834   3.126  22.540  1.00 52.81           H  
ATOM    833  NH2 ARG A  56       0.282   6.213  22.302  1.00 52.81           N  
ATOM    834 HH21 ARG A  56       0.126   6.946  21.625  1.00 52.81           H  
ATOM    835 HH22 ARG A  56       0.250   6.432  23.287  1.00 52.81           H  
ATOM    836  CZ  ARG A  56       0.487   4.988  21.909  1.00 52.81           C  
ATOM    837  N   ASP A  57       1.869   0.276  15.890  1.00 55.62           N  
ATOM    838  H   ASP A  57       1.324  -0.331  16.485  1.00 55.62           H  
ATOM    839  CA  ASP A  57       2.953  -0.370  15.185  1.00 55.62           C  
ATOM    840  HA  ASP A  57       3.803   0.312  15.197  1.00 55.62           H  
ATOM    841  C   ASP A  57       2.603  -0.642  13.715  1.00 55.62           C  
ATOM    842  CB  ASP A  57       3.332  -1.604  16.010  1.00 55.62           C  
ATOM    843  HB2 ASP A  57       4.160  -2.153  15.561  1.00 55.62           H  
ATOM    844  HB3 ASP A  57       2.475  -2.275  16.076  1.00 55.62           H  
ATOM    845  O   ASP A  57       2.706  -1.759  13.218  1.00 55.62           O  
ATOM    846  CG  ASP A  57       3.748  -1.140  17.402  1.00 55.62           C  
ATOM    847  OD1 ASP A  57       4.688  -0.315  17.465  1.00 55.62           O  
ATOM    848  OD2 ASP A  57       3.029  -1.500  18.358  1.00 55.62           O  
ATOM    849  N   SER A  58       2.208   0.403  12.991  1.00 65.02           N  
ATOM    850  H   SER A  58       2.048   1.284  13.459  1.00 65.02           H  
ATOM    851  CA  SER A  58       2.134   0.409  11.532  1.00 65.02           C  
ATOM    852  HA  SER A  58       2.747  -0.407  11.149  1.00 65.02           H  
ATOM    853  C   SER A  58       2.741   1.693  10.984  1.00 65.02           C  
ATOM    854  CB  SER A  58       0.706   0.186  11.023  1.00 65.02           C  
ATOM    855  HB2 SER A  58       0.719   0.149   9.933  1.00 65.02           H  
ATOM    856  HB3 SER A  58       0.337  -0.767  11.402  1.00 65.02           H  
ATOM    857  O   SER A  58       2.702   2.748  11.620  1.00 65.02           O  
ATOM    858  OG  SER A  58      -0.159   1.218  11.442  1.00 65.02           O  
ATOM    859  HG  SER A  58      -0.383   1.038  12.358  1.00 65.02           H  
ATOM    860  N   VAL A  59       3.350   1.582   9.809  1.00 67.62           N  
ATOM    861  H   VAL A  59       3.371   0.676   9.363  1.00 67.62           H  
ATOM    862  CA  VAL A  59       3.796   2.720   9.013  1.00 67.62           C  
ATOM    863  HA  VAL A  59       3.672   3.632   9.597  1.00 67.62           H  
ATOM    864  C   VAL A  59       2.890   2.844   7.801  1.00 67.62           C  
ATOM    865  CB  VAL A  59       5.288   2.638   8.632  1.00 67.62           C  
ATOM    866  HB  VAL A  59       5.519   3.496   8.001  1.00 67.62           H  
ATOM    867  O   VAL A  59       2.532   1.851   7.160  1.00 67.62           O  
ATOM    868  CG1 VAL A  59       6.157   2.738   9.892  1.00 67.62           C  
ATOM    869 HG11 VAL A  59       5.914   3.649  10.439  1.00 67.62           H  
ATOM    870 HG12 VAL A  59       7.210   2.766   9.612  1.00 67.62           H  
ATOM    871 HG13 VAL A  59       5.990   1.876  10.537  1.00 67.62           H  
ATOM    872  CG2 VAL A  59       5.678   1.368   7.863  1.00 67.62           C  
ATOM    873 HG21 VAL A  59       5.511   0.483   8.477  1.00 67.62           H  
ATOM    874 HG22 VAL A  59       5.095   1.287   6.946  1.00 67.62           H  
ATOM    875 HG23 VAL A  59       6.735   1.413   7.599  1.00 67.62           H  
ATOM    876  N   THR A  60       2.514   4.075   7.472  1.00 71.11           N  
ATOM    877  H   THR A  60       2.752   4.853   8.069  1.00 71.11           H  
ATOM    878  CA  THR A  60       1.842   4.367   6.210  1.00 71.11           C  
ATOM    879  HA  THR A  60       0.881   3.854   6.186  1.00 71.11           H  
ATOM    880  C   THR A  60       2.711   3.876   5.064  1.00 71.11           C  
ATOM    881  CB  THR A  60       1.604   5.867   6.060  1.00 71.11           C  
ATOM    882  HB  THR A  60       2.552   6.404   6.019  1.00 71.11           H  
ATOM    883  O   THR A  60       3.900   4.175   5.021  1.00 71.11           O  
ATOM    884  CG2 THR A  60       0.792   6.146   4.809  1.00 71.11           C  
ATOM    885 HG21 THR A  60      -0.184   5.671   4.905  1.00 71.11           H  
ATOM    886 HG22 THR A  60       1.316   5.783   3.925  1.00 71.11           H  
ATOM    887 HG23 THR A  60       0.659   7.221   4.689  1.00 71.11           H  
ATOM    888  OG1 THR A  60       0.851   6.308   7.159  1.00 71.11           O  
ATOM    889  HG1 THR A  60       0.552   7.200   6.969  1.00 71.11           H  
ATOM    890  N   CYS A  61       2.125   3.126   4.135  1.00 68.96           N  
ATOM    891  H   CYS A  61       1.132   2.955   4.213  1.00 68.96           H  
ATOM    892  CA  CYS A  61       2.831   2.559   3.002  1.00 68.96           C  
ATOM    893  HA  CYS A  61       3.646   1.945   3.383  1.00 68.96           H  
ATOM    894  C   CYS A  61       3.429   3.668   2.133  1.00 68.96           C  
ATOM    895  CB  CYS A  61       1.853   1.678   2.221  1.00 68.96           C  
ATOM    896  HB2 CYS A  61       0.981   2.276   1.957  1.00 68.96           H  
ATOM    897  HB3 CYS A  61       1.535   0.837   2.838  1.00 68.96           H  
ATOM    898  O   CYS A  61       2.663   4.370   1.475  1.00 68.96           O  
ATOM    899  SG  CYS A  61       2.633   1.087   0.701  1.00 68.96           S  
ATOM    900  HG  CYS A  61       3.550   0.297   1.267  1.00 68.96           H  
ATOM    901  N   PRO A  62       4.766   3.815   2.071  1.00 69.72           N  
ATOM    902  CA  PRO A  62       5.377   4.913   1.330  1.00 69.72           C  
ATOM    903  HA  PRO A  62       4.915   5.851   1.639  1.00 69.72           H  
ATOM    904  C   PRO A  62       5.175   4.785  -0.186  1.00 69.72           C  
ATOM    905  CB  PRO A  62       6.847   4.942   1.751  1.00 69.72           C  
ATOM    906  HB2 PRO A  62       7.506   5.102   0.898  1.00 69.72           H  
ATOM    907  HB3 PRO A  62       6.989   5.742   2.477  1.00 69.72           H  
ATOM    908  O   PRO A  62       5.130   5.794  -0.879  1.00 69.72           O  
ATOM    909  CG  PRO A  62       7.122   3.600   2.434  1.00 69.72           C  
ATOM    910  HG2 PRO A  62       7.625   2.912   1.755  1.00 69.72           H  
ATOM    911  HG3 PRO A  62       7.733   3.733   3.327  1.00 69.72           H  
ATOM    912  CD  PRO A  62       5.760   3.027   2.788  1.00 69.72           C  
ATOM    913  HD2 PRO A  62       5.702   1.979   2.494  1.00 69.72           H  
ATOM    914  HD3 PRO A  62       5.624   3.104   3.867  1.00 69.72           H  
ATOM    915  N   THR A  63       4.962   3.566  -0.697  1.00 67.35           N  
ATOM    916  H   THR A  63       5.057   2.768  -0.086  1.00 67.35           H  
ATOM    917  CA  THR A  63       4.627   3.299  -2.105  1.00 67.35           C  
ATOM    918  HA  THR A  63       5.425   3.681  -2.741  1.00 67.35           H  
ATOM    919  C   THR A  63       3.332   3.983  -2.548  1.00 67.35           C  
ATOM    920  CB  THR A  63       4.487   1.786  -2.329  1.00 67.35           C  
ATOM    921  HB  THR A  63       3.604   1.442  -1.790  1.00 67.35           H  
ATOM    922  O   THR A  63       3.296   4.550  -3.630  1.00 67.35           O  
ATOM    923  CG2 THR A  63       4.336   1.362  -3.784  1.00 67.35           C  
ATOM    924 HG21 THR A  63       4.474   0.285  -3.881  1.00 67.35           H  
ATOM    925 HG22 THR A  63       5.062   1.881  -4.410  1.00 67.35           H  
ATOM    926 HG23 THR A  63       3.325   1.602  -4.114  1.00 67.35           H  
ATOM    927  OG1 THR A  63       5.591   1.094  -1.800  1.00 67.35           O  
ATOM    928  HG1 THR A  63       6.329   1.228  -2.400  1.00 67.35           H  
ATOM    929  N   CYS A  64       2.275   3.941  -1.731  1.00 69.49           N  
ATOM    930  H   CYS A  64       2.376   3.493  -0.831  1.00 69.49           H  
ATOM    931  CA  CYS A  64       0.957   4.494  -2.071  1.00 69.49           C  
ATOM    932  HA  CYS A  64       0.999   4.946  -3.062  1.00 69.49           H  
ATOM    933  C   CYS A  64       0.504   5.622  -1.125  1.00 69.49           C  
ATOM    934  CB  CYS A  64      -0.050   3.339  -2.138  1.00 69.49           C  
ATOM    935  HB2 CYS A  64       0.320   2.574  -2.820  1.00 69.49           H  
ATOM    936  HB3 CYS A  64      -0.995   3.711  -2.532  1.00 69.49           H  
ATOM    937  O   CYS A  64      -0.665   5.993  -1.131  1.00 69.49           O  
ATOM    938  SG  CYS A  64      -0.321   2.655  -0.479  1.00 69.49           S  
ATOM    939  HG  CYS A  64      -0.837   3.786   0.012  1.00 69.49           H  
ATOM    940  N   GLN A  65       1.386   6.101  -0.246  1.00 72.13           N  
ATOM    941  H   GLN A  65       2.320   5.715  -0.274  1.00 72.13           H  
ATOM    942  CA  GLN A  65       1.120   7.080   0.818  1.00 72.13           C  
ATOM    943  HA  GLN A  65       1.898   6.945   1.569  1.00 72.13           H  
ATOM    944  C   GLN A  65      -0.208   6.862   1.574  1.00 72.13           C  
ATOM    945  CB  GLN A  65       1.271   8.510   0.283  1.00 72.13           C  
ATOM    946  HB2 GLN A  65       0.517   8.696  -0.482  1.00 72.13           H  
ATOM    947  HB3 GLN A  65       1.101   9.201   1.109  1.00 72.13           H  
ATOM    948  O   GLN A  65      -0.968   7.797   1.793  1.00 72.13           O  
ATOM    949  CG  GLN A  65       2.665   8.786  -0.299  1.00 72.13           C  
ATOM    950  HG2 GLN A  65       2.823   8.162  -1.179  1.00 72.13           H  
ATOM    951  HG3 GLN A  65       3.429   8.540   0.439  1.00 72.13           H  
ATOM    952  CD  GLN A  65       2.836  10.247  -0.699  1.00 72.13           C  
ATOM    953  NE2 GLN A  65       3.683  10.543  -1.658  1.00 72.13           N  
ATOM    954 HE21 GLN A  65       3.749  11.524  -1.888  1.00 72.13           H  
ATOM    955 HE22 GLN A  65       4.201   9.822  -2.138  1.00 72.13           H  
ATOM    956  OE1 GLN A  65       2.231  11.155  -0.159  1.00 72.13           O  
ATOM    957  N   GLY A  66      -0.521   5.621   1.963  1.00 71.52           N  
ATOM    958  H   GLY A  66       0.158   4.889   1.808  1.00 71.52           H  
ATOM    959  CA  GLY A  66      -1.733   5.331   2.751  1.00 71.52           C  
ATOM    960  HA2 GLY A  66      -1.535   4.549   3.485  1.00 71.52           H  
ATOM    961  HA3 GLY A  66      -2.009   6.217   3.323  1.00 71.52           H  
ATOM    962  C   GLY A  66      -2.967   4.929   1.953  1.00 71.52           C  
ATOM    963  O   GLY A  66      -3.851   4.281   2.492  1.00 71.52           O  
ATOM    964  N   THR A  67      -3.003   5.215   0.656  1.00 70.26           N  
ATOM    965  H   THR A  67      -2.261   5.786   0.277  1.00 70.26           H  
ATOM    966  CA  THR A  67      -4.205   5.022  -0.180  1.00 70.26           C  
ATOM    967  HA  THR A  67      -5.070   5.432   0.341  1.00 70.26           H  
ATOM    968  C   THR A  67      -4.524   3.557  -0.507  1.00 70.26           C  
ATOM    969  CB  THR A  67      -4.035   5.783  -1.496  1.00 70.26           C  
ATOM    970  HB  THR A  67      -4.933   5.662  -2.102  1.00 70.26           H  
ATOM    971  O   THR A  67      -5.592   3.244  -1.027  1.00 70.26           O  
ATOM    972  CG2 THR A  67      -3.742   7.271  -1.300  1.00 70.26           C  
ATOM    973 HG21 THR A  67      -2.871   7.439  -0.667  1.00 70.26           H  
ATOM    974 HG22 THR A  67      -3.566   7.748  -2.264  1.00 70.26           H  
ATOM    975 HG23 THR A  67      -4.610   7.737  -0.833  1.00 70.26           H  
ATOM    976  OG1 THR A  67      -2.955   5.222  -2.186  1.00 70.26           O  
ATOM    977  HG1 THR A  67      -2.166   5.698  -1.917  1.00 70.26           H  
ATOM    978  N   GLY A  68      -3.574   2.643  -0.281  1.00 70.88           N  
ATOM    979  H   GLY A  68      -2.723   2.972   0.152  1.00 70.88           H  
ATOM    980  CA  GLY A  68      -3.669   1.227  -0.654  1.00 70.88           C  
ATOM    981  HA2 GLY A  68      -4.632   0.863  -0.298  1.00 70.88           H  
ATOM    982  HA3 GLY A  68      -2.872   0.661  -0.172  1.00 70.88           H  
ATOM    983  C   GLY A  68      -3.611   0.954  -2.158  1.00 70.88           C  
ATOM    984  O   GLY A  68      -3.389  -0.179  -2.581  1.00 70.88           O  
ATOM    985  N   ARG A  69      -3.759   1.979  -2.990  1.00 70.12           N  
ATOM    986  H   ARG A  69      -3.876   2.897  -2.585  1.00 70.12           H  
ATOM    987  CA  ARG A  69      -3.900   1.872  -4.438  1.00 70.12           C  
ATOM    988  HA  ARG A  69      -3.617   0.878  -4.783  1.00 70.12           H  
ATOM    989  C   ARG A  69      -2.992   2.854  -5.136  1.00 70.12           C  
ATOM    990  CB  ARG A  69      -5.351   2.141  -4.830  1.00 70.12           C  
ATOM    991  HB2 ARG A  69      -5.665   3.097  -4.410  1.00 70.12           H  
ATOM    992  HB3 ARG A  69      -5.415   2.193  -5.917  1.00 70.12           H  
ATOM    993  O   ARG A  69      -2.369   3.713  -4.526  1.00 70.12           O  
ATOM    994  CG  ARG A  69      -6.319   1.063  -4.354  1.00 70.12           C  
ATOM    995  HG2 ARG A  69      -6.001   0.086  -4.719  1.00 70.12           H  
ATOM    996  HG3 ARG A  69      -6.375   1.055  -3.265  1.00 70.12           H  
ATOM    997  CD  ARG A  69      -7.681   1.420  -4.942  1.00 70.12           C  
ATOM    998  HD2 ARG A  69      -7.589   1.457  -6.027  1.00 70.12           H  
ATOM    999  HD3 ARG A  69      -7.983   2.404  -4.583  1.00 70.12           H  
ATOM   1000  NE  ARG A  69      -8.701   0.437  -4.567  1.00 70.12           N  
ATOM   1001  HE  ARG A  69      -8.554  -0.081  -3.713  1.00 70.12           H  
ATOM   1002  NH1 ARG A  69     -10.156   0.912  -6.285  1.00 70.12           N  
ATOM   1003 HH11 ARG A  69      -9.532   1.625  -6.634  1.00 70.12           H  
ATOM   1004 HH12 ARG A  69     -11.025   0.738  -6.769  1.00 70.12           H  
ATOM   1005  NH2 ARG A  69     -10.675  -0.654  -4.776  1.00 70.12           N  
ATOM   1006 HH21 ARG A  69     -10.489  -1.134  -3.907  1.00 70.12           H  
ATOM   1007 HH22 ARG A  69     -11.579  -0.753  -5.215  1.00 70.12           H  
ATOM   1008  CZ  ARG A  69      -9.833   0.238  -5.214  1.00 70.12           C  
ATOM   1009  N   ILE A  70      -2.860   2.663  -6.434  1.00 68.56           N  
ATOM   1010  H   ILE A  70      -3.293   1.854  -6.856  1.00 68.56           H  
ATOM   1011  CA  ILE A  70      -1.928   3.426  -7.235  1.00 68.56           C  
ATOM   1012  HA  ILE A  70      -1.715   4.373  -6.738  1.00 68.56           H  
ATOM   1013  C   ILE A  70      -2.604   3.675  -8.569  1.00 68.56           C  
ATOM   1014  CB  ILE A  70      -0.606   2.660  -7.423  1.00 68.56           C  
ATOM   1015  HB  ILE A  70      -0.790   1.780  -8.039  1.00 68.56           H  
ATOM   1016  O   ILE A  70      -2.914   2.699  -9.252  1.00 68.56           O  
ATOM   1017  CG1 ILE A  70      -0.078   2.159  -6.039  1.00 68.56           C  
ATOM   1018 HG12 ILE A  70      -0.878   1.621  -5.530  1.00 68.56           H  
ATOM   1019 HG13 ILE A  70       0.179   3.007  -5.405  1.00 68.56           H  
ATOM   1020  CG2 ILE A  70       0.237   3.664  -8.243  1.00 68.56           C  
ATOM   1021 HG21 ILE A  70       1.170   3.220  -8.591  1.00 68.56           H  
ATOM   1022 HG22 ILE A  70      -0.246   3.928  -9.184  1.00 68.56           H  
ATOM   1023 HG23 ILE A  70       0.427   4.580  -7.683  1.00 68.56           H  
ATOM   1024  CD1 ILE A  70       1.010   1.098  -5.965  1.00 68.56           C  
ATOM   1025 HD11 ILE A  70       2.014   1.482  -6.143  1.00 68.56           H  
ATOM   1026 HD12 ILE A  70       1.087   0.779  -4.926  1.00 68.56           H  
ATOM   1027 HD13 ILE A  70       0.787   0.264  -6.631  1.00 68.56           H  
ATOM   1028  N   PRO A  71      -2.803   4.930  -8.988  1.00 66.86           N  
ATOM   1029  CA  PRO A  71      -3.293   5.203 -10.320  1.00 66.86           C  
ATOM   1030  HA  PRO A  71      -4.192   4.619 -10.517  1.00 66.86           H  
ATOM   1031  C   PRO A  71      -2.199   4.836 -11.328  1.00 66.86           C  
ATOM   1032  CB  PRO A  71      -3.653   6.686 -10.328  1.00 66.86           C  
ATOM   1033  HB2 PRO A  71      -3.582   7.121 -11.325  1.00 66.86           H  
ATOM   1034  HB3 PRO A  71      -4.655   6.820  -9.920  1.00 66.86           H  
ATOM   1035  O   PRO A  71      -1.017   5.156 -11.152  1.00 66.86           O  
ATOM   1036  CG  PRO A  71      -2.624   7.276  -9.372  1.00 66.86           C  
ATOM   1037  HG2 PRO A  71      -2.973   8.203  -8.917  1.00 66.86           H  
ATOM   1038  HG3 PRO A  71      -1.708   7.467  -9.931  1.00 66.86           H  
ATOM   1039  CD  PRO A  71      -2.392   6.165  -8.343  1.00 66.86           C  
ATOM   1040  HD2 PRO A  71      -3.016   6.322  -7.463  1.00 66.86           H  
ATOM   1041  HD3 PRO A  71      -1.342   6.141  -8.053  1.00 66.86           H  
ATOM   1042  N   ARG A  72      -2.592   4.167 -12.408  1.00 55.57           N  
ATOM   1043  H   ARG A  72      -3.582   3.994 -12.514  1.00 55.57           H  
ATOM   1044  CA  ARG A  72      -1.708   3.891 -13.542  1.00 55.57           C  
ATOM   1045  HA  ARG A  72      -0.887   3.253 -13.213  1.00 55.57           H  
ATOM   1046  C   ARG A  72      -1.101   5.206 -14.030  1.00 55.57           C  
ATOM   1047  CB  ARG A  72      -2.467   3.166 -14.657  1.00 55.57           C  
ATOM   1048  HB2 ARG A  72      -3.303   3.788 -14.978  1.00 55.57           H  
ATOM   1049  HB3 ARG A  72      -1.797   3.027 -15.505  1.00 55.57           H  
ATOM   1050  O   ARG A  72      -1.742   6.255 -14.000  1.00 55.57           O  
ATOM   1051  CG  ARG A  72      -2.973   1.791 -14.199  1.00 55.57           C  
ATOM   1052  HG2 ARG A  72      -3.618   1.897 -13.326  1.00 55.57           H  
ATOM   1053  HG3 ARG A  72      -2.124   1.164 -13.929  1.00 55.57           H  
ATOM   1054  CD  ARG A  72      -3.758   1.120 -15.325  1.00 55.57           C  
ATOM   1055  HD2 ARG A  72      -4.492   1.820 -15.724  1.00 55.57           H  
ATOM   1056  HD3 ARG A  72      -3.057   0.868 -16.121  1.00 55.57           H  
ATOM   1057  NE  ARG A  72      -4.453  -0.089 -14.847  1.00 55.57           N  
ATOM   1058  HE  ARG A  72      -4.628  -0.159 -13.855  1.00 55.57           H  
ATOM   1059  NH1 ARG A  72      -4.753  -1.048 -16.904  1.00 55.57           N  
ATOM   1060 HH11 ARG A  72      -4.453  -0.172 -17.307  1.00 55.57           H  
ATOM   1061 HH12 ARG A  72      -5.180  -1.753 -17.488  1.00 55.57           H  
ATOM   1062  NH2 ARG A  72      -5.524  -2.076 -15.072  1.00 55.57           N  
ATOM   1063 HH21 ARG A  72      -5.756  -2.038 -14.089  1.00 55.57           H  
ATOM   1064 HH22 ARG A  72      -5.902  -2.810 -15.653  1.00 55.57           H  
ATOM   1065  CZ  ARG A  72      -4.903  -1.065 -15.609  1.00 55.57           C  
ATOM   1066  N   GLY A  73       0.173   5.164 -14.399  1.00 54.88           N  
ATOM   1067  H   GLY A  73       0.587   4.248 -14.497  1.00 54.88           H  
ATOM   1068  CA  GLY A  73       0.990   6.359 -14.645  1.00 54.88           C  
ATOM   1069  HA2 GLY A  73       0.355   7.161 -15.021  1.00 54.88           H  
ATOM   1070  HA3 GLY A  73       1.722   6.124 -15.417  1.00 54.88           H  
ATOM   1071  C   GLY A  73       1.744   6.891 -13.415  1.00 54.88           C  
ATOM   1072  O   GLY A  73       2.910   7.264 -13.560  1.00 54.88           O  
ATOM   1073  N   GLN A  74       1.190   6.829 -12.191  1.00 53.24           N  
ATOM   1074  H   GLN A  74       0.247   6.483 -12.085  1.00 53.24           H  
ATOM   1075  CA  GLN A  74       2.015   7.000 -10.977  1.00 53.24           C  
ATOM   1076  HA  GLN A  74       2.733   7.798 -11.169  1.00 53.24           H  
ATOM   1077  C   GLN A  74       2.872   5.764 -10.677  1.00 53.24           C  
ATOM   1078  CB  GLN A  74       1.211   7.430  -9.739  1.00 53.24           C  
ATOM   1079  HB2 GLN A  74       0.353   6.771  -9.605  1.00 53.24           H  
ATOM   1080  HB3 GLN A  74       1.846   7.321  -8.860  1.00 53.24           H  
ATOM   1081  O   GLN A  74       3.753   5.839  -9.831  1.00 53.24           O  
ATOM   1082  CG  GLN A  74       0.776   8.904  -9.803  1.00 53.24           C  
ATOM   1083  HG2 GLN A  74       0.018   9.036 -10.575  1.00 53.24           H  
ATOM   1084  HG3 GLN A  74       1.641   9.514 -10.065  1.00 53.24           H  
ATOM   1085  CD  GLN A  74       0.223   9.402  -8.467  1.00 53.24           C  
ATOM   1086  NE2 GLN A  74       0.487  10.631  -8.084  1.00 53.24           N  
ATOM   1087 HE21 GLN A  74       1.079  11.240  -8.630  1.00 53.24           H  
ATOM   1088 HE22 GLN A  74       0.118  10.893  -7.181  1.00 53.24           H  
ATOM   1089  OE1 GLN A  74      -0.449   8.702  -7.732  1.00 53.24           O  
ATOM   1090  N   GLU A  75       2.722   4.673 -11.432  1.00 51.30           N  
ATOM   1091  H   GLU A  75       1.945   4.663 -12.077  1.00 51.30           H  
ATOM   1092  CA  GLU A  75       3.601   3.491 -11.421  1.00 51.30           C  
ATOM   1093  HA  GLU A  75       3.480   2.981 -10.465  1.00 51.30           H  
ATOM   1094  C   GLU A  75       5.111   3.781 -11.546  1.00 51.30           C  
ATOM   1095  CB  GLU A  75       3.100   2.471 -12.444  1.00 51.30           C  
ATOM   1096  HB2 GLU A  75       3.702   1.565 -12.375  1.00 51.30           H  
ATOM   1097  HB3 GLU A  75       2.078   2.210 -12.169  1.00 51.30           H  
ATOM   1098  O   GLU A  75       5.926   2.996 -11.074  1.00 51.30           O  
ATOM   1099  CG  GLU A  75       3.114   2.981 -13.887  1.00 51.30           C  
ATOM   1100  HG2 GLU A  75       4.136   2.974 -14.264  1.00 51.30           H  
ATOM   1101  HG3 GLU A  75       2.752   4.008 -13.930  1.00 51.30           H  
ATOM   1102  CD  GLU A  75       2.210   2.098 -14.743  1.00 51.30           C  
ATOM   1103  OE1 GLU A  75       0.988   2.385 -14.732  1.00 51.30           O  
ATOM   1104  OE2 GLU A  75       2.740   1.163 -15.378  1.00 51.30           O  
ATOM   1105  N   ASN A  76       5.505   4.938 -12.085  1.00 50.93           N  
ATOM   1106  H   ASN A  76       4.794   5.544 -12.472  1.00 50.93           H  
ATOM   1107  CA  ASN A  76       6.905   5.383 -12.087  1.00 50.93           C  
ATOM   1108  HA  ASN A  76       7.553   4.514 -12.199  1.00 50.93           H  
ATOM   1109  C   ASN A  76       7.352   6.080 -10.787  1.00 50.93           C  
ATOM   1110  CB  ASN A  76       7.108   6.307 -13.294  1.00 50.93           C  
ATOM   1111  HB2 ASN A  76       8.097   6.763 -13.236  1.00 50.93           H  
ATOM   1112  HB3 ASN A  76       6.364   7.103 -13.279  1.00 50.93           H  
ATOM   1113  O   ASN A  76       8.536   6.060 -10.466  1.00 50.93           O  
ATOM   1114  CG  ASN A  76       7.038   5.552 -14.605  1.00 50.93           C  
ATOM   1115  ND2 ASN A  76       6.389   6.102 -15.603  1.00 50.93           N  
ATOM   1116 HD21 ASN A  76       6.312   5.545 -16.442  1.00 50.93           H  
ATOM   1117 HD22 ASN A  76       5.876   6.963 -15.473  1.00 50.93           H  
ATOM   1118  OD1 ASN A  76       7.589   4.476 -14.757  1.00 50.93           O  
ATOM   1119  N   GLN A  77       6.424   6.713 -10.063  1.00 49.98           N  
ATOM   1120  H   GLN A  77       5.461   6.616 -10.352  1.00 49.98           H  
ATOM   1121  CA  GLN A  77       6.655   7.284  -8.727  1.00 49.98           C  
ATOM   1122  HA  GLN A  77       7.681   7.642  -8.646  1.00 49.98           H  
ATOM   1123  C   GLN A  77       6.450   6.251  -7.627  1.00 49.98           C  
ATOM   1124  CB  GLN A  77       5.694   8.449  -8.476  1.00 49.98           C  
ATOM   1125  HB2 GLN A  77       5.758   8.739  -7.427  1.00 49.98           H  
ATOM   1126  HB3 GLN A  77       4.670   8.138  -8.682  1.00 49.98           H  
ATOM   1127  O   GLN A  77       6.969   6.402  -6.522  1.00 49.98           O  
ATOM   1128  CG  GLN A  77       6.045   9.666  -9.331  1.00 49.98           C  
ATOM   1129  HG2 GLN A  77       7.057   9.998  -9.101  1.00 49.98           H  
ATOM   1130  HG3 GLN A  77       5.996   9.401 -10.387  1.00 49.98           H  
ATOM   1131  CD  GLN A  77       5.083  10.810  -9.048  1.00 49.98           C  
ATOM   1132  NE2 GLN A  77       4.340  11.272 -10.029  1.00 49.98           N  
ATOM   1133 HE21 GLN A  77       3.784  12.083  -9.797  1.00 49.98           H  
ATOM   1134 HE22 GLN A  77       4.431  10.911 -10.967  1.00 49.98           H  
ATOM   1135  OE1 GLN A  77       4.968  11.310  -7.946  1.00 49.98           O  
ATOM   1136  N   LEU A  78       5.721   5.180  -7.937  1.00 49.46           N  
ATOM   1137  H   LEU A  78       5.241   5.150  -8.825  1.00 49.46           H  
ATOM   1138  CA  LEU A  78       5.729   4.016  -7.096  1.00 49.46           C  
ATOM   1139  HA  LEU A  78       5.332   4.283  -6.117  1.00 49.46           H  
ATOM   1140  C   LEU A  78       7.112   3.529  -6.907  1.00 49.46           C  
ATOM   1141  CB  LEU A  78       5.027   2.821  -7.713  1.00 49.46           C  
ATOM   1142  HB2 LEU A  78       5.234   1.961  -7.076  1.00 49.46           H  
ATOM   1143  HB3 LEU A  78       5.456   2.623  -8.695  1.00 49.46           H  
ATOM   1144  O   LEU A  78       7.861   3.351  -7.853  1.00 49.46           O  
ATOM   1145  CG  LEU A  78       3.536   2.962  -7.846  1.00 49.46           C  
ATOM   1146  HG  LEU A  78       3.311   3.676  -8.638  1.00 49.46           H  
ATOM   1147  CD1 LEU A  78       3.133   1.528  -8.294  1.00 49.46           C  
ATOM   1148 HD11 LEU A  78       2.063   1.413  -8.466  1.00 49.46           H  
ATOM   1149 HD12 LEU A  78       3.443   0.785  -7.559  1.00 49.46           H  
ATOM   1150 HD13 LEU A  78       3.632   1.268  -9.228  1.00 49.46           H  
ATOM   1151  CD2 LEU A  78       3.027   3.619  -6.555  1.00 49.46           C  
ATOM   1152 HD21 LEU A  78       3.450   3.126  -5.680  1.00 49.46           H  
ATOM   1153 HD22 LEU A  78       3.286   4.677  -6.540  1.00 49.46           H  
ATOM   1154 HD23 LEU A  78       1.940   3.619  -6.468  1.00 49.46           H  
ATOM   1155  N   VAL A  79       7.336   3.164  -5.675  1.00 50.59           N  
ATOM   1156  H   VAL A  79       6.648   3.416  -4.980  1.00 50.59           H  
ATOM   1157  CA  VAL A  79       8.530   2.527  -5.228  1.00 50.59           C  
ATOM   1158  HA  VAL A  79       9.177   2.333  -6.084  1.00 50.59           H  
ATOM   1159  C   VAL A  79       8.069   1.198  -4.663  1.00 50.59           C  
ATOM   1160  CB  VAL A  79       9.271   3.474  -4.275  1.00 50.59           C  
ATOM   1161  HB  VAL A  79       9.802   2.850  -3.556  1.00 50.59           H  
ATOM   1162  O   VAL A  79       7.500   1.149  -3.574  1.00 50.59           O  
ATOM   1163  CG1 VAL A  79      10.305   4.303  -5.039  1.00 50.59           C  
ATOM   1164 HG11 VAL A  79       9.821   4.862  -5.839  1.00 50.59           H  
ATOM   1165 HG12 VAL A  79      11.069   3.651  -5.461  1.00 50.59           H  
ATOM   1166 HG13 VAL A  79      10.798   5.002  -4.363  1.00 50.59           H  
ATOM   1167  CG2 VAL A  79       8.375   4.498  -3.552  1.00 50.59           C  
ATOM   1168 HG21 VAL A  79       7.556   3.990  -3.043  1.00 50.59           H  
ATOM   1169 HG22 VAL A  79       7.960   5.219  -4.257  1.00 50.59           H  
ATOM   1170 HG23 VAL A  79       8.969   5.066  -2.836  1.00 50.59           H  
ATOM   1171  N   ALA A  80       8.216   0.131  -5.451  1.00 48.25           N  
ATOM   1172  H   ALA A  80       8.792   0.248  -6.272  1.00 48.25           H  
ATOM   1173  CA  ALA A  80       8.079  -1.215  -4.933  1.00 48.25           C  
ATOM   1174  HA  ALA A  80       7.047  -1.390  -4.628  1.00 48.25           H  
ATOM   1175  C   ALA A  80       9.010  -1.322  -3.740  1.00 48.25           C  
ATOM   1176  CB  ALA A  80       8.500  -2.249  -5.975  1.00 48.25           C  
ATOM   1177  HB1 ALA A  80       9.581  -2.195  -6.099  1.00 48.25           H  
ATOM   1178  HB2 ALA A  80       8.025  -2.042  -6.934  1.00 48.25           H  
ATOM   1179  HB3 ALA A  80       8.232  -3.249  -5.634  1.00 48.25           H  
ATOM   1180  O   ALA A  80      10.207  -1.052  -3.841  1.00 48.25           O  
ATOM   1181  N   LEU A  81       8.453  -1.722  -2.618  1.00 47.18           N  
ATOM   1182  H   LEU A  81       7.464  -1.925  -2.590  1.00 47.18           H  
ATOM   1183  CA  LEU A  81       9.266  -2.132  -1.510  1.00 47.18           C  
ATOM   1184  HA  LEU A  81      10.123  -1.467  -1.409  1.00 47.18           H  
ATOM   1185  C   LEU A  81       9.817  -3.552  -1.925  1.00 47.18           C  
ATOM   1186  CB  LEU A  81       8.349  -1.892  -0.262  1.00 47.18           C  
ATOM   1187  HB2 LEU A  81       8.764  -2.427   0.592  1.00 47.18           H  
ATOM   1188  HB3 LEU A  81       7.371  -2.329  -0.460  1.00 47.18           H  
ATOM   1189  O   LEU A  81       9.025  -4.463  -2.177  1.00 47.18           O  
ATOM   1190  CG  LEU A  81       8.179  -0.399   0.194  1.00 47.18           C  
ATOM   1191  HG  LEU A  81       8.029   0.202  -0.703  1.00 47.18           H  
ATOM   1192  CD1 LEU A  81       7.041  -0.056   1.169  1.00 47.18           C  
ATOM   1193 HD11 LEU A  81       6.357   0.630   0.669  1.00 47.18           H  
ATOM   1194 HD12 LEU A  81       7.358   0.487   2.060  1.00 47.18           H  
ATOM   1195 HD13 LEU A  81       6.571  -0.968   1.538  1.00 47.18           H  
ATOM   1196  CD2 LEU A  81       9.359   0.182   0.968  1.00 47.18           C  
ATOM   1197 HD21 LEU A  81       9.179   1.197   1.323  1.00 47.18           H  
ATOM   1198 HD22 LEU A  81       9.530  -0.390   1.881  1.00 47.18           H  
ATOM   1199 HD23 LEU A  81      10.240   0.178   0.327  1.00 47.18           H  
ATOM   1200  N   ILE A  82      11.154  -3.781  -1.981  1.00 50.90           N  
ATOM   1201  H   ILE A  82      11.747  -2.969  -1.882  1.00 50.90           H  
ATOM   1202  CA  ILE A  82      11.839  -5.112  -2.158  1.00 50.90           C  
ATOM   1203  HA  ILE A  82      11.084  -5.897  -2.107  1.00 50.90           H  
ATOM   1204  C   ILE A  82      12.930  -5.429  -1.115  1.00 50.90           C  
ATOM   1205  CB  ILE A  82      12.549  -5.250  -3.506  1.00 50.90           C  
ATOM   1206  HB  ILE A  82      13.177  -6.138  -3.436  1.00 50.90           H  
ATOM   1207  O   ILE A  82      13.723  -4.533  -0.870  1.00 50.90           O  
ATOM   1208  CG1 ILE A  82      13.454  -4.057  -3.888  1.00 50.90           C  
ATOM   1209 HG12 ILE A  82      13.774  -3.491  -3.013  1.00 50.90           H  
ATOM   1210 HG13 ILE A  82      12.883  -3.374  -4.517  1.00 50.90           H  
ATOM   1211  CG2 ILE A  82      11.517  -5.562  -4.579  1.00 50.90           C  
ATOM   1212 HG21 ILE A  82      10.907  -6.414  -4.277  1.00 50.90           H  
ATOM   1213 HG22 ILE A  82      12.047  -5.811  -5.498  1.00 50.90           H  
ATOM   1214 HG23 ILE A  82      10.862  -4.702  -4.717  1.00 50.90           H  
ATOM   1215  CD1 ILE A  82      14.712  -4.530  -4.621  1.00 50.90           C  
ATOM   1216 HD11 ILE A  82      15.241  -5.261  -4.009  1.00 50.90           H  
ATOM   1217 HD12 ILE A  82      14.443  -4.998  -5.569  1.00 50.90           H  
ATOM   1218 HD13 ILE A  82      15.378  -3.685  -4.796  1.00 50.90           H  
ATOM   1219  N   PRO A  83      13.018  -6.623  -0.470  1.00 50.78           N  
ATOM   1220  CA  PRO A  83      13.648  -6.814   0.865  1.00 50.78           C  
ATOM   1221  HA  PRO A  83      12.960  -6.515   1.656  1.00 50.78           H  
ATOM   1222  C   PRO A  83      14.953  -6.044   1.090  1.00 50.78           C  
ATOM   1223  CB  PRO A  83      13.826  -8.323   1.021  1.00 50.78           C  
ATOM   1224  HB2 PRO A  83      13.778  -8.628   2.067  1.00 50.78           H  
ATOM   1225  HB3 PRO A  83      14.766  -8.644   0.572  1.00 50.78           H  
ATOM   1226  O   PRO A  83      15.762  -5.979   0.178  1.00 50.78           O  
ATOM   1227  CG  PRO A  83      12.660  -8.894   0.216  1.00 50.78           C  
ATOM   1228  HG2 PRO A  83      12.883  -9.895  -0.153  1.00 50.78           H  
ATOM   1229  HG3 PRO A  83      11.761  -8.916   0.832  1.00 50.78           H  
ATOM   1230  CD  PRO A  83      12.486  -7.900  -0.937  1.00 50.78           C  
ATOM   1231  HD2 PRO A  83      13.069  -8.243  -1.791  1.00 50.78           H  
ATOM   1232  HD3 PRO A  83      11.437  -7.844  -1.228  1.00 50.78           H  
ATOM   1233  N   TYR A  84      15.249  -5.508   2.284  1.00 54.82           N  
ATOM   1234  H   TYR A  84      14.573  -5.494   3.035  1.00 54.82           H  
ATOM   1235  CA  TYR A  84      16.593  -4.924   2.487  1.00 54.82           C  
ATOM   1236  HA  TYR A  84      16.729  -4.152   1.730  1.00 54.82           H  
ATOM   1237  C   TYR A  84      17.709  -5.976   2.271  1.00 54.82           C  
ATOM   1238  CB  TYR A  84      16.712  -4.220   3.843  1.00 54.82           C  
ATOM   1239  HB2 TYR A  84      15.797  -3.659   4.036  1.00 54.82           H  
ATOM   1240  HB3 TYR A  84      16.824  -4.959   4.636  1.00 54.82           H  
ATOM   1241  O   TYR A  84      18.807  -5.673   1.811  1.00 54.82           O  
ATOM   1242  CG  TYR A  84      17.882  -3.249   3.863  1.00 54.82           C  
ATOM   1243  CD1 TYR A  84      19.157  -3.671   4.289  1.00 54.82           C  
ATOM   1244  HD1 TYR A  84      19.298  -4.682   4.642  1.00 54.82           H  
ATOM   1245  CD2 TYR A  84      17.703  -1.935   3.385  1.00 54.82           C  
ATOM   1246  HD2 TYR A  84      16.725  -1.608   3.064  1.00 54.82           H  
ATOM   1247  CE1 TYR A  84      20.251  -2.784   4.241  1.00 54.82           C  
ATOM   1248  HE1 TYR A  84      21.226  -3.112   4.571  1.00 54.82           H  
ATOM   1249  CE2 TYR A  84      18.795  -1.047   3.330  1.00 54.82           C  
ATOM   1250  HE2 TYR A  84      18.664  -0.036   2.974  1.00 54.82           H  
ATOM   1251  OH  TYR A  84      21.120  -0.609   3.707  1.00 54.82           O  
ATOM   1252  HH  TYR A  84      21.909  -0.989   4.100  1.00 54.82           H  
ATOM   1253  CZ  TYR A  84      20.069  -1.469   3.758  1.00 54.82           C  
ATOM   1254  N   SER A  85      17.375  -7.249   2.505  1.00 57.29           N  
ATOM   1255  H   SER A  85      16.449  -7.423   2.869  1.00 57.29           H  
ATOM   1256  CA  SER A  85      18.149  -8.446   2.155  1.00 57.29           C  
ATOM   1257  HA  SER A  85      19.198  -8.262   2.388  1.00 57.29           H  
ATOM   1258  C   SER A  85      18.082  -8.862   0.674  1.00 57.29           C  
ATOM   1259  CB  SER A  85      17.652  -9.600   3.034  1.00 57.29           C  
ATOM   1260  HB2 SER A  85      18.157 -10.525   2.756  1.00 57.29           H  
ATOM   1261  HB3 SER A  85      17.882  -9.375   4.075  1.00 57.29           H  
ATOM   1262  O   SER A  85      18.669  -9.877   0.294  1.00 57.29           O  
ATOM   1263  OG  SER A  85      16.248  -9.753   2.894  1.00 57.29           O  
ATOM   1264  HG  SER A  85      15.953 -10.445   3.490  1.00 57.29           H  
ATOM   1265  N   ASP A  86      17.375  -8.126  -0.185  1.00 53.43           N  
ATOM   1266  H   ASP A  86      16.962  -7.263   0.136  1.00 53.43           H  
ATOM   1267  CA  ASP A  86      17.177  -8.486  -1.582  1.00 53.43           C  
ATOM   1268  HA  ASP A  86      16.843  -9.523  -1.598  1.00 53.43           H  
ATOM   1269  C   ASP A  86      18.504  -8.392  -2.333  1.00 53.43           C  
ATOM   1270  CB  ASP A  86      16.069  -7.658  -2.251  1.00 53.43           C  
ATOM   1271  HB2 ASP A  86      15.209  -7.640  -1.581  1.00 53.43           H  
ATOM   1272  HB3 ASP A  86      16.415  -6.638  -2.414  1.00 53.43           H  
ATOM   1273  O   ASP A  86      19.140  -7.345  -2.470  1.00 53.43           O  
ATOM   1274  CG  ASP A  86      15.596  -8.258  -3.573  1.00 53.43           C  
ATOM   1275  OD1 ASP A  86      16.438  -8.664  -4.401  1.00 53.43           O  
ATOM   1276  OD2 ASP A  86      14.378  -8.334  -3.823  1.00 53.43           O  
ATOM   1277  N   GLN A  87      18.900  -9.527  -2.889  1.00 55.55           N  
ATOM   1278  H   GLN A  87      18.344 -10.343  -2.677  1.00 55.55           H  
ATOM   1279  CA  GLN A  87      20.053  -9.688  -3.763  1.00 55.55           C  
ATOM   1280  HA  GLN A  87      20.946  -9.496  -3.168  1.00 55.55           H  
ATOM   1281  C   GLN A  87      20.096  -8.707  -4.956  1.00 55.55           C  
ATOM   1282  CB  GLN A  87      20.094 -11.155  -4.218  1.00 55.55           C  
ATOM   1283  HB2 GLN A  87      20.850 -11.256  -4.998  1.00 55.55           H  
ATOM   1284  HB3 GLN A  87      20.406 -11.766  -3.372  1.00 55.55           H  
ATOM   1285  O   GLN A  87      21.166  -8.516  -5.535  1.00 55.55           O  
ATOM   1286  CG  GLN A  87      18.742 -11.700  -4.730  1.00 55.55           C  
ATOM   1287  HG2 GLN A  87      18.372 -11.074  -5.541  1.00 55.55           H  
ATOM   1288  HG3 GLN A  87      18.005 -11.687  -3.927  1.00 55.55           H  
ATOM   1289  CD  GLN A  87      18.851 -13.132  -5.237  1.00 55.55           C  
ATOM   1290  NE2 GLN A  87      17.797 -13.912  -5.154  1.00 55.55           N  
ATOM   1291 HE21 GLN A  87      16.941 -13.590  -4.725  1.00 55.55           H  
ATOM   1292 HE22 GLN A  87      17.913 -14.866  -5.464  1.00 55.55           H  
ATOM   1293  OE1 GLN A  87      19.877 -13.562  -5.738  1.00 55.55           O  
ATOM   1294  N   ARG A  88      18.974  -8.066  -5.308  1.00 52.73           N  
ATOM   1295  H   ARG A  88      18.136  -8.320  -4.805  1.00 52.73           H  
ATOM   1296  CA  ARG A  88      18.841  -6.975  -6.286  1.00 52.73           C  
ATOM   1297  HA  ARG A  88      19.488  -7.169  -7.142  1.00 52.73           H  
ATOM   1298  C   ARG A  88      19.234  -5.598  -5.742  1.00 52.73           C  
ATOM   1299  CB  ARG A  88      17.378  -6.903  -6.745  1.00 52.73           C  
ATOM   1300  HB2 ARG A  88      17.272  -6.050  -7.415  1.00 52.73           H  
ATOM   1301  HB3 ARG A  88      16.741  -6.698  -5.884  1.00 52.73           H  
ATOM   1302  O   ARG A  88      19.707  -4.772  -6.523  1.00 52.73           O  
ATOM   1303  CG  ARG A  88      16.885  -8.165  -7.470  1.00 52.73           C  
ATOM   1304  HG2 ARG A  88      17.035  -9.060  -6.866  1.00 52.73           H  
ATOM   1305  HG3 ARG A  88      17.455  -8.273  -8.393  1.00 52.73           H  
ATOM   1306  CD  ARG A  88      15.402  -8.031  -7.825  1.00 52.73           C  
ATOM   1307  HD2 ARG A  88      15.178  -8.719  -8.640  1.00 52.73           H  
ATOM   1308  HD3 ARG A  88      15.225  -7.008  -8.159  1.00 52.73           H  
ATOM   1309  NE  ARG A  88      14.493  -8.298  -6.701  1.00 52.73           N  
ATOM   1310  HE  ARG A  88      14.885  -8.400  -5.775  1.00 52.73           H  
ATOM   1311  NH1 ARG A  88      12.537  -8.259  -7.911  1.00 52.73           N  
ATOM   1312 HH11 ARG A  88      11.529  -8.305  -7.941  1.00 52.73           H  
ATOM   1313 HH12 ARG A  88      13.061  -8.105  -8.761  1.00 52.73           H  
ATOM   1314  NH2 ARG A  88      12.477  -8.541  -5.701  1.00 52.73           N  
ATOM   1315 HH21 ARG A  88      12.997  -8.543  -4.835  1.00 52.73           H  
ATOM   1316 HH22 ARG A  88      11.467  -8.545  -5.696  1.00 52.73           H  
ATOM   1317  CZ  ARG A  88      13.176  -8.364  -6.777  1.00 52.73           C  
ATOM   1318  N   LEU A  89      19.057  -5.336  -4.444  1.00 50.02           N  
ATOM   1319  H   LEU A  89      18.696  -6.064  -3.845  1.00 50.02           H  
ATOM   1320  CA  LEU A  89      19.528  -4.099  -3.806  1.00 50.02           C  
ATOM   1321  HA  LEU A  89      19.231  -3.243  -4.412  1.00 50.02           H  
ATOM   1322  C   LEU A  89      21.040  -4.038  -3.704  1.00 50.02           C  
ATOM   1323  CB  LEU A  89      18.979  -3.939  -2.385  1.00 50.02           C  
ATOM   1324  HB2 LEU A  89      19.530  -3.140  -1.890  1.00 50.02           H  
ATOM   1325  HB3 LEU A  89      19.169  -4.855  -1.825  1.00 50.02           H  
ATOM   1326  O   LEU A  89      21.581  -2.935  -3.673  1.00 50.02           O  
ATOM   1327  CG  LEU A  89      17.496  -3.591  -2.295  1.00 50.02           C  
ATOM   1328  HG  LEU A  89      16.911  -4.408  -2.716  1.00 50.02           H  
ATOM   1329  CD1 LEU A  89      17.174  -3.447  -0.817  1.00 50.02           C  
ATOM   1330 HD11 LEU A  89      17.599  -4.292  -0.274  1.00 50.02           H  
ATOM   1331 HD12 LEU A  89      17.588  -2.524  -0.411  1.00 50.02           H  
ATOM   1332 HD13 LEU A  89      16.093  -3.473  -0.680  1.00 50.02           H  
ATOM   1333  CD2 LEU A  89      17.150  -2.285  -3.020  1.00 50.02           C  
ATOM   1334 HD21 LEU A  89      16.085  -2.088  -2.898  1.00 50.02           H  
ATOM   1335 HD22 LEU A  89      17.722  -1.456  -2.603  1.00 50.02           H  
ATOM   1336 HD23 LEU A  89      17.336  -2.374  -4.090  1.00 50.02           H  
ATOM   1337  N   ARG A  90      21.721  -5.194  -3.706  1.00 52.69           N  
ATOM   1338  H   ARG A  90      21.181  -6.047  -3.683  1.00 52.69           H  
ATOM   1339  CA  ARG A  90      23.177  -5.247  -3.861  1.00 52.69           C  
ATOM   1340  HA  ARG A  90      23.629  -4.848  -2.953  1.00 52.69           H  
ATOM   1341  C   ARG A  90      23.546  -4.373  -5.063  1.00 52.69           C  
ATOM   1342  CB  ARG A  90      23.672  -6.681  -4.091  1.00 52.69           C  
ATOM   1343  HB2 ARG A  90      23.204  -7.088  -4.987  1.00 52.69           H  
ATOM   1344  HB3 ARG A  90      24.748  -6.643  -4.261  1.00 52.69           H  
ATOM   1345  O   ARG A  90      23.166  -4.733  -6.183  1.00 52.69           O  
ATOM   1346  CG  ARG A  90      23.383  -7.606  -2.902  1.00 52.69           C  
ATOM   1347  HG2 ARG A  90      23.833  -7.197  -1.997  1.00 52.69           H  
ATOM   1348  HG3 ARG A  90      22.306  -7.671  -2.748  1.00 52.69           H  
ATOM   1349  CD  ARG A  90      23.929  -9.016  -3.156  1.00 52.69           C  
ATOM   1350  HD2 ARG A  90      23.568  -9.667  -2.360  1.00 52.69           H  
ATOM   1351  HD3 ARG A  90      23.532  -9.376  -4.105  1.00 52.69           H  
ATOM   1352  NE  ARG A  90      25.408  -9.041  -3.171  1.00 52.69           N  
ATOM   1353  HE  ARG A  90      25.870  -8.217  -2.814  1.00 52.69           H  
ATOM   1354  NH1 ARG A  90      25.675 -11.185  -3.943  1.00 52.69           N  
ATOM   1355 HH11 ARG A  90      24.670 -11.290  -3.949  1.00 52.69           H  
ATOM   1356 HH12 ARG A  90      26.266 -11.982  -4.131  1.00 52.69           H  
ATOM   1357  NH2 ARG A  90      27.473  -9.967  -3.434  1.00 52.69           N  
ATOM   1358 HH21 ARG A  90      27.895  -9.138  -3.040  1.00 52.69           H  
ATOM   1359 HH22 ARG A  90      28.050 -10.772  -3.634  1.00 52.69           H  
ATOM   1360  CZ  ARG A  90      26.175 -10.059  -3.518  1.00 52.69           C  
ATOM   1361  N   PRO A  91      24.256  -3.247  -4.868  1.00 45.94           N  
ATOM   1362  CA  PRO A  91      24.552  -2.339  -5.956  1.00 45.94           C  
ATOM   1363  HA  PRO A  91      23.635  -2.060  -6.474  1.00 45.94           H  
ATOM   1364  C   PRO A  91      25.480  -3.068  -6.920  1.00 45.94           C  
ATOM   1365  CB  PRO A  91      25.160  -1.086  -5.316  1.00 45.94           C  
ATOM   1366  HB2 PRO A  91      24.366  -0.373  -5.096  1.00 45.94           H  
ATOM   1367  HB3 PRO A  91      25.918  -0.621  -5.947  1.00 45.94           H  
ATOM   1368  O   PRO A  91      26.684  -3.210  -6.695  1.00 45.94           O  
ATOM   1369  CG  PRO A  91      25.749  -1.603  -4.005  1.00 45.94           C  
ATOM   1370  HG2 PRO A  91      25.789  -0.824  -3.244  1.00 45.94           H  
ATOM   1371  HG3 PRO A  91      26.743  -2.014  -4.183  1.00 45.94           H  
ATOM   1372  CD  PRO A  91      24.790  -2.726  -3.615  1.00 45.94           C  
ATOM   1373  HD2 PRO A  91      23.979  -2.319  -3.011  1.00 45.94           H  
ATOM   1374  HD3 PRO A  91      25.328  -3.492  -3.057  1.00 45.94           H  
ATOM   1375  N   ARG A  92      24.907  -3.574  -8.016  1.00 47.85           N  
ATOM   1376  H   ARG A  92      23.902  -3.507  -8.085  1.00 47.85           H  
ATOM   1377  CA  ARG A  92      25.701  -3.932  -9.185  1.00 47.85           C  
ATOM   1378  HA  ARG A  92      26.440  -4.682  -8.902  1.00 47.85           H  
ATOM   1379  C   ARG A  92      26.424  -2.654  -9.579  1.00 47.85           C  
ATOM   1380  CB  ARG A  92      24.817  -4.446 -10.329  1.00 47.85           C  
ATOM   1381  HB2 ARG A  92      24.041  -3.711 -10.545  1.00 47.85           H  
ATOM   1382  HB3 ARG A  92      25.438  -4.557 -11.218  1.00 47.85           H  
ATOM   1383  O   ARG A  92      25.787  -1.609  -9.644  1.00 47.85           O  
ATOM   1384  CG  ARG A  92      24.164  -5.796  -9.990  1.00 47.85           C  
ATOM   1385  HG2 ARG A  92      23.513  -5.671  -9.125  1.00 47.85           H  
ATOM   1386  HG3 ARG A  92      24.934  -6.524  -9.738  1.00 47.85           H  
ATOM   1387  CD  ARG A  92      23.321  -6.327 -11.157  1.00 47.85           C  
ATOM   1388  HD2 ARG A  92      22.589  -5.564 -11.423  1.00 47.85           H  
ATOM   1389  HD3 ARG A  92      22.787  -7.214 -10.818  1.00 47.85           H  
ATOM   1390  NE  ARG A  92      24.149  -6.674 -12.334  1.00 47.85           N  
ATOM   1391  HE  ARG A  92      25.148  -6.691 -12.192  1.00 47.85           H  
ATOM   1392  NH1 ARG A  92      22.453  -6.861 -13.873  1.00 47.85           N  
ATOM   1393 HH11 ARG A  92      22.163  -6.910 -14.839  1.00 47.85           H  
ATOM   1394 HH12 ARG A  92      21.797  -6.553 -13.169  1.00 47.85           H  
ATOM   1395  NH2 ARG A  92      24.566  -7.143 -14.526  1.00 47.85           N  
ATOM   1396 HH21 ARG A  92      24.241  -7.246 -15.477  1.00 47.85           H  
ATOM   1397 HH22 ARG A  92      25.560  -7.114 -14.353  1.00 47.85           H  
ATOM   1398  CZ  ARG A  92      23.720  -6.893 -13.566  1.00 47.85           C  
ATOM   1399  N   ARG A  93      27.729  -2.748  -9.840  1.00 41.88           N  
ATOM   1400  H   ARG A  93      28.180  -3.640  -9.695  1.00 41.88           H  
ATOM   1401  CA  ARG A  93      28.515  -1.642 -10.394  1.00 41.88           C  
ATOM   1402  HA  ARG A  93      28.455  -0.774  -9.736  1.00 41.88           H  
ATOM   1403  C   ARG A  93      27.897  -1.239 -11.736  1.00 41.88           C  
ATOM   1404  CB  ARG A  93      29.993  -2.051 -10.557  1.00 41.88           C  
ATOM   1405  HB2 ARG A  93      30.515  -1.244 -11.070  1.00 41.88           H  
ATOM   1406  HB3 ARG A  93      30.044  -2.938 -11.188  1.00 41.88           H  
ATOM   1407  O   ARG A  93      28.214  -1.838 -12.762  1.00 41.88           O  
ATOM   1408  CG  ARG A  93      30.725  -2.337  -9.235  1.00 41.88           C  
ATOM   1409  HG2 ARG A  93      30.760  -1.429  -8.634  1.00 41.88           H  
ATOM   1410  HG3 ARG A  93      30.196  -3.112  -8.680  1.00 41.88           H  
ATOM   1411  CD  ARG A  93      32.154  -2.819  -9.533  1.00 41.88           C  
ATOM   1412  HD2 ARG A  93      32.091  -3.690 -10.186  1.00 41.88           H  
ATOM   1413  HD3 ARG A  93      32.688  -2.029 -10.061  1.00 41.88           H  
ATOM   1414  NE  ARG A  93      32.894  -3.166  -8.301  1.00 41.88           N  
ATOM   1415  HE  ARG A  93      32.632  -2.662  -7.465  1.00 41.88           H  
ATOM   1416  NH1 ARG A  93      34.371  -4.684  -9.209  1.00 41.88           N  
ATOM   1417 HH11 ARG A  93      33.986  -4.508 -10.127  1.00 41.88           H  
ATOM   1418 HH12 ARG A  93      35.173  -5.287  -9.101  1.00 41.88           H  
ATOM   1419  NH2 ARG A  93      34.491  -4.198  -7.041  1.00 41.88           N  
ATOM   1420 HH21 ARG A  93      35.286  -4.818  -6.965  1.00 41.88           H  
ATOM   1421 HH22 ARG A  93      34.209  -3.664  -6.232  1.00 41.88           H  
ATOM   1422  CZ  ARG A  93      33.908  -4.011  -8.192  1.00 41.88           C  
ATOM   1423  N   THR A  94      26.976  -0.283 -11.711  1.00 34.02           N  
ATOM   1424  H   THR A  94      26.654   0.059 -10.816  1.00 34.02           H  
ATOM   1425  CA  THR A  94      26.624   0.534 -12.866  1.00 34.02           C  
ATOM   1426  HA  THR A  94      26.351  -0.094 -13.713  1.00 34.02           H  
ATOM   1427  C   THR A  94      27.887   1.308 -13.200  1.00 34.02           C  
ATOM   1428  CB  THR A  94      25.457   1.483 -12.548  1.00 34.02           C  
ATOM   1429  HB  THR A  94      25.390   2.253 -13.316  1.00 34.02           H  
ATOM   1430  O   THR A  94      28.356   2.097 -12.379  1.00 34.02           O  
ATOM   1431  CG2 THR A  94      24.134   0.717 -12.490  1.00 34.02           C  
ATOM   1432 HG21 THR A  94      23.941   0.241 -13.451  1.00 34.02           H  
ATOM   1433 HG22 THR A  94      24.170  -0.036 -11.703  1.00 34.02           H  
ATOM   1434 HG23 THR A  94      23.328   1.418 -12.275  1.00 34.02           H  
ATOM   1435  OG1 THR A  94      25.641   2.082 -11.286  1.00 34.02           O  
ATOM   1436  HG1 THR A  94      26.398   2.667 -11.369  1.00 34.02           H  
ATOM   1437  N   LYS A  95      28.492   0.949 -14.330  1.00 29.39           N  
ATOM   1438  H   LYS A  95      27.979   0.354 -14.965  1.00 29.39           H  
ATOM   1439  CA  LYS A  95      29.638   1.652 -14.897  1.00 29.39           C  
ATOM   1440  HA  LYS A  95      30.324   1.949 -14.104  1.00 29.39           H  
ATOM   1441  C   LYS A  95      29.158   2.951 -15.540  1.00 29.39           C  
ATOM   1442  CB  LYS A  95      30.344   0.732 -15.905  1.00 29.39           C  
ATOM   1443  HB2 LYS A  95      30.545  -0.232 -15.439  1.00 29.39           H  
ATOM   1444  HB3 LYS A  95      29.688   0.584 -16.763  1.00 29.39           H  
ATOM   1445  O   LYS A  95      28.033   2.909 -16.084  1.00 29.39           O  
ATOM   1446  CG  LYS A  95      31.669   1.349 -16.370  1.00 29.39           C  
ATOM   1447  HG2 LYS A  95      31.496   2.361 -16.735  1.00 29.39           H  
ATOM   1448  HG3 LYS A  95      32.358   1.396 -15.527  1.00 29.39           H  
ATOM   1449  CD  LYS A  95      32.306   0.558 -17.513  1.00 29.39           C  
ATOM   1450  HD2 LYS A  95      31.604   0.518 -18.346  1.00 29.39           H  
ATOM   1451  HD3 LYS A  95      32.547  -0.452 -17.181  1.00 29.39           H  
ATOM   1452  CE  LYS A  95      33.575   1.307 -17.933  1.00 29.39           C  
ATOM   1453  HE2 LYS A  95      33.317   2.358 -18.061  1.00 29.39           H  
ATOM   1454  HE3 LYS A  95      34.302   1.249 -17.123  1.00 29.39           H  
ATOM   1455  NZ  LYS A  95      34.147   0.780 -19.194  1.00 29.39           N  
ATOM   1456  HZ1 LYS A  95      34.402  -0.193 -19.099  1.00 29.39           H  
ATOM   1457  HZ2 LYS A  95      34.968   1.310 -19.449  1.00 29.39           H  
ATOM   1458  HZ3 LYS A  95      33.475   0.876 -19.942  1.00 29.39           H  
ATOM   1459  OXT LYS A  95      29.961   3.901 -15.512  1.00 29.39           O  
TER    1460      LYS A  95                                                       
ATOM   1460  N   MET B   1     -57.218  98.287  43.010  1.00 20.98           N  
ATOM   1461  H   MET B   1     -57.005  97.798  42.152  1.00 20.98           H  
ATOM   1462  H2  MET B   1     -58.164  98.639  42.980  1.00 20.98           H  
ATOM   1463  H3  MET B   1     -57.133  97.619  43.763  1.00 20.98           H  
ATOM   1464  CA  MET B   1     -56.241  99.382  43.241  1.00 20.98           C  
ATOM   1465  HA  MET B   1     -56.227 100.048  42.378  1.00 20.98           H  
ATOM   1466  C   MET B   1     -54.866  98.748  43.384  1.00 20.98           C  
ATOM   1467  CB  MET B   1     -56.601 100.197  44.495  1.00 20.98           C  
ATOM   1468  HB2 MET B   1     -55.771 100.850  44.764  1.00 20.98           H  
ATOM   1469  HB3 MET B   1     -56.785  99.513  45.324  1.00 20.98           H  
ATOM   1470  O   MET B   1     -54.823  97.704  44.007  1.00 20.98           O  
ATOM   1471  CG  MET B   1     -57.848 101.060  44.257  1.00 20.98           C  
ATOM   1472  HG2 MET B   1     -58.566 100.488  43.669  1.00 20.98           H  
ATOM   1473  HG3 MET B   1     -57.576 101.943  43.679  1.00 20.98           H  
ATOM   1474  SD  MET B   1     -58.717 101.574  45.758  1.00 20.98           S  
ATOM   1475  CE  MET B   1     -57.682 102.939  46.351  1.00 20.98           C  
ATOM   1476  HE1 MET B   1     -56.676 102.577  46.568  1.00 20.98           H  
ATOM   1477  HE2 MET B   1     -57.636 103.724  45.596  1.00 20.98           H  
ATOM   1478  HE3 MET B   1     -58.117 103.348  47.263  1.00 20.98           H  
ATOM   1479  N   GLY B   2     -53.825  99.353  42.789  1.00 19.97           N  
ATOM   1480  H   GLY B   2     -54.007 100.259  42.381  1.00 19.97           H  
ATOM   1481  CA  GLY B   2     -52.496  98.794  42.438  1.00 19.97           C  
ATOM   1482  HA2 GLY B   2     -52.502  98.551  41.376  1.00 19.97           H  
ATOM   1483  HA3 GLY B   2     -51.756  99.581  42.582  1.00 19.97           H  
ATOM   1484  C   GLY B   2     -51.992  97.532  43.165  1.00 19.97           C  
ATOM   1485  O   GLY B   2     -52.581  96.472  43.037  1.00 19.97           O  
ATOM   1486  N   LYS B   3     -50.826  97.573  43.812  1.00 20.71           N  
ATOM   1487  H   LYS B   3     -50.708  96.759  44.399  1.00 20.71           H  
ATOM   1488  CA  LYS B   3     -49.572  97.926  43.120  1.00 20.71           C  
ATOM   1489  HA  LYS B   3     -49.786  98.388  42.157  1.00 20.71           H  
ATOM   1490  C   LYS B   3     -48.816  96.624  42.803  1.00 20.71           C  
ATOM   1491  CB  LYS B   3     -48.680  98.877  43.948  1.00 20.71           C  
ATOM   1492  HB2 LYS B   3     -47.674  98.850  43.531  1.00 20.71           H  
ATOM   1493  HB3 LYS B   3     -48.615  98.506  44.971  1.00 20.71           H  
ATOM   1494  O   LYS B   3     -49.081  95.587  43.396  1.00 20.71           O  
ATOM   1495  CG  LYS B   3     -49.134 100.349  43.960  1.00 20.71           C  
ATOM   1496  HG2 LYS B   3     -50.055 100.433  44.537  1.00 20.71           H  
ATOM   1497  HG3 LYS B   3     -49.319 100.683  42.940  1.00 20.71           H  
ATOM   1498  CD  LYS B   3     -48.038 101.229  44.593  1.00 20.71           C  
ATOM   1499  HD2 LYS B   3     -47.764 100.787  45.551  1.00 20.71           H  
ATOM   1500  HD3 LYS B   3     -47.148 101.219  43.964  1.00 20.71           H  
ATOM   1501  CE  LYS B   3     -48.467 102.680  44.867  1.00 20.71           C  
ATOM   1502  HE2 LYS B   3     -47.719 103.131  45.519  1.00 20.71           H  
ATOM   1503  HE3 LYS B   3     -49.407 102.666  45.419  1.00 20.71           H  
ATOM   1504  NZ  LYS B   3     -48.599 103.497  43.633  1.00 20.71           N  
ATOM   1505  HZ1 LYS B   3     -48.865 104.443  43.865  1.00 20.71           H  
ATOM   1506  HZ2 LYS B   3     -47.716 103.537  43.145  1.00 20.71           H  
ATOM   1507  HZ3 LYS B   3     -49.294 103.106  43.012  1.00 20.71           H  
ATOM   1508  N   SER B   4     -47.893  96.746  41.857  1.00 20.48           N  
ATOM   1509  H   SER B   4     -47.867  97.624  41.358  1.00 20.48           H  
ATOM   1510  CA  SER B   4     -46.886  95.786  41.389  1.00 20.48           C  
ATOM   1511  HA  SER B   4     -47.366  94.866  41.054  1.00 20.48           H  
ATOM   1512  C   SER B   4     -45.867  95.452  42.508  1.00 20.48           C  
ATOM   1513  CB  SER B   4     -46.204  96.484  40.201  1.00 20.48           C  
ATOM   1514  HB2 SER B   4     -45.793  95.721  39.540  1.00 20.48           H  
ATOM   1515  HB3 SER B   4     -45.405  97.120  40.583  1.00 20.48           H  
ATOM   1516  O   SER B   4     -46.193  95.526  43.682  1.00 20.48           O  
ATOM   1517  OG  SER B   4     -47.070  97.334  39.458  1.00 20.48           O  
ATOM   1518  HG  SER B   4     -46.767  97.351  38.547  1.00 20.48           H  
ATOM   1519  N   LEU B   5     -44.571  95.215  42.305  1.00 18.68           N  
ATOM   1520  H   LEU B   5     -44.055  95.381  43.157  1.00 18.68           H  
ATOM   1521  CA  LEU B   5     -43.846  94.366  41.345  1.00 18.68           C  
ATOM   1522  HA  LEU B   5     -44.528  93.660  40.870  1.00 18.68           H  
ATOM   1523  C   LEU B   5     -42.750  93.581  42.115  1.00 18.68           C  
ATOM   1524  CB  LEU B   5     -43.106  95.229  40.284  1.00 18.68           C  
ATOM   1525  HB2 LEU B   5     -43.645  96.146  40.047  1.00 18.68           H  
ATOM   1526  HB3 LEU B   5     -42.173  95.571  40.733  1.00 18.68           H  
ATOM   1527  O   LEU B   5     -41.898  92.967  41.491  1.00 18.68           O  
ATOM   1528  CG  LEU B   5     -42.782  94.486  38.965  1.00 18.68           C  
ATOM   1529  HG  LEU B   5     -42.772  93.408  39.127  1.00 18.68           H  
ATOM   1530  CD1 LEU B   5     -43.815  94.799  37.879  1.00 18.68           C  
ATOM   1531 HD11 LEU B   5     -43.879  95.874  37.707  1.00 18.68           H  
ATOM   1532 HD12 LEU B   5     -44.785  94.395  38.167  1.00 18.68           H  
ATOM   1533 HD13 LEU B   5     -43.519  94.311  36.951  1.00 18.68           H  
ATOM   1534  CD2 LEU B   5     -41.411  94.902  38.433  1.00 18.68           C  
ATOM   1535 HD21 LEU B   5     -40.644  94.635  39.161  1.00 18.68           H  
ATOM   1536 HD22 LEU B   5     -41.382  95.975  38.247  1.00 18.68           H  
ATOM   1537 HD23 LEU B   5     -41.197  94.368  37.507  1.00 18.68           H  
ATOM   1538  N   SER B   6     -42.624  93.776  43.437  1.00 27.82           N  
ATOM   1539  H   SER B   6     -43.428  94.054  43.982  1.00 27.82           H  
ATOM   1540  CA  SER B   6     -41.320  93.857  44.114  1.00 27.82           C  
ATOM   1541  HA  SER B   6     -40.688  94.536  43.541  1.00 27.82           H  
ATOM   1542  C   SER B   6     -40.604  92.506  44.173  1.00 27.82           C  
ATOM   1543  CB  SER B   6     -41.476  94.475  45.507  1.00 27.82           C  
ATOM   1544  HB2 SER B   6     -41.707  95.535  45.404  1.00 27.82           H  
ATOM   1545  HB3 SER B   6     -40.545  94.373  46.065  1.00 27.82           H  
ATOM   1546  O   SER B   6     -40.984  91.631  44.942  1.00 27.82           O  
ATOM   1547  OG  SER B   6     -42.527  93.850  46.207  1.00 27.82           O  
ATOM   1548  HG  SER B   6     -42.321  92.914  46.271  1.00 27.82           H  
ATOM   1549  N   HIS B   7     -39.573  92.373  43.335  1.00 22.98           N  
ATOM   1550  H   HIS B   7     -39.381  93.171  42.746  1.00 22.98           H  
ATOM   1551  CA  HIS B   7     -39.123  91.090  42.789  1.00 22.98           C  
ATOM   1552  HA  HIS B   7     -39.881  90.325  42.960  1.00 22.98           H  
ATOM   1553  C   HIS B   7     -37.789  90.567  43.346  1.00 22.98           C  
ATOM   1554  CB  HIS B   7     -38.989  91.332  41.272  1.00 22.98           C  
ATOM   1555  HB2 HIS B   7     -39.938  91.712  40.892  1.00 22.98           H  
ATOM   1556  HB3 HIS B   7     -38.245  92.110  41.098  1.00 22.98           H  
ATOM   1557  O   HIS B   7     -37.569  89.362  43.369  1.00 22.98           O  
ATOM   1558  CG  HIS B   7     -38.632  90.152  40.407  1.00 22.98           C  
ATOM   1559  CD2 HIS B   7     -39.375  89.681  39.360  1.00 22.98           C  
ATOM   1560  HD2 HIS B   7     -40.337  90.057  39.043  1.00 22.98           H  
ATOM   1561  ND1 HIS B   7     -37.465  89.422  40.434  1.00 22.98           N  
ATOM   1562  HD1 HIS B   7     -36.820  89.383  41.210  1.00 22.98           H  
ATOM   1563  CE1 HIS B   7     -37.509  88.531  39.429  1.00 22.98           C  
ATOM   1564  HE1 HIS B   7     -36.765  87.774  39.234  1.00 22.98           H  
ATOM   1565  NE2 HIS B   7     -38.655  88.656  38.745  1.00 22.98           N  
ATOM   1566  N   LEU B   8     -36.836  91.457  43.647  1.00 20.20           N  
ATOM   1567  H   LEU B   8     -37.104  92.428  43.725  1.00 20.20           H  
ATOM   1568  CA  LEU B   8     -35.405  91.160  43.469  1.00 20.20           C  
ATOM   1569  HA  LEU B   8     -35.312  90.667  42.501  1.00 20.20           H  
ATOM   1570  C   LEU B   8     -34.812  90.197  44.531  1.00 20.20           C  
ATOM   1571  CB  LEU B   8     -34.612  92.481  43.355  1.00 20.20           C  
ATOM   1572  HB2 LEU B   8     -35.204  93.316  43.730  1.00 20.20           H  
ATOM   1573  HB3 LEU B   8     -33.724  92.412  43.983  1.00 20.20           H  
ATOM   1574  O   LEU B   8     -34.625  90.609  45.675  1.00 20.20           O  
ATOM   1575  CG  LEU B   8     -34.138  92.784  41.920  1.00 20.20           C  
ATOM   1576  HG  LEU B   8     -33.547  91.942  41.558  1.00 20.20           H  
ATOM   1577  CD1 LEU B   8     -35.292  93.016  40.943  1.00 20.20           C  
ATOM   1578 HD11 LEU B   8     -35.887  92.109  40.839  1.00 20.20           H  
ATOM   1579 HD12 LEU B   8     -35.921  93.834  41.292  1.00 20.20           H  
ATOM   1580 HD13 LEU B   8     -34.891  93.267  39.960  1.00 20.20           H  
ATOM   1581  CD2 LEU B   8     -33.258  94.033  41.922  1.00 20.20           C  
ATOM   1582 HD21 LEU B   8     -32.889  94.226  40.914  1.00 20.20           H  
ATOM   1583 HD22 LEU B   8     -32.402  93.885  42.580  1.00 20.20           H  
ATOM   1584 HD23 LEU B   8     -33.827  94.897  42.266  1.00 20.20           H  
ATOM   1585  N   PRO B   9     -34.428  88.954  44.164  1.00 24.98           N  
ATOM   1586  CA  PRO B   9     -34.071  87.888  45.112  1.00 24.98           C  
ATOM   1587  HA  PRO B   9     -34.617  88.018  46.047  1.00 24.98           H  
ATOM   1588  C   PRO B   9     -32.561  87.831  45.449  1.00 24.98           C  
ATOM   1589  CB  PRO B   9     -34.570  86.616  44.411  1.00 24.98           C  
ATOM   1590  HB2 PRO B   9     -34.104  85.703  44.784  1.00 24.98           H  
ATOM   1591  HB3 PRO B   9     -35.653  86.546  44.514  1.00 24.98           H  
ATOM   1592  O   PRO B   9     -32.004  86.759  45.642  1.00 24.98           O  
ATOM   1593  CG  PRO B   9     -34.212  86.892  42.952  1.00 24.98           C  
ATOM   1594  HG2 PRO B   9     -34.816  86.295  42.268  1.00 24.98           H  
ATOM   1595  HG3 PRO B   9     -33.150  86.709  42.789  1.00 24.98           H  
ATOM   1596  CD  PRO B   9     -34.511  88.383  42.819  1.00 24.98           C  
ATOM   1597  HD2 PRO B   9     -33.790  88.852  42.149  1.00 24.98           H  
ATOM   1598  HD3 PRO B   9     -35.519  88.495  42.420  1.00 24.98           H  
ATOM   1599  N   LEU B  10     -31.859  88.967  45.401  1.00 17.36           N  
ATOM   1600  H   LEU B  10     -32.403  89.818  45.421  1.00 17.36           H  
ATOM   1601  CA  LEU B  10     -30.576  89.023  44.685  1.00 17.36           C  
ATOM   1602  HA  LEU B  10     -30.763  88.548  43.721  1.00 17.36           H  
ATOM   1603  C   LEU B  10     -29.354  88.259  45.258  1.00 17.36           C  
ATOM   1604  CB  LEU B  10     -30.220  90.503  44.413  1.00 17.36           C  
ATOM   1605  HB2 LEU B  10     -31.105  91.132  44.503  1.00 17.36           H  
ATOM   1606  HB3 LEU B  10     -29.512  90.846  45.167  1.00 17.36           H  
ATOM   1607  O   LEU B  10     -28.710  87.544  44.504  1.00 17.36           O  
ATOM   1608  CG  LEU B  10     -29.616  90.704  43.011  1.00 17.36           C  
ATOM   1609  HG  LEU B  10     -29.001  89.846  42.740  1.00 17.36           H  
ATOM   1610  CD1 LEU B  10     -30.739  90.876  41.985  1.00 17.36           C  
ATOM   1611 HD11 LEU B  10     -30.307  90.957  40.988  1.00 17.36           H  
ATOM   1612 HD12 LEU B  10     -31.399  90.008  42.006  1.00 17.36           H  
ATOM   1613 HD13 LEU B  10     -31.306  91.780  42.204  1.00 17.36           H  
ATOM   1614  CD2 LEU B  10     -28.742  91.956  42.966  1.00 17.36           C  
ATOM   1615 HD21 LEU B  10     -28.341  92.086  41.961  1.00 17.36           H  
ATOM   1616 HD22 LEU B  10     -27.905  91.838  43.654  1.00 17.36           H  
ATOM   1617 HD23 LEU B  10     -29.322  92.836  43.245  1.00 17.36           H  
ATOM   1618  N   HIS B  11     -28.897  88.576  46.476  1.00 16.82           N  
ATOM   1619  H   HIS B  11     -29.564  88.994  47.109  1.00 16.82           H  
ATOM   1620  CA  HIS B  11     -27.515  89.094  46.556  1.00 16.82           C  
ATOM   1621  HA  HIS B  11     -27.303  89.501  45.567  1.00 16.82           H  
ATOM   1622  C   HIS B  11     -26.337  88.116  46.786  1.00 16.82           C  
ATOM   1623  CB  HIS B  11     -27.457  90.313  47.497  1.00 16.82           C  
ATOM   1624  HB2 HIS B  11     -27.348  89.996  48.535  1.00 16.82           H  
ATOM   1625  HB3 HIS B  11     -28.398  90.858  47.423  1.00 16.82           H  
ATOM   1626  O   HIS B  11     -25.533  87.910  45.881  1.00 16.82           O  
ATOM   1627  CG  HIS B  11     -26.344  91.276  47.148  1.00 16.82           C  
ATOM   1628  CD2 HIS B  11     -25.014  90.995  46.953  1.00 16.82           C  
ATOM   1629  HD2 HIS B  11     -24.536  90.032  47.054  1.00 16.82           H  
ATOM   1630  ND1 HIS B  11     -26.503  92.622  46.904  1.00 16.82           N  
ATOM   1631  HD1 HIS B  11     -27.361  93.147  46.995  1.00 16.82           H  
ATOM   1632  CE1 HIS B  11     -25.308  93.132  46.564  1.00 16.82           C  
ATOM   1633  HE1 HIS B  11     -25.116  94.167  46.324  1.00 16.82           H  
ATOM   1634  NE2 HIS B  11     -24.372  92.175  46.572  1.00 16.82           N  
ATOM   1635  N   SER B  12     -26.090  87.726  48.040  1.00 19.24           N  
ATOM   1636  H   SER B  12     -26.827  87.853  48.720  1.00 19.24           H  
ATOM   1637  CA  SER B  12     -24.734  87.442  48.568  1.00 19.24           C  
ATOM   1638  HA  SER B  12     -24.013  88.086  48.065  1.00 19.24           H  
ATOM   1639  C   SER B  12     -24.257  86.000  48.368  1.00 19.24           C  
ATOM   1640  CB  SER B  12     -24.719  87.764  50.068  1.00 19.24           C  
ATOM   1641  HB2 SER B  12     -25.733  87.749  50.468  1.00 19.24           H  
ATOM   1642  HB3 SER B  12     -24.132  87.024  50.611  1.00 19.24           H  
ATOM   1643  O   SER B  12     -25.068  85.121  48.119  1.00 19.24           O  
ATOM   1644  OG  SER B  12     -24.140  89.032  50.275  1.00 19.24           O  
ATOM   1645  HG  SER B  12     -23.189  88.902  50.249  1.00 19.24           H  
ATOM   1646  N   SER B  13     -22.979  85.646  48.547  1.00 21.26           N  
ATOM   1647  H   SER B  13     -22.856  84.645  48.494  1.00 21.26           H  
ATOM   1648  CA  SER B  13     -21.703  86.379  48.395  1.00 21.26           C  
ATOM   1649  HA  SER B  13     -21.846  87.284  47.806  1.00 21.26           H  
ATOM   1650  C   SER B  13     -20.770  85.422  47.629  1.00 21.26           C  
ATOM   1651  CB  SER B  13     -21.039  86.729  49.737  1.00 21.26           C  
ATOM   1652  HB2 SER B  13     -19.973  86.883  49.572  1.00 21.26           H  
ATOM   1653  HB3 SER B  13     -21.160  85.899  50.433  1.00 21.26           H  
ATOM   1654  O   SER B  13     -20.898  84.212  47.793  1.00 21.26           O  
ATOM   1655  OG  SER B  13     -21.568  87.918  50.299  1.00 21.26           O  
ATOM   1656  HG  SER B  13     -21.009  88.149  51.044  1.00 21.26           H  
ATOM   1657  N   LYS B  14     -19.880  85.931  46.768  1.00 19.65           N  
ATOM   1658  H   LYS B  14     -19.744  86.932  46.760  1.00 19.65           H  
ATOM   1659  CA  LYS B  14     -19.404  85.176  45.588  1.00 19.65           C  
ATOM   1660  HA  LYS B  14     -20.235  84.603  45.177  1.00 19.65           H  
ATOM   1661  C   LYS B  14     -18.280  84.140  45.757  1.00 19.65           C  
ATOM   1662  CB  LYS B  14     -18.917  86.160  44.518  1.00 19.65           C  
ATOM   1663  HB2 LYS B  14     -18.206  86.853  44.970  1.00 19.65           H  
ATOM   1664  HB3 LYS B  14     -18.379  85.588  43.762  1.00 19.65           H  
ATOM   1665  O   LYS B  14     -18.365  83.099  45.127  1.00 19.65           O  
ATOM   1666  CG  LYS B  14     -20.014  86.949  43.799  1.00 19.65           C  
ATOM   1667  HG2 LYS B  14     -20.563  87.575  44.502  1.00 19.65           H  
ATOM   1668  HG3 LYS B  14     -20.695  86.256  43.306  1.00 19.65           H  
ATOM   1669  CD  LYS B  14     -19.300  87.816  42.757  1.00 19.65           C  
ATOM   1670  HD2 LYS B  14     -18.623  87.182  42.184  1.00 19.65           H  
ATOM   1671  HD3 LYS B  14     -18.707  88.576  43.267  1.00 19.65           H  
ATOM   1672  CE  LYS B  14     -20.270  88.481  41.786  1.00 19.65           C  
ATOM   1673  HE2 LYS B  14     -20.870  89.216  42.323  1.00 19.65           H  
ATOM   1674  HE3 LYS B  14     -20.934  87.714  41.388  1.00 19.65           H  
ATOM   1675  NZ  LYS B  14     -19.500  89.109  40.687  1.00 19.65           N  
ATOM   1676  HZ1 LYS B  14     -18.883  89.822  41.052  1.00 19.65           H  
ATOM   1677  HZ2 LYS B  14     -18.920  88.408  40.248  1.00 19.65           H  
ATOM   1678  HZ3 LYS B  14     -20.113  89.506  39.989  1.00 19.65           H  
ATOM   1679  N   GLU B  15     -17.169  84.529  46.384  1.00 22.69           N  
ATOM   1680  H   GLU B  15     -17.272  85.271  47.062  1.00 22.69           H  
ATOM   1681  CA  GLU B  15     -15.895  84.583  45.629  1.00 22.69           C  
ATOM   1682  HA  GLU B  15     -16.115  85.137  44.717  1.00 22.69           H  
ATOM   1683  C   GLU B  15     -15.272  83.271  45.101  1.00 22.69           C  
ATOM   1684  CB  GLU B  15     -14.859  85.426  46.392  1.00 22.69           C  
ATOM   1685  HB2 GLU B  15     -13.864  85.232  45.991  1.00 22.69           H  
ATOM   1686  HB3 GLU B  15     -14.868  85.158  47.449  1.00 22.69           H  
ATOM   1687  O   GLU B  15     -15.252  82.233  45.754  1.00 22.69           O  
ATOM   1688  CG  GLU B  15     -15.168  86.918  46.216  1.00 22.69           C  
ATOM   1689  HG2 GLU B  15     -15.127  87.170  45.156  1.00 22.69           H  
ATOM   1690  HG3 GLU B  15     -16.184  87.115  46.558  1.00 22.69           H  
ATOM   1691  CD  GLU B  15     -14.186  87.799  46.992  1.00 22.69           C  
ATOM   1692  OE1 GLU B  15     -13.096  88.082  46.448  1.00 22.69           O  
ATOM   1693  OE2 GLU B  15     -14.570  88.217  48.108  1.00 22.69           O  
ATOM   1694  N   ASP B  16     -14.695  83.399  43.899  1.00 18.44           N  
ATOM   1695  H   ASP B  16     -14.768  84.311  43.472  1.00 18.44           H  
ATOM   1696  CA  ASP B  16     -14.331  82.354  42.927  1.00 18.44           C  
ATOM   1697  HA  ASP B  16     -15.126  81.608  42.899  1.00 18.44           H  
ATOM   1698  C   ASP B  16     -12.994  81.602  43.150  1.00 18.44           C  
ATOM   1699  CB  ASP B  16     -14.251  83.046  41.543  1.00 18.44           C  
ATOM   1700  HB2 ASP B  16     -13.432  83.765  41.558  1.00 18.44           H  
ATOM   1701  HB3 ASP B  16     -14.015  82.303  40.781  1.00 18.44           H  
ATOM   1702  O   ASP B  16     -12.525  80.939  42.229  1.00 18.44           O  
ATOM   1703  CG  ASP B  16     -15.527  83.765  41.099  1.00 18.44           C  
ATOM   1704  OD1 ASP B  16     -16.292  83.169  40.311  1.00 18.44           O  
ATOM   1705  OD2 ASP B  16     -15.723  84.933  41.522  1.00 18.44           O  
ATOM   1706  N   ALA B  17     -12.302  81.787  44.280  1.00 20.56           N  
ATOM   1707  H   ALA B  17     -12.796  82.236  45.038  1.00 20.56           H  
ATOM   1708  CA  ALA B  17     -10.827  81.737  44.338  1.00 20.56           C  
ATOM   1709  HA  ALA B  17     -10.493  82.627  43.805  1.00 20.56           H  
ATOM   1710  C   ALA B  17     -10.109  80.536  43.650  1.00 20.56           C  
ATOM   1711  CB  ALA B  17     -10.377  81.911  45.792  1.00 20.56           C  
ATOM   1712  HB1 ALA B  17     -10.705  81.053  46.378  1.00 20.56           H  
ATOM   1713  HB2 ALA B  17      -9.290  81.979  45.838  1.00 20.56           H  
ATOM   1714  HB3 ALA B  17     -10.810  82.820  46.210  1.00 20.56           H  
ATOM   1715  O   ALA B  17     -10.476  79.373  43.790  1.00 20.56           O  
ATOM   1716  N   TYR B  18      -9.011  80.872  42.957  1.00 19.16           N  
ATOM   1717  H   TYR B  18      -8.751  81.845  43.035  1.00 19.16           H  
ATOM   1718  CA  TYR B  18      -8.530  80.245  41.715  1.00 19.16           C  
ATOM   1719  HA  TYR B  18      -9.352  80.248  40.998  1.00 19.16           H  
ATOM   1720  C   TYR B  18      -7.971  78.807  41.725  1.00 19.16           C  
ATOM   1721  CB  TYR B  18      -7.397  81.132  41.156  1.00 19.16           C  
ATOM   1722  HB2 TYR B  18      -6.608  81.215  41.903  1.00 19.16           H  
ATOM   1723  HB3 TYR B  18      -6.960  80.623  40.297  1.00 19.16           H  
ATOM   1724  O   TYR B  18      -8.273  78.051  40.806  1.00 19.16           O  
ATOM   1725  CG  TYR B  18      -7.771  82.529  40.708  1.00 19.16           C  
ATOM   1726  CD1 TYR B  18      -7.985  82.776  39.339  1.00 19.16           C  
ATOM   1727  HD1 TYR B  18      -7.926  81.964  38.630  1.00 19.16           H  
ATOM   1728  CD2 TYR B  18      -7.838  83.590  41.635  1.00 19.16           C  
ATOM   1729  HD2 TYR B  18      -7.631  83.412  42.680  1.00 19.16           H  
ATOM   1730  CE1 TYR B  18      -8.274  84.079  38.893  1.00 19.16           C  
ATOM   1731  HE1 TYR B  18      -8.443  84.277  37.845  1.00 19.16           H  
ATOM   1732  CE2 TYR B  18      -8.151  84.890  41.196  1.00 19.16           C  
ATOM   1733  HE2 TYR B  18      -8.213  85.700  41.908  1.00 19.16           H  
ATOM   1734  OH  TYR B  18      -8.653  86.390  39.389  1.00 19.16           O  
ATOM   1735  HH  TYR B  18      -8.738  86.999  40.127  1.00 19.16           H  
ATOM   1736  CZ  TYR B  18      -8.366  85.135  39.821  1.00 19.16           C  
ATOM   1737  N   ASP B  19      -6.948  78.539  42.544  1.00 21.65           N  
ATOM   1738  H   ASP B  19      -6.867  79.103  43.378  1.00 21.65           H  
ATOM   1739  CA  ASP B  19      -5.669  78.142  41.916  1.00 21.65           C  
ATOM   1740  HA  ASP B  19      -5.593  78.759  41.021  1.00 21.65           H  
ATOM   1741  C   ASP B  19      -5.558  76.690  41.392  1.00 21.65           C  
ATOM   1742  CB  ASP B  19      -4.477  78.550  42.796  1.00 21.65           C  
ATOM   1743  HB2 ASP B  19      -4.633  79.565  43.160  1.00 21.65           H  
ATOM   1744  HB3 ASP B  19      -4.420  77.880  43.654  1.00 21.65           H  
ATOM   1745  O   ASP B  19      -6.097  75.744  41.961  1.00 21.65           O  
ATOM   1746  CG  ASP B  19      -3.156  78.516  42.016  1.00 21.65           C  
ATOM   1747  OD1 ASP B  19      -3.186  78.842  40.806  1.00 21.65           O  
ATOM   1748  OD2 ASP B  19      -2.132  78.145  42.624  1.00 21.65           O  
ATOM   1749  N   GLY B  20      -4.830  76.528  40.279  1.00 17.92           N  
ATOM   1750  H   GLY B  20      -4.290  77.328  39.982  1.00 17.92           H  
ATOM   1751  CA  GLY B  20      -4.914  75.372  39.373  1.00 17.92           C  
ATOM   1752  HA2 GLY B  20      -5.745  74.738  39.682  1.00 17.92           H  
ATOM   1753  HA3 GLY B  20      -5.131  75.739  38.370  1.00 17.92           H  
ATOM   1754  C   GLY B  20      -3.671  74.476  39.288  1.00 17.92           C  
ATOM   1755  O   GLY B  20      -3.407  73.899  38.232  1.00 17.92           O  
ATOM   1756  N   VAL B  21      -2.864  74.399  40.349  1.00 20.29           N  
ATOM   1757  H   VAL B  21      -3.133  74.923  41.170  1.00 20.29           H  
ATOM   1758  CA  VAL B  21      -1.608  73.619  40.380  1.00 20.29           C  
ATOM   1759  HA  VAL B  21      -1.001  73.982  39.550  1.00 20.29           H  
ATOM   1760  C   VAL B  21      -1.844  72.109  40.184  1.00 20.29           C  
ATOM   1761  CB  VAL B  21      -0.821  73.820  41.704  1.00 20.29           C  
ATOM   1762  HB  VAL B  21      -0.999  72.967  42.359  1.00 20.29           H  
ATOM   1763  O   VAL B  21      -2.901  71.588  40.508  1.00 20.29           O  
ATOM   1764  CG1 VAL B  21       0.689  73.905  41.430  1.00 20.29           C  
ATOM   1765 HG11 VAL B  21       1.045  72.983  40.970  1.00 20.29           H  
ATOM   1766 HG12 VAL B  21       0.900  74.752  40.777  1.00 20.29           H  
ATOM   1767 HG13 VAL B  21       1.225  74.044  42.369  1.00 20.29           H  
ATOM   1768  CG2 VAL B  21      -1.191  75.070  42.506  1.00 20.29           C  
ATOM   1769 HG21 VAL B  21      -0.561  75.158  43.391  1.00 20.29           H  
ATOM   1770 HG22 VAL B  21      -2.227  75.020  42.842  1.00 20.29           H  
ATOM   1771 HG23 VAL B  21      -1.055  75.960  41.891  1.00 20.29           H  
ATOM   1772  N   THR B  22      -0.806  71.316  39.904  1.00 20.28           N  
ATOM   1773  H   THR B  22      -0.856  70.522  40.526  1.00 20.28           H  
ATOM   1774  CA  THR B  22      -0.473  70.827  38.546  1.00 20.28           C  
ATOM   1775  HA  THR B  22      -1.228  71.193  37.850  1.00 20.28           H  
ATOM   1776  C   THR B  22      -0.636  69.286  38.571  1.00 20.28           C  
ATOM   1777  CB  THR B  22       0.893  71.331  38.053  1.00 20.28           C  
ATOM   1778  HB  THR B  22       1.167  70.770  37.159  1.00 20.28           H  
ATOM   1779  O   THR B  22      -1.743  68.832  38.812  1.00 20.28           O  
ATOM   1780  CG2 THR B  22       0.915  72.808  37.669  1.00 20.28           C  
ATOM   1781 HG21 THR B  22       0.834  73.443  38.552  1.00 20.28           H  
ATOM   1782 HG22 THR B  22       1.854  73.032  37.163  1.00 20.28           H  
ATOM   1783 HG23 THR B  22       0.091  73.025  36.991  1.00 20.28           H  
ATOM   1784  OG1 THR B  22       1.865  71.159  39.058  1.00 20.28           O  
ATOM   1785  HG1 THR B  22       1.545  71.632  39.829  1.00 20.28           H  
ATOM   1786  N   SER B  23       0.359  68.390  38.533  1.00 19.81           N  
ATOM   1787  H   SER B  23       0.060  67.557  39.021  1.00 19.81           H  
ATOM   1788  CA  SER B  23       1.215  68.045  37.381  1.00 19.81           C  
ATOM   1789  HA  SER B  23       0.853  68.545  36.482  1.00 19.81           H  
ATOM   1790  C   SER B  23       1.182  66.529  37.115  1.00 19.81           C  
ATOM   1791  CB  SER B  23       2.687  68.446  37.614  1.00 19.81           C  
ATOM   1792  HB2 SER B  23       2.808  69.527  37.541  1.00 19.81           H  
ATOM   1793  HB3 SER B  23       2.993  68.127  38.610  1.00 19.81           H  
ATOM   1794  O   SER B  23       0.913  66.105  35.993  1.00 19.81           O  
ATOM   1795  OG  SER B  23       3.554  67.859  36.659  1.00 19.81           O  
ATOM   1796  HG  SER B  23       4.458  68.019  36.938  1.00 19.81           H  
ATOM   1797  N   GLU B  24       1.555  65.713  38.112  1.00 21.20           N  
ATOM   1798  H   GLU B  24       1.685  66.105  39.034  1.00 21.20           H  
ATOM   1799  CA  GLU B  24       2.359  64.524  37.793  1.00 21.20           C  
ATOM   1800  HA  GLU B  24       2.967  64.843  36.947  1.00 21.20           H  
ATOM   1801  C   GLU B  24       1.594  63.292  37.264  1.00 21.20           C  
ATOM   1802  CB  GLU B  24       3.365  64.201  38.917  1.00 21.20           C  
ATOM   1803  HB2 GLU B  24       2.944  63.454  39.590  1.00 21.20           H  
ATOM   1804  HB3 GLU B  24       3.576  65.107  39.485  1.00 21.20           H  
ATOM   1805  O   GLU B  24       0.409  63.079  37.498  1.00 21.20           O  
ATOM   1806  CG  GLU B  24       4.685  63.692  38.308  1.00 21.20           C  
ATOM   1807  HG2 GLU B  24       5.072  64.446  37.623  1.00 21.20           H  
ATOM   1808  HG3 GLU B  24       4.500  62.791  37.724  1.00 21.20           H  
ATOM   1809  CD  GLU B  24       5.754  63.379  39.355  1.00 21.20           C  
ATOM   1810  OE1 GLU B  24       6.097  62.179  39.459  1.00 21.20           O  
ATOM   1811  OE2 GLU B  24       6.244  64.342  39.980  1.00 21.20           O  
ATOM   1812  N   ASN B  25       2.321  62.484  36.488  1.00 20.26           N  
ATOM   1813  H   ASN B  25       3.316  62.656  36.521  1.00 20.26           H  
ATOM   1814  CA  ASN B  25       1.839  61.830  35.268  1.00 20.26           C  
ATOM   1815  HA  ASN B  25       0.805  62.126  35.092  1.00 20.26           H  
ATOM   1816  C   ASN B  25       1.834  60.286  35.311  1.00 20.26           C  
ATOM   1817  CB  ASN B  25       2.720  62.429  34.131  1.00 20.26           C  
ATOM   1818  HB2 ASN B  25       2.235  63.338  33.777  1.00 20.26           H  
ATOM   1819  HB3 ASN B  25       3.683  62.738  34.539  1.00 20.26           H  
ATOM   1820  O   ASN B  25       1.423  59.662  34.335  1.00 20.26           O  
ATOM   1821  CG  ASN B  25       3.019  61.560  32.911  1.00 20.26           C  
ATOM   1822  ND2 ASN B  25       4.222  61.034  32.824  1.00 20.26           N  
ATOM   1823 HD21 ASN B  25       4.435  60.512  31.986  1.00 20.26           H  
ATOM   1824 HD22 ASN B  25       4.900  61.216  33.551  1.00 20.26           H  
ATOM   1825  OD1 ASN B  25       2.246  61.380  31.983  1.00 20.26           O  
ATOM   1826  N   MET B  26       2.379  59.643  36.353  1.00 23.58           N  
ATOM   1827  H   MET B  26       2.602  60.172  37.184  1.00 23.58           H  
ATOM   1828  CA  MET B  26       2.896  58.270  36.211  1.00 23.58           C  
ATOM   1829  HA  MET B  26       3.625  58.316  35.401  1.00 23.58           H  
ATOM   1830  C   MET B  26       1.846  57.235  35.762  1.00 23.58           C  
ATOM   1831  CB  MET B  26       3.682  57.810  37.444  1.00 23.58           C  
ATOM   1832  HB2 MET B  26       3.940  56.760  37.309  1.00 23.58           H  
ATOM   1833  HB3 MET B  26       3.075  57.904  38.344  1.00 23.58           H  
ATOM   1834  O   MET B  26       0.872  56.933  36.442  1.00 23.58           O  
ATOM   1835  CG  MET B  26       4.984  58.610  37.597  1.00 23.58           C  
ATOM   1836  HG2 MET B  26       4.785  59.495  38.201  1.00 23.58           H  
ATOM   1837  HG3 MET B  26       5.328  58.943  36.618  1.00 23.58           H  
ATOM   1838  SD  MET B  26       6.336  57.671  38.350  1.00 23.58           S  
ATOM   1839  CE  MET B  26       7.550  59.009  38.509  1.00 23.58           C  
ATOM   1840  HE1 MET B  26       7.141  59.802  39.135  1.00 23.58           H  
ATOM   1841  HE2 MET B  26       7.786  59.418  37.527  1.00 23.58           H  
ATOM   1842  HE3 MET B  26       8.459  58.625  38.973  1.00 23.58           H  
ATOM   1843  N   ARG B  27       2.097  56.680  34.569  1.00 20.68           N  
ATOM   1844  H   ARG B  27       2.962  56.973  34.137  1.00 20.68           H  
ATOM   1845  CA  ARG B  27       1.081  56.129  33.656  1.00 20.68           C  
ATOM   1846  HA  ARG B  27       0.182  56.743  33.704  1.00 20.68           H  
ATOM   1847  C   ARG B  27       0.638  54.688  33.896  1.00 20.68           C  
ATOM   1848  CB  ARG B  27       1.662  56.161  32.230  1.00 20.68           C  
ATOM   1849  HB2 ARG B  27       0.943  55.710  31.546  1.00 20.68           H  
ATOM   1850  HB3 ARG B  27       2.563  55.547  32.212  1.00 20.68           H  
ATOM   1851  O   ARG B  27      -0.247  54.233  33.182  1.00 20.68           O  
ATOM   1852  CG  ARG B  27       1.993  57.549  31.677  1.00 20.68           C  
ATOM   1853  HG2 ARG B  27       1.077  58.134  31.588  1.00 20.68           H  
ATOM   1854  HG3 ARG B  27       2.693  58.071  32.329  1.00 20.68           H  
ATOM   1855  CD  ARG B  27       2.632  57.349  30.298  1.00 20.68           C  
ATOM   1856  HD2 ARG B  27       1.967  56.737  29.688  1.00 20.68           H  
ATOM   1857  HD3 ARG B  27       3.577  56.822  30.426  1.00 20.68           H  
ATOM   1858  NE  ARG B  27       2.859  58.629  29.614  1.00 20.68           N  
ATOM   1859  HE  ARG B  27       2.433  59.442  30.034  1.00 20.68           H  
ATOM   1860  NH1 ARG B  27       4.075  57.798  27.845  1.00 20.68           N  
ATOM   1861 HH11 ARG B  27       4.023  56.874  28.252  1.00 20.68           H  
ATOM   1862 HH12 ARG B  27       4.527  57.941  26.954  1.00 20.68           H  
ATOM   1863  NH2 ARG B  27       3.543  59.966  27.913  1.00 20.68           N  
ATOM   1864 HH21 ARG B  27       4.011  60.104  27.029  1.00 20.68           H  
ATOM   1865 HH22 ARG B  27       3.078  60.741  28.362  1.00 20.68           H  
ATOM   1866  CZ  ARG B  27       3.490  58.788  28.465  1.00 20.68           C  
ATOM   1867  N   ASN B  28       1.388  53.921  34.685  1.00 24.27           N  
ATOM   1868  H   ASN B  28       1.973  54.401  35.353  1.00 24.27           H  
ATOM   1869  CA  ASN B  28       1.809  52.579  34.258  1.00 24.27           C  
ATOM   1870  HA  ASN B  28       2.144  52.672  33.225  1.00 24.27           H  
ATOM   1871  C   ASN B  28       0.693  51.506  34.233  1.00 24.27           C  
ATOM   1872  CB  ASN B  28       3.037  52.164  35.091  1.00 24.27           C  
ATOM   1873  HB2 ASN B  28       3.729  53.001  35.179  1.00 24.27           H  
ATOM   1874  HB3 ASN B  28       2.716  51.876  36.091  1.00 24.27           H  
ATOM   1875  O   ASN B  28       0.607  50.666  35.126  1.00 24.27           O  
ATOM   1876  CG  ASN B  28       3.801  51.019  34.451  1.00 24.27           C  
ATOM   1877  ND2 ASN B  28       4.501  50.235  35.235  1.00 24.27           N  
ATOM   1878 HD21 ASN B  28       4.978  49.468  34.785  1.00 24.27           H  
ATOM   1879 HD22 ASN B  28       4.455  50.340  36.239  1.00 24.27           H  
ATOM   1880  OD1 ASN B  28       3.825  50.849  33.244  1.00 24.27           O  
ATOM   1881  N   GLY B  29      -0.133  51.515  33.182  1.00 25.18           N  
ATOM   1882  H   GLY B  29      -0.098  52.329  32.584  1.00 25.18           H  
ATOM   1883  CA  GLY B  29      -1.179  50.531  32.895  1.00 25.18           C  
ATOM   1884  HA2 GLY B  29      -1.753  50.333  33.800  1.00 25.18           H  
ATOM   1885  HA3 GLY B  29      -1.853  50.924  32.134  1.00 25.18           H  
ATOM   1886  C   GLY B  29      -0.592  49.218  32.392  1.00 25.18           C  
ATOM   1887  O   GLY B  29      -0.742  48.882  31.220  1.00 25.18           O  
ATOM   1888  N   LEU B  30       0.153  48.531  33.260  1.00 25.82           N  
ATOM   1889  H   LEU B  30       0.248  48.903  34.194  1.00 25.82           H  
ATOM   1890  CA  LEU B  30       0.889  47.326  32.900  1.00 25.82           C  
ATOM   1891  HA  LEU B  30       1.545  47.604  32.075  1.00 25.82           H  
ATOM   1892  C   LEU B  30      -0.011  46.213  32.371  1.00 25.82           C  
ATOM   1893  CB  LEU B  30       1.739  46.815  34.080  1.00 25.82           C  
ATOM   1894  HB2 LEU B  30       1.751  45.725  34.083  1.00 25.82           H  
ATOM   1895  HB3 LEU B  30       1.278  47.133  35.015  1.00 25.82           H  
ATOM   1896  O   LEU B  30      -1.176  46.066  32.737  1.00 25.82           O  
ATOM   1897  CG  LEU B  30       3.192  47.305  34.026  1.00 25.82           C  
ATOM   1898  HG  LEU B  30       3.186  48.388  33.905  1.00 25.82           H  
ATOM   1899  CD1 LEU B  30       3.903  46.951  35.333  1.00 25.82           C  
ATOM   1900 HD11 LEU B  30       3.376  47.407  36.171  1.00 25.82           H  
ATOM   1901 HD12 LEU B  30       4.930  47.314  35.315  1.00 25.82           H  
ATOM   1902 HD13 LEU B  30       3.911  45.869  35.467  1.00 25.82           H  
ATOM   1903  CD2 LEU B  30       3.998  46.687  32.877  1.00 25.82           C  
ATOM   1904 HD21 LEU B  30       3.590  46.992  31.914  1.00 25.82           H  
ATOM   1905 HD22 LEU B  30       3.982  45.600  32.952  1.00 25.82           H  
ATOM   1906 HD23 LEU B  30       5.031  47.033  32.926  1.00 25.82           H  
ATOM   1907  N   VAL B  31       0.621  45.398  31.532  1.00 22.82           N  
ATOM   1908  H   VAL B  31       1.586  45.610  31.324  1.00 22.82           H  
ATOM   1909  CA  VAL B  31       0.076  44.192  30.925  1.00 22.82           C  
ATOM   1910  HA  VAL B  31      -0.837  44.457  30.392  1.00 22.82           H  
ATOM   1911  C   VAL B  31      -0.317  43.164  31.988  1.00 22.82           C  
ATOM   1912  CB  VAL B  31       1.071  43.620  29.887  1.00 22.82           C  
ATOM   1913  HB  VAL B  31       0.697  42.655  29.544  1.00 22.82           H  
ATOM   1914  O   VAL B  31       0.442  42.259  32.327  1.00 22.82           O  
ATOM   1915  CG1 VAL B  31       1.145  44.554  28.670  1.00 22.82           C  
ATOM   1916 HG11 VAL B  31       1.545  45.528  28.951  1.00 22.82           H  
ATOM   1917 HG12 VAL B  31       1.781  44.109  27.905  1.00 22.82           H  
ATOM   1918 HG13 VAL B  31       0.148  44.686  28.251  1.00 22.82           H  
ATOM   1919  CG2 VAL B  31       2.519  43.444  30.387  1.00 22.82           C  
ATOM   1920 HG21 VAL B  31       3.113  42.977  29.601  1.00 22.82           H  
ATOM   1921 HG22 VAL B  31       2.967  44.404  30.643  1.00 22.82           H  
ATOM   1922 HG23 VAL B  31       2.553  42.788  31.257  1.00 22.82           H  
ATOM   1923  N   ASN B  32      -1.557  43.246  32.467  1.00 33.91           N  
ATOM   1924  H   ASN B  32      -2.084  44.088  32.284  1.00 33.91           H  
ATOM   1925  CA  ASN B  32      -2.268  42.051  32.907  1.00 33.91           C  
ATOM   1926  HA  ASN B  32      -1.632  41.463  33.568  1.00 33.91           H  
ATOM   1927  C   ASN B  32      -2.525  41.221  31.647  1.00 33.91           C  
ATOM   1928  CB  ASN B  32      -3.546  42.435  33.667  1.00 33.91           C  
ATOM   1929  HB2 ASN B  32      -4.092  43.195  33.108  1.00 33.91           H  
ATOM   1930  HB3 ASN B  32      -4.185  41.555  33.752  1.00 33.91           H  
ATOM   1931  O   ASN B  32      -3.573  41.347  31.019  1.00 33.91           O  
ATOM   1932  CG  ASN B  32      -3.271  42.932  35.074  1.00 33.91           C  
ATOM   1933  ND2 ASN B  32      -4.246  43.546  35.700  1.00 33.91           N  
ATOM   1934 HD21 ASN B  32      -5.130  43.699  35.237  1.00 33.91           H  
ATOM   1935 HD22 ASN B  32      -4.036  43.870  36.633  1.00 33.91           H  
ATOM   1936  OD1 ASN B  32      -2.212  42.758  35.652  1.00 33.91           O  
ATOM   1937  N   SER B  33      -1.497  40.477  31.228  1.00 30.17           N  
ATOM   1938  H   SER B  33      -0.625  40.547  31.732  1.00 30.17           H  
ATOM   1939  CA  SER B  33      -1.490  39.725  29.982  1.00 30.17           C  
ATOM   1940  HA  SER B  33      -1.534  40.419  29.143  1.00 30.17           H  
ATOM   1941  C   SER B  33      -2.698  38.810  29.939  1.00 30.17           C  
ATOM   1942  CB  SER B  33      -0.221  38.882  29.849  1.00 30.17           C  
ATOM   1943  HB2 SER B  33      -0.281  38.286  28.938  1.00 30.17           H  
ATOM   1944  HB3 SER B  33      -0.134  38.213  30.705  1.00 30.17           H  
ATOM   1945  O   SER B  33      -2.840  37.915  30.773  1.00 30.17           O  
ATOM   1946  OG  SER B  33       0.918  39.721  29.783  1.00 30.17           O  
ATOM   1947  HG  SER B  33       1.696  39.163  29.711  1.00 30.17           H  
ATOM   1948  N   GLU B  34      -3.550  39.039  28.947  1.00 33.26           N  
ATOM   1949  H   GLU B  34      -3.409  39.838  28.346  1.00 33.26           H  
ATOM   1950  CA  GLU B  34      -4.622  38.126  28.604  1.00 33.26           C  
ATOM   1951  HA  GLU B  34      -5.284  38.015  29.462  1.00 33.26           H  
ATOM   1952  C   GLU B  34      -3.972  36.782  28.281  1.00 33.26           C  
ATOM   1953  CB  GLU B  34      -5.419  38.739  27.445  1.00 33.26           C  
ATOM   1954  HB2 GLU B  34      -4.812  38.769  26.540  1.00 33.26           H  
ATOM   1955  HB3 GLU B  34      -5.650  39.767  27.725  1.00 33.26           H  
ATOM   1956  O   GLU B  34      -3.240  36.650  27.296  1.00 33.26           O  
ATOM   1957  CG  GLU B  34      -6.740  38.017  27.160  1.00 33.26           C  
ATOM   1958  HG2 GLU B  34      -6.563  37.190  26.473  1.00 33.26           H  
ATOM   1959  HG3 GLU B  34      -7.130  37.605  28.090  1.00 33.26           H  
ATOM   1960  CD  GLU B  34      -7.753  39.011  26.571  1.00 33.26           C  
ATOM   1961  OE1 GLU B  34      -7.465  39.564  25.487  1.00 33.26           O  
ATOM   1962  OE2 GLU B  34      -8.778  39.254  27.249  1.00 33.26           O  
ATOM   1963  N   VAL B  35      -4.156  35.805  29.175  1.00 32.60           N  
ATOM   1964  H   VAL B  35      -4.668  36.019  30.019  1.00 32.60           H  
ATOM   1965  CA  VAL B  35      -3.658  34.443  28.984  1.00 32.60           C  
ATOM   1966  HA  VAL B  35      -2.646  34.500  28.583  1.00 32.60           H  
ATOM   1967  C   VAL B  35      -4.544  33.809  27.922  1.00 32.60           C  
ATOM   1968  CB  VAL B  35      -3.590  33.624  30.292  1.00 32.60           C  
ATOM   1969  HB  VAL B  35      -4.598  33.426  30.658  1.00 32.60           H  
ATOM   1970  O   VAL B  35      -5.473  33.060  28.219  1.00 32.60           O  
ATOM   1971  CG1 VAL B  35      -2.866  32.289  30.056  1.00 32.60           C  
ATOM   1972 HG11 VAL B  35      -2.834  31.716  30.982  1.00 32.60           H  
ATOM   1973 HG12 VAL B  35      -3.403  31.699  29.314  1.00 32.60           H  
ATOM   1974 HG13 VAL B  35      -1.850  32.465  29.703  1.00 32.60           H  
ATOM   1975  CG2 VAL B  35      -2.822  34.364  31.396  1.00 32.60           C  
ATOM   1976 HG21 VAL B  35      -2.746  33.733  32.282  1.00 32.60           H  
ATOM   1977 HG22 VAL B  35      -1.823  34.623  31.046  1.00 32.60           H  
ATOM   1978 HG23 VAL B  35      -3.348  35.278  31.671  1.00 32.60           H  
ATOM   1979  N   HIS B  36      -4.270  34.174  26.669  1.00 32.63           N  
ATOM   1980  H   HIS B  36      -3.600  34.919  26.543  1.00 32.63           H  
ATOM   1981  CA  HIS B  36      -4.724  33.463  25.491  1.00 32.63           C  
ATOM   1982  HA  HIS B  36      -5.813  33.492  25.439  1.00 32.63           H  
ATOM   1983  C   HIS B  36      -4.269  32.016  25.675  1.00 32.63           C  
ATOM   1984  CB  HIS B  36      -4.133  34.117  24.225  1.00 32.63           C  
ATOM   1985  HB2 HIS B  36      -3.672  33.350  23.603  1.00 32.63           H  
ATOM   1986  HB3 HIS B  36      -3.347  34.824  24.490  1.00 32.63           H  
ATOM   1987  O   HIS B  36      -3.090  31.702  25.501  1.00 32.63           O  
ATOM   1988  CG  HIS B  36      -5.161  34.817  23.376  1.00 32.63           C  
ATOM   1989  CD2 HIS B  36      -5.532  36.135  23.433  1.00 32.63           C  
ATOM   1990  HD2 HIS B  36      -5.155  36.878  24.121  1.00 32.63           H  
ATOM   1991  ND1 HIS B  36      -5.883  34.233  22.360  1.00 32.63           N  
ATOM   1992  HD1 HIS B  36      -5.806  33.274  22.053  1.00 32.63           H  
ATOM   1993  CE1 HIS B  36      -6.665  35.176  21.812  1.00 32.63           C  
ATOM   1994  HE1 HIS B  36      -7.337  35.021  20.981  1.00 32.63           H  
ATOM   1995  NE2 HIS B  36      -6.480  36.353  22.426  1.00 32.63           N  
ATOM   1996  N   ASN B  37      -5.193  31.161  26.124  1.00 34.39           N  
ATOM   1997  H   ASN B  37      -6.094  31.530  26.393  1.00 34.39           H  
ATOM   1998  CA  ASN B  37      -4.938  29.734  26.257  1.00 34.39           C  
ATOM   1999  HA  ASN B  37      -4.159  29.580  27.004  1.00 34.39           H  
ATOM   2000  C   ASN B  37      -4.407  29.239  24.914  1.00 34.39           C  
ATOM   2001  CB  ASN B  37      -6.219  28.989  26.671  1.00 34.39           C  
ATOM   2002  HB2 ASN B  37      -7.083  29.447  26.189  1.00 34.39           H  
ATOM   2003  HB3 ASN B  37      -6.153  27.959  26.322  1.00 34.39           H  
ATOM   2004  O   ASN B  37      -4.980  29.573  23.876  1.00 34.39           O  
ATOM   2005  CG  ASN B  37      -6.423  28.926  28.174  1.00 34.39           C  
ATOM   2006  ND2 ASN B  37      -7.653  28.840  28.623  1.00 34.39           N  
ATOM   2007 HD21 ASN B  37      -7.749  28.831  29.628  1.00 34.39           H  
ATOM   2008 HD22 ASN B  37      -8.432  28.882  27.981  1.00 34.39           H  
ATOM   2009  OD1 ASN B  37      -5.502  28.899  28.970  1.00 34.39           O  
ATOM   2010  N   GLU B  38      -3.292  28.507  24.960  1.00 32.71           N  
ATOM   2011  H   GLU B  38      -2.873  28.307  25.856  1.00 32.71           H  
ATOM   2012  CA  GLU B  38      -2.547  28.127  23.762  1.00 32.71           C  
ATOM   2013  HA  GLU B  38      -2.107  29.023  23.326  1.00 32.71           H  
ATOM   2014  C   GLU B  38      -3.463  27.493  22.712  1.00 32.71           C  
ATOM   2015  CB  GLU B  38      -1.421  27.133  24.106  1.00 32.71           C  
ATOM   2016  HB2 GLU B  38      -1.014  26.741  23.174  1.00 32.71           H  
ATOM   2017  HB3 GLU B  38      -1.838  26.295  24.666  1.00 32.71           H  
ATOM   2018  O   GLU B  38      -4.374  26.732  23.055  1.00 32.71           O  
ATOM   2019  CG  GLU B  38      -0.261  27.748  24.902  1.00 32.71           C  
ATOM   2020  HG2 GLU B  38       0.134  28.602  24.352  1.00 32.71           H  
ATOM   2021  HG3 GLU B  38      -0.634  28.107  25.861  1.00 32.71           H  
ATOM   2022  CD  GLU B  38       0.856  26.712  25.125  1.00 32.71           C  
ATOM   2023  OE1 GLU B  38       1.722  26.561  24.229  1.00 32.71           O  
ATOM   2024  OE2 GLU B  38       0.833  26.047  26.186  1.00 32.71           O  
ATOM   2025  N   ASP B  39      -3.155  27.745  21.435  1.00 34.90           N  
ATOM   2026  H   ASP B  39      -2.465  28.453  21.226  1.00 34.90           H  
ATOM   2027  CA  ASP B  39      -3.599  26.908  20.326  1.00 34.90           C  
ATOM   2028  HA  ASP B  39      -4.684  26.965  20.234  1.00 34.90           H  
ATOM   2029  C   ASP B  39      -3.200  25.463  20.633  1.00 34.90           C  
ATOM   2030  CB  ASP B  39      -2.967  27.370  19.003  1.00 34.90           C  
ATOM   2031  HB2 ASP B  39      -1.919  27.624  19.161  1.00 34.90           H  
ATOM   2032  HB3 ASP B  39      -3.004  26.547  18.289  1.00 34.90           H  
ATOM   2033  O   ASP B  39      -2.075  25.023  20.369  1.00 34.90           O  
ATOM   2034  CG  ASP B  39      -3.716  28.546  18.384  1.00 34.90           C  
ATOM   2035  OD1 ASP B  39      -4.880  28.325  17.981  1.00 34.90           O  
ATOM   2036  OD2 ASP B  39      -3.103  29.632  18.290  1.00 34.90           O  
ATOM   2037  N   GLY B  40      -4.130  24.734  21.255  1.00 33.71           N  
ATOM   2038  H   GLY B  40      -4.929  25.240  21.610  1.00 33.71           H  
ATOM   2039  CA  GLY B  40      -3.972  23.340  21.612  1.00 33.71           C  
ATOM   2040  HA2 GLY B  40      -3.139  23.223  22.305  1.00 33.71           H  
ATOM   2041  HA3 GLY B  40      -4.889  22.962  22.064  1.00 33.71           H  
ATOM   2042  C   GLY B  40      -3.709  22.601  20.323  1.00 33.71           C  
ATOM   2043  O   GLY B  40      -4.637  22.431  19.536  1.00 33.71           O  
ATOM   2044  N   ARG B  41      -2.428  22.266  20.095  1.00 34.56           N  
ATOM   2045  H   ARG B  41      -1.772  22.629  20.772  1.00 34.56           H  
ATOM   2046  CA  ARG B  41      -1.906  21.867  18.787  1.00 34.56           C  
ATOM   2047  HA  ARG B  41      -1.888  22.741  18.137  1.00 34.56           H  
ATOM   2048  C   ARG B  41      -2.860  20.850  18.202  1.00 34.56           C  
ATOM   2049  CB  ARG B  41      -0.488  21.280  18.897  1.00 34.56           C  
ATOM   2050  HB2 ARG B  41      -0.170  20.949  17.908  1.00 34.56           H  
ATOM   2051  HB3 ARG B  41      -0.509  20.416  19.561  1.00 34.56           H  
ATOM   2052  O   ARG B  41      -2.886  19.708  18.668  1.00 34.56           O  
ATOM   2053  CG  ARG B  41       0.529  22.295  19.430  1.00 34.56           C  
ATOM   2054  HG2 ARG B  41       0.576  23.156  18.764  1.00 34.56           H  
ATOM   2055  HG3 ARG B  41       0.211  22.634  20.416  1.00 34.56           H  
ATOM   2056  CD  ARG B  41       1.917  21.659  19.551  1.00 34.56           C  
ATOM   2057  HD2 ARG B  41       1.816  20.689  20.039  1.00 34.56           H  
ATOM   2058  HD3 ARG B  41       2.332  21.517  18.553  1.00 34.56           H  
ATOM   2059  NE  ARG B  41       2.801  22.518  20.357  1.00 34.56           N  
ATOM   2060  HE  ARG B  41       2.409  23.399  20.657  1.00 34.56           H  
ATOM   2061  NH1 ARG B  41       4.629  21.133  20.460  1.00 34.56           N  
ATOM   2062 HH11 ARG B  41       5.557  20.941  20.810  1.00 34.56           H  
ATOM   2063 HH12 ARG B  41       4.157  20.499  19.831  1.00 34.56           H  
ATOM   2064  NH2 ARG B  41       4.618  23.060  21.601  1.00 34.56           N  
ATOM   2065 HH21 ARG B  41       4.128  23.880  21.930  1.00 34.56           H  
ATOM   2066 HH22 ARG B  41       5.535  22.858  21.971  1.00 34.56           H  
ATOM   2067  CZ  ARG B  41       4.011  22.233  20.798  1.00 34.56           C  
ATOM   2068  N   ASN B  42      -3.634  21.283  17.206  1.00 37.57           N  
ATOM   2069  H   ASN B  42      -3.639  22.269  16.985  1.00 37.57           H  
ATOM   2070  CA  ASN B  42      -4.387  20.377  16.372  1.00 37.57           C  
ATOM   2071  HA  ASN B  42      -4.983  19.711  16.996  1.00 37.57           H  
ATOM   2072  C   ASN B  42      -3.302  19.581  15.671  1.00 37.57           C  
ATOM   2073  CB  ASN B  42      -5.321  21.148  15.425  1.00 37.57           C  
ATOM   2074  HB2 ASN B  42      -5.931  21.836  16.011  1.00 37.57           H  
ATOM   2075  HB3 ASN B  42      -4.737  21.723  14.708  1.00 37.57           H  
ATOM   2076  O   ASN B  42      -2.672  20.065  14.730  1.00 37.57           O  
ATOM   2077  CG  ASN B  42      -6.261  20.223  14.667  1.00 37.57           C  
ATOM   2078  ND2 ASN B  42      -7.111  20.769  13.831  1.00 37.57           N  
ATOM   2079 HD21 ASN B  42      -7.693  20.125  13.314  1.00 37.57           H  
ATOM   2080 HD22 ASN B  42      -7.083  21.762  13.650  1.00 37.57           H  
ATOM   2081  OD1 ASN B  42      -6.284  19.017  14.836  1.00 37.57           O  
ATOM   2082  N   GLY B  43      -2.952  18.446  16.278  1.00 33.00           N  
ATOM   2083  H   GLY B  43      -3.425  18.195  17.134  1.00 33.00           H  
ATOM   2084  CA  GLY B  43      -1.963  17.559  15.725  1.00 33.00           C  
ATOM   2085  HA2 GLY B  43      -0.992  18.052  15.676  1.00 33.00           H  
ATOM   2086  HA3 GLY B  43      -1.903  16.633  16.295  1.00 33.00           H  
ATOM   2087  C   GLY B  43      -2.487  17.270  14.345  1.00 33.00           C  
ATOM   2088  O   GLY B  43      -3.614  16.788  14.232  1.00 33.00           O  
ATOM   2089  N   ASP B  44      -1.698  17.623  13.335  1.00 33.33           N  
ATOM   2090  H   ASP B  44      -0.886  18.195  13.520  1.00 33.33           H  
ATOM   2091  CA  ASP B  44      -1.958  17.254  11.958  1.00 33.33           C  
ATOM   2092  HA  ASP B  44      -2.987  17.520  11.717  1.00 33.33           H  
ATOM   2093  C   ASP B  44      -1.830  15.728  11.923  1.00 33.33           C  
ATOM   2094  CB  ASP B  44      -1.014  18.027  11.007  1.00 33.33           C  
ATOM   2095  HB2 ASP B  44      -0.472  18.785  11.572  1.00 33.33           H  
ATOM   2096  HB3 ASP B  44      -0.267  17.360  10.577  1.00 33.33           H  
ATOM   2097  O   ASP B  44      -0.801  15.150  11.561  1.00 33.33           O  
ATOM   2098  CG  ASP B  44      -1.758  18.720   9.859  1.00 33.33           C  
ATOM   2099  OD1 ASP B  44      -2.711  18.104   9.330  1.00 33.33           O  
ATOM   2100  OD2 ASP B  44      -1.332  19.840   9.503  1.00 33.33           O  
ATOM   2101  N   VAL B  45      -2.880  15.061  12.420  1.00 33.47           N  
ATOM   2102  H   VAL B  45      -3.601  15.634  12.835  1.00 33.47           H  
ATOM   2103  CA  VAL B  45      -3.224  13.688  12.127  1.00 33.47           C  
ATOM   2104  HA  VAL B  45      -2.398  13.023  12.380  1.00 33.47           H  
ATOM   2105  C   VAL B  45      -3.401  13.771  10.643  1.00 33.47           C  
ATOM   2106  CB  VAL B  45      -4.525  13.214  12.812  1.00 33.47           C  
ATOM   2107  HB  VAL B  45      -5.362  13.848  12.521  1.00 33.47           H  
ATOM   2108  O   VAL B  45      -4.472  14.144  10.167  1.00 33.47           O  
ATOM   2109  CG1 VAL B  45      -4.831  11.762  12.410  1.00 33.47           C  
ATOM   2110 HG11 VAL B  45      -5.741  11.428  12.908  1.00 33.47           H  
ATOM   2111 HG12 VAL B  45      -4.004  11.111  12.692  1.00 33.47           H  
ATOM   2112 HG13 VAL B  45      -4.991  11.696  11.334  1.00 33.47           H  
ATOM   2113  CG2 VAL B  45      -4.416  13.255  14.338  1.00 33.47           C  
ATOM   2114 HG21 VAL B  45      -3.575  12.647  14.672  1.00 33.47           H  
ATOM   2115 HG22 VAL B  45      -4.268  14.283  14.669  1.00 33.47           H  
ATOM   2116 HG23 VAL B  45      -5.338  12.885  14.785  1.00 33.47           H  
ATOM   2117  N   SER B  46      -2.288  13.540   9.949  1.00 31.22           N  
ATOM   2118  H   SER B  46      -1.423  13.481  10.467  1.00 31.22           H  
ATOM   2119  CA  SER B  46      -2.215  13.569   8.513  1.00 31.22           C  
ATOM   2120  HA  SER B  46      -2.494  14.556   8.143  1.00 31.22           H  
ATOM   2121  C   SER B  46      -3.238  12.543   8.098  1.00 31.22           C  
ATOM   2122  CB  SER B  46      -0.807  13.213   8.024  1.00 31.22           C  
ATOM   2123  HB2 SER B  46      -0.756  13.354   6.944  1.00 31.22           H  
ATOM   2124  HB3 SER B  46      -0.589  12.170   8.252  1.00 31.22           H  
ATOM   2125  O   SER B  46      -2.996  11.335   8.186  1.00 31.22           O  
ATOM   2126  OG  SER B  46       0.169  14.021   8.657  1.00 31.22           O  
ATOM   2127  HG  SER B  46      -0.261  14.766   9.083  1.00 31.22           H  
ATOM   2128  N   GLN B  47      -4.427  13.038   7.762  1.00 32.23           N  
ATOM   2129  H   GLN B  47      -4.598  14.017   7.944  1.00 32.23           H  
ATOM   2130  CA  GLN B  47      -5.455  12.273   7.113  1.00 32.23           C  
ATOM   2131  HA  GLN B  47      -5.651  11.346   7.652  1.00 32.23           H  
ATOM   2132  C   GLN B  47      -4.797  11.974   5.787  1.00 32.23           C  
ATOM   2133  CB  GLN B  47      -6.758  13.080   6.959  1.00 32.23           C  
ATOM   2134  HB2 GLN B  47      -6.551  14.016   6.441  1.00 32.23           H  
ATOM   2135  HB3 GLN B  47      -7.446  12.497   6.347  1.00 32.23           H  
ATOM   2136  O   GLN B  47      -4.892  12.774   4.864  1.00 32.23           O  
ATOM   2137  CG  GLN B  47      -7.439  13.403   8.296  1.00 32.23           C  
ATOM   2138  HG2 GLN B  47      -6.763  14.003   8.905  1.00 32.23           H  
ATOM   2139  HG3 GLN B  47      -7.655  12.478   8.832  1.00 32.23           H  
ATOM   2140  CD  GLN B  47      -8.744  14.178   8.120  1.00 32.23           C  
ATOM   2141  NE2 GLN B  47      -9.139  14.966   9.095  1.00 32.23           N  
ATOM   2142 HE21 GLN B  47      -9.990  15.483   8.925  1.00 32.23           H  
ATOM   2143 HE22 GLN B  47      -8.548  15.119   9.900  1.00 32.23           H  
ATOM   2144  OE1 GLN B  47      -9.443  14.086   7.125  1.00 32.23           O  
ATOM   2145  N   PHE B  48      -4.027  10.880   5.744  1.00 34.29           N  
ATOM   2146  H   PHE B  48      -3.830  10.409   6.616  1.00 34.29           H  
ATOM   2147  CA  PHE B  48      -3.629  10.249   4.508  1.00 34.29           C  
ATOM   2148  HA  PHE B  48      -2.942  10.896   3.961  1.00 34.29           H  
ATOM   2149  C   PHE B  48      -4.950  10.107   3.798  1.00 34.29           C  
ATOM   2150  CB  PHE B  48      -2.980   8.885   4.759  1.00 34.29           C  
ATOM   2151  HB2 PHE B  48      -2.850   8.380   3.802  1.00 34.29           H  
ATOM   2152  HB3 PHE B  48      -3.633   8.267   5.376  1.00 34.29           H  
ATOM   2153  O   PHE B  48      -5.795   9.352   4.300  1.00 34.29           O  
ATOM   2154  CG  PHE B  48      -1.633   9.022   5.420  1.00 34.29           C  
ATOM   2155  CD1 PHE B  48      -0.544   9.500   4.671  1.00 34.29           C  
ATOM   2156  HD1 PHE B  48      -0.662   9.712   3.618  1.00 34.29           H  
ATOM   2157  CD2 PHE B  48      -1.492   8.787   6.799  1.00 34.29           C  
ATOM   2158  HD2 PHE B  48      -2.343   8.477   7.387  1.00 34.29           H  
ATOM   2159  CE1 PHE B  48       0.692   9.734   5.299  1.00 34.29           C  
ATOM   2160  HE1 PHE B  48       1.520  10.127   4.727  1.00 34.29           H  
ATOM   2161  CE2 PHE B  48      -0.260   9.032   7.429  1.00 34.29           C  
ATOM   2162  HE2 PHE B  48      -0.166   8.901   8.497  1.00 34.29           H  
ATOM   2163  CZ  PHE B  48       0.834   9.496   6.677  1.00 34.29           C  
ATOM   2164  HZ  PHE B  48       1.772   9.713   7.167  1.00 34.29           H  
ATOM   2165  N   PRO B  49      -5.202  10.929   2.764  1.00 32.50           N  
ATOM   2166  CA  PRO B  49      -6.497  10.890   2.155  1.00 32.50           C  
ATOM   2167  HA  PRO B  49      -7.269  11.146   2.881  1.00 32.50           H  
ATOM   2168  C   PRO B  49      -6.637   9.443   1.724  1.00 32.50           C  
ATOM   2169  CB  PRO B  49      -6.477  11.917   1.019  1.00 32.50           C  
ATOM   2170  HB2 PRO B  49      -7.003  11.558   0.134  1.00 32.50           H  
ATOM   2171  HB3 PRO B  49      -6.929  12.843   1.373  1.00 32.50           H  
ATOM   2172  O   PRO B  49      -5.726   8.892   1.092  1.00 32.50           O  
ATOM   2173  CG  PRO B  49      -4.991  12.162   0.739  1.00 32.50           C  
ATOM   2174  HG2 PRO B  49      -4.632  11.481  -0.032  1.00 32.50           H  
ATOM   2175  HG3 PRO B  49      -4.803  13.194   0.444  1.00 32.50           H  
ATOM   2176  CD  PRO B  49      -4.293  11.819   2.049  1.00 32.50           C  
ATOM   2177  HD2 PRO B  49      -3.343  11.327   1.840  1.00 32.50           H  
ATOM   2178  HD3 PRO B  49      -4.123  12.735   2.614  1.00 32.50           H  
ATOM   2179  N   TYR B  50      -7.758   8.817   2.076  1.00 35.14           N  
ATOM   2180  H   TYR B  50      -8.417   9.277   2.687  1.00 35.14           H  
ATOM   2181  CA  TYR B  50      -8.225   7.731   1.244  1.00 35.14           C  
ATOM   2182  HA  TYR B  50      -7.396   7.048   1.064  1.00 35.14           H  
ATOM   2183  C   TYR B  50      -8.559   8.384  -0.091  1.00 35.14           C  
ATOM   2184  CB  TYR B  50      -9.371   6.929   1.887  1.00 35.14           C  
ATOM   2185  HB2 TYR B  50      -9.943   7.567   2.561  1.00 35.14           H  
ATOM   2186  HB3 TYR B  50     -10.051   6.593   1.105  1.00 35.14           H  
ATOM   2187  O   TYR B  50      -9.705   8.684  -0.407  1.00 35.14           O  
ATOM   2188  CG  TYR B  50      -8.891   5.681   2.608  1.00 35.14           C  
ATOM   2189  CD1 TYR B  50      -8.141   4.721   1.899  1.00 35.14           C  
ATOM   2190  HD1 TYR B  50      -7.923   4.865   0.851  1.00 35.14           H  
ATOM   2191  CD2 TYR B  50      -9.190   5.470   3.969  1.00 35.14           C  
ATOM   2192  HD2 TYR B  50      -9.782   6.194   4.508  1.00 35.14           H  
ATOM   2193  CE1 TYR B  50      -7.643   3.586   2.563  1.00 35.14           C  
ATOM   2194  HE1 TYR B  50      -7.001   2.890   2.044  1.00 35.14           H  
ATOM   2195  CE2 TYR B  50      -8.753   4.297   4.617  1.00 35.14           C  
ATOM   2196  HE2 TYR B  50      -9.014   4.121   5.650  1.00 35.14           H  
ATOM   2197  OH  TYR B  50      -7.534   2.231   4.539  1.00 35.14           O  
ATOM   2198  HH  TYR B  50      -7.955   2.120   5.395  1.00 35.14           H  
ATOM   2199  CZ  TYR B  50      -7.973   3.354   3.913  1.00 35.14           C  
ATOM   2200  N   VAL B  51      -7.507   8.619  -0.883  1.00 34.90           N  
ATOM   2201  H   VAL B  51      -6.593   8.483  -0.477  1.00 34.90           H  
ATOM   2202  CA  VAL B  51      -7.605   8.612  -2.322  1.00 34.90           C  
ATOM   2203  HA  VAL B  51      -8.444   9.243  -2.615  1.00 34.90           H  
ATOM   2204  C   VAL B  51      -7.943   7.170  -2.610  1.00 34.90           C  
ATOM   2205  CB  VAL B  51      -6.341   9.091  -3.066  1.00 34.90           C  
ATOM   2206  HB  VAL B  51      -5.600   8.294  -3.124  1.00 34.90           H  
ATOM   2207  O   VAL B  51      -7.090   6.324  -2.879  1.00 34.90           O  
ATOM   2208  CG1 VAL B  51      -6.741   9.489  -4.488  1.00 34.90           C  
ATOM   2209 HG11 VAL B  51      -7.129   8.619  -5.017  1.00 34.90           H  
ATOM   2210 HG12 VAL B  51      -7.508  10.263  -4.461  1.00 34.90           H  
ATOM   2211 HG13 VAL B  51      -5.873   9.876  -5.021  1.00 34.90           H  
ATOM   2212  CG2 VAL B  51      -5.672  10.298  -2.406  1.00 34.90           C  
ATOM   2213 HG21 VAL B  51      -5.272   9.990  -1.440  1.00 34.90           H  
ATOM   2214 HG22 VAL B  51      -6.395  11.102  -2.269  1.00 34.90           H  
ATOM   2215 HG23 VAL B  51      -4.844  10.648  -3.022  1.00 34.90           H  
ATOM   2216  N   GLU B  52      -9.230   6.880  -2.479  1.00 37.63           N  
ATOM   2217  H   GLU B  52      -9.838   7.576  -2.071  1.00 37.63           H  
ATOM   2218  CA  GLU B  52      -9.844   5.851  -3.262  1.00 37.63           C  
ATOM   2219  HA  GLU B  52      -9.434   4.877  -2.995  1.00 37.63           H  
ATOM   2220  C   GLU B  52      -9.477   6.210  -4.698  1.00 37.63           C  
ATOM   2221  CB  GLU B  52     -11.360   5.835  -3.058  1.00 37.63           C  
ATOM   2222  HB2 GLU B  52     -11.781   6.786  -3.384  1.00 37.63           H  
ATOM   2223  HB3 GLU B  52     -11.752   5.036  -3.687  1.00 37.63           H  
ATOM   2224  O   GLU B  52     -10.112   7.033  -5.359  1.00 37.63           O  
ATOM   2225  CG  GLU B  52     -11.822   5.571  -1.626  1.00 37.63           C  
ATOM   2226  HG2 GLU B  52     -11.578   6.424  -0.993  1.00 37.63           H  
ATOM   2227  HG3 GLU B  52     -11.310   4.690  -1.240  1.00 37.63           H  
ATOM   2228  CD  GLU B  52     -13.336   5.342  -1.659  1.00 37.63           C  
ATOM   2229  OE1 GLU B  52     -13.732   4.157  -1.593  1.00 37.63           O  
ATOM   2230  OE2 GLU B  52     -14.069   6.335  -1.863  1.00 37.63           O  
ATOM   2231  N   PHE B  53      -8.387   5.621  -5.183  1.00 40.05           N  
ATOM   2232  H   PHE B  53      -7.753   5.189  -4.525  1.00 40.05           H  
ATOM   2233  CA  PHE B  53      -8.129   5.522  -6.599  1.00 40.05           C  
ATOM   2234  HA  PHE B  53      -8.302   6.494  -7.061  1.00 40.05           H  
ATOM   2235  C   PHE B  53      -9.206   4.555  -7.115  1.00 40.05           C  
ATOM   2236  CB  PHE B  53      -6.661   5.139  -6.846  1.00 40.05           C  
ATOM   2237  HB2 PHE B  53      -6.533   4.969  -7.915  1.00 40.05           H  
ATOM   2238  HB3 PHE B  53      -6.447   4.200  -6.335  1.00 40.05           H  
ATOM   2239  O   PHE B  53      -8.988   3.359  -7.294  1.00 40.05           O  
ATOM   2240  CG  PHE B  53      -5.642   6.198  -6.433  1.00 40.05           C  
ATOM   2241  CD1 PHE B  53      -5.550   7.398  -7.165  1.00 40.05           C  
ATOM   2242  HD1 PHE B  53      -6.224   7.582  -7.989  1.00 40.05           H  
ATOM   2243  CD2 PHE B  53      -4.760   5.988  -5.353  1.00 40.05           C  
ATOM   2244  HD2 PHE B  53      -4.818   5.090  -4.756  1.00 40.05           H  
ATOM   2245  CE1 PHE B  53      -4.589   8.370  -6.828  1.00 40.05           C  
ATOM   2246  HE1 PHE B  53      -4.533   9.293  -7.386  1.00 40.05           H  
ATOM   2247  CE2 PHE B  53      -3.775   6.943  -5.041  1.00 40.05           C  
ATOM   2248  HE2 PHE B  53      -3.073   6.750  -4.244  1.00 40.05           H  
ATOM   2249  CZ  PHE B  53      -3.690   8.139  -5.772  1.00 40.05           C  
ATOM   2250  HZ  PHE B  53      -2.934   8.870  -5.530  1.00 40.05           H  
ATOM   2251  N   THR B  54     -10.428   5.087  -7.217  1.00 41.95           N  
ATOM   2252  H   THR B  54     -10.534   6.034  -6.884  1.00 41.95           H  
ATOM   2253  CA  THR B  54     -11.652   4.464  -7.731  1.00 41.95           C  
ATOM   2254  HA  THR B  54     -11.814   3.495  -7.259  1.00 41.95           H  
ATOM   2255  C   THR B  54     -11.557   4.264  -9.231  1.00 41.95           C  
ATOM   2256  CB  THR B  54     -12.874   5.364  -7.482  1.00 41.95           C  
ATOM   2257  HB  THR B  54     -13.730   4.961  -8.023  1.00 41.95           H  
ATOM   2258  O   THR B  54     -12.225   3.391  -9.781  1.00 41.95           O  
ATOM   2259  CG2 THR B  54     -13.258   5.493  -6.016  1.00 41.95           C  
ATOM   2260 HG21 THR B  54     -14.252   5.930  -5.933  1.00 41.95           H  
ATOM   2261 HG22 THR B  54     -12.552   6.144  -5.501  1.00 41.95           H  
ATOM   2262 HG23 THR B  54     -13.273   4.513  -5.540  1.00 41.95           H  
ATOM   2263  OG1 THR B  54     -12.598   6.668  -7.942  1.00 41.95           O  
ATOM   2264  HG1 THR B  54     -13.043   7.269  -7.340  1.00 41.95           H  
ATOM   2265  N   GLY B  55     -10.691   5.051  -9.883  1.00 44.80           N  
ATOM   2266  H   GLY B  55     -10.259   5.790  -9.348  1.00 44.80           H  
ATOM   2267  CA  GLY B  55     -10.310   4.879 -11.270  1.00 44.80           C  
ATOM   2268  HA2 GLY B  55     -11.115   5.246 -11.906  1.00 44.80           H  
ATOM   2269  HA3 GLY B  55      -9.407   5.453 -11.479  1.00 44.80           H  
ATOM   2270  C   GLY B  55     -10.032   3.410 -11.574  1.00 44.80           C  
ATOM   2271  O   GLY B  55      -9.246   2.748 -10.891  1.00 44.80           O  
ATOM   2272  N   ARG B  56     -10.686   2.926 -12.634  1.00 52.54           N  
ATOM   2273  H   ARG B  56     -11.357   3.543 -13.068  1.00 52.54           H  
ATOM   2274  CA  ARG B  56     -10.467   1.606 -13.250  1.00 52.54           C  
ATOM   2275  HA  ARG B  56     -10.813   0.829 -12.569  1.00 52.54           H  
ATOM   2276  C   ARG B  56      -8.980   1.358 -13.513  1.00 52.54           C  
ATOM   2277  CB  ARG B  56     -11.251   1.586 -14.575  1.00 52.54           C  
ATOM   2278  HB2 ARG B  56     -11.937   2.433 -14.614  1.00 52.54           H  
ATOM   2279  HB3 ARG B  56     -10.565   1.688 -15.416  1.00 52.54           H  
ATOM   2280  O   ARG B  56      -8.472   0.251 -13.362  1.00 52.54           O  
ATOM   2281  CG  ARG B  56     -12.078   0.313 -14.745  1.00 52.54           C  
ATOM   2282  HG2 ARG B  56     -11.422  -0.557 -14.753  1.00 52.54           H  
ATOM   2283  HG3 ARG B  56     -12.785   0.230 -13.920  1.00 52.54           H  
ATOM   2284  CD  ARG B  56     -12.840   0.407 -16.070  1.00 52.54           C  
ATOM   2285  HD2 ARG B  56     -12.122   0.416 -16.889  1.00 52.54           H  
ATOM   2286  HD3 ARG B  56     -13.399   1.343 -16.083  1.00 52.54           H  
ATOM   2287  NE  ARG B  56     -13.777  -0.717 -16.238  1.00 52.54           N  
ATOM   2288  HE  ARG B  56     -13.744  -1.447 -15.541  1.00 52.54           H  
ATOM   2289  NH1 ARG B  56     -14.809   0.059 -18.137  1.00 52.54           N  
ATOM   2290 HH11 ARG B  56     -14.193   0.860 -18.134  1.00 52.54           H  
ATOM   2291 HH12 ARG B  56     -15.514  -0.038 -18.854  1.00 52.54           H  
ATOM   2292  NH2 ARG B  56     -15.483  -1.860 -17.221  1.00 52.54           N  
ATOM   2293 HH21 ARG B  56     -16.184  -1.939 -17.944  1.00 52.54           H  
ATOM   2294 HH22 ARG B  56     -15.436  -2.563 -16.498  1.00 52.54           H  
ATOM   2295  CZ  ARG B  56     -14.681  -0.833 -17.195  1.00 52.54           C  
ATOM   2296  N   ASP B  57      -8.296   2.443 -13.844  1.00 55.64           N  
ATOM   2297  H   ASP B  57      -8.836   3.268 -14.063  1.00 55.64           H  
ATOM   2298  CA  ASP B  57      -6.859   2.574 -13.986  1.00 55.64           C  
ATOM   2299  HA  ASP B  57      -6.476   1.641 -14.400  1.00 55.64           H  
ATOM   2300  C   ASP B  57      -6.167   2.787 -12.639  1.00 55.64           C  
ATOM   2301  CB  ASP B  57      -6.587   3.684 -15.004  1.00 55.64           C  
ATOM   2302  HB2 ASP B  57      -6.990   4.628 -14.638  1.00 55.64           H  
ATOM   2303  HB3 ASP B  57      -5.515   3.799 -15.162  1.00 55.64           H  
ATOM   2304  O   ASP B  57      -5.329   3.671 -12.489  1.00 55.64           O  
ATOM   2305  CG  ASP B  57      -7.250   3.297 -16.318  1.00 55.64           C  
ATOM   2306  OD1 ASP B  57      -6.773   2.299 -16.912  1.00 55.64           O  
ATOM   2307  OD2 ASP B  57      -8.292   3.912 -16.633  1.00 55.64           O  
ATOM   2308  N   SER B  58      -6.490   1.952 -11.656  1.00 64.02           N  
ATOM   2309  H   SER B  58      -7.218   1.271 -11.818  1.00 64.02           H  
ATOM   2310  CA  SER B  58      -5.685   1.784 -10.454  1.00 64.02           C  
ATOM   2311  HA  SER B  58      -4.806   2.421 -10.552  1.00 64.02           H  
ATOM   2312  C   SER B  58      -5.189   0.348 -10.364  1.00 64.02           C  
ATOM   2313  CB  SER B  58      -6.417   2.242  -9.191  1.00 64.02           C  
ATOM   2314  HB2 SER B  58      -6.696   3.289  -9.306  1.00 64.02           H  
ATOM   2315  HB3 SER B  58      -5.749   2.146  -8.335  1.00 64.02           H  
ATOM   2316  O   SER B  58      -5.870  -0.599 -10.760  1.00 64.02           O  
ATOM   2317  OG  SER B  58      -7.581   1.480  -8.966  1.00 64.02           O  
ATOM   2318  HG  SER B  58      -8.258   1.834  -9.548  1.00 64.02           H  
ATOM   2319  N   VAL B  59      -3.962   0.182  -9.887  1.00 66.31           N  
ATOM   2320  H   VAL B  59      -3.445   1.008  -9.619  1.00 66.31           H  
ATOM   2321  CA  VAL B  59      -3.447  -1.103  -9.429  1.00 66.31           C  
ATOM   2322  HA  VAL B  59      -4.155  -1.886  -9.703  1.00 66.31           H  
ATOM   2323  C   VAL B  59      -3.395  -1.069  -7.915  1.00 66.31           C  
ATOM   2324  CB  VAL B  59      -2.099  -1.489 -10.067  1.00 66.31           C  
ATOM   2325  HB  VAL B  59      -1.821  -2.472  -9.689  1.00 66.31           H  
ATOM   2326  O   VAL B  59      -3.027  -0.060  -7.306  1.00 66.31           O  
ATOM   2327  CG1 VAL B  59      -2.255  -1.605 -11.589  1.00 66.31           C  
ATOM   2328 HG11 VAL B  59      -1.330  -1.984 -12.024  1.00 66.31           H  
ATOM   2329 HG12 VAL B  59      -3.066  -2.292 -11.827  1.00 66.31           H  
ATOM   2330 HG13 VAL B  59      -2.470  -0.626 -12.019  1.00 66.31           H  
ATOM   2331  CG2 VAL B  59      -0.949  -0.523  -9.760  1.00 66.31           C  
ATOM   2332 HG21 VAL B  59      -0.045  -0.855 -10.272  1.00 66.31           H  
ATOM   2333 HG22 VAL B  59      -0.751  -0.516  -8.689  1.00 66.31           H  
ATOM   2334 HG23 VAL B  59      -1.197   0.484 -10.095  1.00 66.31           H  
ATOM   2335  N   THR B  60      -3.774  -2.174  -7.289  1.00 70.11           N  
ATOM   2336  H   THR B  60      -4.151  -2.955  -7.806  1.00 70.11           H  
ATOM   2337  CA  THR B  60      -3.587  -2.310  -5.853  1.00 70.11           C  
ATOM   2338  HA  THR B  60      -4.081  -1.471  -5.364  1.00 70.11           H  
ATOM   2339  C   THR B  60      -2.105  -2.261  -5.527  1.00 70.11           C  
ATOM   2340  CB  THR B  60      -4.212  -3.591  -5.321  1.00 70.11           C  
ATOM   2341  HB  THR B  60      -3.763  -4.468  -5.788  1.00 70.11           H  
ATOM   2342  O   THR B  60      -1.280  -2.831  -6.242  1.00 70.11           O  
ATOM   2343  CG2 THR B  60      -4.030  -3.640  -3.814  1.00 70.11           C  
ATOM   2344 HG21 THR B  60      -4.824  -4.214  -3.337  1.00 70.11           H  
ATOM   2345 HG22 THR B  60      -3.065  -4.086  -3.574  1.00 70.11           H  
ATOM   2346 HG23 THR B  60      -4.089  -2.628  -3.413  1.00 70.11           H  
ATOM   2347  OG1 THR B  60      -5.583  -3.549  -5.606  1.00 70.11           O  
ATOM   2348  HG1 THR B  60      -5.957  -4.375  -5.291  1.00 70.11           H  
ATOM   2349  N   CYS B  61      -1.764  -1.564  -4.449  1.00 67.97           N  
ATOM   2350  H   CYS B  61      -2.485  -1.147  -3.879  1.00 67.97           H  
ATOM   2351  CA  CYS B  61      -0.388  -1.353  -4.070  1.00 67.97           C  
ATOM   2352  HA  CYS B  61       0.099  -0.939  -4.953  1.00 67.97           H  
ATOM   2353  C   CYS B  61       0.293  -2.682  -3.738  1.00 67.97           C  
ATOM   2354  CB  CYS B  61      -0.370  -0.345  -2.921  1.00 67.97           C  
ATOM   2355  HB2 CYS B  61      -0.958  -0.749  -2.097  1.00 67.97           H  
ATOM   2356  HB3 CYS B  61      -0.827   0.589  -3.247  1.00 67.97           H  
ATOM   2357  O   CYS B  61      -0.054  -3.281  -2.725  1.00 67.97           O  
ATOM   2358  SG  CYS B  61       1.322  -0.039  -2.365  1.00 67.97           S  
ATOM   2359  HG  CYS B  61       1.000   0.748  -1.334  1.00 67.97           H  
ATOM   2360  N   PRO B  62       1.255  -3.164  -4.550  1.00 68.55           N  
ATOM   2361  CA  PRO B  62       1.778  -4.527  -4.423  1.00 68.55           C  
ATOM   2362  HA  PRO B  62       0.961  -5.247  -4.445  1.00 68.55           H  
ATOM   2363  C   PRO B  62       2.546  -4.705  -3.112  1.00 68.55           C  
ATOM   2364  CB  PRO B  62       2.674  -4.722  -5.650  1.00 68.55           C  
ATOM   2365  HB2 PRO B  62       2.077  -5.133  -6.465  1.00 68.55           H  
ATOM   2366  HB3 PRO B  62       3.524  -5.371  -5.442  1.00 68.55           H  
ATOM   2367  O   PRO B  62       2.510  -5.758  -2.490  1.00 68.55           O  
ATOM   2368  CG  PRO B  62       3.116  -3.303  -6.016  1.00 68.55           C  
ATOM   2369  HG2 PRO B  62       3.321  -3.207  -7.082  1.00 68.55           H  
ATOM   2370  HG3 PRO B  62       3.982  -3.014  -5.421  1.00 68.55           H  
ATOM   2371  CD  PRO B  62       1.914  -2.452  -5.635  1.00 68.55           C  
ATOM   2372  HD2 PRO B  62       1.238  -2.373  -6.487  1.00 68.55           H  
ATOM   2373  HD3 PRO B  62       2.246  -1.463  -5.321  1.00 68.55           H  
ATOM   2374  N   THR B  63       3.179  -3.622  -2.673  1.00 67.94           N  
ATOM   2375  H   THR B  63       3.175  -2.815  -3.280  1.00 67.94           H  
ATOM   2376  CA  THR B  63       3.843  -3.463  -1.390  1.00 67.94           C  
ATOM   2377  HA  THR B  63       4.740  -4.082  -1.343  1.00 67.94           H  
ATOM   2378  C   THR B  63       2.958  -3.800  -0.185  1.00 67.94           C  
ATOM   2379  CB  THR B  63       4.231  -1.992  -1.307  1.00 67.94           C  
ATOM   2380  HB  THR B  63       3.381  -1.387  -1.623  1.00 67.94           H  
ATOM   2381  O   THR B  63       3.375  -4.556   0.686  1.00 67.94           O  
ATOM   2382  CG2 THR B  63       4.562  -1.576   0.101  1.00 67.94           C  
ATOM   2383 HG21 THR B  63       5.337  -2.237   0.489  1.00 67.94           H  
ATOM   2384 HG22 THR B  63       3.699  -1.622   0.764  1.00 67.94           H  
ATOM   2385 HG23 THR B  63       4.842  -0.524   0.050  1.00 67.94           H  
ATOM   2386  OG1 THR B  63       5.315  -1.673  -2.151  1.00 67.94           O  
ATOM   2387  HG1 THR B  63       5.485  -0.739  -2.009  1.00 67.94           H  
ATOM   2388  N   CYS B  64       1.787  -3.163  -0.074  1.00 69.90           N  
ATOM   2389  H   CYS B  64       1.474  -2.570  -0.830  1.00 69.90           H  
ATOM   2390  CA  CYS B  64       0.917  -3.272   1.102  1.00 69.90           C  
ATOM   2391  HA  CYS B  64       1.442  -3.815   1.888  1.00 69.90           H  
ATOM   2392  C   CYS B  64      -0.333  -4.109   0.813  1.00 69.90           C  
ATOM   2393  CB  CYS B  64       0.619  -1.872   1.659  1.00 69.90           C  
ATOM   2394  HB2 CYS B  64       1.561  -1.358   1.848  1.00 69.90           H  
ATOM   2395  HB3 CYS B  64       0.097  -1.978   2.610  1.00 69.90           H  
ATOM   2396  O   CYS B  64      -1.185  -4.268   1.671  1.00 69.90           O  
ATOM   2397  SG  CYS B  64      -0.409  -0.904   0.520  1.00 69.90           S  
ATOM   2398  HG  CYS B  64      -0.189   0.290   1.077  1.00 69.90           H  
ATOM   2399  N   GLN B  65      -0.446  -4.643  -0.402  1.00 72.15           N  
ATOM   2400  H   GLN B  65       0.274  -4.427  -1.077  1.00 72.15           H  
ATOM   2401  CA  GLN B  65      -1.574  -5.429  -0.895  1.00 72.15           C  
ATOM   2402  HA  GLN B  65      -1.477  -5.474  -1.980  1.00 72.15           H  
ATOM   2403  C   GLN B  65      -2.937  -4.761  -0.641  1.00 72.15           C  
ATOM   2404  CB  GLN B  65      -1.472  -6.873  -0.381  1.00 72.15           C  
ATOM   2405  HB2 GLN B  65      -2.312  -7.448  -0.771  1.00 72.15           H  
ATOM   2406  HB3 GLN B  65      -1.529  -6.879   0.708  1.00 72.15           H  
ATOM   2407  O   GLN B  65      -3.902  -5.430  -0.298  1.00 72.15           O  
ATOM   2408  CG  GLN B  65      -0.171  -7.555  -0.829  1.00 72.15           C  
ATOM   2409  HG2 GLN B  65       0.692  -6.997  -0.463  1.00 72.15           H  
ATOM   2410  HG3 GLN B  65      -0.126  -7.583  -1.918  1.00 72.15           H  
ATOM   2411  CD  GLN B  65      -0.096  -8.980  -0.303  1.00 72.15           C  
ATOM   2412  NE2 GLN B  65       0.861  -9.299   0.540  1.00 72.15           N  
ATOM   2413 HE21 GLN B  65       1.526  -8.604   0.847  1.00 72.15           H  
ATOM   2414 HE22 GLN B  65       0.840 -10.250   0.880  1.00 72.15           H  
ATOM   2415  OE1 GLN B  65      -0.896  -9.836  -0.633  1.00 72.15           O  
ATOM   2416  N   GLY B  66      -3.027  -3.436  -0.811  1.00 71.52           N  
ATOM   2417  H   GLY B  66      -2.194  -2.936  -1.086  1.00 71.52           H  
ATOM   2418  CA  GLY B  66      -4.295  -2.696  -0.688  1.00 71.52           C  
ATOM   2419  HA2 GLY B  66      -4.358  -1.918  -1.449  1.00 71.52           H  
ATOM   2420  HA3 GLY B  66      -5.129  -3.374  -0.866  1.00 71.52           H  
ATOM   2421  C   GLY B  66      -4.553  -2.028   0.652  1.00 71.52           C  
ATOM   2422  O   GLY B  66      -5.384  -1.133   0.729  1.00 71.52           O  
ATOM   2423  N   THR B  67      -3.805  -2.377   1.690  1.00 70.54           N  
ATOM   2424  H   THR B  67      -3.119  -3.110   1.574  1.00 70.54           H  
ATOM   2425  CA  THR B  67      -4.085  -1.944   3.069  1.00 70.54           C  
ATOM   2426  HA  THR B  67      -5.149  -2.056   3.279  1.00 70.54           H  
ATOM   2427  C   THR B  67      -3.693  -0.497   3.366  1.00 70.54           C  
ATOM   2428  CB  THR B  67      -3.298  -2.831   4.028  1.00 70.54           C  
ATOM   2429  HB  THR B  67      -3.527  -2.546   5.055  1.00 70.54           H  
ATOM   2430  O   THR B  67      -3.992   0.032   4.434  1.00 70.54           O  
ATOM   2431  CG2 THR B  67      -3.593  -4.320   3.820  1.00 70.54           C  
ATOM   2432 HG21 THR B  67      -4.641  -4.506   4.055  1.00 70.54           H  
ATOM   2433 HG22 THR B  67      -2.968  -4.928   4.475  1.00 70.54           H  
ATOM   2434 HG23 THR B  67      -3.411  -4.638   2.793  1.00 70.54           H  
ATOM   2435  OG1 THR B  67      -1.940  -2.559   3.800  1.00 70.54           O  
ATOM   2436  HG1 THR B  67      -1.413  -3.034   4.446  1.00 70.54           H  
ATOM   2437  N   GLY B  68      -2.906   0.122   2.481  1.00 71.43           N  
ATOM   2438  H   GLY B  68      -2.665  -0.399   1.650  1.00 71.43           H  
ATOM   2439  CA  GLY B  68      -2.331   1.447   2.699  1.00 71.43           C  
ATOM   2440  HA2 GLY B  68      -3.140   2.098   3.031  1.00 71.43           H  
ATOM   2441  HA3 GLY B  68      -1.922   1.832   1.765  1.00 71.43           H  
ATOM   2442  C   GLY B  68      -1.242   1.504   3.771  1.00 71.43           C  
ATOM   2443  O   GLY B  68      -0.588   2.532   3.922  1.00 71.43           O  
ATOM   2444  N   ARG B  69      -0.980   0.418   4.497  1.00 70.62           N  
ATOM   2445  H   ARG B  69      -1.518  -0.415   4.302  1.00 70.62           H  
ATOM   2446  CA  ARG B  69      -0.090   0.386   5.662  1.00 70.62           C  
ATOM   2447  HA  ARG B  69       0.592   1.236   5.650  1.00 70.62           H  
ATOM   2448  C   ARG B  69       0.756  -0.878   5.647  1.00 70.62           C  
ATOM   2449  CB  ARG B  69      -0.935   0.452   6.943  1.00 70.62           C  
ATOM   2450  HB2 ARG B  69      -0.278   0.314   7.802  1.00 70.62           H  
ATOM   2451  HB3 ARG B  69      -1.662  -0.360   6.922  1.00 70.62           H  
ATOM   2452  O   ARG B  69       0.331  -1.906   5.136  1.00 70.62           O  
ATOM   2453  CG  ARG B  69      -1.705   1.767   7.122  1.00 70.62           C  
ATOM   2454  HG2 ARG B  69      -2.419   1.895   6.308  1.00 70.62           H  
ATOM   2455  HG3 ARG B  69      -1.006   2.603   7.127  1.00 70.62           H  
ATOM   2456  CD  ARG B  69      -2.468   1.728   8.449  1.00 70.62           C  
ATOM   2457  HD2 ARG B  69      -3.137   0.867   8.451  1.00 70.62           H  
ATOM   2458  HD3 ARG B  69      -1.749   1.612   9.260  1.00 70.62           H  
ATOM   2459  NE  ARG B  69      -3.259   2.952   8.655  1.00 70.62           N  
ATOM   2460  HE  ARG B  69      -3.430   3.531   7.846  1.00 70.62           H  
ATOM   2461  NH1 ARG B  69      -3.719   2.613  10.883  1.00 70.62           N  
ATOM   2462 HH11 ARG B  69      -4.141   2.919  11.748  1.00 70.62           H  
ATOM   2463 HH12 ARG B  69      -3.186   1.755  10.868  1.00 70.62           H  
ATOM   2464  NH2 ARG B  69      -4.516   4.422   9.850  1.00 70.62           N  
ATOM   2465 HH21 ARG B  69      -5.018   4.655  10.695  1.00 70.62           H  
ATOM   2466 HH22 ARG B  69      -4.662   4.975   9.017  1.00 70.62           H  
ATOM   2467  CZ  ARG B  69      -3.822   3.320   9.792  1.00 70.62           C  
ATOM   2468  N   ILE B  70       1.941  -0.823   6.232  1.00 69.64           N  
ATOM   2469  H   ILE B  70       2.233   0.045   6.658  1.00 69.64           H  
ATOM   2470  CA  ILE B  70       2.705  -2.030   6.550  1.00 69.64           C  
ATOM   2471  HA  ILE B  70       2.121  -2.906   6.267  1.00 69.64           H  
ATOM   2472  C   ILE B  70       2.896  -2.039   8.063  1.00 69.64           C  
ATOM   2473  CB  ILE B  70       4.037  -2.114   5.778  1.00 69.64           C  
ATOM   2474  HB  ILE B  70       4.701  -1.344   6.171  1.00 69.64           H  
ATOM   2475  O   ILE B  70       3.287  -1.010   8.622  1.00 69.64           O  
ATOM   2476  CG1 ILE B  70       3.857  -1.923   4.255  1.00 69.64           C  
ATOM   2477 HG12 ILE B  70       4.520  -2.584   3.696  1.00 69.64           H  
ATOM   2478 HG13 ILE B  70       2.839  -2.176   3.958  1.00 69.64           H  
ATOM   2479  CG2 ILE B  70       4.700  -3.478   6.013  1.00 69.64           C  
ATOM   2480 HG21 ILE B  70       4.043  -4.284   5.686  1.00 69.64           H  
ATOM   2481 HG22 ILE B  70       5.634  -3.549   5.456  1.00 69.64           H  
ATOM   2482 HG23 ILE B  70       4.937  -3.603   7.070  1.00 69.64           H  
ATOM   2483  CD1 ILE B  70       4.172  -0.485   3.859  1.00 69.64           C  
ATOM   2484 HD11 ILE B  70       5.200  -0.230   4.117  1.00 69.64           H  
ATOM   2485 HD12 ILE B  70       4.036  -0.367   2.784  1.00 69.64           H  
ATOM   2486 HD13 ILE B  70       3.499   0.180   4.400  1.00 69.64           H  
ATOM   2487  N   PRO B  71       2.595  -3.144   8.760  1.00 67.18           N  
ATOM   2488  CA  PRO B  71       2.866  -3.233  10.179  1.00 67.18           C  
ATOM   2489  HA  PRO B  71       2.378  -2.411  10.702  1.00 67.18           H  
ATOM   2490  C   PRO B  71       4.379  -3.154  10.411  1.00 67.18           C  
ATOM   2491  CB  PRO B  71       2.233  -4.540  10.654  1.00 67.18           C  
ATOM   2492  HB2 PRO B  71       2.783  -4.989  11.481  1.00 67.18           H  
ATOM   2493  HB3 PRO B  71       1.197  -4.358  10.939  1.00 67.18           H  
ATOM   2494  O   PRO B  71       5.193  -3.664   9.636  1.00 67.18           O  
ATOM   2495  CG  PRO B  71       2.270  -5.413   9.406  1.00 67.18           C  
ATOM   2496  HG2 PRO B  71       1.487  -6.170   9.413  1.00 67.18           H  
ATOM   2497  HG3 PRO B  71       3.248  -5.892   9.349  1.00 67.18           H  
ATOM   2498  CD  PRO B  71       2.102  -4.415   8.260  1.00 67.18           C  
ATOM   2499  HD2 PRO B  71       2.662  -4.753   7.388  1.00 67.18           H  
ATOM   2500  HD3 PRO B  71       1.048  -4.307   8.006  1.00 67.18           H  
ATOM   2501  N   ARG B  72       4.764  -2.513  11.509  1.00 54.96           N  
ATOM   2502  H   ARG B  72       4.037  -2.202  12.137  1.00 54.96           H  
ATOM   2503  CA  ARG B  72       6.134  -2.539  12.016  1.00 54.96           C  
ATOM   2504  HA  ARG B  72       6.810  -2.119  11.270  1.00 54.96           H  
ATOM   2505  C   ARG B  72       6.565  -3.986  12.258  1.00 54.96           C  
ATOM   2506  CB  ARG B  72       6.227  -1.690  13.285  1.00 54.96           C  
ATOM   2507  HB2 ARG B  72       7.180  -1.861  13.786  1.00 54.96           H  
ATOM   2508  HB3 ARG B  72       5.443  -2.014  13.969  1.00 54.96           H  
ATOM   2509  O   ARG B  72       5.741  -4.883  12.436  1.00 54.96           O  
ATOM   2510  CG  ARG B  72       6.069  -0.193  12.985  1.00 54.96           C  
ATOM   2511  HG2 ARG B  72       6.802   0.116  12.240  1.00 54.96           H  
ATOM   2512  HG3 ARG B  72       5.070  -0.007  12.590  1.00 54.96           H  
ATOM   2513  CD  ARG B  72       6.285   0.619  14.265  1.00 54.96           C  
ATOM   2514  HD2 ARG B  72       5.912   0.056  15.120  1.00 54.96           H  
ATOM   2515  HD3 ARG B  72       7.358   0.742  14.413  1.00 54.96           H  
ATOM   2516  NE  ARG B  72       5.576   1.916  14.211  1.00 54.96           N  
ATOM   2517  HE  ARG B  72       4.569   1.878  14.143  1.00 54.96           H  
ATOM   2518  NH1 ARG B  72       7.376   3.311  14.490  1.00 54.96           N  
ATOM   2519 HH11 ARG B  72       7.979   2.503  14.436  1.00 54.96           H  
ATOM   2520 HH12 ARG B  72       7.765   4.240  14.569  1.00 54.96           H  
ATOM   2521  NH2 ARG B  72       5.298   4.149  14.376  1.00 54.96           N  
ATOM   2522 HH21 ARG B  72       5.667   5.082  14.487  1.00 54.96           H  
ATOM   2523 HH22 ARG B  72       4.305   3.995  14.276  1.00 54.96           H  
ATOM   2524  CZ  ARG B  72       6.092   3.116  14.362  1.00 54.96           C  
ATOM   2525  N   GLY B  73       7.860  -4.255  12.159  1.00 54.51           N  
ATOM   2526  H   GLY B  73       8.486  -3.462  12.148  1.00 54.51           H  
ATOM   2527  CA  GLY B  73       8.394  -5.626  12.136  1.00 54.51           C  
ATOM   2528  HA2 GLY B  73       9.455  -5.592  12.383  1.00 54.51           H  
ATOM   2529  HA3 GLY B  73       7.888  -6.217  12.899  1.00 54.51           H  
ATOM   2530  C   GLY B  73       8.231  -6.349  10.787  1.00 54.51           C  
ATOM   2531  O   GLY B  73       9.215  -6.912  10.300  1.00 54.51           O  
ATOM   2532  N   GLN B  74       7.098  -6.200  10.077  1.00 51.02           N  
ATOM   2533  H   GLN B  74       6.315  -5.718  10.495  1.00 51.02           H  
ATOM   2534  CA  GLN B  74       7.146  -6.317   8.608  1.00 51.02           C  
ATOM   2535  HA  GLN B  74       7.694  -7.230   8.375  1.00 51.02           H  
ATOM   2536  C   GLN B  74       7.975  -5.180   7.995  1.00 51.02           C  
ATOM   2537  CB  GLN B  74       5.777  -6.449   7.910  1.00 51.02           C  
ATOM   2538  HB2 GLN B  74       5.109  -5.647   8.227  1.00 51.02           H  
ATOM   2539  HB3 GLN B  74       5.930  -6.334   6.837  1.00 51.02           H  
ATOM   2540  O   GLN B  74       8.237  -5.231   6.805  1.00 51.02           O  
ATOM   2541  CG  GLN B  74       5.095  -7.807   8.118  1.00 51.02           C  
ATOM   2542  HG2 GLN B  74       4.724  -7.884   9.140  1.00 51.02           H  
ATOM   2543  HG3 GLN B  74       5.828  -8.598   7.959  1.00 51.02           H  
ATOM   2544  CD  GLN B  74       3.931  -8.014   7.144  1.00 51.02           C  
ATOM   2545  NE2 GLN B  74       3.891  -9.107   6.415  1.00 51.02           N  
ATOM   2546 HE21 GLN B  74       3.102  -9.180   5.789  1.00 51.02           H  
ATOM   2547 HE22 GLN B  74       4.641  -9.783   6.435  1.00 51.02           H  
ATOM   2548  OE1 GLN B  74       3.040  -7.200   6.999  1.00 51.02           O  
ATOM   2549  N   GLU B  75       8.497  -4.229   8.783  1.00 48.91           N  
ATOM   2550  H   GLU B  75       8.159  -4.157   9.732  1.00 48.91           H  
ATOM   2551  CA  GLU B  75       9.497  -3.256   8.335  1.00 48.91           C  
ATOM   2552  HA  GLU B  75       9.168  -2.964   7.337  1.00 48.91           H  
ATOM   2553  C   GLU B  75      10.917  -3.802   8.146  1.00 48.91           C  
ATOM   2554  CB  GLU B  75       9.480  -1.997   9.200  1.00 48.91           C  
ATOM   2555  HB2 GLU B  75       8.452  -1.785   9.496  1.00 48.91           H  
ATOM   2556  HB3 GLU B  75       9.846  -1.154   8.615  1.00 48.91           H  
ATOM   2557  O   GLU B  75      11.659  -3.331   7.295  1.00 48.91           O  
ATOM   2558  CG  GLU B  75      10.368  -2.157  10.436  1.00 48.91           C  
ATOM   2559  HG2 GLU B  75      10.269  -3.170  10.826  1.00 48.91           H  
ATOM   2560  HG3 GLU B  75      11.411  -1.993  10.167  1.00 48.91           H  
ATOM   2561  CD  GLU B  75       9.931  -1.174  11.506  1.00 48.91           C  
ATOM   2562  OE1 GLU B  75       9.083  -1.620  12.308  1.00 48.91           O  
ATOM   2563  OE2 GLU B  75      10.374  -0.008  11.490  1.00 48.91           O  
ATOM   2564  N   ASN B  76      11.277  -4.882   8.834  1.00 47.36           N  
ATOM   2565  H   ASN B  76      10.657  -5.241   9.546  1.00 47.36           H  
ATOM   2566  CA  ASN B  76      12.509  -5.605   8.508  1.00 47.36           C  
ATOM   2567  HA  ASN B  76      13.305  -4.892   8.296  1.00 47.36           H  
ATOM   2568  C   ASN B  76      12.306  -6.453   7.249  1.00 47.36           C  
ATOM   2569  CB  ASN B  76      12.908  -6.437   9.727  1.00 47.36           C  
ATOM   2570  HB2 ASN B  76      13.809  -7.007   9.500  1.00 47.36           H  
ATOM   2571  HB3 ASN B  76      12.106  -7.132   9.977  1.00 47.36           H  
ATOM   2572  O   ASN B  76      13.233  -6.696   6.476  1.00 47.36           O  
ATOM   2573  CG  ASN B  76      13.203  -5.552  10.924  1.00 47.36           C  
ATOM   2574  ND2 ASN B  76      12.978  -6.037  12.120  1.00 47.36           N  
ATOM   2575 HD21 ASN B  76      13.160  -5.399  12.882  1.00 47.36           H  
ATOM   2576 HD22 ASN B  76      12.601  -6.965  12.250  1.00 47.36           H  
ATOM   2577  OD1 ASN B  76      13.637  -4.422  10.814  1.00 47.36           O  
ATOM   2578  N   GLN B  77      11.050  -6.845   7.015  1.00 45.46           N  
ATOM   2579  H   GLN B  77      10.346  -6.596   7.695  1.00 45.46           H  
ATOM   2580  CA  GLN B  77      10.606  -7.264   5.702  1.00 45.46           C  
ATOM   2581  HA  GLN B  77      11.396  -7.867   5.255  1.00 45.46           H  
ATOM   2582  C   GLN B  77      10.413  -6.080   4.757  1.00 45.46           C  
ATOM   2583  CB  GLN B  77       9.359  -8.155   5.779  1.00 45.46           C  
ATOM   2584  HB2 GLN B  77       8.975  -8.325   4.774  1.00 45.46           H  
ATOM   2585  HB3 GLN B  77       8.578  -7.666   6.361  1.00 45.46           H  
ATOM   2586  O   GLN B  77      10.430  -6.400   3.582  1.00 45.46           O  
ATOM   2587  CG  GLN B  77       9.685  -9.514   6.405  1.00 45.46           C  
ATOM   2588  HG2 GLN B  77      10.167  -9.372   7.373  1.00 45.46           H  
ATOM   2589  HG3 GLN B  77      10.370 -10.061   5.756  1.00 45.46           H  
ATOM   2590  CD  GLN B  77       8.424 -10.342   6.596  1.00 45.46           C  
ATOM   2591  NE2 GLN B  77       7.946 -10.494   7.812  1.00 45.46           N  
ATOM   2592 HE21 GLN B  77       8.410 -10.081   8.608  1.00 45.46           H  
ATOM   2593 HE22 GLN B  77       7.143 -11.101   7.900  1.00 45.46           H  
ATOM   2594  OE1 GLN B  77       7.834 -10.855   5.664  1.00 45.46           O  
ATOM   2595  N   LEU B  78      10.362  -4.794   5.197  1.00 45.19           N  
ATOM   2596  H   LEU B  78      10.362  -4.663   6.199  1.00 45.19           H  
ATOM   2597  CA  LEU B  78      10.357  -3.540   4.403  1.00 45.19           C  
ATOM   2598  HA  LEU B  78       9.651  -3.734   3.596  1.00 45.19           H  
ATOM   2599  C   LEU B  78      11.682  -3.327   3.695  1.00 45.19           C  
ATOM   2600  CB  LEU B  78       9.766  -2.246   5.025  1.00 45.19           C  
ATOM   2601  HB2 LEU B  78      10.245  -1.997   5.972  1.00 45.19           H  
ATOM   2602  HB3 LEU B  78      10.047  -1.408   4.387  1.00 45.19           H  
ATOM   2603  O   LEU B  78      12.366  -2.310   3.784  1.00 45.19           O  
ATOM   2604  CG  LEU B  78       8.222  -2.239   5.122  1.00 45.19           C  
ATOM   2605  HG  LEU B  78       7.860  -3.259   5.253  1.00 45.19           H  
ATOM   2606  CD1 LEU B  78       7.655  -1.345   6.239  1.00 45.19           C  
ATOM   2607 HD11 LEU B  78       8.405  -0.623   6.564  1.00 45.19           H  
ATOM   2608 HD12 LEU B  78       7.338  -1.955   7.085  1.00 45.19           H  
ATOM   2609 HD13 LEU B  78       6.778  -0.788   5.912  1.00 45.19           H  
ATOM   2610  CD2 LEU B  78       7.647  -1.688   3.828  1.00 45.19           C  
ATOM   2611 HD21 LEU B  78       8.297  -1.927   2.986  1.00 45.19           H  
ATOM   2612 HD22 LEU B  78       6.656  -2.108   3.659  1.00 45.19           H  
ATOM   2613 HD23 LEU B  78       7.604  -0.600   3.890  1.00 45.19           H  
ATOM   2614  N   VAL B  79      11.970  -4.323   2.871  1.00 45.27           N  
ATOM   2615  H   VAL B  79      11.656  -5.212   3.234  1.00 45.27           H  
ATOM   2616  CA  VAL B  79      11.525  -4.186   1.496  1.00 45.27           C  
ATOM   2617  HA  VAL B  79      12.256  -4.796   0.965  1.00 45.27           H  
ATOM   2618  C   VAL B  79      11.848  -2.774   0.969  1.00 45.27           C  
ATOM   2619  CB  VAL B  79      10.105  -4.841   1.133  1.00 45.27           C  
ATOM   2620  HB  VAL B  79       9.895  -4.331   0.193  1.00 45.27           H  
ATOM   2621  O   VAL B  79      10.985  -1.953   1.036  1.00 45.27           O  
ATOM   2622  CG1 VAL B  79      10.134  -6.330   0.740  1.00 45.27           C  
ATOM   2623 HG11 VAL B  79      10.977  -6.834   1.211  1.00 45.27           H  
ATOM   2624 HG12 VAL B  79      10.148  -6.419  -0.347  1.00 45.27           H  
ATOM   2625 HG13 VAL B  79       9.250  -6.877   1.069  1.00 45.27           H  
ATOM   2626  CG2 VAL B  79       8.691  -4.726   1.764  1.00 45.27           C  
ATOM   2627 HG21 VAL B  79       8.551  -5.371   2.631  1.00 45.27           H  
ATOM   2628 HG22 VAL B  79       8.429  -3.710   2.057  1.00 45.27           H  
ATOM   2629 HG23 VAL B  79       7.946  -5.017   1.024  1.00 45.27           H  
ATOM   2630  N   ALA B  80      13.060  -2.409   0.523  1.00 45.17           N  
ATOM   2631  H   ALA B  80      13.745  -3.137   0.378  1.00 45.17           H  
ATOM   2632  CA  ALA B  80      13.437  -1.036   0.143  1.00 45.17           C  
ATOM   2633  HA  ALA B  80      13.206  -0.397   0.995  1.00 45.17           H  
ATOM   2634  C   ALA B  80      12.702  -0.474  -1.089  1.00 45.17           C  
ATOM   2635  CB  ALA B  80      14.944  -0.964  -0.109  1.00 45.17           C  
ATOM   2636  HB1 ALA B  80      15.484  -1.415   0.724  1.00 45.17           H  
ATOM   2637  HB2 ALA B  80      15.169  -1.491  -1.036  1.00 45.17           H  
ATOM   2638  HB3 ALA B  80      15.252   0.077  -0.211  1.00 45.17           H  
ATOM   2639  O   ALA B  80      12.481  -1.183  -2.068  1.00 45.17           O  
ATOM   2640  N   LEU B  81      12.422   0.833  -1.042  1.00 44.40           N  
ATOM   2641  H   LEU B  81      12.684   1.316  -0.194  1.00 44.40           H  
ATOM   2642  CA  LEU B  81      11.728   1.639  -2.052  1.00 44.40           C  
ATOM   2643  HA  LEU B  81      10.786   1.153  -2.307  1.00 44.40           H  
ATOM   2644  C   LEU B  81      12.547   1.785  -3.349  1.00 44.40           C  
ATOM   2645  CB  LEU B  81      11.464   3.039  -1.427  1.00 44.40           C  
ATOM   2646  HB2 LEU B  81      11.185   3.757  -2.198  1.00 44.40           H  
ATOM   2647  HB3 LEU B  81      12.404   3.400  -1.011  1.00 44.40           H  
ATOM   2648  O   LEU B  81      13.320   2.732  -3.485  1.00 44.40           O  
ATOM   2649  CG  LEU B  81      10.403   3.083  -0.319  1.00 44.40           C  
ATOM   2650  HG  LEU B  81      10.688   2.334   0.419  1.00 44.40           H  
ATOM   2651  CD1 LEU B  81      10.424   4.423   0.411  1.00 44.40           C  
ATOM   2652 HD11 LEU B  81      11.423   4.610   0.805  1.00 44.40           H  
ATOM   2653 HD12 LEU B  81      10.156   5.233  -0.267  1.00 44.40           H  
ATOM   2654 HD13 LEU B  81       9.729   4.396   1.250  1.00 44.40           H  
ATOM   2655  CD2 LEU B  81       8.978   2.855  -0.843  1.00 44.40           C  
ATOM   2656 HD21 LEU B  81       8.532   3.810  -1.119  1.00 44.40           H  
ATOM   2657 HD22 LEU B  81       8.316   2.448  -0.078  1.00 44.40           H  
ATOM   2658 HD23 LEU B  81       8.968   2.149  -1.673  1.00 44.40           H  
ATOM   2659  N   ILE B  82      12.362   0.893  -4.326  1.00 52.01           N  
ATOM   2660  H   ILE B  82      11.731   0.123  -4.158  1.00 52.01           H  
ATOM   2661  CA  ILE B  82      12.878   1.088  -5.697  1.00 52.01           C  
ATOM   2662  HA  ILE B  82      13.481   1.996  -5.703  1.00 52.01           H  
ATOM   2663  C   ILE B  82      11.711   1.306  -6.657  1.00 52.01           C  
ATOM   2664  CB  ILE B  82      13.814  -0.045  -6.168  1.00 52.01           C  
ATOM   2665  HB  ILE B  82      14.307   0.311  -7.073  1.00 52.01           H  
ATOM   2666  O   ILE B  82      10.691   0.648  -6.466  1.00 52.01           O  
ATOM   2667  CG1 ILE B  82      13.065  -1.344  -6.533  1.00 52.01           C  
ATOM   2668 HG12 ILE B  82      12.526  -1.689  -5.651  1.00 52.01           H  
ATOM   2669 HG13 ILE B  82      12.319  -1.137  -7.301  1.00 52.01           H  
ATOM   2670  CG2 ILE B  82      14.902  -0.264  -5.098  1.00 52.01           C  
ATOM   2671 HG21 ILE B  82      14.470  -0.763  -4.231  1.00 52.01           H  
ATOM   2672 HG22 ILE B  82      15.720  -0.871  -5.486  1.00 52.01           H  
ATOM   2673 HG23 ILE B  82      15.305   0.698  -4.779  1.00 52.01           H  
ATOM   2674  CD1 ILE B  82      13.965  -2.456  -7.095  1.00 52.01           C  
ATOM   2675 HD11 ILE B  82      13.450  -3.414  -7.028  1.00 52.01           H  
ATOM   2676 HD12 ILE B  82      14.196  -2.254  -8.141  1.00 52.01           H  
ATOM   2677 HD13 ILE B  82      14.910  -2.530  -6.558  1.00 52.01           H  
ATOM   2678  N   PRO B  83      11.815   2.189  -7.671  1.00 51.89           N  
ATOM   2679  CA  PRO B  83      10.706   2.482  -8.577  1.00 51.89           C  
ATOM   2680  HA  PRO B  83      10.029   3.130  -8.020  1.00 51.89           H  
ATOM   2681  C   PRO B  83      10.000   1.213  -9.084  1.00 51.89           C  
ATOM   2682  CB  PRO B  83      11.306   3.307  -9.715  1.00 51.89           C  
ATOM   2683  HB2 PRO B  83      11.739   2.654 -10.473  1.00 51.89           H  
ATOM   2684  HB3 PRO B  83      10.572   3.979 -10.157  1.00 51.89           H  
ATOM   2685  O   PRO B  83      10.691   0.236  -9.338  1.00 51.89           O  
ATOM   2686  CG  PRO B  83      12.417   4.071  -8.997  1.00 51.89           C  
ATOM   2687  HG2 PRO B  83      11.991   4.930  -8.479  1.00 51.89           H  
ATOM   2688  HG3 PRO B  83      13.199   4.389  -9.686  1.00 51.89           H  
ATOM   2689  CD  PRO B  83      12.939   3.063  -7.972  1.00 51.89           C  
ATOM   2690  HD2 PRO B  83      13.284   3.593  -7.085  1.00 51.89           H  
ATOM   2691  HD3 PRO B  83      13.751   2.479  -8.406  1.00 51.89           H  
ATOM   2692  N   TYR B  84       8.676   1.162  -9.275  1.00 56.76           N  
ATOM   2693  H   TYR B  84       8.118   1.976  -9.058  1.00 56.76           H  
ATOM   2694  CA  TYR B  84       8.029  -0.056  -9.808  1.00 56.76           C  
ATOM   2695  HA  TYR B  84       8.355  -0.888  -9.185  1.00 56.76           H  
ATOM   2696  C   TYR B  84       8.485  -0.355 -11.254  1.00 56.76           C  
ATOM   2697  CB  TYR B  84       6.504  -0.008  -9.662  1.00 56.76           C  
ATOM   2698  HB2 TYR B  84       6.085   0.670 -10.406  1.00 56.76           H  
ATOM   2699  HB3 TYR B  84       6.260   0.373  -8.671  1.00 56.76           H  
ATOM   2700  O   TYR B  84       8.526  -1.502 -11.698  1.00 56.76           O  
ATOM   2701  CG  TYR B  84       5.849  -1.368  -9.820  1.00 56.76           C  
ATOM   2702  CD1 TYR B  84       5.364  -1.782 -11.075  1.00 56.76           C  
ATOM   2703  HD1 TYR B  84       5.434  -1.119 -11.925  1.00 56.76           H  
ATOM   2704  CD2 TYR B  84       5.753  -2.235  -8.714  1.00 56.76           C  
ATOM   2705  HD2 TYR B  84       6.086  -1.898  -7.743  1.00 56.76           H  
ATOM   2706  CE1 TYR B  84       4.795  -3.061 -11.226  1.00 56.76           C  
ATOM   2707  HE1 TYR B  84       4.411  -3.378 -12.184  1.00 56.76           H  
ATOM   2708  CE2 TYR B  84       5.220  -3.528  -8.868  1.00 56.76           C  
ATOM   2709  HE2 TYR B  84       5.176  -4.201  -8.024  1.00 56.76           H  
ATOM   2710  OH  TYR B  84       4.171  -5.170 -10.269  1.00 56.76           O  
ATOM   2711  HH  TYR B  84       4.122  -5.644  -9.436  1.00 56.76           H  
ATOM   2712  CZ  TYR B  84       4.724  -3.937 -10.124  1.00 56.76           C  
ATOM   2713  N   SER B  85       8.943   0.685 -11.951  1.00 57.05           N  
ATOM   2714  H   SER B  85       8.844   1.600 -11.534  1.00 57.05           H  
ATOM   2715  CA  SER B  85       9.666   0.635 -13.224  1.00 57.05           C  
ATOM   2716  HA  SER B  85       9.204  -0.126 -13.853  1.00 57.05           H  
ATOM   2717  C   SER B  85      11.158   0.274 -13.109  1.00 57.05           C  
ATOM   2718  CB  SER B  85       9.492   1.987 -13.917  1.00 57.05           C  
ATOM   2719  HB2 SER B  85      10.069   2.013 -14.842  1.00 57.05           H  
ATOM   2720  HB3 SER B  85       8.438   2.115 -14.164  1.00 57.05           H  
ATOM   2721  O   SER B  85      11.850   0.187 -14.127  1.00 57.05           O  
ATOM   2722  OG  SER B  85       9.895   3.049 -13.071  1.00 57.05           O  
ATOM   2723  HG  SER B  85       9.468   3.837 -13.416  1.00 57.05           H  
ATOM   2724  N   ASP B  86      11.690   0.043 -11.904  1.00 54.94           N  
ATOM   2725  H   ASP B  86      11.094   0.088 -11.090  1.00 54.94           H  
ATOM   2726  CA  ASP B  86      13.095  -0.289 -11.696  1.00 54.94           C  
ATOM   2727  HA  ASP B  86      13.679   0.506 -12.159  1.00 54.94           H  
ATOM   2728  C   ASP B  86      13.427  -1.608 -12.401  1.00 54.94           C  
ATOM   2729  CB  ASP B  86      13.475  -0.303 -10.208  1.00 54.94           C  
ATOM   2730  HB2 ASP B  86      12.949  -1.119  -9.713  1.00 54.94           H  
ATOM   2731  HB3 ASP B  86      13.161   0.641  -9.762  1.00 54.94           H  
ATOM   2732  O   ASP B  86      12.895  -2.686 -12.130  1.00 54.94           O  
ATOM   2733  CG  ASP B  86      14.980  -0.452  -9.977  1.00 54.94           C  
ATOM   2734  OD1 ASP B  86      15.581  -1.442 -10.442  1.00 54.94           O  
ATOM   2735  OD2 ASP B  86      15.596   0.398  -9.304  1.00 54.94           O  
ATOM   2736  N   GLN B  87      14.372  -1.513 -13.326  1.00 54.88           N  
ATOM   2737  H   GLN B  87      14.685  -0.575 -13.536  1.00 54.88           H  
ATOM   2738  CA  GLN B  87      14.885  -2.605 -14.144  1.00 54.88           C  
ATOM   2739  HA  GLN B  87      14.062  -2.963 -14.762  1.00 54.88           H  
ATOM   2740  C   GLN B  87      15.398  -3.825 -13.351  1.00 54.88           C  
ATOM   2741  CB  GLN B  87      15.962  -2.029 -15.078  1.00 54.88           C  
ATOM   2742  HB2 GLN B  87      15.467  -1.460 -15.865  1.00 54.88           H  
ATOM   2743  HB3 GLN B  87      16.495  -2.855 -15.550  1.00 54.88           H  
ATOM   2744  O   GLN B  87      15.548  -4.900 -13.935  1.00 54.88           O  
ATOM   2745  CG  GLN B  87      16.968  -1.093 -14.374  1.00 54.88           C  
ATOM   2746  HG2 GLN B  87      16.455  -0.210 -13.993  1.00 54.88           H  
ATOM   2747  HG3 GLN B  87      17.428  -1.611 -13.533  1.00 54.88           H  
ATOM   2748  CD  GLN B  87      18.074  -0.622 -15.308  1.00 54.88           C  
ATOM   2749  NE2 GLN B  87      18.510   0.613 -15.201  1.00 54.88           N  
ATOM   2750 HE21 GLN B  87      19.220   0.901 -15.859  1.00 54.88           H  
ATOM   2751 HE22 GLN B  87      18.097   1.260 -14.544  1.00 54.88           H  
ATOM   2752  OE1 GLN B  87      18.579  -1.367 -16.131  1.00 54.88           O  
ATOM   2753  N   ARG B  88      15.642  -3.696 -12.040  1.00 53.62           N  
ATOM   2754  H   ARG B  88      15.500  -2.785 -11.628  1.00 53.62           H  
ATOM   2755  CA  ARG B  88      15.954  -4.796 -11.119  1.00 53.62           C  
ATOM   2756  HA  ARG B  88      16.580  -5.525 -11.634  1.00 53.62           H  
ATOM   2757  C   ARG B  88      14.701  -5.548 -10.659  1.00 53.62           C  
ATOM   2758  CB  ARG B  88      16.706  -4.249  -9.895  1.00 53.62           C  
ATOM   2759  HB2 ARG B  88      16.024  -3.635  -9.307  1.00 53.62           H  
ATOM   2760  HB3 ARG B  88      16.993  -5.102  -9.280  1.00 53.62           H  
ATOM   2761  O   ARG B  88      14.797  -6.753 -10.438  1.00 53.62           O  
ATOM   2762  CG  ARG B  88      17.982  -3.446 -10.212  1.00 53.62           C  
ATOM   2763  HG2 ARG B  88      18.727  -4.131 -10.616  1.00 53.62           H  
ATOM   2764  HG3 ARG B  88      17.793  -2.672 -10.955  1.00 53.62           H  
ATOM   2765  CD  ARG B  88      18.544  -2.790  -8.944  1.00 53.62           C  
ATOM   2766  HD2 ARG B  88      18.502  -3.515  -8.131  1.00 53.62           H  
ATOM   2767  HD3 ARG B  88      19.586  -2.522  -9.123  1.00 53.62           H  
ATOM   2768  NE  ARG B  88      17.805  -1.577  -8.552  1.00 53.62           N  
ATOM   2769  HE  ARG B  88      17.050  -1.269  -9.148  1.00 53.62           H  
ATOM   2770  NH1 ARG B  88      18.943  -1.157  -6.600  1.00 53.62           N  
ATOM   2771 HH11 ARG B  88      19.095  -0.561  -5.798  1.00 53.62           H  
ATOM   2772 HH12 ARG B  88      19.399  -2.055  -6.677  1.00 53.62           H  
ATOM   2773  NH2 ARG B  88      17.406   0.286  -7.323  1.00 53.62           N  
ATOM   2774 HH21 ARG B  88      16.701   0.514  -8.010  1.00 53.62           H  
ATOM   2775 HH22 ARG B  88      17.522   0.876  -6.511  1.00 53.62           H  
ATOM   2776  CZ  ARG B  88      18.053  -0.823  -7.496  1.00 53.62           C  
ATOM   2777  N   LEU B  89      13.542  -4.890 -10.533  1.00 48.23           N  
ATOM   2778  H   LEU B  89      13.512  -3.911 -10.781  1.00 48.23           H  
ATOM   2779  CA  LEU B  89      12.270  -5.553 -10.203  1.00 48.23           C  
ATOM   2780  HA  LEU B  89      12.383  -6.090  -9.262  1.00 48.23           H  
ATOM   2781  C   LEU B  89      11.857  -6.564 -11.245  1.00 48.23           C  
ATOM   2782  CB  LEU B  89      11.098  -4.571 -10.110  1.00 48.23           C  
ATOM   2783  HB2 LEU B  89      10.162  -5.129 -10.075  1.00 48.23           H  
ATOM   2784  HB3 LEU B  89      11.067  -3.953 -11.007  1.00 48.23           H  
ATOM   2785  O   LEU B  89      11.301  -7.598 -10.873  1.00 48.23           O  
ATOM   2786  CG  LEU B  89      11.154  -3.688  -8.879  1.00 48.23           C  
ATOM   2787  HG  LEU B  89      12.111  -3.165  -8.863  1.00 48.23           H  
ATOM   2788  CD1 LEU B  89      10.046  -2.677  -8.976  1.00 48.23           C  
ATOM   2789 HD11 LEU B  89       9.066  -3.153  -8.935  1.00 48.23           H  
ATOM   2790 HD12 LEU B  89      10.159  -1.943  -8.178  1.00 48.23           H  
ATOM   2791 HD13 LEU B  89      10.155  -2.152  -9.925  1.00 48.23           H  
ATOM   2792  CD2 LEU B  89      10.957  -4.488  -7.600  1.00 48.23           C  
ATOM   2793 HD21 LEU B  89      11.004  -3.797  -6.758  1.00 48.23           H  
ATOM   2794 HD22 LEU B  89       9.991  -4.992  -7.604  1.00 48.23           H  
ATOM   2795 HD23 LEU B  89      11.765  -5.212  -7.496  1.00 48.23           H  
ATOM   2796  N   ARG B  90      12.158  -6.269 -12.519  1.00 48.50           N  
ATOM   2797  H   ARG B  90      12.577  -5.365 -12.686  1.00 48.50           H  
ATOM   2798  CA  ARG B  90      11.966  -7.195 -13.634  1.00 48.50           C  
ATOM   2799  HA  ARG B  90      10.900  -7.240 -13.859  1.00 48.50           H  
ATOM   2800  C   ARG B  90      12.477  -8.564 -13.188  1.00 48.50           C  
ATOM   2801  CB  ARG B  90      12.735  -6.739 -14.880  1.00 48.50           C  
ATOM   2802  HB2 ARG B  90      13.799  -6.674 -14.649  1.00 48.50           H  
ATOM   2803  HB3 ARG B  90      12.603  -7.496 -15.653  1.00 48.50           H  
ATOM   2804  O   ARG B  90      13.681  -8.681 -12.936  1.00 48.50           O  
ATOM   2805  CG  ARG B  90      12.253  -5.383 -15.414  1.00 48.50           C  
ATOM   2806  HG2 ARG B  90      11.181  -5.419 -15.605  1.00 48.50           H  
ATOM   2807  HG3 ARG B  90      12.442  -4.613 -14.667  1.00 48.50           H  
ATOM   2808  CD  ARG B  90      12.990  -5.006 -16.705  1.00 48.50           C  
ATOM   2809  HD2 ARG B  90      12.736  -3.976 -16.952  1.00 48.50           H  
ATOM   2810  HD3 ARG B  90      14.064  -5.064 -16.524  1.00 48.50           H  
ATOM   2811  NE  ARG B  90      12.604  -5.882 -17.833  1.00 48.50           N  
ATOM   2812  HE  ARG B  90      11.764  -6.427 -17.702  1.00 48.50           H  
ATOM   2813  NH1 ARG B  90      14.231  -5.228 -19.313  1.00 48.50           N  
ATOM   2814 HH11 ARG B  90      14.615  -5.223 -20.247  1.00 48.50           H  
ATOM   2815 HH12 ARG B  90      14.575  -4.578 -18.621  1.00 48.50           H  
ATOM   2816  NH2 ARG B  90      12.691  -6.711 -19.952  1.00 48.50           N  
ATOM   2817 HH21 ARG B  90      13.086  -6.691 -20.881  1.00 48.50           H  
ATOM   2818 HH22 ARG B  90      11.830  -7.214 -19.788  1.00 48.50           H  
ATOM   2819  CZ  ARG B  90      13.178  -5.939 -19.021  1.00 48.50           C  
ATOM   2820  N   PRO B  91      11.606  -9.582 -13.060  1.00 44.88           N  
ATOM   2821  CA  PRO B  91      12.020 -10.875 -12.556  1.00 44.88           C  
ATOM   2822  HA  PRO B  91      12.476 -10.766 -11.572  1.00 44.88           H  
ATOM   2823  C   PRO B  91      13.043 -11.438 -13.534  1.00 44.88           C  
ATOM   2824  CB  PRO B  91      10.745 -11.716 -12.424  1.00 44.88           C  
ATOM   2825  HB2 PRO B  91      10.356 -11.620 -11.410  1.00 44.88           H  
ATOM   2826  HB3 PRO B  91      10.913 -12.766 -12.665  1.00 44.88           H  
ATOM   2827  O   PRO B  91      12.719 -11.893 -14.634  1.00 44.88           O  
ATOM   2828  CG  PRO B  91       9.773 -11.055 -13.400  1.00 44.88           C  
ATOM   2829  HG2 PRO B  91       9.938 -11.445 -14.405  1.00 44.88           H  
ATOM   2830  HG3 PRO B  91       8.736 -11.199 -13.099  1.00 44.88           H  
ATOM   2831  CD  PRO B  91      10.179  -9.584 -13.346  1.00 44.88           C  
ATOM   2832  HD2 PRO B  91       9.646  -9.083 -12.537  1.00 44.88           H  
ATOM   2833  HD3 PRO B  91       9.954  -9.108 -14.300  1.00 44.88           H  
ATOM   2834  N   ARG B  92      14.319 -11.370 -13.145  1.00 45.48           N  
ATOM   2835  H   ARG B  92      14.519 -10.888 -12.280  1.00 45.48           H  
ATOM   2836  CA  ARG B  92      15.358 -12.140 -13.811  1.00 45.48           C  
ATOM   2837  HA  ARG B  92      15.382 -11.879 -14.869  1.00 45.48           H  
ATOM   2838  C   ARG B  92      14.913 -13.583 -13.664  1.00 45.48           C  
ATOM   2839  CB  ARG B  92      16.731 -11.910 -13.165  1.00 45.48           C  
ATOM   2840  HB2 ARG B  92      16.663 -12.095 -12.093  1.00 45.48           H  
ATOM   2841  HB3 ARG B  92      17.432 -12.628 -13.590  1.00 45.48           H  
ATOM   2842  O   ARG B  92      14.694 -14.021 -12.540  1.00 45.48           O  
ATOM   2843  CG  ARG B  92      17.253 -10.484 -13.406  1.00 45.48           C  
ATOM   2844  HG2 ARG B  92      17.310 -10.290 -14.477  1.00 45.48           H  
ATOM   2845  HG3 ARG B  92      16.559  -9.768 -12.964  1.00 45.48           H  
ATOM   2846  CD  ARG B  92      18.634 -10.270 -12.771  1.00 45.48           C  
ATOM   2847  HD2 ARG B  92      18.559 -10.504 -11.709  1.00 45.48           H  
ATOM   2848  HD3 ARG B  92      18.898  -9.217 -12.874  1.00 45.48           H  
ATOM   2849  NE  ARG B  92      19.679 -11.103 -13.407  1.00 45.48           N  
ATOM   2850  HE  ARG B  92      19.429 -11.543 -14.281  1.00 45.48           H  
ATOM   2851  NH1 ARG B  92      21.279 -10.913 -11.768  1.00 45.48           N  
ATOM   2852 HH11 ARG B  92      22.145 -11.234 -11.359  1.00 45.48           H  
ATOM   2853 HH12 ARG B  92      20.619 -10.400 -11.200  1.00 45.48           H  
ATOM   2854  NH2 ARG B  92      21.674 -12.193 -13.552  1.00 45.48           N  
ATOM   2855 HH21 ARG B  92      22.539 -12.494 -13.126  1.00 45.48           H  
ATOM   2856 HH22 ARG B  92      21.373 -12.637 -14.407  1.00 45.48           H  
ATOM   2857  CZ  ARG B  92      20.868 -11.395 -12.909  1.00 45.48           C  
ATOM   2858  N   ARG B  93      14.783 -14.297 -14.784  1.00 39.41           N  
ATOM   2859  H   ARG B  93      14.887 -13.818 -15.667  1.00 39.41           H  
ATOM   2860  CA  ARG B  93      14.603 -15.750 -14.780  1.00 39.41           C  
ATOM   2861  HA  ARG B  93      13.713 -16.017 -14.212  1.00 39.41           H  
ATOM   2862  C   ARG B  93      15.810 -16.354 -14.061  1.00 39.41           C  
ATOM   2863  CB  ARG B  93      14.471 -16.291 -16.217  1.00 39.41           C  
ATOM   2864  HB2 ARG B  93      14.470 -17.380 -16.172  1.00 39.41           H  
ATOM   2865  HB3 ARG B  93      15.342 -15.981 -16.795  1.00 39.41           H  
ATOM   2866  O   ARG B  93      16.861 -16.542 -14.671  1.00 39.41           O  
ATOM   2867  CG  ARG B  93      13.196 -15.836 -16.948  1.00 39.41           C  
ATOM   2868  HG2 ARG B  93      13.156 -14.747 -16.976  1.00 39.41           H  
ATOM   2869  HG3 ARG B  93      12.321 -16.211 -16.417  1.00 39.41           H  
ATOM   2870  CD  ARG B  93      13.202 -16.378 -18.386  1.00 39.41           C  
ATOM   2871  HD2 ARG B  93      13.214 -17.468 -18.350  1.00 39.41           H  
ATOM   2872  HD3 ARG B  93      14.118 -16.041 -18.872  1.00 39.41           H  
ATOM   2873  NE  ARG B  93      12.020 -15.932 -19.154  1.00 39.41           N  
ATOM   2874  HE  ARG B  93      11.153 -15.870 -18.640  1.00 39.41           H  
ATOM   2875  NH1 ARG B  93      12.998 -15.754 -21.235  1.00 39.41           N  
ATOM   2876 HH11 ARG B  93      13.870 -16.091 -20.852  1.00 39.41           H  
ATOM   2877 HH12 ARG B  93      12.902 -15.602 -22.229  1.00 39.41           H  
ATOM   2878  NH2 ARG B  93      10.826 -15.329 -21.000  1.00 39.41           N  
ATOM   2879 HH21 ARG B  93       9.980 -15.302 -20.450  1.00 39.41           H  
ATOM   2880 HH22 ARG B  93      10.764 -15.170 -21.996  1.00 39.41           H  
ATOM   2881  CZ  ARG B  93      11.957 -15.674 -20.452  1.00 39.41           C  
ATOM   2882  N   THR B  94      15.685 -16.568 -12.756  1.00 30.78           N  
ATOM   2883  H   THR B  94      14.843 -16.264 -12.290  1.00 30.78           H  
ATOM   2884  CA  THR B  94      16.530 -17.494 -12.015  1.00 30.78           C  
ATOM   2885  HA  THR B  94      17.583 -17.258 -12.170  1.00 30.78           H  
ATOM   2886  C   THR B  94      16.232 -18.860 -12.604  1.00 30.78           C  
ATOM   2887  CB  THR B  94      16.227 -17.457 -10.509  1.00 30.78           C  
ATOM   2888  HB  THR B  94      16.662 -18.332 -10.024  1.00 30.78           H  
ATOM   2889  O   THR B  94      15.083 -19.301 -12.571  1.00 30.78           O  
ATOM   2890  CG2 THR B  94      16.808 -16.193  -9.872  1.00 30.78           C  
ATOM   2891 HG21 THR B  94      16.366 -15.306 -10.328  1.00 30.78           H  
ATOM   2892 HG22 THR B  94      17.890 -16.178 -10.002  1.00 30.78           H  
ATOM   2893 HG23 THR B  94      16.580 -16.196  -8.806  1.00 30.78           H  
ATOM   2894  OG1 THR B  94      14.837 -17.429 -10.286  1.00 30.78           O  
ATOM   2895  HG1 THR B  94      14.493 -18.277 -10.577  1.00 30.78           H  
ATOM   2896  N   LYS B  95      17.242 -19.430 -13.257  1.00 27.62           N  
ATOM   2897  H   LYS B  95      18.158 -19.016 -13.156  1.00 27.62           H  
ATOM   2898  CA  LYS B  95      17.208 -20.795 -13.770  1.00 27.62           C  
ATOM   2899  HA  LYS B  95      16.242 -20.997 -14.231  1.00 27.62           H  
ATOM   2900  C   LYS B  95      17.323 -21.772 -12.603  1.00 27.62           C  
ATOM   2901  CB  LYS B  95      18.341 -20.973 -14.792  1.00 27.62           C  
ATOM   2902  HB2 LYS B  95      19.297 -20.908 -14.272  1.00 27.62           H  
ATOM   2903  HB3 LYS B  95      18.286 -20.179 -15.537  1.00 27.62           H  
ATOM   2904  O   LYS B  95      18.051 -21.407 -11.653  1.00 27.62           O  
ATOM   2905  CG  LYS B  95      18.232 -22.329 -15.499  1.00 27.62           C  
ATOM   2906  HG2 LYS B  95      18.196 -23.127 -14.758  1.00 27.62           H  
ATOM   2907  HG3 LYS B  95      17.312 -22.353 -16.083  1.00 27.62           H  
ATOM   2908  CD  LYS B  95      19.429 -22.603 -16.409  1.00 27.62           C  
ATOM   2909  HD2 LYS B  95      20.340 -22.579 -15.811  1.00 27.62           H  
ATOM   2910  HD3 LYS B  95      19.479 -21.851 -17.197  1.00 27.62           H  
ATOM   2911  CE  LYS B  95      19.229 -23.999 -17.008  1.00 27.62           C  
ATOM   2912  HE2 LYS B  95      19.006 -24.686 -16.191  1.00 27.62           H  
ATOM   2913  HE3 LYS B  95      18.357 -23.979 -17.661  1.00 27.62           H  
ATOM   2914  NZ  LYS B  95      20.425 -24.472 -17.745  1.00 27.62           N  
ATOM   2915  HZ1 LYS B  95      20.259 -25.399 -18.109  1.00 27.62           H  
ATOM   2916  HZ2 LYS B  95      21.217 -24.523 -17.119  1.00 27.62           H  
ATOM   2917  HZ3 LYS B  95      20.644 -23.854 -18.513  1.00 27.62           H  
ATOM   2918  OXT LYS B  95      16.734 -22.859 -12.742  1.00 27.62           O  
TER    2919      LYS B  95                                                       
END   
