# Supplementary material for: TRIM2 E3 ligase substrate discovery reveals zinc-mediated regulation of TMEM106B in the endolysosomal pathway
Source: EMBO Rep. 2026 Jan 3;27(3):729–47. doi: 10.1038/s44319-025-00667-3 (PMC12894719; doi:10.1038/s44319-025-00667-3)
Supplement: Supplementary file 9 — Source data Fig. 3 [file 44319_2025_667_MOESM9_ESM.zip › Source_Data_Figure3/3D/relaxed_model_5_multimer_v3_pred_2.pdb]

ATOM      1  N   MET A   1     -32.277  97.848  58.901  1.00 21.31           N  
ATOM      2  H   MET A   1     -33.069  98.476  58.896  1.00 21.31           H  
ATOM      3  H2  MET A   1     -32.464  97.100  58.249  1.00 21.31           H  
ATOM      4  H3  MET A   1     -32.176  97.469  59.832  1.00 21.31           H  
ATOM      5  CA  MET A   1     -31.053  98.583  58.495  1.00 21.31           C  
ATOM      6  HA  MET A   1     -31.225  99.021  57.512  1.00 21.31           H  
ATOM      7  C   MET A   1     -29.803  97.712  58.324  1.00 21.31           C  
ATOM      8  CB  MET A   1     -30.704  99.738  59.452  1.00 21.31           C  
ATOM      9  HB2 MET A   1     -30.696  99.375  60.480  1.00 21.31           H  
ATOM     10  HB3 MET A   1     -29.703 100.099  59.218  1.00 21.31           H  
ATOM     11  O   MET A   1     -28.925  98.165  57.612  1.00 21.31           O  
ATOM     12  CG  MET A   1     -31.653 100.934  59.341  1.00 21.31           C  
ATOM     13  HG2 MET A   1     -32.637 100.635  59.702  1.00 21.31           H  
ATOM     14  HG3 MET A   1     -31.745 101.234  58.297  1.00 21.31           H  
ATOM     15  SD  MET A   1     -31.106 102.362  60.312  1.00 21.31           S  
ATOM     16  CE  MET A   1     -29.999 103.195  59.136  1.00 21.31           C  
ATOM     17  HE1 MET A   1     -29.185 102.528  58.852  1.00 21.31           H  
ATOM     18  HE2 MET A   1     -30.559 103.487  58.248  1.00 21.31           H  
ATOM     19  HE3 MET A   1     -29.586 104.088  59.603  1.00 21.31           H  
ATOM     20  N   GLY A   2     -29.643  96.566  59.008  1.00 19.28           N  
ATOM     21  H   GLY A   2     -30.401  96.173  59.547  1.00 19.28           H  
ATOM     22  CA  GLY A   2     -28.347  95.865  59.144  1.00 19.28           C  
ATOM     23  HA2 GLY A   2     -27.699  96.482  59.765  1.00 19.28           H  
ATOM     24  HA3 GLY A   2     -28.512  94.930  59.682  1.00 19.28           H  
ATOM     25  C   GLY A   2     -27.565  95.509  57.859  1.00 19.28           C  
ATOM     26  O   GLY A   2     -28.133  95.392  56.780  1.00 19.28           O  
ATOM     27  N   LYS A   3     -26.244  95.348  58.045  1.00 20.90           N  
ATOM     28  H   LYS A   3     -25.962  95.318  59.014  1.00 20.90           H  
ATOM     29  CA  LYS A   3     -25.141  95.083  57.081  1.00 20.90           C  
ATOM     30  HA  LYS A   3     -25.326  95.606  56.143  1.00 20.90           H  
ATOM     31  C   LYS A   3     -25.013  93.563  56.782  1.00 20.90           C  
ATOM     32  CB  LYS A   3     -23.826  95.589  57.740  1.00 20.90           C  
ATOM     33  HB2 LYS A   3     -23.362  94.745  58.249  1.00 20.90           H  
ATOM     34  HB3 LYS A   3     -23.141  95.911  56.956  1.00 20.90           H  
ATOM     35  O   LYS A   3     -25.668  92.797  57.476  1.00 20.90           O  
ATOM     36  CG  LYS A   3     -23.909  96.743  58.766  1.00 20.90           C  
ATOM     37  HG2 LYS A   3     -24.524  96.437  59.612  1.00 20.90           H  
ATOM     38  HG3 LYS A   3     -24.351  97.622  58.298  1.00 20.90           H  
ATOM     39  CD  LYS A   3     -22.506  97.086  59.303  1.00 20.90           C  
ATOM     40  HD2 LYS A   3     -22.008  96.158  59.583  1.00 20.90           H  
ATOM     41  HD3 LYS A   3     -21.914  97.553  58.516  1.00 20.90           H  
ATOM     42  CE  LYS A   3     -22.535  97.981  60.552  1.00 20.90           C  
ATOM     43  HE2 LYS A   3     -21.534  97.989  60.983  1.00 20.90           H  
ATOM     44  HE3 LYS A   3     -23.200  97.531  61.289  1.00 20.90           H  
ATOM     45  NZ  LYS A   3     -22.955  99.374  60.253  1.00 20.90           N  
ATOM     46  HZ1 LYS A   3     -23.878  99.392  59.843  1.00 20.90           H  
ATOM     47  HZ2 LYS A   3     -22.961  99.930  61.096  1.00 20.90           H  
ATOM     48  HZ3 LYS A   3     -22.310  99.802  59.605  1.00 20.90           H  
ATOM     49  N   SER A   4     -24.123  93.006  55.944  1.00 20.85           N  
ATOM     50  H   SER A   4     -24.062  92.011  56.109  1.00 20.85           H  
ATOM     51  CA  SER A   4     -23.460  93.382  54.669  1.00 20.85           C  
ATOM     52  HA  SER A   4     -24.206  93.765  53.973  1.00 20.85           H  
ATOM     53  C   SER A   4     -22.836  92.106  54.046  1.00 20.85           C  
ATOM     54  CB  SER A   4     -22.330  94.411  54.821  1.00 20.85           C  
ATOM     55  HB2 SER A   4     -21.914  94.374  55.828  1.00 20.85           H  
ATOM     56  HB3 SER A   4     -21.530  94.190  54.115  1.00 20.85           H  
ATOM     57  O   SER A   4     -22.606  91.127  54.747  1.00 20.85           O  
ATOM     58  OG  SER A   4     -22.826  95.700  54.518  1.00 20.85           O  
ATOM     59  HG  SER A   4     -22.105  96.246  54.196  1.00 20.85           H  
ATOM     60  N   LEU A   5     -22.531  92.125  52.742  1.00 25.19           N  
ATOM     61  H   LEU A   5     -22.693  92.991  52.249  1.00 25.19           H  
ATOM     62  CA  LEU A   5     -22.294  90.947  51.878  1.00 25.19           C  
ATOM     63  HA  LEU A   5     -22.906  90.129  52.261  1.00 25.19           H  
ATOM     64  C   LEU A   5     -20.837  90.397  51.789  1.00 25.19           C  
ATOM     65  CB  LEU A   5     -22.807  91.340  50.467  1.00 25.19           C  
ATOM     66  HB2 LEU A   5     -23.433  92.232  50.518  1.00 25.19           H  
ATOM     67  HB3 LEU A   5     -21.955  91.617  49.847  1.00 25.19           H  
ATOM     68  O   LEU A   5     -20.481  89.807  50.774  1.00 25.19           O  
ATOM     69  CG  LEU A   5     -23.614  90.234  49.765  1.00 25.19           C  
ATOM     70  HG  LEU A   5     -23.260  89.253  50.082  1.00 25.19           H  
ATOM     71  CD1 LEU A   5     -25.097  90.383  50.117  1.00 25.19           C  
ATOM     72 HD11 LEU A   5     -25.484  91.336  49.756  1.00 25.19           H  
ATOM     73 HD12 LEU A   5     -25.229  90.318  51.197  1.00 25.19           H  
ATOM     74 HD13 LEU A   5     -25.660  89.574  49.652  1.00 25.19           H  
ATOM     75  CD2 LEU A   5     -23.475  90.337  48.248  1.00 25.19           C  
ATOM     76 HD21 LEU A   5     -24.067  89.556  47.771  1.00 25.19           H  
ATOM     77 HD22 LEU A   5     -22.431  90.192  47.970  1.00 25.19           H  
ATOM     78 HD23 LEU A   5     -23.812  91.313  47.898  1.00 25.19           H  
ATOM     79  N   SER A   6     -19.943  90.699  52.738  1.00 25.71           N  
ATOM     80  H   SER A   6     -20.285  91.017  53.633  1.00 25.71           H  
ATOM     81  CA  SER A   6     -18.483  90.776  52.478  1.00 25.71           C  
ATOM     82  HA  SER A   6     -18.348  91.543  51.715  1.00 25.71           H  
ATOM     83  C   SER A   6     -17.794  89.501  51.940  1.00 25.71           C  
ATOM     84  CB  SER A   6     -17.742  91.264  53.723  1.00 25.71           C  
ATOM     85  HB2 SER A   6     -16.667  91.233  53.547  1.00 25.71           H  
ATOM     86  HB3 SER A   6     -18.032  92.293  53.934  1.00 25.71           H  
ATOM     87  O   SER A   6     -17.987  88.414  52.471  1.00 25.71           O  
ATOM     88  OG  SER A   6     -18.065  90.463  54.837  1.00 25.71           O  
ATOM     89  HG  SER A   6     -18.048  89.542  54.568  1.00 25.71           H  
ATOM     90  N   HIS A   7     -16.916  89.688  50.940  1.00 22.96           N  
ATOM     91  H   HIS A   7     -16.782  90.645  50.648  1.00 22.96           H  
ATOM     92  CA  HIS A   7     -16.562  88.687  49.914  1.00 22.96           C  
ATOM     93  HA  HIS A   7     -17.213  87.818  50.008  1.00 22.96           H  
ATOM     94  C   HIS A   7     -15.098  88.169  49.908  1.00 22.96           C  
ATOM     95  CB  HIS A   7     -16.888  89.407  48.581  1.00 22.96           C  
ATOM     96  HB2 HIS A   7     -17.943  89.680  48.604  1.00 22.96           H  
ATOM     97  HB3 HIS A   7     -16.319  90.336  48.548  1.00 22.96           H  
ATOM     98  O   HIS A   7     -14.853  87.063  49.440  1.00 22.96           O  
ATOM     99  CG  HIS A   7     -16.639  88.712  47.257  1.00 22.96           C  
ATOM    100  CD2 HIS A   7     -17.397  88.883  46.129  1.00 22.96           C  
ATOM    101  HD2 HIS A   7     -18.298  89.474  46.055  1.00 22.96           H  
ATOM    102  ND1 HIS A   7     -15.554  87.946  46.885  1.00 22.96           N  
ATOM    103  HD1 HIS A   7     -14.903  87.502  47.517  1.00 22.96           H  
ATOM    104  CE1 HIS A   7     -15.663  87.663  45.577  1.00 22.96           C  
ATOM    105  HE1 HIS A   7     -14.986  87.033  45.019  1.00 22.96           H  
ATOM    106  NE2 HIS A   7     -16.774  88.217  45.072  1.00 22.96           N  
ATOM    107  N   LEU A   8     -14.098  88.990  50.261  1.00 17.49           N  
ATOM    108  H   LEU A   8     -14.350  89.806  50.800  1.00 17.49           H  
ATOM    109  CA  LEU A   8     -12.973  89.167  49.314  1.00 17.49           C  
ATOM    110  HA  LEU A   8     -13.379  88.907  48.337  1.00 17.49           H  
ATOM    111  C   LEU A   8     -11.682  88.301  49.400  1.00 17.49           C  
ATOM    112  CB  LEU A   8     -12.616  90.666  49.236  1.00 17.49           C  
ATOM    113  HB2 LEU A   8     -11.907  90.899  50.030  1.00 17.49           H  
ATOM    114  HB3 LEU A   8     -13.507  91.272  49.402  1.00 17.49           H  
ATOM    115  O   LEU A   8     -11.296  87.790  48.354  1.00 17.49           O  
ATOM    116  CG  LEU A   8     -12.007  91.062  47.874  1.00 17.49           C  
ATOM    117  HG  LEU A   8     -11.307  90.299  47.533  1.00 17.49           H  
ATOM    118  CD1 LEU A   8     -13.101  91.256  46.820  1.00 17.49           C  
ATOM    119 HD11 LEU A   8     -13.795  92.039  47.125  1.00 17.49           H  
ATOM    120 HD12 LEU A   8     -12.644  91.535  45.871  1.00 17.49           H  
ATOM    121 HD13 LEU A   8     -13.649  90.326  46.665  1.00 17.49           H  
ATOM    122  CD2 LEU A   8     -11.236  92.375  48.004  1.00 17.49           C  
ATOM    123 HD21 LEU A   8     -10.414  92.252  48.709  1.00 17.49           H  
ATOM    124 HD22 LEU A   8     -11.897  93.170  48.348  1.00 17.49           H  
ATOM    125 HD23 LEU A   8     -10.819  92.649  47.035  1.00 17.49           H  
ATOM    126  N   PRO A   9     -10.897  88.304  50.499  1.00 21.88           N  
ATOM    127  CA  PRO A   9      -9.446  88.565  50.386  1.00 21.88           C  
ATOM    128  HA  PRO A   9      -9.319  89.339  49.629  1.00 21.88           H  
ATOM    129  C   PRO A   9      -8.513  87.413  49.938  1.00 21.88           C  
ATOM    130  CB  PRO A   9      -9.035  89.189  51.726  1.00 21.88           C  
ATOM    131  HB2 PRO A   9      -9.138  90.273  51.669  1.00 21.88           H  
ATOM    132  HB3 PRO A   9      -8.023  88.922  52.030  1.00 21.88           H  
ATOM    133  O   PRO A   9      -8.909  86.265  49.796  1.00 21.88           O  
ATOM    134  CG  PRO A   9     -10.068  88.635  52.702  1.00 21.88           C  
ATOM    135  HG2 PRO A   9      -9.785  87.627  53.002  1.00 21.88           H  
ATOM    136  HG3 PRO A   9     -10.190  89.277  53.575  1.00 21.88           H  
ATOM    137  CD  PRO A   9     -11.339  88.579  51.858  1.00 21.88           C  
ATOM    138  HD2 PRO A   9     -11.846  89.543  51.902  1.00 21.88           H  
ATOM    139  HD3 PRO A   9     -12.000  87.790  52.217  1.00 21.88           H  
ATOM    140  N   LEU A  10      -7.242  87.784  49.699  1.00 18.10           N  
ATOM    141  H   LEU A  10      -6.997  88.692  50.067  1.00 18.10           H  
ATOM    142  CA  LEU A  10      -6.491  87.440  48.475  1.00 18.10           C  
ATOM    143  HA  LEU A  10      -7.123  86.859  47.803  1.00 18.10           H  
ATOM    144  C   LEU A  10      -5.146  86.687  48.654  1.00 18.10           C  
ATOM    145  CB  LEU A  10      -6.172  88.821  47.849  1.00 18.10           C  
ATOM    146  HB2 LEU A  10      -7.040  89.474  47.940  1.00 18.10           H  
ATOM    147  HB3 LEU A  10      -5.379  89.273  48.444  1.00 18.10           H  
ATOM    148  O   LEU A  10      -4.654  86.066  47.720  1.00 18.10           O  
ATOM    149  CG  LEU A  10      -5.737  88.823  46.371  1.00 18.10           C  
ATOM    150  HG  LEU A  10      -5.196  87.911  46.118  1.00 18.10           H  
ATOM    151  CD1 LEU A  10      -6.963  88.945  45.466  1.00 18.10           C  
ATOM    152 HD11 LEU A  10      -7.641  88.114  45.659  1.00 18.10           H  
ATOM    153 HD12 LEU A  10      -7.482  89.887  45.643  1.00 18.10           H  
ATOM    154 HD13 LEU A  10      -6.649  88.897  44.423  1.00 18.10           H  
ATOM    155  CD2 LEU A  10      -4.817  90.015  46.096  1.00 18.10           C  
ATOM    156 HD21 LEU A  10      -5.322  90.950  46.338  1.00 18.10           H  
ATOM    157 HD22 LEU A  10      -4.535  90.019  45.043  1.00 18.10           H  
ATOM    158 HD23 LEU A  10      -3.909  89.922  46.692  1.00 18.10           H  
ATOM    159  N   HIS A  11      -4.481  86.875  49.793  1.00 19.16           N  
ATOM    160  H   HIS A  11      -5.007  87.240  50.573  1.00 19.16           H  
ATOM    161  CA  HIS A  11      -3.012  86.779  49.947  1.00 19.16           C  
ATOM    162  HA  HIS A  11      -2.555  86.954  48.973  1.00 19.16           H  
ATOM    163  C   HIS A  11      -2.540  85.368  50.409  1.00 19.16           C  
ATOM    164  CB  HIS A  11      -2.621  87.923  50.912  1.00 19.16           C  
ATOM    165  HB2 HIS A  11      -2.137  87.504  51.795  1.00 19.16           H  
ATOM    166  HB3 HIS A  11      -3.523  88.390  51.309  1.00 19.16           H  
ATOM    167  O   HIS A  11      -3.377  84.533  50.722  1.00 19.16           O  
ATOM    168  CG  HIS A  11      -1.780  89.048  50.337  1.00 19.16           C  
ATOM    169  CD2 HIS A  11      -0.895  89.013  49.286  1.00 19.16           C  
ATOM    170  HD2 HIS A  11      -0.670  88.165  48.655  1.00 19.16           H  
ATOM    171  ND1 HIS A  11      -1.759  90.340  50.818  1.00 19.16           N  
ATOM    172  HD1 HIS A  11      -2.279  90.689  51.610  1.00 19.16           H  
ATOM    173  CE1 HIS A  11      -0.888  91.054  50.086  1.00 19.16           C  
ATOM    174  HE1 HIS A  11      -0.648  92.096  50.239  1.00 19.16           H  
ATOM    175  NE2 HIS A  11      -0.337  90.285  49.141  1.00 19.16           N  
ATOM    176  N   SER A  12      -1.251  85.001  50.533  1.00 18.62           N  
ATOM    177  H   SER A  12      -1.166  84.029  50.792  1.00 18.62           H  
ATOM    178  CA  SER A  12       0.023  85.688  50.218  1.00 18.62           C  
ATOM    179  HA  SER A  12      -0.102  86.319  49.338  1.00 18.62           H  
ATOM    180  C   SER A  12       1.166  84.707  49.900  1.00 18.62           C  
ATOM    181  CB  SER A  12       0.525  86.543  51.405  1.00 18.62           C  
ATOM    182  HB2 SER A  12      -0.136  87.390  51.587  1.00 18.62           H  
ATOM    183  HB3 SER A  12       0.557  85.930  52.305  1.00 18.62           H  
ATOM    184  O   SER A  12       1.771  84.794  48.836  1.00 18.62           O  
ATOM    185  OG  SER A  12       1.814  87.069  51.159  1.00 18.62           O  
ATOM    186  HG  SER A  12       2.195  87.377  51.985  1.00 18.62           H  
ATOM    187  N   SER A  13       1.533  83.867  50.876  1.00 23.11           N  
ATOM    188  H   SER A  13       0.955  83.814  51.703  1.00 23.11           H  
ATOM    189  CA  SER A  13       2.946  83.527  51.096  1.00 23.11           C  
ATOM    190  HA  SER A  13       3.509  84.459  51.054  1.00 23.11           H  
ATOM    191  C   SER A  13       3.539  82.588  50.043  1.00 23.11           C  
ATOM    192  CB  SER A  13       3.134  82.961  52.504  1.00 23.11           C  
ATOM    193  HB2 SER A  13       2.613  82.008  52.587  1.00 23.11           H  
ATOM    194  HB3 SER A  13       4.197  82.803  52.690  1.00 23.11           H  
ATOM    195  O   SER A  13       2.937  81.575  49.704  1.00 23.11           O  
ATOM    196  OG  SER A  13       2.614  83.876  53.458  1.00 23.11           O  
ATOM    197  HG  SER A  13       2.862  83.557  54.329  1.00 23.11           H  
ATOM    198  N   LYS A  14       4.731  82.947  49.547  1.00 18.41           N  
ATOM    199  H   LYS A  14       5.173  83.759  49.954  1.00 18.41           H  
ATOM    200  CA  LYS A  14       5.269  82.486  48.256  1.00 18.41           C  
ATOM    201  HA  LYS A  14       4.448  82.302  47.564  1.00 18.41           H  
ATOM    202  C   LYS A  14       6.107  81.204  48.253  1.00 18.41           C  
ATOM    203  CB  LYS A  14       6.187  83.572  47.673  1.00 18.41           C  
ATOM    204  HB2 LYS A  14       6.655  83.158  46.780  1.00 18.41           H  
ATOM    205  HB3 LYS A  14       6.982  83.778  48.390  1.00 18.41           H  
ATOM    206  O   LYS A  14       6.033  80.472  47.280  1.00 18.41           O  
ATOM    207  CG  LYS A  14       5.524  84.895  47.278  1.00 18.41           C  
ATOM    208  HG2 LYS A  14       4.757  84.710  46.526  1.00 18.41           H  
ATOM    209  HG3 LYS A  14       5.081  85.379  48.149  1.00 18.41           H  
ATOM    210  CD  LYS A  14       6.638  85.773  46.693  1.00 18.41           C  
ATOM    211  HD2 LYS A  14       7.145  85.209  45.910  1.00 18.41           H  
ATOM    212  HD3 LYS A  14       7.363  85.999  47.475  1.00 18.41           H  
ATOM    213  CE  LYS A  14       6.108  87.071  46.092  1.00 18.41           C  
ATOM    214  HE2 LYS A  14       5.315  86.822  45.386  1.00 18.41           H  
ATOM    215  HE3 LYS A  14       5.684  87.685  46.886  1.00 18.41           H  
ATOM    216  NZ  LYS A  14       7.213  87.774  45.398  1.00 18.41           N  
ATOM    217  HZ1 LYS A  14       6.888  88.623  44.957  1.00 18.41           H  
ATOM    218  HZ2 LYS A  14       7.600  87.165  44.691  1.00 18.41           H  
ATOM    219  HZ3 LYS A  14       7.955  87.986  46.049  1.00 18.41           H  
ATOM    220  N   GLU A  15       7.028  81.073  49.210  1.00 23.18           N  
ATOM    221  H   GLU A  15       6.870  81.588  50.065  1.00 23.18           H  
ATOM    222  CA  GLU A  15       8.452  80.935  48.835  1.00 23.18           C  
ATOM    223  HA  GLU A  15       8.665  81.802  48.210  1.00 23.18           H  
ATOM    224  C   GLU A  15       8.854  79.744  47.941  1.00 23.18           C  
ATOM    225  CB  GLU A  15       9.358  81.058  50.076  1.00 23.18           C  
ATOM    226  HB2 GLU A  15       8.784  80.857  50.980  1.00 23.18           H  
ATOM    227  HB3 GLU A  15      10.173  80.337  50.018  1.00 23.18           H  
ATOM    228  O   GLU A  15       8.512  78.593  48.192  1.00 23.18           O  
ATOM    229  CG  GLU A  15       9.959  82.469  50.139  1.00 23.18           C  
ATOM    230  HG2 GLU A  15      10.627  82.610  49.289  1.00 23.18           H  
ATOM    231  HG3 GLU A  15       9.154  83.199  50.048  1.00 23.18           H  
ATOM    232  CD  GLU A  15      10.713  82.715  51.449  1.00 23.18           C  
ATOM    233  OE1 GLU A  15      11.950  82.536  51.459  1.00 23.18           O  
ATOM    234  OE2 GLU A  15      10.030  83.123  52.418  1.00 23.18           O  
ATOM    235  N   ASP A  16       9.649  80.073  46.914  1.00 18.32           N  
ATOM    236  H   ASP A  16       9.876  81.052  46.819  1.00 18.32           H  
ATOM    237  CA  ASP A  16       9.873  79.307  45.677  1.00 18.32           C  
ATOM    238  HA  ASP A  16       8.925  78.880  45.348  1.00 18.32           H  
ATOM    239  C   ASP A  16      10.906  78.158  45.731  1.00 18.32           C  
ATOM    240  CB  ASP A  16      10.365  80.309  44.605  1.00 18.32           C  
ATOM    241  HB2 ASP A  16      11.314  80.733  44.931  1.00 18.32           H  
ATOM    242  HB3 ASP A  16      10.554  79.778  43.672  1.00 18.32           H  
ATOM    243  O   ASP A  16      11.186  77.573  44.689  1.00 18.32           O  
ATOM    244  CG  ASP A  16       9.395  81.451  44.290  1.00 18.32           C  
ATOM    245  OD1 ASP A  16       8.590  81.299  43.348  1.00 18.32           O  
ATOM    246  OD2 ASP A  16       9.497  82.505  44.967  1.00 18.32           O  
ATOM    247  N   ALA A  17      11.569  77.908  46.869  1.00 21.08           N  
ATOM    248  H   ALA A  17      11.195  78.332  47.706  1.00 21.08           H  
ATOM    249  CA  ALA A  17      12.938  77.354  46.922  1.00 21.08           C  
ATOM    250  HA  ALA A  17      13.605  78.179  46.673  1.00 21.08           H  
ATOM    251  C   ALA A  17      13.261  76.205  45.919  1.00 21.08           C  
ATOM    252  CB  ALA A  17      13.253  76.958  48.369  1.00 21.08           C  
ATOM    253  HB1 ALA A  17      12.591  76.149  48.676  1.00 21.08           H  
ATOM    254  HB2 ALA A  17      14.286  76.618  48.441  1.00 21.08           H  
ATOM    255  HB3 ALA A  17      13.110  77.813  49.030  1.00 21.08           H  
ATOM    256  O   ALA A  17      12.646  75.142  45.939  1.00 21.08           O  
ATOM    257  N   TYR A  18      14.274  76.446  45.070  1.00 18.91           N  
ATOM    258  H   TYR A  18      14.780  77.305  45.229  1.00 18.91           H  
ATOM    259  CA  TYR A  18      14.369  75.939  43.686  1.00 18.91           C  
ATOM    260  HA  TYR A  18      13.370  75.921  43.249  1.00 18.91           H  
ATOM    261  C   TYR A  18      14.995  74.549  43.433  1.00 18.91           C  
ATOM    262  CB  TYR A  18      15.242  76.933  42.886  1.00 18.91           C  
ATOM    263  HB2 TYR A  18      16.145  77.153  43.456  1.00 18.91           H  
ATOM    264  HB3 TYR A  18      15.580  76.433  41.978  1.00 18.91           H  
ATOM    265  O   TYR A  18      14.497  73.800  42.597  1.00 18.91           O  
ATOM    266  CG  TYR A  18      14.618  78.247  42.458  1.00 18.91           C  
ATOM    267  CD1 TYR A  18      14.272  78.430  41.104  1.00 18.91           C  
ATOM    268  HD1 TYR A  18      14.398  77.620  40.402  1.00 18.91           H  
ATOM    269  CD2 TYR A  18      14.458  79.307  43.372  1.00 18.91           C  
ATOM    270  HD2 TYR A  18      14.730  79.177  44.409  1.00 18.91           H  
ATOM    271  CE1 TYR A  18      13.766  79.667  40.663  1.00 18.91           C  
ATOM    272  HE1 TYR A  18      13.490  79.812  39.629  1.00 18.91           H  
ATOM    273  CE2 TYR A  18      13.927  80.539  42.940  1.00 18.91           C  
ATOM    274  HE2 TYR A  18      13.776  81.339  43.649  1.00 18.91           H  
ATOM    275  OH  TYR A  18      13.071  81.904  41.160  1.00 18.91           O  
ATOM    276  HH  TYR A  18      12.829  82.454  41.909  1.00 18.91           H  
ATOM    277  CZ  TYR A  18      13.583  80.718  41.582  1.00 18.91           C  
ATOM    278  N   ASP A  19      16.197  74.311  43.967  1.00 21.76           N  
ATOM    279  H   ASP A  19      16.486  74.904  44.732  1.00 21.76           H  
ATOM    280  CA  ASP A  19      17.286  73.621  43.232  1.00 21.76           C  
ATOM    281  HA  ASP A  19      17.229  73.931  42.189  1.00 21.76           H  
ATOM    282  C   ASP A  19      17.193  72.067  43.257  1.00 21.76           C  
ATOM    283  CB  ASP A  19      18.612  74.159  43.814  1.00 21.76           C  
ATOM    284  HB2 ASP A  19      18.881  73.577  44.695  1.00 21.76           H  
ATOM    285  HB3 ASP A  19      18.474  75.191  44.134  1.00 21.76           H  
ATOM    286  O   ASP A  19      16.600  71.508  44.175  1.00 21.76           O  
ATOM    287  CG  ASP A  19      19.758  74.156  42.804  1.00 21.76           C  
ATOM    288  OD1 ASP A  19      19.616  74.851  41.774  1.00 21.76           O  
ATOM    289  OD2 ASP A  19      20.756  73.442  43.048  1.00 21.76           O  
ATOM    290  N   GLY A  20      17.752  71.266  42.331  1.00 19.19           N  
ATOM    291  H   GLY A  20      17.567  70.288  42.501  1.00 19.19           H  
ATOM    292  CA  GLY A  20      18.560  71.570  41.137  1.00 19.19           C  
ATOM    293  HA2 GLY A  20      17.982  72.203  40.463  1.00 19.19           H  
ATOM    294  HA3 GLY A  20      19.459  72.115  41.426  1.00 19.19           H  
ATOM    295  C   GLY A  20      19.024  70.318  40.353  1.00 19.19           C  
ATOM    296  O   GLY A  20      18.365  69.884  39.411  1.00 19.19           O  
ATOM    297  N   VAL A  21      20.198  69.773  40.701  1.00 20.85           N  
ATOM    298  H   VAL A  21      20.637  70.173  41.518  1.00 20.85           H  
ATOM    299  CA  VAL A  21      20.966  68.705  39.990  1.00 20.85           C  
ATOM    300  HA  VAL A  21      20.669  68.717  38.941  1.00 20.85           H  
ATOM    301  C   VAL A  21      20.660  67.264  40.486  1.00 20.85           C  
ATOM    302  CB  VAL A  21      22.475  69.036  40.073  1.00 20.85           C  
ATOM    303  HB  VAL A  21      23.038  68.102  40.054  1.00 20.85           H  
ATOM    304  O   VAL A  21      19.905  67.114  41.438  1.00 20.85           O  
ATOM    305  CG1 VAL A  21      22.915  69.839  38.845  1.00 20.85           C  
ATOM    306 HG11 VAL A  21      23.988  70.027  38.892  1.00 20.85           H  
ATOM    307 HG12 VAL A  21      22.387  70.792  38.824  1.00 20.85           H  
ATOM    308 HG13 VAL A  21      22.690  69.284  37.935  1.00 20.85           H  
ATOM    309  CG2 VAL A  21      22.926  69.782  41.339  1.00 20.85           C  
ATOM    310 HG21 VAL A  21      22.539  70.801  41.355  1.00 20.85           H  
ATOM    311 HG22 VAL A  21      22.578  69.246  42.222  1.00 20.85           H  
ATOM    312 HG23 VAL A  21      24.015  69.825  41.369  1.00 20.85           H  
ATOM    313  N   THR A  22      21.142  66.131  39.931  1.00 21.45           N  
ATOM    314  H   THR A  22      20.767  65.317  40.396  1.00 21.45           H  
ATOM    315  CA  THR A  22      22.059  65.798  38.801  1.00 21.45           C  
ATOM    316  HA  THR A  22      22.046  66.618  38.084  1.00 21.45           H  
ATOM    317  C   THR A  22      21.583  64.507  38.086  1.00 21.45           C  
ATOM    318  CB  THR A  22      23.525  65.515  39.241  1.00 21.45           C  
ATOM    319  HB  THR A  22      23.737  64.454  39.107  1.00 21.45           H  
ATOM    320  O   THR A  22      20.694  63.811  38.561  1.00 21.45           O  
ATOM    321  CG2 THR A  22      24.549  66.296  38.410  1.00 21.45           C  
ATOM    322 HG21 THR A  22      25.556  66.053  38.750  1.00 21.45           H  
ATOM    323 HG22 THR A  22      24.396  67.370  38.508  1.00 21.45           H  
ATOM    324 HG23 THR A  22      24.462  66.021  37.358  1.00 21.45           H  
ATOM    325  OG1 THR A  22      23.782  65.782  40.594  1.00 21.45           O  
ATOM    326  HG1 THR A  22      24.548  65.277  40.876  1.00 21.45           H  
ATOM    327  N   SER A  23      22.199  64.144  36.951  1.00 20.99           N  
ATOM    328  H   SER A  23      22.987  64.704  36.659  1.00 20.99           H  
ATOM    329  CA  SER A  23      21.638  63.214  35.944  1.00 20.99           C  
ATOM    330  HA  SER A  23      20.552  63.306  35.971  1.00 20.99           H  
ATOM    331  C   SER A  23      21.964  61.704  36.054  1.00 20.99           C  
ATOM    332  CB  SER A  23      22.130  63.704  34.567  1.00 20.99           C  
ATOM    333  HB2 SER A  23      23.203  63.523  34.498  1.00 20.99           H  
ATOM    334  HB3 SER A  23      21.952  64.776  34.476  1.00 20.99           H  
ATOM    335  O   SER A  23      21.626  60.990  35.110  1.00 20.99           O  
ATOM    336  OG  SER A  23      21.506  63.045  33.484  1.00 20.99           O  
ATOM    337  HG  SER A  23      21.344  62.144  33.772  1.00 20.99           H  
ATOM    338  N   GLU A  24      22.727  61.217  37.043  1.00 20.63           N  
ATOM    339  H   GLU A  24      22.873  61.780  37.869  1.00 20.63           H  
ATOM    340  CA  GLU A  24      23.650  60.081  36.801  1.00 20.63           C  
ATOM    341  HA  GLU A  24      24.373  60.487  36.094  1.00 20.63           H  
ATOM    342  C   GLU A  24      23.041  58.837  36.106  1.00 20.63           C  
ATOM    343  CB  GLU A  24      24.479  59.711  38.040  1.00 20.63           C  
ATOM    344  HB2 GLU A  24      24.816  60.630  38.519  1.00 20.63           H  
ATOM    345  HB3 GLU A  24      23.874  59.138  38.743  1.00 20.63           H  
ATOM    346  O   GLU A  24      22.127  58.174  36.586  1.00 20.63           O  
ATOM    347  CG  GLU A  24      25.702  58.891  37.585  1.00 20.63           C  
ATOM    348  HG2 GLU A  24      26.204  59.422  36.776  1.00 20.63           H  
ATOM    349  HG3 GLU A  24      25.358  57.938  37.181  1.00 20.63           H  
ATOM    350  CD  GLU A  24      26.724  58.637  38.697  1.00 20.63           C  
ATOM    351  OE1 GLU A  24      27.151  57.467  38.811  1.00 20.63           O  
ATOM    352  OE2 GLU A  24      27.118  59.623  39.355  1.00 20.63           O  
ATOM    353  N   ASN A  25      23.588  58.548  34.921  1.00 22.35           N  
ATOM    354  H   ASN A  25      24.416  59.074  34.681  1.00 22.35           H  
ATOM    355  CA  ASN A  25      22.919  57.877  33.800  1.00 22.35           C  
ATOM    356  HA  ASN A  25      21.867  57.726  34.044  1.00 22.35           H  
ATOM    357  C   ASN A  25      23.533  56.492  33.497  1.00 22.35           C  
ATOM    358  CB  ASN A  25      23.028  58.868  32.617  1.00 22.35           C  
ATOM    359  HB2 ASN A  25      22.619  59.830  32.925  1.00 22.35           H  
ATOM    360  HB3 ASN A  25      24.083  59.007  32.377  1.00 22.35           H  
ATOM    361  O   ASN A  25      23.710  56.127  32.333  1.00 22.35           O  
ATOM    362  CG  ASN A  25      22.300  58.476  31.341  1.00 22.35           C  
ATOM    363  ND2 ASN A  25      22.688  59.048  30.222  1.00 22.35           N  
ATOM    364 HD21 ASN A  25      23.325  59.830  30.280  1.00 22.35           H  
ATOM    365 HD22 ASN A  25      22.039  58.909  29.462  1.00 22.35           H  
ATOM    366  OD1 ASN A  25      21.350  57.722  31.302  1.00 22.35           O  
ATOM    367  N   MET A  26      24.020  55.772  34.514  1.00 23.52           N  
ATOM    368  H   MET A  26      23.831  56.089  35.455  1.00 23.52           H  
ATOM    369  CA  MET A  26      24.857  54.576  34.315  1.00 23.52           C  
ATOM    370  HA  MET A  26      25.712  54.866  33.704  1.00 23.52           H  
ATOM    371  C   MET A  26      24.097  53.472  33.548  1.00 23.52           C  
ATOM    372  CB  MET A  26      25.416  54.084  35.659  1.00 23.52           C  
ATOM    373  HB2 MET A  26      25.808  53.074  35.540  1.00 23.52           H  
ATOM    374  HB3 MET A  26      24.603  54.039  36.383  1.00 23.52           H  
ATOM    375  O   MET A  26      23.118  52.910  34.023  1.00 23.52           O  
ATOM    376  CG  MET A  26      26.534  54.985  36.213  1.00 23.52           C  
ATOM    377  HG2 MET A  26      26.510  55.961  35.729  1.00 23.52           H  
ATOM    378  HG3 MET A  26      26.333  55.149  37.272  1.00 23.52           H  
ATOM    379  SD  MET A  26      28.208  54.294  36.083  1.00 23.52           S  
ATOM    380  CE  MET A  26      29.116  55.551  37.028  1.00 23.52           C  
ATOM    381  HE1 MET A  26      28.702  55.623  38.034  1.00 23.52           H  
ATOM    382  HE2 MET A  26      29.023  56.523  36.544  1.00 23.52           H  
ATOM    383  HE3 MET A  26      30.169  55.274  37.096  1.00 23.52           H  
ATOM    384  N   ARG A  27      24.564  53.188  32.322  1.00 20.03           N  
ATOM    385  H   ARG A  27      25.386  53.707  32.049  1.00 20.03           H  
ATOM    386  CA  ARG A  27      23.762  52.599  31.226  1.00 20.03           C  
ATOM    387  HA  ARG A  27      22.731  52.939  31.317  1.00 20.03           H  
ATOM    388  C   ARG A  27      23.708  51.070  31.130  1.00 20.03           C  
ATOM    389  CB  ARG A  27      24.348  53.067  29.879  1.00 20.03           C  
ATOM    390  HB2 ARG A  27      25.345  52.639  29.781  1.00 20.03           H  
ATOM    391  HB3 ARG A  27      23.734  52.653  29.079  1.00 20.03           H  
ATOM    392  O   ARG A  27      23.028  50.565  30.241  1.00 20.03           O  
ATOM    393  CG  ARG A  27      24.442  54.574  29.627  1.00 20.03           C  
ATOM    394  HG2 ARG A  27      23.445  55.015  29.643  1.00 20.03           H  
ATOM    395  HG3 ARG A  27      25.073  55.049  30.379  1.00 20.03           H  
ATOM    396  CD  ARG A  27      25.084  54.747  28.244  1.00 20.03           C  
ATOM    397  HD2 ARG A  27      26.091  54.331  28.277  1.00 20.03           H  
ATOM    398  HD3 ARG A  27      24.497  54.189  27.514  1.00 20.03           H  
ATOM    399  NE  ARG A  27      25.144  56.155  27.825  1.00 20.03           N  
ATOM    400  HE  ARG A  27      24.620  56.810  28.388  1.00 20.03           H  
ATOM    401  NH1 ARG A  27      26.482  55.838  25.981  1.00 20.03           N  
ATOM    402 HH11 ARG A  27      26.949  56.205  25.164  1.00 20.03           H  
ATOM    403 HH12 ARG A  27      26.536  54.855  26.204  1.00 20.03           H  
ATOM    404  NH2 ARG A  27      25.697  57.874  26.438  1.00 20.03           N  
ATOM    405 HH21 ARG A  27      25.149  58.501  27.009  1.00 20.03           H  
ATOM    406 HH22 ARG A  27      26.173  58.223  25.619  1.00 20.03           H  
ATOM    407  CZ  ARG A  27      25.772  56.613  26.756  1.00 20.03           C  
ATOM    408  N   ASN A  28      24.587  50.354  31.832  1.00 24.02           N  
ATOM    409  H   ASN A  28      25.045  50.798  32.615  1.00 24.02           H  
ATOM    410  CA  ASN A  28      25.154  49.117  31.272  1.00 24.02           C  
ATOM    411  HA  ASN A  28      25.565  49.377  30.297  1.00 24.02           H  
ATOM    412  C   ASN A  28      24.104  48.010  31.032  1.00 24.02           C  
ATOM    413  CB  ASN A  28      26.313  48.627  32.151  1.00 24.02           C  
ATOM    414  HB2 ASN A  28      26.998  49.447  32.368  1.00 24.02           H  
ATOM    415  HB3 ASN A  28      25.914  48.241  33.089  1.00 24.02           H  
ATOM    416  O   ASN A  28      23.385  47.646  31.956  1.00 24.02           O  
ATOM    417  CG  ASN A  28      27.098  47.538  31.441  1.00 24.02           C  
ATOM    418  ND2 ASN A  28      27.642  46.588  32.161  1.00 24.02           N  
ATOM    419 HD21 ASN A  28      27.513  46.564  33.162  1.00 24.02           H  
ATOM    420 HD22 ASN A  28      28.154  45.876  31.659  1.00 24.02           H  
ATOM    421  OD1 ASN A  28      27.228  47.530  30.227  1.00 24.02           O  
ATOM    422  N   GLY A  29      24.028  47.474  29.804  1.00 22.01           N  
ATOM    423  H   GLY A  29      24.692  47.787  29.112  1.00 22.01           H  
ATOM    424  CA  GLY A  29      22.783  46.844  29.328  1.00 22.01           C  
ATOM    425  HA2 GLY A  29      22.105  46.685  30.166  1.00 22.01           H  
ATOM    426  HA3 GLY A  29      22.288  47.547  28.658  1.00 22.01           H  
ATOM    427  C   GLY A  29      22.870  45.505  28.586  1.00 22.01           C  
ATOM    428  O   GLY A  29      21.837  45.014  28.158  1.00 22.01           O  
ATOM    429  N   LEU A  30      24.050  44.905  28.390  1.00 22.68           N  
ATOM    430  H   LEU A  30      24.867  45.318  28.816  1.00 22.68           H  
ATOM    431  CA  LEU A  30      24.244  43.856  27.367  1.00 22.68           C  
ATOM    432  HA  LEU A  30      23.568  44.097  26.547  1.00 22.68           H  
ATOM    433  C   LEU A  30      23.851  42.408  27.724  1.00 22.68           C  
ATOM    434  CB  LEU A  30      25.692  43.922  26.834  1.00 22.68           C  
ATOM    435  HB2 LEU A  30      26.344  44.296  27.623  1.00 22.68           H  
ATOM    436  HB3 LEU A  30      26.051  42.923  26.586  1.00 22.68           H  
ATOM    437  O   LEU A  30      24.060  41.527  26.892  1.00 22.68           O  
ATOM    438  CG  LEU A  30      25.861  44.792  25.578  1.00 22.68           C  
ATOM    439  HG  LEU A  30      25.488  45.796  25.780  1.00 22.68           H  
ATOM    440  CD1 LEU A  30      27.352  44.880  25.247  1.00 22.68           C  
ATOM    441 HD11 LEU A  30      27.746  43.886  25.033  1.00 22.68           H  
ATOM    442 HD12 LEU A  30      27.894  45.309  26.090  1.00 22.68           H  
ATOM    443 HD13 LEU A  30      27.499  45.517  24.376  1.00 22.68           H  
ATOM    444  CD2 LEU A  30      25.145  44.226  24.347  1.00 22.68           C  
ATOM    445 HD21 LEU A  30      24.065  44.239  24.488  1.00 22.68           H  
ATOM    446 HD22 LEU A  30      25.379  44.830  23.470  1.00 22.68           H  
ATOM    447 HD23 LEU A  30      25.464  43.198  24.170  1.00 22.68           H  
ATOM    448  N   VAL A  31      23.285  42.114  28.900  1.00 22.63           N  
ATOM    449  H   VAL A  31      23.015  42.874  29.507  1.00 22.63           H  
ATOM    450  CA  VAL A  31      22.927  40.726  29.291  1.00 22.63           C  
ATOM    451  HA  VAL A  31      23.700  40.077  28.877  1.00 22.63           H  
ATOM    452  C   VAL A  31      21.638  40.217  28.621  1.00 22.63           C  
ATOM    453  CB  VAL A  31      22.982  40.482  30.813  1.00 22.63           C  
ATOM    454  HB  VAL A  31      22.706  39.446  31.012  1.00 22.63           H  
ATOM    455  O   VAL A  31      20.837  39.516  29.227  1.00 22.63           O  
ATOM    456  CG1 VAL A  31      24.415  40.668  31.330  1.00 22.63           C  
ATOM    457 HG11 VAL A  31      25.089  40.002  30.792  1.00 22.63           H  
ATOM    458 HG12 VAL A  31      24.740  41.700  31.194  1.00 22.63           H  
ATOM    459 HG13 VAL A  31      24.454  40.420  32.391  1.00 22.63           H  
ATOM    460  CG2 VAL A  31      22.044  41.394  31.611  1.00 22.63           C  
ATOM    461 HG21 VAL A  31      21.020  41.262  31.263  1.00 22.63           H  
ATOM    462 HG22 VAL A  31      22.084  41.127  32.667  1.00 22.63           H  
ATOM    463 HG23 VAL A  31      22.328  42.440  31.494  1.00 22.63           H  
ATOM    464  N   ASN A  32      21.475  40.554  27.339  1.00 26.48           N  
ATOM    465  H   ASN A  32      22.191  41.136  26.928  1.00 26.48           H  
ATOM    466  CA  ASN A  32      20.418  40.080  26.454  1.00 26.48           C  
ATOM    467  HA  ASN A  32      19.442  40.389  26.830  1.00 26.48           H  
ATOM    468  C   ASN A  32      20.422  38.562  26.305  1.00 26.48           C  
ATOM    469  CB  ASN A  32      20.650  40.648  25.037  1.00 26.48           C  
ATOM    470  HB2 ASN A  32      21.653  40.386  24.699  1.00 26.48           H  
ATOM    471  HB3 ASN A  32      19.937  40.177  24.359  1.00 26.48           H  
ATOM    472  O   ASN A  32      19.351  38.009  26.092  1.00 26.48           O  
ATOM    473  CG  ASN A  32      20.470  42.142  24.887  1.00 26.48           C  
ATOM    474  ND2 ASN A  32      20.749  42.666  23.717  1.00 26.48           N  
ATOM    475 HD21 ASN A  32      20.548  43.652  23.628  1.00 26.48           H  
ATOM    476 HD22 ASN A  32      20.978  42.069  22.936  1.00 26.48           H  
ATOM    477  OD1 ASN A  32      20.092  42.863  25.788  1.00 26.48           O  
ATOM    478  N   SER A  33      21.628  37.958  26.301  1.00 28.97           N  
ATOM    479  H   SER A  33      22.416  38.529  26.571  1.00 28.97           H  
ATOM    480  CA  SER A  33      21.972  36.713  25.597  1.00 28.97           C  
ATOM    481  HA  SER A  33      22.284  36.974  24.586  1.00 28.97           H  
ATOM    482  C   SER A  33      20.797  35.766  25.481  1.00 28.97           C  
ATOM    483  CB  SER A  33      23.150  35.996  26.249  1.00 28.97           C  
ATOM    484  HB2 SER A  33      23.270  35.013  25.791  1.00 28.97           H  
ATOM    485  HB3 SER A  33      22.966  35.873  27.316  1.00 28.97           H  
ATOM    486  O   SER A  33      20.503  34.988  26.389  1.00 28.97           O  
ATOM    487  OG  SER A  33      24.326  36.752  26.032  1.00 28.97           O  
ATOM    488  HG  SER A  33      25.073  36.237  26.345  1.00 28.97           H  
ATOM    489  N   GLU A  34      20.131  35.899  24.339  1.00 28.73           N  
ATOM    490  H   GLU A  34      20.437  36.598  23.678  1.00 28.73           H  
ATOM    491  CA  GLU A  34      18.899  35.217  24.019  1.00 28.73           C  
ATOM    492  HA  GLU A  34      18.174  35.391  24.814  1.00 28.73           H  
ATOM    493  C   GLU A  34      19.248  33.739  23.948  1.00 28.73           C  
ATOM    494  CB  GLU A  34      18.365  35.833  22.714  1.00 28.73           C  
ATOM    495  HB2 GLU A  34      18.446  36.915  22.817  1.00 28.73           H  
ATOM    496  HB3 GLU A  34      18.996  35.538  21.876  1.00 28.73           H  
ATOM    497  O   GLU A  34      19.840  33.269  22.974  1.00 28.73           O  
ATOM    498  CG  GLU A  34      16.900  35.520  22.393  1.00 28.73           C  
ATOM    499  HG2 GLU A  34      16.323  35.546  23.317  1.00 28.73           H  
ATOM    500  HG3 GLU A  34      16.821  34.517  21.973  1.00 28.73           H  
ATOM    501  CD  GLU A  34      16.360  36.576  21.412  1.00 28.73           C  
ATOM    502  OE1 GLU A  34      16.984  36.750  20.341  1.00 28.73           O  
ATOM    503  OE2 GLU A  34      15.383  37.267  21.783  1.00 28.73           O  
ATOM    504  N   VAL A  35      18.958  33.013  25.033  1.00 28.21           N  
ATOM    505  H   VAL A  35      18.636  33.498  25.858  1.00 28.21           H  
ATOM    506  CA  VAL A  35      19.025  31.555  25.048  1.00 28.21           C  
ATOM    507  HA  VAL A  35      19.941  31.247  24.544  1.00 28.21           H  
ATOM    508  C   VAL A  35      17.852  31.092  24.197  1.00 28.21           C  
ATOM    509  CB  VAL A  35      19.057  30.942  26.464  1.00 28.21           C  
ATOM    510  HB  VAL A  35      18.122  31.157  26.983  1.00 28.21           H  
ATOM    511  O   VAL A  35      16.801  30.690  24.696  1.00 28.21           O  
ATOM    512  CG1 VAL A  35      19.262  29.420  26.394  1.00 28.21           C  
ATOM    513 HG11 VAL A  35      19.296  29.002  27.400  1.00 28.21           H  
ATOM    514 HG12 VAL A  35      20.190  29.186  25.874  1.00 28.21           H  
ATOM    515 HG13 VAL A  35      18.432  28.952  25.865  1.00 28.21           H  
ATOM    516  CG2 VAL A  35      20.217  31.509  27.296  1.00 28.21           C  
ATOM    517 HG21 VAL A  35      20.253  31.018  28.268  1.00 28.21           H  
ATOM    518 HG22 VAL A  35      21.161  31.355  26.774  1.00 28.21           H  
ATOM    519 HG23 VAL A  35      20.070  32.577  27.456  1.00 28.21           H  
ATOM    520  N   HIS A  36      18.057  31.209  22.884  1.00 27.53           N  
ATOM    521  H   HIS A  36      18.879  31.726  22.606  1.00 27.53           H  
ATOM    522  CA  HIS A  36      17.414  30.431  21.850  1.00 27.53           C  
ATOM    523  HA  HIS A  36      16.342  30.629  21.833  1.00 27.53           H  
ATOM    524  C   HIS A  36      17.646  28.973  22.239  1.00 27.53           C  
ATOM    525  CB  HIS A  36      18.031  30.788  20.479  1.00 27.53           C  
ATOM    526  HB2 HIS A  36      19.031  31.202  20.606  1.00 27.53           H  
ATOM    527  HB3 HIS A  36      18.138  29.877  19.890  1.00 27.53           H  
ATOM    528  O   HIS A  36      18.627  28.349  21.834  1.00 27.53           O  
ATOM    529  CG  HIS A  36      17.197  31.728  19.648  1.00 27.53           C  
ATOM    530  CD2 HIS A  36      17.349  33.084  19.504  1.00 27.53           C  
ATOM    531  HD2 HIS A  36      18.074  33.707  20.006  1.00 27.53           H  
ATOM    532  ND1 HIS A  36      16.181  31.342  18.803  1.00 27.53           N  
ATOM    533  HD1 HIS A  36      15.860  30.397  18.649  1.00 27.53           H  
ATOM    534  CE1 HIS A  36      15.731  32.434  18.166  1.00 27.53           C  
ATOM    535  HE1 HIS A  36      14.941  32.445  17.429  1.00 27.53           H  
ATOM    536  NE2 HIS A  36      16.418  33.515  18.552  1.00 27.53           N  
ATOM    537  N   ASN A  37      16.766  28.460  23.104  1.00 31.03           N  
ATOM    538  H   ASN A  37      16.103  29.094  23.526  1.00 31.03           H  
ATOM    539  CA  ASN A  37      16.615  27.034  23.323  1.00 31.03           C  
ATOM    540  HA  ASN A  37      17.500  26.631  23.815  1.00 31.03           H  
ATOM    541  C   ASN A  37      16.496  26.439  21.928  1.00 31.03           C  
ATOM    542  CB  ASN A  37      15.358  26.756  24.163  1.00 31.03           C  
ATOM    543  HB2 ASN A  37      14.528  27.354  23.786  1.00 31.03           H  
ATOM    544  HB3 ASN A  37      15.088  25.705  24.056  1.00 31.03           H  
ATOM    545  O   ASN A  37      15.622  26.872  21.173  1.00 31.03           O  
ATOM    546  CG  ASN A  37      15.568  27.014  25.641  1.00 31.03           C  
ATOM    547  ND2 ASN A  37      14.591  27.570  26.317  1.00 31.03           N  
ATOM    548 HD21 ASN A  37      13.765  27.894  25.834  1.00 31.03           H  
ATOM    549 HD22 ASN A  37      14.796  27.786  27.282  1.00 31.03           H  
ATOM    550  OD1 ASN A  37      16.588  26.693  26.225  1.00 31.03           O  
ATOM    551  N   GLU A  38      17.443  25.567  21.579  1.00 29.90           N  
ATOM    552  H   GLU A  38      18.171  25.335  22.240  1.00 29.90           H  
ATOM    553  CA  GLU A  38      17.606  25.117  20.201  1.00 29.90           C  
ATOM    554  HA  GLU A  38      17.957  25.954  19.597  1.00 29.90           H  
ATOM    555  C   GLU A  38      16.271  24.652  19.628  1.00 29.90           C  
ATOM    556  CB  GLU A  38      18.625  23.966  20.104  1.00 29.90           C  
ATOM    557  HB2 GLU A  38      18.405  23.218  20.866  1.00 29.90           H  
ATOM    558  HB3 GLU A  38      18.517  23.493  19.128  1.00 29.90           H  
ATOM    559  O   GLU A  38      15.428  24.118  20.358  1.00 29.90           O  
ATOM    560  CG  GLU A  38      20.081  24.426  20.239  1.00 29.90           C  
ATOM    561  HG2 GLU A  38      20.241  24.825  21.240  1.00 29.90           H  
ATOM    562  HG3 GLU A  38      20.270  25.226  19.522  1.00 29.90           H  
ATOM    563  CD  GLU A  38      21.041  23.256  19.971  1.00 29.90           C  
ATOM    564  OE1 GLU A  38      21.353  23.006  18.781  1.00 29.90           O  
ATOM    565  OE2 GLU A  38      21.444  22.597  20.957  1.00 29.90           O  
ATOM    566  N   ASP A  39      16.124  24.792  18.308  1.00 29.17           N  
ATOM    567  H   ASP A  39      16.803  25.332  17.790  1.00 29.17           H  
ATOM    568  CA  ASP A  39      15.177  24.005  17.531  1.00 29.17           C  
ATOM    569  HA  ASP A  39      14.159  24.251  17.831  1.00 29.17           H  
ATOM    570  C   ASP A  39      15.446  22.528  17.827  1.00 29.17           C  
ATOM    571  CB  ASP A  39      15.335  24.290  16.032  1.00 29.17           C  
ATOM    572  HB2 ASP A  39      14.807  23.520  15.470  1.00 29.17           H  
ATOM    573  HB3 ASP A  39      16.389  24.242  15.755  1.00 29.17           H  
ATOM    574  O   ASP A  39      16.243  21.865  17.155  1.00 29.17           O  
ATOM    575  CG  ASP A  39      14.749  25.641  15.638  1.00 29.17           C  
ATOM    576  OD1 ASP A  39      13.504  25.754  15.696  1.00 29.17           O  
ATOM    577  OD2 ASP A  39      15.550  26.522  15.258  1.00 29.17           O  
ATOM    578  N   GLY A  40      14.805  22.026  18.885  1.00 28.33           N  
ATOM    579  H   GLY A  40      14.370  22.704  19.494  1.00 28.33           H  
ATOM    580  CA  GLY A  40      14.817  20.640  19.294  1.00 28.33           C  
ATOM    581  HA2 GLY A  40      14.242  20.510  20.211  1.00 28.33           H  
ATOM    582  HA3 GLY A  40      15.840  20.292  19.436  1.00 28.33           H  
ATOM    583  C   GLY A  40      14.150  19.905  18.165  1.00 28.33           C  
ATOM    584  O   GLY A  40      12.922  19.863  18.131  1.00 28.33           O  
ATOM    585  N   ARG A  41      14.981  19.467  17.207  1.00 28.56           N  
ATOM    586  H   ARG A  41      15.942  19.747  17.344  1.00 28.56           H  
ATOM    587  CA  ARG A  41      14.596  19.126  15.837  1.00 28.56           C  
ATOM    588  HA  ARG A  41      14.218  20.019  15.339  1.00 28.56           H  
ATOM    589  C   ARG A  41      13.482  18.116  15.922  1.00 28.56           C  
ATOM    590  CB  ARG A  41      15.792  18.575  15.039  1.00 28.56           C  
ATOM    591  HB2 ARG A  41      15.443  18.289  14.047  1.00 28.56           H  
ATOM    592  HB3 ARG A  41      16.182  17.687  15.537  1.00 28.56           H  
ATOM    593  O   ARG A  41      13.750  16.928  16.110  1.00 28.56           O  
ATOM    594  CG  ARG A  41      16.925  19.596  14.891  1.00 28.56           C  
ATOM    595  HG2 ARG A  41      16.543  20.508  14.430  1.00 28.56           H  
ATOM    596  HG3 ARG A  41      17.322  19.835  15.877  1.00 28.56           H  
ATOM    597  CD  ARG A  41      18.057  19.022  14.036  1.00 28.56           C  
ATOM    598  HD2 ARG A  41      18.332  18.045  14.434  1.00 28.56           H  
ATOM    599  HD3 ARG A  41      17.705  18.908  13.011  1.00 28.56           H  
ATOM    600  NE  ARG A  41      19.227  19.913  14.073  1.00 28.56           N  
ATOM    601  HE  ARG A  41      19.102  20.785  14.567  1.00 28.56           H  
ATOM    602  NH1 ARG A  41      20.703  18.563  12.948  1.00 28.56           N  
ATOM    603 HH11 ARG A  41      19.952  17.903  12.800  1.00 28.56           H  
ATOM    604 HH12 ARG A  41      21.634  18.394  12.595  1.00 28.56           H  
ATOM    605  NH2 ARG A  41      21.390  20.525  13.774  1.00 28.56           N  
ATOM    606 HH21 ARG A  41      21.214  21.346  14.335  1.00 28.56           H  
ATOM    607 HH22 ARG A  41      22.328  20.343  13.448  1.00 28.56           H  
ATOM    608  CZ  ARG A  41      20.430  19.663  13.596  1.00 28.56           C  
ATOM    609  N   ASN A  42      12.251  18.624  15.865  1.00 31.46           N  
ATOM    610  H   ASN A  42      12.149  19.629  15.852  1.00 31.46           H  
ATOM    611  CA  ASN A  42      11.069  17.809  16.010  1.00 31.46           C  
ATOM    612  HA  ASN A  42      11.087  17.305  16.976  1.00 31.46           H  
ATOM    613  C   ASN A  42      11.206  16.802  14.893  1.00 31.46           C  
ATOM    614  CB  ASN A  42       9.805  18.669  15.892  1.00 31.46           C  
ATOM    615  HB2 ASN A  42       9.839  19.466  16.634  1.00 31.46           H  
ATOM    616  HB3 ASN A  42       9.756  19.116  14.899  1.00 31.46           H  
ATOM    617  O   ASN A  42      11.323  17.227  13.743  1.00 31.46           O  
ATOM    618  CG  ASN A  42       8.545  17.855  16.128  1.00 31.46           C  
ATOM    619  ND2 ASN A  42       7.395  18.430  15.874  1.00 31.46           N  
ATOM    620 HD21 ASN A  42       7.373  19.353  15.464  1.00 31.46           H  
ATOM    621 HD22 ASN A  42       6.575  17.853  15.997  1.00 31.46           H  
ATOM    622  OD1 ASN A  42       8.564  16.717  16.567  1.00 31.46           O  
ATOM    623  N   GLY A  43      11.380  15.531  15.264  1.00 27.85           N  
ATOM    624  H   GLY A  43      11.289  15.296  16.242  1.00 27.85           H  
ATOM    625  CA  GLY A  43      11.828  14.516  14.331  1.00 27.85           C  
ATOM    626  HA2 GLY A  43      11.798  13.529  14.793  1.00 27.85           H  
ATOM    627  HA3 GLY A  43      12.837  14.741  13.987  1.00 27.85           H  
ATOM    628  C   GLY A  43      10.854  14.560  13.181  1.00 27.85           C  
ATOM    629  O   GLY A  43       9.693  14.204  13.377  1.00 27.85           O  
ATOM    630  N   ASP A  44      11.301  15.089  12.043  1.00 28.94           N  
ATOM    631  H   ASP A  44      12.206  15.537  12.042  1.00 28.94           H  
ATOM    632  CA  ASP A  44      10.441  15.333  10.897  1.00 28.94           C  
ATOM    633  HA  ASP A  44       9.465  15.660  11.255  1.00 28.94           H  
ATOM    634  C   ASP A  44      10.291  13.962  10.252  1.00 28.94           C  
ATOM    635  CB  ASP A  44      11.015  16.460  10.013  1.00 28.94           C  
ATOM    636  HB2 ASP A  44      11.822  16.076   9.390  1.00 28.94           H  
ATOM    637  HB3 ASP A  44      11.441  17.222  10.665  1.00 28.94           H  
ATOM    638  O   ASP A  44      11.015  13.604   9.316  1.00 28.94           O  
ATOM    639  CG  ASP A  44       9.959  17.150   9.135  1.00 28.94           C  
ATOM    640  OD1 ASP A  44       8.810  16.652   9.078  1.00 28.94           O  
ATOM    641  OD2 ASP A  44      10.318  18.183   8.528  1.00 28.94           O  
ATOM    642  N   VAL A  45       9.485  13.129  10.938  1.00 29.50           N  
ATOM    643  H   VAL A  45       9.053  13.531  11.757  1.00 29.50           H  
ATOM    644  CA  VAL A  45       9.208  11.723  10.663  1.00 29.50           C  
ATOM    645  HA  VAL A  45      10.137  11.153  10.663  1.00 29.50           H  
ATOM    646  C   VAL A  45       8.633  11.768   9.286  1.00 29.50           C  
ATOM    647  CB  VAL A  45       8.205  11.080  11.645  1.00 29.50           C  
ATOM    648  HB  VAL A  45       7.311  11.698  11.728  1.00 29.50           H  
ATOM    649  O   VAL A  45       7.464  12.123   9.112  1.00 29.50           O  
ATOM    650  CG1 VAL A  45       7.794   9.672  11.176  1.00 29.50           C  
ATOM    651 HG11 VAL A  45       7.248   9.727  10.235  1.00 29.50           H  
ATOM    652 HG12 VAL A  45       8.677   9.047  11.044  1.00 29.50           H  
ATOM    653 HG13 VAL A  45       7.136   9.214  11.914  1.00 29.50           H  
ATOM    654  CG2 VAL A  45       8.807  10.905  13.042  1.00 29.50           C  
ATOM    655 HG21 VAL A  45       9.723  10.316  12.988  1.00 29.50           H  
ATOM    656 HG22 VAL A  45       9.035  11.879  13.475  1.00 29.50           H  
ATOM    657 HG23 VAL A  45       8.092  10.409  13.698  1.00 29.50           H  
ATOM    658  N   SER A  46       9.533  11.555   8.330  1.00 27.32           N  
ATOM    659  H   SER A  46      10.485  11.373   8.614  1.00 27.32           H  
ATOM    660  CA  SER A  46       9.371  12.211   7.053  1.00 27.32           C  
ATOM    661  HA  SER A  46       9.319  13.287   7.216  1.00 27.32           H  
ATOM    662  C   SER A  46       8.055  11.732   6.505  1.00 27.32           C  
ATOM    663  CB  SER A  46      10.554  11.921   6.131  1.00 27.32           C  
ATOM    664  HB2 SER A  46      10.453  12.508   5.219  1.00 27.32           H  
ATOM    665  HB3 SER A  46      10.575  10.862   5.874  1.00 27.32           H  
ATOM    666  O   SER A  46       7.797  10.523   6.490  1.00 27.32           O  
ATOM    667  OG  SER A  46      11.758  12.271   6.795  1.00 27.32           O  
ATOM    668  HG  SER A  46      11.565  12.934   7.462  1.00 27.32           H  
ATOM    669  N   GLN A  47       7.197  12.680   6.133  1.00 28.00           N  
ATOM    670  H   GLN A  47       7.440  13.649   6.282  1.00 28.00           H  
ATOM    671  CA  GLN A  47       6.012  12.364   5.365  1.00 28.00           C  
ATOM    672  HA  GLN A  47       5.453  11.565   5.851  1.00 28.00           H  
ATOM    673  C   GLN A  47       6.537  11.859   4.026  1.00 28.00           C  
ATOM    674  CB  GLN A  47       5.100  13.594   5.206  1.00 28.00           C  
ATOM    675  HB2 GLN A  47       4.276  13.319   4.548  1.00 28.00           H  
ATOM    676  HB3 GLN A  47       5.659  14.402   4.734  1.00 28.00           H  
ATOM    677  O   GLN A  47       6.619  12.620   3.069  1.00 28.00           O  
ATOM    678  CG  GLN A  47       4.520  14.114   6.529  1.00 28.00           C  
ATOM    679  HG2 GLN A  47       5.337  14.418   7.183  1.00 28.00           H  
ATOM    680  HG3 GLN A  47       3.962  13.319   7.023  1.00 28.00           H  
ATOM    681  CD  GLN A  47       3.589  15.308   6.320  1.00 28.00           C  
ATOM    682  NE2 GLN A  47       3.377  16.119   7.332  1.00 28.00           N  
ATOM    683 HE21 GLN A  47       2.824  16.939   7.125  1.00 28.00           H  
ATOM    684 HE22 GLN A  47       3.924  16.026   8.175  1.00 28.00           H  
ATOM    685  OE1 GLN A  47       3.017  15.534   5.266  1.00 28.00           O  
ATOM    686  N   PHE A  48       6.974  10.594   3.984  1.00 28.97           N  
ATOM    687  H   PHE A  48       7.026  10.094   4.859  1.00 28.97           H  
ATOM    688  CA  PHE A  48       7.172   9.846   2.762  1.00 28.97           C  
ATOM    689  HA  PHE A  48       7.965  10.302   2.170  1.00 28.97           H  
ATOM    690  C   PHE A  48       5.820   9.981   2.087  1.00 28.97           C  
ATOM    691  CB  PHE A  48       7.523   8.379   3.068  1.00 28.97           C  
ATOM    692  HB2 PHE A  48       7.514   7.822   2.131  1.00 28.97           H  
ATOM    693  HB3 PHE A  48       6.753   7.948   3.708  1.00 28.97           H  
ATOM    694  O   PHE A  48       4.845   9.464   2.637  1.00 28.97           O  
ATOM    695  CG  PHE A  48       8.877   8.190   3.724  1.00 28.97           C  
ATOM    696  CD1 PHE A  48      10.050   8.259   2.948  1.00 28.97           C  
ATOM    697  HD1 PHE A  48       9.983   8.437   1.885  1.00 28.97           H  
ATOM    698  CD2 PHE A  48       8.973   7.972   5.112  1.00 28.97           C  
ATOM    699  HD2 PHE A  48       8.081   7.942   5.719  1.00 28.97           H  
ATOM    700  CE1 PHE A  48      11.310   8.121   3.557  1.00 28.97           C  
ATOM    701  HE1 PHE A  48      12.209   8.194   2.963  1.00 28.97           H  
ATOM    702  CE2 PHE A  48      10.233   7.838   5.722  1.00 28.97           C  
ATOM    703  HE2 PHE A  48      10.301   7.703   6.791  1.00 28.97           H  
ATOM    704  CZ  PHE A  48      11.402   7.913   4.945  1.00 28.97           C  
ATOM    705  HZ  PHE A  48      12.370   7.831   5.417  1.00 28.97           H  
ATOM    706  N   PRO A  49       5.707  10.800   1.031  1.00 29.18           N  
ATOM    707  CA  PRO A  49       4.407  11.074   0.465  1.00 29.18           C  
ATOM    708  HA  PRO A  49       3.719  11.438   1.228  1.00 29.18           H  
ATOM    709  C   PRO A  49       3.893   9.764  -0.111  1.00 29.18           C  
ATOM    710  CB  PRO A  49       4.648  12.150  -0.598  1.00 29.18           C  
ATOM    711  HB2 PRO A  49       4.580  13.135  -0.136  1.00 29.18           H  
ATOM    712  HB3 PRO A  49       3.949  12.072  -1.431  1.00 29.18           H  
ATOM    713  O   PRO A  49       4.698   8.915  -0.500  1.00 29.18           O  
ATOM    714  CG  PRO A  49       6.090  11.897  -1.041  1.00 29.18           C  
ATOM    715  HG2 PRO A  49       6.107  11.106  -1.791  1.00 29.18           H  
ATOM    716  HG3 PRO A  49       6.560  12.801  -1.426  1.00 29.18           H  
ATOM    717  CD  PRO A  49       6.768  11.407   0.236  1.00 29.18           C  
ATOM    718  HD2 PRO A  49       7.543  10.680  -0.010  1.00 29.18           H  
ATOM    719  HD3 PRO A  49       7.202  12.257   0.762  1.00 29.18           H  
ATOM    720  N   TYR A  50       2.573   9.619  -0.236  1.00 29.27           N  
ATOM    721  H   TYR A  50       1.965  10.262   0.250  1.00 29.27           H  
ATOM    722  CA  TYR A  50       1.995   8.643  -1.150  1.00 29.27           C  
ATOM    723  HA  TYR A  50       2.215   7.641  -0.781  1.00 29.27           H  
ATOM    724  C   TYR A  50       2.682   8.810  -2.504  1.00 29.27           C  
ATOM    725  CB  TYR A  50       0.461   8.813  -1.255  1.00 29.27           C  
ATOM    726  HB2 TYR A  50       0.119   8.410  -2.208  1.00 29.27           H  
ATOM    727  HB3 TYR A  50       0.204   9.873  -1.245  1.00 29.27           H  
ATOM    728  O   TYR A  50       2.336   9.724  -3.246  1.00 29.27           O  
ATOM    729  CG  TYR A  50      -0.286   8.085  -0.158  1.00 29.27           C  
ATOM    730  CD1 TYR A  50      -0.415   6.689  -0.224  1.00 29.27           C  
ATOM    731  HD1 TYR A  50      -0.128   6.152  -1.116  1.00 29.27           H  
ATOM    732  CD2 TYR A  50      -0.714   8.766   0.995  1.00 29.27           C  
ATOM    733  HD2 TYR A  50      -0.621   9.841   1.047  1.00 29.27           H  
ATOM    734  CE1 TYR A  50      -0.766   5.976   0.931  1.00 29.27           C  
ATOM    735  HE1 TYR A  50      -0.713   4.897   0.950  1.00 29.27           H  
ATOM    736  CE2 TYR A  50      -1.134   8.048   2.132  1.00 29.27           C  
ATOM    737  HE2 TYR A  50      -1.380   8.578   3.041  1.00 29.27           H  
ATOM    738  OH  TYR A  50      -1.184   5.922   3.267  1.00 29.27           O  
ATOM    739  HH  TYR A  50      -1.491   6.458   4.002  1.00 29.27           H  
ATOM    740  CZ  TYR A  50      -1.074   6.644   2.123  1.00 29.27           C  
ATOM    741  N   VAL A  51       3.669   7.954  -2.804  1.00 29.31           N  
ATOM    742  H   VAL A  51       4.040   7.392  -2.051  1.00 29.31           H  
ATOM    743  CA  VAL A  51       4.401   8.007  -4.067  1.00 29.31           C  
ATOM    744  HA  VAL A  51       4.676   9.044  -4.258  1.00 29.31           H  
ATOM    745  C   VAL A  51       3.438   7.568  -5.153  1.00 29.31           C  
ATOM    746  CB  VAL A  51       5.702   7.174  -4.076  1.00 29.31           C  
ATOM    747  HB  VAL A  51       5.467   6.113  -3.992  1.00 29.31           H  
ATOM    748  O   VAL A  51       3.365   6.386  -5.495  1.00 29.31           O  
ATOM    749  CG1 VAL A  51       6.473   7.426  -5.382  1.00 29.31           C  
ATOM    750 HG11 VAL A  51       5.870   7.135  -6.242  1.00 29.31           H  
ATOM    751 HG12 VAL A  51       6.727   8.482  -5.469  1.00 29.31           H  
ATOM    752 HG13 VAL A  51       7.389   6.836  -5.387  1.00 29.31           H  
ATOM    753  CG2 VAL A  51       6.643   7.547  -2.925  1.00 29.31           C  
ATOM    754 HG21 VAL A  51       6.182   7.291  -1.971  1.00 29.31           H  
ATOM    755 HG22 VAL A  51       6.852   8.616  -2.940  1.00 29.31           H  
ATOM    756 HG23 VAL A  51       7.577   6.991  -3.012  1.00 29.31           H  
ATOM    757  N   GLU A  52       2.685   8.534  -5.678  1.00 31.18           N  
ATOM    758  H   GLU A  52       2.679   9.435  -5.220  1.00 31.18           H  
ATOM    759  CA  GLU A  52       1.910   8.383  -6.898  1.00 31.18           C  
ATOM    760  HA  GLU A  52       1.272   7.501  -6.838  1.00 31.18           H  
ATOM    761  C   GLU A  52       2.932   8.136  -7.982  1.00 31.18           C  
ATOM    762  CB  GLU A  52       1.025   9.602  -7.205  1.00 31.18           C  
ATOM    763  HB2 GLU A  52       0.734   9.545  -8.255  1.00 31.18           H  
ATOM    764  HB3 GLU A  52       1.590  10.521  -7.052  1.00 31.18           H  
ATOM    765  O   GLU A  52       3.475   9.044  -8.602  1.00 31.18           O  
ATOM    766  CG  GLU A  52      -0.260   9.625  -6.366  1.00 31.18           C  
ATOM    767  HG2 GLU A  52      -0.705   8.631  -6.399  1.00 31.18           H  
ATOM    768  HG3 GLU A  52      -0.018   9.865  -5.331  1.00 31.18           H  
ATOM    769  CD  GLU A  52      -1.292  10.621  -6.912  1.00 31.18           C  
ATOM    770  OE1 GLU A  52      -2.485  10.239  -6.939  1.00 31.18           O  
ATOM    771  OE2 GLU A  52      -0.887  11.727  -7.331  1.00 31.18           O  
ATOM    772  N   PHE A  53       3.275   6.868  -8.151  1.00 33.56           N  
ATOM    773  H   PHE A  53       2.955   6.197  -7.467  1.00 33.56           H  
ATOM    774  CA  PHE A  53       4.128   6.449  -9.224  1.00 33.56           C  
ATOM    775  HA  PHE A  53       4.992   7.110  -9.288  1.00 33.56           H  
ATOM    776  C   PHE A  53       3.298   6.584 -10.494  1.00 33.56           C  
ATOM    777  CB  PHE A  53       4.610   5.037  -8.975  1.00 33.56           C  
ATOM    778  HB2 PHE A  53       5.015   4.694  -9.927  1.00 33.56           H  
ATOM    779  HB3 PHE A  53       3.749   4.412  -8.736  1.00 33.56           H  
ATOM    780  O   PHE A  53       2.555   5.682 -10.878  1.00 33.56           O  
ATOM    781  CG  PHE A  53       5.692   4.855  -7.924  1.00 33.56           C  
ATOM    782  CD1 PHE A  53       7.033   5.142  -8.248  1.00 33.56           C  
ATOM    783  HD1 PHE A  53       7.269   5.641  -9.176  1.00 33.56           H  
ATOM    784  CD2 PHE A  53       5.395   4.247  -6.688  1.00 33.56           C  
ATOM    785  HD2 PHE A  53       4.369   4.093  -6.387  1.00 33.56           H  
ATOM    786  CE1 PHE A  53       8.071   4.735  -7.390  1.00 33.56           C  
ATOM    787  HE1 PHE A  53       9.099   4.955  -7.639  1.00 33.56           H  
ATOM    788  CE2 PHE A  53       6.430   3.843  -5.831  1.00 33.56           C  
ATOM    789  HE2 PHE A  53       6.194   3.396  -4.877  1.00 33.56           H  
ATOM    790  CZ  PHE A  53       7.770   4.064  -6.192  1.00 33.56           C  
ATOM    791  HZ  PHE A  53       8.562   3.774  -5.518  1.00 33.56           H  
ATOM    792  N   THR A  54       3.455   7.750 -11.112  1.00 35.42           N  
ATOM    793  H   THR A  54       4.033   8.420 -10.626  1.00 35.42           H  
ATOM    794  CA  THR A  54       2.703   8.322 -12.233  1.00 35.42           C  
ATOM    795  HA  THR A  54       1.644   8.294 -11.977  1.00 35.42           H  
ATOM    796  C   THR A  54       2.842   7.575 -13.562  1.00 35.42           C  
ATOM    797  CB  THR A  54       3.113   9.793 -12.418  1.00 35.42           C  
ATOM    798  HB  THR A  54       2.644  10.197 -13.315  1.00 35.42           H  
ATOM    799  O   THR A  54       2.570   8.138 -14.624  1.00 35.42           O  
ATOM    800  CG2 THR A  54       2.724  10.698 -11.250  1.00 35.42           C  
ATOM    801 HG21 THR A  54       3.458  10.633 -10.447  1.00 35.42           H  
ATOM    802 HG22 THR A  54       2.683  11.733 -11.591  1.00 35.42           H  
ATOM    803 HG23 THR A  54       1.743  10.421 -10.865  1.00 35.42           H  
ATOM    804  OG1 THR A  54       4.518   9.868 -12.537  1.00 35.42           O  
ATOM    805  HG1 THR A  54       4.752  10.799 -12.522  1.00 35.42           H  
ATOM    806  N   GLY A  55       3.184   6.281 -13.536  1.00 39.94           N  
ATOM    807  H   GLY A  55       3.264   5.871 -12.617  1.00 39.94           H  
ATOM    808  CA  GLY A  55       2.767   5.391 -14.614  1.00 39.94           C  
ATOM    809  HA2 GLY A  55       3.285   5.653 -15.537  1.00 39.94           H  
ATOM    810  HA3 GLY A  55       2.975   4.353 -14.354  1.00 39.94           H  
ATOM    811  C   GLY A  55       1.260   5.572 -14.778  1.00 39.94           C  
ATOM    812  O   GLY A  55       0.527   5.449 -13.798  1.00 39.94           O  
ATOM    813  N   ARG A  56       0.823   5.968 -15.982  1.00 45.70           N  
ATOM    814  H   ARG A  56       1.522   6.066 -16.703  1.00 45.70           H  
ATOM    815  CA  ARG A  56      -0.495   6.588 -16.230  1.00 45.70           C  
ATOM    816  HA  ARG A  56      -0.483   7.592 -15.806  1.00 45.70           H  
ATOM    817  C   ARG A  56      -1.643   5.833 -15.552  1.00 45.70           C  
ATOM    818  CB  ARG A  56      -0.689   6.671 -17.755  1.00 45.70           C  
ATOM    819  HB2 ARG A  56      -0.938   5.683 -18.143  1.00 45.70           H  
ATOM    820  HB3 ARG A  56       0.254   6.980 -18.207  1.00 45.70           H  
ATOM    821  O   ARG A  56      -2.536   6.451 -14.969  1.00 45.70           O  
ATOM    822  CG  ARG A  56      -1.762   7.676 -18.190  1.00 45.70           C  
ATOM    823  HG2 ARG A  56      -1.497   8.666 -17.820  1.00 45.70           H  
ATOM    824  HG3 ARG A  56      -2.731   7.384 -17.783  1.00 45.70           H  
ATOM    825  CD  ARG A  56      -1.835   7.699 -19.723  1.00 45.70           C  
ATOM    826  HD2 ARG A  56      -2.211   6.734 -20.062  1.00 45.70           H  
ATOM    827  HD3 ARG A  56      -0.829   7.840 -20.118  1.00 45.70           H  
ATOM    828  NE  ARG A  56      -2.708   8.780 -20.223  1.00 45.70           N  
ATOM    829  HE  ARG A  56      -3.209   9.311 -19.526  1.00 45.70           H  
ATOM    830  NH1 ARG A  56      -2.362   8.409 -22.462  1.00 45.70           N  
ATOM    831 HH11 ARG A  56      -1.800   7.605 -22.221  1.00 45.70           H  
ATOM    832 HH12 ARG A  56      -2.541   8.632 -23.431  1.00 45.70           H  
ATOM    833  NH2 ARG A  56      -3.702  10.071 -21.818  1.00 45.70           N  
ATOM    834 HH21 ARG A  56      -3.864  10.288 -22.791  1.00 45.70           H  
ATOM    835 HH22 ARG A  56      -4.161  10.607 -21.095  1.00 45.70           H  
ATOM    836  CZ  ARG A  56      -2.918   9.081 -21.493  1.00 45.70           C  
ATOM    837  N   ASP A  57      -1.527   4.509 -15.560  1.00 53.38           N  
ATOM    838  H   ASP A  57      -0.749   4.142 -16.090  1.00 53.38           H  
ATOM    839  CA  ASP A  57      -2.494   3.525 -15.094  1.00 53.38           C  
ATOM    840  HA  ASP A  57      -3.432   4.050 -14.909  1.00 53.38           H  
ATOM    841  C   ASP A  57      -2.108   2.849 -13.761  1.00 53.38           C  
ATOM    842  CB  ASP A  57      -2.774   2.545 -16.242  1.00 53.38           C  
ATOM    843  HB2 ASP A  57      -1.896   1.919 -16.402  1.00 53.38           H  
ATOM    844  HB3 ASP A  57      -3.617   1.903 -15.986  1.00 53.38           H  
ATOM    845  O   ASP A  57      -2.449   1.694 -13.529  1.00 53.38           O  
ATOM    846  CG  ASP A  57      -3.101   3.319 -17.522  1.00 53.38           C  
ATOM    847  OD1 ASP A  57      -4.070   4.112 -17.482  1.00 53.38           O  
ATOM    848  OD2 ASP A  57      -2.299   3.227 -18.477  1.00 53.38           O  
ATOM    849  N   SER A  58      -1.434   3.550 -12.844  1.00 60.68           N  
ATOM    850  H   SER A  58      -1.039   4.443 -13.100  1.00 60.68           H  
ATOM    851  CA  SER A  58      -1.348   3.148 -11.430  1.00 60.68           C  
ATOM    852  HA  SER A  58      -2.174   2.470 -11.216  1.00 60.68           H  
ATOM    853  C   SER A  58      -1.514   4.335 -10.489  1.00 60.68           C  
ATOM    854  CB  SER A  58      -0.055   2.383 -11.113  1.00 60.68           C  
ATOM    855  HB2 SER A  58      -0.037   1.468 -11.705  1.00 60.68           H  
ATOM    856  HB3 SER A  58      -0.075   2.100 -10.060  1.00 60.68           H  
ATOM    857  O   SER A  58      -0.961   5.404 -10.731  1.00 60.68           O  
ATOM    858  OG  SER A  58       1.137   3.112 -11.366  1.00 60.68           O  
ATOM    859  HG  SER A  58       0.964   4.053 -11.289  1.00 60.68           H  
ATOM    860  N   VAL A  59      -2.244   4.133  -9.393  1.00 63.75           N  
ATOM    861  H   VAL A  59      -2.624   3.210  -9.237  1.00 63.75           H  
ATOM    862  CA  VAL A  59      -2.256   5.055  -8.247  1.00 63.75           C  
ATOM    863  HA  VAL A  59      -1.884   6.031  -8.558  1.00 63.75           H  
ATOM    864  C   VAL A  59      -1.301   4.535  -7.180  1.00 63.75           C  
ATOM    865  CB  VAL A  59      -3.674   5.268  -7.681  1.00 63.75           C  
ATOM    866  HB  VAL A  59      -3.605   5.931  -6.818  1.00 63.75           H  
ATOM    867  O   VAL A  59      -0.948   3.348  -7.177  1.00 63.75           O  
ATOM    868  CG1 VAL A  59      -4.580   5.943  -8.719  1.00 63.75           C  
ATOM    869 HG11 VAL A  59      -5.551   6.156  -8.273  1.00 63.75           H  
ATOM    870 HG12 VAL A  59      -4.717   5.296  -9.586  1.00 63.75           H  
ATOM    871 HG13 VAL A  59      -4.129   6.883  -9.035  1.00 63.75           H  
ATOM    872  CG2 VAL A  59      -4.343   3.968  -7.231  1.00 63.75           C  
ATOM    873 HG21 VAL A  59      -4.487   3.310  -8.088  1.00 63.75           H  
ATOM    874 HG22 VAL A  59      -5.312   4.194  -6.787  1.00 63.75           H  
ATOM    875 HG23 VAL A  59      -3.728   3.464  -6.486  1.00 63.75           H  
ATOM    876  N   THR A  60      -0.891   5.383  -6.237  1.00 66.42           N  
ATOM    877  H   THR A  60      -1.148   6.360  -6.261  1.00 66.42           H  
ATOM    878  CA  THR A  60      -0.217   4.872  -5.042  1.00 66.42           C  
ATOM    879  HA  THR A  60       0.714   4.396  -5.350  1.00 66.42           H  
ATOM    880  C   THR A  60      -1.110   3.861  -4.353  1.00 66.42           C  
ATOM    881  CB  THR A  60       0.088   5.935  -3.985  1.00 66.42           C  
ATOM    882  HB  THR A  60      -0.771   6.077  -3.329  1.00 66.42           H  
ATOM    883  O   THR A  60      -2.315   4.068  -4.224  1.00 66.42           O  
ATOM    884  CG2 THR A  60       1.301   5.497  -3.169  1.00 66.42           C  
ATOM    885 HG21 THR A  60       2.131   5.225  -3.821  1.00 66.42           H  
ATOM    886 HG22 THR A  60       1.616   6.296  -2.498  1.00 66.42           H  
ATOM    887 HG23 THR A  60       1.053   4.619  -2.574  1.00 66.42           H  
ATOM    888  OG1 THR A  60       0.363   7.152  -4.593  1.00 66.42           O  
ATOM    889  HG1 THR A  60       0.439   7.854  -3.942  1.00 66.42           H  
ATOM    890  N   CYS A  61      -0.504   2.808  -3.818  1.00 66.82           N  
ATOM    891  H   CYS A  61       0.494   2.727  -3.952  1.00 66.82           H  
ATOM    892  CA  CYS A  61      -1.105   2.079  -2.721  1.00 66.82           C  
ATOM    893  HA  CYS A  61      -1.979   1.528  -3.066  1.00 66.82           H  
ATOM    894  C   CYS A  61      -1.491   3.082  -1.626  1.00 66.82           C  
ATOM    895  CB  CYS A  61      -0.056   1.113  -2.188  1.00 66.82           C  
ATOM    896  HB2 CYS A  61       0.023   0.244  -2.841  1.00 66.82           H  
ATOM    897  HB3 CYS A  61       0.907   1.620  -2.122  1.00 66.82           H  
ATOM    898  O   CYS A  61      -0.582   3.661  -1.025  1.00 66.82           O  
ATOM    899  SG  CYS A  61      -0.524   0.647  -0.518  1.00 66.82           S  
ATOM    900  HG  CYS A  61       0.402  -0.308  -0.394  1.00 66.82           H  
ATOM    901  N   PRO A  62      -2.784   3.260  -1.313  1.00 66.35           N  
ATOM    902  CA  PRO A  62      -3.199   4.306  -0.406  1.00 66.35           C  
ATOM    903  HA  PRO A  62      -2.582   5.189  -0.573  1.00 66.35           H  
ATOM    904  C   PRO A  62      -3.033   3.888   1.071  1.00 66.35           C  
ATOM    905  CB  PRO A  62      -4.603   4.679  -0.885  1.00 66.35           C  
ATOM    906  HB2 PRO A  62      -4.519   5.366  -1.727  1.00 66.35           H  
ATOM    907  HB3 PRO A  62      -5.230   5.128  -0.115  1.00 66.35           H  
ATOM    908  O   PRO A  62      -3.319   4.692   1.942  1.00 66.35           O  
ATOM    909  CG  PRO A  62      -5.178   3.361  -1.379  1.00 66.35           C  
ATOM    910  HG2 PRO A  62      -5.609   2.806  -0.545  1.00 66.35           H  
ATOM    911  HG3 PRO A  62      -5.927   3.523  -2.154  1.00 66.35           H  
ATOM    912  CD  PRO A  62      -3.950   2.629  -1.917  1.00 66.35           C  
ATOM    913  HD2 PRO A  62      -3.991   1.574  -1.644  1.00 66.35           H  
ATOM    914  HD3 PRO A  62      -3.920   2.734  -3.001  1.00 66.35           H  
ATOM    915  N   THR A  63      -2.548   2.673   1.394  1.00 64.36           N  
ATOM    916  H   THR A  63      -2.347   2.024   0.647  1.00 64.36           H  
ATOM    917  CA  THR A  63      -2.317   2.239   2.795  1.00 64.36           C  
ATOM    918  HA  THR A  63      -3.050   2.727   3.438  1.00 64.36           H  
ATOM    919  C   THR A  63      -0.943   2.600   3.344  1.00 64.36           C  
ATOM    920  CB  THR A  63      -2.461   0.722   2.970  1.00 64.36           C  
ATOM    921  HB  THR A  63      -1.778   0.269   2.252  1.00 64.36           H  
ATOM    922  O   THR A  63      -0.821   2.907   4.525  1.00 64.36           O  
ATOM    923  CG2 THR A  63      -2.157   0.168   4.357  1.00 64.36           C  
ATOM    924 HG21 THR A  63      -2.722   0.714   5.112  1.00 64.36           H  
ATOM    925 HG22 THR A  63      -1.094   0.291   4.563  1.00 64.36           H  
ATOM    926 HG23 THR A  63      -2.400  -0.893   4.404  1.00 64.36           H  
ATOM    927  OG1 THR A  63      -3.735   0.246   2.688  1.00 64.36           O  
ATOM    928  HG1 THR A  63      -4.274   0.336   3.477  1.00 64.36           H  
ATOM    929  N   CYS A  64       0.112   2.464   2.540  1.00 67.40           N  
ATOM    930  H   CYS A  64      -0.041   2.222   1.571  1.00 67.40           H  
ATOM    931  CA  CYS A  64       1.491   2.484   3.041  1.00 67.40           C  
ATOM    932  HA  CYS A  64       1.483   2.479   4.131  1.00 67.40           H  
ATOM    933  C   CYS A  64       2.272   3.740   2.654  1.00 67.40           C  
ATOM    934  CB  CYS A  64       2.217   1.209   2.593  1.00 67.40           C  
ATOM    935  HB2 CYS A  64       1.724   0.336   3.020  1.00 67.40           H  
ATOM    936  HB3 CYS A  64       3.239   1.235   2.974  1.00 67.40           H  
ATOM    937  O   CYS A  64       3.493   3.677   2.589  1.00 67.40           O  
ATOM    938  SG  CYS A  64       2.291   1.130   0.788  1.00 67.40           S  
ATOM    939  HG  CYS A  64       2.950   2.284   0.651  1.00 67.40           H  
ATOM    940  N   GLN A  65       1.624   4.841   2.277  1.00 69.03           N  
ATOM    941  H   GLN A  65       0.630   4.907   2.443  1.00 69.03           H  
ATOM    942  CA  GLN A  65       2.292   5.972   1.602  1.00 69.03           C  
ATOM    943  HA  GLN A  65       1.544   6.668   1.222  1.00 69.03           H  
ATOM    944  C   GLN A  65       3.110   5.525   0.368  1.00 69.03           C  
ATOM    945  CB  GLN A  65       3.080   6.818   2.602  1.00 69.03           C  
ATOM    946  HB2 GLN A  65       3.898   6.221   3.004  1.00 69.03           H  
ATOM    947  HB3 GLN A  65       3.522   7.638   2.036  1.00 69.03           H  
ATOM    948  O   GLN A  65       4.158   6.066   0.048  1.00 69.03           O  
ATOM    949  CG  GLN A  65       2.274   7.389   3.790  1.00 69.03           C  
ATOM    950  HG2 GLN A  65       2.977   7.529   4.611  1.00 69.03           H  
ATOM    951  HG3 GLN A  65       1.532   6.667   4.132  1.00 69.03           H  
ATOM    952  CD  GLN A  65       1.595   8.745   3.576  1.00 69.03           C  
ATOM    953  NE2 GLN A  65       0.883   9.235   4.569  1.00 69.03           N  
ATOM    954 HE21 GLN A  65       0.562  10.182   4.428  1.00 69.03           H  
ATOM    955 HE22 GLN A  65       0.893   8.787   5.475  1.00 69.03           H  
ATOM    956  OE1 GLN A  65       1.666   9.403   2.554  1.00 69.03           O  
ATOM    957  N   GLY A  66       2.695   4.448  -0.304  1.00 68.29           N  
ATOM    958  H   GLY A  66       1.775   4.082  -0.105  1.00 68.29           H  
ATOM    959  CA  GLY A  66       3.502   3.814  -1.351  1.00 68.29           C  
ATOM    960  HA2 GLY A  66       3.761   4.556  -2.106  1.00 68.29           H  
ATOM    961  HA3 GLY A  66       2.886   3.045  -1.817  1.00 68.29           H  
ATOM    962  C   GLY A  66       4.806   3.142  -0.894  1.00 68.29           C  
ATOM    963  O   GLY A  66       5.438   2.488  -1.705  1.00 68.29           O  
ATOM    964  N   THR A  67       5.185   3.175   0.390  1.00 65.73           N  
ATOM    965  H   THR A  67       4.658   3.758   1.024  1.00 65.73           H  
ATOM    966  CA  THR A  67       6.399   2.511   0.937  1.00 65.73           C  
ATOM    967  HA  THR A  67       7.253   2.827   0.338  1.00 65.73           H  
ATOM    968  C   THR A  67       6.367   0.975   0.908  1.00 65.73           C  
ATOM    969  CB  THR A  67       6.670   2.923   2.391  1.00 65.73           C  
ATOM    970  HB  THR A  67       7.634   2.511   2.688  1.00 65.73           H  
ATOM    971  O   THR A  67       7.313   0.302   1.323  1.00 65.73           O  
ATOM    972  CG2 THR A  67       6.717   4.432   2.623  1.00 65.73           C  
ATOM    973 HG21 THR A  67       5.781   4.911   2.339  1.00 65.73           H  
ATOM    974 HG22 THR A  67       7.524   4.865   2.031  1.00 65.73           H  
ATOM    975 HG23 THR A  67       6.913   4.631   3.676  1.00 65.73           H  
ATOM    976  OG1 THR A  67       5.688   2.371   3.226  1.00 65.73           O  
ATOM    977  HG1 THR A  67       4.917   2.942   3.180  1.00 65.73           H  
ATOM    978  N   GLY A  68       5.251   0.404   0.471  1.00 67.33           N  
ATOM    979  H   GLY A  68       4.546   1.021   0.095  1.00 67.33           H  
ATOM    980  CA  GLY A  68       5.004  -1.023   0.378  1.00 67.33           C  
ATOM    981  HA2 GLY A  68       4.125  -1.167  -0.250  1.00 67.33           H  
ATOM    982  HA3 GLY A  68       5.883  -1.474  -0.083  1.00 67.33           H  
ATOM    983  C   GLY A  68       4.760  -1.763   1.683  1.00 67.33           C  
ATOM    984  O   GLY A  68       4.318  -2.912   1.662  1.00 67.33           O  
ATOM    985  N   ARG A  69       5.017  -1.140   2.831  1.00 66.84           N  
ATOM    986  H   ARG A  69       5.375  -0.196   2.795  1.00 66.84           H  
ATOM    987  CA  ARG A  69       4.849  -1.748   4.152  1.00 66.84           C  
ATOM    988  HA  ARG A  69       4.128  -2.564   4.101  1.00 66.84           H  
ATOM    989  C   ARG A  69       4.266  -0.767   5.143  1.00 66.84           C  
ATOM    990  CB  ARG A  69       6.192  -2.295   4.657  1.00 66.84           C  
ATOM    991  HB2 ARG A  69       6.983  -1.567   4.478  1.00 66.84           H  
ATOM    992  HB3 ARG A  69       6.128  -2.443   5.735  1.00 66.84           H  
ATOM    993  O   ARG A  69       4.252   0.433   4.912  1.00 66.84           O  
ATOM    994  CG  ARG A  69       6.509  -3.671   4.045  1.00 66.84           C  
ATOM    995  HG2 ARG A  69       5.557  -4.170   3.865  1.00 66.84           H  
ATOM    996  HG3 ARG A  69       7.024  -4.284   4.784  1.00 66.84           H  
ATOM    997  CD  ARG A  69       7.291  -3.706   2.723  1.00 66.84           C  
ATOM    998  HD2 ARG A  69       6.651  -3.386   1.901  1.00 66.84           H  
ATOM    999  HD3 ARG A  69       7.568  -4.733   2.484  1.00 66.84           H  
ATOM   1000  NE  ARG A  69       8.488  -2.866   2.702  1.00 66.84           N  
ATOM   1001  HE  ARG A  69       8.700  -2.451   1.806  1.00 66.84           H  
ATOM   1002  NH1 ARG A  69       9.324  -3.115   4.861  1.00 66.84           N  
ATOM   1003 HH11 ARG A  69      10.009  -2.907   5.573  1.00 66.84           H  
ATOM   1004 HH12 ARG A  69       8.579  -3.743   5.128  1.00 66.84           H  
ATOM   1005  NH2 ARG A  69      10.298  -1.772   3.376  1.00 66.84           N  
ATOM   1006 HH21 ARG A  69      10.474  -1.584   2.399  1.00 66.84           H  
ATOM   1007 HH22 ARG A  69      11.001  -1.528   4.060  1.00 66.84           H  
ATOM   1008  CZ  ARG A  69       9.344  -2.592   3.662  1.00 66.84           C  
ATOM   1009  N   ILE A  70       3.776  -1.289   6.257  1.00 64.28           N  
ATOM   1010  H   ILE A  70       3.811  -2.291   6.381  1.00 64.28           H  
ATOM   1011  CA  ILE A  70       3.380  -0.456   7.385  1.00 64.28           C  
ATOM   1012  HA  ILE A  70       3.660   0.574   7.162  1.00 64.28           H  
ATOM   1013  C   ILE A  70       4.167  -0.928   8.600  1.00 64.28           C  
ATOM   1014  CB  ILE A  70       1.860  -0.424   7.632  1.00 64.28           C  
ATOM   1015  HB  ILE A  70       1.546  -1.354   8.106  1.00 64.28           H  
ATOM   1016  O   ILE A  70       4.176  -2.131   8.881  1.00 64.28           O  
ATOM   1017  CG1 ILE A  70       1.049  -0.207   6.337  1.00 64.28           C  
ATOM   1018 HG12 ILE A  70       0.050   0.141   6.599  1.00 64.28           H  
ATOM   1019 HG13 ILE A  70       1.505   0.583   5.741  1.00 64.28           H  
ATOM   1020  CG2 ILE A  70       1.557   0.743   8.590  1.00 64.28           C  
ATOM   1021 HG21 ILE A  70       1.969   1.674   8.200  1.00 64.28           H  
ATOM   1022 HG22 ILE A  70       1.987   0.548   9.573  1.00 64.28           H  
ATOM   1023 HG23 ILE A  70       0.484   0.884   8.715  1.00 64.28           H  
ATOM   1024  CD1 ILE A  70       0.917  -1.482   5.488  1.00 64.28           C  
ATOM   1025 HD11 ILE A  70       1.162  -2.371   6.068  1.00 64.28           H  
ATOM   1026 HD12 ILE A  70      -0.098  -1.591   5.106  1.00 64.28           H  
ATOM   1027 HD13 ILE A  70       1.608  -1.416   4.647  1.00 64.28           H  
ATOM   1028  N   PRO A  71       4.855  -0.022   9.309  1.00 60.95           N  
ATOM   1029  CA  PRO A  71       5.459  -0.345  10.587  1.00 60.95           C  
ATOM   1030  HA  PRO A  71       6.236  -1.089  10.414  1.00 60.95           H  
ATOM   1031  C   PRO A  71       4.425  -0.891  11.580  1.00 60.95           C  
ATOM   1032  CB  PRO A  71       6.122   0.947  11.074  1.00 60.95           C  
ATOM   1033  HB2 PRO A  71       7.025   0.743  11.649  1.00 60.95           H  
ATOM   1034  HB3 PRO A  71       5.420   1.538  11.662  1.00 60.95           H  
ATOM   1035  O   PRO A  71       3.289  -0.414  11.654  1.00 60.95           O  
ATOM   1036  CG  PRO A  71       6.432   1.675   9.767  1.00 60.95           C  
ATOM   1037  HG2 PRO A  71       7.330   1.252   9.315  1.00 60.95           H  
ATOM   1038  HG3 PRO A  71       6.550   2.749   9.912  1.00 60.95           H  
ATOM   1039  CD  PRO A  71       5.216   1.331   8.912  1.00 60.95           C  
ATOM   1040  HD2 PRO A  71       4.392   2.008   9.136  1.00 60.95           H  
ATOM   1041  HD3 PRO A  71       5.484   1.391   7.857  1.00 60.95           H  
ATOM   1042  N   ARG A  72       4.835  -1.862  12.398  1.00 52.57           N  
ATOM   1043  H   ARG A  72       5.808  -2.126  12.330  1.00 52.57           H  
ATOM   1044  CA  ARG A  72       4.119  -2.204  13.632  1.00 52.57           C  
ATOM   1045  HA  ARG A  72       3.090  -2.465  13.383  1.00 52.57           H  
ATOM   1046  C   ARG A  72       4.091  -0.970  14.538  1.00 52.57           C  
ATOM   1047  CB  ARG A  72       4.759  -3.398  14.347  1.00 52.57           C  
ATOM   1048  HB2 ARG A  72       4.207  -3.575  15.270  1.00 52.57           H  
ATOM   1049  HB3 ARG A  72       5.786  -3.147  14.612  1.00 52.57           H  
ATOM   1050  O   ARG A  72       4.939  -0.086  14.437  1.00 52.57           O  
ATOM   1051  CG  ARG A  72       4.745  -4.691  13.521  1.00 52.57           C  
ATOM   1052  HG2 ARG A  72       3.731  -4.909  13.185  1.00 52.57           H  
ATOM   1053  HG3 ARG A  72       5.390  -4.575  12.650  1.00 52.57           H  
ATOM   1054  CD  ARG A  72       5.247  -5.839  14.405  1.00 52.57           C  
ATOM   1055  HD2 ARG A  72       4.438  -6.151  15.064  1.00 52.57           H  
ATOM   1056  HD3 ARG A  72       6.056  -5.476  15.039  1.00 52.57           H  
ATOM   1057  NE  ARG A  72       5.770  -6.957  13.603  1.00 52.57           N  
ATOM   1058  HE  ARG A  72       6.656  -6.795  13.144  1.00 52.57           H  
ATOM   1059  NH1 ARG A  72       4.263  -8.591  14.168  1.00 52.57           N  
ATOM   1060 HH11 ARG A  72       3.924  -9.538  14.079  1.00 52.57           H  
ATOM   1061 HH12 ARG A  72       3.749  -7.898  14.693  1.00 52.57           H  
ATOM   1062  NH2 ARG A  72       5.977  -9.041  12.787  1.00 52.57           N  
ATOM   1063 HH21 ARG A  72       6.807  -8.699  12.323  1.00 52.57           H  
ATOM   1064 HH22 ARG A  72       5.649  -9.986  12.648  1.00 52.57           H  
ATOM   1065  CZ  ARG A  72       5.327  -8.191  13.528  1.00 52.57           C  
ATOM   1066  N   GLY A  73       3.071  -0.850  15.381  1.00 52.28           N  
ATOM   1067  H   GLY A  73       2.442  -1.636  15.467  1.00 52.28           H  
ATOM   1068  CA  GLY A  73       2.773   0.393  16.109  1.00 52.28           C  
ATOM   1069  HA2 GLY A  73       2.124   0.165  16.954  1.00 52.28           H  
ATOM   1070  HA3 GLY A  73       3.702   0.810  16.499  1.00 52.28           H  
ATOM   1071  C   GLY A  73       2.093   1.472  15.250  1.00 52.28           C  
ATOM   1072  O   GLY A  73       1.098   2.049  15.689  1.00 52.28           O  
ATOM   1073  N   GLN A  74       2.486   1.648  13.980  1.00 50.78           N  
ATOM   1074  H   GLN A  74       3.304   1.156  13.649  1.00 50.78           H  
ATOM   1075  CA  GLN A  74       1.637   2.333  12.994  1.00 50.78           C  
ATOM   1076  HA  GLN A  74       1.196   3.198  13.489  1.00 50.78           H  
ATOM   1077  C   GLN A  74       0.428   1.479  12.573  1.00 50.78           C  
ATOM   1078  CB  GLN A  74       2.433   2.885  11.793  1.00 50.78           C  
ATOM   1079  HB2 GLN A  74       3.074   2.112  11.370  1.00 50.78           H  
ATOM   1080  HB3 GLN A  74       1.735   3.200  11.017  1.00 50.78           H  
ATOM   1081  O   GLN A  74      -0.284   1.858  11.663  1.00 50.78           O  
ATOM   1082  CG  GLN A  74       3.276   4.111  12.170  1.00 50.78           C  
ATOM   1083  HG2 GLN A  74       4.134   3.797  12.765  1.00 50.78           H  
ATOM   1084  HG3 GLN A  74       2.675   4.797  12.767  1.00 50.78           H  
ATOM   1085  CD  GLN A  74       3.775   4.847  10.930  1.00 50.78           C  
ATOM   1086  NE2 GLN A  74       3.336   6.060  10.672  1.00 50.78           N  
ATOM   1087 HE21 GLN A  74       2.592   6.491  11.201  1.00 50.78           H  
ATOM   1088 HE22 GLN A  74       3.706   6.490   9.836  1.00 50.78           H  
ATOM   1089  OE1 GLN A  74       4.549   4.332  10.147  1.00 50.78           O  
ATOM   1090  N   GLU A  75       0.096   0.395  13.277  1.00 49.70           N  
ATOM   1091  H   GLU A  75       0.733   0.105  14.005  1.00 49.70           H  
ATOM   1092  CA  GLU A  75      -1.099  -0.440  13.061  1.00 49.70           C  
ATOM   1093  HA  GLU A  75      -1.089  -0.773  12.023  1.00 49.70           H  
ATOM   1094  C   GLU A  75      -2.421   0.300  13.309  1.00 49.70           C  
ATOM   1095  CB  GLU A  75      -1.070  -1.653  14.002  1.00 49.70           C  
ATOM   1096  HB2 GLU A  75      -1.194  -1.292  15.022  1.00 49.70           H  
ATOM   1097  HB3 GLU A  75      -1.905  -2.310  13.759  1.00 49.70           H  
ATOM   1098  O   GLU A  75      -3.452  -0.010  12.720  1.00 49.70           O  
ATOM   1099  CG  GLU A  75       0.234  -2.452  13.921  1.00 49.70           C  
ATOM   1100  HG2 GLU A  75       0.323  -2.882  12.924  1.00 49.70           H  
ATOM   1101  HG3 GLU A  75       1.076  -1.774  14.063  1.00 49.70           H  
ATOM   1102  CD  GLU A  75       0.355  -3.562  14.970  1.00 49.70           C  
ATOM   1103  OE1 GLU A  75       1.449  -4.171  14.985  1.00 49.70           O  
ATOM   1104  OE2 GLU A  75      -0.590  -3.763  15.764  1.00 49.70           O  
ATOM   1105  N   ASN A  76      -2.397   1.333  14.147  1.00 50.20           N  
ATOM   1106  H   ASN A  76      -1.541   1.521  14.649  1.00 50.20           H  
ATOM   1107  CA  ASN A  76      -3.549   2.219  14.319  1.00 50.20           C  
ATOM   1108  HA  ASN A  76      -4.459   1.620  14.316  1.00 50.20           H  
ATOM   1109  C   ASN A  76      -3.686   3.217  13.151  1.00 50.20           C  
ATOM   1110  CB  ASN A  76      -3.421   2.890  15.692  1.00 50.20           C  
ATOM   1111  HB2 ASN A  76      -4.241   3.595  15.828  1.00 50.20           H  
ATOM   1112  HB3 ASN A  76      -2.481   3.440  15.744  1.00 50.20           H  
ATOM   1113  O   ASN A  76      -4.750   3.799  12.959  1.00 50.20           O  
ATOM   1114  CG  ASN A  76      -3.487   1.875  16.823  1.00 50.20           C  
ATOM   1115  ND2 ASN A  76      -2.761   2.091  17.893  1.00 50.20           N  
ATOM   1116 HD21 ASN A  76      -2.793   1.368  18.598  1.00 50.20           H  
ATOM   1117 HD22 ASN A  76      -2.127   2.876  17.945  1.00 50.20           H  
ATOM   1118  OD1 ASN A  76      -4.195   0.885  16.772  1.00 50.20           O  
ATOM   1119  N   GLN A  77      -2.613   3.378  12.367  1.00 48.21           N  
ATOM   1120  H   GLN A  77      -1.797   2.824  12.585  1.00 48.21           H  
ATOM   1121  CA  GLN A  77      -2.560   4.082  11.084  1.00 48.21           C  
ATOM   1122  HA  GLN A  77      -3.455   4.693  10.972  1.00 48.21           H  
ATOM   1123  C   GLN A  77      -2.537   3.104   9.890  1.00 48.21           C  
ATOM   1124  CB  GLN A  77      -1.333   5.013  11.049  1.00 48.21           C  
ATOM   1125  HB2 GLN A  77      -0.427   4.419  11.160  1.00 48.21           H  
ATOM   1126  HB3 GLN A  77      -1.292   5.501  10.075  1.00 48.21           H  
ATOM   1127  O   GLN A  77      -2.638   3.560   8.755  1.00 48.21           O  
ATOM   1128  CG  GLN A  77      -1.348   6.103  12.132  1.00 48.21           C  
ATOM   1129  HG2 GLN A  77      -2.195   6.769  11.967  1.00 48.21           H  
ATOM   1130  HG3 GLN A  77      -1.456   5.646  13.115  1.00 48.21           H  
ATOM   1131  CD  GLN A  77      -0.064   6.930  12.109  1.00 48.21           C  
ATOM   1132  NE2 GLN A  77       0.718   6.938  13.167  1.00 48.21           N  
ATOM   1133 HE21 GLN A  77       0.449   6.458  14.014  1.00 48.21           H  
ATOM   1134 HE22 GLN A  77       1.487   7.591  13.137  1.00 48.21           H  
ATOM   1135  OE1 GLN A  77       0.288   7.569  11.136  1.00 48.21           O  
ATOM   1136  N   LEU A  78      -2.452   1.777  10.108  1.00 48.21           N  
ATOM   1137  H   LEU A  78      -2.294   1.460  11.055  1.00 48.21           H  
ATOM   1138  CA  LEU A  78      -2.711   0.772   9.081  1.00 48.21           C  
ATOM   1139  HA  LEU A  78      -2.045   0.927   8.232  1.00 48.21           H  
ATOM   1140  C   LEU A  78      -4.138   1.037   8.672  1.00 48.21           C  
ATOM   1141  CB  LEU A  78      -2.635  -0.698   9.566  1.00 48.21           C  
ATOM   1142  HB2 LEU A  78      -3.453  -1.241   9.093  1.00 48.21           H  
ATOM   1143  HB3 LEU A  78      -2.828  -0.743  10.638  1.00 48.21           H  
ATOM   1144  O   LEU A  78      -5.063   0.910   9.466  1.00 48.21           O  
ATOM   1145  CG  LEU A  78      -1.386  -1.523   9.255  1.00 48.21           C  
ATOM   1146  HG  LEU A  78      -0.486  -0.940   9.453  1.00 48.21           H  
ATOM   1147  CD1 LEU A  78      -1.336  -2.814  10.078  1.00 48.21           C  
ATOM   1148 HD11 LEU A  78      -1.341  -2.607  11.148  1.00 48.21           H  
ATOM   1149 HD12 LEU A  78      -2.200  -3.442   9.857  1.00 48.21           H  
ATOM   1150 HD13 LEU A  78      -0.423  -3.361   9.844  1.00 48.21           H  
ATOM   1151  CD2 LEU A  78      -1.451  -1.987   7.800  1.00 48.21           C  
ATOM   1152 HD21 LEU A  78      -1.583  -1.134   7.134  1.00 48.21           H  
ATOM   1153 HD22 LEU A  78      -0.537  -2.529   7.557  1.00 48.21           H  
ATOM   1154 HD23 LEU A  78      -2.295  -2.660   7.653  1.00 48.21           H  
ATOM   1155  N   VAL A  79      -4.311   1.382   7.420  1.00 50.26           N  
ATOM   1156  H   VAL A  79      -3.497   1.617   6.869  1.00 50.26           H  
ATOM   1157  CA  VAL A  79      -5.616   1.493   6.813  1.00 50.26           C  
ATOM   1158  HA  VAL A  79      -6.387   1.456   7.583  1.00 50.26           H  
ATOM   1159  C   VAL A  79      -5.774   0.233   5.986  1.00 50.26           C  
ATOM   1160  CB  VAL A  79      -5.780   2.841   6.093  1.00 50.26           C  
ATOM   1161  HB  VAL A  79      -6.305   2.653   5.157  1.00 50.26           H  
ATOM   1162  O   VAL A  79      -5.250   0.122   4.879  1.00 50.26           O  
ATOM   1163  CG1 VAL A  79      -6.646   3.783   6.936  1.00 50.26           C  
ATOM   1164 HG11 VAL A  79      -7.662   3.392   6.999  1.00 50.26           H  
ATOM   1165 HG12 VAL A  79      -6.225   3.883   7.936  1.00 50.26           H  
ATOM   1166 HG13 VAL A  79      -6.692   4.768   6.472  1.00 50.26           H  
ATOM   1167  CG2 VAL A  79      -4.474   3.609   5.832  1.00 50.26           C  
ATOM   1168 HG21 VAL A  79      -3.745   2.967   5.337  1.00 50.26           H  
ATOM   1169 HG22 VAL A  79      -4.666   4.491   5.221  1.00 50.26           H  
ATOM   1170 HG23 VAL A  79      -4.047   3.963   6.770  1.00 50.26           H  
ATOM   1171  N   ALA A  80      -6.415  -0.765   6.597  1.00 49.81           N  
ATOM   1172  H   ALA A  80      -6.901  -0.537   7.453  1.00 49.81           H  
ATOM   1173  CA  ALA A  80      -6.824  -1.974   5.918  1.00 49.81           C  
ATOM   1174  HA  ALA A  80      -5.935  -2.552   5.665  1.00 49.81           H  
ATOM   1175  C   ALA A  80      -7.576  -1.594   4.656  1.00 49.81           C  
ATOM   1176  CB  ALA A  80      -7.746  -2.808   6.797  1.00 49.81           C  
ATOM   1177  HB1 ALA A  80      -7.901  -3.790   6.349  1.00 49.81           H  
ATOM   1178  HB2 ALA A  80      -8.703  -2.289   6.857  1.00 49.81           H  
ATOM   1179  HB3 ALA A  80      -7.327  -2.920   7.796  1.00 49.81           H  
ATOM   1180  O   ALA A  80      -8.412  -0.690   4.632  1.00 49.81           O  
ATOM   1181  N   LEU A  81      -7.256  -2.329   3.618  1.00 47.26           N  
ATOM   1182  H   LEU A  81      -6.582  -3.072   3.728  1.00 47.26           H  
ATOM   1183  CA  LEU A  81      -7.748  -2.072   2.297  1.00 47.26           C  
ATOM   1184  HA  LEU A  81      -8.094  -1.039   2.275  1.00 47.26           H  
ATOM   1185  C   LEU A  81      -8.975  -3.007   2.120  1.00 47.26           C  
ATOM   1186  CB  LEU A  81      -6.499  -2.234   1.368  1.00 47.26           C  
ATOM   1187  HB2 LEU A  81      -6.588  -3.100   0.713  1.00 47.26           H  
ATOM   1188  HB3 LEU A  81      -5.692  -2.596   2.004  1.00 47.26           H  
ATOM   1189  O   LEU A  81      -8.817  -4.228   2.170  1.00 47.26           O  
ATOM   1190  CG  LEU A  81      -5.866  -1.026   0.609  1.00 47.26           C  
ATOM   1191  HG  LEU A  81      -4.815  -1.133   0.880  1.00 47.26           H  
ATOM   1192  CD1 LEU A  81      -5.830  -1.034  -0.911  1.00 47.26           C  
ATOM   1193 HD11 LEU A  81      -5.189  -0.220  -1.252  1.00 47.26           H  
ATOM   1194 HD12 LEU A  81      -6.825  -0.842  -1.312  1.00 47.26           H  
ATOM   1195 HD13 LEU A  81      -5.429  -1.979  -1.277  1.00 47.26           H  
ATOM   1196  CD2 LEU A  81      -6.119   0.412   1.020  1.00 47.26           C  
ATOM   1197 HD21 LEU A  81      -6.423   0.416   2.066  1.00 47.26           H  
ATOM   1198 HD22 LEU A  81      -6.852   0.933   0.403  1.00 47.26           H  
ATOM   1199 HD23 LEU A  81      -5.186   0.958   0.877  1.00 47.26           H  
ATOM   1200  N   ILE A  82     -10.194  -2.466   1.935  1.00 53.40           N  
ATOM   1201  H   ILE A  82     -10.258  -1.459   1.977  1.00 53.40           H  
ATOM   1202  CA  ILE A  82     -11.450  -3.226   1.672  1.00 53.40           C  
ATOM   1203  HA  ILE A  82     -11.195  -4.281   1.579  1.00 53.40           H  
ATOM   1204  C   ILE A  82     -12.143  -2.795   0.358  1.00 53.40           C  
ATOM   1205  CB  ILE A  82     -12.430  -3.138   2.855  1.00 53.40           C  
ATOM   1206  HB  ILE A  82     -13.310  -3.712   2.562  1.00 53.40           H  
ATOM   1207  O   ILE A  82     -12.315  -1.600   0.196  1.00 53.40           O  
ATOM   1208  CG1 ILE A  82     -12.898  -1.718   3.251  1.00 53.40           C  
ATOM   1209 HG12 ILE A  82     -13.067  -1.095   2.373  1.00 53.40           H  
ATOM   1210 HG13 ILE A  82     -12.134  -1.228   3.854  1.00 53.40           H  
ATOM   1211  CG2 ILE A  82     -11.802  -3.841   4.067  1.00 53.40           C  
ATOM   1212 HG21 ILE A  82     -12.535  -3.931   4.869  1.00 53.40           H  
ATOM   1213 HG22 ILE A  82     -10.950  -3.263   4.425  1.00 53.40           H  
ATOM   1214 HG23 ILE A  82     -11.451  -4.834   3.785  1.00 53.40           H  
ATOM   1215  CD1 ILE A  82     -14.228  -1.763   4.011  1.00 53.40           C  
ATOM   1216 HD11 ILE A  82     -14.157  -2.400   4.893  1.00 53.40           H  
ATOM   1217 HD12 ILE A  82     -14.513  -0.755   4.314  1.00 53.40           H  
ATOM   1218 HD13 ILE A  82     -15.005  -2.169   3.364  1.00 53.40           H  
ATOM   1219  N   PRO A  83     -12.545  -3.673  -0.595  1.00 53.55           N  
ATOM   1220  CA  PRO A  83     -12.891  -3.282  -1.984  1.00 53.55           C  
ATOM   1221  HA  PRO A  83     -11.992  -3.101  -2.572  1.00 53.55           H  
ATOM   1222  C   PRO A  83     -13.803  -2.054  -2.055  1.00 53.55           C  
ATOM   1223  CB  PRO A  83     -13.579  -4.507  -2.591  1.00 53.55           C  
ATOM   1224  HB2 PRO A  83     -13.410  -4.573  -3.666  1.00 53.55           H  
ATOM   1225  HB3 PRO A  83     -14.646  -4.489  -2.372  1.00 53.55           H  
ATOM   1226  O   PRO A  83     -14.691  -1.951  -1.221  1.00 53.55           O  
ATOM   1227  CG  PRO A  83     -12.928  -5.667  -1.842  1.00 53.55           C  
ATOM   1228  HG2 PRO A  83     -11.962  -5.898  -2.290  1.00 53.55           H  
ATOM   1229  HG3 PRO A  83     -13.565  -6.552  -1.838  1.00 53.55           H  
ATOM   1230  CD  PRO A  83     -12.730  -5.110  -0.431  1.00 53.55           C  
ATOM   1231  HD2 PRO A  83     -11.878  -5.597   0.042  1.00 53.55           H  
ATOM   1232  HD3 PRO A  83     -13.627  -5.288   0.162  1.00 53.55           H  
ATOM   1233  N   TYR A  84     -13.676  -1.134  -3.019  1.00 55.82           N  
ATOM   1234  H   TYR A  84     -12.874  -1.156  -3.633  1.00 55.82           H  
ATOM   1235  CA  TYR A  84     -14.580   0.037  -3.053  1.00 55.82           C  
ATOM   1236  HA  TYR A  84     -14.442   0.579  -2.117  1.00 55.82           H  
ATOM   1237  C   TYR A  84     -16.076  -0.362  -3.129  1.00 55.82           C  
ATOM   1238  CB  TYR A  84     -14.187   0.993  -4.186  1.00 55.82           C  
ATOM   1239  HB2 TYR A  84     -14.537   0.596  -5.139  1.00 55.82           H  
ATOM   1240  HB3 TYR A  84     -13.101   1.056  -4.239  1.00 55.82           H  
ATOM   1241  O   TYR A  84     -16.958   0.340  -2.636  1.00 55.82           O  
ATOM   1242  CG  TYR A  84     -14.734   2.396  -3.980  1.00 55.82           C  
ATOM   1243  CD1 TYR A  84     -16.013   2.745  -4.459  1.00 55.82           C  
ATOM   1244  HD1 TYR A  84     -16.604   2.016  -4.994  1.00 55.82           H  
ATOM   1245  CD2 TYR A  84     -13.967   3.348  -3.279  1.00 55.82           C  
ATOM   1246  HD2 TYR A  84     -12.982   3.083  -2.925  1.00 55.82           H  
ATOM   1247  CE1 TYR A  84     -16.525   4.038  -4.235  1.00 55.82           C  
ATOM   1248  HE1 TYR A  84     -17.501   4.315  -4.604  1.00 55.82           H  
ATOM   1249  CE2 TYR A  84     -14.471   4.645  -3.060  1.00 55.82           C  
ATOM   1250  HE2 TYR A  84     -13.870   5.375  -2.537  1.00 55.82           H  
ATOM   1251  OH  TYR A  84     -16.246   6.242  -3.336  1.00 55.82           O  
ATOM   1252  HH  TYR A  84     -15.592   6.815  -2.929  1.00 55.82           H  
ATOM   1253  CZ  TYR A  84     -15.753   4.991  -3.540  1.00 55.82           C  
ATOM   1254  N   SER A  85     -16.362  -1.554  -3.663  1.00 58.72           N  
ATOM   1255  H   SER A  85     -15.591  -2.086  -4.041  1.00 58.72           H  
ATOM   1256  CA  SER A  85     -17.675  -2.214  -3.663  1.00 58.72           C  
ATOM   1257  HA  SER A  85     -18.433  -1.469  -3.904  1.00 58.72           H  
ATOM   1258  C   SER A  85     -18.084  -2.867  -2.329  1.00 58.72           C  
ATOM   1259  CB  SER A  85     -17.669  -3.272  -4.769  1.00 58.72           C  
ATOM   1260  HB2 SER A  85     -17.423  -2.796  -5.718  1.00 58.72           H  
ATOM   1261  HB3 SER A  85     -18.655  -3.730  -4.856  1.00 58.72           H  
ATOM   1262  O   SER A  85     -19.125  -3.525  -2.259  1.00 58.72           O  
ATOM   1263  OG  SER A  85     -16.701  -4.267  -4.486  1.00 58.72           O  
ATOM   1264  HG  SER A  85     -17.097  -4.928  -3.913  1.00 58.72           H  
ATOM   1265  N   ASP A  86     -17.276  -2.771  -1.274  1.00 57.12           N  
ATOM   1266  H   ASP A  86     -16.430  -2.227  -1.362  1.00 57.12           H  
ATOM   1267  CA  ASP A  86     -17.499  -3.467  -0.014  1.00 57.12           C  
ATOM   1268  HA  ASP A  86     -17.681  -4.514  -0.257  1.00 57.12           H  
ATOM   1269  C   ASP A  86     -18.748  -2.916   0.685  1.00 57.12           C  
ATOM   1270  CB  ASP A  86     -16.244  -3.435   0.873  1.00 57.12           C  
ATOM   1271  HB2 ASP A  86     -15.396  -3.775   0.279  1.00 57.12           H  
ATOM   1272  HB3 ASP A  86     -16.055  -2.415   1.208  1.00 57.12           H  
ATOM   1273  O   ASP A  86     -18.873  -1.737   1.023  1.00 57.12           O  
ATOM   1274  CG  ASP A  86     -16.346  -4.362   2.081  1.00 57.12           C  
ATOM   1275  OD1 ASP A  86     -17.354  -4.310   2.816  1.00 57.12           O  
ATOM   1276  OD2 ASP A  86     -15.422  -5.161   2.329  1.00 57.12           O  
ATOM   1277  N   GLN A  87     -19.689  -3.815   0.953  1.00 59.78           N  
ATOM   1278  H   GLN A  87     -19.527  -4.752   0.611  1.00 59.78           H  
ATOM   1279  CA  GLN A  87     -20.948  -3.537   1.642  1.00 59.78           C  
ATOM   1280  HA  GLN A  87     -21.513  -2.841   1.022  1.00 59.78           H  
ATOM   1281  C   GLN A  87     -20.793  -2.869   3.025  1.00 59.78           C  
ATOM   1282  CB  GLN A  87     -21.747  -4.846   1.735  1.00 59.78           C  
ATOM   1283  HB2 GLN A  87     -22.645  -4.661   2.325  1.00 59.78           H  
ATOM   1284  HB3 GLN A  87     -22.059  -5.136   0.732  1.00 59.78           H  
ATOM   1285  O   GLN A  87     -21.771  -2.339   3.554  1.00 59.78           O  
ATOM   1286  CG  GLN A  87     -20.949  -6.013   2.353  1.00 59.78           C  
ATOM   1287  HG2 GLN A  87     -20.115  -6.274   1.701  1.00 59.78           H  
ATOM   1288  HG3 GLN A  87     -20.543  -5.714   3.319  1.00 59.78           H  
ATOM   1289  CD  GLN A  87     -21.800  -7.259   2.564  1.00 59.78           C  
ATOM   1290  NE2 GLN A  87     -21.215  -8.436   2.527  1.00 59.78           N  
ATOM   1291 HE21 GLN A  87     -20.238  -8.524   2.287  1.00 59.78           H  
ATOM   1292 HE22 GLN A  87     -21.818  -9.241   2.615  1.00 59.78           H  
ATOM   1293  OE1 GLN A  87     -22.994  -7.197   2.805  1.00 59.78           O  
ATOM   1294  N   ARG A  88     -19.588  -2.869   3.608  1.00 57.07           N  
ATOM   1295  H   ARG A  88     -18.849  -3.354   3.117  1.00 57.07           H  
ATOM   1296  CA  ARG A  88     -19.200  -2.169   4.840  1.00 57.07           C  
ATOM   1297  HA  ARG A  88     -20.037  -2.161   5.537  1.00 57.07           H  
ATOM   1298  C   ARG A  88     -18.787  -0.710   4.618  1.00 57.07           C  
ATOM   1299  CB  ARG A  88     -18.008  -2.907   5.457  1.00 57.07           C  
ATOM   1300  HB2 ARG A  88     -17.156  -2.834   4.780  1.00 57.07           H  
ATOM   1301  HB3 ARG A  88     -17.727  -2.374   6.365  1.00 57.07           H  
ATOM   1302  O   ARG A  88     -18.900   0.090   5.549  1.00 57.07           O  
ATOM   1303  CG  ARG A  88     -18.275  -4.383   5.798  1.00 57.07           C  
ATOM   1304  HG2 ARG A  88     -18.652  -4.935   4.938  1.00 57.07           H  
ATOM   1305  HG3 ARG A  88     -19.024  -4.424   6.590  1.00 57.07           H  
ATOM   1306  CD  ARG A  88     -16.992  -5.046   6.297  1.00 57.07           C  
ATOM   1307  HD2 ARG A  88     -16.500  -4.349   6.975  1.00 57.07           H  
ATOM   1308  HD3 ARG A  88     -17.256  -5.953   6.841  1.00 57.07           H  
ATOM   1309  NE  ARG A  88     -16.041  -5.386   5.227  1.00 57.07           N  
ATOM   1310  HE  ARG A  88     -16.270  -5.130   4.277  1.00 57.07           H  
ATOM   1311  NH1 ARG A  88     -14.482  -6.378   6.587  1.00 57.07           N  
ATOM   1312 HH11 ARG A  88     -13.604  -6.865   6.694  1.00 57.07           H  
ATOM   1313 HH12 ARG A  88     -15.045  -6.145   7.392  1.00 57.07           H  
ATOM   1314  NH2 ARG A  88     -14.107  -6.240   4.395  1.00 57.07           N  
ATOM   1315 HH21 ARG A  88     -13.189  -6.651   4.490  1.00 57.07           H  
ATOM   1316 HH22 ARG A  88     -14.429  -5.919   3.493  1.00 57.07           H  
ATOM   1317  CZ  ARG A  88     -14.882  -5.996   5.404  1.00 57.07           C  
ATOM   1318  N   LEU A  89     -18.316  -0.349   3.423  1.00 52.60           N  
ATOM   1319  H   LEU A  89     -18.245  -1.047   2.697  1.00 52.60           H  
ATOM   1320  CA  LEU A  89     -18.068   1.049   3.048  1.00 52.60           C  
ATOM   1321  HA  LEU A  89     -17.506   1.545   3.838  1.00 52.60           H  
ATOM   1322  C   LEU A  89     -19.362   1.826   2.885  1.00 52.60           C  
ATOM   1323  CB  LEU A  89     -17.288   1.146   1.734  1.00 52.60           C  
ATOM   1324  HB2 LEU A  89     -17.814   0.580   0.966  1.00 52.60           H  
ATOM   1325  HB3 LEU A  89     -17.265   2.187   1.409  1.00 52.60           H  
ATOM   1326  O   LEU A  89     -19.363   3.031   3.124  1.00 52.60           O  
ATOM   1327  CG  LEU A  89     -15.846   0.653   1.839  1.00 52.60           C  
ATOM   1328  HG  LEU A  89     -15.848  -0.361   2.239  1.00 52.60           H  
ATOM   1329  CD1 LEU A  89     -15.269   0.620   0.437  1.00 52.60           C  
ATOM   1330 HD11 LEU A  89     -15.947   0.076  -0.222  1.00 52.60           H  
ATOM   1331 HD12 LEU A  89     -14.325   0.077   0.443  1.00 52.60           H  
ATOM   1332 HD13 LEU A  89     -15.127   1.628   0.047  1.00 52.60           H  
ATOM   1333  CD2 LEU A  89     -14.995   1.557   2.739  1.00 52.60           C  
ATOM   1334 HD21 LEU A  89     -14.979   2.573   2.344  1.00 52.60           H  
ATOM   1335 HD22 LEU A  89     -15.374   1.558   3.761  1.00 52.60           H  
ATOM   1336 HD23 LEU A  89     -13.975   1.174   2.771  1.00 52.60           H  
ATOM   1337  N   ARG A  90     -20.470   1.141   2.561  1.00 55.36           N  
ATOM   1338  H   ARG A  90     -20.361   0.161   2.342  1.00 55.36           H  
ATOM   1339  CA  ARG A  90     -21.808   1.733   2.646  1.00 55.36           C  
ATOM   1340  HA  ARG A  90     -21.881   2.504   1.879  1.00 55.36           H  
ATOM   1341  C   ARG A  90     -21.951   2.358   4.037  1.00 55.36           C  
ATOM   1342  CB  ARG A  90     -22.914   0.691   2.427  1.00 55.36           C  
ATOM   1343  HB2 ARG A  90     -22.849  -0.077   3.198  1.00 55.36           H  
ATOM   1344  HB3 ARG A  90     -23.874   1.195   2.535  1.00 55.36           H  
ATOM   1345  O   ARG A  90     -21.937   1.606   5.018  1.00 55.36           O  
ATOM   1346  CG  ARG A  90     -22.845   0.028   1.045  1.00 55.36           C  
ATOM   1347  HG2 ARG A  90     -22.866   0.790   0.266  1.00 55.36           H  
ATOM   1348  HG3 ARG A  90     -21.910  -0.526   0.957  1.00 55.36           H  
ATOM   1349  CD  ARG A  90     -24.012  -0.947   0.840  1.00 55.36           C  
ATOM   1350  HD2 ARG A  90     -24.027  -1.653   1.670  1.00 55.36           H  
ATOM   1351  HD3 ARG A  90     -23.830  -1.501  -0.081  1.00 55.36           H  
ATOM   1352  NE  ARG A  90     -25.308  -0.242   0.736  1.00 55.36           N  
ATOM   1353  HE  ARG A  90     -25.261   0.761   0.627  1.00 55.36           H  
ATOM   1354  NH1 ARG A  90     -26.669  -2.090   0.739  1.00 55.36           N  
ATOM   1355 HH11 ARG A  90     -27.579  -2.508   0.609  1.00 55.36           H  
ATOM   1356 HH12 ARG A  90     -25.847  -2.675   0.787  1.00 55.36           H  
ATOM   1357  NH2 ARG A  90     -27.569  -0.059   0.521  1.00 55.36           N  
ATOM   1358 HH21 ARG A  90     -28.471  -0.496   0.399  1.00 55.36           H  
ATOM   1359 HH22 ARG A  90     -27.474   0.936   0.376  1.00 55.36           H  
ATOM   1360  CZ  ARG A  90     -26.505  -0.798   0.671  1.00 55.36           C  
ATOM   1361  N   PRO A  91     -22.097   3.691   4.152  1.00 49.05           N  
ATOM   1362  CA  PRO A  91     -22.201   4.343   5.443  1.00 49.05           C  
ATOM   1363  HA  PRO A  91     -21.367   4.052   6.081  1.00 49.05           H  
ATOM   1364  C   PRO A  91     -23.510   3.897   6.084  1.00 49.05           C  
ATOM   1365  CB  PRO A  91     -22.112   5.848   5.168  1.00 49.05           C  
ATOM   1366  HB2 PRO A  91     -21.069   6.160   5.213  1.00 49.05           H  
ATOM   1367  HB3 PRO A  91     -22.710   6.435   5.866  1.00 49.05           H  
ATOM   1368  O   PRO A  91     -24.596   4.404   5.791  1.00 49.05           O  
ATOM   1369  CG  PRO A  91     -22.614   5.982   3.732  1.00 49.05           C  
ATOM   1370  HG2 PRO A  91     -22.192   6.856   3.237  1.00 49.05           H  
ATOM   1371  HG3 PRO A  91     -23.703   6.026   3.725  1.00 49.05           H  
ATOM   1372  CD  PRO A  91     -22.144   4.682   3.083  1.00 49.05           C  
ATOM   1373  HD2 PRO A  91     -21.146   4.823   2.669  1.00 49.05           H  
ATOM   1374  HD3 PRO A  91     -22.841   4.392   2.295  1.00 49.05           H  
ATOM   1375  N   ARG A  92     -23.419   2.897   6.964  1.00 51.04           N  
ATOM   1376  H   ARG A  92     -22.515   2.461   7.075  1.00 51.04           H  
ATOM   1377  CA  ARG A  92     -24.493   2.607   7.904  1.00 51.04           C  
ATOM   1378  HA  ARG A  92     -25.414   2.413   7.353  1.00 51.04           H  
ATOM   1379  C   ARG A  92     -24.653   3.885   8.707  1.00 51.04           C  
ATOM   1380  CB  ARG A  92     -24.146   1.415   8.808  1.00 51.04           C  
ATOM   1381  HB2 ARG A  92     -23.214   1.617   9.336  1.00 51.04           H  
ATOM   1382  HB3 ARG A  92     -24.940   1.301   9.546  1.00 51.04           H  
ATOM   1383  O   ARG A  92     -23.676   4.337   9.294  1.00 51.04           O  
ATOM   1384  CG  ARG A  92     -24.002   0.109   8.010  1.00 51.04           C  
ATOM   1385  HG2 ARG A  92     -23.163   0.204   7.320  1.00 51.04           H  
ATOM   1386  HG3 ARG A  92     -24.906  -0.070   7.427  1.00 51.04           H  
ATOM   1387  CD  ARG A  92     -23.737  -1.092   8.928  1.00 51.04           C  
ATOM   1388  HD2 ARG A  92     -22.891  -0.848   9.570  1.00 51.04           H  
ATOM   1389  HD3 ARG A  92     -23.462  -1.941   8.304  1.00 51.04           H  
ATOM   1390  NE  ARG A  92     -24.924  -1.448   9.739  1.00 51.04           N  
ATOM   1391  HE  ARG A  92     -25.807  -1.074   9.424  1.00 51.04           H  
ATOM   1392  NH1 ARG A  92     -23.850  -2.654  11.372  1.00 51.04           N  
ATOM   1393 HH11 ARG A  92     -23.862  -3.057  12.299  1.00 51.04           H  
ATOM   1394 HH12 ARG A  92     -22.968  -2.398  10.951  1.00 51.04           H  
ATOM   1395  NH2 ARG A  92     -26.060  -2.374  11.485  1.00 51.04           N  
ATOM   1396 HH21 ARG A  92     -26.059  -2.839  12.382  1.00 51.04           H  
ATOM   1397 HH22 ARG A  92     -26.918  -1.955  11.154  1.00 51.04           H  
ATOM   1398  CZ  ARG A  92     -24.939  -2.156  10.856  1.00 51.04           C  
ATOM   1399  N   ARG A  93     -25.860   4.455   8.714  1.00 43.87           N  
ATOM   1400  H   ARG A  93     -26.573   4.060   8.118  1.00 43.87           H  
ATOM   1401  CA  ARG A  93     -26.207   5.578   9.588  1.00 43.87           C  
ATOM   1402  HA  ARG A  93     -25.550   6.425   9.388  1.00 43.87           H  
ATOM   1403  C   ARG A  93     -25.957   5.133  11.029  1.00 43.87           C  
ATOM   1404  CB  ARG A  93     -27.670   6.010   9.371  1.00 43.87           C  
ATOM   1405  HB2 ARG A  93     -28.323   5.152   9.528  1.00 43.87           H  
ATOM   1406  HB3 ARG A  93     -27.919   6.763  10.119  1.00 43.87           H  
ATOM   1407  O   ARG A  93     -26.795   4.448  11.614  1.00 43.87           O  
ATOM   1408  CG  ARG A  93     -27.942   6.602   7.978  1.00 43.87           C  
ATOM   1409  HG2 ARG A  93     -27.675   5.875   7.210  1.00 43.87           H  
ATOM   1410  HG3 ARG A  93     -27.337   7.498   7.842  1.00 43.87           H  
ATOM   1411  CD  ARG A  93     -29.430   6.959   7.835  1.00 43.87           C  
ATOM   1412  HD2 ARG A  93     -30.019   6.064   8.034  1.00 43.87           H  
ATOM   1413  HD3 ARG A  93     -29.683   7.706   8.586  1.00 43.87           H  
ATOM   1414  NE  ARG A  93     -29.738   7.503   6.494  1.00 43.87           N  
ATOM   1415  HE  ARG A  93     -29.134   8.247   6.174  1.00 43.87           H  
ATOM   1416  NH1 ARG A  93     -31.609   6.250   5.990  1.00 43.87           N  
ATOM   1417 HH11 ARG A  93     -31.557   5.810   6.898  1.00 43.87           H  
ATOM   1418 HH12 ARG A  93     -32.387   6.064   5.374  1.00 43.87           H  
ATOM   1419  NH2 ARG A  93     -30.891   7.787   4.550  1.00 43.87           N  
ATOM   1420 HH21 ARG A  93     -31.671   7.569   3.947  1.00 43.87           H  
ATOM   1421 HH22 ARG A  93     -30.265   8.534   4.285  1.00 43.87           H  
ATOM   1422  CZ  ARG A  93     -30.739   7.175   5.691  1.00 43.87           C  
ATOM   1423  N   THR A  94     -24.780   5.450  11.556  1.00 37.22           N  
ATOM   1424  H   THR A  94     -24.086   5.894  10.971  1.00 37.22           H  
ATOM   1425  CA  THR A  94     -24.513   5.471  12.988  1.00 37.22           C  
ATOM   1426  HA  THR A  94     -24.771   4.514  13.442  1.00 37.22           H  
ATOM   1427  C   THR A  94     -25.425   6.551  13.540  1.00 37.22           C  
ATOM   1428  CB  THR A  94     -23.036   5.782  13.278  1.00 37.22           C  
ATOM   1429  HB  THR A  94     -22.916   6.049  14.328  1.00 37.22           H  
ATOM   1430  O   THR A  94     -25.280   7.718  13.176  1.00 37.22           O  
ATOM   1431  CG2 THR A  94     -22.153   4.573  12.965  1.00 37.22           C  
ATOM   1432 HG21 THR A  94     -22.238   4.309  11.910  1.00 37.22           H  
ATOM   1433 HG22 THR A  94     -21.116   4.824  13.186  1.00 37.22           H  
ATOM   1434 HG23 THR A  94     -22.452   3.727  13.584  1.00 37.22           H  
ATOM   1435  OG1 THR A  94     -22.590   6.839  12.462  1.00 37.22           O  
ATOM   1436  HG1 THR A  94     -23.064   7.625  12.745  1.00 37.22           H  
ATOM   1437  N   LYS A  95     -26.442   6.112  14.277  1.00 30.55           N  
ATOM   1438  H   LYS A  95     -26.424   5.147  14.576  1.00 30.55           H  
ATOM   1439  CA  LYS A  95     -27.374   6.987  14.981  1.00 30.55           C  
ATOM   1440  HA  LYS A  95     -27.615   7.849  14.359  1.00 30.55           H  
ATOM   1441  C   LYS A  95     -26.693   7.552  16.223  1.00 30.55           C  
ATOM   1442  CB  LYS A  95     -28.646   6.196  15.321  1.00 30.55           C  
ATOM   1443  HB2 LYS A  95     -28.403   5.441  16.069  1.00 30.55           H  
ATOM   1444  HB3 LYS A  95     -29.017   5.703  14.423  1.00 30.55           H  
ATOM   1445  O   LYS A  95     -25.888   6.790  16.803  1.00 30.55           O  
ATOM   1446  CG  LYS A  95     -29.735   7.128  15.865  1.00 30.55           C  
ATOM   1447  HG2 LYS A  95     -29.348   7.689  16.715  1.00 30.55           H  
ATOM   1448  HG3 LYS A  95     -30.025   7.832  15.085  1.00 30.55           H  
ATOM   1449  CD  LYS A  95     -30.965   6.358  16.346  1.00 30.55           C  
ATOM   1450  HD2 LYS A  95     -31.411   5.811  15.516  1.00 30.55           H  
ATOM   1451  HD3 LYS A  95     -30.662   5.664  17.130  1.00 30.55           H  
ATOM   1452  CE  LYS A  95     -31.952   7.387  16.907  1.00 30.55           C  
ATOM   1453  HE2 LYS A  95     -32.296   8.023  16.091  1.00 30.55           H  
ATOM   1454  HE3 LYS A  95     -31.412   8.023  17.608  1.00 30.55           H  
ATOM   1455  NZ  LYS A  95     -33.100   6.749  17.594  1.00 30.55           N  
ATOM   1456  HZ1 LYS A  95     -32.769   6.194  18.371  1.00 30.55           H  
ATOM   1457  HZ2 LYS A  95     -33.718   7.458  17.962  1.00 30.55           H  
ATOM   1458  HZ3 LYS A  95     -33.619   6.159  16.960  1.00 30.55           H  
ATOM   1459  OXT LYS A  95     -27.056   8.690  16.572  1.00 30.55           O  
TER    1460      LYS A  95                                                       
ATOM   1460  N   MET B   1       3.641 -70.313-105.736  1.00 25.39           N  
ATOM   1461  H   MET B   1       2.962 -70.988-106.057  1.00 25.39           H  
ATOM   1462  H2  MET B   1       3.567 -70.232-104.732  1.00 25.39           H  
ATOM   1463  H3  MET B   1       3.437 -69.411-106.142  1.00 25.39           H  
ATOM   1464  CA  MET B   1       5.013 -70.751-106.090  1.00 25.39           C  
ATOM   1465  HA  MET B   1       5.185 -71.714-105.609  1.00 25.39           H  
ATOM   1466  C   MET B   1       6.057 -69.826-105.473  1.00 25.39           C  
ATOM   1467  CB  MET B   1       5.257 -70.958-107.594  1.00 25.39           C  
ATOM   1468  HB2 MET B   1       6.326 -71.099-107.753  1.00 25.39           H  
ATOM   1469  HB3 MET B   1       4.943 -70.072-108.146  1.00 25.39           H  
ATOM   1470  O   MET B   1       6.589 -70.207-104.447  1.00 25.39           O  
ATOM   1471  CG  MET B   1       4.535 -72.186-108.154  1.00 25.39           C  
ATOM   1472  HG2 MET B   1       3.460 -72.019-108.092  1.00 25.39           H  
ATOM   1473  HG3 MET B   1       4.781 -73.063-107.556  1.00 25.39           H  
ATOM   1474  SD  MET B   1       4.950 -72.527-109.884  1.00 25.39           S  
ATOM   1475  CE  MET B   1       6.483 -73.485-109.703  1.00 25.39           C  
ATOM   1476  HE1 MET B   1       6.832 -73.794-110.688  1.00 25.39           H  
ATOM   1477  HE2 MET B   1       6.294 -74.374-109.101  1.00 25.39           H  
ATOM   1478  HE3 MET B   1       7.252 -72.877-109.227  1.00 25.39           H  
ATOM   1479  N   GLY B   2       6.355 -68.648-106.045  1.00 20.76           N  
ATOM   1480  H   GLY B   2       5.907 -68.376-106.908  1.00 20.76           H  
ATOM   1481  CA  GLY B   2       7.314 -67.690-105.445  1.00 20.76           C  
ATOM   1482  HA2 GLY B   2       7.606 -66.951-106.191  1.00 20.76           H  
ATOM   1483  HA3 GLY B   2       8.210 -68.225-105.130  1.00 20.76           H  
ATOM   1484  C   GLY B   2       6.748 -66.949-104.220  1.00 20.76           C  
ATOM   1485  O   GLY B   2       5.599 -67.192-103.864  1.00 20.76           O  
ATOM   1486  N   LYS B   3       7.464 -66.018-103.569  1.00 21.87           N  
ATOM   1487  H   LYS B   3       6.986 -65.663-102.753  1.00 21.87           H  
ATOM   1488  CA  LYS B   3       8.893 -65.615-103.652  1.00 21.87           C  
ATOM   1489  HA  LYS B   3       9.479 -66.372-104.171  1.00 21.87           H  
ATOM   1490  C   LYS B   3       9.448 -65.507-102.210  1.00 21.87           C  
ATOM   1491  CB  LYS B   3       9.065 -64.238-104.335  1.00 21.87           C  
ATOM   1492  HB2 LYS B   3       8.541 -63.500-103.728  1.00 21.87           H  
ATOM   1493  HB3 LYS B   3      10.124 -63.983-104.310  1.00 21.87           H  
ATOM   1494  O   LYS B   3       8.663 -65.409-101.276  1.00 21.87           O  
ATOM   1495  CG  LYS B   3       8.584 -64.088-105.791  1.00 21.87           C  
ATOM   1496  HG2 LYS B   3       9.091 -64.816-106.426  1.00 21.87           H  
ATOM   1497  HG3 LYS B   3       7.509 -64.259-105.833  1.00 21.87           H  
ATOM   1498  CD  LYS B   3       8.898 -62.657-106.281  1.00 21.87           C  
ATOM   1499  HD2 LYS B   3       8.546 -61.958-105.522  1.00 21.87           H  
ATOM   1500  HD3 LYS B   3       9.976 -62.524-106.368  1.00 21.87           H  
ATOM   1501  CE  LYS B   3       8.209 -62.261-107.597  1.00 21.87           C  
ATOM   1502  HE2 LYS B   3       8.252 -61.175-107.681  1.00 21.87           H  
ATOM   1503  HE3 LYS B   3       7.156 -62.536-107.538  1.00 21.87           H  
ATOM   1504  NZ  LYS B   3       8.842 -62.867-108.797  1.00 21.87           N  
ATOM   1505  HZ1 LYS B   3       9.805 -62.572-108.873  1.00 21.87           H  
ATOM   1506  HZ2 LYS B   3       8.814 -63.875-108.754  1.00 21.87           H  
ATOM   1507  HZ3 LYS B   3       8.364 -62.565-109.635  1.00 21.87           H  
ATOM   1508  N   SER B   4      10.771 -65.496-102.032  1.00 28.09           N  
ATOM   1509  H   SER B   4      11.343 -65.602-102.858  1.00 28.09           H  
ATOM   1510  CA  SER B   4      11.409 -66.003-100.796  1.00 28.09           C  
ATOM   1511  HA  SER B   4      10.661 -66.545-100.217  1.00 28.09           H  
ATOM   1512  C   SER B   4      12.056 -64.993 -99.825  1.00 28.09           C  
ATOM   1513  CB  SER B   4      12.508 -67.012-101.186  1.00 28.09           C  
ATOM   1514  HB2 SER B   4      13.458 -66.487-101.288  1.00 28.09           H  
ATOM   1515  HB3 SER B   4      12.611 -67.749-100.390  1.00 28.09           H  
ATOM   1516  O   SER B   4      12.726 -65.441 -98.900  1.00 28.09           O  
ATOM   1517  OG  SER B   4      12.244 -67.670-102.419  1.00 28.09           O  
ATOM   1518  HG  SER B   4      12.835 -68.425-102.472  1.00 28.09           H  
ATOM   1519  N   LEU B   5      12.012 -63.676-100.076  1.00 19.73           N  
ATOM   1520  H   LEU B   5      11.362 -63.336-100.770  1.00 19.73           H  
ATOM   1521  CA  LEU B   5      13.055 -62.755 -99.571  1.00 19.73           C  
ATOM   1522  HA  LEU B   5      13.998 -63.180 -99.914  1.00 19.73           H  
ATOM   1523  C   LEU B   5      13.207 -62.673 -98.033  1.00 19.73           C  
ATOM   1524  CB  LEU B   5      12.923 -61.349-100.195  1.00 19.73           C  
ATOM   1525  HB2 LEU B   5      11.944 -61.220-100.656  1.00 19.73           H  
ATOM   1526  HB3 LEU B   5      12.995 -60.612 -99.395  1.00 19.73           H  
ATOM   1527  O   LEU B   5      12.233 -62.640 -97.290  1.00 19.73           O  
ATOM   1528  CG  LEU B   5      14.037 -61.055-101.217  1.00 19.73           C  
ATOM   1529  HG  LEU B   5      14.991 -61.409-100.826  1.00 19.73           H  
ATOM   1530  CD1 LEU B   5      13.758 -61.746-102.554  1.00 19.73           C  
ATOM   1531 HD11 LEU B   5      12.821 -61.380-102.975  1.00 19.73           H  
ATOM   1532 HD12 LEU B   5      13.701 -62.824-102.407  1.00 19.73           H  
ATOM   1533 HD13 LEU B   5      14.572 -61.532-103.247  1.00 19.73           H  
ATOM   1534  CD2 LEU B   5      14.164 -59.553-101.460  1.00 19.73           C  
ATOM   1535 HD21 LEU B   5      14.419 -59.049-100.528  1.00 19.73           H  
ATOM   1536 HD22 LEU B   5      13.225 -59.150-101.837  1.00 19.73           H  
ATOM   1537 HD23 LEU B   5      14.957 -59.360-102.182  1.00 19.73           H  
ATOM   1538  N   SER B   6      14.466 -62.583 -97.589  1.00 27.99           N  
ATOM   1539  H   SER B   6      15.192 -62.564 -98.290  1.00 27.99           H  
ATOM   1540  CA  SER B   6      14.946 -63.031 -96.271  1.00 27.99           C  
ATOM   1541  HA  SER B   6      14.097 -63.320 -95.651  1.00 27.99           H  
ATOM   1542  C   SER B   6      15.759 -61.971 -95.497  1.00 27.99           C  
ATOM   1543  CB  SER B   6      15.812 -64.274 -96.533  1.00 27.99           C  
ATOM   1544  HB2 SER B   6      16.150 -64.702 -95.589  1.00 27.99           H  
ATOM   1545  HB3 SER B   6      15.222 -65.021 -97.064  1.00 27.99           H  
ATOM   1546  O   SER B   6      16.844 -62.269 -94.995  1.00 27.99           O  
ATOM   1547  OG  SER B   6      16.930 -63.898 -97.325  1.00 27.99           O  
ATOM   1548  HG  SER B   6      17.542 -63.466 -96.724  1.00 27.99           H  
ATOM   1549  N   HIS B   7      15.339 -60.703 -95.512  1.00 22.35           N  
ATOM   1550  H   HIS B   7      14.414 -60.505 -95.866  1.00 22.35           H  
ATOM   1551  CA  HIS B   7      16.215 -59.579 -95.137  1.00 22.35           C  
ATOM   1552  HA  HIS B   7      17.129 -59.700 -95.718  1.00 22.35           H  
ATOM   1553  C   HIS B   7      16.642 -59.575 -93.646  1.00 22.35           C  
ATOM   1554  CB  HIS B   7      15.570 -58.261 -95.581  1.00 22.35           C  
ATOM   1555  HB2 HIS B   7      15.014 -58.418 -96.505  1.00 22.35           H  
ATOM   1556  HB3 HIS B   7      14.871 -57.918 -94.818  1.00 22.35           H  
ATOM   1557  O   HIS B   7      15.842 -59.918 -92.782  1.00 22.35           O  
ATOM   1558  CG  HIS B   7      16.606 -57.205 -95.844  1.00 22.35           C  
ATOM   1559  CD2 HIS B   7      17.320 -57.048 -97.002  1.00 22.35           C  
ATOM   1560  HD2 HIS B   7      17.219 -57.641 -97.899  1.00 22.35           H  
ATOM   1561  ND1 HIS B   7      17.066 -56.267 -94.949  1.00 22.35           N  
ATOM   1562  HD1 HIS B   7      16.714 -56.103 -94.017  1.00 22.35           H  
ATOM   1563  CE1 HIS B   7      18.029 -55.554 -95.559  1.00 22.35           C  
ATOM   1564  HE1 HIS B   7      18.568 -54.729 -95.117  1.00 22.35           H  
ATOM   1565  NE2 HIS B   7      18.225 -56.005 -96.808  1.00 22.35           N  
ATOM   1566  N   LEU B   8      17.906 -59.213 -93.355  1.00 20.37           N  
ATOM   1567  H   LEU B   8      18.445 -58.810 -94.108  1.00 20.37           H  
ATOM   1568  CA  LEU B   8      18.687 -59.890 -92.295  1.00 20.37           C  
ATOM   1569  HA  LEU B   8      18.050 -60.672 -91.883  1.00 20.37           H  
ATOM   1570  C   LEU B   8      19.195 -59.092 -91.049  1.00 20.37           C  
ATOM   1571  CB  LEU B   8      19.874 -60.596 -92.997  1.00 20.37           C  
ATOM   1572  HB2 LEU B   8      20.640 -59.850 -93.212  1.00 20.37           H  
ATOM   1573  HB3 LEU B   8      19.544 -61.001 -93.953  1.00 20.37           H  
ATOM   1574  O   LEU B   8      19.068 -59.636 -89.956  1.00 20.37           O  
ATOM   1575  CG  LEU B   8      20.516 -61.743 -92.190  1.00 20.37           C  
ATOM   1576  HG  LEU B   8      20.587 -61.472 -91.137  1.00 20.37           H  
ATOM   1577  CD1 LEU B   8      19.704 -63.032 -92.330  1.00 20.37           C  
ATOM   1578 HD11 LEU B   8      20.169 -63.825 -91.745  1.00 20.37           H  
ATOM   1579 HD12 LEU B   8      19.648 -63.337 -93.376  1.00 20.37           H  
ATOM   1580 HD13 LEU B   8      18.694 -62.874 -91.952  1.00 20.37           H  
ATOM   1581  CD2 LEU B   8      21.932 -62.020 -92.699  1.00 20.37           C  
ATOM   1582 HD21 LEU B   8      21.905 -62.294 -93.754  1.00 20.37           H  
ATOM   1583 HD22 LEU B   8      22.372 -62.836 -92.126  1.00 20.37           H  
ATOM   1584 HD23 LEU B   8      22.550 -61.132 -92.569  1.00 20.37           H  
ATOM   1585  N   PRO B   9      19.899 -57.938 -91.153  1.00 23.73           N  
ATOM   1586  CA  PRO B   9      21.123 -57.754 -90.338  1.00 23.73           C  
ATOM   1587  HA  PRO B   9      21.485 -58.741 -90.051  1.00 23.73           H  
ATOM   1588  C   PRO B   9      21.079 -56.931 -89.019  1.00 23.73           C  
ATOM   1589  CB  PRO B   9      22.145 -57.176 -91.325  1.00 23.73           C  
ATOM   1590  HB2 PRO B   9      22.942 -56.606 -90.846  1.00 23.73           H  
ATOM   1591  HB3 PRO B   9      22.568 -57.980 -91.927  1.00 23.73           H  
ATOM   1592  O   PRO B   9      20.099 -56.289 -88.657  1.00 23.73           O  
ATOM   1593  CG  PRO B   9      21.278 -56.284 -92.204  1.00 23.73           C  
ATOM   1594  HG2 PRO B   9      21.066 -55.349 -91.684  1.00 23.73           H  
ATOM   1595  HG3 PRO B   9      21.742 -56.091 -93.171  1.00 23.73           H  
ATOM   1596  CD  PRO B   9      19.992 -57.098 -92.344  1.00 23.73           C  
ATOM   1597  HD2 PRO B   9      19.131 -56.434 -92.415  1.00 23.73           H  
ATOM   1598  HD3 PRO B   9      20.066 -57.707 -93.245  1.00 23.73           H  
ATOM   1599  N   LEU B  10      22.242 -56.988 -88.347  1.00 21.14           N  
ATOM   1600  H   LEU B  10      22.959 -57.494 -88.847  1.00 21.14           H  
ATOM   1601  CA  LEU B  10      22.717 -56.472 -87.039  1.00 21.14           C  
ATOM   1602  HA  LEU B  10      21.894 -56.444 -86.326  1.00 21.14           H  
ATOM   1603  C   LEU B  10      23.342 -55.039 -87.128  1.00 21.14           C  
ATOM   1604  CB  LEU B  10      23.774 -57.532 -86.621  1.00 21.14           C  
ATOM   1605  HB2 LEU B  10      24.126 -58.091 -87.488  1.00 21.14           H  
ATOM   1606  HB3 LEU B  10      24.676 -57.030 -86.270  1.00 21.14           H  
ATOM   1607  O   LEU B  10      23.602 -54.592 -88.240  1.00 21.14           O  
ATOM   1608  CG  LEU B  10      23.283 -58.548 -85.570  1.00 21.14           C  
ATOM   1609  HG  LEU B  10      22.833 -58.019 -84.730  1.00 21.14           H  
ATOM   1610  CD1 LEU B  10      22.248 -59.517 -86.139  1.00 21.14           C  
ATOM   1611 HD11 LEU B  10      21.366 -58.968 -86.469  1.00 21.14           H  
ATOM   1612 HD12 LEU B  10      22.666 -60.069 -86.981  1.00 21.14           H  
ATOM   1613 HD13 LEU B  10      21.942 -60.221 -85.366  1.00 21.14           H  
ATOM   1614  CD2 LEU B  10      24.470 -59.363 -85.052  1.00 21.14           C  
ATOM   1615 HD21 LEU B  10      24.929 -59.921 -85.868  1.00 21.14           H  
ATOM   1616 HD22 LEU B  10      25.214 -58.701 -84.609  1.00 21.14           H  
ATOM   1617 HD23 LEU B  10      24.131 -60.063 -84.288  1.00 21.14           H  
ATOM   1618  N   HIS B  11      23.709 -54.255 -86.085  1.00 20.53           N  
ATOM   1619  H   HIS B  11      24.011 -53.357 -86.434  1.00 20.53           H  
ATOM   1620  CA  HIS B  11      23.650 -54.341 -84.593  1.00 20.53           C  
ATOM   1621  HA  HIS B  11      22.645 -54.612 -84.267  1.00 20.53           H  
ATOM   1622  C   HIS B  11      24.047 -53.014 -83.871  1.00 20.53           C  
ATOM   1623  CB  HIS B  11      24.660 -55.402 -84.102  1.00 20.53           C  
ATOM   1624  HB2 HIS B  11      24.261 -56.383 -84.361  1.00 20.53           H  
ATOM   1625  HB3 HIS B  11      25.611 -55.261 -84.616  1.00 20.53           H  
ATOM   1626  O   HIS B  11      23.578 -52.745 -82.774  1.00 20.53           O  
ATOM   1627  CG  HIS B  11      24.939 -55.507 -82.620  1.00 20.53           C  
ATOM   1628  CD2 HIS B  11      25.863 -54.792 -81.904  1.00 20.53           C  
ATOM   1629  HD2 HIS B  11      26.473 -53.984 -82.279  1.00 20.53           H  
ATOM   1630  ND1 HIS B  11      24.442 -56.474 -81.773  1.00 20.53           N  
ATOM   1631  HD1 HIS B  11      23.741 -57.167 -81.996  1.00 20.53           H  
ATOM   1632  CE1 HIS B  11      25.039 -56.332 -80.578  1.00 20.53           C  
ATOM   1633  HE1 HIS B  11      24.851 -56.946 -79.710  1.00 20.53           H  
ATOM   1634  NE2 HIS B  11      25.925 -55.327 -80.616  1.00 20.53           N  
ATOM   1635  N   SER B  12      24.989 -52.251 -84.440  1.00 22.58           N  
ATOM   1636  H   SER B  12      25.252 -52.502 -85.383  1.00 22.58           H  
ATOM   1637  CA  SER B  12      25.858 -51.230 -83.794  1.00 22.58           C  
ATOM   1638  HA  SER B  12      26.242 -51.646 -82.863  1.00 22.58           H  
ATOM   1639  C   SER B  12      25.196 -49.864 -83.490  1.00 22.58           C  
ATOM   1640  CB  SER B  12      26.999 -51.032 -84.807  1.00 22.58           C  
ATOM   1641  HB2 SER B  12      26.586 -50.629 -85.732  1.00 22.58           H  
ATOM   1642  HB3 SER B  12      27.440 -52.004 -85.030  1.00 22.58           H  
ATOM   1643  O   SER B  12      24.215 -49.539 -84.146  1.00 22.58           O  
ATOM   1644  OG  SER B  12      28.033 -50.184 -84.378  1.00 22.58           O  
ATOM   1645  HG  SER B  12      28.253 -50.441 -83.479  1.00 22.58           H  
ATOM   1646  N   SER B  13      25.697 -48.935 -82.648  1.00 24.96           N  
ATOM   1647  H   SER B  13      25.152 -48.089 -82.733  1.00 24.96           H  
ATOM   1648  CA  SER B  13      26.495 -48.986 -81.388  1.00 24.96           C  
ATOM   1649  HA  SER B  13      26.013 -49.648 -80.668  1.00 24.96           H  
ATOM   1650  C   SER B  13      26.612 -47.593 -80.744  1.00 24.96           C  
ATOM   1651  CB  SER B  13      27.982 -49.364 -81.531  1.00 24.96           C  
ATOM   1652  HB2 SER B  13      28.506 -49.097 -80.614  1.00 24.96           H  
ATOM   1653  HB3 SER B  13      28.429 -48.787 -82.341  1.00 24.96           H  
ATOM   1654  O   SER B  13      26.573 -47.488 -79.527  1.00 24.96           O  
ATOM   1655  OG  SER B  13      28.198 -50.744 -81.736  1.00 24.96           O  
ATOM   1656  HG  SER B  13      28.019 -51.193 -80.907  1.00 24.96           H  
ATOM   1657  N   LYS B  14      26.912 -46.548 -81.533  1.00 23.03           N  
ATOM   1658  H   LYS B  14      26.853 -46.658 -82.535  1.00 23.03           H  
ATOM   1659  CA  LYS B  14      27.430 -45.275 -81.001  1.00 23.03           C  
ATOM   1660  HA  LYS B  14      28.024 -45.478 -80.110  1.00 23.03           H  
ATOM   1661  C   LYS B  14      26.301 -44.355 -80.540  1.00 23.03           C  
ATOM   1662  CB  LYS B  14      28.347 -44.575 -82.020  1.00 23.03           C  
ATOM   1663  HB2 LYS B  14      28.560 -43.573 -81.647  1.00 23.03           H  
ATOM   1664  HB3 LYS B  14      27.829 -44.476 -82.974  1.00 23.03           H  
ATOM   1665  O   LYS B  14      25.678 -43.689 -81.358  1.00 23.03           O  
ATOM   1666  CG  LYS B  14      29.678 -45.317 -82.218  1.00 23.03           C  
ATOM   1667  HG2 LYS B  14      29.495 -46.286 -82.683  1.00 23.03           H  
ATOM   1668  HG3 LYS B  14      30.148 -45.472 -81.246  1.00 23.03           H  
ATOM   1669  CD  LYS B  14      30.618 -44.490 -83.102  1.00 23.03           C  
ATOM   1670  HD2 LYS B  14      30.751 -43.510 -82.645  1.00 23.03           H  
ATOM   1671  HD3 LYS B  14      30.162 -44.359 -84.084  1.00 23.03           H  
ATOM   1672  CE  LYS B  14      31.978 -45.180 -83.241  1.00 23.03           C  
ATOM   1673  HE2 LYS B  14      32.366 -45.377 -82.241  1.00 23.03           H  
ATOM   1674  HE3 LYS B  14      31.836 -46.136 -83.745  1.00 23.03           H  
ATOM   1675  NZ  LYS B  14      32.924 -44.323 -83.996  1.00 23.03           N  
ATOM   1676  HZ1 LYS B  14      33.829 -44.765 -84.075  1.00 23.03           H  
ATOM   1677  HZ2 LYS B  14      32.561 -44.131 -84.919  1.00 23.03           H  
ATOM   1678  HZ3 LYS B  14      33.034 -43.439 -83.520  1.00 23.03           H  
ATOM   1679  N   GLU B  15      26.070 -44.330 -79.235  1.00 28.45           N  
ATOM   1680  H   GLU B  15      26.546 -44.997 -78.644  1.00 28.45           H  
ATOM   1681  CA  GLU B  15      25.207 -43.357 -78.562  1.00 28.45           C  
ATOM   1682  HA  GLU B  15      24.264 -43.267 -79.102  1.00 28.45           H  
ATOM   1683  C   GLU B  15      25.892 -41.978 -78.561  1.00 28.45           C  
ATOM   1684  CB  GLU B  15      24.898 -43.866 -77.140  1.00 28.45           C  
ATOM   1685  HB2 GLU B  15      25.834 -44.100 -76.633  1.00 28.45           H  
ATOM   1686  HB3 GLU B  15      24.388 -43.081 -76.582  1.00 28.45           H  
ATOM   1687  O   GLU B  15      26.918 -41.783 -77.907  1.00 28.45           O  
ATOM   1688  CG  GLU B  15      24.001 -45.116 -77.168  1.00 28.45           C  
ATOM   1689  HG2 GLU B  15      23.007 -44.829 -77.511  1.00 28.45           H  
ATOM   1690  HG3 GLU B  15      24.395 -45.836 -77.885  1.00 28.45           H  
ATOM   1691  CD  GLU B  15      23.913 -45.794 -75.794  1.00 28.45           C  
ATOM   1692  OE1 GLU B  15      22.986 -45.447 -75.028  1.00 28.45           O  
ATOM   1693  OE2 GLU B  15      24.763 -46.678 -75.535  1.00 28.45           O  
ATOM   1694  N   ASP B  16      25.364 -41.033 -79.345  1.00 22.97           N  
ATOM   1695  H   ASP B  16      24.559 -41.261 -79.911  1.00 22.97           H  
ATOM   1696  CA  ASP B  16      25.923 -39.683 -79.483  1.00 22.97           C  
ATOM   1697  HA  ASP B  16      27.006 -39.780 -79.554  1.00 22.97           H  
ATOM   1698  C   ASP B  16      25.636 -38.809 -78.247  1.00 22.97           C  
ATOM   1699  CB  ASP B  16      25.434 -39.022 -80.785  1.00 22.97           C  
ATOM   1700  HB2 ASP B  16      25.344 -37.948 -80.624  1.00 22.97           H  
ATOM   1701  HB3 ASP B  16      24.447 -39.398 -81.051  1.00 22.97           H  
ATOM   1702  O   ASP B  16      24.502 -38.680 -77.789  1.00 22.97           O  
ATOM   1703  CG  ASP B  16      26.421 -39.230 -81.939  1.00 22.97           C  
ATOM   1704  OD1 ASP B  16      27.584 -38.792 -81.779  1.00 22.97           O  
ATOM   1705  OD2 ASP B  16      26.015 -39.797 -82.977  1.00 22.97           O  
ATOM   1706  N   ALA B  17      26.688 -38.184 -77.715  1.00 23.69           N  
ATOM   1707  H   ALA B  17      27.570 -38.299 -78.192  1.00 23.69           H  
ATOM   1708  CA  ALA B  17      26.749 -37.700 -76.332  1.00 23.69           C  
ATOM   1709  HA  ALA B  17      25.991 -38.230 -75.755  1.00 23.69           H  
ATOM   1710  C   ALA B  17      26.460 -36.193 -76.142  1.00 23.69           C  
ATOM   1711  CB  ALA B  17      28.124 -38.110 -75.778  1.00 23.69           C  
ATOM   1712  HB1 ALA B  17      28.271 -39.182 -75.910  1.00 23.69           H  
ATOM   1713  HB2 ALA B  17      28.913 -37.564 -76.296  1.00 23.69           H  
ATOM   1714  HB3 ALA B  17      28.173 -37.882 -74.713  1.00 23.69           H  
ATOM   1715  O   ALA B  17      27.024 -35.573 -75.243  1.00 23.69           O  
ATOM   1716  N   TYR B  18      25.674 -35.559 -77.019  1.00 22.83           N  
ATOM   1717  H   TYR B  18      25.175 -36.113 -77.701  1.00 22.83           H  
ATOM   1718  CA  TYR B  18      25.646 -34.091 -77.109  1.00 22.83           C  
ATOM   1719  HA  TYR B  18      26.689 -33.781 -77.183  1.00 22.83           H  
ATOM   1720  C   TYR B  18      25.094 -33.381 -75.850  1.00 22.83           C  
ATOM   1721  CB  TYR B  18      24.987 -33.631 -78.416  1.00 22.83           C  
ATOM   1722  HB2 TYR B  18      24.092 -34.224 -78.605  1.00 22.83           H  
ATOM   1723  HB3 TYR B  18      24.673 -32.594 -78.303  1.00 22.83           H  
ATOM   1724  O   TYR B  18      23.928 -33.499 -75.488  1.00 22.83           O  
ATOM   1725  CG  TYR B  18      25.934 -33.710 -79.603  1.00 22.83           C  
ATOM   1726  CD1 TYR B  18      26.834 -32.653 -79.847  1.00 22.83           C  
ATOM   1727  HD1 TYR B  18      26.825 -31.783 -79.207  1.00 22.83           H  
ATOM   1728  CD2 TYR B  18      25.960 -34.852 -80.427  1.00 22.83           C  
ATOM   1729  HD2 TYR B  18      25.285 -35.673 -80.233  1.00 22.83           H  
ATOM   1730  CE1 TYR B  18      27.749 -32.730 -80.915  1.00 22.83           C  
ATOM   1731  HE1 TYR B  18      28.436 -31.917 -81.096  1.00 22.83           H  
ATOM   1732  CE2 TYR B  18      26.878 -34.939 -81.493  1.00 22.83           C  
ATOM   1733  HE2 TYR B  18      26.918 -35.824 -82.110  1.00 22.83           H  
ATOM   1734  OH  TYR B  18      28.655 -33.945 -82.773  1.00 22.83           O  
ATOM   1735  HH  TYR B  18      29.217 -33.167 -82.807  1.00 22.83           H  
ATOM   1736  CZ  TYR B  18      27.771 -33.875 -81.742  1.00 22.83           C  
ATOM   1737  N   ASP B  19      25.975 -32.581 -75.245  1.00 26.35           N  
ATOM   1738  H   ASP B  19      26.901 -32.595 -75.649  1.00 26.35           H  
ATOM   1739  CA  ASP B  19      25.967 -32.054 -73.867  1.00 26.35           C  
ATOM   1740  HA  ASP B  19      25.721 -32.855 -73.169  1.00 26.35           H  
ATOM   1741  C   ASP B  19      25.014 -30.871 -73.578  1.00 26.35           C  
ATOM   1742  CB  ASP B  19      27.434 -31.638 -73.638  1.00 26.35           C  
ATOM   1743  HB2 ASP B  19      27.706 -30.904 -74.397  1.00 26.35           H  
ATOM   1744  HB3 ASP B  19      28.071 -32.509 -73.794  1.00 26.35           H  
ATOM   1745  O   ASP B  19      24.819 -30.494 -72.429  1.00 26.35           O  
ATOM   1746  CG  ASP B  19      27.763 -31.057 -72.260  1.00 26.35           C  
ATOM   1747  OD1 ASP B  19      27.744 -31.841 -71.286  1.00 26.35           O  
ATOM   1748  OD2 ASP B  19      28.133 -29.860 -72.229  1.00 26.35           O  
ATOM   1749  N   GLY B  20      24.430 -30.254 -74.610  1.00 22.24           N  
ATOM   1750  H   GLY B  20      24.531 -30.714 -75.503  1.00 22.24           H  
ATOM   1751  CA  GLY B  20      24.012 -28.839 -74.608  1.00 22.24           C  
ATOM   1752  HA2 GLY B  20      23.821 -28.536 -75.638  1.00 22.24           H  
ATOM   1753  HA3 GLY B  20      24.857 -28.253 -74.246  1.00 22.24           H  
ATOM   1754  C   GLY B  20      22.794 -28.407 -73.768  1.00 22.24           C  
ATOM   1755  O   GLY B  20      22.085 -27.493 -74.191  1.00 22.24           O  
ATOM   1756  N   VAL B  21      22.505 -29.038 -72.627  1.00 24.85           N  
ATOM   1757  H   VAL B  21      23.182 -29.710 -72.295  1.00 24.85           H  
ATOM   1758  CA  VAL B  21      21.349 -28.717 -71.770  1.00 24.85           C  
ATOM   1759  HA  VAL B  21      20.470 -28.734 -72.415  1.00 24.85           H  
ATOM   1760  C   VAL B  21      21.476 -27.296 -71.191  1.00 24.85           C  
ATOM   1761  CB  VAL B  21      21.129 -29.769 -70.662  1.00 24.85           C  
ATOM   1762  HB  VAL B  21      21.842 -29.603 -69.855  1.00 24.85           H  
ATOM   1763  O   VAL B  21      22.528 -26.886 -70.708  1.00 24.85           O  
ATOM   1764  CG1 VAL B  21      19.702 -29.648 -70.104  1.00 24.85           C  
ATOM   1765 HG11 VAL B  21      19.557 -30.385 -69.313  1.00 24.85           H  
ATOM   1766 HG12 VAL B  21      18.970 -29.820 -70.893  1.00 24.85           H  
ATOM   1767 HG13 VAL B  21      19.551 -28.659 -69.672  1.00 24.85           H  
ATOM   1768  CG2 VAL B  21      21.293 -31.213 -71.163  1.00 24.85           C  
ATOM   1769 HG21 VAL B  21      20.648 -31.392 -72.023  1.00 24.85           H  
ATOM   1770 HG22 VAL B  21      22.329 -31.396 -71.447  1.00 24.85           H  
ATOM   1771 HG23 VAL B  21      21.042 -31.915 -70.368  1.00 24.85           H  
ATOM   1772  N   THR B  22      20.406 -26.506 -71.302  1.00 23.57           N  
ATOM   1773  H   THR B  22      19.539 -26.912 -71.624  1.00 23.57           H  
ATOM   1774  CA  THR B  22      20.481 -25.036 -71.361  1.00 23.57           C  
ATOM   1775  HA  THR B  22      21.480 -24.783 -71.716  1.00 23.57           H  
ATOM   1776  C   THR B  22      20.317 -24.286 -70.025  1.00 23.57           C  
ATOM   1777  CB  THR B  22      19.490 -24.511 -72.417  1.00 23.57           C  
ATOM   1778  HB  THR B  22      19.441 -23.423 -72.372  1.00 23.57           H  
ATOM   1779  O   THR B  22      20.014 -24.835 -68.971  1.00 23.57           O  
ATOM   1780  CG2 THR B  22      19.884 -24.899 -73.841  1.00 23.57           C  
ATOM   1781 HG21 THR B  22      20.900 -24.564 -74.049  1.00 23.57           H  
ATOM   1782 HG22 THR B  22      19.203 -24.433 -74.554  1.00 23.57           H  
ATOM   1783 HG23 THR B  22      19.842 -25.981 -73.963  1.00 23.57           H  
ATOM   1784  OG1 THR B  22      18.208 -25.038 -72.177  1.00 23.57           O  
ATOM   1785  HG1 THR B  22      17.600 -24.683 -72.829  1.00 23.57           H  
ATOM   1786  N   SER B  23      20.538 -22.968 -70.102  1.00 23.96           N  
ATOM   1787  H   SER B  23      20.716 -22.622 -71.035  1.00 23.96           H  
ATOM   1788  CA  SER B  23      20.873 -22.023 -69.023  1.00 23.96           C  
ATOM   1789  HA  SER B  23      21.776 -22.379 -68.526  1.00 23.96           H  
ATOM   1790  C   SER B  23      19.836 -21.723 -67.921  1.00 23.96           C  
ATOM   1791  CB  SER B  23      21.192 -20.692 -69.730  1.00 23.96           C  
ATOM   1792  HB2 SER B  23      20.285 -20.319 -70.207  1.00 23.96           H  
ATOM   1793  HB3 SER B  23      21.941 -20.863 -70.503  1.00 23.96           H  
ATOM   1794  O   SER B  23      20.166 -20.943 -67.029  1.00 23.96           O  
ATOM   1795  OG  SER B  23      21.680 -19.703 -68.849  1.00 23.96           O  
ATOM   1796  HG  SER B  23      21.248 -19.844 -68.003  1.00 23.96           H  
ATOM   1797  N   GLU B  24      18.582 -22.177 -67.998  1.00 21.91           N  
ATOM   1798  H   GLU B  24      18.366 -22.902 -68.667  1.00 21.91           H  
ATOM   1799  CA  GLU B  24      17.470 -21.380 -67.434  1.00 21.91           C  
ATOM   1800  HA  GLU B  24      17.553 -20.375 -67.847  1.00 21.91           H  
ATOM   1801  C   GLU B  24      17.476 -21.192 -65.906  1.00 21.91           C  
ATOM   1802  CB  GLU B  24      16.113 -21.938 -67.902  1.00 21.91           C  
ATOM   1803  HB2 GLU B  24      16.157 -22.077 -68.982  1.00 21.91           H  
ATOM   1804  HB3 GLU B  24      15.932 -22.903 -67.430  1.00 21.91           H  
ATOM   1805  O   GLU B  24      17.063 -20.131 -65.439  1.00 21.91           O  
ATOM   1806  CG  GLU B  24      14.963 -20.966 -67.562  1.00 21.91           C  
ATOM   1807  HG2 GLU B  24      15.205 -19.983 -67.967  1.00 21.91           H  
ATOM   1808  HG3 GLU B  24      14.884 -20.876 -66.478  1.00 21.91           H  
ATOM   1809  CD  GLU B  24      13.593 -21.397 -68.098  1.00 21.91           C  
ATOM   1810  OE1 GLU B  24      12.593 -21.095 -67.409  1.00 21.91           O  
ATOM   1811  OE2 GLU B  24      13.554 -21.985 -69.201  1.00 21.91           O  
ATOM   1812  N   ASN B  25      17.911 -22.186 -65.123  1.00 28.42           N  
ATOM   1813  H   ASN B  25      18.326 -22.991 -65.570  1.00 28.42           H  
ATOM   1814  CA  ASN B  25      17.539 -22.273 -63.707  1.00 28.42           C  
ATOM   1815  HA  ASN B  25      16.453 -22.179 -63.686  1.00 28.42           H  
ATOM   1816  C   ASN B  25      18.100 -21.107 -62.858  1.00 28.42           C  
ATOM   1817  CB  ASN B  25      17.881 -23.672 -63.164  1.00 28.42           C  
ATOM   1818  HB2 ASN B  25      18.931 -23.709 -62.876  1.00 28.42           H  
ATOM   1819  HB3 ASN B  25      17.708 -24.418 -63.940  1.00 28.42           H  
ATOM   1820  O   ASN B  25      19.268 -21.085 -62.464  1.00 28.42           O  
ATOM   1821  CG  ASN B  25      17.012 -24.057 -61.976  1.00 28.42           C  
ATOM   1822  ND2 ASN B  25      17.318 -25.149 -61.316  1.00 28.42           N  
ATOM   1823 HD21 ASN B  25      16.706 -25.380 -60.547  1.00 28.42           H  
ATOM   1824 HD22 ASN B  25      18.119 -25.702 -61.582  1.00 28.42           H  
ATOM   1825  OD1 ASN B  25      16.030 -23.419 -61.639  1.00 28.42           O  
ATOM   1826  N   MET B  26      17.242 -20.108 -62.627  1.00 23.68           N  
ATOM   1827  H   MET B  26      16.329 -20.214 -63.046  1.00 23.68           H  
ATOM   1828  CA  MET B  26      17.596 -18.783 -62.123  1.00 23.68           C  
ATOM   1829  HA  MET B  26      18.533 -18.491 -62.599  1.00 23.68           H  
ATOM   1830  C   MET B  26      17.864 -18.739 -60.606  1.00 23.68           C  
ATOM   1831  CB  MET B  26      16.504 -17.771 -62.558  1.00 23.68           C  
ATOM   1832  HB2 MET B  26      15.516 -18.211 -62.424  1.00 23.68           H  
ATOM   1833  HB3 MET B  26      16.535 -16.882 -61.928  1.00 23.68           H  
ATOM   1834  O   MET B  26      17.935 -19.735 -59.892  1.00 23.68           O  
ATOM   1835  CG  MET B  26      16.648 -17.271 -63.999  1.00 23.68           C  
ATOM   1836  HG2 MET B  26      16.061 -17.919 -64.650  1.00 23.68           H  
ATOM   1837  HG3 MET B  26      17.691 -17.331 -64.311  1.00 23.68           H  
ATOM   1838  SD  MET B  26      16.088 -15.552 -64.202  1.00 23.68           S  
ATOM   1839  CE  MET B  26      16.003 -15.480 -66.011  1.00 23.68           C  
ATOM   1840  HE1 MET B  26      16.986 -15.681 -66.435  1.00 23.68           H  
ATOM   1841  HE2 MET B  26      15.665 -14.492 -66.324  1.00 23.68           H  
ATOM   1842  HE3 MET B  26      15.299 -16.230 -66.372  1.00 23.68           H  
ATOM   1843  N   ARG B  27      18.056 -17.509 -60.117  1.00 22.93           N  
ATOM   1844  H   ARG B  27      17.913 -16.768 -60.788  1.00 22.93           H  
ATOM   1845  CA  ARG B  27      18.474 -17.107 -58.772  1.00 22.93           C  
ATOM   1846  HA  ARG B  27      19.510 -17.417 -58.632  1.00 22.93           H  
ATOM   1847  C   ARG B  27      17.661 -17.744 -57.628  1.00 22.93           C  
ATOM   1848  CB  ARG B  27      18.391 -15.567 -58.686  1.00 22.93           C  
ATOM   1849  HB2 ARG B  27      18.701 -15.255 -57.689  1.00 22.93           H  
ATOM   1850  HB3 ARG B  27      17.352 -15.267 -58.824  1.00 22.93           H  
ATOM   1851  O   ARG B  27      16.832 -17.077 -57.019  1.00 22.93           O  
ATOM   1852  CG  ARG B  27      19.252 -14.817 -59.714  1.00 22.93           C  
ATOM   1853  HG2 ARG B  27      20.305 -15.030 -59.529  1.00 22.93           H  
ATOM   1854  HG3 ARG B  27      18.997 -15.136 -60.725  1.00 22.93           H  
ATOM   1855  CD  ARG B  27      18.999 -13.309 -59.601  1.00 22.93           C  
ATOM   1856  HD2 ARG B  27      19.264 -12.981 -58.596  1.00 22.93           H  
ATOM   1857  HD3 ARG B  27      17.937 -13.122 -59.764  1.00 22.93           H  
ATOM   1858  NE  ARG B  27      19.788 -12.556 -60.593  1.00 22.93           N  
ATOM   1859  HE  ARG B  27      20.419 -13.092 -61.171  1.00 22.93           H  
ATOM   1860  NH1 ARG B  27      18.948 -10.469 -60.127  1.00 22.93           N  
ATOM   1861 HH11 ARG B  27      18.918  -9.475 -60.306  1.00 22.93           H  
ATOM   1862 HH12 ARG B  27      18.343 -10.879 -59.430  1.00 22.93           H  
ATOM   1863  NH2 ARG B  27      20.501 -10.706 -61.711  1.00 22.93           N  
ATOM   1864 HH21 ARG B  27      20.459  -9.710 -61.877  1.00 22.93           H  
ATOM   1865 HH22 ARG B  27      21.119 -11.279 -62.267  1.00 22.93           H  
ATOM   1866  CZ  ARG B  27      19.741 -11.252 -60.804  1.00 22.93           C  
ATOM   1867  N   ASN B  28      18.102 -18.910 -57.164  1.00 28.21           N  
ATOM   1868  H   ASN B  28      18.615 -19.495 -57.808  1.00 28.21           H  
ATOM   1869  CA  ASN B  28      17.920 -19.383 -55.779  1.00 28.21           C  
ATOM   1870  HA  ASN B  28      16.858 -19.355 -55.534  1.00 28.21           H  
ATOM   1871  C   ASN B  28      18.662 -18.500 -54.736  1.00 28.21           C  
ATOM   1872  CB  ASN B  28      18.399 -20.849 -55.729  1.00 28.21           C  
ATOM   1873  HB2 ASN B  28      19.478 -20.892 -55.875  1.00 28.21           H  
ATOM   1874  HB3 ASN B  28      17.922 -21.413 -56.531  1.00 28.21           H  
ATOM   1875  O   ASN B  28      18.864 -18.894 -53.595  1.00 28.21           O  
ATOM   1876  CG  ASN B  28      18.033 -21.542 -54.426  1.00 28.21           C  
ATOM   1877  ND2 ASN B  28      18.990 -21.934 -53.617  1.00 28.21           N  
ATOM   1878 HD21 ASN B  28      19.946 -21.654 -53.781  1.00 28.21           H  
ATOM   1879 HD22 ASN B  28      18.676 -22.314 -52.736  1.00 28.21           H  
ATOM   1880  OD1 ASN B  28      16.873 -21.742 -54.123  1.00 28.21           O  
ATOM   1881  N   GLY B  29      19.192 -17.340 -55.144  1.00 22.64           N  
ATOM   1882  H   GLY B  29      18.913 -16.991 -56.050  1.00 22.64           H  
ATOM   1883  CA  GLY B  29      20.287 -16.672 -54.441  1.00 22.64           C  
ATOM   1884  HA2 GLY B  29      21.062 -17.403 -54.212  1.00 22.64           H  
ATOM   1885  HA3 GLY B  29      20.715 -15.911 -55.093  1.00 22.64           H  
ATOM   1886  C   GLY B  29      19.888 -15.994 -53.136  1.00 22.64           C  
ATOM   1887  O   GLY B  29      20.687 -15.971 -52.204  1.00 22.64           O  
ATOM   1888  N   LEU B  30      18.677 -15.437 -53.064  1.00 24.45           N  
ATOM   1889  H   LEU B  30      18.017 -15.598 -53.811  1.00 24.45           H  
ATOM   1890  CA  LEU B  30      18.208 -14.777 -51.852  1.00 24.45           C  
ATOM   1891  HA  LEU B  30      19.047 -14.266 -51.379  1.00 24.45           H  
ATOM   1892  C   LEU B  30      17.764 -15.840 -50.854  1.00 24.45           C  
ATOM   1893  CB  LEU B  30      17.145 -13.708 -52.162  1.00 24.45           C  
ATOM   1894  HB2 LEU B  30      16.317 -14.180 -52.692  1.00 24.45           H  
ATOM   1895  HB3 LEU B  30      16.758 -13.324 -51.218  1.00 24.45           H  
ATOM   1896  O   LEU B  30      16.585 -16.171 -50.744  1.00 24.45           O  
ATOM   1897  CG  LEU B  30      17.679 -12.526 -52.996  1.00 24.45           C  
ATOM   1898  HG  LEU B  30      18.059 -12.900 -53.947  1.00 24.45           H  
ATOM   1899  CD1 LEU B  30      16.542 -11.551 -53.299  1.00 24.45           C  
ATOM   1900 HD11 LEU B  30      15.741 -12.073 -53.822  1.00 24.45           H  
ATOM   1901 HD12 LEU B  30      16.903 -10.735 -53.924  1.00 24.45           H  
ATOM   1902 HD13 LEU B  30      16.147 -11.146 -52.367  1.00 24.45           H  
ATOM   1903  CD2 LEU B  30      18.797 -11.743 -52.300  1.00 24.45           C  
ATOM   1904 HD21 LEU B  30      19.056 -10.860 -52.884  1.00 24.45           H  
ATOM   1905 HD22 LEU B  30      19.689 -12.362 -52.204  1.00 24.45           H  
ATOM   1906 HD23 LEU B  30      18.469 -11.433 -51.308  1.00 24.45           H  
ATOM   1907  N   VAL B  31      18.751 -16.322 -50.094  1.00 25.53           N  
ATOM   1908  H   VAL B  31      19.694 -16.104 -50.382  1.00 25.53           H  
ATOM   1909  CA  VAL B  31      18.545 -16.666 -48.693  1.00 25.53           C  
ATOM   1910  HA  VAL B  31      17.914 -17.553 -48.632  1.00 25.53           H  
ATOM   1911  C   VAL B  31      17.784 -15.501 -48.076  1.00 25.53           C  
ATOM   1912  CB  VAL B  31      19.871 -16.958 -47.948  1.00 25.53           C  
ATOM   1913  HB  VAL B  31      19.651 -17.046 -46.885  1.00 25.53           H  
ATOM   1914  O   VAL B  31      18.344 -14.447 -47.779  1.00 25.53           O  
ATOM   1915  CG1 VAL B  31      20.427 -18.308 -48.419  1.00 25.53           C  
ATOM   1916 HG11 VAL B  31      21.312 -18.567 -47.837  1.00 25.53           H  
ATOM   1917 HG12 VAL B  31      19.677 -19.085 -48.272  1.00 25.53           H  
ATOM   1918 HG13 VAL B  31      20.691 -18.262 -49.476  1.00 25.53           H  
ATOM   1919  CG2 VAL B  31      21.002 -15.927 -48.124  1.00 25.53           C  
ATOM   1920 HG21 VAL B  31      20.713 -14.962 -47.706  1.00 25.53           H  
ATOM   1921 HG22 VAL B  31      21.888 -16.263 -47.586  1.00 25.53           H  
ATOM   1922 HG23 VAL B  31      21.255 -15.804 -49.177  1.00 25.53           H  
ATOM   1923  N   ASN B  32      16.468 -15.660 -47.958  1.00 29.85           N  
ATOM   1924  H   ASN B  32      16.033 -16.478 -48.362  1.00 29.85           H  
ATOM   1925  CA  ASN B  32      15.709 -14.830 -47.053  1.00 29.85           C  
ATOM   1926  HA  ASN B  32      15.858 -13.776 -47.290  1.00 29.85           H  
ATOM   1927  C   ASN B  32      16.332 -15.133 -45.701  1.00 29.85           C  
ATOM   1928  CB  ASN B  32      14.212 -15.169 -47.129  1.00 29.85           C  
ATOM   1929  HB2 ASN B  32      14.078 -16.249 -47.072  1.00 29.85           H  
ATOM   1930  HB3 ASN B  32      13.702 -14.723 -46.275  1.00 29.85           H  
ATOM   1931  O   ASN B  32      16.151 -16.232 -45.177  1.00 29.85           O  
ATOM   1932  CG  ASN B  32      13.552 -14.632 -48.387  1.00 29.85           C  
ATOM   1933  ND2 ASN B  32      12.492 -15.261 -48.834  1.00 29.85           N  
ATOM   1934 HD21 ASN B  32      12.078 -14.893 -49.678  1.00 29.85           H  
ATOM   1935 HD22 ASN B  32      12.145 -16.077 -48.350  1.00 29.85           H  
ATOM   1936  OD1 ASN B  32      13.948 -13.636 -48.970  1.00 29.85           O  
ATOM   1937  N   SER B  33      17.144 -14.195 -45.209  1.00 30.23           N  
ATOM   1938  H   SER B  33      17.433 -13.440 -45.813  1.00 30.23           H  
ATOM   1939  CA  SER B  33      17.554 -14.149 -43.818  1.00 30.23           C  
ATOM   1940  HA  SER B  33      18.112 -15.046 -43.552  1.00 30.23           H  
ATOM   1941  C   SER B  33      16.255 -14.095 -43.049  1.00 30.23           C  
ATOM   1942  CB  SER B  33      18.400 -12.905 -43.524  1.00 30.23           C  
ATOM   1943  HB2 SER B  33      17.832 -12.006 -43.763  1.00 30.23           H  
ATOM   1944  HB3 SER B  33      18.652 -12.891 -42.463  1.00 30.23           H  
ATOM   1945  O   SER B  33      15.668 -13.022 -42.908  1.00 30.23           O  
ATOM   1946  OG  SER B  33      19.588 -12.918 -44.290  1.00 30.23           O  
ATOM   1947  HG  SER B  33      20.128 -12.170 -44.026  1.00 30.23           H  
ATOM   1948  N   GLU B  34      15.747 -15.271 -42.685  1.00 30.98           N  
ATOM   1949  H   GLU B  34      16.193 -16.117 -43.011  1.00 30.98           H  
ATOM   1950  CA  GLU B  34      14.545 -15.396 -41.898  1.00 30.98           C  
ATOM   1951  HA  GLU B  34      13.725 -14.899 -42.415  1.00 30.98           H  
ATOM   1952  C   GLU B  34      14.881 -14.649 -40.630  1.00 30.98           C  
ATOM   1953  CB  GLU B  34      14.166 -16.868 -41.687  1.00 30.98           C  
ATOM   1954  HB2 GLU B  34      14.941 -17.389 -41.125  1.00 30.98           H  
ATOM   1955  HB3 GLU B  34      14.086 -17.330 -42.671  1.00 30.98           H  
ATOM   1956  O   GLU B  34      15.766 -15.051 -39.868  1.00 30.98           O  
ATOM   1957  CG  GLU B  34      12.817 -16.997 -40.965  1.00 30.98           C  
ATOM   1958  HG2 GLU B  34      12.976 -16.941 -39.889  1.00 30.98           H  
ATOM   1959  HG3 GLU B  34      12.175 -16.162 -41.247  1.00 30.98           H  
ATOM   1960  CD  GLU B  34      12.122 -18.309 -41.352  1.00 30.98           C  
ATOM   1961  OE1 GLU B  34      12.338 -19.320 -40.651  1.00 30.98           O  
ATOM   1962  OE2 GLU B  34      11.391 -18.283 -42.369  1.00 30.98           O  
ATOM   1963  N   VAL B  35      14.278 -13.467 -40.504  1.00 27.80           N  
ATOM   1964  H   VAL B  35      13.680 -13.148 -41.253  1.00 27.80           H  
ATOM   1965  CA  VAL B  35      14.488 -12.603 -39.364  1.00 27.80           C  
ATOM   1966  HA  VAL B  35      15.549 -12.607 -39.115  1.00 27.80           H  
ATOM   1967  C   VAL B  35      13.732 -13.295 -38.244  1.00 27.80           C  
ATOM   1968  CB  VAL B  35      14.075 -11.135 -39.619  1.00 27.80           C  
ATOM   1969  HB  VAL B  35      12.989 -11.057 -39.680  1.00 27.80           H  
ATOM   1970  O   VAL B  35      12.592 -12.955 -37.926  1.00 27.80           O  
ATOM   1971  CG1 VAL B  35      14.587 -10.247 -38.482  1.00 27.80           C  
ATOM   1972 HG11 VAL B  35      14.183 -10.608 -37.536  1.00 27.80           H  
ATOM   1973 HG12 VAL B  35      15.676 -10.273 -38.435  1.00 27.80           H  
ATOM   1974 HG13 VAL B  35      14.251  -9.221 -38.625  1.00 27.80           H  
ATOM   1975  CG2 VAL B  35      14.669 -10.567 -40.916  1.00 27.80           C  
ATOM   1976 HG21 VAL B  35      15.750 -10.704 -40.923  1.00 27.80           H  
ATOM   1977 HG22 VAL B  35      14.435  -9.505 -40.999  1.00 27.80           H  
ATOM   1978 HG23 VAL B  35      14.240 -11.080 -41.777  1.00 27.80           H  
ATOM   1979  N   HIS B  36      14.393 -14.308 -37.676  1.00 31.55           N  
ATOM   1980  H   HIS B  36      15.205 -14.637 -38.179  1.00 31.55           H  
ATOM   1981  CA  HIS B  36      14.358 -14.629 -36.266  1.00 31.55           C  
ATOM   1982  HA  HIS B  36      13.368 -14.982 -35.978  1.00 31.55           H  
ATOM   1983  C   HIS B  36      14.635 -13.303 -35.571  1.00 31.55           C  
ATOM   1984  CB  HIS B  36      15.407 -15.709 -35.943  1.00 31.55           C  
ATOM   1985  HB2 HIS B  36      16.237 -15.660 -36.648  1.00 31.55           H  
ATOM   1986  HB3 HIS B  36      15.814 -15.520 -34.950  1.00 31.55           H  
ATOM   1987  O   HIS B  36      15.781 -12.941 -35.302  1.00 31.55           O  
ATOM   1988  CG  HIS B  36      14.831 -17.099 -35.922  1.00 31.55           C  
ATOM   1989  CD2 HIS B  36      14.789 -18.008 -36.946  1.00 31.55           C  
ATOM   1990  HD2 HIS B  36      15.158 -17.859 -37.950  1.00 31.55           H  
ATOM   1991  ND1 HIS B  36      14.240 -17.688 -34.828  1.00 31.55           N  
ATOM   1992  HD1 HIS B  36      14.137 -17.270 -33.914  1.00 31.55           H  
ATOM   1993  CE1 HIS B  36      13.856 -18.925 -35.179  1.00 31.55           C  
ATOM   1994  HE1 HIS B  36      13.368 -19.635 -34.528  1.00 31.55           H  
ATOM   1995  NE2 HIS B  36      14.181 -19.171 -36.455  1.00 31.55           N  
ATOM   1996  N   ASN B  37      13.558 -12.522 -35.443  1.00 30.48           N  
ATOM   1997  H   ASN B  37      12.697 -12.847 -35.859  1.00 30.48           H  
ATOM   1998  CA  ASN B  37      13.570 -11.229 -34.800  1.00 30.48           C  
ATOM   1999  HA  ASN B  37      14.205 -10.543 -35.360  1.00 30.48           H  
ATOM   2000  C   ASN B  37      14.211 -11.445 -33.447  1.00 30.48           C  
ATOM   2001  CB  ASN B  37      12.147 -10.656 -34.700  1.00 30.48           C  
ATOM   2002  HB2 ASN B  37      11.444 -11.446 -34.434  1.00 30.48           H  
ATOM   2003  HB3 ASN B  37      12.124  -9.910 -33.907  1.00 30.48           H  
ATOM   2004  O   ASN B  37      14.019 -12.506 -32.844  1.00 30.48           O  
ATOM   2005  CG  ASN B  37      11.720  -9.956 -35.976  1.00 30.48           C  
ATOM   2006  ND2 ASN B  37      10.647 -10.379 -36.601  1.00 30.48           N  
ATOM   2007 HD21 ASN B  37      10.200 -11.236 -36.307  1.00 30.48           H  
ATOM   2008 HD22 ASN B  37      10.463  -9.942 -37.493  1.00 30.48           H  
ATOM   2009  OD1 ASN B  37      12.335  -9.008 -36.429  1.00 30.48           O  
ATOM   2010  N   GLU B  38      15.016 -10.464 -33.046  1.00 29.61           N  
ATOM   2011  H   GLU B  38      15.113  -9.638 -33.619  1.00 29.61           H  
ATOM   2012  CA  GLU B  38      15.836 -10.560 -31.850  1.00 29.61           C  
ATOM   2013  HA  GLU B  38      16.675 -11.229 -32.045  1.00 29.61           H  
ATOM   2014  C   GLU B  38      15.035 -11.134 -30.682  1.00 29.61           C  
ATOM   2015  CB  GLU B  38      16.373  -9.168 -31.469  1.00 29.61           C  
ATOM   2016  HB2 GLU B  38      15.539  -8.473 -31.370  1.00 29.61           H  
ATOM   2017  HB3 GLU B  38      16.872  -9.239 -30.502  1.00 29.61           H  
ATOM   2018  O   GLU B  38      13.814 -10.950 -30.605  1.00 29.61           O  
ATOM   2019  CG  GLU B  38      17.381  -8.614 -32.485  1.00 29.61           C  
ATOM   2020  HG2 GLU B  38      18.209  -9.316 -32.584  1.00 29.61           H  
ATOM   2021  HG3 GLU B  38      16.900  -8.523 -33.459  1.00 29.61           H  
ATOM   2022  CD  GLU B  38      17.911  -7.244 -32.036  1.00 29.61           C  
ATOM   2023  OE1 GLU B  38      18.863  -7.219 -31.219  1.00 29.61           O  
ATOM   2024  OE2 GLU B  38      17.352  -6.225 -32.502  1.00 29.61           O  
ATOM   2025  N   ASP B  39      15.747 -11.742 -29.729  1.00 31.89           N  
ATOM   2026  H   ASP B  39      16.712 -11.977 -29.912  1.00 31.89           H  
ATOM   2027  CA  ASP B  39      15.319 -11.777 -28.336  1.00 31.89           C  
ATOM   2028  HA  ASP B  39      14.408 -12.368 -28.241  1.00 31.89           H  
ATOM   2029  C   ASP B  39      15.033 -10.336 -27.905  1.00 31.89           C  
ATOM   2030  CB  ASP B  39      16.408 -12.396 -27.450  1.00 31.89           C  
ATOM   2031  HB2 ASP B  39      17.370 -11.932 -27.670  1.00 31.89           H  
ATOM   2032  HB3 ASP B  39      16.170 -12.192 -26.406  1.00 31.89           H  
ATOM   2033  O   ASP B  39      15.883  -9.640 -27.339  1.00 31.89           O  
ATOM   2034  CG  ASP B  39      16.507 -13.908 -27.619  1.00 31.89           C  
ATOM   2035  OD1 ASP B  39      15.553 -14.590 -27.183  1.00 31.89           O  
ATOM   2036  OD2 ASP B  39      17.553 -14.355 -28.139  1.00 31.89           O  
ATOM   2037  N   GLY B  40      13.837  -9.863 -28.258  1.00 28.78           N  
ATOM   2038  H   GLY B  40      13.306 -10.448 -28.887  1.00 28.78           H  
ATOM   2039  CA  GLY B  40      13.325  -8.547 -27.976  1.00 28.78           C  
ATOM   2040  HA2 GLY B  40      12.346  -8.410 -28.434  1.00 28.78           H  
ATOM   2041  HA3 GLY B  40      14.021  -7.780 -28.314  1.00 28.78           H  
ATOM   2042  C   GLY B  40      13.197  -8.554 -26.486  1.00 28.78           C  
ATOM   2043  O   GLY B  40      12.231  -9.124 -25.984  1.00 28.78           O  
ATOM   2044  N   ARG B  41      14.256  -8.052 -25.833  1.00 30.08           N  
ATOM   2045  H   ARG B  41      15.027  -7.793 -26.432  1.00 30.08           H  
ATOM   2046  CA  ARG B  41      14.559  -8.266 -24.422  1.00 30.08           C  
ATOM   2047  HA  ARG B  41      14.747  -9.325 -24.245  1.00 30.08           H  
ATOM   2048  C   ARG B  41      13.324  -7.856 -23.670  1.00 30.08           C  
ATOM   2049  CB  ARG B  41      15.782  -7.444 -23.983  1.00 30.08           C  
ATOM   2050  HB2 ARG B  41      15.929  -7.586 -22.913  1.00 30.08           H  
ATOM   2051  HB3 ARG B  41      15.594  -6.387 -24.170  1.00 30.08           H  
ATOM   2052  O   ARG B  41      13.110  -6.658 -23.475  1.00 30.08           O  
ATOM   2053  CG  ARG B  41      17.059  -7.857 -24.721  1.00 30.08           C  
ATOM   2054  HG2 ARG B  41      17.260  -8.915 -24.553  1.00 30.08           H  
ATOM   2055  HG3 ARG B  41      16.931  -7.685 -25.789  1.00 30.08           H  
ATOM   2056  CD  ARG B  41      18.240  -7.020 -24.227  1.00 30.08           C  
ATOM   2057  HD2 ARG B  41      18.465  -7.297 -23.197  1.00 30.08           H  
ATOM   2058  HD3 ARG B  41      17.960  -5.968 -24.265  1.00 30.08           H  
ATOM   2059  NE  ARG B  41      19.418  -7.243 -25.080  1.00 30.08           N  
ATOM   2060  HE  ARG B  41      19.314  -7.943 -25.800  1.00 30.08           H  
ATOM   2061  NH1 ARG B  41      20.774  -5.629 -24.176  1.00 30.08           N  
ATOM   2062 HH11 ARG B  41      21.643  -5.114 -24.183  1.00 30.08           H  
ATOM   2063 HH12 ARG B  41      20.052  -5.435 -23.497  1.00 30.08           H  
ATOM   2064  NH2 ARG B  41      21.477  -6.822 -25.932  1.00 30.08           N  
ATOM   2065 HH21 ARG B  41      22.333  -6.286 -25.958  1.00 30.08           H  
ATOM   2066 HH22 ARG B  41      21.286  -7.489 -26.667  1.00 30.08           H  
ATOM   2067  CZ  ARG B  41      20.549  -6.567 -25.056  1.00 30.08           C  
ATOM   2068  N   ASN B  42      12.484  -8.850 -23.373  1.00 32.89           N  
ATOM   2069  H   ASN B  42      12.691  -9.774 -23.723  1.00 32.89           H  
ATOM   2070  CA  ASN B  42      11.192  -8.604 -22.780  1.00 32.89           C  
ATOM   2071  HA  ASN B  42      10.617  -7.929 -23.414  1.00 32.89           H  
ATOM   2072  C   ASN B  42      11.562  -7.928 -21.491  1.00 32.89           C  
ATOM   2073  CB  ASN B  42      10.414  -9.906 -22.560  1.00 32.89           C  
ATOM   2074  HB2 ASN B  42      10.280 -10.415 -23.514  1.00 32.89           H  
ATOM   2075  HB3 ASN B  42      10.971 -10.557 -21.886  1.00 32.89           H  
ATOM   2076  O   ASN B  42      12.320  -8.518 -20.717  1.00 32.89           O  
ATOM   2077  CG  ASN B  42       9.042  -9.636 -21.964  1.00 32.89           C  
ATOM   2078  ND2 ASN B  42       8.361 -10.662 -21.515  1.00 32.89           N  
ATOM   2079 HD21 ASN B  42       8.782 -11.580 -21.505  1.00 32.89           H  
ATOM   2080 HD22 ASN B  42       7.476 -10.446 -21.079  1.00 32.89           H  
ATOM   2081  OD1 ASN B  42       8.545  -8.522 -21.917  1.00 32.89           O  
ATOM   2082  N   GLY B  43      11.200  -6.651 -21.387  1.00 28.93           N  
ATOM   2083  H   GLY B  43      10.610  -6.241 -22.097  1.00 28.93           H  
ATOM   2084  CA  GLY B  43      11.767  -5.824 -20.355  1.00 28.93           C  
ATOM   2085  HA2 GLY B  43      12.839  -5.707 -20.512  1.00 28.93           H  
ATOM   2086  HA3 GLY B  43      11.279  -4.850 -20.326  1.00 28.93           H  
ATOM   2087  C   GLY B  43      11.497  -6.561 -19.066  1.00 28.93           C  
ATOM   2088  O   GLY B  43      10.328  -6.755 -18.723  1.00 28.93           O  
ATOM   2089  N   ASP B  44      12.562  -6.939 -18.356  1.00 30.18           N  
ATOM   2090  H   ASP B  44      13.470  -6.963 -18.797  1.00 30.18           H  
ATOM   2091  CA  ASP B  44      12.504  -6.986 -16.911  1.00 30.18           C  
ATOM   2092  HA  ASP B  44      11.666  -7.608 -16.598  1.00 30.18           H  
ATOM   2093  C   ASP B  44      12.192  -5.541 -16.518  1.00 30.18           C  
ATOM   2094  CB  ASP B  44      13.794  -7.554 -16.286  1.00 30.18           C  
ATOM   2095  HB2 ASP B  44      13.940  -7.090 -15.311  1.00 30.18           H  
ATOM   2096  HB3 ASP B  44      14.651  -7.296 -16.908  1.00 30.18           H  
ATOM   2097  O   ASP B  44      13.048  -4.730 -16.165  1.00 30.18           O  
ATOM   2098  CG  ASP B  44      13.732  -9.071 -16.052  1.00 30.18           C  
ATOM   2099  OD1 ASP B  44      12.699  -9.532 -15.516  1.00 30.18           O  
ATOM   2100  OD2 ASP B  44      14.746  -9.740 -16.351  1.00 30.18           O  
ATOM   2101  N   VAL B  45      10.905  -5.201 -16.662  1.00 29.72           N  
ATOM   2102  H   VAL B  45      10.335  -5.893 -17.126  1.00 29.72           H  
ATOM   2103  CA  VAL B  45      10.203  -4.257 -15.834  1.00 29.72           C  
ATOM   2104  HA  VAL B  45      10.667  -3.272 -15.889  1.00 29.72           H  
ATOM   2105  C   VAL B  45      10.419  -4.878 -14.487  1.00 29.72           C  
ATOM   2106  CB  VAL B  45       8.698  -4.179 -16.173  1.00 29.72           C  
ATOM   2107  HB  VAL B  45       8.237  -5.162 -16.080  1.00 29.72           H  
ATOM   2108  O   VAL B  45       9.661  -5.763 -14.090  1.00 29.72           O  
ATOM   2109  CG1 VAL B  45       7.986  -3.205 -15.221  1.00 29.72           C  
ATOM   2110 HG11 VAL B  45       8.061  -3.562 -14.194  1.00 29.72           H  
ATOM   2111 HG12 VAL B  45       6.930  -3.144 -15.485  1.00 29.72           H  
ATOM   2112 HG13 VAL B  45       8.436  -2.215 -15.294  1.00 29.72           H  
ATOM   2113  CG2 VAL B  45       8.468  -3.698 -17.608  1.00 29.72           C  
ATOM   2114 HG21 VAL B  45       8.899  -4.411 -18.310  1.00 29.72           H  
ATOM   2115 HG22 VAL B  45       8.933  -2.724 -17.758  1.00 29.72           H  
ATOM   2116 HG23 VAL B  45       7.399  -3.628 -17.809  1.00 29.72           H  
ATOM   2117  N   SER B  46      11.534  -4.486 -13.869  1.00 28.40           N  
ATOM   2118  H   SER B  46      12.237  -4.017 -14.421  1.00 28.40           H  
ATOM   2119  CA  SER B  46      11.907  -4.915 -12.549  1.00 28.40           C  
ATOM   2120  HA  SER B  46      12.098  -5.989 -12.547  1.00 28.40           H  
ATOM   2121  C   SER B  46      10.695  -4.594 -11.708  1.00 28.40           C  
ATOM   2122  CB  SER B  46      13.157  -4.180 -12.057  1.00 28.40           C  
ATOM   2123  HB2 SER B  46      13.383  -4.494 -11.038  1.00 28.40           H  
ATOM   2124  HB3 SER B  46      12.978  -3.105 -12.071  1.00 28.40           H  
ATOM   2125  O   SER B  46      10.457  -3.443 -11.329  1.00 28.40           O  
ATOM   2126  OG  SER B  46      14.250  -4.480 -12.900  1.00 28.40           O  
ATOM   2127  HG  SER B  46      15.060  -4.123 -12.527  1.00 28.40           H  
ATOM   2128  N   GLN B  47       9.894  -5.627 -11.461  1.00 28.81           N  
ATOM   2129  H   GLN B  47      10.053  -6.474 -11.988  1.00 28.81           H  
ATOM   2130  CA  GLN B  47       9.010  -5.683 -10.332  1.00 28.81           C  
ATOM   2131  HA  GLN B  47       8.361  -4.808 -10.295  1.00 28.81           H  
ATOM   2132  C   GLN B  47      10.003  -5.655  -9.194  1.00 28.81           C  
ATOM   2133  CB  GLN B  47       8.178  -6.978 -10.327  1.00 28.81           C  
ATOM   2134  HB2 GLN B  47       8.841  -7.842 -10.356  1.00 28.81           H  
ATOM   2135  HB3 GLN B  47       7.618  -7.011  -9.392  1.00 28.81           H  
ATOM   2136  O   GLN B  47      10.452  -6.705  -8.758  1.00 28.81           O  
ATOM   2137  CG  GLN B  47       7.195  -7.105 -11.496  1.00 28.81           C  
ATOM   2138  HG2 GLN B  47       7.753  -7.133 -12.432  1.00 28.81           H  
ATOM   2139  HG3 GLN B  47       6.533  -6.239 -11.515  1.00 28.81           H  
ATOM   2140  CD  GLN B  47       6.349  -8.374 -11.396  1.00 28.81           C  
ATOM   2141  NE2 GLN B  47       5.678  -8.764 -12.455  1.00 28.81           N  
ATOM   2142 HE21 GLN B  47       5.198  -9.648 -12.362  1.00 28.81           H  
ATOM   2143 HE22 GLN B  47       5.810  -8.298 -13.342  1.00 28.81           H  
ATOM   2144  OE1 GLN B  47       6.253  -9.036 -10.376  1.00 28.81           O  
ATOM   2145  N   PHE B  48      10.452  -4.456  -8.813  1.00 28.97           N  
ATOM   2146  H   PHE B  48      10.185  -3.654  -9.366  1.00 28.97           H  
ATOM   2147  CA  PHE B  48      11.185  -4.248  -7.589  1.00 28.97           C  
ATOM   2148  HA  PHE B  48      12.116  -4.815  -7.606  1.00 28.97           H  
ATOM   2149  C   PHE B  48      10.217  -4.800  -6.552  1.00 28.97           C  
ATOM   2150  CB  PHE B  48      11.489  -2.752  -7.393  1.00 28.97           C  
ATOM   2151  HB2 PHE B  48      11.868  -2.611  -6.381  1.00 28.97           H  
ATOM   2152  HB3 PHE B  48      10.565  -2.180  -7.472  1.00 28.97           H  
ATOM   2153  O   PHE B  48       9.183  -4.157  -6.321  1.00 28.97           O  
ATOM   2154  CG  PHE B  48      12.509  -2.179  -8.364  1.00 28.97           C  
ATOM   2155  CD1 PHE B  48      13.885  -2.332  -8.109  1.00 28.97           C  
ATOM   2156  HD1 PHE B  48      14.216  -2.859  -7.227  1.00 28.97           H  
ATOM   2157  CD2 PHE B  48      12.091  -1.491  -9.520  1.00 28.97           C  
ATOM   2158  HD2 PHE B  48      11.038  -1.382  -9.735  1.00 28.97           H  
ATOM   2159  CE1 PHE B  48      14.835  -1.805  -9.003  1.00 28.97           C  
ATOM   2160  HE1 PHE B  48      15.890  -1.928  -8.806  1.00 28.97           H  
ATOM   2161  CE2 PHE B  48      13.040  -0.965 -10.415  1.00 28.97           C  
ATOM   2162  HE2 PHE B  48      12.714  -0.455 -11.310  1.00 28.97           H  
ATOM   2163  CZ  PHE B  48      14.413  -1.123 -10.158  1.00 28.97           C  
ATOM   2164  HZ  PHE B  48      15.142  -0.726 -10.849  1.00 28.97           H  
ATOM   2165  N   PRO B  49      10.450  -6.020  -6.023  1.00 29.65           N  
ATOM   2166  CA  PRO B  49       9.555  -6.558  -5.024  1.00 29.65           C  
ATOM   2167  HA  PRO B  49       8.519  -6.559  -5.362  1.00 29.65           H  
ATOM   2168  C   PRO B  49       9.765  -5.590  -3.882  1.00 29.65           C  
ATOM   2169  CB  PRO B  49      10.045  -7.978  -4.744  1.00 29.65           C  
ATOM   2170  HB2 PRO B  49       9.571  -8.663  -5.447  1.00 29.65           H  
ATOM   2171  HB3 PRO B  49       9.841  -8.287  -3.719  1.00 29.65           H  
ATOM   2172  O   PRO B  49      10.900  -5.456  -3.426  1.00 29.65           O  
ATOM   2173  CG  PRO B  49      11.547  -7.920  -5.032  1.00 29.65           C  
ATOM   2174  HG2 PRO B  49      11.911  -8.870  -5.425  1.00 29.65           H  
ATOM   2175  HG3 PRO B  49      12.092  -7.659  -4.125  1.00 29.65           H  
ATOM   2176  CD  PRO B  49      11.692  -6.800  -6.064  1.00 29.65           C  
ATOM   2177  HD2 PRO B  49      11.865  -7.249  -7.042  1.00 29.65           H  
ATOM   2178  HD3 PRO B  49      12.544  -6.174  -5.800  1.00 29.65           H  
ATOM   2179  N   TYR B  50       8.752  -4.777  -3.578  1.00 30.34           N  
ATOM   2180  H   TYR B  50       7.881  -4.893  -4.078  1.00 30.34           H  
ATOM   2181  CA  TYR B  50       8.979  -3.532  -2.854  1.00 30.34           C  
ATOM   2182  HA  TYR B  50       9.665  -2.911  -3.431  1.00 30.34           H  
ATOM   2183  C   TYR B  50       9.598  -3.895  -1.521  1.00 30.34           C  
ATOM   2184  CB  TYR B  50       7.673  -2.782  -2.660  1.00 30.34           C  
ATOM   2185  HB2 TYR B  50       7.255  -3.054  -1.691  1.00 30.34           H  
ATOM   2186  HB3 TYR B  50       6.972  -3.094  -3.434  1.00 30.34           H  
ATOM   2187  O   TYR B  50       8.915  -4.486  -0.680  1.00 30.34           O  
ATOM   2188  CG  TYR B  50       7.796  -1.281  -2.719  1.00 30.34           C  
ATOM   2189  CD1 TYR B  50       8.229  -0.545  -1.601  1.00 30.34           C  
ATOM   2190  HD1 TYR B  50       8.473  -1.054  -0.680  1.00 30.34           H  
ATOM   2191  CD2 TYR B  50       7.474  -0.624  -3.918  1.00 30.34           C  
ATOM   2192  HD2 TYR B  50       7.158  -1.191  -4.781  1.00 30.34           H  
ATOM   2193  CE1 TYR B  50       8.343   0.856  -1.687  1.00 30.34           C  
ATOM   2194  HE1 TYR B  50       8.697   1.422  -0.838  1.00 30.34           H  
ATOM   2195  CE2 TYR B  50       7.564   0.773  -4.000  1.00 30.34           C  
ATOM   2196  HE2 TYR B  50       7.308   1.283  -4.917  1.00 30.34           H  
ATOM   2197  OH  TYR B  50       8.110   2.867  -2.992  1.00 30.34           O  
ATOM   2198  HH  TYR B  50       8.301   3.279  -2.146  1.00 30.34           H  
ATOM   2199  CZ  TYR B  50       8.000   1.518  -2.888  1.00 30.34           C  
ATOM   2200  N   VAL B  51      10.911  -3.661  -1.413  1.00 30.32           N  
ATOM   2201  H   VAL B  51      11.362  -3.222  -2.203  1.00 30.32           H  
ATOM   2202  CA  VAL B  51      11.744  -4.553  -0.604  1.00 30.32           C  
ATOM   2203  HA  VAL B  51      11.659  -5.568  -0.990  1.00 30.32           H  
ATOM   2204  C   VAL B  51      11.184  -4.521   0.785  1.00 30.32           C  
ATOM   2205  CB  VAL B  51      13.232  -4.154  -0.616  1.00 30.32           C  
ATOM   2206  HB  VAL B  51      13.323  -3.089  -0.403  1.00 30.32           H  
ATOM   2207  O   VAL B  51      11.097  -3.441   1.372  1.00 30.32           O  
ATOM   2208  CG1 VAL B  51      14.062  -4.928   0.419  1.00 30.32           C  
ATOM   2209 HG11 VAL B  51      15.119  -4.690   0.298  1.00 30.32           H  
ATOM   2210 HG12 VAL B  51      13.772  -4.642   1.430  1.00 30.32           H  
ATOM   2211 HG13 VAL B  51      13.922  -6.001   0.291  1.00 30.32           H  
ATOM   2212  CG2 VAL B  51      13.836  -4.432  -1.998  1.00 30.32           C  
ATOM   2213 HG21 VAL B  51      13.303  -3.868  -2.763  1.00 30.32           H  
ATOM   2214 HG22 VAL B  51      14.884  -4.131  -2.014  1.00 30.32           H  
ATOM   2215 HG23 VAL B  51      13.763  -5.494  -2.231  1.00 30.32           H  
ATOM   2216  N   GLU B  52      10.779  -5.680   1.292  1.00 30.86           N  
ATOM   2217  H   GLU B  52      10.786  -6.508   0.713  1.00 30.86           H  
ATOM   2218  CA  GLU B  52      10.530  -5.831   2.706  1.00 30.86           C  
ATOM   2219  HA  GLU B  52       9.792  -5.094   3.024  1.00 30.86           H  
ATOM   2220  C   GLU B  52      11.854  -5.505   3.407  1.00 30.86           C  
ATOM   2221  CB  GLU B  52       9.940  -7.217   3.029  1.00 30.86           C  
ATOM   2222  HB2 GLU B  52      10.506  -7.991   2.510  1.00 30.86           H  
ATOM   2223  HB3 GLU B  52      10.013  -7.370   4.105  1.00 30.86           H  
ATOM   2224  O   GLU B  52      12.734  -6.348   3.543  1.00 30.86           O  
ATOM   2225  CG  GLU B  52       8.450  -7.291   2.648  1.00 30.86           C  
ATOM   2226  HG2 GLU B  52       7.919  -6.580   3.280  1.00 30.86           H  
ATOM   2227  HG3 GLU B  52       8.326  -6.993   1.607  1.00 30.86           H  
ATOM   2228  CD  GLU B  52       7.791  -8.658   2.871  1.00 30.86           C  
ATOM   2229  OE1 GLU B  52       6.654  -8.811   2.370  1.00 30.86           O  
ATOM   2230  OE2 GLU B  52       8.365  -9.487   3.608  1.00 30.86           O  
ATOM   2231  N   PHE B  53      12.008  -4.247   3.848  1.00 32.79           N  
ATOM   2232  H   PHE B  53      11.408  -3.550   3.429  1.00 32.79           H  
ATOM   2233  CA  PHE B  53      12.744  -3.906   5.061  1.00 32.79           C  
ATOM   2234  HA  PHE B  53      13.778  -4.230   4.946  1.00 32.79           H  
ATOM   2235  C   PHE B  53      12.098  -4.739   6.173  1.00 32.79           C  
ATOM   2236  CB  PHE B  53      12.726  -2.392   5.419  1.00 32.79           C  
ATOM   2237  HB2 PHE B  53      13.284  -2.283   6.349  1.00 32.79           H  
ATOM   2238  HB3 PHE B  53      11.708  -2.079   5.649  1.00 32.79           H  
ATOM   2239  O   PHE B  53      11.254  -4.251   6.923  1.00 32.79           O  
ATOM   2240  CG  PHE B  53      13.334  -1.396   4.439  1.00 32.79           C  
ATOM   2241  CD1 PHE B  53      14.617  -1.626   3.910  1.00 32.79           C  
ATOM   2242  HD1 PHE B  53      15.164  -2.520   4.171  1.00 32.79           H  
ATOM   2243  CD2 PHE B  53      12.671  -0.187   4.125  1.00 32.79           C  
ATOM   2244  HD2 PHE B  53      11.738   0.076   4.602  1.00 32.79           H  
ATOM   2245  CE1 PHE B  53      15.202  -0.693   3.036  1.00 32.79           C  
ATOM   2246  HE1 PHE B  53      16.187  -0.878   2.631  1.00 32.79           H  
ATOM   2247  CE2 PHE B  53      13.235   0.721   3.212  1.00 32.79           C  
ATOM   2248  HE2 PHE B  53      12.718   1.637   2.964  1.00 32.79           H  
ATOM   2249  CZ  PHE B  53      14.503   0.468   2.666  1.00 32.79           C  
ATOM   2250  HZ  PHE B  53      14.951   1.175   1.984  1.00 32.79           H  
ATOM   2251  N   THR B  54      12.492  -6.008   6.232  1.00 35.13           N  
ATOM   2252  H   THR B  54      13.101  -6.320   5.489  1.00 35.13           H  
ATOM   2253  CA  THR B  54      12.129  -7.064   7.182  1.00 35.13           C  
ATOM   2254  HA  THR B  54      11.044  -7.114   7.266  1.00 35.13           H  
ATOM   2255  C   THR B  54      12.672  -6.785   8.583  1.00 35.13           C  
ATOM   2256  CB  THR B  54      12.648  -8.427   6.678  1.00 35.13           C  
ATOM   2257  HB  THR B  54      12.636  -9.158   7.486  1.00 35.13           H  
ATOM   2258  O   THR B  54      12.822  -7.697   9.398  1.00 35.13           O  
ATOM   2259  CG2 THR B  54      11.832  -9.019   5.533  1.00 35.13           C  
ATOM   2260 HG21 THR B  54      12.126 -10.056   5.373  1.00 35.13           H  
ATOM   2261 HG22 THR B  54      11.995  -8.465   4.609  1.00 35.13           H  
ATOM   2262 HG23 THR B  54      10.771  -9.001   5.782  1.00 35.13           H  
ATOM   2263  OG1 THR B  54      13.967  -8.275   6.201  1.00 35.13           O  
ATOM   2264  HG1 THR B  54      14.081  -8.908   5.489  1.00 35.13           H  
ATOM   2265  N   GLY B  55      12.921  -5.510   8.911  1.00 39.16           N  
ATOM   2266  H   GLY B  55      12.688  -4.812   8.219  1.00 39.16           H  
ATOM   2267  CA  GLY B  55      12.934  -5.074  10.298  1.00 39.16           C  
ATOM   2268  HA2 GLY B  55      13.821  -5.462  10.797  1.00 39.16           H  
ATOM   2269  HA3 GLY B  55      12.922  -3.986  10.357  1.00 39.16           H  
ATOM   2270  C   GLY B  55      11.671  -5.626  10.950  1.00 39.16           C  
ATOM   2271  O   GLY B  55      10.579  -5.466  10.396  1.00 39.16           O  
ATOM   2272  N   ARG B  56      11.850  -6.348  12.067  1.00 46.28           N  
ATOM   2273  H   ARG B  56      12.800  -6.426  12.402  1.00 46.28           H  
ATOM   2274  CA  ARG B  56      10.819  -7.170  12.738  1.00 46.28           C  
ATOM   2275  HA  ARG B  56      10.661  -8.093  12.181  1.00 46.28           H  
ATOM   2276  C   ARG B  56       9.460  -6.479  12.817  1.00 46.28           C  
ATOM   2277  CB  ARG B  56      11.282  -7.469  14.175  1.00 46.28           C  
ATOM   2278  HB2 ARG B  56      10.405  -7.649  14.796  1.00 46.28           H  
ATOM   2279  HB3 ARG B  56      11.795  -6.600  14.586  1.00 46.28           H  
ATOM   2280  O   ARG B  56       8.415  -7.124  12.702  1.00 46.28           O  
ATOM   2281  CG  ARG B  56      12.178  -8.708  14.276  1.00 46.28           C  
ATOM   2282  HG2 ARG B  56      13.052  -8.599  13.634  1.00 46.28           H  
ATOM   2283  HG3 ARG B  56      11.603  -9.577  13.955  1.00 46.28           H  
ATOM   2284  CD  ARG B  56      12.625  -8.887  15.733  1.00 46.28           C  
ATOM   2285  HD2 ARG B  56      13.449  -8.201  15.929  1.00 46.28           H  
ATOM   2286  HD3 ARG B  56      11.797  -8.624  16.391  1.00 46.28           H  
ATOM   2287  NE  ARG B  56      13.022 -10.279  16.024  1.00 46.28           N  
ATOM   2288  HE  ARG B  56      12.788 -10.971  15.326  1.00 46.28           H  
ATOM   2289  NH1 ARG B  56      13.976  -9.886  18.075  1.00 46.28           N  
ATOM   2290 HH11 ARG B  56      14.415 -10.220  18.921  1.00 46.28           H  
ATOM   2291 HH12 ARG B  56      13.822  -8.896  17.942  1.00 46.28           H  
ATOM   2292  NH2 ARG B  56      13.779 -11.981  17.336  1.00 46.28           N  
ATOM   2293 HH21 ARG B  56      14.219 -12.299  18.187  1.00 46.28           H  
ATOM   2294 HH22 ARG B  56      13.502 -12.649  16.631  1.00 46.28           H  
ATOM   2295  CZ  ARG B  56      13.590 -10.706  17.138  1.00 46.28           C  
ATOM   2296  N   ASP B  57       9.521  -5.168  12.989  1.00 52.52           N  
ATOM   2297  H   ASP B  57      10.448  -4.787  13.116  1.00 52.52           H  
ATOM   2298  CA  ASP B  57       8.435  -4.248  13.247  1.00 52.52           C  
ATOM   2299  HA  ASP B  57       7.609  -4.826  13.661  1.00 52.52           H  
ATOM   2300  C   ASP B  57       7.905  -3.567  11.975  1.00 52.52           C  
ATOM   2301  CB  ASP B  57       8.890  -3.286  14.355  1.00 52.52           C  
ATOM   2302  HB2 ASP B  57       9.630  -2.595  13.951  1.00 52.52           H  
ATOM   2303  HB3 ASP B  57       8.041  -2.710  14.723  1.00 52.52           H  
ATOM   2304  O   ASP B  57       7.516  -2.406  12.013  1.00 52.52           O  
ATOM   2305  CG  ASP B  57       9.506  -4.087  15.507  1.00 52.52           C  
ATOM   2306  OD1 ASP B  57       8.788  -4.965  16.039  1.00 52.52           O  
ATOM   2307  OD2 ASP B  57      10.729  -3.943  15.722  1.00 52.52           O  
ATOM   2308  N   SER B  58       7.828  -4.275  10.843  1.00 58.68           N  
ATOM   2309  H   SER B  58       8.260  -5.187  10.807  1.00 58.68           H  
ATOM   2310  CA  SER B  58       6.945  -3.893   9.730  1.00 58.68           C  
ATOM   2311  HA  SER B  58       6.154  -3.265  10.139  1.00 58.68           H  
ATOM   2312  C   SER B  58       6.236  -5.100   9.118  1.00 58.68           C  
ATOM   2313  CB  SER B  58       7.672  -3.048   8.672  1.00 58.68           C  
ATOM   2314  HB2 SER B  58       6.924  -2.497   8.102  1.00 58.68           H  
ATOM   2315  HB3 SER B  58       8.317  -2.322   9.168  1.00 58.68           H  
ATOM   2316  O   SER B  58       6.722  -6.228   9.202  1.00 58.68           O  
ATOM   2317  OG  SER B  58       8.433  -3.822   7.764  1.00 58.68           O  
ATOM   2318  HG  SER B  58       9.126  -4.271   8.255  1.00 58.68           H  
ATOM   2319  N   VAL B  59       5.067  -4.860   8.524  1.00 62.22           N  
ATOM   2320  H   VAL B  59       4.714  -3.914   8.532  1.00 62.22           H  
ATOM   2321  CA  VAL B  59       4.289  -5.858   7.780  1.00 62.22           C  
ATOM   2322  HA  VAL B  59       4.838  -6.799   7.777  1.00 62.22           H  
ATOM   2323  C   VAL B  59       4.136  -5.443   6.322  1.00 62.22           C  
ATOM   2324  CB  VAL B  59       2.916  -6.140   8.425  1.00 62.22           C  
ATOM   2325  HB  VAL B  59       2.394  -6.863   7.798  1.00 62.22           H  
ATOM   2326  O   VAL B  59       3.986  -4.255   6.015  1.00 62.22           O  
ATOM   2327  CG1 VAL B  59       3.087  -6.776   9.811  1.00 62.22           C  
ATOM   2328 HG11 VAL B  59       3.554  -6.068  10.496  1.00 62.22           H  
ATOM   2329 HG12 VAL B  59       2.112  -7.063  10.206  1.00 62.22           H  
ATOM   2330 HG13 VAL B  59       3.713  -7.665   9.732  1.00 62.22           H  
ATOM   2331  CG2 VAL B  59       2.017  -4.903   8.564  1.00 62.22           C  
ATOM   2332 HG21 VAL B  59       2.477  -4.168   9.224  1.00 62.22           H  
ATOM   2333 HG22 VAL B  59       1.054  -5.198   8.981  1.00 62.22           H  
ATOM   2334 HG23 VAL B  59       1.844  -4.453   7.587  1.00 62.22           H  
ATOM   2335  N   THR B  60       4.146  -6.431   5.425  1.00 65.20           N  
ATOM   2336  H   THR B  60       4.358  -7.373   5.721  1.00 65.20           H  
ATOM   2337  CA  THR B  60       3.763  -6.299   4.014  1.00 65.20           C  
ATOM   2338  HA  THR B  60       4.532  -5.760   3.459  1.00 65.20           H  
ATOM   2339  C   THR B  60       2.433  -5.571   3.907  1.00 65.20           C  
ATOM   2340  CB  THR B  60       3.639  -7.668   3.335  1.00 65.20           C  
ATOM   2341  HB  THR B  60       2.650  -8.079   3.537  1.00 65.20           H  
ATOM   2342  O   THR B  60       1.468  -5.944   4.572  1.00 65.20           O  
ATOM   2343  CG2 THR B  60       3.825  -7.548   1.823  1.00 65.20           C  
ATOM   2344 HG21 THR B  60       4.780  -7.075   1.592  1.00 65.20           H  
ATOM   2345 HG22 THR B  60       3.009  -6.964   1.398  1.00 65.20           H  
ATOM   2346 HG23 THR B  60       3.815  -8.544   1.381  1.00 65.20           H  
ATOM   2347  OG1 THR B  60       4.582  -8.556   3.880  1.00 65.20           O  
ATOM   2348  HG1 THR B  60       5.303  -8.688   3.260  1.00 65.20           H  
ATOM   2349  N   CYS B  61       2.361  -4.530   3.082  1.00 65.92           N  
ATOM   2350  H   CYS B  61       3.180  -4.238   2.566  1.00 65.92           H  
ATOM   2351  CA  CYS B  61       1.122  -3.796   2.885  1.00 65.92           C  
ATOM   2352  HA  CYS B  61       0.728  -3.517   3.862  1.00 65.92           H  
ATOM   2353  C   CYS B  61       0.109  -4.695   2.156  1.00 65.92           C  
ATOM   2354  CB  CYS B  61       1.470  -2.530   2.113  1.00 65.92           C  
ATOM   2355  HB2 CYS B  61       2.272  -2.002   2.628  1.00 65.92           H  
ATOM   2356  HB3 CYS B  61       1.795  -2.784   1.103  1.00 65.92           H  
ATOM   2357  O   CYS B  61       0.324  -4.970   0.972  1.00 65.92           O  
ATOM   2358  SG  CYS B  61       0.045  -1.456   2.062  1.00 65.92           S  
ATOM   2359  HG  CYS B  61       0.647  -0.436   1.443  1.00 65.92           H  
ATOM   2360  N   PRO B  62      -0.964  -5.180   2.819  1.00 66.07           N  
ATOM   2361  CA  PRO B  62      -1.722  -6.346   2.352  1.00 66.07           C  
ATOM   2362  HA  PRO B  62      -1.036  -7.174   2.170  1.00 66.07           H  
ATOM   2363  C   PRO B  62      -2.453  -6.047   1.039  1.00 66.07           C  
ATOM   2364  CB  PRO B  62      -2.650  -6.720   3.516  1.00 66.07           C  
ATOM   2365  HB2 PRO B  62      -3.611  -7.104   3.174  1.00 66.07           H  
ATOM   2366  HB3 PRO B  62      -2.153  -7.464   4.140  1.00 66.07           H  
ATOM   2367  O   PRO B  62      -2.123  -6.607  -0.002  1.00 66.07           O  
ATOM   2368  CG  PRO B  62      -2.805  -5.423   4.315  1.00 66.07           C  
ATOM   2369  HG2 PRO B  62      -3.000  -5.618   5.369  1.00 66.07           H  
ATOM   2370  HG3 PRO B  62      -3.603  -4.814   3.889  1.00 66.07           H  
ATOM   2371  CD  PRO B  62      -1.462  -4.726   4.113  1.00 66.07           C  
ATOM   2372  HD2 PRO B  62      -0.779  -5.028   4.906  1.00 66.07           H  
ATOM   2373  HD3 PRO B  62      -1.595  -3.644   4.127  1.00 66.07           H  
ATOM   2374  N   THR B  63      -3.348  -5.064   1.082  1.00 65.21           N  
ATOM   2375  H   THR B  63      -3.610  -4.779   2.015  1.00 65.21           H  
ATOM   2376  CA  THR B  63      -3.415  -3.940   0.145  1.00 65.21           C  
ATOM   2377  HA  THR B  63      -4.462  -3.668   0.012  1.00 65.21           H  
ATOM   2378  C   THR B  63      -2.828  -4.115  -1.265  1.00 65.21           C  
ATOM   2379  CB  THR B  63      -2.698  -2.783   0.840  1.00 65.21           C  
ATOM   2380  HB  THR B  63      -1.678  -3.119   1.027  1.00 65.21           H  
ATOM   2381  O   THR B  63      -3.568  -4.196  -2.238  1.00 65.21           O  
ATOM   2382  CG2 THR B  63      -2.595  -1.560  -0.048  1.00 65.21           C  
ATOM   2383 HG21 THR B  63      -3.352  -1.573  -0.832  1.00 65.21           H  
ATOM   2384 HG22 THR B  63      -1.628  -1.625  -0.547  1.00 65.21           H  
ATOM   2385 HG23 THR B  63      -2.670  -0.636   0.525  1.00 65.21           H  
ATOM   2386  OG1 THR B  63      -3.245  -2.499   2.109  1.00 65.21           O  
ATOM   2387  HG1 THR B  63      -3.351  -1.548   2.184  1.00 65.21           H  
ATOM   2388  N   CYS B  64      -1.499  -4.041  -1.380  1.00 68.08           N  
ATOM   2389  H   CYS B  64      -0.954  -4.031  -0.531  1.00 68.08           H  
ATOM   2390  CA  CYS B  64      -0.748  -3.946  -2.628  1.00 68.08           C  
ATOM   2391  HA  CYS B  64      -1.419  -4.124  -3.469  1.00 68.08           H  
ATOM   2392  C   CYS B  64       0.332  -5.030  -2.684  1.00 68.08           C  
ATOM   2393  CB  CYS B  64      -0.163  -2.529  -2.764  1.00 68.08           C  
ATOM   2394  HB2 CYS B  64      -0.962  -1.795  -2.658  1.00 68.08           H  
ATOM   2395  HB3 CYS B  64       0.255  -2.418  -3.764  1.00 68.08           H  
ATOM   2396  O   CYS B  64       1.213  -4.969  -3.537  1.00 68.08           O  
ATOM   2397  SG  CYS B  64       1.151  -2.238  -1.536  1.00 68.08           S  
ATOM   2398  HG  CYS B  64       1.974  -3.171  -2.024  1.00 68.08           H  
ATOM   2399  N   GLN B  65       0.303  -5.965  -1.727  1.00 70.08           N  
ATOM   2400  H   GLN B  65      -0.473  -5.946  -1.082  1.00 70.08           H  
ATOM   2401  CA  GLN B  65       1.265  -7.047  -1.530  1.00 70.08           C  
ATOM   2402  HA  GLN B  65       1.158  -7.393  -0.502  1.00 70.08           H  
ATOM   2403  C   GLN B  65       2.714  -6.566  -1.661  1.00 70.08           C  
ATOM   2404  CB  GLN B  65       0.910  -8.224  -2.442  1.00 70.08           C  
ATOM   2405  HB2 GLN B  65       0.997  -7.921  -3.486  1.00 70.08           H  
ATOM   2406  HB3 GLN B  65       1.613  -9.036  -2.256  1.00 70.08           H  
ATOM   2407  O   GLN B  65       3.502  -7.083  -2.445  1.00 70.08           O  
ATOM   2408  CG  GLN B  65      -0.517  -8.726  -2.174  1.00 70.08           C  
ATOM   2409  HG2 GLN B  65      -1.234  -7.929  -2.371  1.00 70.08           H  
ATOM   2410  HG3 GLN B  65      -0.614  -9.026  -1.130  1.00 70.08           H  
ATOM   2411  CD  GLN B  65      -0.866  -9.914  -3.053  1.00 70.08           C  
ATOM   2412  NE2 GLN B  65      -2.042  -9.942  -3.638  1.00 70.08           N  
ATOM   2413 HE21 GLN B  65      -2.208 -10.741  -4.234  1.00 70.08           H  
ATOM   2414 HE22 GLN B  65      -2.691  -9.176  -3.530  1.00 70.08           H  
ATOM   2415  OE1 GLN B  65      -0.104 -10.846  -3.229  1.00 70.08           O  
ATOM   2416  N   GLY B  66       3.043  -5.489  -0.951  1.00 67.56           N  
ATOM   2417  H   GLY B  66       2.355  -5.103  -0.320  1.00 67.56           H  
ATOM   2418  CA  GLY B  66       4.356  -4.863  -1.055  1.00 67.56           C  
ATOM   2419  HA2 GLY B  66       5.103  -5.620  -1.298  1.00 67.56           H  
ATOM   2420  HA3 GLY B  66       4.642  -4.443  -0.091  1.00 67.56           H  
ATOM   2421  C   GLY B  66       4.443  -3.773  -2.120  1.00 67.56           C  
ATOM   2422  O   GLY B  66       4.943  -2.719  -1.806  1.00 67.56           O  
ATOM   2423  N   THR B  67       3.911  -3.914  -3.334  1.00 66.31           N  
ATOM   2424  H   THR B  67       3.414  -4.774  -3.514  1.00 66.31           H  
ATOM   2425  CA  THR B  67       4.256  -3.070  -4.519  1.00 66.31           C  
ATOM   2426  HA  THR B  67       5.277  -3.313  -4.815  1.00 66.31           H  
ATOM   2427  C   THR B  67       4.204  -1.529  -4.404  1.00 66.31           C  
ATOM   2428  CB  THR B  67       3.359  -3.426  -5.709  1.00 66.31           C  
ATOM   2429  HB  THR B  67       3.637  -2.815  -6.567  1.00 66.31           H  
ATOM   2430  O   THR B  67       4.651  -0.848  -5.327  1.00 66.31           O  
ATOM   2431  CG2 THR B  67       3.435  -4.891  -6.128  1.00 66.31           C  
ATOM   2432 HG21 THR B  67       2.793  -5.051  -6.994  1.00 66.31           H  
ATOM   2433 HG22 THR B  67       3.115  -5.554  -5.324  1.00 66.31           H  
ATOM   2434 HG23 THR B  67       4.460  -5.138  -6.406  1.00 66.31           H  
ATOM   2435  OG1 THR B  67       2.035  -3.145  -5.362  1.00 66.31           O  
ATOM   2436  HG1 THR B  67       1.705  -3.896  -4.864  1.00 66.31           H  
ATOM   2437  N   GLY B  68       3.633  -0.941  -3.348  1.00 67.81           N  
ATOM   2438  H   GLY B  68       3.401  -1.540  -2.568  1.00 67.81           H  
ATOM   2439  CA  GLY B  68       3.551   0.512  -3.163  1.00 67.81           C  
ATOM   2440  HA2 GLY B  68       3.239   0.729  -2.141  1.00 67.81           H  
ATOM   2441  HA3 GLY B  68       4.546   0.927  -3.325  1.00 67.81           H  
ATOM   2442  C   GLY B  68       2.599   1.218  -4.134  1.00 67.81           C  
ATOM   2443  O   GLY B  68       2.353   2.417  -4.027  1.00 67.81           O  
ATOM   2444  N   ARG B  69       1.997   0.472  -5.055  1.00 68.94           N  
ATOM   2445  H   ARG B  69       2.206  -0.516  -5.058  1.00 68.94           H  
ATOM   2446  CA  ARG B  69       1.127   0.944  -6.128  1.00 68.94           C  
ATOM   2447  HA  ARG B  69       0.790   1.966  -5.953  1.00 68.94           H  
ATOM   2448  C   ARG B  69      -0.070   0.028  -6.206  1.00 68.94           C  
ATOM   2449  CB  ARG B  69       1.869   0.881  -7.463  1.00 68.94           C  
ATOM   2450  HB2 ARG B  69       2.124  -0.158  -7.671  1.00 68.94           H  
ATOM   2451  HB3 ARG B  69       1.204   1.234  -8.251  1.00 68.94           H  
ATOM   2452  O   ARG B  69       0.027  -1.138  -5.845  1.00 68.94           O  
ATOM   2453  CG  ARG B  69       3.147   1.719  -7.486  1.00 68.94           C  
ATOM   2454  HG2 ARG B  69       2.891   2.763  -7.309  1.00 68.94           H  
ATOM   2455  HG3 ARG B  69       3.841   1.369  -6.722  1.00 68.94           H  
ATOM   2456  CD  ARG B  69       3.791   1.557  -8.862  1.00 68.94           C  
ATOM   2457  HD2 ARG B  69       3.222   2.151  -9.578  1.00 68.94           H  
ATOM   2458  HD3 ARG B  69       3.738   0.510  -9.160  1.00 68.94           H  
ATOM   2459  NE  ARG B  69       5.207   1.955  -8.853  1.00 68.94           N  
ATOM   2460  HE  ARG B  69       5.660   2.009  -7.952  1.00 68.94           H  
ATOM   2461  NH1 ARG B  69       5.413   2.299 -11.110  1.00 68.94           N  
ATOM   2462 HH11 ARG B  69       5.980   2.513 -11.918  1.00 68.94           H  
ATOM   2463 HH12 ARG B  69       4.421   2.136 -11.207  1.00 68.94           H  
ATOM   2464  NH2 ARG B  69       7.189   2.566  -9.787  1.00 68.94           N  
ATOM   2465 HH21 ARG B  69       7.754   2.769 -10.599  1.00 68.94           H  
ATOM   2466 HH22 ARG B  69       7.573   2.671  -8.859  1.00 68.94           H  
ATOM   2467  CZ  ARG B  69       5.930   2.261  -9.913  1.00 68.94           C  
ATOM   2468  N   ILE B  70      -1.182   0.518  -6.722  1.00 66.30           N  
ATOM   2469  H   ILE B  70      -1.214   1.489  -7.000  1.00 66.30           H  
ATOM   2470  CA  ILE B  70      -2.236  -0.375  -7.188  1.00 66.30           C  
ATOM   2471  HA  ILE B  70      -1.848  -1.393  -7.203  1.00 66.30           H  
ATOM   2472  C   ILE B  70      -2.564   0.041  -8.620  1.00 66.30           C  
ATOM   2473  CB  ILE B  70      -3.438  -0.423  -6.231  1.00 66.30           C  
ATOM   2474  HB  ILE B  70      -3.908   0.560  -6.210  1.00 66.30           H  
ATOM   2475  O   ILE B  70      -2.841   1.223  -8.859  1.00 66.30           O  
ATOM   2476  CG1 ILE B  70      -2.982  -0.790  -4.800  1.00 66.30           C  
ATOM   2477 HG12 ILE B  70      -2.121  -0.187  -4.511  1.00 66.30           H  
ATOM   2478 HG13 ILE B  70      -2.684  -1.837  -4.760  1.00 66.30           H  
ATOM   2479  CG2 ILE B  70      -4.424  -1.488  -6.755  1.00 66.30           C  
ATOM   2480 HG21 ILE B  70      -3.917  -2.445  -6.878  1.00 66.30           H  
ATOM   2481 HG22 ILE B  70      -5.254  -1.641  -6.065  1.00 66.30           H  
ATOM   2482 HG23 ILE B  70      -4.837  -1.184  -7.716  1.00 66.30           H  
ATOM   2483  CD1 ILE B  70      -4.031  -0.519  -3.733  1.00 66.30           C  
ATOM   2484 HD11 ILE B  70      -4.388   0.508  -3.813  1.00 66.30           H  
ATOM   2485 HD12 ILE B  70      -3.554  -0.648  -2.761  1.00 66.30           H  
ATOM   2486 HD13 ILE B  70      -4.862  -1.218  -3.824  1.00 66.30           H  
ATOM   2487  N   PRO B  71      -2.472  -0.883  -9.592  1.00 61.44           N  
ATOM   2488  CA  PRO B  71      -2.861  -0.600 -10.962  1.00 61.44           C  
ATOM   2489  HA  PRO B  71      -2.187   0.153 -11.370  1.00 61.44           H  
ATOM   2490  C   PRO B  71      -4.304  -0.097 -11.039  1.00 61.44           C  
ATOM   2491  CB  PRO B  71      -2.671  -1.909 -11.736  1.00 61.44           C  
ATOM   2492  HB2 PRO B  71      -2.353  -1.725 -12.762  1.00 61.44           H  
ATOM   2493  HB3 PRO B  71      -3.590  -2.494 -11.724  1.00 61.44           H  
ATOM   2494  O   PRO B  71      -5.194  -0.587 -10.337  1.00 61.44           O  
ATOM   2495  CG  PRO B  71      -1.597  -2.637 -10.931  1.00 61.44           C  
ATOM   2496  HG2 PRO B  71      -0.613  -2.255 -11.204  1.00 61.44           H  
ATOM   2497  HG3 PRO B  71      -1.643  -3.717 -11.073  1.00 61.44           H  
ATOM   2498  CD  PRO B  71      -1.924  -2.232  -9.498  1.00 61.44           C  
ATOM   2499  HD2 PRO B  71      -2.676  -2.903  -9.082  1.00 61.44           H  
ATOM   2500  HD3 PRO B  71      -1.014  -2.264  -8.900  1.00 61.44           H  
ATOM   2501  N   ARG B  72      -4.553   0.840 -11.953  1.00 50.58           N  
ATOM   2502  H   ARG B  72      -3.780   1.134 -12.532  1.00 50.58           H  
ATOM   2503  CA  ARG B  72      -5.903   1.128 -12.436  1.00 50.58           C  
ATOM   2504  HA  ARG B  72      -6.527   1.430 -11.595  1.00 50.58           H  
ATOM   2505  C   ARG B  72      -6.511  -0.156 -13.010  1.00 50.58           C  
ATOM   2506  CB  ARG B  72      -5.885   2.272 -13.461  1.00 50.58           C  
ATOM   2507  HB2 ARG B  72      -6.873   2.351 -13.913  1.00 50.58           H  
ATOM   2508  HB3 ARG B  72      -5.178   2.035 -14.256  1.00 50.58           H  
ATOM   2509  O   ARG B  72      -5.804  -1.060 -13.454  1.00 50.58           O  
ATOM   2510  CG  ARG B  72      -5.524   3.630 -12.833  1.00 50.58           C  
ATOM   2511  HG2 ARG B  72      -6.126   3.800 -11.941  1.00 50.58           H  
ATOM   2512  HG3 ARG B  72      -4.471   3.628 -12.551  1.00 50.58           H  
ATOM   2513  CD  ARG B  72      -5.803   4.752 -13.845  1.00 50.58           C  
ATOM   2514  HD2 ARG B  72      -5.614   4.377 -14.851  1.00 50.58           H  
ATOM   2515  HD3 ARG B  72      -6.860   5.015 -13.796  1.00 50.58           H  
ATOM   2516  NE  ARG B  72      -4.934   5.926 -13.636  1.00 50.58           N  
ATOM   2517  HE  ARG B  72      -3.998   5.853 -14.008  1.00 50.58           H  
ATOM   2518  NH1 ARG B  72      -6.460   7.445 -12.839  1.00 50.58           N  
ATOM   2519 HH11 ARG B  72      -6.662   8.357 -12.455  1.00 50.58           H  
ATOM   2520 HH12 ARG B  72      -7.160   6.717 -12.846  1.00 50.58           H  
ATOM   2521  NH2 ARG B  72      -4.314   8.029 -13.128  1.00 50.58           N  
ATOM   2522 HH21 ARG B  72      -3.395   7.766 -13.455  1.00 50.58           H  
ATOM   2523 HH22 ARG B  72      -4.477   8.926 -12.693  1.00 50.58           H  
ATOM   2524  CZ  ARG B  72      -5.249   7.126 -13.199  1.00 50.58           C  
ATOM   2525  N   GLY B  73      -7.826  -0.306 -12.909  1.00 52.51           N  
ATOM   2526  H   GLY B  73      -8.348   0.517 -12.642  1.00 52.51           H  
ATOM   2527  CA  GLY B  73      -8.529  -1.571 -13.182  1.00 52.51           C  
ATOM   2528  HA2 GLY B  73      -9.583  -1.356 -13.361  1.00 52.51           H  
ATOM   2529  HA3 GLY B  73      -8.117  -2.020 -14.085  1.00 52.51           H  
ATOM   2530  C   GLY B  73      -8.430  -2.605 -12.046  1.00 52.51           C  
ATOM   2531  O   GLY B  73      -9.463  -3.127 -11.616  1.00 52.51           O  
ATOM   2532  N   GLN B  74      -7.256  -2.775 -11.416  1.00 50.59           N  
ATOM   2533  H   GLN B  74      -6.441  -2.311 -11.788  1.00 50.59           H  
ATOM   2534  CA  GLN B  74      -7.202  -3.256 -10.024  1.00 50.59           C  
ATOM   2535  HA  GLN B  74      -7.891  -4.096  -9.938  1.00 50.59           H  
ATOM   2536  C   GLN B  74      -7.739  -2.201  -9.041  1.00 50.59           C  
ATOM   2537  CB  GLN B  74      -5.816  -3.785  -9.601  1.00 50.59           C  
ATOM   2538  HB2 GLN B  74      -5.829  -3.974  -8.528  1.00 50.59           H  
ATOM   2539  HB3 GLN B  74      -5.045  -3.040  -9.797  1.00 50.59           H  
ATOM   2540  O   GLN B  74      -7.647  -2.396  -7.840  1.00 50.59           O  
ATOM   2541  CG  GLN B  74      -5.437  -5.102 -10.286  1.00 50.59           C  
ATOM   2542  HG2 GLN B  74      -5.117  -4.904 -11.309  1.00 50.59           H  
ATOM   2543  HG3 GLN B  74      -6.303  -5.763 -10.317  1.00 50.59           H  
ATOM   2544  CD  GLN B  74      -4.310  -5.800  -9.533  1.00 50.59           C  
ATOM   2545  NE2 GLN B  74      -4.589  -6.800  -8.722  1.00 50.59           N  
ATOM   2546 HE21 GLN B  74      -3.795  -7.196  -8.239  1.00 50.59           H  
ATOM   2547 HE22 GLN B  74      -5.535  -7.063  -8.485  1.00 50.59           H  
ATOM   2548  OE1 GLN B  74      -3.152  -5.437  -9.630  1.00 50.59           O  
ATOM   2549  N   GLU B  75      -8.391  -1.135  -9.518  1.00 48.67           N  
ATOM   2550  H   GLU B  75      -8.336  -0.955 -10.510  1.00 48.67           H  
ATOM   2551  CA  GLU B  75      -9.122  -0.167  -8.700  1.00 48.67           C  
ATOM   2552  HA  GLU B  75      -8.559  -0.100  -7.770  1.00 48.67           H  
ATOM   2553  C   GLU B  75     -10.533  -0.590  -8.284  1.00 48.67           C  
ATOM   2554  CB  GLU B  75      -9.107   1.210  -9.358  1.00 48.67           C  
ATOM   2555  HB2 GLU B  75      -9.404   1.963  -8.629  1.00 48.67           H  
ATOM   2556  HB3 GLU B  75      -8.089   1.428  -9.682  1.00 48.67           H  
ATOM   2557  O   GLU B  75     -11.022  -0.176  -7.240  1.00 48.67           O  
ATOM   2558  CG  GLU B  75     -10.060   1.274 -10.552  1.00 48.67           C  
ATOM   2559  HG2 GLU B  75     -11.088   1.348 -10.197  1.00 48.67           H  
ATOM   2560  HG3 GLU B  75      -9.974   0.363 -11.145  1.00 48.67           H  
ATOM   2561  CD  GLU B  75      -9.704   2.473 -11.419  1.00 48.67           C  
ATOM   2562  OE1 GLU B  75      -8.766   2.295 -12.227  1.00 48.67           O  
ATOM   2563  OE2 GLU B  75     -10.333   3.538 -11.263  1.00 48.67           O  
ATOM   2564  N   ASN B  76     -11.139  -1.530  -9.006  1.00 47.60           N  
ATOM   2565  H   ASN B  76     -10.722  -1.814  -9.882  1.00 47.60           H  
ATOM   2566  CA  ASN B  76     -12.308  -2.247  -8.491  1.00 47.60           C  
ATOM   2567  HA  ASN B  76     -12.994  -1.535  -8.031  1.00 47.60           H  
ATOM   2568  C   ASN B  76     -11.897  -3.251  -7.405  1.00 47.60           C  
ATOM   2569  CB  ASN B  76     -13.011  -2.922  -9.671  1.00 47.60           C  
ATOM   2570  HB2 ASN B  76     -12.313  -3.588 -10.180  1.00 47.60           H  
ATOM   2571  HB3 ASN B  76     -13.852  -3.510  -9.303  1.00 47.60           H  
ATOM   2572  O   ASN B  76     -12.682  -3.583  -6.518  1.00 47.60           O  
ATOM   2573  CG  ASN B  76     -13.549  -1.901 -10.656  1.00 47.60           C  
ATOM   2574  ND2 ASN B  76     -13.582  -2.226 -11.925  1.00 47.60           N  
ATOM   2575 HD21 ASN B  76     -13.893  -1.494 -12.547  1.00 47.60           H  
ATOM   2576 HD22 ASN B  76     -13.198  -3.102 -12.250  1.00 47.60           H  
ATOM   2577  OD1 ASN B  76     -13.950  -0.806 -10.312  1.00 47.60           O  
ATOM   2578  N   GLN B  77     -10.638  -3.698  -7.463  1.00 44.68           N  
ATOM   2579  H   GLN B  77     -10.056  -3.365  -8.218  1.00 44.68           H  
ATOM   2580  CA  GLN B  77      -9.971  -4.294  -6.320  1.00 44.68           C  
ATOM   2581  HA  GLN B  77     -10.697  -4.880  -5.757  1.00 44.68           H  
ATOM   2582  C   GLN B  77      -9.458  -3.218  -5.355  1.00 44.68           C  
ATOM   2583  CB  GLN B  77      -8.853  -5.256  -6.764  1.00 44.68           C  
ATOM   2584  HB2 GLN B  77      -8.157  -4.738  -7.424  1.00 44.68           H  
ATOM   2585  HB3 GLN B  77      -8.296  -5.586  -5.886  1.00 44.68           H  
ATOM   2586  O   GLN B  77      -9.296  -3.592  -4.207  1.00 44.68           O  
ATOM   2587  CG  GLN B  77      -9.385  -6.497  -7.493  1.00 44.68           C  
ATOM   2588  HG2 GLN B  77      -9.895  -7.148  -6.783  1.00 44.68           H  
ATOM   2589  HG3 GLN B  77     -10.104  -6.194  -8.255  1.00 44.68           H  
ATOM   2590  CD  GLN B  77      -8.259  -7.279  -8.165  1.00 44.68           C  
ATOM   2591  NE2 GLN B  77      -8.304  -7.468  -9.465  1.00 44.68           N  
ATOM   2592 HE21 GLN B  77      -7.567  -8.032  -9.863  1.00 44.68           H  
ATOM   2593 HE22 GLN B  77      -9.078  -7.123 -10.014  1.00 44.68           H  
ATOM   2594  OE1 GLN B  77      -7.295  -7.712  -7.558  1.00 44.68           O  
ATOM   2595  N   LEU B  78      -9.260  -1.933  -5.736  1.00 45.88           N  
ATOM   2596  H   LEU B  78      -9.415  -1.682  -6.701  1.00 45.88           H  
ATOM   2597  CA  LEU B  78      -8.739  -0.905  -4.827  1.00 45.88           C  
ATOM   2598  HA  LEU B  78      -7.783  -1.303  -4.487  1.00 45.88           H  
ATOM   2599  C   LEU B  78      -9.672  -0.852  -3.649  1.00 45.88           C  
ATOM   2600  CB  LEU B  78      -8.468   0.545  -5.316  1.00 45.88           C  
ATOM   2601  HB2 LEU B  78      -9.101   0.851  -6.148  1.00 45.88           H  
ATOM   2602  HB3 LEU B  78      -8.818   1.207  -4.525  1.00 45.88           H  
ATOM   2603  O   LEU B  78     -10.887  -0.650  -3.689  1.00 45.88           O  
ATOM   2604  CG  LEU B  78      -6.972   0.887  -5.541  1.00 45.88           C  
ATOM   2605  HG  LEU B  78      -6.357   0.034  -5.255  1.00 45.88           H  
ATOM   2606  CD1 LEU B  78      -6.610   1.282  -6.969  1.00 45.88           C  
ATOM   2607 HD11 LEU B  78      -6.608   0.409  -7.621  1.00 45.88           H  
ATOM   2608 HD12 LEU B  78      -5.592   1.672  -7.002  1.00 45.88           H  
ATOM   2609 HD13 LEU B  78      -7.287   2.052  -7.339  1.00 45.88           H  
ATOM   2610  CD2 LEU B  78      -6.554   2.050  -4.639  1.00 45.88           C  
ATOM   2611 HD21 LEU B  78      -6.707   1.774  -3.596  1.00 45.88           H  
ATOM   2612 HD22 LEU B  78      -7.147   2.934  -4.875  1.00 45.88           H  
ATOM   2613 HD23 LEU B  78      -5.501   2.288  -4.793  1.00 45.88           H  
ATOM   2614  N   VAL B  79      -9.003  -1.153  -2.577  1.00 46.31           N  
ATOM   2615  H   VAL B  79      -8.004  -1.265  -2.682  1.00 46.31           H  
ATOM   2616  CA  VAL B  79      -9.582  -1.796  -1.458  1.00 46.31           C  
ATOM   2617  HA  VAL B  79     -10.609  -2.085  -1.681  1.00 46.31           H  
ATOM   2618  C   VAL B  79      -9.619  -0.623  -0.473  1.00 46.31           C  
ATOM   2619  CB  VAL B  79      -8.724  -3.082  -1.164  1.00 46.31           C  
ATOM   2620  HB  VAL B  79      -8.348  -2.903  -0.157  1.00 46.31           H  
ATOM   2621  O   VAL B  79      -8.657  -0.408   0.204  1.00 46.31           O  
ATOM   2622  CG1 VAL B  79      -9.486  -4.405  -1.073  1.00 46.31           C  
ATOM   2623 HG11 VAL B  79     -10.097  -4.546  -1.965  1.00 46.31           H  
ATOM   2624 HG12 VAL B  79     -10.090  -4.416  -0.166  1.00 46.31           H  
ATOM   2625 HG13 VAL B  79      -8.800  -5.246  -0.968  1.00 46.31           H  
ATOM   2626  CG2 VAL B  79      -7.470  -3.489  -1.995  1.00 46.31           C  
ATOM   2627 HG21 VAL B  79      -7.053  -2.684  -2.600  1.00 46.31           H  
ATOM   2628 HG22 VAL B  79      -7.678  -4.311  -2.680  1.00 46.31           H  
ATOM   2629 HG23 VAL B  79      -6.698  -3.875  -1.329  1.00 46.31           H  
ATOM   2630  N   ALA B  80     -10.612   0.269  -0.475  1.00 46.32           N  
ATOM   2631  H   ALA B  80     -11.435   0.035  -1.012  1.00 46.32           H  
ATOM   2632  CA  ALA B  80     -10.644   1.490   0.340  1.00 46.32           C  
ATOM   2633  HA  ALA B  80     -10.057   2.238  -0.193  1.00 46.32           H  
ATOM   2634  C   ALA B  80     -10.077   1.370   1.773  1.00 46.32           C  
ATOM   2635  CB  ALA B  80     -12.082   1.993   0.425  1.00 46.32           C  
ATOM   2636  HB1 ALA B  80     -12.522   2.057  -0.570  1.00 46.32           H  
ATOM   2637  HB2 ALA B  80     -12.647   1.289   1.036  1.00 46.32           H  
ATOM   2638  HB3 ALA B  80     -12.107   2.976   0.897  1.00 46.32           H  
ATOM   2639  O   ALA B  80     -10.361   0.432   2.521  1.00 46.32           O  
ATOM   2640  N   LEU B  81      -9.331   2.410   2.139  1.00 45.30           N  
ATOM   2641  H   LEU B  81      -9.183   3.127   1.443  1.00 45.30           H  
ATOM   2642  CA  LEU B  81      -8.692   2.630   3.427  1.00 45.30           C  
ATOM   2643  HA  LEU B  81      -8.005   1.812   3.643  1.00 45.30           H  
ATOM   2644  C   LEU B  81      -9.683   2.740   4.581  1.00 45.30           C  
ATOM   2645  CB  LEU B  81      -7.965   3.980   3.339  1.00 45.30           C  
ATOM   2646  HB2 LEU B  81      -7.578   4.239   4.325  1.00 45.30           H  
ATOM   2647  HB3 LEU B  81      -8.703   4.743   3.092  1.00 45.30           H  
ATOM   2648  O   LEU B  81     -10.325   3.777   4.758  1.00 45.30           O  
ATOM   2649  CG  LEU B  81      -6.841   4.102   2.321  1.00 45.30           C  
ATOM   2650  HG  LEU B  81      -7.227   3.917   1.318  1.00 45.30           H  
ATOM   2651  CD1 LEU B  81      -6.360   5.551   2.429  1.00 45.30           C  
ATOM   2652 HD11 LEU B  81      -6.082   5.785   3.456  1.00 45.30           H  
ATOM   2653 HD12 LEU B  81      -7.149   6.232   2.109  1.00 45.30           H  
ATOM   2654 HD13 LEU B  81      -5.479   5.741   1.815  1.00 45.30           H  
ATOM   2655  CD2 LEU B  81      -5.718   3.131   2.618  1.00 45.30           C  
ATOM   2656 HD21 LEU B  81      -5.222   2.908   1.674  1.00 45.30           H  
ATOM   2657 HD22 LEU B  81      -5.009   3.597   3.302  1.00 45.30           H  
ATOM   2658 HD23 LEU B  81      -6.067   2.199   3.062  1.00 45.30           H  
ATOM   2659  N   ILE B  82      -9.739   1.727   5.435  1.00 53.24           N  
ATOM   2660  H   ILE B  82      -9.243   0.876   5.212  1.00 53.24           H  
ATOM   2661  CA  ILE B  82     -10.354   1.848   6.758  1.00 53.24           C  
ATOM   2662  HA  ILE B  82     -10.571   2.902   6.931  1.00 53.24           H  
ATOM   2663  C   ILE B  82      -9.334   1.418   7.815  1.00 53.24           C  
ATOM   2664  CB  ILE B  82     -11.711   1.118   6.832  1.00 53.24           C  
ATOM   2665  HB  ILE B  82     -12.159   1.386   7.788  1.00 53.24           H  
ATOM   2666  O   ILE B  82      -8.639   0.435   7.577  1.00 53.24           O  
ATOM   2667  CG1 ILE B  82     -11.608  -0.420   6.777  1.00 53.24           C  
ATOM   2668 HG12 ILE B  82     -11.229  -0.726   5.802  1.00 53.24           H  
ATOM   2669 HG13 ILE B  82     -10.902  -0.764   7.533  1.00 53.24           H  
ATOM   2670  CG2 ILE B  82     -12.627   1.655   5.709  1.00 53.24           C  
ATOM   2671 HG21 ILE B  82     -13.658   1.331   5.848  1.00 53.24           H  
ATOM   2672 HG22 ILE B  82     -12.604   2.744   5.703  1.00 53.24           H  
ATOM   2673 HG23 ILE B  82     -12.279   1.296   4.740  1.00 53.24           H  
ATOM   2674  CD1 ILE B  82     -12.949  -1.113   7.062  1.00 53.24           C  
ATOM   2675 HD11 ILE B  82     -13.757  -0.702   6.457  1.00 53.24           H  
ATOM   2676 HD12 ILE B  82     -13.219  -0.983   8.109  1.00 53.24           H  
ATOM   2677 HD13 ILE B  82     -12.867  -2.177   6.841  1.00 53.24           H  
ATOM   2678  N   PRO B  83      -9.176   2.131   8.948  1.00 53.82           N  
ATOM   2679  CA  PRO B  83      -8.192   1.773   9.974  1.00 53.82           C  
ATOM   2680  HA  PRO B  83      -7.198   2.041   9.616  1.00 53.82           H  
ATOM   2681  C   PRO B  83      -8.248   0.281  10.318  1.00 53.82           C  
ATOM   2682  CB  PRO B  83      -8.537   2.643  11.185  1.00 53.82           C  
ATOM   2683  HB2 PRO B  83      -9.300   2.158  11.795  1.00 53.82           H  
ATOM   2684  HB3 PRO B  83      -7.655   2.872  11.782  1.00 53.82           H  
ATOM   2685  O   PRO B  83      -9.333  -0.284  10.333  1.00 53.82           O  
ATOM   2686  CG  PRO B  83      -9.127   3.896  10.539  1.00 53.82           C  
ATOM   2687  HG2 PRO B  83      -9.790   4.429  11.221  1.00 53.82           H  
ATOM   2688  HG3 PRO B  83      -8.320   4.546  10.203  1.00 53.82           H  
ATOM   2689  CD  PRO B  83      -9.881   3.346   9.329  1.00 53.82           C  
ATOM   2690  HD2 PRO B  83      -9.871   4.085   8.529  1.00 53.82           H  
ATOM   2691  HD3 PRO B  83     -10.905   3.099   9.610  1.00 53.82           H  
ATOM   2692  N   TYR B  84      -7.136  -0.388  10.616  1.00 57.84           N  
ATOM   2693  H   TYR B  84      -6.249   0.090  10.540  1.00 57.84           H  
ATOM   2694  CA  TYR B  84      -7.136  -1.834  10.891  1.00 57.84           C  
ATOM   2695  HA  TYR B  84      -7.623  -2.328  10.050  1.00 57.84           H  
ATOM   2696  C   TYR B  84      -7.930  -2.185  12.164  1.00 57.84           C  
ATOM   2697  CB  TYR B  84      -5.700  -2.353  10.934  1.00 57.84           C  
ATOM   2698  HB2 TYR B  84      -5.148  -1.861  10.133  1.00 57.84           H  
ATOM   2699  HB3 TYR B  84      -5.233  -2.080  11.880  1.00 57.84           H  
ATOM   2700  O   TYR B  84      -8.451  -3.287  12.326  1.00 57.84           O  
ATOM   2701  CG  TYR B  84      -5.592  -3.848  10.710  1.00 57.84           C  
ATOM   2702  CD1 TYR B  84      -5.633  -4.729  11.806  1.00 57.84           C  
ATOM   2703  HD1 TYR B  84      -5.719  -4.334  12.807  1.00 57.84           H  
ATOM   2704  CD2 TYR B  84      -5.467  -4.358   9.402  1.00 57.84           C  
ATOM   2705  HD2 TYR B  84      -5.393  -3.680   8.564  1.00 57.84           H  
ATOM   2706  CE1 TYR B  84      -5.566  -6.119  11.598  1.00 57.84           C  
ATOM   2707  HE1 TYR B  84      -5.591  -6.789  12.445  1.00 57.84           H  
ATOM   2708  CE2 TYR B  84      -5.419  -5.748   9.186  1.00 57.84           C  
ATOM   2709  HE2 TYR B  84      -5.323  -6.151   8.189  1.00 57.84           H  
ATOM   2710  OH  TYR B  84      -5.404  -7.971  10.079  1.00 57.84           O  
ATOM   2711  HH  TYR B  84      -5.358  -8.452  10.909  1.00 57.84           H  
ATOM   2712  CZ  TYR B  84      -5.466  -6.630  10.286  1.00 57.84           C  
ATOM   2713  N   SER B  85      -8.090  -1.191  13.039  1.00 59.26           N  
ATOM   2714  H   SER B  85      -7.623  -0.320  12.829  1.00 59.26           H  
ATOM   2715  CA  SER B  85      -8.977  -1.171  14.202  1.00 59.26           C  
ATOM   2716  HA  SER B  85      -8.905  -2.130  14.715  1.00 59.26           H  
ATOM   2717  C   SER B  85     -10.461  -0.933  13.872  1.00 59.26           C  
ATOM   2718  CB  SER B  85      -8.469  -0.074  15.143  1.00 59.26           C  
ATOM   2719  HB2 SER B  85      -9.129   0.012  16.006  1.00 59.26           H  
ATOM   2720  HB3 SER B  85      -7.471  -0.341  15.490  1.00 59.26           H  
ATOM   2721  O   SER B  85     -11.301  -0.979  14.775  1.00 59.26           O  
ATOM   2722  OG  SER B  85      -8.405   1.166  14.456  1.00 59.26           O  
ATOM   2723  HG  SER B  85      -7.832   1.759  14.948  1.00 59.26           H  
ATOM   2724  N   ASP B  86     -10.823  -0.676  12.611  1.00 57.34           N  
ATOM   2725  H   ASP B  86     -10.111  -0.672  11.894  1.00 57.34           H  
ATOM   2726  CA  ASP B  86     -12.187  -0.354  12.208  1.00 57.34           C  
ATOM   2727  HA  ASP B  86     -12.495   0.506  12.802  1.00 57.34           H  
ATOM   2728  C   ASP B  86     -13.124  -1.523  12.535  1.00 57.34           C  
ATOM   2729  CB  ASP B  86     -12.262   0.082  10.734  1.00 57.34           C  
ATOM   2730  HB2 ASP B  86     -11.545   0.888  10.575  1.00 57.34           H  
ATOM   2731  HB3 ASP B  86     -11.994  -0.758  10.094  1.00 57.34           H  
ATOM   2732  O   ASP B  86     -12.992  -2.658  12.075  1.00 57.34           O  
ATOM   2733  CG  ASP B  86     -13.642   0.605  10.333  1.00 57.34           C  
ATOM   2734  OD1 ASP B  86     -14.651  -0.105  10.528  1.00 57.34           O  
ATOM   2735  OD2 ASP B  86     -13.755   1.723   9.792  1.00 57.34           O  
ATOM   2736  N   GLN B  87     -14.131  -1.217  13.343  1.00 58.19           N  
ATOM   2737  H   GLN B  87     -14.131  -0.278  13.717  1.00 58.19           H  
ATOM   2738  CA  GLN B  87     -15.147  -2.148  13.822  1.00 58.19           C  
ATOM   2739  HA  GLN B  87     -14.628  -2.927  14.381  1.00 58.19           H  
ATOM   2740  C   GLN B  87     -15.942  -2.865  12.711  1.00 58.19           C  
ATOM   2741  CB  GLN B  87     -16.059  -1.401  14.807  1.00 58.19           C  
ATOM   2742  HB2 GLN B  87     -16.916  -2.033  15.039  1.00 58.19           H  
ATOM   2743  HB3 GLN B  87     -15.505  -1.239  15.731  1.00 58.19           H  
ATOM   2744  O   GLN B  87     -16.624  -3.851  12.997  1.00 58.19           O  
ATOM   2745  CG  GLN B  87     -16.545  -0.028  14.298  1.00 58.19           C  
ATOM   2746  HG2 GLN B  87     -17.050  -0.146  13.339  1.00 58.19           H  
ATOM   2747  HG3 GLN B  87     -15.696   0.640  14.157  1.00 58.19           H  
ATOM   2748  CD  GLN B  87     -17.510   0.638  15.270  1.00 58.19           C  
ATOM   2749  NE2 GLN B  87     -17.468   1.944  15.411  1.00 58.19           N  
ATOM   2750 HE21 GLN B  87     -18.098   2.347  16.090  1.00 58.19           H  
ATOM   2751 HE22 GLN B  87     -16.782   2.503  14.924  1.00 58.19           H  
ATOM   2752  OE1 GLN B  87     -18.332  -0.006  15.901  1.00 58.19           O  
ATOM   2753  N   ARG B  88     -15.844  -2.419  11.453  1.00 57.27           N  
ATOM   2754  H   ARG B  88     -15.283  -1.593  11.302  1.00 57.27           H  
ATOM   2755  CA  ARG B  88     -16.368  -3.085  10.254  1.00 57.27           C  
ATOM   2756  HA  ARG B  88     -17.303  -3.587  10.501  1.00 57.27           H  
ATOM   2757  C   ARG B  88     -15.423  -4.161   9.703  1.00 57.27           C  
ATOM   2758  CB  ARG B  88     -16.618  -2.033   9.166  1.00 57.27           C  
ATOM   2759  HB2 ARG B  88     -17.087  -2.551   8.330  1.00 57.27           H  
ATOM   2760  HB3 ARG B  88     -15.660  -1.648   8.818  1.00 57.27           H  
ATOM   2761  O   ARG B  88     -15.902  -5.119   9.095  1.00 57.27           O  
ATOM   2762  CG  ARG B  88     -17.528  -0.859   9.574  1.00 57.27           C  
ATOM   2763  HG2 ARG B  88     -17.192  -0.390  10.499  1.00 57.27           H  
ATOM   2764  HG3 ARG B  88     -18.536  -1.243   9.733  1.00 57.27           H  
ATOM   2765  CD  ARG B  88     -17.569   0.200   8.466  1.00 57.27           C  
ATOM   2766  HD2 ARG B  88     -17.682  -0.317   7.513  1.00 57.27           H  
ATOM   2767  HD3 ARG B  88     -18.434   0.843   8.626  1.00 57.27           H  
ATOM   2768  NE  ARG B  88     -16.358   1.038   8.420  1.00 57.27           N  
ATOM   2769  HE  ARG B  88     -15.665   0.914   9.144  1.00 57.27           H  
ATOM   2770  NH1 ARG B  88     -16.872   2.190   6.495  1.00 57.27           N  
ATOM   2771 HH11 ARG B  88     -17.645   1.564   6.318  1.00 57.27           H  
ATOM   2772 HH12 ARG B  88     -16.645   2.928   5.843  1.00 57.27           H  
ATOM   2773  NH2 ARG B  88     -15.057   2.735   7.671  1.00 57.27           N  
ATOM   2774 HH21 ARG B  88     -14.453   2.532   8.455  1.00 57.27           H  
ATOM   2775 HH22 ARG B  88     -14.775   3.424   6.988  1.00 57.27           H  
ATOM   2776  CZ  ARG B  88     -16.101   1.980   7.530  1.00 57.27           C  
ATOM   2777  N   LEU B  89     -14.107  -4.045   9.908  1.00 51.74           N  
ATOM   2778  H   LEU B  89     -13.765  -3.251  10.432  1.00 51.74           H  
ATOM   2779  CA  LEU B  89     -13.148  -5.109   9.576  1.00 51.74           C  
ATOM   2780  HA  LEU B  89     -13.265  -5.394   8.530  1.00 51.74           H  
ATOM   2781  C   LEU B  89     -13.367  -6.352  10.409  1.00 51.74           C  
ATOM   2782  CB  LEU B  89     -11.703  -4.681   9.816  1.00 51.74           C  
ATOM   2783  HB2 LEU B  89     -11.603  -4.314  10.838  1.00 51.74           H  
ATOM   2784  HB3 LEU B  89     -11.048  -5.548   9.723  1.00 51.74           H  
ATOM   2785  O   LEU B  89     -13.153  -7.450   9.900  1.00 51.74           O  
ATOM   2786  CG  LEU B  89     -11.227  -3.625   8.832  1.00 51.74           C  
ATOM   2787  HG  LEU B  89     -11.939  -2.800   8.829  1.00 51.74           H  
ATOM   2788  CD1 LEU B  89      -9.904  -3.115   9.340  1.00 51.74           C  
ATOM   2789 HD11 LEU B  89      -9.141  -3.891   9.296  1.00 51.74           H  
ATOM   2790 HD12 LEU B  89      -9.605  -2.240   8.763  1.00 51.74           H  
ATOM   2791 HD13 LEU B  89     -10.026  -2.784  10.372  1.00 51.74           H  
ATOM   2792  CD2 LEU B  89     -11.052  -4.193   7.421  1.00 51.74           C  
ATOM   2793 HD21 LEU B  89     -12.005  -4.545   7.026  1.00 51.74           H  
ATOM   2794 HD22 LEU B  89     -10.327  -5.007   7.430  1.00 51.74           H  
ATOM   2795 HD23 LEU B  89     -10.682  -3.402   6.768  1.00 51.74           H  
ATOM   2796  N   ARG B  90     -13.831  -6.177  11.656  1.00 53.59           N  
ATOM   2797  H   ARG B  90     -13.924  -5.225  11.980  1.00 53.59           H  
ATOM   2798  CA  ARG B  90     -14.264  -7.285  12.510  1.00 53.59           C  
ATOM   2799  HA  ARG B  90     -13.376  -7.836  12.821  1.00 53.59           H  
ATOM   2800  C   ARG B  90     -15.181  -8.178  11.673  1.00 53.59           C  
ATOM   2801  CB  ARG B  90     -15.015  -6.788  13.752  1.00 53.59           C  
ATOM   2802  HB2 ARG B  90     -15.344  -7.659  14.319  1.00 53.59           H  
ATOM   2803  HB3 ARG B  90     -15.902  -6.234  13.443  1.00 53.59           H  
ATOM   2804  O   ARG B  90     -16.252  -7.705  11.276  1.00 53.59           O  
ATOM   2805  CG  ARG B  90     -14.150  -5.898  14.654  1.00 53.59           C  
ATOM   2806  HG2 ARG B  90     -13.837  -5.015  14.098  1.00 53.59           H  
ATOM   2807  HG3 ARG B  90     -13.256  -6.440  14.962  1.00 53.59           H  
ATOM   2808  CD  ARG B  90     -14.931  -5.447  15.895  1.00 53.59           C  
ATOM   2809  HD2 ARG B  90     -14.337  -4.693  16.412  1.00 53.59           H  
ATOM   2810  HD3 ARG B  90     -15.865  -4.989  15.572  1.00 53.59           H  
ATOM   2811  NE  ARG B  90     -15.196  -6.571  16.819  1.00 53.59           N  
ATOM   2812  HE  ARG B  90     -14.672  -7.418  16.649  1.00 53.59           H  
ATOM   2813  NH1 ARG B  90     -16.633  -5.477  18.236  1.00 53.59           N  
ATOM   2814 HH11 ARG B  90     -16.515  -4.639  17.684  1.00 53.59           H  
ATOM   2815 HH12 ARG B  90     -17.155  -5.440  19.100  1.00 53.59           H  
ATOM   2816  NH2 ARG B  90     -16.056  -7.589  18.666  1.00 53.59           N  
ATOM   2817 HH21 ARG B  90     -15.482  -8.400  18.485  1.00 53.59           H  
ATOM   2818 HH22 ARG B  90     -16.587  -7.535  19.524  1.00 53.59           H  
ATOM   2819  CZ  ARG B  90     -15.960  -6.541  17.896  1.00 53.59           C  
ATOM   2820  N   PRO B  91     -14.794  -9.436  11.390  1.00 48.61           N  
ATOM   2821  CA  PRO B  91     -15.591 -10.307  10.550  1.00 48.61           C  
ATOM   2822  HA  PRO B  91     -15.796  -9.824   9.595  1.00 48.61           H  
ATOM   2823  C   PRO B  91     -16.902 -10.571  11.279  1.00 48.61           C  
ATOM   2824  CB  PRO B  91     -14.741 -11.558  10.300  1.00 48.61           C  
ATOM   2825  HB2 PRO B  91     -15.343 -12.464  10.235  1.00 48.61           H  
ATOM   2826  HB3 PRO B  91     -14.164 -11.424   9.386  1.00 48.61           H  
ATOM   2827  O   PRO B  91     -16.989 -11.380  12.206  1.00 48.61           O  
ATOM   2828  CG  PRO B  91     -13.789 -11.591  11.494  1.00 48.61           C  
ATOM   2829  HG2 PRO B  91     -14.277 -12.072  12.342  1.00 48.61           H  
ATOM   2830  HG3 PRO B  91     -12.853 -12.096  11.253  1.00 48.61           H  
ATOM   2831  CD  PRO B  91     -13.570 -10.111  11.800  1.00 48.61           C  
ATOM   2832  HD2 PRO B  91     -12.732  -9.734  11.212  1.00 48.61           H  
ATOM   2833  HD3 PRO B  91     -13.374  -9.983  12.864  1.00 48.61           H  
ATOM   2834  N   ARG B  92     -17.949  -9.846  10.875  1.00 49.84           N  
ATOM   2835  H   ARG B  92     -17.777  -9.126  10.189  1.00 49.84           H  
ATOM   2836  CA  ARG B  92     -19.313 -10.215  11.224  1.00 49.84           C  
ATOM   2837  HA  ARG B  92     -19.414 -10.249  12.309  1.00 49.84           H  
ATOM   2838  C   ARG B  92     -19.485 -11.613  10.661  1.00 49.84           C  
ATOM   2839  CB  ARG B  92     -20.335  -9.242  10.618  1.00 49.84           C  
ATOM   2840  HB2 ARG B  92     -20.177  -9.173   9.542  1.00 49.84           H  
ATOM   2841  HB3 ARG B  92     -21.332  -9.646  10.792  1.00 49.84           H  
ATOM   2842  O   ARG B  92     -19.290 -11.797   9.465  1.00 49.84           O  
ATOM   2843  CG  ARG B  92     -20.237  -7.838  11.237  1.00 49.84           C  
ATOM   2844  HG2 ARG B  92     -19.260  -7.413  11.007  1.00 49.84           H  
ATOM   2845  HG3 ARG B  92     -20.334  -7.905  12.321  1.00 49.84           H  
ATOM   2846  CD  ARG B  92     -21.318  -6.900  10.685  1.00 49.84           C  
ATOM   2847  HD2 ARG B  92     -21.111  -5.892  11.046  1.00 49.84           H  
ATOM   2848  HD3 ARG B  92     -21.245  -6.899   9.597  1.00 49.84           H  
ATOM   2849  NE  ARG B  92     -22.677  -7.301  11.114  1.00 49.84           N  
ATOM   2850  HE  ARG B  92     -22.727  -7.932  11.902  1.00 49.84           H  
ATOM   2851  NH1 ARG B  92     -23.875  -6.178   9.507  1.00 49.84           N  
ATOM   2852 HH11 ARG B  92     -24.741  -6.059   9.002  1.00 49.84           H  
ATOM   2853 HH12 ARG B  92     -23.003  -5.907   9.075  1.00 49.84           H  
ATOM   2854  NH2 ARG B  92     -24.949  -7.441  11.000  1.00 49.84           N  
ATOM   2855 HH21 ARG B  92     -24.949  -8.112  11.755  1.00 49.84           H  
ATOM   2856 HH22 ARG B  92     -25.815  -7.260  10.512  1.00 49.84           H  
ATOM   2857  CZ  ARG B  92     -23.822  -6.971  10.542  1.00 49.84           C  
ATOM   2858  N   ARG B  93     -19.832 -12.572  11.521  1.00 42.05           N  
ATOM   2859  H   ARG B  93     -19.868 -12.336  12.503  1.00 42.05           H  
ATOM   2860  CA  ARG B  93     -20.225 -13.918  11.103  1.00 42.05           C  
ATOM   2861  HA  ARG B  93     -19.426 -14.381  10.523  1.00 42.05           H  
ATOM   2862  C   ARG B  93     -21.438 -13.778  10.181  1.00 42.05           C  
ATOM   2863  CB  ARG B  93     -20.537 -14.798  12.329  1.00 42.05           C  
ATOM   2864  HB2 ARG B  93     -20.949 -15.744  11.976  1.00 42.05           H  
ATOM   2865  HB3 ARG B  93     -21.297 -14.305  12.934  1.00 42.05           H  
ATOM   2866  O   ARG B  93     -22.567 -13.684  10.658  1.00 42.05           O  
ATOM   2867  CG  ARG B  93     -19.310 -15.101  13.208  1.00 42.05           C  
ATOM   2868  HG2 ARG B  93     -18.848 -14.168  13.531  1.00 42.05           H  
ATOM   2869  HG3 ARG B  93     -18.586 -15.675  12.630  1.00 42.05           H  
ATOM   2870  CD  ARG B  93     -19.735 -15.905  14.448  1.00 42.05           C  
ATOM   2871  HD2 ARG B  93     -20.487 -15.328  14.986  1.00 42.05           H  
ATOM   2872  HD3 ARG B  93     -20.187 -16.842  14.120  1.00 42.05           H  
ATOM   2873  NE  ARG B  93     -18.591 -16.204  15.336  1.00 42.05           N  
ATOM   2874  HE  ARG B  93     -17.697 -16.331  14.884  1.00 42.05           H  
ATOM   2875  NH1 ARG B  93     -19.724 -16.289  17.341  1.00 42.05           N  
ATOM   2876 HH11 ARG B  93     -19.723 -16.479  18.333  1.00 42.05           H  
ATOM   2877 HH12 ARG B  93     -20.593 -16.122  16.854  1.00 42.05           H  
ATOM   2878  NH2 ARG B  93     -17.538 -16.695  17.300  1.00 42.05           N  
ATOM   2879 HH21 ARG B  93     -17.570 -16.875  18.293  1.00 42.05           H  
ATOM   2880 HH22 ARG B  93     -16.665 -16.829  16.809  1.00 42.05           H  
ATOM   2881  CZ  ARG B  93     -18.624 -16.391  16.647  1.00 42.05           C  
ATOM   2882  N   THR B  94     -21.189 -13.677   8.880  1.00 34.82           N  
ATOM   2883  H   THR B  94     -20.229 -13.608   8.575  1.00 34.82           H  
ATOM   2884  CA  THR B  94     -22.171 -13.972   7.843  1.00 34.82           C  
ATOM   2885  HA  THR B  94     -23.063 -13.359   7.975  1.00 34.82           H  
ATOM   2886  C   THR B  94     -22.532 -15.433   8.043  1.00 34.82           C  
ATOM   2887  CB  THR B  94     -21.597 -13.726   6.439  1.00 34.82           C  
ATOM   2888  HB  THR B  94     -22.243 -14.182   5.689  1.00 34.82           H  
ATOM   2889  O   THR B  94     -21.658 -16.295   7.947  1.00 34.82           O  
ATOM   2890  CG2 THR B  94     -21.477 -12.227   6.155  1.00 34.82           C  
ATOM   2891 HG21 THR B  94     -21.091 -12.090   5.146  1.00 34.82           H  
ATOM   2892 HG22 THR B  94     -22.458 -11.757   6.230  1.00 34.82           H  
ATOM   2893 HG23 THR B  94     -20.789 -11.765   6.863  1.00 34.82           H  
ATOM   2894  OG1 THR B  94     -20.298 -14.260   6.336  1.00 34.82           O  
ATOM   2895  HG1 THR B  94     -20.383 -15.213   6.414  1.00 34.82           H  
ATOM   2896  N   LYS B  95     -23.773 -15.661   8.469  1.00 29.65           N  
ATOM   2897  H   LYS B  95     -24.429 -14.894   8.434  1.00 29.65           H  
ATOM   2898  CA  LYS B  95     -24.351 -16.993   8.614  1.00 29.65           C  
ATOM   2899  HA  LYS B  95     -23.613 -17.675   9.036  1.00 29.65           H  
ATOM   2900  C   LYS B  95     -24.683 -17.549   7.232  1.00 29.65           C  
ATOM   2901  CB  LYS B  95     -25.584 -16.910   9.527  1.00 29.65           C  
ATOM   2902  HB2 LYS B  95     -26.367 -16.353   9.013  1.00 29.65           H  
ATOM   2903  HB3 LYS B  95     -25.318 -16.387  10.446  1.00 29.65           H  
ATOM   2904  O   LYS B  95     -25.054 -16.712   6.378  1.00 29.65           O  
ATOM   2905  CG  LYS B  95     -26.098 -18.310   9.885  1.00 29.65           C  
ATOM   2906  HG2 LYS B  95     -25.332 -18.838  10.452  1.00 29.65           H  
ATOM   2907  HG3 LYS B  95     -26.304 -18.868   8.972  1.00 29.65           H  
ATOM   2908  CD  LYS B  95     -27.394 -18.258  10.698  1.00 29.65           C  
ATOM   2909  HD2 LYS B  95     -28.153 -17.735  10.116  1.00 29.65           H  
ATOM   2910  HD3 LYS B  95     -27.221 -17.734  11.638  1.00 29.65           H  
ATOM   2911  CE  LYS B  95     -27.840 -19.700  10.964  1.00 29.65           C  
ATOM   2912  HE2 LYS B  95     -27.102 -20.184  11.604  1.00 29.65           H  
ATOM   2913  HE3 LYS B  95     -27.844 -20.233  10.014  1.00 29.65           H  
ATOM   2914  NZ  LYS B  95     -29.188 -19.765  11.579  1.00 29.65           N  
ATOM   2915  HZ1 LYS B  95     -29.869 -19.345  10.962  1.00 29.65           H  
ATOM   2916  HZ2 LYS B  95     -29.456 -20.728  11.723  1.00 29.65           H  
ATOM   2917  HZ3 LYS B  95     -29.205 -19.286  12.468  1.00 29.65           H  
ATOM   2918  OXT LYS B  95     -24.607 -18.785   7.110  1.00 29.65           O  
TER    2919      LYS B  95                                                       
END   
