# Supplementary material for: TRIM2 E3 ligase substrate discovery reveals zinc-mediated regulation of TMEM106B in the endolysosomal pathway
Source: EMBO Rep. 2026 Jan 3;27(3):729–47. doi: 10.1038/s44319-025-00667-3 (PMC12894719; doi:10.1038/s44319-025-00667-3)
Supplement: Supplementary file 9 — Source data Fig. 3 [file 44319_2025_667_MOESM9_ESM.zip › Source_Data_Figure3/3D/relaxed_model_2_multimer_v3_pred_1.pdb]

ATOM      1  N   MET A   1       7.587  91.515 -31.153  1.00 23.03           N  
ATOM      2  H   MET A   1       8.094  92.025 -31.862  1.00 23.03           H  
ATOM      3  H2  MET A   1       7.788  90.529 -31.240  1.00 23.03           H  
ATOM      4  H3  MET A   1       7.907  91.825 -30.247  1.00 23.03           H  
ATOM      5  CA  MET A   1       6.128  91.751 -31.281  1.00 23.03           C  
ATOM      6  HA  MET A   1       5.618  91.228 -30.472  1.00 23.03           H  
ATOM      7  C   MET A   1       5.501  91.197 -32.564  1.00 23.03           C  
ATOM      8  CB  MET A   1       5.761  93.242 -31.169  1.00 23.03           C  
ATOM      9  HB2 MET A   1       4.800  93.416 -31.653  1.00 23.03           H  
ATOM     10  HB3 MET A   1       6.506  93.846 -31.688  1.00 23.03           H  
ATOM     11  O   MET A   1       4.291  91.027 -32.546  1.00 23.03           O  
ATOM     12  CG  MET A   1       5.620  93.726 -29.725  1.00 23.03           C  
ATOM     13  HG2 MET A   1       6.581  93.655 -29.215  1.00 23.03           H  
ATOM     14  HG3 MET A   1       4.897  93.096 -29.207  1.00 23.03           H  
ATOM     15  SD  MET A   1       5.041  95.440 -29.660  1.00 23.03           S  
ATOM     16  CE  MET A   1       4.785  95.655 -27.877  1.00 23.03           C  
ATOM     17  HE1 MET A   1       4.048  94.936 -27.518  1.00 23.03           H  
ATOM     18  HE2 MET A   1       5.727  95.507 -27.348  1.00 23.03           H  
ATOM     19  HE3 MET A   1       4.424  96.664 -27.682  1.00 23.03           H  
ATOM     20  N   GLY A   2       6.223  90.996 -33.679  1.00 23.49           N  
ATOM     21  H   GLY A   2       7.226  91.109 -33.700  1.00 23.49           H  
ATOM     22  CA  GLY A   2       5.586  90.646 -34.966  1.00 23.49           C  
ATOM     23  HA2 GLY A   2       6.354  90.470 -35.719  1.00 23.49           H  
ATOM     24  HA3 GLY A   2       4.969  91.480 -35.301  1.00 23.49           H  
ATOM     25  C   GLY A   2       4.719  89.380 -34.878  1.00 23.49           C  
ATOM     26  O   GLY A   2       5.215  88.360 -34.419  1.00 23.49           O  
ATOM     27  N   LYS A   3       3.428  89.484 -35.236  1.00 23.48           N  
ATOM     28  H   LYS A   3       3.133  90.360 -35.644  1.00 23.48           H  
ATOM     29  CA  LYS A   3       2.365  88.559 -34.784  1.00 23.48           C  
ATOM     30  HA  LYS A   3       2.686  88.070 -33.865  1.00 23.48           H  
ATOM     31  C   LYS A   3       1.986  87.419 -35.742  1.00 23.48           C  
ATOM     32  CB  LYS A   3       1.064  89.342 -34.501  1.00 23.48           C  
ATOM     33  HB2 LYS A   3       0.308  88.621 -34.187  1.00 23.48           H  
ATOM     34  HB3 LYS A   3       0.717  89.794 -35.430  1.00 23.48           H  
ATOM     35  O   LYS A   3       1.832  86.289 -35.306  1.00 23.48           O  
ATOM     36  CG  LYS A   3       1.130  90.446 -33.438  1.00 23.48           C  
ATOM     37  HG2 LYS A   3       1.832  91.218 -33.751  1.00 23.48           H  
ATOM     38  HG3 LYS A   3       1.457  90.020 -32.489  1.00 23.48           H  
ATOM     39  CD  LYS A   3      -0.270  91.064 -33.278  1.00 23.48           C  
ATOM     40  HD2 LYS A   3      -0.966  90.284 -32.972  1.00 23.48           H  
ATOM     41  HD3 LYS A   3      -0.593  91.464 -34.239  1.00 23.48           H  
ATOM     42  CE  LYS A   3      -0.274  92.185 -32.234  1.00 23.48           C  
ATOM     43  HE2 LYS A   3       0.075  91.775 -31.287  1.00 23.48           H  
ATOM     44  HE3 LYS A   3       0.433  92.954 -32.545  1.00 23.48           H  
ATOM     45  NZ  LYS A   3      -1.630  92.769 -32.069  1.00 23.48           N  
ATOM     46  HZ1 LYS A   3      -1.961  93.161 -32.939  1.00 23.48           H  
ATOM     47  HZ2 LYS A   3      -1.624  93.502 -31.373  1.00 23.48           H  
ATOM     48  HZ3 LYS A   3      -2.287  92.062 -31.771  1.00 23.48           H  
ATOM     49  N   SER A   4       1.613  87.788 -36.967  1.00 20.72           N  
ATOM     50  H   SER A   4       1.858  88.727 -37.247  1.00 20.72           H  
ATOM     51  CA  SER A   4       0.453  87.207 -37.682  1.00 20.72           C  
ATOM     52  HA  SER A   4      -0.359  87.038 -36.976  1.00 20.72           H  
ATOM     53  C   SER A   4       0.736  85.882 -38.415  1.00 20.72           C  
ATOM     54  CB  SER A   4       0.015  88.248 -38.725  1.00 20.72           C  
ATOM     55  HB2 SER A   4       0.852  88.461 -39.390  1.00 20.72           H  
ATOM     56  HB3 SER A   4      -0.802  87.856 -39.330  1.00 20.72           H  
ATOM     57  O   SER A   4       1.895  85.570 -38.638  1.00 20.72           O  
ATOM     58  OG  SER A   4      -0.405  89.450 -38.099  1.00 20.72           O  
ATOM     59  HG  SER A   4      -0.765  90.023 -38.780  1.00 20.72           H  
ATOM     60  N   LEU A   5      -0.223  85.154 -39.019  1.00 20.45           N  
ATOM     61  H   LEU A   5       0.219  84.533 -39.681  1.00 20.45           H  
ATOM     62  CA  LEU A   5      -1.511  84.596 -38.548  1.00 20.45           C  
ATOM     63  HA  LEU A   5      -1.334  84.109 -37.590  1.00 20.45           H  
ATOM     64  C   LEU A   5      -1.996  83.502 -39.540  1.00 20.45           C  
ATOM     65  CB  LEU A   5      -2.638  85.654 -38.378  1.00 20.45           C  
ATOM     66  HB2 LEU A   5      -2.183  86.638 -38.263  1.00 20.45           H  
ATOM     67  HB3 LEU A   5      -3.252  85.701 -39.278  1.00 20.45           H  
ATOM     68  O   LEU A   5      -2.258  82.385 -39.123  1.00 20.45           O  
ATOM     69  CG  LEU A   5      -3.559  85.469 -37.151  1.00 20.45           C  
ATOM     70  HG  LEU A   5      -2.949  85.528 -36.250  1.00 20.45           H  
ATOM     71  CD1 LEU A   5      -4.570  86.619 -37.121  1.00 20.45           C  
ATOM     72 HD11 LEU A   5      -5.197  86.531 -36.234  1.00 20.45           H  
ATOM     73 HD12 LEU A   5      -4.049  87.576 -37.087  1.00 20.45           H  
ATOM     74 HD13 LEU A   5      -5.206  86.582 -38.006  1.00 20.45           H  
ATOM     75  CD2 LEU A   5      -4.343  84.160 -37.119  1.00 20.45           C  
ATOM     76 HD21 LEU A   5      -5.001  84.137 -36.250  1.00 20.45           H  
ATOM     77 HD22 LEU A   5      -3.657  83.316 -37.046  1.00 20.45           H  
ATOM     78 HD23 LEU A   5      -4.939  84.052 -38.025  1.00 20.45           H  
ATOM     79  N   SER A   6      -2.213  83.843 -40.821  1.00 24.35           N  
ATOM     80  H   SER A   6      -1.810  84.702 -41.168  1.00 24.35           H  
ATOM     81  CA  SER A   6      -3.365  83.310 -41.585  1.00 24.35           C  
ATOM     82  HA  SER A   6      -4.112  83.004 -40.852  1.00 24.35           H  
ATOM     83  C   SER A   6      -3.136  82.046 -42.450  1.00 24.35           C  
ATOM     84  CB  SER A   6      -4.010  84.457 -42.378  1.00 24.35           C  
ATOM     85  HB2 SER A   6      -4.162  85.311 -41.719  1.00 24.35           H  
ATOM     86  HB3 SER A   6      -4.983  84.144 -42.757  1.00 24.35           H  
ATOM     87  O   SER A   6      -2.106  81.392 -42.379  1.00 24.35           O  
ATOM     88  OG  SER A   6      -3.184  84.838 -43.458  1.00 24.35           O  
ATOM     89  HG  SER A   6      -3.612  85.525 -43.974  1.00 24.35           H  
ATOM     90  N   HIS A   7      -4.142  81.701 -43.272  1.00 22.88           N  
ATOM     91  H   HIS A   7      -4.685  82.489 -43.595  1.00 22.88           H  
ATOM     92  CA  HIS A   7      -4.968  80.479 -43.165  1.00 22.88           C  
ATOM     93  HA  HIS A   7      -4.654  79.891 -42.303  1.00 22.88           H  
ATOM     94  C   HIS A   7      -4.948  79.539 -44.396  1.00 22.88           C  
ATOM     95  CB  HIS A   7      -6.407  81.020 -42.934  1.00 22.88           C  
ATOM     96  HB2 HIS A   7      -6.415  81.576 -41.997  1.00 22.88           H  
ATOM     97  HB3 HIS A   7      -6.638  81.728 -43.730  1.00 22.88           H  
ATOM     98  O   HIS A   7      -5.657  78.543 -44.403  1.00 22.88           O  
ATOM     99  CG  HIS A   7      -7.557  80.033 -42.890  1.00 22.88           C  
ATOM    100  CD2 HIS A   7      -8.125  79.486 -41.771  1.00 22.88           C  
ATOM    101  HD2 HIS A   7      -7.820  79.663 -40.750  1.00 22.88           H  
ATOM    102  ND1 HIS A   7      -8.259  79.542 -43.972  1.00 22.88           N  
ATOM    103  HD1 HIS A   7      -7.942  79.569 -44.930  1.00 22.88           H  
ATOM    104  CE1 HIS A   7      -9.198  78.697 -43.515  1.00 22.88           C  
ATOM    105  HE1 HIS A   7      -9.846  78.092 -44.131  1.00 22.88           H  
ATOM    106  NE2 HIS A   7      -9.170  78.652 -42.176  1.00 22.88           N  
ATOM    107  N   LEU A   8      -4.282  79.916 -45.491  1.00 18.77           N  
ATOM    108  H   LEU A   8      -3.588  80.641 -45.379  1.00 18.77           H  
ATOM    109  CA  LEU A   8      -4.747  79.610 -46.860  1.00 18.77           C  
ATOM    110  HA  LEU A   8      -5.757  80.017 -46.919  1.00 18.77           H  
ATOM    111  C   LEU A   8      -4.922  78.094 -47.229  1.00 18.77           C  
ATOM    112  CB  LEU A   8      -3.869  80.416 -47.846  1.00 18.77           C  
ATOM    113  HB2 LEU A   8      -3.262  81.146 -47.311  1.00 18.77           H  
ATOM    114  HB3 LEU A   8      -3.163  79.734 -48.320  1.00 18.77           H  
ATOM    115  O   LEU A   8      -4.417  77.220 -46.535  1.00 18.77           O  
ATOM    116  CG  LEU A   8      -4.698  81.175 -48.908  1.00 18.77           C  
ATOM    117  HG  LEU A   8      -5.576  80.593 -49.189  1.00 18.77           H  
ATOM    118  CD1 LEU A   8      -5.214  82.506 -48.369  1.00 18.77           C  
ATOM    119 HD11 LEU A   8      -5.830  82.335 -47.487  1.00 18.77           H  
ATOM    120 HD12 LEU A   8      -5.820  82.998 -49.129  1.00 18.77           H  
ATOM    121 HD13 LEU A   8      -4.377  83.153 -48.106  1.00 18.77           H  
ATOM    122  CD2 LEU A   8      -3.874  81.457 -50.167  1.00 18.77           C  
ATOM    123 HD21 LEU A   8      -3.474  80.538 -50.595  1.00 18.77           H  
ATOM    124 HD22 LEU A   8      -4.501  81.943 -50.915  1.00 18.77           H  
ATOM    125 HD23 LEU A   8      -3.039  82.113 -49.922  1.00 18.77           H  
ATOM    126  N   PRO A   9      -5.629  77.798 -48.346  1.00 21.31           N  
ATOM    127  CA  PRO A   9      -6.775  76.885 -48.550  1.00 21.31           C  
ATOM    128  HA  PRO A   9      -7.420  76.842 -47.673  1.00 21.31           H  
ATOM    129  C   PRO A   9      -6.324  75.450 -48.948  1.00 21.31           C  
ATOM    130  CB  PRO A   9      -7.477  77.605 -49.720  1.00 21.31           C  
ATOM    131  HB2 PRO A   9      -8.085  78.418 -49.323  1.00 21.31           H  
ATOM    132  HB3 PRO A   9      -8.100  76.950 -50.329  1.00 21.31           H  
ATOM    133  O   PRO A   9      -5.165  75.099 -48.792  1.00 21.31           O  
ATOM    134  CG  PRO A   9      -6.344  78.194 -50.571  1.00 21.31           C  
ATOM    135  HG2 PRO A   9      -6.216  77.632 -51.495  1.00 21.31           H  
ATOM    136  HG3 PRO A   9      -6.540  79.244 -50.788  1.00 21.31           H  
ATOM    137  CD  PRO A   9      -5.115  78.028 -49.686  1.00 21.31           C  
ATOM    138  HD2 PRO A   9      -4.430  78.870 -49.784  1.00 21.31           H  
ATOM    139  HD3 PRO A   9      -4.559  77.150 -50.014  1.00 21.31           H  
ATOM    140  N   LEU A  10      -7.060  74.609 -49.685  1.00 20.52           N  
ATOM    141  H   LEU A  10      -6.406  73.980 -50.130  1.00 20.52           H  
ATOM    142  CA  LEU A  10      -8.319  73.901 -49.392  1.00 20.52           C  
ATOM    143  HA  LEU A  10      -8.369  73.667 -48.329  1.00 20.52           H  
ATOM    144  C   LEU A  10      -8.312  72.570 -50.177  1.00 20.52           C  
ATOM    145  CB  LEU A  10      -9.573  74.714 -49.802  1.00 20.52           C  
ATOM    146  HB2 LEU A  10      -9.552  75.671 -49.281  1.00 20.52           H  
ATOM    147  HB3 LEU A  10      -9.515  74.929 -50.869  1.00 20.52           H  
ATOM    148  O   LEU A  10      -8.607  71.526 -49.619  1.00 20.52           O  
ATOM    149  CG  LEU A  10     -10.927  74.022 -49.494  1.00 20.52           C  
ATOM    150  HG  LEU A  10     -10.778  72.965 -49.274  1.00 20.52           H  
ATOM    151  CD1 LEU A  10     -11.575  74.674 -48.274  1.00 20.52           C  
ATOM    152 HD11 LEU A  10     -11.804  75.721 -48.476  1.00 20.52           H  
ATOM    153 HD12 LEU A  10     -12.497  74.148 -48.026  1.00 20.52           H  
ATOM    154 HD13 LEU A  10     -10.900  74.604 -47.421  1.00 20.52           H  
ATOM    155  CD2 LEU A  10     -11.919  74.125 -50.656  1.00 20.52           C  
ATOM    156 HD21 LEU A  10     -12.869  73.672 -50.371  1.00 20.52           H  
ATOM    157 HD22 LEU A  10     -12.079  75.169 -50.926  1.00 20.52           H  
ATOM    158 HD23 LEU A  10     -11.528  73.586 -51.519  1.00 20.52           H  
ATOM    159  N   HIS A  11      -8.041  72.631 -51.489  1.00 20.92           N  
ATOM    160  H   HIS A  11      -7.670  73.509 -51.823  1.00 20.92           H  
ATOM    161  CA  HIS A  11      -8.870  71.891 -52.450  1.00 20.92           C  
ATOM    162  HA  HIS A  11      -9.891  71.969 -52.077  1.00 20.92           H  
ATOM    163  C   HIS A  11      -8.687  70.365 -52.585  1.00 20.92           C  
ATOM    164  CB  HIS A  11      -8.882  72.607 -53.818  1.00 20.92           C  
ATOM    165  HB2 HIS A  11      -7.897  73.023 -54.032  1.00 20.92           H  
ATOM    166  HB3 HIS A  11      -9.114  71.896 -54.611  1.00 20.92           H  
ATOM    167  O   HIS A  11      -9.483  69.610 -52.034  1.00 20.92           O  
ATOM    168  CG  HIS A  11      -9.924  73.683 -53.929  1.00 20.92           C  
ATOM    169  CD2 HIS A  11      -9.835  74.969 -53.476  1.00 20.92           C  
ATOM    170  HD2 HIS A  11      -8.985  75.413 -52.979  1.00 20.92           H  
ATOM    171  ND1 HIS A  11     -11.150  73.552 -54.541  1.00 20.92           N  
ATOM    172  HD1 HIS A  11     -11.518  72.717 -54.974  1.00 20.92           H  
ATOM    173  CE1 HIS A  11     -11.790  74.729 -54.442  1.00 20.92           C  
ATOM    174  HE1 HIS A  11     -12.783  74.932 -54.817  1.00 20.92           H  
ATOM    175  NE2 HIS A  11     -11.029  75.620 -53.790  1.00 20.92           N  
ATOM    176  N   SER A  12      -7.907  69.927 -53.580  1.00 19.28           N  
ATOM    177  H   SER A  12      -7.163  70.526 -53.908  1.00 19.28           H  
ATOM    178  CA  SER A  12      -8.518  69.011 -54.561  1.00 19.28           C  
ATOM    179  HA  SER A  12      -9.575  69.273 -54.607  1.00 19.28           H  
ATOM    180  C   SER A  12      -8.462  67.537 -54.165  1.00 19.28           C  
ATOM    181  CB  SER A  12      -7.976  69.227 -55.972  1.00 19.28           C  
ATOM    182  HB2 SER A  12      -7.097  68.602 -56.131  1.00 19.28           H  
ATOM    183  HB3 SER A  12      -7.703  70.273 -56.109  1.00 19.28           H  
ATOM    184  O   SER A  12      -7.449  67.054 -53.674  1.00 19.28           O  
ATOM    185  OG  SER A  12      -8.995  68.899 -56.901  1.00 19.28           O  
ATOM    186  HG  SER A  12      -8.584  68.747 -57.755  1.00 19.28           H  
ATOM    187  N   SER A  13      -9.576  66.843 -54.400  1.00 24.35           N  
ATOM    188  H   SER A  13     -10.333  67.341 -54.845  1.00 24.35           H  
ATOM    189  CA  SER A  13      -9.988  65.675 -53.616  1.00 24.35           C  
ATOM    190  HA  SER A  13      -9.551  65.747 -52.620  1.00 24.35           H  
ATOM    191  C   SER A  13      -9.595  64.311 -54.186  1.00 24.35           C  
ATOM    192  CB  SER A  13     -11.526  65.684 -53.474  1.00 24.35           C  
ATOM    193  HB2 SER A  13     -11.801  65.223 -52.525  1.00 24.35           H  
ATOM    194  HB3 SER A  13     -11.973  65.093 -54.274  1.00 24.35           H  
ATOM    195  O   SER A  13      -9.291  63.409 -53.420  1.00 24.35           O  
ATOM    196  OG  SER A  13     -12.071  66.994 -53.555  1.00 24.35           O  
ATOM    197  HG  SER A  13     -11.792  67.468 -52.768  1.00 24.35           H  
ATOM    198  N   LYS A  14      -9.798  64.115 -55.495  1.00 21.48           N  
ATOM    199  H   LYS A  14      -9.830  64.942 -56.073  1.00 21.48           H  
ATOM    200  CA  LYS A  14     -10.662  62.992 -55.909  1.00 21.48           C  
ATOM    201  HA  LYS A  14     -11.415  62.851 -55.134  1.00 21.48           H  
ATOM    202  C   LYS A  14     -10.038  61.596 -56.006  1.00 21.48           C  
ATOM    203  CB  LYS A  14     -11.414  63.310 -57.208  1.00 21.48           C  
ATOM    204  HB2 LYS A  14     -10.703  63.668 -57.953  1.00 21.48           H  
ATOM    205  HB3 LYS A  14     -11.857  62.384 -57.575  1.00 21.48           H  
ATOM    206  O   LYS A  14     -10.428  60.737 -55.231  1.00 21.48           O  
ATOM    207  CG  LYS A  14     -12.553  64.317 -57.057  1.00 21.48           C  
ATOM    208  HG2 LYS A  14     -12.157  65.281 -56.736  1.00 21.48           H  
ATOM    209  HG3 LYS A  14     -13.275  63.952 -56.327  1.00 21.48           H  
ATOM    210  CD  LYS A  14     -13.221  64.458 -58.427  1.00 21.48           C  
ATOM    211  HD2 LYS A  14     -12.475  64.809 -59.139  1.00 21.48           H  
ATOM    212  HD3 LYS A  14     -13.587  63.487 -58.760  1.00 21.48           H  
ATOM    213  CE  LYS A  14     -14.382  65.446 -58.364  1.00 21.48           C  
ATOM    214  HE2 LYS A  14     -15.208  64.982 -57.826  1.00 21.48           H  
ATOM    215  HE3 LYS A  14     -14.061  66.325 -57.804  1.00 21.48           H  
ATOM    216  NZ  LYS A  14     -14.788  65.834 -59.732  1.00 21.48           N  
ATOM    217  HZ1 LYS A  14     -15.566  66.478 -59.716  1.00 21.48           H  
ATOM    218  HZ2 LYS A  14     -15.060  65.008 -60.246  1.00 21.48           H  
ATOM    219  HZ3 LYS A  14     -14.011  66.248 -60.226  1.00 21.48           H  
ATOM    220  N   GLU A  15      -9.337  61.338 -57.111  1.00 28.07           N  
ATOM    221  H   GLU A  15      -8.915  62.124 -57.585  1.00 28.07           H  
ATOM    222  CA  GLU A  15      -9.744  60.227 -57.997  1.00 28.07           C  
ATOM    223  HA  GLU A  15     -10.834  60.195 -57.984  1.00 28.07           H  
ATOM    224  C   GLU A  15      -9.362  58.799 -57.572  1.00 28.07           C  
ATOM    225  CB  GLU A  15      -9.331  60.526 -59.454  1.00 28.07           C  
ATOM    226  HB2 GLU A  15      -9.061  59.606 -59.971  1.00 28.07           H  
ATOM    227  HB3 GLU A  15      -8.458  61.179 -59.462  1.00 28.07           H  
ATOM    228  O   GLU A  15      -8.509  58.577 -56.720  1.00 28.07           O  
ATOM    229  CG  GLU A  15     -10.481  61.185 -60.229  1.00 28.07           C  
ATOM    230  HG2 GLU A  15     -11.329  60.502 -60.261  1.00 28.07           H  
ATOM    231  HG3 GLU A  15     -10.800  62.083 -59.700  1.00 28.07           H  
ATOM    232  CD  GLU A  15     -10.063  61.574 -61.651  1.00 28.07           C  
ATOM    233  OE1 GLU A  15     -10.487  60.891 -62.608  1.00 28.07           O  
ATOM    234  OE2 GLU A  15      -9.372  62.612 -61.765  1.00 28.07           O  
ATOM    235  N   ASP A  16     -10.055  57.860 -58.229  1.00 25.62           N  
ATOM    236  H   ASP A  16     -10.645  58.216 -58.967  1.00 25.62           H  
ATOM    237  CA  ASP A  16     -10.532  56.571 -57.725  1.00 25.62           C  
ATOM    238  HA  ASP A  16     -10.884  56.726 -56.705  1.00 25.62           H  
ATOM    239  C   ASP A  16      -9.522  55.396 -57.657  1.00 25.62           C  
ATOM    240  CB  ASP A  16     -11.760  56.175 -58.578  1.00 25.62           C  
ATOM    241  HB2 ASP A  16     -11.446  56.027 -59.612  1.00 25.62           H  
ATOM    242  HB3 ASP A  16     -12.153  55.231 -58.200  1.00 25.62           H  
ATOM    243  O   ASP A  16      -8.993  55.087 -56.596  1.00 25.62           O  
ATOM    244  CG  ASP A  16     -12.896  57.195 -58.582  1.00 25.62           C  
ATOM    245  OD1 ASP A  16     -13.822  57.035 -57.760  1.00 25.62           O  
ATOM    246  OD2 ASP A  16     -12.830  58.122 -59.421  1.00 25.62           O  
ATOM    247  N   ALA A  17      -9.386  54.625 -58.750  1.00 24.41           N  
ATOM    248  H   ALA A  17      -9.595  55.116 -59.608  1.00 24.41           H  
ATOM    249  CA  ALA A  17      -9.971  53.271 -58.726  1.00 24.41           C  
ATOM    250  HA  ALA A  17     -10.658  53.223 -57.881  1.00 24.41           H  
ATOM    251  C   ALA A  17      -9.054  52.040 -58.557  1.00 24.41           C  
ATOM    252  CB  ALA A  17     -10.820  53.101 -60.001  1.00 24.41           C  
ATOM    253  HB1 ALA A  17     -10.223  53.325 -60.885  1.00 24.41           H  
ATOM    254  HB2 ALA A  17     -11.189  52.078 -60.065  1.00 24.41           H  
ATOM    255  HB3 ALA A  17     -11.684  53.765 -59.978  1.00 24.41           H  
ATOM    256  O   ALA A  17      -9.305  51.221 -57.679  1.00 24.41           O  
ATOM    257  N   TYR A  18      -8.190  51.761 -59.541  1.00 26.22           N  
ATOM    258  H   TYR A  18      -7.956  52.516 -60.170  1.00 26.22           H  
ATOM    259  CA  TYR A  18      -8.158  50.396 -60.100  1.00 26.22           C  
ATOM    260  HA  TYR A  18      -9.190  50.048 -60.063  1.00 26.22           H  
ATOM    261  C   TYR A  18      -7.369  49.310 -59.343  1.00 26.22           C  
ATOM    262  CB  TYR A  18      -7.785  50.420 -61.592  1.00 26.22           C  
ATOM    263  HB2 TYR A  18      -7.526  49.414 -61.921  1.00 26.22           H  
ATOM    264  HB3 TYR A  18      -6.895  51.035 -61.727  1.00 26.22           H  
ATOM    265  O   TYR A  18      -6.381  49.543 -58.657  1.00 26.22           O  
ATOM    266  CG  TYR A  18      -8.900  50.915 -62.494  1.00 26.22           C  
ATOM    267  CD1 TYR A  18      -9.943  50.047 -62.880  1.00 26.22           C  
ATOM    268  HD1 TYR A  18      -9.950  49.022 -62.540  1.00 26.22           H  
ATOM    269  CD2 TYR A  18      -8.895  52.249 -62.943  1.00 26.22           C  
ATOM    270  HD2 TYR A  18      -8.095  52.914 -62.654  1.00 26.22           H  
ATOM    271  CE1 TYR A  18     -10.982  50.516 -63.708  1.00 26.22           C  
ATOM    272  HE1 TYR A  18     -11.787  49.862 -64.006  1.00 26.22           H  
ATOM    273  CE2 TYR A  18      -9.939  52.725 -63.759  1.00 26.22           C  
ATOM    274  HE2 TYR A  18      -9.939  53.753 -64.089  1.00 26.22           H  
ATOM    275  OH  TYR A  18     -11.988  52.315 -64.936  1.00 26.22           O  
ATOM    276  HH  TYR A  18     -11.899  53.254 -65.112  1.00 26.22           H  
ATOM    277  CZ  TYR A  18     -10.984  51.857 -64.144  1.00 26.22           C  
ATOM    278  N   ASP A  19      -7.835  48.093 -59.636  1.00 31.94           N  
ATOM    279  H   ASP A  19      -8.597  48.108 -60.299  1.00 31.94           H  
ATOM    280  CA  ASP A  19      -7.729  46.775 -58.993  1.00 31.94           C  
ATOM    281  HA  ASP A  19      -8.005  46.851 -57.941  1.00 31.94           H  
ATOM    282  C   ASP A  19      -6.385  46.026 -59.088  1.00 31.94           C  
ATOM    283  CB  ASP A  19      -8.801  45.958 -59.743  1.00 31.94           C  
ATOM    284  HB2 ASP A  19      -9.722  46.539 -59.787  1.00 31.94           H  
ATOM    285  HB3 ASP A  19      -8.472  45.807 -60.771  1.00 31.94           H  
ATOM    286  O   ASP A  19      -6.262  44.917 -58.578  1.00 31.94           O  
ATOM    287  CG  ASP A  19      -9.155  44.607 -59.121  1.00 31.94           C  
ATOM    288  OD1 ASP A  19      -8.912  43.582 -59.798  1.00 31.94           O  
ATOM    289  OD2 ASP A  19      -9.788  44.637 -58.043  1.00 31.94           O  
ATOM    290  N   GLY A  20      -5.395  46.553 -59.813  1.00 22.37           N  
ATOM    291  H   GLY A  20      -5.484  47.515 -60.109  1.00 22.37           H  
ATOM    292  CA  GLY A  20      -4.198  45.767 -60.152  1.00 22.37           C  
ATOM    293  HA2 GLY A  20      -3.557  46.374 -60.791  1.00 22.37           H  
ATOM    294  HA3 GLY A  20      -4.502  44.873 -60.696  1.00 22.37           H  
ATOM    295  C   GLY A  20      -3.400  45.329 -58.908  1.00 22.37           C  
ATOM    296  O   GLY A  20      -3.605  45.837 -57.817  1.00 22.37           O  
ATOM    297  N   VAL A  21      -2.389  44.461 -58.929  1.00 26.76           N  
ATOM    298  H   VAL A  21      -2.037  44.349 -57.989  1.00 26.76           H  
ATOM    299  CA  VAL A  21      -1.928  43.444 -59.886  1.00 26.76           C  
ATOM    300  HA  VAL A  21      -2.776  43.018 -60.422  1.00 26.76           H  
ATOM    301  C   VAL A  21      -1.241  42.330 -59.080  1.00 26.76           C  
ATOM    302  CB  VAL A  21      -0.865  43.968 -60.891  1.00 26.76           C  
ATOM    303  HB  VAL A  21       0.014  44.296 -60.336  1.00 26.76           H  
ATOM    304  O   VAL A  21      -1.571  41.159 -59.209  1.00 26.76           O  
ATOM    305  CG1 VAL A  21      -0.424  42.873 -61.878  1.00 26.76           C  
ATOM    306 HG11 VAL A  21      -1.282  42.540 -62.462  1.00 26.76           H  
ATOM    307 HG12 VAL A  21      -0.005  42.015 -61.352  1.00 26.76           H  
ATOM    308 HG13 VAL A  21       0.339  43.263 -62.551  1.00 26.76           H  
ATOM    309  CG2 VAL A  21      -1.288  45.186 -61.706  1.00 26.76           C  
ATOM    310 HG21 VAL A  21      -0.514  45.441 -62.430  1.00 26.76           H  
ATOM    311 HG22 VAL A  21      -2.218  44.976 -62.234  1.00 26.76           H  
ATOM    312 HG23 VAL A  21      -1.416  46.041 -61.043  1.00 26.76           H  
ATOM    313  N   THR A  22      -0.185  42.690 -58.343  1.00 23.45           N  
ATOM    314  H   THR A  22      -0.031  43.673 -58.169  1.00 23.45           H  
ATOM    315  CA  THR A  22       0.916  41.779 -57.975  1.00 23.45           C  
ATOM    316  HA  THR A  22       0.919  40.927 -58.655  1.00 23.45           H  
ATOM    317  C   THR A  22       0.718  41.220 -56.549  1.00 23.45           C  
ATOM    318  CB  THR A  22       2.256  42.520 -58.142  1.00 23.45           C  
ATOM    319  HB  THR A  22       3.054  41.780 -58.088  1.00 23.45           H  
ATOM    320  O   THR A  22      -0.297  41.491 -55.928  1.00 23.45           O  
ATOM    321  CG2 THR A  22       2.461  43.269 -59.460  1.00 23.45           C  
ATOM    322 HG21 THR A  22       2.092  42.665 -60.289  1.00 23.45           H  
ATOM    323 HG22 THR A  22       1.952  44.232 -59.436  1.00 23.45           H  
ATOM    324 HG23 THR A  22       3.526  43.446 -59.608  1.00 23.45           H  
ATOM    325  OG1 THR A  22       2.404  43.485 -57.129  1.00 23.45           O  
ATOM    326  HG1 THR A  22       3.192  44.001 -57.317  1.00 23.45           H  
ATOM    327  N   SER A  23       1.581  40.446 -55.880  1.00 23.23           N  
ATOM    328  H   SER A  23       1.220  40.246 -54.958  1.00 23.23           H  
ATOM    329  CA  SER A  23       2.771  39.676 -56.254  1.00 23.23           C  
ATOM    330  HA  SER A  23       2.728  39.439 -57.318  1.00 23.23           H  
ATOM    331  C   SER A  23       2.807  38.337 -55.480  1.00 23.23           C  
ATOM    332  CB  SER A  23       4.076  40.450 -55.978  1.00 23.23           C  
ATOM    333  HB2 SER A  23       4.079  41.427 -56.461  1.00 23.23           H  
ATOM    334  HB3 SER A  23       4.182  40.631 -54.909  1.00 23.23           H  
ATOM    335  O   SER A  23       2.479  37.296 -56.037  1.00 23.23           O  
ATOM    336  OG  SER A  23       5.168  39.694 -56.456  1.00 23.23           O  
ATOM    337  HG  SER A  23       5.978  40.002 -56.044  1.00 23.23           H  
ATOM    338  N   GLU A  24       3.276  38.320 -54.223  1.00 24.81           N  
ATOM    339  H   GLU A  24       3.332  39.206 -53.742  1.00 24.81           H  
ATOM    340  CA  GLU A  24       4.338  37.360 -53.867  1.00 24.81           C  
ATOM    341  HA  GLU A  24       4.519  36.738 -54.744  1.00 24.81           H  
ATOM    342  C   GLU A  24       4.067  36.348 -52.722  1.00 24.81           C  
ATOM    343  CB  GLU A  24       5.638  38.166 -53.611  1.00 24.81           C  
ATOM    344  HB2 GLU A  24       5.909  38.124 -52.557  1.00 24.81           H  
ATOM    345  HB3 GLU A  24       5.487  39.222 -53.837  1.00 24.81           H  
ATOM    346  O   GLU A  24       2.960  36.145 -52.230  1.00 24.81           O  
ATOM    347  CG  GLU A  24       6.800  37.651 -54.474  1.00 24.81           C  
ATOM    348  HG2 GLU A  24       6.889  36.577 -54.310  1.00 24.81           H  
ATOM    349  HG3 GLU A  24       6.571  37.795 -55.529  1.00 24.81           H  
ATOM    350  CD  GLU A  24       8.146  38.307 -54.146  1.00 24.81           C  
ATOM    351  OE1 GLU A  24       9.163  37.732 -54.588  1.00 24.81           O  
ATOM    352  OE2 GLU A  24       8.150  39.328 -53.425  1.00 24.81           O  
ATOM    353  N   ASN A  25       5.170  35.707 -52.320  1.00 26.90           N  
ATOM    354  H   ASN A  25       6.006  36.096 -52.734  1.00 26.90           H  
ATOM    355  CA  ASN A  25       5.418  34.409 -51.688  1.00 26.90           C  
ATOM    356  HA  ASN A  25       4.995  33.647 -52.343  1.00 26.90           H  
ATOM    357  C   ASN A  25       4.851  34.115 -50.290  1.00 26.90           C  
ATOM    358  CB  ASN A  25       6.955  34.236 -51.672  1.00 26.90           C  
ATOM    359  HB2 ASN A  25       7.237  33.314 -51.162  1.00 26.90           H  
ATOM    360  HB3 ASN A  25       7.409  35.067 -51.132  1.00 26.90           H  
ATOM    361  O   ASN A  25       5.386  33.237 -49.611  1.00 26.90           O  
ATOM    362  CG  ASN A  25       7.555  34.135 -53.055  1.00 26.90           C  
ATOM    363  ND2 ASN A  25       8.739  34.660 -53.252  1.00 26.90           N  
ATOM    364 HD21 ASN A  25       9.023  34.771 -54.215  1.00 26.90           H  
ATOM    365 HD22 ASN A  25       9.178  35.239 -52.550  1.00 26.90           H  
ATOM    366  OD1 ASN A  25       6.954  33.591 -53.966  1.00 26.90           O  
ATOM    367  N   MET A  26       3.753  34.721 -49.840  1.00 23.79           N  
ATOM    368  H   MET A  26       3.291  35.399 -50.428  1.00 23.79           H  
ATOM    369  CA  MET A  26       3.167  34.338 -48.539  1.00 23.79           C  
ATOM    370  HA  MET A  26       3.972  34.315 -47.805  1.00 23.79           H  
ATOM    371  C   MET A  26       2.548  32.924 -48.533  1.00 23.79           C  
ATOM    372  CB  MET A  26       2.147  35.369 -48.047  1.00 23.79           C  
ATOM    373  HB2 MET A  26       1.297  35.396 -48.730  1.00 23.79           H  
ATOM    374  HB3 MET A  26       1.786  35.064 -47.065  1.00 23.79           H  
ATOM    375  O   MET A  26       1.754  32.601 -47.659  1.00 23.79           O  
ATOM    376  CG  MET A  26       2.716  36.777 -47.908  1.00 23.79           C  
ATOM    377  HG2 MET A  26       2.905  37.189 -48.899  1.00 23.79           H  
ATOM    378  HG3 MET A  26       3.655  36.734 -47.357  1.00 23.79           H  
ATOM    379  SD  MET A  26       1.575  37.866 -47.019  1.00 23.79           S  
ATOM    380  CE  MET A  26       2.436  39.443 -47.221  1.00 23.79           C  
ATOM    381  HE1 MET A  26       2.527  39.677 -48.282  1.00 23.79           H  
ATOM    382  HE2 MET A  26       1.868  40.232 -46.727  1.00 23.79           H  
ATOM    383  HE3 MET A  26       3.428  39.380 -46.775  1.00 23.79           H  
ATOM    384  N   ARG A  27       2.858  32.061 -49.512  1.00 27.17           N  
ATOM    385  H   ARG A  27       3.576  32.347 -50.162  1.00 27.17           H  
ATOM    386  CA  ARG A  27       2.288  30.713 -49.600  1.00 27.17           C  
ATOM    387  HA  ARG A  27       1.203  30.777 -49.683  1.00 27.17           H  
ATOM    388  C   ARG A  27       2.554  29.903 -48.354  1.00 27.17           C  
ATOM    389  CB  ARG A  27       2.880  29.916 -50.768  1.00 27.17           C  
ATOM    390  HB2 ARG A  27       3.935  30.157 -50.898  1.00 27.17           H  
ATOM    391  HB3 ARG A  27       2.806  28.855 -50.530  1.00 27.17           H  
ATOM    392  O   ARG A  27       1.629  29.352 -47.771  1.00 27.17           O  
ATOM    393  CG  ARG A  27       2.130  30.142 -52.073  1.00 27.17           C  
ATOM    394  HG2 ARG A  27       1.057  30.068 -51.898  1.00 27.17           H  
ATOM    395  HG3 ARG A  27       2.369  31.126 -52.477  1.00 27.17           H  
ATOM    396  CD  ARG A  27       2.557  29.041 -53.042  1.00 27.17           C  
ATOM    397  HD2 ARG A  27       3.625  29.137 -53.237  1.00 27.17           H  
ATOM    398  HD3 ARG A  27       2.365  28.071 -52.583  1.00 27.17           H  
ATOM    399  NE  ARG A  27       1.815  29.132 -54.304  1.00 27.17           N  
ATOM    400  HE  ARG A  27       1.225  29.943 -54.428  1.00 27.17           H  
ATOM    401  NH1 ARG A  27       2.625  27.200 -55.241  1.00 27.17           N  
ATOM    402 HH11 ARG A  27       3.173  27.039 -54.408  1.00 27.17           H  
ATOM    403 HH12 ARG A  27       2.665  26.554 -56.016  1.00 27.17           H  
ATOM    404  NH2 ARG A  27       1.181  28.472 -56.380  1.00 27.17           N  
ATOM    405 HH21 ARG A  27       1.233  27.821 -57.151  1.00 27.17           H  
ATOM    406 HH22 ARG A  27       0.610  29.300 -56.464  1.00 27.17           H  
ATOM    407  CZ  ARG A  27       1.877  28.269 -55.298  1.00 27.17           C  
ATOM    408  N   ASN A  28       3.836  29.723 -48.047  1.00 24.17           N  
ATOM    409  H   ASN A  28       4.530  30.281 -48.525  1.00 24.17           H  
ATOM    410  CA  ASN A  28       4.266  28.608 -47.224  1.00 24.17           C  
ATOM    411  HA  ASN A  28       3.534  27.811 -47.355  1.00 24.17           H  
ATOM    412  C   ASN A  28       4.175  28.996 -45.751  1.00 24.17           C  
ATOM    413  CB  ASN A  28       5.628  28.070 -47.712  1.00 24.17           C  
ATOM    414  HB2 ASN A  28       5.784  28.344 -48.756  1.00 24.17           H  
ATOM    415  HB3 ASN A  28       6.438  28.511 -47.132  1.00 24.17           H  
ATOM    416  O   ASN A  28       5.138  28.864 -45.000  1.00 24.17           O  
ATOM    417  CG  ASN A  28       5.713  26.551 -47.660  1.00 24.17           C  
ATOM    418  ND2 ASN A  28       6.861  26.001 -47.344  1.00 24.17           N  
ATOM    419 HD21 ASN A  28       7.636  26.573 -47.041  1.00 24.17           H  
ATOM    420 HD22 ASN A  28       6.871  24.992 -47.304  1.00 24.17           H  
ATOM    421  OD1 ASN A  28       4.774  25.837 -47.968  1.00 24.17           O  
ATOM    422  N   GLY A  29       2.993  29.458 -45.335  1.00 25.82           N  
ATOM    423  H   GLY A  29       2.281  29.597 -46.037  1.00 25.82           H  
ATOM    424  CA  GLY A  29       2.506  29.211 -43.992  1.00 25.82           C  
ATOM    425  HA2 GLY A  29       1.520  29.658 -43.859  1.00 25.82           H  
ATOM    426  HA3 GLY A  29       3.197  29.612 -43.250  1.00 25.82           H  
ATOM    427  C   GLY A  29       2.399  27.704 -43.839  1.00 25.82           C  
ATOM    428  O   GLY A  29       1.311  27.138 -43.911  1.00 25.82           O  
ATOM    429  N   LEU A  30       3.563  27.054 -43.717  1.00 27.35           N  
ATOM    430  H   LEU A  30       4.405  27.611 -43.758  1.00 27.35           H  
ATOM    431  CA  LEU A  30       3.676  25.711 -43.214  1.00 27.35           C  
ATOM    432  HA  LEU A  30       3.188  25.012 -43.893  1.00 27.35           H  
ATOM    433  C   LEU A  30       2.911  25.770 -41.914  1.00 27.35           C  
ATOM    434  CB  LEU A  30       5.147  25.306 -42.995  1.00 27.35           C  
ATOM    435  HB2 LEU A  30       5.651  26.106 -42.452  1.00 27.35           H  
ATOM    436  HB3 LEU A  30       5.180  24.414 -42.369  1.00 27.35           H  
ATOM    437  O   LEU A  30       3.333  26.391 -40.937  1.00 27.35           O  
ATOM    438  CG  LEU A  30       5.908  25.021 -44.298  1.00 27.35           C  
ATOM    439  HG  LEU A  30       5.758  25.865 -44.972  1.00 27.35           H  
ATOM    440  CD1 LEU A  30       7.405  24.891 -44.020  1.00 27.35           C  
ATOM    441 HD11 LEU A  30       7.777  25.818 -43.583  1.00 27.35           H  
ATOM    442 HD12 LEU A  30       7.579  24.075 -43.318  1.00 27.35           H  
ATOM    443 HD13 LEU A  30       7.947  24.692 -44.945  1.00 27.35           H  
ATOM    444  CD2 LEU A  30       5.435  23.733 -44.981  1.00 27.35           C  
ATOM    445 HD21 LEU A  30       5.502  22.897 -44.285  1.00 27.35           H  
ATOM    446 HD22 LEU A  30       6.051  23.522 -45.855  1.00 27.35           H  
ATOM    447 HD23 LEU A  30       4.403  23.845 -45.314  1.00 27.35           H  
ATOM    448  N   VAL A  31       1.748  25.140 -41.961  1.00 27.93           N  
ATOM    449  H   VAL A  31       1.402  24.877 -42.873  1.00 27.93           H  
ATOM    450  CA  VAL A  31       1.153  24.496 -40.820  1.00 27.93           C  
ATOM    451  HA  VAL A  31       0.968  25.234 -40.039  1.00 27.93           H  
ATOM    452  C   VAL A  31       2.218  23.527 -40.310  1.00 27.93           C  
ATOM    453  CB  VAL A  31      -0.191  23.833 -41.203  1.00 27.93           C  
ATOM    454  HB  VAL A  31      -0.550  23.265 -40.345  1.00 27.93           H  
ATOM    455  O   VAL A  31       2.154  22.321 -40.516  1.00 27.93           O  
ATOM    456  CG1 VAL A  31      -1.237  24.914 -41.518  1.00 27.93           C  
ATOM    457 HG11 VAL A  31      -2.212  24.452 -41.678  1.00 27.93           H  
ATOM    458 HG12 VAL A  31      -1.313  25.609 -40.681  1.00 27.93           H  
ATOM    459 HG13 VAL A  31      -0.954  25.469 -42.412  1.00 27.93           H  
ATOM    460  CG2 VAL A  31      -0.143  22.905 -42.432  1.00 27.93           C  
ATOM    461 HG21 VAL A  31      -1.139  22.501 -42.614  1.00 27.93           H  
ATOM    462 HG22 VAL A  31       0.182  23.444 -43.322  1.00 27.93           H  
ATOM    463 HG23 VAL A  31       0.521  22.058 -42.260  1.00 27.93           H  
ATOM    464  N   ASN A  32       3.219  24.054 -39.602  1.00 28.64           N  
ATOM    465  H   ASN A  32       3.312  25.059 -39.614  1.00 28.64           H  
ATOM    466  CA  ASN A  32       3.742  23.368 -38.444  1.00 28.64           C  
ATOM    467  HA  ASN A  32       4.038  22.351 -38.703  1.00 28.64           H  
ATOM    468  C   ASN A  32       2.536  23.298 -37.514  1.00 28.64           C  
ATOM    469  CB  ASN A  32       4.953  24.113 -37.858  1.00 28.64           C  
ATOM    470  HB2 ASN A  32       4.727  25.176 -37.777  1.00 28.64           H  
ATOM    471  HB3 ASN A  32       5.145  23.737 -36.853  1.00 28.64           H  
ATOM    472  O   ASN A  32       2.350  24.110 -36.614  1.00 28.64           O  
ATOM    473  CG  ASN A  32       6.228  23.922 -38.663  1.00 28.64           C  
ATOM    474  ND2 ASN A  32       7.227  24.733 -38.410  1.00 28.64           N  
ATOM    475 HD21 ASN A  32       8.084  24.555 -38.914  1.00 28.64           H  
ATOM    476 HD22 ASN A  32       7.147  25.404 -37.660  1.00 28.64           H  
ATOM    477  OD1 ASN A  32       6.365  23.053 -39.509  1.00 28.64           O  
ATOM    478  N   SER A  33       1.629  22.378 -37.852  1.00 28.05           N  
ATOM    479  H   SER A  33       1.793  21.871 -38.710  1.00 28.05           H  
ATOM    480  CA  SER A  33       0.720  21.775 -36.924  1.00 28.05           C  
ATOM    481  HA  SER A  33       0.057  22.518 -36.482  1.00 28.05           H  
ATOM    482  C   SER A  33       1.671  21.235 -35.891  1.00 28.05           C  
ATOM    483  CB  SER A  33      -0.087  20.658 -37.597  1.00 28.05           C  
ATOM    484  HB2 SER A  33       0.588  19.929 -38.045  1.00 28.05           H  
ATOM    485  HB3 SER A  33      -0.698  20.156 -36.847  1.00 28.05           H  
ATOM    486  O   SER A  33       2.315  20.208 -36.107  1.00 28.05           O  
ATOM    487  OG  SER A  33      -0.924  21.197 -38.603  1.00 28.05           O  
ATOM    488  HG  SER A  33      -1.428  21.922 -38.226  1.00 28.05           H  
ATOM    489  N   GLU A  34       1.846  22.026 -34.838  1.00 30.05           N  
ATOM    490  H   GLU A  34       1.501  22.974 -34.889  1.00 30.05           H  
ATOM    491  CA  GLU A  34       2.405  21.598 -33.583  1.00 30.05           C  
ATOM    492  HA  GLU A  34       3.421  21.234 -33.736  1.00 30.05           H  
ATOM    493  C   GLU A  34       1.478  20.459 -33.182  1.00 30.05           C  
ATOM    494  CB  GLU A  34       2.422  22.779 -32.590  1.00 30.05           C  
ATOM    495  HB2 GLU A  34       2.500  23.713 -33.147  1.00 30.05           H  
ATOM    496  HB3 GLU A  34       1.480  22.829 -32.045  1.00 30.05           H  
ATOM    497  O   GLU A  34       0.430  20.643 -32.559  1.00 30.05           O  
ATOM    498  CG  GLU A  34       3.579  22.712 -31.582  1.00 30.05           C  
ATOM    499  HG2 GLU A  34       3.198  22.989 -30.600  1.00 30.05           H  
ATOM    500  HG3 GLU A  34       3.958  21.693 -31.510  1.00 30.05           H  
ATOM    501  CD  GLU A  34       4.695  23.693 -31.971  1.00 30.05           C  
ATOM    502  OE1 GLU A  34       4.535  24.895 -31.662  1.00 30.05           O  
ATOM    503  OE2 GLU A  34       5.671  23.240 -32.609  1.00 30.05           O  
ATOM    504  N   VAL A  35       1.788  19.264 -33.685  1.00 30.23           N  
ATOM    505  H   VAL A  35       2.532  19.222 -34.367  1.00 30.23           H  
ATOM    506  CA  VAL A  35       1.283  18.038 -33.130  1.00 30.23           C  
ATOM    507  HA  VAL A  35       0.198  18.095 -33.038  1.00 30.23           H  
ATOM    508  C   VAL A  35       1.921  18.078 -31.762  1.00 30.23           C  
ATOM    509  CB  VAL A  35       1.657  16.787 -33.950  1.00 30.23           C  
ATOM    510  HB  VAL A  35       2.732  16.611 -33.912  1.00 30.23           H  
ATOM    511  O   VAL A  35       3.058  17.644 -31.578  1.00 30.23           O  
ATOM    512  CG1 VAL A  35       0.921  15.584 -33.363  1.00 30.23           C  
ATOM    513 HG11 VAL A  35       1.079  15.543 -32.285  1.00 30.23           H  
ATOM    514 HG12 VAL A  35       1.284  14.663 -33.820  1.00 30.23           H  
ATOM    515 HG13 VAL A  35      -0.151  15.671 -33.541  1.00 30.23           H  
ATOM    516  CG2 VAL A  35       1.231  16.888 -35.420  1.00 30.23           C  
ATOM    517 HG21 VAL A  35       1.811  17.664 -35.919  1.00 30.23           H  
ATOM    518 HG22 VAL A  35       1.420  15.942 -35.928  1.00 30.23           H  
ATOM    519 HG23 VAL A  35       0.171  17.134 -35.489  1.00 30.23           H  
ATOM    520  N   HIS A  36       1.198  18.698 -30.829  1.00 31.61           N  
ATOM    521  H   HIS A  36       0.415  19.249 -31.153  1.00 31.61           H  
ATOM    522  CA  HIS A  36       1.348  18.519 -29.405  1.00 31.61           C  
ATOM    523  HA  HIS A  36       2.385  18.707 -29.128  1.00 31.61           H  
ATOM    524  C   HIS A  36       1.054  17.034 -29.185  1.00 31.61           C  
ATOM    525  CB  HIS A  36       0.443  19.501 -28.624  1.00 31.61           C  
ATOM    526  HB2 HIS A  36      -0.237  18.955 -27.969  1.00 31.61           H  
ATOM    527  HB3 HIS A  36      -0.176  20.070 -29.317  1.00 31.61           H  
ATOM    528  O   HIS A  36       0.020  16.622 -28.670  1.00 31.61           O  
ATOM    529  CG  HIS A  36       1.210  20.476 -27.762  1.00 31.61           C  
ATOM    530  CD2 HIS A  36       1.753  21.669 -28.163  1.00 31.61           C  
ATOM    531  HD2 HIS A  36       1.720  22.073 -29.164  1.00 31.61           H  
ATOM    532  ND1 HIS A  36       1.458  20.372 -26.410  1.00 31.61           N  
ATOM    533  HD1 HIS A  36       1.153  19.678 -25.743  1.00 31.61           H  
ATOM    534  CE1 HIS A  36       2.130  21.461 -26.015  1.00 31.61           C  
ATOM    535  HE1 HIS A  36       2.437  21.654 -24.997  1.00 31.61           H  
ATOM    536  NE2 HIS A  36       2.330  22.288 -27.049  1.00 31.61           N  
ATOM    537  N   ASN A  37       2.018  16.214 -29.598  1.00 30.76           N  
ATOM    538  H   ASN A  37       2.761  16.652 -30.123  1.00 30.76           H  
ATOM    539  CA  ASN A  37       2.318  14.905 -29.079  1.00 30.76           C  
ATOM    540  HA  ASN A  37       1.417  14.294 -29.044  1.00 30.76           H  
ATOM    541  C   ASN A  37       2.831  15.114 -27.651  1.00 30.76           C  
ATOM    542  CB  ASN A  37       3.397  14.229 -29.950  1.00 30.76           C  
ATOM    543  HB2 ASN A  37       3.745  13.326 -29.448  1.00 30.76           H  
ATOM    544  HB3 ASN A  37       4.249  14.902 -30.043  1.00 30.76           H  
ATOM    545  O   ASN A  37       3.835  14.528 -27.256  1.00 30.76           O  
ATOM    546  CG  ASN A  37       2.952  13.787 -31.324  1.00 30.76           C  
ATOM    547  ND2 ASN A  37       3.825  13.878 -32.300  1.00 30.76           N  
ATOM    548 HD21 ASN A  37       4.715  14.326 -32.139  1.00 30.76           H  
ATOM    549 HD22 ASN A  37       3.501  13.594 -33.213  1.00 30.76           H  
ATOM    550  OD1 ASN A  37       1.853  13.309 -31.539  1.00 30.76           O  
ATOM    551  N   GLU A  38       2.151  15.928 -26.840  1.00 32.40           N  
ATOM    552  H   GLU A  38       1.325  16.373 -27.214  1.00 32.40           H  
ATOM    553  CA  GLU A  38       2.078  15.578 -25.443  1.00 32.40           C  
ATOM    554  HA  GLU A  38       3.072  15.346 -25.061  1.00 32.40           H  
ATOM    555  C   GLU A  38       1.273  14.282 -25.436  1.00 32.40           C  
ATOM    556  CB  GLU A  38       1.502  16.707 -24.578  1.00 32.40           C  
ATOM    557  HB2 GLU A  38       0.723  17.241 -25.120  1.00 32.40           H  
ATOM    558  HB3 GLU A  38       1.070  16.273 -23.676  1.00 32.40           H  
ATOM    559  O   GLU A  38       0.069  14.240 -25.190  1.00 32.40           O  
ATOM    560  CG  GLU A  38       2.619  17.670 -24.150  1.00 32.40           C  
ATOM    561  HG2 GLU A  38       3.048  18.139 -25.035  1.00 32.40           H  
ATOM    562  HG3 GLU A  38       3.407  17.108 -23.649  1.00 32.40           H  
ATOM    563  CD  GLU A  38       2.070  18.741 -23.206  1.00 32.40           C  
ATOM    564  OE1 GLU A  38       2.201  18.574 -21.974  1.00 32.40           O  
ATOM    565  OE2 GLU A  38       1.474  19.703 -23.734  1.00 32.40           O  
ATOM    566  N   ASP A  39       1.998  13.188 -25.690  1.00 32.97           N  
ATOM    567  H   ASP A  39       2.928  13.354 -26.046  1.00 32.97           H  
ATOM    568  CA  ASP A  39       1.783  11.885 -25.090  1.00 32.97           C  
ATOM    569  HA  ASP A  39       0.755  11.579 -25.284  1.00 32.97           H  
ATOM    570  C   ASP A  39       1.961  12.109 -23.578  1.00 32.97           C  
ATOM    571  CB  ASP A  39       2.737  10.850 -25.732  1.00 32.97           C  
ATOM    572  HB2 ASP A  39       2.923  11.149 -26.764  1.00 32.97           H  
ATOM    573  HB3 ASP A  39       3.702  10.854 -25.225  1.00 32.97           H  
ATOM    574  O   ASP A  39       2.855  11.599 -22.911  1.00 32.97           O  
ATOM    575  CG  ASP A  39       2.168   9.419 -25.765  1.00 32.97           C  
ATOM    576  OD1 ASP A  39       1.817   8.851 -24.703  1.00 32.97           O  
ATOM    577  OD2 ASP A  39       2.043   8.835 -26.865  1.00 32.97           O  
ATOM    578  N   GLY A  40       1.080  12.950 -23.026  1.00 32.09           N  
ATOM    579  H   GLY A  40       0.436  13.386 -23.669  1.00 32.09           H  
ATOM    580  CA  GLY A  40       0.875  13.261 -21.629  1.00 32.09           C  
ATOM    581  HA2 GLY A  40       0.218  14.125 -21.534  1.00 32.09           H  
ATOM    582  HA3 GLY A  40       1.835  13.480 -21.161  1.00 32.09           H  
ATOM    583  C   GLY A  40       0.239  12.063 -20.943  1.00 32.09           C  
ATOM    584  O   GLY A  40      -0.527  12.205 -20.002  1.00 32.09           O  
ATOM    585  N   ARG A  41       0.637  10.856 -21.352  1.00 31.97           N  
ATOM    586  H   ARG A  41       1.256  10.855 -22.150  1.00 31.97           H  
ATOM    587  CA  ARG A  41       0.806   9.723 -20.460  1.00 31.97           C  
ATOM    588  HA  ARG A  41      -0.080   9.631 -19.832  1.00 31.97           H  
ATOM    589  C   ARG A  41       1.994   9.964 -19.520  1.00 31.97           C  
ATOM    590  CB  ARG A  41       1.004   8.435 -21.262  1.00 31.97           C  
ATOM    591  HB2 ARG A  41       1.940   8.509 -21.815  1.00 31.97           H  
ATOM    592  HB3 ARG A  41       1.092   7.608 -20.557  1.00 31.97           H  
ATOM    593  O   ARG A  41       2.625   9.010 -19.071  1.00 31.97           O  
ATOM    594  CG  ARG A  41      -0.122   8.108 -22.247  1.00 31.97           C  
ATOM    595  HG2 ARG A  41      -0.135   8.830 -23.064  1.00 31.97           H  
ATOM    596  HG3 ARG A  41      -1.084   8.120 -21.736  1.00 31.97           H  
ATOM    597  CD  ARG A  41       0.168   6.702 -22.777  1.00 31.97           C  
ATOM    598  HD2 ARG A  41       1.213   6.659 -23.083  1.00 31.97           H  
ATOM    599  HD3 ARG A  41       0.042   5.990 -21.962  1.00 31.97           H  
ATOM    600  NE  ARG A  41      -0.716   6.313 -23.891  1.00 31.97           N  
ATOM    601  HE  ARG A  41      -1.693   6.169 -23.680  1.00 31.97           H  
ATOM    602  NH1 ARG A  41       0.895   6.348 -25.520  1.00 31.97           N  
ATOM    603 HH11 ARG A  41       1.365   7.074 -24.998  1.00 31.97           H  
ATOM    604 HH12 ARG A  41       1.118   6.460 -26.499  1.00 31.97           H  
ATOM    605  NH2 ARG A  41      -1.146   5.619 -26.020  1.00 31.97           N  
ATOM    606 HH21 ARG A  41      -0.812   5.521 -26.968  1.00 31.97           H  
ATOM    607 HH22 ARG A  41      -2.116   5.461 -25.789  1.00 31.97           H  
ATOM    608  CZ  ARG A  41      -0.317   6.093 -25.132  1.00 31.97           C  
ATOM    609  N   ASN A  42       2.218  11.212 -19.096  1.00 32.92           N  
ATOM    610  H   ASN A  42       1.722  11.947 -19.578  1.00 32.92           H  
ATOM    611  CA  ASN A  42       2.442  11.482 -17.687  1.00 32.92           C  
ATOM    612  HA  ASN A  42       3.309  10.918 -17.343  1.00 32.92           H  
ATOM    613  C   ASN A  42       1.204  10.960 -16.948  1.00 32.92           C  
ATOM    614  CB  ASN A  42       2.713  12.982 -17.478  1.00 32.92           C  
ATOM    615  HB2 ASN A  42       3.422  13.319 -18.234  1.00 32.92           H  
ATOM    616  HB3 ASN A  42       1.794  13.558 -17.587  1.00 32.92           H  
ATOM    617  O   ASN A  42       0.332  11.698 -16.501  1.00 32.92           O  
ATOM    618  CG  ASN A  42       3.309  13.265 -16.108  1.00 32.92           C  
ATOM    619  ND2 ASN A  42       4.215  14.209 -16.021  1.00 32.92           N  
ATOM    620 HD21 ASN A  42       4.551  14.390 -15.086  1.00 32.92           H  
ATOM    621 HD22 ASN A  42       4.439  14.786 -16.819  1.00 32.92           H  
ATOM    622  OD1 ASN A  42       3.031  12.622 -15.114  1.00 32.92           O  
ATOM    623  N   GLY A  43       1.076   9.631 -16.907  1.00 32.57           N  
ATOM    624  H   GLY A  43       1.805   9.092 -17.351  1.00 32.57           H  
ATOM    625  CA  GLY A  43       0.376   9.016 -15.821  1.00 32.57           C  
ATOM    626  HA2 GLY A  43       0.493   7.932 -15.840  1.00 32.57           H  
ATOM    627  HA3 GLY A  43      -0.676   9.301 -15.820  1.00 32.57           H  
ATOM    628  C   GLY A  43       1.096   9.588 -14.628  1.00 32.57           C  
ATOM    629  O   GLY A  43       2.275   9.283 -14.446  1.00 32.57           O  
ATOM    630  N   ASP A  44       0.398  10.462 -13.906  1.00 30.61           N  
ATOM    631  H   ASP A  44      -0.398  10.908 -14.338  1.00 30.61           H  
ATOM    632  CA  ASP A  44       0.674  10.778 -12.523  1.00 30.61           C  
ATOM    633  HA  ASP A  44       1.642  11.271 -12.431  1.00 30.61           H  
ATOM    634  C   ASP A  44       0.713   9.421 -11.808  1.00 30.61           C  
ATOM    635  CB  ASP A  44      -0.426  11.689 -11.938  1.00 30.61           C  
ATOM    636  HB2 ASP A  44      -1.403  11.312 -12.239  1.00 30.61           H  
ATOM    637  HB3 ASP A  44      -0.377  11.621 -10.851  1.00 30.61           H  
ATOM    638  O   ASP A  44      -0.234   8.993 -11.140  1.00 30.61           O  
ATOM    639  CG  ASP A  44      -0.311  13.176 -12.290  1.00 30.61           C  
ATOM    640  OD1 ASP A  44       0.709  13.780 -11.892  1.00 30.61           O  
ATOM    641  OD2 ASP A  44      -1.310  13.718 -12.819  1.00 30.61           O  
ATOM    642  N   VAL A  45       1.834   8.709 -11.957  1.00 35.27           N  
ATOM    643  H   VAL A  45       2.462   9.051 -12.670  1.00 35.27           H  
ATOM    644  CA  VAL A  45       2.447   7.949 -10.896  1.00 35.27           C  
ATOM    645  HA  VAL A  45       1.779   7.163 -10.544  1.00 35.27           H  
ATOM    646  C   VAL A  45       2.592   9.029  -9.862  1.00 35.27           C  
ATOM    647  CB  VAL A  45       3.815   7.360 -11.299  1.00 35.27           C  
ATOM    648  HB  VAL A  45       4.503   8.156 -11.584  1.00 35.27           H  
ATOM    649  O   VAL A  45       3.560   9.788  -9.882  1.00 35.27           O  
ATOM    650  CG1 VAL A  45       4.420   6.574 -10.126  1.00 35.27           C  
ATOM    651 HG11 VAL A  45       5.385   6.161 -10.421  1.00 35.27           H  
ATOM    652 HG12 VAL A  45       4.580   7.237  -9.277  1.00 35.27           H  
ATOM    653 HG13 VAL A  45       3.753   5.764  -9.830  1.00 35.27           H  
ATOM    654  CG2 VAL A  45       3.686   6.408 -12.494  1.00 35.27           C  
ATOM    655 HG21 VAL A  45       2.986   5.606 -12.261  1.00 35.27           H  
ATOM    656 HG22 VAL A  45       3.330   6.957 -13.366  1.00 35.27           H  
ATOM    657 HG23 VAL A  45       4.662   5.986 -12.734  1.00 35.27           H  
ATOM    658  N   SER A  46       1.524   9.193  -9.073  1.00 31.83           N  
ATOM    659  H   SER A  46       0.705   8.638  -9.277  1.00 31.83           H  
ATOM    660  CA  SER A  46       1.518  10.085  -7.939  1.00 31.83           C  
ATOM    661  HA  SER A  46       1.470  11.124  -8.264  1.00 31.83           H  
ATOM    662  C   SER A  46       2.848   9.786  -7.299  1.00 31.83           C  
ATOM    663  CB  SER A  46       0.354   9.762  -7.001  1.00 31.83           C  
ATOM    664  HB2 SER A  46       0.448  10.347  -6.086  1.00 31.83           H  
ATOM    665  HB3 SER A  46       0.376   8.701  -6.751  1.00 31.83           H  
ATOM    666  O   SER A  46       3.131   8.609  -7.035  1.00 31.83           O  
ATOM    667  OG  SER A  46      -0.873  10.076  -7.636  1.00 31.83           O  
ATOM    668  HG  SER A  46      -0.734  10.048  -8.586  1.00 31.83           H  
ATOM    669  N   GLN A  47       3.702  10.811  -7.221  1.00 31.80           N  
ATOM    670  H   GLN A  47       3.436  11.690  -7.641  1.00 31.80           H  
ATOM    671  CA  GLN A  47       4.974  10.752  -6.524  1.00 31.80           C  
ATOM    672  HA  GLN A  47       5.500   9.844  -6.822  1.00 31.80           H  
ATOM    673  C   GLN A  47       4.609  10.650  -5.057  1.00 31.80           C  
ATOM    674  CB  GLN A  47       5.843  11.962  -6.866  1.00 31.80           C  
ATOM    675  HB2 GLN A  47       5.387  12.870  -6.471  1.00 31.80           H  
ATOM    676  HB3 GLN A  47       5.906  12.054  -7.951  1.00 31.80           H  
ATOM    677  O   GLN A  47       4.707  11.568  -4.256  1.00 31.80           O  
ATOM    678  CG  GLN A  47       7.260  11.803  -6.301  1.00 31.80           C  
ATOM    679  HG2 GLN A  47       7.220  11.649  -5.223  1.00 31.80           H  
ATOM    680  HG3 GLN A  47       7.742  10.939  -6.760  1.00 31.80           H  
ATOM    681  CD  GLN A  47       8.091  13.045  -6.579  1.00 31.80           C  
ATOM    682  NE2 GLN A  47       8.475  13.289  -7.813  1.00 31.80           N  
ATOM    683 HE21 GLN A  47       9.009  14.135  -7.944  1.00 31.80           H  
ATOM    684 HE22 GLN A  47       8.216  12.673  -8.571  1.00 31.80           H  
ATOM    685  OE1 GLN A  47       8.396  13.830  -5.700  1.00 31.80           O  
ATOM    686  N   PHE A  48       4.013   9.518  -4.771  1.00 33.00           N  
ATOM    687  H   PHE A  48       3.938   8.857  -5.530  1.00 33.00           H  
ATOM    688  CA  PHE A  48       3.777   8.971  -3.504  1.00 33.00           C  
ATOM    689  HA  PHE A  48       3.080   9.591  -2.940  1.00 33.00           H  
ATOM    690  C   PHE A  48       5.158   8.974  -2.894  1.00 33.00           C  
ATOM    691  CB  PHE A  48       3.221   7.587  -3.816  1.00 33.00           C  
ATOM    692  HB2 PHE A  48       3.370   6.981  -2.923  1.00 33.00           H  
ATOM    693  HB3 PHE A  48       3.832   7.110  -4.582  1.00 33.00           H  
ATOM    694  O   PHE A  48       6.039   8.323  -3.476  1.00 33.00           O  
ATOM    695  CG  PHE A  48       1.759   7.510  -4.242  1.00 33.00           C  
ATOM    696  CD1 PHE A  48       0.797   8.461  -3.839  1.00 33.00           C  
ATOM    697  HD1 PHE A  48       1.099   9.373  -3.346  1.00 33.00           H  
ATOM    698  CD2 PHE A  48       1.330   6.396  -4.978  1.00 33.00           C  
ATOM    699  HD2 PHE A  48       2.056   5.670  -5.312  1.00 33.00           H  
ATOM    700  CE1 PHE A  48      -0.577   8.226  -4.024  1.00 33.00           C  
ATOM    701  HE1 PHE A  48      -1.299   8.952  -3.681  1.00 33.00           H  
ATOM    702  CE2 PHE A  48      -0.038   6.202  -5.242  1.00 33.00           C  
ATOM    703  HE2 PHE A  48      -0.359   5.334  -5.800  1.00 33.00           H  
ATOM    704  CZ  PHE A  48      -0.996   7.094  -4.733  1.00 33.00           C  
ATOM    705  HZ  PHE A  48      -2.046   6.925  -4.922  1.00 33.00           H  
ATOM    706  N   PRO A  49       5.413   9.838  -1.889  1.00 32.31           N  
ATOM    707  CA  PRO A  49       6.708   9.873  -1.256  1.00 32.31           C  
ATOM    708  HA  PRO A  49       7.444  10.325  -1.920  1.00 32.31           H  
ATOM    709  C   PRO A  49       7.058   8.426  -0.978  1.00 32.31           C  
ATOM    710  CB  PRO A  49       6.550  10.723   0.013  1.00 32.31           C  
ATOM    711  HB2 PRO A  49       7.073  10.293   0.867  1.00 32.31           H  
ATOM    712  HB3 PRO A  49       6.919  11.730  -0.185  1.00 32.31           H  
ATOM    713  O   PRO A  49       6.344   7.739  -0.243  1.00 32.31           O  
ATOM    714  CG  PRO A  49       5.039  10.773   0.241  1.00 32.31           C  
ATOM    715  HG2 PRO A  49       4.735  11.677   0.769  1.00 32.31           H  
ATOM    716  HG3 PRO A  49       4.710   9.880   0.773  1.00 32.31           H  
ATOM    717  CD  PRO A  49       4.517  10.746  -1.187  1.00 32.31           C  
ATOM    718  HD2 PRO A  49       3.468  10.450  -1.188  1.00 32.31           H  
ATOM    719  HD3 PRO A  49       4.607  11.740  -1.625  1.00 32.31           H  
ATOM    720  N   TYR A  50       8.106   7.950  -1.653  1.00 34.12           N  
ATOM    721  H   TYR A  50       8.547   8.537  -2.347  1.00 34.12           H  
ATOM    722  CA  TYR A  50       8.736   6.699  -1.308  1.00 34.12           C  
ATOM    723  HA  TYR A  50       7.973   5.923  -1.261  1.00 34.12           H  
ATOM    724  C   TYR A  50       9.308   6.968   0.078  1.00 34.12           C  
ATOM    725  CB  TYR A  50       9.796   6.281  -2.342  1.00 34.12           C  
ATOM    726  HB2 TYR A  50      10.626   5.806  -1.818  1.00 34.12           H  
ATOM    727  HB3 TYR A  50      10.204   7.163  -2.835  1.00 34.12           H  
ATOM    728  O   TYR A  50      10.459   7.367   0.225  1.00 34.12           O  
ATOM    729  CG  TYR A  50       9.308   5.291  -3.386  1.00 34.12           C  
ATOM    730  CD1 TYR A  50       9.458   3.909  -3.155  1.00 34.12           C  
ATOM    731  HD1 TYR A  50       9.901   3.563  -2.233  1.00 34.12           H  
ATOM    732  CD2 TYR A  50       8.736   5.741  -4.592  1.00 34.12           C  
ATOM    733  HD2 TYR A  50       8.599   6.799  -4.760  1.00 34.12           H  
ATOM    734  CE1 TYR A  50       9.047   2.978  -4.127  1.00 34.12           C  
ATOM    735  HE1 TYR A  50       9.157   1.921  -3.937  1.00 34.12           H  
ATOM    736  CE2 TYR A  50       8.336   4.813  -5.575  1.00 34.12           C  
ATOM    737  HE2 TYR A  50       7.897   5.153  -6.502  1.00 34.12           H  
ATOM    738  OH  TYR A  50       8.103   2.518  -6.273  1.00 34.12           O  
ATOM    739  HH  TYR A  50       8.244   1.637  -5.919  1.00 34.12           H  
ATOM    740  CZ  TYR A  50       8.494   3.430  -5.344  1.00 34.12           C  
ATOM    741  N   VAL A  51       8.460   6.877   1.102  1.00 36.85           N  
ATOM    742  H   VAL A  51       7.483   6.728   0.894  1.00 36.85           H  
ATOM    743  CA  VAL A  51       8.899   6.842   2.477  1.00 36.85           C  
ATOM    744  HA  VAL A  51       9.594   7.663   2.657  1.00 36.85           H  
ATOM    745  C   VAL A  51       9.648   5.532   2.531  1.00 36.85           C  
ATOM    746  CB  VAL A  51       7.747   6.944   3.491  1.00 36.85           C  
ATOM    747  HB  VAL A  51       7.072   6.097   3.375  1.00 36.85           H  
ATOM    748  O   VAL A  51       9.059   4.452   2.601  1.00 36.85           O  
ATOM    749  CG1 VAL A  51       8.320   6.956   4.914  1.00 36.85           C  
ATOM    750 HG11 VAL A  51       9.034   7.771   5.028  1.00 36.85           H  
ATOM    751 HG12 VAL A  51       7.514   7.085   5.636  1.00 36.85           H  
ATOM    752 HG13 VAL A  51       8.820   6.009   5.119  1.00 36.85           H  
ATOM    753  CG2 VAL A  51       6.939   8.235   3.304  1.00 36.85           C  
ATOM    754 HG21 VAL A  51       6.443   8.226   2.333  1.00 36.85           H  
ATOM    755 HG22 VAL A  51       7.596   9.102   3.364  1.00 36.85           H  
ATOM    756 HG23 VAL A  51       6.172   8.307   4.075  1.00 36.85           H  
ATOM    757  N   GLU A  52      10.962   5.630   2.360  1.00 39.19           N  
ATOM    758  H   GLU A  52      11.346   6.525   2.091  1.00 39.19           H  
ATOM    759  CA  GLU A  52      11.881   4.555   2.648  1.00 39.19           C  
ATOM    760  HA  GLU A  52      11.557   3.660   2.117  1.00 39.19           H  
ATOM    761  C   GLU A  52      11.763   4.324   4.143  1.00 39.19           C  
ATOM    762  CB  GLU A  52      13.304   4.882   2.195  1.00 39.19           C  
ATOM    763  HB2 GLU A  52      13.296   5.114   1.130  1.00 39.19           H  
ATOM    764  HB3 GLU A  52      13.682   5.744   2.745  1.00 39.19           H  
ATOM    765  O   GLU A  52      12.427   4.915   4.988  1.00 39.19           O  
ATOM    766  CG  GLU A  52      14.192   3.655   2.437  1.00 39.19           C  
ATOM    767  HG2 GLU A  52      13.762   2.802   1.914  1.00 39.19           H  
ATOM    768  HG3 GLU A  52      14.209   3.411   3.499  1.00 39.19           H  
ATOM    769  CD  GLU A  52      15.625   3.894   1.964  1.00 39.19           C  
ATOM    770  OE1 GLU A  52      16.100   3.053   1.170  1.00 39.19           O  
ATOM    771  OE2 GLU A  52      16.233   4.876   2.440  1.00 39.19           O  
ATOM    772  N   PHE A  53      10.781   3.508   4.465  1.00 45.10           N  
ATOM    773  H   PHE A  53      10.123   3.285   3.731  1.00 45.10           H  
ATOM    774  CA  PHE A  53      10.468   3.089   5.794  1.00 45.10           C  
ATOM    775  HA  PHE A  53      10.274   3.946   6.440  1.00 45.10           H  
ATOM    776  C   PHE A  53      11.672   2.327   6.308  1.00 45.10           C  
ATOM    777  CB  PHE A  53       9.230   2.215   5.631  1.00 45.10           C  
ATOM    778  HB2 PHE A  53       9.198   1.483   6.437  1.00 45.10           H  
ATOM    779  HB3 PHE A  53       9.322   1.643   4.708  1.00 45.10           H  
ATOM    780  O   PHE A  53      11.814   1.151   6.013  1.00 45.10           O  
ATOM    781  CG  PHE A  53       7.937   2.981   5.620  1.00 45.10           C  
ATOM    782  CD1 PHE A  53       7.611   3.796   6.712  1.00 45.10           C  
ATOM    783  HD1 PHE A  53       8.250   3.838   7.581  1.00 45.10           H  
ATOM    784  CD2 PHE A  53       7.117   2.969   4.481  1.00 45.10           C  
ATOM    785  HD2 PHE A  53       7.383   2.388   3.611  1.00 45.10           H  
ATOM    786  CE1 PHE A  53       6.517   4.657   6.623  1.00 45.10           C  
ATOM    787  HE1 PHE A  53       6.374   5.368   7.422  1.00 45.10           H  
ATOM    788  CE2 PHE A  53       5.980   3.784   4.424  1.00 45.10           C  
ATOM    789  HE2 PHE A  53       5.358   3.796   3.541  1.00 45.10           H  
ATOM    790  CZ  PHE A  53       5.700   4.657   5.480  1.00 45.10           C  
ATOM    791  HZ  PHE A  53       4.879   5.354   5.394  1.00 45.10           H  
ATOM    792  N   THR A  54      12.603   2.954   7.004  1.00 48.36           N  
ATOM    793  H   THR A  54      12.545   3.954   7.132  1.00 48.36           H  
ATOM    794  CA  THR A  54      13.722   2.217   7.585  1.00 48.36           C  
ATOM    795  HA  THR A  54      14.252   1.699   6.786  1.00 48.36           H  
ATOM    796  C   THR A  54      13.108   1.177   8.530  1.00 48.36           C  
ATOM    797  CB  THR A  54      14.718   3.169   8.256  1.00 48.36           C  
ATOM    798  HB  THR A  54      15.538   2.588   8.678  1.00 48.36           H  
ATOM    799  O   THR A  54      12.280   1.504   9.377  1.00 48.36           O  
ATOM    800  CG2 THR A  54      15.289   4.184   7.264  1.00 48.36           C  
ATOM    801 HG21 THR A  54      15.727   3.666   6.411  1.00 48.36           H  
ATOM    802 HG22 THR A  54      14.511   4.855   6.900  1.00 48.36           H  
ATOM    803 HG23 THR A  54      16.068   4.774   7.746  1.00 48.36           H  
ATOM    804  OG1 THR A  54      14.089   3.889   9.280  1.00 48.36           O  
ATOM    805  HG1 THR A  54      14.411   4.793   9.262  1.00 48.36           H  
ATOM    806  N   GLY A  55      13.380  -0.113   8.301  1.00 53.04           N  
ATOM    807  H   GLY A  55      14.026  -0.321   7.553  1.00 53.04           H  
ATOM    808  CA  GLY A  55      12.558  -1.234   8.800  1.00 53.04           C  
ATOM    809  HA2 GLY A  55      13.065  -2.167   8.554  1.00 53.04           H  
ATOM    810  HA3 GLY A  55      11.604  -1.230   8.273  1.00 53.04           H  
ATOM    811  C   GLY A  55      12.263  -1.262  10.311  1.00 53.04           C  
ATOM    812  O   GLY A  55      11.383  -1.998  10.750  1.00 53.04           O  
ATOM    813  N   ARG A  56      12.959  -0.451  11.122  1.00 60.91           N  
ATOM    814  H   ARG A  56      13.547   0.237  10.675  1.00 60.91           H  
ATOM    815  CA  ARG A  56      12.690  -0.297  12.556  1.00 60.91           C  
ATOM    816  HA  ARG A  56      12.685  -1.283  13.022  1.00 60.91           H  
ATOM    817  C   ARG A  56      11.311   0.283  12.842  1.00 60.91           C  
ATOM    818  CB  ARG A  56      13.767   0.557  13.233  1.00 60.91           C  
ATOM    819  HB2 ARG A  56      13.436   0.775  14.248  1.00 60.91           H  
ATOM    820  HB3 ARG A  56      13.892   1.503  12.706  1.00 60.91           H  
ATOM    821  O   ARG A  56      10.578  -0.343  13.596  1.00 60.91           O  
ATOM    822  CG  ARG A  56      15.100  -0.197  13.296  1.00 60.91           C  
ATOM    823  HG2 ARG A  56      14.916  -1.226  13.604  1.00 60.91           H  
ATOM    824  HG3 ARG A  56      15.571  -0.199  12.313  1.00 60.91           H  
ATOM    825  CD  ARG A  56      16.031   0.454  14.320  1.00 60.91           C  
ATOM    826  HD2 ARG A  56      15.515   0.507  15.279  1.00 60.91           H  
ATOM    827  HD3 ARG A  56      16.248   1.476  14.009  1.00 60.91           H  
ATOM    828  NE  ARG A  56      17.261  -0.343  14.491  1.00 60.91           N  
ATOM    829  HE  ARG A  56      17.153  -1.225  14.972  1.00 60.91           H  
ATOM    830  NH1 ARG A  56      18.754   1.102  13.506  1.00 60.91           N  
ATOM    831 HH11 ARG A  56      18.007   1.768  13.366  1.00 60.91           H  
ATOM    832 HH12 ARG A  56      19.697   1.333  13.227  1.00 60.91           H  
ATOM    833  NH2 ARG A  56      19.471  -0.852  14.308  1.00 60.91           N  
ATOM    834 HH21 ARG A  56      20.405  -0.609  14.013  1.00 60.91           H  
ATOM    835 HH22 ARG A  56      19.308  -1.734  14.773  1.00 60.91           H  
ATOM    836  CZ  ARG A  56      18.483  -0.026  14.102  1.00 60.91           C  
ATOM    837  N   ASP A  57      10.913   1.371  12.192  1.00 63.94           N  
ATOM    838  H   ASP A  57      11.559   1.819  11.558  1.00 63.94           H  
ATOM    839  CA  ASP A  57       9.672   2.096  12.530  1.00 63.94           C  
ATOM    840  HA  ASP A  57       9.328   1.764  13.509  1.00 63.94           H  
ATOM    841  C   ASP A  57       8.527   1.794  11.566  1.00 63.94           C  
ATOM    842  CB  ASP A  57       9.954   3.595  12.666  1.00 63.94           C  
ATOM    843  HB2 ASP A  57       9.038   4.116  12.946  1.00 63.94           H  
ATOM    844  HB3 ASP A  57      10.296   3.984  11.707  1.00 63.94           H  
ATOM    845  O   ASP A  57       7.571   2.555  11.430  1.00 63.94           O  
ATOM    846  CG  ASP A  57      11.005   3.861  13.744  1.00 63.94           C  
ATOM    847  OD1 ASP A  57      10.971   3.151  14.776  1.00 63.94           O  
ATOM    848  OD2 ASP A  57      11.874   4.721  13.494  1.00 63.94           O  
ATOM    849  N   SER A  58       8.615   0.666  10.869  1.00 67.70           N  
ATOM    850  H   SER A  58       9.388   0.039  11.043  1.00 67.70           H  
ATOM    851  CA  SER A  58       7.638   0.281   9.868  1.00 67.70           C  
ATOM    852  HA  SER A  58       6.709   0.820  10.050  1.00 67.70           H  
ATOM    853  C   SER A  58       7.315  -1.196   9.909  1.00 67.70           C  
ATOM    854  CB  SER A  58       8.133   0.669   8.492  1.00 67.70           C  
ATOM    855  HB2 SER A  58       8.258   1.752   8.463  1.00 67.70           H  
ATOM    856  HB3 SER A  58       7.393   0.375   7.748  1.00 67.70           H  
ATOM    857  O   SER A  58       8.135  -2.036  10.277  1.00 67.70           O  
ATOM    858  OG  SER A  58       9.376   0.039   8.230  1.00 67.70           O  
ATOM    859  HG  SER A  58      10.021   0.429   8.825  1.00 67.70           H  
ATOM    860  N   VAL A  59       6.088  -1.495   9.518  1.00 71.31           N  
ATOM    861  H   VAL A  59       5.488  -0.735   9.230  1.00 71.31           H  
ATOM    862  CA  VAL A  59       5.610  -2.843   9.252  1.00 71.31           C  
ATOM    863  HA  VAL A  59       6.339  -3.563   9.626  1.00 71.31           H  
ATOM    864  C   VAL A  59       5.515  -3.046   7.752  1.00 71.31           C  
ATOM    865  CB  VAL A  59       4.282  -3.136   9.972  1.00 71.31           C  
ATOM    866  HB  VAL A  59       3.980  -4.154   9.729  1.00 71.31           H  
ATOM    867  O   VAL A  59       5.388  -2.095   6.975  1.00 71.31           O  
ATOM    868  CG1 VAL A  59       4.488  -3.051  11.485  1.00 71.31           C  
ATOM    869 HG11 VAL A  59       4.687  -2.016  11.763  1.00 71.31           H  
ATOM    870 HG12 VAL A  59       3.579  -3.376  11.991  1.00 71.31           H  
ATOM    871 HG13 VAL A  59       5.313  -3.695  11.789  1.00 71.31           H  
ATOM    872  CG2 VAL A  59       3.146  -2.185   9.574  1.00 71.31           C  
ATOM    873 HG21 VAL A  59       2.245  -2.467  10.118  1.00 71.31           H  
ATOM    874 HG22 VAL A  59       2.944  -2.277   8.507  1.00 71.31           H  
ATOM    875 HG23 VAL A  59       3.394  -1.153   9.820  1.00 71.31           H  
ATOM    876  N   THR A  60       5.591  -4.296   7.319  1.00 72.71           N  
ATOM    877  H   THR A  60       5.606  -5.057   7.983  1.00 72.71           H  
ATOM    878  CA  THR A  60       5.267  -4.647   5.940  1.00 72.71           C  
ATOM    879  HA  THR A  60       5.900  -4.069   5.267  1.00 72.71           H  
ATOM    880  C   THR A  60       3.815  -4.272   5.655  1.00 72.71           C  
ATOM    881  CB  THR A  60       5.528  -6.136   5.678  1.00 72.71           C  
ATOM    882  HB  THR A  60       5.078  -6.425   4.728  1.00 72.71           H  
ATOM    883  O   THR A  60       2.924  -4.455   6.479  1.00 72.71           O  
ATOM    884  CG2 THR A  60       7.028  -6.420   5.635  1.00 72.71           C  
ATOM    885 HG21 THR A  60       7.503  -5.792   4.881  1.00 72.71           H  
ATOM    886 HG22 THR A  60       7.483  -6.228   6.607  1.00 72.71           H  
ATOM    887 HG23 THR A  60       7.189  -7.463   5.362  1.00 72.71           H  
ATOM    888  OG1 THR A  60       4.994  -6.915   6.719  1.00 72.71           O  
ATOM    889  HG1 THR A  60       5.064  -7.843   6.481  1.00 72.71           H  
ATOM    890  N   CYS A  61       3.566  -3.681   4.490  1.00 69.10           N  
ATOM    891  H   CYS A  61       4.330  -3.511   3.852  1.00 69.10           H  
ATOM    892  CA  CYS A  61       2.225  -3.281   4.093  1.00 69.10           C  
ATOM    893  HA  CYS A  61       1.833  -2.606   4.854  1.00 69.10           H  
ATOM    894  C   CYS A  61       1.325  -4.515   3.981  1.00 69.10           C  
ATOM    895  CB  CYS A  61       2.336  -2.564   2.746  1.00 69.10           C  
ATOM    896  HB2 CYS A  61       2.919  -1.653   2.878  1.00 69.10           H  
ATOM    897  HB3 CYS A  61       2.869  -3.214   2.051  1.00 69.10           H  
ATOM    898  O   CYS A  61       1.616  -5.343   3.131  1.00 69.10           O  
ATOM    899  SG  CYS A  61       0.697  -2.202   2.052  1.00 69.10           S  
ATOM    900  HG  CYS A  61       0.281  -1.388   3.026  1.00 69.10           H  
ATOM    901  N   PRO A  62       0.211  -4.653   4.717  1.00 68.59           N  
ATOM    902  CA  PRO A  62      -0.602  -5.868   4.642  1.00 68.59           C  
ATOM    903  HA  PRO A  62       0.015  -6.728   4.902  1.00 68.59           H  
ATOM    904  C   PRO A  62      -1.210  -6.086   3.254  1.00 68.59           C  
ATOM    905  CB  PRO A  62      -1.706  -5.701   5.688  1.00 68.59           C  
ATOM    906  HB2 PRO A  62      -2.622  -5.341   5.219  1.00 68.59           H  
ATOM    907  HB3 PRO A  62      -1.901  -6.635   6.217  1.00 68.59           H  
ATOM    908  O   PRO A  62      -1.409  -7.217   2.834  1.00 68.59           O  
ATOM    909  CG  PRO A  62      -1.175  -4.627   6.629  1.00 68.59           C  
ATOM    910  HG2 PRO A  62      -1.977  -4.054   7.094  1.00 68.59           H  
ATOM    911  HG3 PRO A  62      -0.556  -5.094   7.394  1.00 68.59           H  
ATOM    912  CD  PRO A  62      -0.298  -3.761   5.739  1.00 68.59           C  
ATOM    913  HD2 PRO A  62       0.500  -3.322   6.338  1.00 68.59           H  
ATOM    914  HD3 PRO A  62      -0.914  -2.991   5.274  1.00 68.59           H  
ATOM    915  N   THR A  63      -1.478  -5.001   2.522  1.00 65.82           N  
ATOM    916  H   THR A  63      -1.367  -4.094   2.954  1.00 65.82           H  
ATOM    917  CA  THR A  63      -2.089  -5.055   1.189  1.00 65.82           C  
ATOM    918  HA  THR A  63      -2.980  -5.682   1.232  1.00 65.82           H  
ATOM    919  C   THR A  63      -1.155  -5.651   0.141  1.00 65.82           C  
ATOM    920  CB  THR A  63      -2.493  -3.645   0.741  1.00 65.82           C  
ATOM    921  HB  THR A  63      -1.587  -3.058   0.587  1.00 65.82           H  
ATOM    922  O   THR A  63      -1.623  -6.296  -0.787  1.00 65.82           O  
ATOM    923  CG2 THR A  63      -3.309  -3.626  -0.546  1.00 65.82           C  
ATOM    924 HG21 THR A  63      -3.589  -2.602  -0.795  1.00 65.82           H  
ATOM    925 HG22 THR A  63      -2.718  -4.036  -1.365  1.00 65.82           H  
ATOM    926 HG23 THR A  63      -4.204  -4.236  -0.429  1.00 65.82           H  
ATOM    927  OG1 THR A  63      -3.258  -3.005   1.737  1.00 65.82           O  
ATOM    928  HG1 THR A  63      -4.183  -3.129   1.510  1.00 65.82           H  
ATOM    929  N   CYS A  64       0.154  -5.417   0.249  1.00 69.93           N  
ATOM    930  H   CYS A  64       0.497  -4.928   1.064  1.00 69.93           H  
ATOM    931  CA  CYS A  64       1.114  -5.858  -0.764  1.00 69.93           C  
ATOM    932  HA  CYS A  64       0.634  -6.589  -1.416  1.00 69.93           H  
ATOM    933  C   CYS A  64       2.348  -6.586  -0.205  1.00 69.93           C  
ATOM    934  CB  CYS A  64       1.484  -4.651  -1.634  1.00 69.93           C  
ATOM    935  HB2 CYS A  64       0.576  -4.150  -1.967  1.00 69.93           H  
ATOM    936  HB3 CYS A  64       1.997  -5.012  -2.525  1.00 69.93           H  
ATOM    937  O   CYS A  64       3.245  -6.862  -0.993  1.00 69.93           O  
ATOM    938  SG  CYS A  64       2.572  -3.526  -0.718  1.00 69.93           S  
ATOM    939  HG  CYS A  64       2.866  -2.746  -1.762  1.00 69.93           H  
ATOM    940  N   GLN A  65       2.415  -6.857   1.116  1.00 73.30           N  
ATOM    941  H   GLN A  65       1.603  -6.605   1.660  1.00 73.30           H  
ATOM    942  CA  GLN A  65       3.586  -7.275   1.945  1.00 73.30           C  
ATOM    943  HA  GLN A  65       3.563  -6.648   2.837  1.00 73.30           H  
ATOM    944  C   GLN A  65       4.883  -6.954   1.262  1.00 73.30           C  
ATOM    945  CB  GLN A  65       3.756  -8.707   2.513  1.00 73.30           C  
ATOM    946  HB2 GLN A  65       3.999  -9.436   1.741  1.00 73.30           H  
ATOM    947  HB3 GLN A  65       4.697  -8.681   3.062  1.00 73.30           H  
ATOM    948  O   GLN A  65       5.534  -7.793   0.647  1.00 73.30           O  
ATOM    949  CG  GLN A  65       2.780  -9.269   3.541  1.00 73.30           C  
ATOM    950  HG2 GLN A  65       3.200  -9.110   4.534  1.00 73.30           H  
ATOM    951  HG3 GLN A  65       1.854  -8.693   3.532  1.00 73.30           H  
ATOM    952  CD  GLN A  65       2.479 -10.763   3.420  1.00 73.30           C  
ATOM    953  NE2 GLN A  65       1.381 -11.218   3.965  1.00 73.30           N  
ATOM    954 HE21 GLN A  65       0.703 -10.596   4.380  1.00 73.30           H  
ATOM    955 HE22 GLN A  65       1.213 -12.208   3.851  1.00 73.30           H  
ATOM    956  OE1 GLN A  65       3.220 -11.578   2.930  1.00 73.30           O  
ATOM    957  N   GLY A  66       5.279  -5.701   1.396  1.00 72.27           N  
ATOM    958  H   GLY A  66       4.701  -5.036   1.891  1.00 72.27           H  
ATOM    959  CA  GLY A  66       6.622  -5.318   1.007  1.00 72.27           C  
ATOM    960  HA2 GLY A  66       7.312  -6.113   1.290  1.00 72.27           H  
ATOM    961  HA3 GLY A  66       6.941  -4.419   1.534  1.00 72.27           H  
ATOM    962  C   GLY A  66       6.797  -5.093  -0.486  1.00 72.27           C  
ATOM    963  O   GLY A  66       7.645  -4.285  -0.841  1.00 72.27           O  
ATOM    964  N   THR A  67       5.988  -5.693  -1.365  1.00 71.53           N  
ATOM    965  H   THR A  67       5.353  -6.404  -1.032  1.00 71.53           H  
ATOM    966  CA  THR A  67       6.188  -5.542  -2.820  1.00 71.53           C  
ATOM    967  HA  THR A  67       7.211  -5.829  -3.066  1.00 71.53           H  
ATOM    968  C   THR A  67       5.988  -4.106  -3.297  1.00 71.53           C  
ATOM    969  CB  THR A  67       5.240  -6.424  -3.635  1.00 71.53           C  
ATOM    970  HB  THR A  67       5.472  -6.290  -4.692  1.00 71.53           H  
ATOM    971  O   THR A  67       6.469  -3.722  -4.361  1.00 71.53           O  
ATOM    972  CG2 THR A  67       5.327  -7.902  -3.310  1.00 71.53           C  
ATOM    973 HG21 THR A  67       6.313  -8.225  -3.643  1.00 71.53           H  
ATOM    974 HG22 THR A  67       4.569  -8.455  -3.866  1.00 71.53           H  
ATOM    975 HG23 THR A  67       5.216  -8.100  -2.244  1.00 71.53           H  
ATOM    976  OG1 THR A  67       3.924  -6.027  -3.414  1.00 71.53           O  
ATOM    977  HG1 THR A  67       3.643  -6.491  -2.622  1.00 71.53           H  
ATOM    978  N   GLY A  68       5.220  -3.310  -2.544  1.00 70.97           N  
ATOM    979  H   GLY A  68       4.850  -3.712  -1.695  1.00 70.97           H  
ATOM    980  CA  GLY A  68       4.870  -1.942  -2.916  1.00 70.97           C  
ATOM    981  HA2 GLY A  68       4.389  -1.439  -2.077  1.00 70.97           H  
ATOM    982  HA3 GLY A  68       5.792  -1.416  -3.161  1.00 70.97           H  
ATOM    983  C   GLY A  68       3.950  -1.857  -4.128  1.00 70.97           C  
ATOM    984  O   GLY A  68       3.485  -0.779  -4.475  1.00 70.97           O  
ATOM    985  N   ARG A  69       3.628  -2.973  -4.770  1.00 70.66           N  
ATOM    986  H   ARG A  69       3.972  -3.851  -4.410  1.00 70.66           H  
ATOM    987  CA  ARG A  69       2.852  -3.019  -5.999  1.00 70.66           C  
ATOM    988  HA  ARG A  69       2.292  -2.093  -6.125  1.00 70.66           H  
ATOM    989  C   ARG A  69       1.793  -4.107  -5.887  1.00 70.66           C  
ATOM    990  CB  ARG A  69       3.815  -3.151  -7.193  1.00 70.66           C  
ATOM    991  HB2 ARG A  69       3.242  -3.409  -8.084  1.00 70.66           H  
ATOM    992  HB3 ARG A  69       4.547  -3.926  -6.966  1.00 70.66           H  
ATOM    993  O   ARG A  69       1.737  -4.858  -4.923  1.00 70.66           O  
ATOM    994  CG  ARG A  69       4.639  -1.887  -7.474  1.00 70.66           C  
ATOM    995  HG2 ARG A  69       3.965  -1.030  -7.455  1.00 70.66           H  
ATOM    996  HG3 ARG A  69       5.385  -1.748  -6.691  1.00 70.66           H  
ATOM    997  CD  ARG A  69       5.332  -1.889  -8.848  1.00 70.66           C  
ATOM    998  HD2 ARG A  69       4.601  -2.182  -9.602  1.00 70.66           H  
ATOM    999  HD3 ARG A  69       5.627  -0.866  -9.081  1.00 70.66           H  
ATOM   1000  NE  ARG A  69       6.508  -2.778  -8.939  1.00 70.66           N  
ATOM   1001  HE  ARG A  69       6.332  -3.728  -9.234  1.00 70.66           H  
ATOM   1002  NH1 ARG A  69       8.203  -1.245  -8.720  1.00 70.66           N  
ATOM   1003 HH11 ARG A  69       7.526  -0.526  -8.509  1.00 70.66           H  
ATOM   1004 HH12 ARG A  69       9.194  -1.048  -8.712  1.00 70.66           H  
ATOM   1005  NH2 ARG A  69       8.701  -3.369  -9.151  1.00 70.66           N  
ATOM   1006 HH21 ARG A  69       8.400  -4.245  -9.552  1.00 70.66           H  
ATOM   1007 HH22 ARG A  69       9.690  -3.171  -9.100  1.00 70.66           H  
ATOM   1008  CZ  ARG A  69       7.793  -2.462  -8.927  1.00 70.66           C  
ATOM   1009  N   ILE A  70       0.859  -4.076  -6.813  1.00 68.29           N  
ATOM   1010  H   ILE A  70       0.944  -3.383  -7.542  1.00 68.29           H  
ATOM   1011  CA  ILE A  70      -0.354  -4.877  -6.804  1.00 68.29           C  
ATOM   1012  HA  ILE A  70      -0.220  -5.736  -6.146  1.00 68.29           H  
ATOM   1013  C   ILE A  70      -0.576  -5.356  -8.238  1.00 68.29           C  
ATOM   1014  CB  ILE A  70      -1.495  -3.997  -6.261  1.00 68.29           C  
ATOM   1015  HB  ILE A  70      -1.297  -2.973  -6.578  1.00 68.29           H  
ATOM   1016  O   ILE A  70      -0.423  -4.537  -9.149  1.00 68.29           O  
ATOM   1017  CG1 ILE A  70      -1.425  -3.972  -4.718  1.00 68.29           C  
ATOM   1018 HG12 ILE A  70      -1.504  -4.974  -4.296  1.00 68.29           H  
ATOM   1019 HG13 ILE A  70      -0.462  -3.560  -4.417  1.00 68.29           H  
ATOM   1020  CG2 ILE A  70      -2.855  -4.338  -6.889  1.00 68.29           C  
ATOM   1021 HG21 ILE A  70      -2.946  -3.807  -7.836  1.00 68.29           H  
ATOM   1022 HG22 ILE A  70      -3.697  -4.021  -6.273  1.00 68.29           H  
ATOM   1023 HG23 ILE A  70      -2.931  -5.393  -7.150  1.00 68.29           H  
ATOM   1024  CD1 ILE A  70      -2.497  -3.070  -4.130  1.00 68.29           C  
ATOM   1025 HD11 ILE A  70      -3.457  -3.586  -4.128  1.00 68.29           H  
ATOM   1026 HD12 ILE A  70      -2.588  -2.196  -4.775  1.00 68.29           H  
ATOM   1027 HD13 ILE A  70      -2.231  -2.772  -3.116  1.00 68.29           H  
ATOM   1028  N   PRO A  71      -0.942  -6.628  -8.475  1.00 65.72           N  
ATOM   1029  CA  PRO A  71      -1.232  -7.110  -9.819  1.00 65.72           C  
ATOM   1030  HA  PRO A  71      -0.350  -6.987 -10.448  1.00 65.72           H  
ATOM   1031  C   PRO A  71      -2.404  -6.316 -10.408  1.00 65.72           C  
ATOM   1032  CB  PRO A  71      -1.566  -8.605  -9.688  1.00 65.72           C  
ATOM   1033  HB2 PRO A  71      -0.963  -9.204 -10.370  1.00 65.72           H  
ATOM   1034  HB3 PRO A  71      -2.624  -8.777  -9.888  1.00 65.72           H  
ATOM   1035  O   PRO A  71      -3.416  -6.097  -9.732  1.00 65.72           O  
ATOM   1036  CG  PRO A  71      -1.267  -8.970  -8.230  1.00 65.72           C  
ATOM   1037  HG2 PRO A  71      -2.034  -9.614  -7.799  1.00 65.72           H  
ATOM   1038  HG3 PRO A  71      -0.307  -9.477  -8.136  1.00 65.72           H  
ATOM   1039  CD  PRO A  71      -1.284  -7.642  -7.494  1.00 65.72           C  
ATOM   1040  HD2 PRO A  71      -0.617  -7.667  -6.632  1.00 65.72           H  
ATOM   1041  HD3 PRO A  71      -2.303  -7.466  -7.151  1.00 65.72           H  
ATOM   1042  N   ARG A  72      -2.295  -5.891 -11.672  1.00 58.11           N  
ATOM   1043  H   ARG A  72      -1.462  -6.139 -12.186  1.00 58.11           H  
ATOM   1044  CA  ARG A  72      -3.428  -5.287 -12.393  1.00 58.11           C  
ATOM   1045  HA  ARG A  72      -3.767  -4.410 -11.841  1.00 58.11           H  
ATOM   1046  C   ARG A  72      -4.604  -6.262 -12.422  1.00 58.11           C  
ATOM   1047  CB  ARG A  72      -3.044  -4.875 -13.822  1.00 58.11           C  
ATOM   1048  HB2 ARG A  72      -3.949  -4.832 -14.427  1.00 58.11           H  
ATOM   1049  HB3 ARG A  72      -2.380  -5.620 -14.261  1.00 58.11           H  
ATOM   1050  O   ARG A  72      -4.415  -7.473 -12.493  1.00 58.11           O  
ATOM   1051  CG  ARG A  72      -2.392  -3.491 -13.861  1.00 58.11           C  
ATOM   1052  HG2 ARG A  72      -3.047  -2.777 -13.361  1.00 58.11           H  
ATOM   1053  HG3 ARG A  72      -1.439  -3.534 -13.335  1.00 58.11           H  
ATOM   1054  CD  ARG A  72      -2.193  -3.028 -15.312  1.00 58.11           C  
ATOM   1055  HD2 ARG A  72      -2.985  -2.332 -15.588  1.00 58.11           H  
ATOM   1056  HD3 ARG A  72      -2.268  -3.890 -15.975  1.00 58.11           H  
ATOM   1057  NE  ARG A  72      -0.870  -2.427 -15.520  1.00 58.11           N  
ATOM   1058  HE  ARG A  72      -0.194  -3.011 -15.991  1.00 58.11           H  
ATOM   1059  NH1 ARG A  72      -1.205  -0.305 -14.719  1.00 58.11           N  
ATOM   1060 HH11 ARG A  72      -0.828   0.608 -14.509  1.00 58.11           H  
ATOM   1061 HH12 ARG A  72      -2.180  -0.527 -14.573  1.00 58.11           H  
ATOM   1062  NH2 ARG A  72       0.828  -0.944 -15.359  1.00 58.11           N  
ATOM   1063 HH21 ARG A  72       1.258  -0.192 -14.839  1.00 58.11           H  
ATOM   1064 HH22 ARG A  72       1.426  -1.675 -15.718  1.00 58.11           H  
ATOM   1065  CZ  ARG A  72      -0.427  -1.229 -15.200  1.00 58.11           C  
ATOM   1066  N   GLY A  73      -5.827  -5.741 -12.334  1.00 57.11           N  
ATOM   1067  H   GLY A  73      -5.936  -4.737 -12.321  1.00 57.11           H  
ATOM   1068  CA  GLY A  73      -7.050  -6.553 -12.297  1.00 57.11           C  
ATOM   1069  HA2 GLY A  73      -6.961  -7.365 -13.018  1.00 57.11           H  
ATOM   1070  HA3 GLY A  73      -7.892  -5.927 -12.591  1.00 57.11           H  
ATOM   1071  C   GLY A  73      -7.373  -7.172 -10.931  1.00 57.11           C  
ATOM   1072  O   GLY A  73      -8.549  -7.294 -10.590  1.00 57.11           O  
ATOM   1073  N   GLN A  74      -6.373  -7.466 -10.092  1.00 51.23           N  
ATOM   1074  H   GLN A  74      -5.420  -7.399 -10.420  1.00 51.23           H  
ATOM   1075  CA  GLN A  74      -6.609  -7.745  -8.669  1.00 51.23           C  
ATOM   1076  HA  GLN A  74      -7.566  -8.255  -8.570  1.00 51.23           H  
ATOM   1077  C   GLN A  74      -6.744  -6.472  -7.841  1.00 51.23           C  
ATOM   1078  CB  GLN A  74      -5.547  -8.674  -8.078  1.00 51.23           C  
ATOM   1079  HB2 GLN A  74      -5.694  -8.741  -7.000  1.00 51.23           H  
ATOM   1080  HB3 GLN A  74      -4.549  -8.279  -8.268  1.00 51.23           H  
ATOM   1081  O   GLN A  74      -7.034  -6.550  -6.657  1.00 51.23           O  
ATOM   1082  CG  GLN A  74      -5.681 -10.082  -8.660  1.00 51.23           C  
ATOM   1083  HG2 GLN A  74      -6.725 -10.393  -8.644  1.00 51.23           H  
ATOM   1084  HG3 GLN A  74      -5.336 -10.087  -9.694  1.00 51.23           H  
ATOM   1085  CD  GLN A  74      -4.862 -11.084  -7.864  1.00 51.23           C  
ATOM   1086  NE2 GLN A  74      -5.449 -11.818  -6.948  1.00 51.23           N  
ATOM   1087 HE21 GLN A  74      -6.429 -11.709  -6.730  1.00 51.23           H  
ATOM   1088 HE22 GLN A  74      -4.857 -12.459  -6.440  1.00 51.23           H  
ATOM   1089  OE1 GLN A  74      -3.671 -11.220  -8.047  1.00 51.23           O  
ATOM   1090  N   GLU A  75      -6.621  -5.298  -8.450  1.00 51.34           N  
ATOM   1091  H   GLU A  75      -6.309  -5.287  -9.410  1.00 51.34           H  
ATOM   1092  CA  GLU A  75      -6.938  -4.026  -7.810  1.00 51.34           C  
ATOM   1093  HA  GLU A  75      -6.207  -3.843  -7.022  1.00 51.34           H  
ATOM   1094  C   GLU A  75      -8.325  -4.070  -7.129  1.00 51.34           C  
ATOM   1095  CB  GLU A  75      -6.766  -2.925  -8.869  1.00 51.34           C  
ATOM   1096  HB2 GLU A  75      -5.770  -3.035  -9.299  1.00 51.34           H  
ATOM   1097  HB3 GLU A  75      -6.800  -1.948  -8.388  1.00 51.34           H  
ATOM   1098  O   GLU A  75      -8.453  -3.764  -5.951  1.00 51.34           O  
ATOM   1099  CG  GLU A  75      -7.792  -2.926 -10.007  1.00 51.34           C  
ATOM   1100  HG2 GLU A  75      -7.950  -3.947 -10.356  1.00 51.34           H  
ATOM   1101  HG3 GLU A  75      -8.743  -2.541  -9.638  1.00 51.34           H  
ATOM   1102  CD  GLU A  75      -7.291  -2.057 -11.164  1.00 51.34           C  
ATOM   1103  OE1 GLU A  75      -7.115  -2.632 -12.263  1.00 51.34           O  
ATOM   1104  OE2 GLU A  75      -7.024  -0.856 -10.931  1.00 51.34           O  
ATOM   1105  N   ASN A  76      -9.351  -4.619  -7.779  1.00 49.54           N  
ATOM   1106  H   ASN A  76      -9.216  -4.892  -8.742  1.00 49.54           H  
ATOM   1107  CA  ASN A  76     -10.671  -4.801  -7.158  1.00 49.54           C  
ATOM   1108  HA  ASN A  76     -11.044  -3.834  -6.821  1.00 49.54           H  
ATOM   1109  C   ASN A  76     -10.672  -5.728  -5.925  1.00 49.54           C  
ATOM   1110  CB  ASN A  76     -11.618  -5.373  -8.221  1.00 49.54           C  
ATOM   1111  HB2 ASN A  76     -12.577  -5.609  -7.759  1.00 49.54           H  
ATOM   1112  HB3 ASN A  76     -11.197  -6.296  -8.620  1.00 49.54           H  
ATOM   1113  O   ASN A  76     -11.558  -5.620  -5.083  1.00 49.54           O  
ATOM   1114  CG  ASN A  76     -11.889  -4.417  -9.360  1.00 49.54           C  
ATOM   1115  ND2 ASN A  76     -12.310  -4.907 -10.497  1.00 49.54           N  
ATOM   1116 HD21 ASN A  76     -12.458  -4.244 -11.245  1.00 49.54           H  
ATOM   1117 HD22 ASN A  76     -12.398  -5.905 -10.623  1.00 49.54           H  
ATOM   1118  OD1 ASN A  76     -11.759  -3.217  -9.245  1.00 49.54           O  
ATOM   1119  N   GLN A  77      -9.719  -6.657  -5.846  1.00 48.97           N  
ATOM   1120  H   GLN A  77      -8.965  -6.609  -6.517  1.00 48.97           H  
ATOM   1121  CA  GLN A  77      -9.549  -7.613  -4.744  1.00 48.97           C  
ATOM   1122  HA  GLN A  77     -10.514  -7.827  -4.284  1.00 48.97           H  
ATOM   1123  C   GLN A  77      -8.625  -7.073  -3.654  1.00 48.97           C  
ATOM   1124  CB  GLN A  77      -8.948  -8.920  -5.279  1.00 48.97           C  
ATOM   1125  HB2 GLN A  77      -7.942  -8.732  -5.655  1.00 48.97           H  
ATOM   1126  HB3 GLN A  77      -8.869  -9.629  -4.455  1.00 48.97           H  
ATOM   1127  O   GLN A  77      -8.587  -7.597  -2.543  1.00 48.97           O  
ATOM   1128  CG  GLN A  77      -9.787  -9.554  -6.394  1.00 48.97           C  
ATOM   1129  HG2 GLN A  77      -9.882  -8.855  -7.225  1.00 48.97           H  
ATOM   1130  HG3 GLN A  77     -10.784  -9.779  -6.015  1.00 48.97           H  
ATOM   1131  CD  GLN A  77      -9.166 -10.835  -6.936  1.00 48.97           C  
ATOM   1132  NE2 GLN A  77      -9.621 -11.308  -8.073  1.00 48.97           N  
ATOM   1133 HE21 GLN A  77     -10.374 -10.847  -8.564  1.00 48.97           H  
ATOM   1134 HE22 GLN A  77      -9.203 -12.169  -8.395  1.00 48.97           H  
ATOM   1135  OE1 GLN A  77      -8.246 -11.421  -6.390  1.00 48.97           O  
ATOM   1136  N   LEU A  78      -7.855  -6.041  -3.979  1.00 48.73           N  
ATOM   1137  H   LEU A  78      -7.939  -5.641  -4.902  1.00 48.73           H  
ATOM   1138  CA  LEU A  78      -6.891  -5.464  -3.079  1.00 48.73           C  
ATOM   1139  HA  LEU A  78      -6.679  -6.183  -2.287  1.00 48.73           H  
ATOM   1140  C   LEU A  78      -7.497  -4.253  -2.416  1.00 48.73           C  
ATOM   1141  CB  LEU A  78      -5.584  -5.202  -3.815  1.00 48.73           C  
ATOM   1142  HB2 LEU A  78      -4.976  -4.565  -3.173  1.00 48.73           H  
ATOM   1143  HB3 LEU A  78      -5.784  -4.702  -4.762  1.00 48.73           H  
ATOM   1144  O   LEU A  78      -8.163  -3.423  -3.025  1.00 48.73           O  
ATOM   1145  CG  LEU A  78      -4.881  -6.557  -4.027  1.00 48.73           C  
ATOM   1146  HG  LEU A  78      -5.617  -7.358  -4.095  1.00 48.73           H  
ATOM   1147  CD1 LEU A  78      -4.047  -6.646  -5.278  1.00 48.73           C  
ATOM   1148 HD11 LEU A  78      -3.082  -6.167  -5.115  1.00 48.73           H  
ATOM   1149 HD12 LEU A  78      -3.867  -7.699  -5.496  1.00 48.73           H  
ATOM   1150 HD13 LEU A  78      -4.602  -6.218  -6.113  1.00 48.73           H  
ATOM   1151  CD2 LEU A  78      -3.949  -6.854  -2.860  1.00 48.73           C  
ATOM   1152 HD21 LEU A  78      -4.511  -6.881  -1.926  1.00 48.73           H  
ATOM   1153 HD22 LEU A  78      -3.172  -6.094  -2.791  1.00 48.73           H  
ATOM   1154 HD23 LEU A  78      -3.481  -7.829  -2.998  1.00 48.73           H  
ATOM   1155  N   VAL A  79      -7.273  -4.182  -1.120  1.00 52.06           N  
ATOM   1156  H   VAL A  79      -6.747  -4.923  -0.680  1.00 52.06           H  
ATOM   1157  CA  VAL A  79      -7.894  -3.191  -0.267  1.00 52.06           C  
ATOM   1158  HA  VAL A  79      -8.640  -2.650  -0.850  1.00 52.06           H  
ATOM   1159  C   VAL A  79      -6.835  -2.177   0.103  1.00 52.06           C  
ATOM   1160  CB  VAL A  79      -8.649  -3.848   0.904  1.00 52.06           C  
ATOM   1161  HB  VAL A  79      -8.537  -3.220   1.788  1.00 52.06           H  
ATOM   1162  O   VAL A  79      -5.835  -2.503   0.747  1.00 52.06           O  
ATOM   1163  CG1 VAL A  79     -10.136  -3.904   0.537  1.00 52.06           C  
ATOM   1164 HG11 VAL A  79     -10.256  -4.360  -0.446  1.00 52.06           H  
ATOM   1165 HG12 VAL A  79     -10.556  -2.898   0.511  1.00 52.06           H  
ATOM   1166 HG13 VAL A  79     -10.699  -4.510   1.248  1.00 52.06           H  
ATOM   1167  CG2 VAL A  79      -8.213  -5.294   1.217  1.00 52.06           C  
ATOM   1168 HG21 VAL A  79      -8.358  -5.945   0.355  1.00 52.06           H  
ATOM   1169 HG22 VAL A  79      -7.167  -5.311   1.524  1.00 52.06           H  
ATOM   1170 HG23 VAL A  79      -8.827  -5.707   2.017  1.00 52.06           H  
ATOM   1171  N   ALA A  80      -7.040  -0.948  -0.367  1.00 52.98           N  
ATOM   1172  H   ALA A  80      -7.907  -0.770  -0.852  1.00 52.98           H  
ATOM   1173  CA  ALA A  80      -6.328   0.192   0.151  1.00 52.98           C  
ATOM   1174  HA  ALA A  80      -5.258   0.007   0.051  1.00 52.98           H  
ATOM   1175  C   ALA A  80      -6.726   0.325   1.606  1.00 52.98           C  
ATOM   1176  CB  ALA A  80      -6.664   1.462  -0.619  1.00 52.98           C  
ATOM   1177  HB1 ALA A  80      -7.672   1.783  -0.358  1.00 52.98           H  
ATOM   1178  HB2 ALA A  80      -5.962   2.251  -0.348  1.00 52.98           H  
ATOM   1179  HB3 ALA A  80      -6.617   1.264  -1.689  1.00 52.98           H  
ATOM   1180  O   ALA A  80      -7.882   0.585   1.927  1.00 52.98           O  
ATOM   1181  N   LEU A  81      -5.761   0.127   2.475  1.00 50.58           N  
ATOM   1182  H   LEU A  81      -4.842  -0.091   2.119  1.00 50.58           H  
ATOM   1183  CA  LEU A  81      -5.875   0.567   3.833  1.00 50.58           C  
ATOM   1184  HA  LEU A  81      -6.862   0.346   4.239  1.00 50.58           H  
ATOM   1185  C   LEU A  81      -5.670   2.083   3.786  1.00 50.58           C  
ATOM   1186  CB  LEU A  81      -4.804  -0.178   4.613  1.00 50.58           C  
ATOM   1187  HB2 LEU A  81      -3.886  -0.150   4.025  1.00 50.58           H  
ATOM   1188  HB3 LEU A  81      -4.608   0.404   5.514  1.00 50.58           H  
ATOM   1189  O   LEU A  81      -4.648   2.570   3.303  1.00 50.58           O  
ATOM   1190  CG  LEU A  81      -5.069  -1.647   4.962  1.00 50.58           C  
ATOM   1191  HG  LEU A  81      -5.366  -2.189   4.064  1.00 50.58           H  
ATOM   1192  CD1 LEU A  81      -3.800  -2.290   5.520  1.00 50.58           C  
ATOM   1193 HD11 LEU A  81      -3.486  -1.780   6.431  1.00 50.58           H  
ATOM   1194 HD12 LEU A  81      -4.004  -3.334   5.756  1.00 50.58           H  
ATOM   1195 HD13 LEU A  81      -3.007  -2.251   4.773  1.00 50.58           H  
ATOM   1196  CD2 LEU A  81      -6.153  -1.779   6.022  1.00 50.58           C  
ATOM   1197 HD21 LEU A  81      -7.108  -1.393   5.663  1.00 50.58           H  
ATOM   1198 HD22 LEU A  81      -6.256  -2.820   6.328  1.00 50.58           H  
ATOM   1199 HD23 LEU A  81      -5.878  -1.233   6.925  1.00 50.58           H  
ATOM   1200  N   ILE A  82      -6.667   2.835   4.228  1.00 54.26           N  
ATOM   1201  H   ILE A  82      -7.526   2.378   4.498  1.00 54.26           H  
ATOM   1202  CA  ILE A  82      -6.558   4.283   4.415  1.00 54.26           C  
ATOM   1203  HA  ILE A  82      -5.525   4.566   4.212  1.00 54.26           H  
ATOM   1204  C   ILE A  82      -6.832   4.631   5.871  1.00 54.26           C  
ATOM   1205  CB  ILE A  82      -7.457   5.096   3.468  1.00 54.26           C  
ATOM   1206  HB  ILE A  82      -7.694   6.041   3.955  1.00 54.26           H  
ATOM   1207  O   ILE A  82      -7.676   3.983   6.504  1.00 54.26           O  
ATOM   1208  CG1 ILE A  82      -8.761   4.361   3.147  1.00 54.26           C  
ATOM   1209 HG12 ILE A  82      -9.185   4.005   4.086  1.00 54.26           H  
ATOM   1210 HG13 ILE A  82      -8.557   3.505   2.504  1.00 54.26           H  
ATOM   1211  CG2 ILE A  82      -6.688   5.422   2.186  1.00 54.26           C  
ATOM   1212 HG21 ILE A  82      -6.473   4.502   1.642  1.00 54.26           H  
ATOM   1213 HG22 ILE A  82      -5.745   5.900   2.451  1.00 54.26           H  
ATOM   1214 HG23 ILE A  82      -7.270   6.094   1.556  1.00 54.26           H  
ATOM   1215  CD1 ILE A  82      -9.778   5.279   2.484  1.00 54.26           C  
ATOM   1216 HD11 ILE A  82      -9.431   5.597   1.501  1.00 54.26           H  
ATOM   1217 HD12 ILE A  82     -10.729   4.751   2.412  1.00 54.26           H  
ATOM   1218 HD13 ILE A  82      -9.909   6.175   3.091  1.00 54.26           H  
ATOM   1219  N   PRO A  83      -6.108   5.624   6.422  1.00 52.60           N  
ATOM   1220  CA  PRO A  83      -6.268   5.987   7.813  1.00 52.60           C  
ATOM   1221  HA  PRO A  83      -6.006   5.093   8.378  1.00 52.60           H  
ATOM   1222  C   PRO A  83      -7.711   6.426   8.093  1.00 52.60           C  
ATOM   1223  CB  PRO A  83      -5.216   7.051   8.130  1.00 52.60           C  
ATOM   1224  HB2 PRO A  83      -5.624   7.862   8.733  1.00 52.60           H  
ATOM   1225  HB3 PRO A  83      -4.381   6.582   8.651  1.00 52.60           H  
ATOM   1226  O   PRO A  83      -8.321   7.058   7.243  1.00 52.60           O  
ATOM   1227  CG  PRO A  83      -4.742   7.555   6.768  1.00 52.60           C  
ATOM   1228  HG2 PRO A  83      -5.298   8.453   6.501  1.00 52.60           H  
ATOM   1229  HG3 PRO A  83      -3.674   7.773   6.775  1.00 52.60           H  
ATOM   1230  CD  PRO A  83      -5.069   6.425   5.793  1.00 52.60           C  
ATOM   1231  HD2 PRO A  83      -5.406   6.840   4.843  1.00 52.60           H  
ATOM   1232  HD3 PRO A  83      -4.182   5.810   5.639  1.00 52.60           H  
ATOM   1233  N   TYR A  84      -8.276   6.150   9.270  1.00 52.72           N  
ATOM   1234  H   TYR A  84      -7.774   5.539   9.898  1.00 52.72           H  
ATOM   1235  CA  TYR A  84      -9.650   6.534   9.624  1.00 52.72           C  
ATOM   1236  HA  TYR A  84     -10.336   6.052   8.927  1.00 52.72           H  
ATOM   1237  C   TYR A  84      -9.856   8.053   9.567  1.00 52.72           C  
ATOM   1238  CB  TYR A  84      -9.987   6.026  11.023  1.00 52.72           C  
ATOM   1239  HB2 TYR A  84      -9.595   5.015  11.127  1.00 52.72           H  
ATOM   1240  HB3 TYR A  84      -9.482   6.641  11.769  1.00 52.72           H  
ATOM   1241  O   TYR A  84     -10.931   8.550   9.239  1.00 52.72           O  
ATOM   1242  CG  TYR A  84     -11.479   5.994  11.301  1.00 52.72           C  
ATOM   1243  CD1 TYR A  84     -12.067   6.941  12.160  1.00 52.72           C  
ATOM   1244  HD1 TYR A  84     -11.455   7.701  12.623  1.00 52.72           H  
ATOM   1245  CD2 TYR A  84     -12.289   5.023  10.681  1.00 52.72           C  
ATOM   1246  HD2 TYR A  84     -11.862   4.335   9.967  1.00 52.72           H  
ATOM   1247  CE1 TYR A  84     -13.450   6.891  12.425  1.00 52.72           C  
ATOM   1248  HE1 TYR A  84     -13.896   7.613  13.094  1.00 52.72           H  
ATOM   1249  CE2 TYR A  84     -13.663   4.950  10.962  1.00 52.72           C  
ATOM   1250  HE2 TYR A  84     -14.282   4.192  10.504  1.00 52.72           H  
ATOM   1251  OH  TYR A  84     -15.577   5.817  12.100  1.00 52.72           O  
ATOM   1252  HH  TYR A  84     -15.845   6.461  12.760  1.00 52.72           H  
ATOM   1253  CZ  TYR A  84     -14.247   5.884  11.838  1.00 52.72           C  
ATOM   1254  N   SER A  85      -8.786   8.790   9.860  1.00 52.84           N  
ATOM   1255  H   SER A  85      -7.930   8.304  10.089  1.00 52.84           H  
ATOM   1256  CA  SER A  85      -8.692  10.245   9.767  1.00 52.84           C  
ATOM   1257  HA  SER A  85      -9.624  10.684  10.122  1.00 52.84           H  
ATOM   1258  C   SER A  85      -8.460  10.758   8.345  1.00 52.84           C  
ATOM   1259  CB  SER A  85      -7.552  10.718  10.671  1.00 52.84           C  
ATOM   1260  HB2 SER A  85      -7.422  11.796  10.574  1.00 52.84           H  
ATOM   1261  HB3 SER A  85      -7.799  10.486  11.707  1.00 52.84           H  
ATOM   1262  O   SER A  85      -8.392  11.973   8.149  1.00 52.84           O  
ATOM   1263  OG  SER A  85      -6.350  10.052  10.320  1.00 52.84           O  
ATOM   1264  HG  SER A  85      -5.637  10.366  10.880  1.00 52.84           H  
ATOM   1265  N   ASP A  86      -8.323   9.875   7.351  1.00 54.02           N  
ATOM   1266  H   ASP A  86      -8.427   8.889   7.542  1.00 54.02           H  
ATOM   1267  CA  ASP A  86      -8.101  10.278   5.972  1.00 54.02           C  
ATOM   1268  HA  ASP A  86      -7.165  10.836   5.939  1.00 54.02           H  
ATOM   1269  C   ASP A  86      -9.242  11.198   5.533  1.00 54.02           C  
ATOM   1270  CB  ASP A  86      -7.951   9.060   5.048  1.00 54.02           C  
ATOM   1271  HB2 ASP A  86      -7.254   8.353   5.497  1.00 54.02           H  
ATOM   1272  HB3 ASP A  86      -8.916   8.567   4.928  1.00 54.02           H  
ATOM   1273  O   ASP A  86     -10.428  10.878   5.635  1.00 54.02           O  
ATOM   1274  CG  ASP A  86      -7.394   9.426   3.678  1.00 54.02           C  
ATOM   1275  OD1 ASP A  86      -8.003  10.265   2.981  1.00 54.02           O  
ATOM   1276  OD2 ASP A  86      -6.359   8.868   3.263  1.00 54.02           O  
ATOM   1277  N   GLN A  87      -8.884  12.372   5.024  1.00 55.66           N  
ATOM   1278  H   GLN A  87      -7.899  12.597   5.012  1.00 55.66           H  
ATOM   1279  CA  GLN A  87      -9.839  13.352   4.519  1.00 55.66           C  
ATOM   1280  HA  GLN A  87     -10.436  13.700   5.362  1.00 55.66           H  
ATOM   1281  C   GLN A  87     -10.799  12.770   3.464  1.00 55.66           C  
ATOM   1282  CB  GLN A  87      -9.065  14.548   3.959  1.00 55.66           C  
ATOM   1283  HB2 GLN A  87      -9.781  15.286   3.598  1.00 55.66           H  
ATOM   1284  HB3 GLN A  87      -8.489  15.000   4.766  1.00 55.66           H  
ATOM   1285  O   GLN A  87     -11.908  13.280   3.292  1.00 55.66           O  
ATOM   1286  CG  GLN A  87      -8.106  14.166   2.814  1.00 55.66           C  
ATOM   1287  HG2 GLN A  87      -7.376  13.436   3.164  1.00 55.66           H  
ATOM   1288  HG3 GLN A  87      -8.665  13.725   1.989  1.00 55.66           H  
ATOM   1289  CD  GLN A  87      -7.346  15.366   2.270  1.00 55.66           C  
ATOM   1290  NE2 GLN A  87      -6.363  15.150   1.426  1.00 55.66           N  
ATOM   1291 HE21 GLN A  87      -5.827  15.965   1.167  1.00 55.66           H  
ATOM   1292 HE22 GLN A  87      -6.030  14.214   1.243  1.00 55.66           H  
ATOM   1293  OE1 GLN A  87      -7.639  16.510   2.564  1.00 55.66           O  
ATOM   1294  N   ARG A  88     -10.393  11.694   2.774  1.00 54.16           N  
ATOM   1295  H   ARG A  88      -9.480  11.322   2.992  1.00 54.16           H  
ATOM   1296  CA  ARG A  88     -11.203  10.935   1.814  1.00 54.16           C  
ATOM   1297  HA  ARG A  88     -11.728  11.631   1.160  1.00 54.16           H  
ATOM   1298  C   ARG A  88     -12.285  10.085   2.488  1.00 54.16           C  
ATOM   1299  CB  ARG A  88     -10.291  10.030   0.964  1.00 54.16           C  
ATOM   1300  HB2 ARG A  88     -10.912   9.479   0.257  1.00 54.16           H  
ATOM   1301  HB3 ARG A  88      -9.817   9.291   1.610  1.00 54.16           H  
ATOM   1302  O   ARG A  88     -13.286   9.793   1.837  1.00 54.16           O  
ATOM   1303  CG  ARG A  88      -9.222  10.796   0.163  1.00 54.16           C  
ATOM   1304  HG2 ARG A  88      -9.729  11.411  -0.581  1.00 54.16           H  
ATOM   1305  HG3 ARG A  88      -8.641  11.456   0.806  1.00 54.16           H  
ATOM   1306  CD  ARG A  88      -8.266   9.843  -0.565  1.00 54.16           C  
ATOM   1307  HD2 ARG A  88      -8.846   9.064  -1.059  1.00 54.16           H  
ATOM   1308  HD3 ARG A  88      -7.732  10.411  -1.328  1.00 54.16           H  
ATOM   1309  NE  ARG A  88      -7.281   9.225   0.340  1.00 54.16           N  
ATOM   1310  HE  ARG A  88      -7.320   9.471   1.319  1.00 54.16           H  
ATOM   1311  NH1 ARG A  88      -6.156   7.991  -1.243  1.00 54.16           N  
ATOM   1312 HH11 ARG A  88      -5.412   7.346  -1.467  1.00 54.16           H  
ATOM   1313 HH12 ARG A  88      -6.802   8.304  -1.953  1.00 54.16           H  
ATOM   1314  NH2 ARG A  88      -5.461   7.982   0.870  1.00 54.16           N  
ATOM   1315 HH21 ARG A  88      -5.617   8.264   1.827  1.00 54.16           H  
ATOM   1316 HH22 ARG A  88      -4.738   7.308   0.659  1.00 54.16           H  
ATOM   1317  CZ  ARG A  88      -6.310   8.402  -0.013  1.00 54.16           C  
ATOM   1318  N   LEU A  89     -12.113   9.717   3.761  1.00 53.40           N  
ATOM   1319  H   LEU A  89     -11.263  10.000   4.227  1.00 53.40           H  
ATOM   1320  CA  LEU A  89     -13.117   9.032   4.581  1.00 53.40           C  
ATOM   1321  HA  LEU A  89     -13.701   8.361   3.951  1.00 53.40           H  
ATOM   1322  C   LEU A  89     -14.127   9.964   5.222  1.00 53.40           C  
ATOM   1323  CB  LEU A  89     -12.460   8.229   5.711  1.00 53.40           C  
ATOM   1324  HB2 LEU A  89     -13.239   7.854   6.374  1.00 53.40           H  
ATOM   1325  HB3 LEU A  89     -11.824   8.886   6.305  1.00 53.40           H  
ATOM   1326  O   LEU A  89     -15.164   9.478   5.673  1.00 53.40           O  
ATOM   1327  CG  LEU A  89     -11.645   7.033   5.233  1.00 53.40           C  
ATOM   1328  HG  LEU A  89     -10.792   7.389   4.654  1.00 53.40           H  
ATOM   1329  CD1 LEU A  89     -11.152   6.282   6.452  1.00 53.40           C  
ATOM   1330 HD11 LEU A  89     -10.391   5.556   6.167  1.00 53.40           H  
ATOM   1331 HD12 LEU A  89     -10.712   7.022   7.120  1.00 53.40           H  
ATOM   1332 HD13 LEU A  89     -11.976   5.787   6.966  1.00 53.40           H  
ATOM   1333  CD2 LEU A  89     -12.492   6.086   4.385  1.00 53.40           C  
ATOM   1334 HD21 LEU A  89     -12.694   6.531   3.410  1.00 53.40           H  
ATOM   1335 HD22 LEU A  89     -13.422   5.851   4.902  1.00 53.40           H  
ATOM   1336 HD23 LEU A  89     -11.942   5.160   4.215  1.00 53.40           H  
ATOM   1337  N   ARG A  90     -13.874  11.283   5.253  1.00 50.44           N  
ATOM   1338  H   ARG A  90     -12.993  11.616   4.889  1.00 50.44           H  
ATOM   1339  CA  ARG A  90     -14.901  12.218   5.717  1.00 50.44           C  
ATOM   1340  HA  ARG A  90     -15.060  12.002   6.773  1.00 50.44           H  
ATOM   1341  C   ARG A  90     -16.178  11.924   4.933  1.00 50.44           C  
ATOM   1342  CB  ARG A  90     -14.505  13.687   5.555  1.00 50.44           C  
ATOM   1343  HB2 ARG A  90     -15.380  14.296   5.786  1.00 50.44           H  
ATOM   1344  HB3 ARG A  90     -14.210  13.887   4.525  1.00 50.44           H  
ATOM   1345  O   ARG A  90     -16.123  11.965   3.699  1.00 50.44           O  
ATOM   1346  CG  ARG A  90     -13.367  14.066   6.508  1.00 50.44           C  
ATOM   1347  HG2 ARG A  90     -12.436  13.650   6.123  1.00 50.44           H  
ATOM   1348  HG3 ARG A  90     -13.543  13.636   7.494  1.00 50.44           H  
ATOM   1349  CD  ARG A  90     -13.232  15.587   6.645  1.00 50.44           C  
ATOM   1350  HD2 ARG A  90     -13.257  16.038   5.653  1.00 50.44           H  
ATOM   1351  HD3 ARG A  90     -12.265  15.800   7.099  1.00 50.44           H  
ATOM   1352  NE  ARG A  90     -14.300  16.145   7.503  1.00 50.44           N  
ATOM   1353  HE  ARG A  90     -14.804  15.480   8.071  1.00 50.44           H  
ATOM   1354  NH1 ARG A  90     -13.976  18.368   7.029  1.00 50.44           N  
ATOM   1355 HH11 ARG A  90     -14.156  19.339   7.240  1.00 50.44           H  
ATOM   1356 HH12 ARG A  90     -13.202  18.114   6.432  1.00 50.44           H  
ATOM   1357  NH2 ARG A  90     -15.519  17.774   8.529  1.00 50.44           N  
ATOM   1358 HH21 ARG A  90     -15.978  17.076   9.096  1.00 50.44           H  
ATOM   1359 HH22 ARG A  90     -15.712  18.751   8.696  1.00 50.44           H  
ATOM   1360  CZ  ARG A  90     -14.594  17.421   7.679  1.00 50.44           C  
ATOM   1361  N   PRO A  91     -17.298  11.621   5.615  1.00 48.05           N  
ATOM   1362  CA  PRO A  91     -18.539  11.263   4.957  1.00 48.05           C  
ATOM   1363  HA  PRO A  91     -18.391  10.393   4.318  1.00 48.05           H  
ATOM   1364  C   PRO A  91     -18.967  12.452   4.104  1.00 48.05           C  
ATOM   1365  CB  PRO A  91     -19.526  10.903   6.076  1.00 48.05           C  
ATOM   1366  HB2 PRO A  91     -19.497   9.826   6.244  1.00 48.05           H  
ATOM   1367  HB3 PRO A  91     -20.545  11.217   5.849  1.00 48.05           H  
ATOM   1368  O   PRO A  91     -19.544  13.428   4.581  1.00 48.05           O  
ATOM   1369  CG  PRO A  91     -18.969  11.616   7.306  1.00 48.05           C  
ATOM   1370  HG2 PRO A  91     -19.232  11.099   8.229  1.00 48.05           H  
ATOM   1371  HG3 PRO A  91     -19.325  12.645   7.327  1.00 48.05           H  
ATOM   1372  CD  PRO A  91     -17.465  11.600   7.060  1.00 48.05           C  
ATOM   1373  HD2 PRO A  91     -17.035  10.681   7.459  1.00 48.05           H  
ATOM   1374  HD3 PRO A  91     -17.011  12.469   7.535  1.00 48.05           H  
ATOM   1375  N   ARG A  92     -18.647  12.410   2.811  1.00 45.82           N  
ATOM   1376  H   ARG A  92     -18.076  11.636   2.504  1.00 45.82           H  
ATOM   1377  CA  ARG A  92     -19.415  13.181   1.842  1.00 45.82           C  
ATOM   1378  HA  ARG A  92     -19.494  14.210   2.195  1.00 45.82           H  
ATOM   1379  C   ARG A  92     -20.813  12.581   1.853  1.00 45.82           C  
ATOM   1380  CB  ARG A  92     -18.760  13.152   0.457  1.00 45.82           C  
ATOM   1381  HB2 ARG A  92     -18.652  12.120   0.123  1.00 45.82           H  
ATOM   1382  HB3 ARG A  92     -19.404  13.681  -0.245  1.00 45.82           H  
ATOM   1383  O   ARG A  92     -20.968  11.412   2.191  1.00 45.82           O  
ATOM   1384  CG  ARG A  92     -17.384  13.835   0.490  1.00 45.82           C  
ATOM   1385  HG2 ARG A  92     -17.481  14.815   0.956  1.00 45.82           H  
ATOM   1386  HG3 ARG A  92     -16.702  13.239   1.097  1.00 45.82           H  
ATOM   1387  CD  ARG A  92     -16.791  13.973  -0.919  1.00 45.82           C  
ATOM   1388  HD2 ARG A  92     -17.462  13.495  -1.633  1.00 45.82           H  
ATOM   1389  HD3 ARG A  92     -15.844  13.433  -0.939  1.00 45.82           H  
ATOM   1390  NE  ARG A  92     -16.559  15.390  -1.281  1.00 45.82           N  
ATOM   1391  HE  ARG A  92     -16.449  16.030  -0.508  1.00 45.82           H  
ATOM   1392  NH1 ARG A  92     -16.681  15.146  -3.548  1.00 45.82           N  
ATOM   1393 HH11 ARG A  92     -16.942  14.183  -3.394  1.00 45.82           H  
ATOM   1394 HH12 ARG A  92     -16.972  15.565  -4.420  1.00 45.82           H  
ATOM   1395  NH2 ARG A  92     -16.338  17.174  -2.693  1.00 45.82           N  
ATOM   1396 HH21 ARG A  92     -16.236  17.800  -1.906  1.00 45.82           H  
ATOM   1397 HH22 ARG A  92     -16.391  17.583  -3.615  1.00 45.82           H  
ATOM   1398  CZ  ARG A  92     -16.538  15.902  -2.495  1.00 45.82           C  
ATOM   1399  N   ARG A  93     -21.815  13.373   1.468  1.00 39.42           N  
ATOM   1400  H   ARG A  93     -21.600  14.331   1.230  1.00 39.42           H  
ATOM   1401  CA  ARG A  93     -23.168  12.869   1.216  1.00 39.42           C  
ATOM   1402  HA  ARG A  93     -23.582  12.426   2.122  1.00 39.42           H  
ATOM   1403  C   ARG A  93     -23.080  11.753   0.170  1.00 39.42           C  
ATOM   1404  CB  ARG A  93     -24.088  14.005   0.729  1.00 39.42           C  
ATOM   1405  HB2 ARG A  93     -25.021  13.559   0.383  1.00 39.42           H  
ATOM   1406  HB3 ARG A  93     -23.621  14.504  -0.120  1.00 39.42           H  
ATOM   1407  O   ARG A  93     -23.098  12.035  -1.025  1.00 39.42           O  
ATOM   1408  CG  ARG A  93     -24.430  15.049   1.803  1.00 39.42           C  
ATOM   1409  HG2 ARG A  93     -24.957  14.559   2.622  1.00 39.42           H  
ATOM   1410  HG3 ARG A  93     -23.517  15.504   2.185  1.00 39.42           H  
ATOM   1411  CD  ARG A  93     -25.325  16.137   1.189  1.00 39.42           C  
ATOM   1412  HD2 ARG A  93     -24.765  16.650   0.408  1.00 39.42           H  
ATOM   1413  HD3 ARG A  93     -26.194  15.656   0.739  1.00 39.42           H  
ATOM   1414  NE  ARG A  93     -25.787  17.114   2.195  1.00 39.42           N  
ATOM   1415  HE  ARG A  93     -25.591  16.899   3.162  1.00 39.42           H  
ATOM   1416  NH1 ARG A  93     -26.865  18.550   0.755  1.00 39.42           N  
ATOM   1417 HH11 ARG A  93     -26.603  17.962  -0.024  1.00 39.42           H  
ATOM   1418 HH12 ARG A  93     -27.436  19.370   0.609  1.00 39.42           H  
ATOM   1419  NH2 ARG A  93     -26.909  18.952   2.947  1.00 39.42           N  
ATOM   1420 HH21 ARG A  93     -27.483  19.765   2.771  1.00 39.42           H  
ATOM   1421 HH22 ARG A  93     -26.696  18.703   3.902  1.00 39.42           H  
ATOM   1422  CZ  ARG A  93     -26.514  18.196   1.961  1.00 39.42           C  
ATOM   1423  N   THR A  94     -22.932  10.510   0.609  1.00 37.27           N  
ATOM   1424  H   THR A  94     -22.736  10.360   1.589  1.00 37.27           H  
ATOM   1425  CA  THR A  94     -23.397   9.347  -0.130  1.00 37.27           C  
ATOM   1426  HA  THR A  94     -23.001   9.340  -1.145  1.00 37.27           H  
ATOM   1427  C   THR A  94     -24.903   9.532  -0.178  1.00 37.27           C  
ATOM   1428  CB  THR A  94     -22.996   8.040   0.572  1.00 37.27           C  
ATOM   1429  HB  THR A  94     -23.540   7.205   0.129  1.00 37.27           H  
ATOM   1430  O   THR A  94     -25.591   9.324   0.820  1.00 37.27           O  
ATOM   1431  CG2 THR A  94     -21.493   7.787   0.440  1.00 37.27           C  
ATOM   1432 HG21 THR A  94     -21.222   7.720  -0.614  1.00 37.27           H  
ATOM   1433 HG22 THR A  94     -21.249   6.843   0.927  1.00 37.27           H  
ATOM   1434 HG23 THR A  94     -20.932   8.589   0.918  1.00 37.27           H  
ATOM   1435  OG1 THR A  94     -23.284   8.118   1.948  1.00 37.27           O  
ATOM   1436  HG1 THR A  94     -24.241   8.155   2.017  1.00 37.27           H  
ATOM   1437  N   LYS A  95     -25.350  10.142  -1.275  1.00 32.45           N  
ATOM   1438  H   LYS A  95     -24.695  10.262  -2.035  1.00 32.45           H  
ATOM   1439  CA  LYS A  95     -26.761  10.246  -1.612  1.00 32.45           C  
ATOM   1440  HA  LYS A  95     -27.330  10.572  -0.741  1.00 32.45           H  
ATOM   1441  C   LYS A  95     -27.289   8.858  -1.952  1.00 32.45           C  
ATOM   1442  CB  LYS A  95     -26.934  11.233  -2.775  1.00 32.45           C  
ATOM   1443  HB2 LYS A  95     -26.467  10.815  -3.667  1.00 32.45           H  
ATOM   1444  HB3 LYS A  95     -26.443  12.172  -2.522  1.00 32.45           H  
ATOM   1445  O   LYS A  95     -26.481   8.072  -2.495  1.00 32.45           O  
ATOM   1446  CG  LYS A  95     -28.418  11.499  -3.051  1.00 32.45           C  
ATOM   1447  HG2 LYS A  95     -28.916  10.570  -3.326  1.00 32.45           H  
ATOM   1448  HG3 LYS A  95     -28.882  11.896  -2.148  1.00 32.45           H  
ATOM   1449  CD  LYS A  95     -28.608  12.490  -4.199  1.00 32.45           C  
ATOM   1450  HD2 LYS A  95     -28.182  12.065  -5.108  1.00 32.45           H  
ATOM   1451  HD3 LYS A  95     -28.109  13.429  -3.960  1.00 32.45           H  
ATOM   1452  CE  LYS A  95     -30.112  12.718  -4.377  1.00 32.45           C  
ATOM   1453  HE2 LYS A  95     -30.515  13.135  -3.454  1.00 32.45           H  
ATOM   1454  HE3 LYS A  95     -30.584  11.747  -4.525  1.00 32.45           H  
ATOM   1455  NZ  LYS A  95     -30.409  13.608  -5.525  1.00 32.45           N  
ATOM   1456  HZ1 LYS A  95     -31.407  13.721  -5.623  1.00 32.45           H  
ATOM   1457  HZ2 LYS A  95     -30.064  13.190  -6.378  1.00 32.45           H  
ATOM   1458  HZ3 LYS A  95     -29.983  14.516  -5.404  1.00 32.45           H  
ATOM   1459  OXT LYS A  95     -28.494   8.681  -1.701  1.00 32.45           O  
TER    1460      LYS A  95                                                       
ATOM   1460  N   MET B   1      10.771 -82.226   8.935  1.00 21.43           N  
ATOM   1461  H   MET B   1      11.390 -81.447   9.109  1.00 21.43           H  
ATOM   1462  H2  MET B   1      11.317 -83.075   8.911  1.00 21.43           H  
ATOM   1463  H3  MET B   1      10.337 -82.099   8.032  1.00 21.43           H  
ATOM   1464  CA  MET B   1       9.734 -82.322   9.991  1.00 21.43           C  
ATOM   1465  HA  MET B   1       9.148 -81.403  10.018  1.00 21.43           H  
ATOM   1466  C   MET B   1      10.390 -82.491  11.370  1.00 21.43           C  
ATOM   1467  CB  MET B   1       8.776 -83.497   9.699  1.00 21.43           C  
ATOM   1468  HB2 MET B   1       9.360 -84.414   9.622  1.00 21.43           H  
ATOM   1469  HB3 MET B   1       8.081 -83.608  10.531  1.00 21.43           H  
ATOM   1470  O   MET B   1      10.123 -83.467  12.062  1.00 21.43           O  
ATOM   1471  CG  MET B   1       7.935 -83.348   8.427  1.00 21.43           C  
ATOM   1472  HG2 MET B   1       7.202 -82.556   8.576  1.00 21.43           H  
ATOM   1473  HG3 MET B   1       8.573 -83.084   7.583  1.00 21.43           H  
ATOM   1474  SD  MET B   1       7.075 -84.889   8.022  1.00 21.43           S  
ATOM   1475  CE  MET B   1       5.944 -84.318   6.724  1.00 21.43           C  
ATOM   1476  HE1 MET B   1       6.513 -83.917   5.886  1.00 21.43           H  
ATOM   1477  HE2 MET B   1       5.339 -85.155   6.376  1.00 21.43           H  
ATOM   1478  HE3 MET B   1       5.285 -83.545   7.120  1.00 21.43           H  
ATOM   1479  N   GLY B   2      11.296 -81.586  11.764  1.00 28.81           N  
ATOM   1480  H   GLY B   2      11.423 -80.720  11.260  1.00 28.81           H  
ATOM   1481  CA  GLY B   2      11.940 -81.642  13.084  1.00 28.81           C  
ATOM   1482  HA2 GLY B   2      12.268 -82.656  13.313  1.00 28.81           H  
ATOM   1483  HA3 GLY B   2      12.808 -80.983  13.108  1.00 28.81           H  
ATOM   1484  C   GLY B   2      10.952 -81.164  14.144  1.00 28.81           C  
ATOM   1485  O   GLY B   2      10.625 -79.985  14.171  1.00 28.81           O  
ATOM   1486  N   LYS B   3      10.390 -82.100  14.911  1.00 18.78           N  
ATOM   1487  H   LYS B   3      10.743 -83.042  14.819  1.00 18.78           H  
ATOM   1488  CA  LYS B   3       9.339 -81.855  15.919  1.00 18.78           C  
ATOM   1489  HA  LYS B   3       8.622 -81.131  15.531  1.00 18.78           H  
ATOM   1490  C   LYS B   3       9.976 -81.244  17.192  1.00 18.78           C  
ATOM   1491  CB  LYS B   3       8.622 -83.190  16.213  1.00 18.78           C  
ATOM   1492  HB2 LYS B   3       9.096 -83.648  17.081  1.00 18.78           H  
ATOM   1493  HB3 LYS B   3       7.588 -82.950  16.460  1.00 18.78           H  
ATOM   1494  O   LYS B   3      11.185 -81.085  17.220  1.00 18.78           O  
ATOM   1495  CG  LYS B   3       8.553 -84.257  15.106  1.00 18.78           C  
ATOM   1496  HG2 LYS B   3       8.069 -83.840  14.223  1.00 18.78           H  
ATOM   1497  HG3 LYS B   3       9.556 -84.595  14.847  1.00 18.78           H  
ATOM   1498  CD  LYS B   3       7.744 -85.457  15.625  1.00 18.78           C  
ATOM   1499  HD2 LYS B   3       8.218 -85.837  16.530  1.00 18.78           H  
ATOM   1500  HD3 LYS B   3       6.734 -85.128  15.869  1.00 18.78           H  
ATOM   1501  CE  LYS B   3       7.683 -86.574  14.579  1.00 18.78           C  
ATOM   1502  HE2 LYS B   3       7.195 -86.184  13.686  1.00 18.78           H  
ATOM   1503  HE3 LYS B   3       8.701 -86.853  14.309  1.00 18.78           H  
ATOM   1504  NZ  LYS B   3       6.946 -87.759  15.090  1.00 18.78           N  
ATOM   1505  HZ1 LYS B   3       7.408 -88.145  15.901  1.00 18.78           H  
ATOM   1506  HZ2 LYS B   3       6.898 -88.481  14.385  1.00 18.78           H  
ATOM   1507  HZ3 LYS B   3       6.003 -87.510  15.351  1.00 18.78           H  
ATOM   1508  N   SER B   4       9.342 -81.001  18.340  1.00 18.85           N  
ATOM   1509  H   SER B   4      10.021 -80.714  19.031  1.00 18.85           H  
ATOM   1510  CA  SER B   4       7.974 -80.630  18.725  1.00 18.85           C  
ATOM   1511  HA  SER B   4       7.593 -79.920  17.991  1.00 18.85           H  
ATOM   1512  C   SER B   4       8.098 -79.858  20.065  1.00 18.85           C  
ATOM   1513  CB  SER B   4       7.002 -81.835  18.797  1.00 18.85           C  
ATOM   1514  HB2 SER B   4       6.555 -81.986  19.780  1.00 18.85           H  
ATOM   1515  HB3 SER B   4       7.547 -82.755  18.589  1.00 18.85           H  
ATOM   1516  O   SER B   4       8.661 -78.779  20.075  1.00 18.85           O  
ATOM   1517  OG  SER B   4       5.945 -81.682  17.871  1.00 18.85           O  
ATOM   1518  HG  SER B   4       5.400 -80.936  18.132  1.00 18.85           H  
ATOM   1519  N   LEU B   5       7.623 -80.430  21.173  1.00 18.07           N  
ATOM   1520  H   LEU B   5       7.520 -81.433  21.117  1.00 18.07           H  
ATOM   1521  CA  LEU B   5       6.939 -79.853  22.352  1.00 18.07           C  
ATOM   1522  HA  LEU B   5       6.447 -78.913  22.101  1.00 18.07           H  
ATOM   1523  C   LEU B   5       7.879 -79.608  23.569  1.00 18.07           C  
ATOM   1524  CB  LEU B   5       5.901 -80.959  22.657  1.00 18.07           C  
ATOM   1525  HB2 LEU B   5       6.408 -81.922  22.615  1.00 18.07           H  
ATOM   1526  HB3 LEU B   5       5.543 -80.898  23.685  1.00 18.07           H  
ATOM   1527  O   LEU B   5       9.062 -79.891  23.453  1.00 18.07           O  
ATOM   1528  CG  LEU B   5       4.685 -80.995  21.710  1.00 18.07           C  
ATOM   1529  HG  LEU B   5       5.008 -80.826  20.683  1.00 18.07           H  
ATOM   1530  CD1 LEU B   5       4.026 -82.372  21.777  1.00 18.07           C  
ATOM   1531 HD11 LEU B   5       3.692 -82.580  22.793  1.00 18.07           H  
ATOM   1532 HD12 LEU B   5       3.168 -82.401  21.106  1.00 18.07           H  
ATOM   1533 HD13 LEU B   5       4.735 -83.141  21.469  1.00 18.07           H  
ATOM   1534  CD2 LEU B   5       3.647 -79.928  22.047  1.00 18.07           C  
ATOM   1535 HD21 LEU B   5       3.210 -80.117  23.028  1.00 18.07           H  
ATOM   1536 HD22 LEU B   5       4.106 -78.939  22.033  1.00 18.07           H  
ATOM   1537 HD23 LEU B   5       2.849 -79.946  21.305  1.00 18.07           H  
ATOM   1538  N   SER B   6       7.489 -79.215  24.799  1.00 21.12           N  
ATOM   1539  H   SER B   6       8.261 -79.294  25.445  1.00 21.12           H  
ATOM   1540  CA  SER B   6       6.374 -78.384  25.325  1.00 21.12           C  
ATOM   1541  HA  SER B   6       6.235 -77.530  24.662  1.00 21.12           H  
ATOM   1542  C   SER B   6       6.642 -77.815  26.741  1.00 21.12           C  
ATOM   1543  CB  SER B   6       5.024 -79.111  25.461  1.00 21.12           C  
ATOM   1544  HB2 SER B   6       4.342 -78.482  26.032  1.00 21.12           H  
ATOM   1545  HB3 SER B   6       4.583 -79.230  24.471  1.00 21.12           H  
ATOM   1546  O   SER B   6       6.512 -76.616  26.938  1.00 21.12           O  
ATOM   1547  OG  SER B   6       5.139 -80.372  26.106  1.00 21.12           O  
ATOM   1548  HG  SER B   6       4.259 -80.731  26.246  1.00 21.12           H  
ATOM   1549  N   HIS B   7       6.851 -78.674  27.746  1.00 22.10           N  
ATOM   1550  H   HIS B   7       7.040 -79.624  27.461  1.00 22.10           H  
ATOM   1551  CA  HIS B   7       6.202 -78.557  29.082  1.00 22.10           C  
ATOM   1552  HA  HIS B   7       5.241 -78.058  28.966  1.00 22.10           H  
ATOM   1553  C   HIS B   7       7.018 -77.786  30.164  1.00 22.10           C  
ATOM   1554  CB  HIS B   7       5.973 -80.023  29.510  1.00 22.10           C  
ATOM   1555  HB2 HIS B   7       6.872 -80.396  30.001  1.00 22.10           H  
ATOM   1556  HB3 HIS B   7       5.812 -80.650  28.633  1.00 22.10           H  
ATOM   1557  O   HIS B   7       8.207 -77.589  29.954  1.00 22.10           O  
ATOM   1558  CG  HIS B   7       4.790 -80.252  30.401  1.00 22.10           C  
ATOM   1559  CD2 HIS B   7       3.472 -80.220  30.030  1.00 22.10           C  
ATOM   1560  HD2 HIS B   7       3.093 -80.020  29.038  1.00 22.10           H  
ATOM   1561  ND1 HIS B   7       4.830 -80.526  31.747  1.00 22.10           N  
ATOM   1562  HD1 HIS B   7       5.662 -80.624  32.312  1.00 22.10           H  
ATOM   1563  CE1 HIS B   7       3.562 -80.625  32.185  1.00 22.10           C  
ATOM   1564  HE1 HIS B   7       3.268 -80.826  33.204  1.00 22.10           H  
ATOM   1565  NE2 HIS B   7       2.702 -80.436  31.173  1.00 22.10           N  
ATOM   1566  N   LEU B   8       6.583 -77.496  31.417  1.00 18.04           N  
ATOM   1567  H   LEU B   8       7.394 -77.347  32.000  1.00 18.04           H  
ATOM   1568  CA  LEU B   8       5.421 -76.711  31.929  1.00 18.04           C  
ATOM   1569  HA  LEU B   8       5.206 -75.932  31.197  1.00 18.04           H  
ATOM   1570  C   LEU B   8       5.686 -75.976  33.283  1.00 18.04           C  
ATOM   1571  CB  LEU B   8       4.139 -77.542  32.110  1.00 18.04           C  
ATOM   1572  HB2 LEU B   8       3.943 -78.006  31.143  1.00 18.04           H  
ATOM   1573  HB3 LEU B   8       4.343 -78.300  32.866  1.00 18.04           H  
ATOM   1574  O   LEU B   8       5.544 -74.761  33.286  1.00 18.04           O  
ATOM   1575  CG  LEU B   8       2.837 -76.822  32.533  1.00 18.04           C  
ATOM   1576  HG  LEU B   8       3.064 -75.864  33.001  1.00 18.04           H  
ATOM   1577  CD1 LEU B   8       1.955 -76.581  31.308  1.00 18.04           C  
ATOM   1578 HD11 LEU B   8       2.500 -75.982  30.579  1.00 18.04           H  
ATOM   1579 HD12 LEU B   8       1.663 -77.530  30.859  1.00 18.04           H  
ATOM   1580 HD13 LEU B   8       1.059 -76.035  31.605  1.00 18.04           H  
ATOM   1581  CD2 LEU B   8       2.013 -77.653  33.525  1.00 18.04           C  
ATOM   1582 HD21 LEU B   8       1.127 -77.092  33.820  1.00 18.04           H  
ATOM   1583 HD22 LEU B   8       1.702 -78.591  33.064  1.00 18.04           H  
ATOM   1584 HD23 LEU B   8       2.604 -77.862  34.417  1.00 18.04           H  
ATOM   1585  N   PRO B   9       5.898 -76.637  34.451  1.00 21.84           N  
ATOM   1586  CA  PRO B   9       5.323 -76.168  35.740  1.00 21.84           C  
ATOM   1587  HA  PRO B   9       4.403 -75.607  35.572  1.00 21.84           H  
ATOM   1588  C   PRO B   9       6.288 -75.303  36.589  1.00 21.84           C  
ATOM   1589  CB  PRO B   9       5.009 -77.481  36.468  1.00 21.84           C  
ATOM   1590  HB2 PRO B   9       4.072 -77.898  36.098  1.00 21.84           H  
ATOM   1591  HB3 PRO B   9       4.961 -77.365  37.551  1.00 21.84           H  
ATOM   1592  O   PRO B   9       7.462 -75.231  36.255  1.00 21.84           O  
ATOM   1593  CG  PRO B   9       6.169 -78.392  36.064  1.00 21.84           C  
ATOM   1594  HG2 PRO B   9       7.026 -78.199  36.709  1.00 21.84           H  
ATOM   1595  HG3 PRO B   9       5.888 -79.444  36.109  1.00 21.84           H  
ATOM   1596  CD  PRO B   9       6.502 -77.957  34.634  1.00 21.84           C  
ATOM   1597  HD2 PRO B   9       6.094 -78.682  33.929  1.00 21.84           H  
ATOM   1598  HD3 PRO B   9       7.583 -77.895  34.508  1.00 21.84           H  
ATOM   1599  N   LEU B  10       5.976 -74.757  37.785  1.00 19.04           N  
ATOM   1600  H   LEU B  10       6.827 -74.441  38.227  1.00 19.04           H  
ATOM   1601  CA  LEU B  10       4.781 -74.053  38.310  1.00 19.04           C  
ATOM   1602  HA  LEU B  10       4.430 -73.363  37.543  1.00 19.04           H  
ATOM   1603  C   LEU B  10       5.134 -73.197  39.562  1.00 19.04           C  
ATOM   1604  CB  LEU B  10       3.613 -74.999  38.687  1.00 19.04           C  
ATOM   1605  HB2 LEU B  10       3.370 -75.616  37.822  1.00 19.04           H  
ATOM   1606  HB3 LEU B  10       3.931 -75.680  39.477  1.00 19.04           H  
ATOM   1607  O   LEU B  10       4.944 -71.990  39.554  1.00 19.04           O  
ATOM   1608  CG  LEU B  10       2.336 -74.228  39.130  1.00 19.04           C  
ATOM   1609  HG  LEU B  10       2.542 -73.160  39.209  1.00 19.04           H  
ATOM   1610  CD1 LEU B  10       1.238 -74.397  38.086  1.00 19.04           C  
ATOM   1611 HD11 LEU B  10       0.946 -75.444  38.009  1.00 19.04           H  
ATOM   1612 HD12 LEU B  10       1.597 -74.046  37.118  1.00 19.04           H  
ATOM   1613 HD13 LEU B  10       0.369 -73.800  38.364  1.00 19.04           H  
ATOM   1614  CD2 LEU B  10       1.754 -74.687  40.464  1.00 19.04           C  
ATOM   1615 HD21 LEU B  10       0.824 -74.156  40.667  1.00 19.04           H  
ATOM   1616 HD22 LEU B  10       1.558 -75.759  40.439  1.00 19.04           H  
ATOM   1617 HD23 LEU B  10       2.459 -74.444  41.260  1.00 19.04           H  
ATOM   1618  N   HIS B  11       5.521 -73.847  40.667  1.00 22.24           N  
ATOM   1619  H   HIS B  11       5.754 -74.823  40.549  1.00 22.24           H  
ATOM   1620  CA  HIS B  11       5.365 -73.381  42.069  1.00 22.24           C  
ATOM   1621  HA  HIS B  11       4.380 -72.934  42.204  1.00 22.24           H  
ATOM   1622  C   HIS B  11       6.422 -72.338  42.513  1.00 22.24           C  
ATOM   1623  CB  HIS B  11       5.477 -74.659  42.920  1.00 22.24           C  
ATOM   1624  HB2 HIS B  11       6.365 -75.209  42.607  1.00 22.24           H  
ATOM   1625  HB3 HIS B  11       5.653 -74.419  43.969  1.00 22.24           H  
ATOM   1626  O   HIS B  11       7.389 -72.138  41.793  1.00 22.24           O  
ATOM   1627  CG  HIS B  11       4.289 -75.585  42.828  1.00 22.24           C  
ATOM   1628  CD2 HIS B  11       4.114 -76.589  41.914  1.00 22.24           C  
ATOM   1629  HD2 HIS B  11       4.810 -76.865  41.136  1.00 22.24           H  
ATOM   1630  ND1 HIS B  11       3.209 -75.631  43.682  1.00 22.24           N  
ATOM   1631  HD1 HIS B  11       3.047 -75.030  44.476  1.00 22.24           H  
ATOM   1632  CE1 HIS B  11       2.398 -76.624  43.275  1.00 22.24           C  
ATOM   1633  HE1 HIS B  11       1.464 -76.897  43.744  1.00 22.24           H  
ATOM   1634  NE2 HIS B  11       2.907 -77.232  42.193  1.00 22.24           N  
ATOM   1635  N   SER B  12       6.449 -71.704  43.700  1.00 20.22           N  
ATOM   1636  H   SER B  12       7.282 -71.134  43.728  1.00 20.22           H  
ATOM   1637  CA  SER B  12       5.493 -71.299  44.766  1.00 20.22           C  
ATOM   1638  HA  SER B  12       4.543 -71.011  44.317  1.00 20.22           H  
ATOM   1639  C   SER B  12       6.127 -70.027  45.399  1.00 20.22           C  
ATOM   1640  CB  SER B  12       5.235 -72.399  45.816  1.00 20.22           C  
ATOM   1641  HB2 SER B  12       4.788 -73.261  45.319  1.00 20.22           H  
ATOM   1642  HB3 SER B  12       6.169 -72.701  46.290  1.00 20.22           H  
ATOM   1643  O   SER B  12       6.601 -69.177  44.665  1.00 20.22           O  
ATOM   1644  OG  SER B  12       4.291 -72.001  46.792  1.00 20.22           O  
ATOM   1645  HG  SER B  12       4.770 -71.664  47.553  1.00 20.22           H  
ATOM   1646  N   SER B  13       6.403 -69.954  46.705  1.00 25.17           N  
ATOM   1647  H   SER B  13       7.407 -69.925  46.806  1.00 25.17           H  
ATOM   1648  CA  SER B  13       5.852 -68.957  47.661  1.00 25.17           C  
ATOM   1649  HA  SER B  13       5.036 -68.399  47.201  1.00 25.17           H  
ATOM   1650  C   SER B  13       6.972 -67.952  48.029  1.00 25.17           C  
ATOM   1651  CB  SER B  13       5.329 -69.690  48.913  1.00 25.17           C  
ATOM   1652  HB2 SER B  13       5.710 -69.206  49.812  1.00 25.17           H  
ATOM   1653  HB3 SER B  13       4.241 -69.619  48.909  1.00 25.17           H  
ATOM   1654  O   SER B  13       8.051 -68.078  47.472  1.00 25.17           O  
ATOM   1655  OG  SER B  13       5.673 -71.065  49.000  1.00 25.17           O  
ATOM   1656  HG  SER B  13       6.616 -71.124  49.173  1.00 25.17           H  
ATOM   1657  N   LYS B  14       6.936 -66.993  48.965  1.00 21.17           N  
ATOM   1658  H   LYS B  14       7.846 -66.557  48.998  1.00 21.17           H  
ATOM   1659  CA  LYS B  14       5.919 -66.239  49.733  1.00 21.17           C  
ATOM   1660  HA  LYS B  14       5.053 -65.993  49.119  1.00 21.17           H  
ATOM   1661  C   LYS B  14       6.553 -64.900  50.162  1.00 21.17           C  
ATOM   1662  CB  LYS B  14       5.502 -66.911  51.072  1.00 21.17           C  
ATOM   1663  HB2 LYS B  14       6.161 -67.749  51.300  1.00 21.17           H  
ATOM   1664  HB3 LYS B  14       5.654 -66.201  51.885  1.00 21.17           H  
ATOM   1665  O   LYS B  14       5.902 -63.878  50.039  1.00 21.17           O  
ATOM   1666  CG  LYS B  14       4.033 -67.346  51.182  1.00 21.17           C  
ATOM   1667  HG2 LYS B  14       3.389 -66.599  50.719  1.00 21.17           H  
ATOM   1668  HG3 LYS B  14       3.880 -68.303  50.683  1.00 21.17           H  
ATOM   1669  CD  LYS B  14       3.653 -67.474  52.667  1.00 21.17           C  
ATOM   1670  HD2 LYS B  14       4.459 -67.953  53.224  1.00 21.17           H  
ATOM   1671  HD3 LYS B  14       3.541 -66.466  53.068  1.00 21.17           H  
ATOM   1672  CE  LYS B  14       2.338 -68.230  52.881  1.00 21.17           C  
ATOM   1673  HE2 LYS B  14       1.710 -68.114  51.998  1.00 21.17           H  
ATOM   1674  HE3 LYS B  14       1.821 -67.761  53.718  1.00 21.17           H  
ATOM   1675  NZ  LYS B  14       2.581 -69.661  53.193  1.00 21.17           N  
ATOM   1676  HZ1 LYS B  14       3.069 -70.110  52.432  1.00 21.17           H  
ATOM   1677  HZ2 LYS B  14       3.156 -69.730  54.021  1.00 21.17           H  
ATOM   1678  HZ3 LYS B  14       1.709 -70.142  53.366  1.00 21.17           H  
ATOM   1679  N   GLU B  15       7.724 -64.981  50.804  1.00 29.16           N  
ATOM   1680  H   GLU B  15       8.230 -65.854  50.770  1.00 29.16           H  
ATOM   1681  CA  GLU B  15       7.989 -64.185  52.018  1.00 29.16           C  
ATOM   1682  HA  GLU B  15       7.060 -64.147  52.587  1.00 29.16           H  
ATOM   1683  C   GLU B  15       8.333 -62.701  51.830  1.00 29.16           C  
ATOM   1684  CB  GLU B  15       9.019 -64.909  52.908  1.00 29.16           C  
ATOM   1685  HB2 GLU B  15       9.572 -64.193  53.516  1.00 29.16           H  
ATOM   1686  HB3 GLU B  15       9.737 -65.440  52.283  1.00 29.16           H  
ATOM   1687  O   GLU B  15       8.591 -62.224  50.729  1.00 29.16           O  
ATOM   1688  CG  GLU B  15       8.323 -65.890  53.859  1.00 29.16           C  
ATOM   1689  HG2 GLU B  15       7.610 -65.347  54.480  1.00 29.16           H  
ATOM   1690  HG3 GLU B  15       7.763 -66.617  53.271  1.00 29.16           H  
ATOM   1691  CD  GLU B  15       9.339 -66.623  54.742  1.00 29.16           C  
ATOM   1692  OE1 GLU B  15       9.433 -66.301  55.945  1.00 29.16           O  
ATOM   1693  OE2 GLU B  15       9.980 -67.549  54.195  1.00 29.16           O  
ATOM   1694  N   ASP B  16       8.291 -62.006  52.973  1.00 24.41           N  
ATOM   1695  H   ASP B  16       8.264 -62.570  53.811  1.00 24.41           H  
ATOM   1696  CA  ASP B  16       7.613 -60.723  53.166  1.00 24.41           C  
ATOM   1697  HA  ASP B  16       6.673 -60.741  52.615  1.00 24.41           H  
ATOM   1698  C   ASP B  16       8.351 -59.442  52.749  1.00 24.41           C  
ATOM   1699  CB  ASP B  16       7.281 -60.592  54.670  1.00 24.41           C  
ATOM   1700  HB2 ASP B  16       8.200 -60.644  55.254  1.00 24.41           H  
ATOM   1701  HB3 ASP B  16       6.833 -59.615  54.848  1.00 24.41           H  
ATOM   1702  O   ASP B  16       7.808 -58.630  52.003  1.00 24.41           O  
ATOM   1703  CG  ASP B  16       6.319 -61.656  55.182  1.00 24.41           C  
ATOM   1704  OD1 ASP B  16       5.099 -61.476  54.987  1.00 24.41           O  
ATOM   1705  OD2 ASP B  16       6.818 -62.650  55.749  1.00 24.41           O  
ATOM   1706  N   ALA B  17       9.448 -59.130  53.446  1.00 25.23           N  
ATOM   1707  H   ALA B  17       9.910 -59.901  53.906  1.00 25.23           H  
ATOM   1708  CA  ALA B  17       9.451 -57.859  54.179  1.00 25.23           C  
ATOM   1709  HA  ALA B  17       8.417 -57.681  54.474  1.00 25.23           H  
ATOM   1710  C   ALA B  17       9.873 -56.599  53.395  1.00 25.23           C  
ATOM   1711  CB  ALA B  17      10.236 -58.026  55.486  1.00 25.23           C  
ATOM   1712  HB1 ALA B  17      11.287 -58.207  55.260  1.00 25.23           H  
ATOM   1713  HB2 ALA B  17       9.839 -58.868  56.053  1.00 25.23           H  
ATOM   1714  HB3 ALA B  17      10.153 -57.123  56.092  1.00 25.23           H  
ATOM   1715  O   ALA B  17      10.667 -56.634  52.461  1.00 25.23           O  
ATOM   1716  N   TYR B  18       9.353 -55.477  53.907  1.00 23.45           N  
ATOM   1717  H   TYR B  18       8.752 -55.627  54.705  1.00 23.45           H  
ATOM   1718  CA  TYR B  18       9.213 -54.140  53.322  1.00 23.45           C  
ATOM   1719  HA  TYR B  18       8.468 -54.200  52.529  1.00 23.45           H  
ATOM   1720  C   TYR B  18      10.448 -53.473  52.689  1.00 23.45           C  
ATOM   1721  CB  TYR B  18       8.661 -53.209  54.424  1.00 23.45           C  
ATOM   1722  HB2 TYR B  18       8.639 -52.189  54.041  1.00 23.45           H  
ATOM   1723  HB3 TYR B  18       9.330 -53.231  55.284  1.00 23.45           H  
ATOM   1724  O   TYR B  18      10.561 -53.369  51.473  1.00 23.45           O  
ATOM   1725  CG  TYR B  18       7.275 -53.493  54.923  1.00 23.45           C  
ATOM   1726  CD1 TYR B  18       6.193 -52.824  54.326  1.00 23.45           C  
ATOM   1727  HD1 TYR B  18       6.363 -52.142  53.506  1.00 23.45           H  
ATOM   1728  CD2 TYR B  18       7.074 -54.353  56.019  1.00 23.45           C  
ATOM   1729  HD2 TYR B  18       7.914 -54.833  56.499  1.00 23.45           H  
ATOM   1730  CE1 TYR B  18       4.893 -53.029  54.813  1.00 23.45           C  
ATOM   1731  HE1 TYR B  18       4.052 -52.520  54.366  1.00 23.45           H  
ATOM   1732  CE2 TYR B  18       5.771 -54.569  56.501  1.00 23.45           C  
ATOM   1733  HE2 TYR B  18       5.606 -55.234  57.336  1.00 23.45           H  
ATOM   1734  OH  TYR B  18       3.421 -54.109  56.356  1.00 23.45           O  
ATOM   1735  HH  TYR B  18       3.408 -54.758  57.063  1.00 23.45           H  
ATOM   1736  CZ  TYR B  18       4.681 -53.906  55.895  1.00 23.45           C  
ATOM   1737  N   ASP B  19      11.208 -52.754  53.516  1.00 27.92           N  
ATOM   1738  H   ASP B  19      11.174 -53.033  54.486  1.00 27.92           H  
ATOM   1739  CA  ASP B  19      11.122 -51.290  53.339  1.00 27.92           C  
ATOM   1740  HA  ASP B  19      10.209 -51.032  52.801  1.00 27.92           H  
ATOM   1741  C   ASP B  19      12.276 -50.690  52.553  1.00 27.92           C  
ATOM   1742  CB  ASP B  19      11.053 -50.636  54.729  1.00 27.92           C  
ATOM   1743  HB2 ASP B  19      12.039 -50.670  55.192  1.00 27.92           H  
ATOM   1744  HB3 ASP B  19      10.374 -51.194  55.374  1.00 27.92           H  
ATOM   1745  O   ASP B  19      12.158 -49.597  52.013  1.00 27.92           O  
ATOM   1746  CG  ASP B  19      10.552 -49.192  54.662  1.00 27.92           C  
ATOM   1747  OD1 ASP B  19      11.356 -48.291  54.992  1.00 27.92           O  
ATOM   1748  OD2 ASP B  19       9.351 -49.031  54.352  1.00 27.92           O  
ATOM   1749  N   GLY B  20      13.407 -51.398  52.561  1.00 27.55           N  
ATOM   1750  H   GLY B  20      13.326 -52.345  52.905  1.00 27.55           H  
ATOM   1751  CA  GLY B  20      14.741 -50.829  52.423  1.00 27.55           C  
ATOM   1752  HA2 GLY B  20      15.090 -50.522  53.409  1.00 27.55           H  
ATOM   1753  HA3 GLY B  20      15.413 -51.604  52.055  1.00 27.55           H  
ATOM   1754  C   GLY B  20      14.842 -49.645  51.462  1.00 27.55           C  
ATOM   1755  O   GLY B  20      14.799 -49.802  50.246  1.00 27.55           O  
ATOM   1756  N   VAL B  21      15.088 -48.479  52.059  1.00 30.82           N  
ATOM   1757  H   VAL B  21      14.990 -48.494  53.064  1.00 30.82           H  
ATOM   1758  CA  VAL B  21      15.214 -47.133  51.474  1.00 30.82           C  
ATOM   1759  HA  VAL B  21      14.218 -46.796  51.184  1.00 30.82           H  
ATOM   1760  C   VAL B  21      16.108 -47.016  50.242  1.00 30.82           C  
ATOM   1761  CB  VAL B  21      15.818 -46.152  52.522  1.00 30.82           C  
ATOM   1762  HB  VAL B  21      16.739 -45.721  52.129  1.00 30.82           H  
ATOM   1763  O   VAL B  21      15.988 -46.059  49.483  1.00 30.82           O  
ATOM   1764  CG1 VAL B  21      14.865 -44.987  52.778  1.00 30.82           C  
ATOM   1765 HG11 VAL B  21      15.318 -44.274  53.466  1.00 30.82           H  
ATOM   1766 HG12 VAL B  21      13.932 -45.357  53.204  1.00 30.82           H  
ATOM   1767 HG13 VAL B  21      14.650 -44.479  51.837  1.00 30.82           H  
ATOM   1768  CG2 VAL B  21      16.198 -46.770  53.882  1.00 30.82           C  
ATOM   1769 HG21 VAL B  21      16.924 -47.571  53.745  1.00 30.82           H  
ATOM   1770 HG22 VAL B  21      15.309 -47.145  54.390  1.00 30.82           H  
ATOM   1771 HG23 VAL B  21      16.654 -46.005  54.511  1.00 30.82           H  
ATOM   1772  N   THR B  22      17.107 -47.885  50.104  1.00 26.83           N  
ATOM   1773  H   THR B  22      17.100 -48.728  50.659  1.00 26.83           H  
ATOM   1774  CA  THR B  22      18.362 -47.481  49.461  1.00 26.83           C  
ATOM   1775  HA  THR B  22      18.548 -46.437  49.715  1.00 26.83           H  
ATOM   1776  C   THR B  22      18.338 -47.534  47.946  1.00 26.83           C  
ATOM   1777  CB  THR B  22      19.570 -48.285  49.965  1.00 26.83           C  
ATOM   1778  HB  THR B  22      20.484 -47.879  49.530  1.00 26.83           H  
ATOM   1779  O   THR B  22      19.417 -47.573  47.361  1.00 26.83           O  
ATOM   1780  CG2 THR B  22      19.735 -48.237  51.479  1.00 26.83           C  
ATOM   1781 HG21 THR B  22      19.791 -47.200  51.809  1.00 26.83           H  
ATOM   1782 HG22 THR B  22      20.658 -48.747  51.754  1.00 26.83           H  
ATOM   1783 HG23 THR B  22      18.897 -48.732  51.969  1.00 26.83           H  
ATOM   1784  OG1 THR B  22      19.441 -49.632  49.574  1.00 26.83           O  
ATOM   1785  HG1 THR B  22      19.679 -49.663  48.644  1.00 26.83           H  
ATOM   1786  N   SER B  23      17.188 -47.616  47.272  1.00 27.31           N  
ATOM   1787  H   SER B  23      16.320 -47.476  47.768  1.00 27.31           H  
ATOM   1788  CA  SER B  23      17.225 -47.601  45.808  1.00 27.31           C  
ATOM   1789  HA  SER B  23      17.993 -48.307  45.493  1.00 27.31           H  
ATOM   1790  C   SER B  23      17.663 -46.211  45.335  1.00 27.31           C  
ATOM   1791  CB  SER B  23      15.918 -48.079  45.175  1.00 27.31           C  
ATOM   1792  HB2 SER B  23      15.204 -47.258  45.108  1.00 27.31           H  
ATOM   1793  HB3 SER B  23      15.487 -48.873  45.785  1.00 27.31           H  
ATOM   1794  O   SER B  23      16.851 -45.306  45.183  1.00 27.31           O  
ATOM   1795  OG  SER B  23      16.201 -48.599  43.884  1.00 27.31           O  
ATOM   1796  HG  SER B  23      16.764 -49.368  44.001  1.00 27.31           H  
ATOM   1797  N   GLU B  24      18.983 -46.057  45.190  1.00 27.04           N  
ATOM   1798  H   GLU B  24      19.557 -46.790  45.579  1.00 27.04           H  
ATOM   1799  CA  GLU B  24      19.680 -44.894  44.662  1.00 27.04           C  
ATOM   1800  HA  GLU B  24      19.314 -43.990  45.148  1.00 27.04           H  
ATOM   1801  C   GLU B  24      19.417 -44.757  43.138  1.00 27.04           C  
ATOM   1802  CB  GLU B  24      21.206 -45.026  44.920  1.00 27.04           C  
ATOM   1803  HB2 GLU B  24      21.674 -44.155  44.462  1.00 27.04           H  
ATOM   1804  HB3 GLU B  24      21.545 -45.916  44.392  1.00 27.04           H  
ATOM   1805  O   GLU B  24      18.298 -44.789  42.633  1.00 27.04           O  
ATOM   1806  CG  GLU B  24      21.829 -45.060  46.312  1.00 27.04           C  
ATOM   1807  HG2 GLU B  24      21.481 -44.202  46.887  1.00 27.04           H  
ATOM   1808  HG3 GLU B  24      21.541 -45.976  46.827  1.00 27.04           H  
ATOM   1809  CD  GLU B  24      23.362 -45.010  46.120  1.00 27.04           C  
ATOM   1810  OE1 GLU B  24      23.990 -44.032  46.581  1.00 27.04           O  
ATOM   1811  OE2 GLU B  24      23.888 -45.905  45.417  1.00 27.04           O  
ATOM   1812  N   ASN B  25      20.498 -44.648  42.365  1.00 29.23           N  
ATOM   1813  H   ASN B  25      21.360 -44.877  42.839  1.00 29.23           H  
ATOM   1814  CA  ASN B  25      20.677 -43.650  41.323  1.00 29.23           C  
ATOM   1815  HA  ASN B  25      20.147 -42.737  41.597  1.00 29.23           H  
ATOM   1816  C   ASN B  25      20.191 -44.054  39.935  1.00 29.23           C  
ATOM   1817  CB  ASN B  25      22.196 -43.365  41.261  1.00 29.23           C  
ATOM   1818  HB2 ASN B  25      22.411 -42.718  40.411  1.00 29.23           H  
ATOM   1819  HB3 ASN B  25      22.742 -44.297  41.117  1.00 29.23           H  
ATOM   1820  O   ASN B  25      20.330 -43.265  39.008  1.00 29.23           O  
ATOM   1821  CG  ASN B  25      22.723 -42.645  42.486  1.00 29.23           C  
ATOM   1822  ND2 ASN B  25      23.906 -42.973  42.948  1.00 29.23           N  
ATOM   1823 HD21 ASN B  25      24.116 -42.626  43.873  1.00 29.23           H  
ATOM   1824 HD22 ASN B  25      24.413 -43.769  42.588  1.00 29.23           H  
ATOM   1825  OD1 ASN B  25      22.058 -41.803  43.058  1.00 29.23           O  
ATOM   1826  N   MET B  26      19.764 -45.299  39.716  1.00 21.93           N  
ATOM   1827  H   MET B  26      19.632 -45.902  40.516  1.00 21.93           H  
ATOM   1828  CA  MET B  26      19.934 -45.854  38.369  1.00 21.93           C  
ATOM   1829  HA  MET B  26      20.975 -45.723  38.074  1.00 21.93           H  
ATOM   1830  C   MET B  26      19.100 -45.183  37.272  1.00 21.93           C  
ATOM   1831  CB  MET B  26      19.614 -47.351  38.325  1.00 21.93           C  
ATOM   1832  HB2 MET B  26      18.629 -47.530  38.755  1.00 21.93           H  
ATOM   1833  HB3 MET B  26      19.588 -47.663  37.281  1.00 21.93           H  
ATOM   1834  O   MET B  26      19.596 -45.018  36.162  1.00 21.93           O  
ATOM   1835  CG  MET B  26      20.635 -48.234  39.031  1.00 21.93           C  
ATOM   1836  HG2 MET B  26      20.568 -48.079  40.108  1.00 21.93           H  
ATOM   1837  HG3 MET B  26      21.636 -47.960  38.697  1.00 21.93           H  
ATOM   1838  SD  MET B  26      20.355 -49.984  38.649  1.00 21.93           S  
ATOM   1839  CE  MET B  26      21.685 -50.721  39.630  1.00 21.93           C  
ATOM   1840  HE1 MET B  26      21.549 -50.470  40.682  1.00 21.93           H  
ATOM   1841  HE2 MET B  26      21.668 -51.805  39.515  1.00 21.93           H  
ATOM   1842  HE3 MET B  26      22.648 -50.339  39.290  1.00 21.93           H  
ATOM   1843  N   ARG B  27      17.785 -45.038  37.477  1.00 26.73           N  
ATOM   1844  H   ARG B  27      17.452 -45.040  38.430  1.00 26.73           H  
ATOM   1845  CA  ARG B  27      16.856 -45.305  36.362  1.00 26.73           C  
ATOM   1846  HA  ARG B  27      17.303 -46.138  35.819  1.00 26.73           H  
ATOM   1847  C   ARG B  27      16.774 -44.225  35.266  1.00 26.73           C  
ATOM   1848  CB  ARG B  27      15.484 -45.783  36.872  1.00 26.73           C  
ATOM   1849  HB2 ARG B  27      15.213 -45.237  37.775  1.00 26.73           H  
ATOM   1850  HB3 ARG B  27      14.722 -45.568  36.122  1.00 26.73           H  
ATOM   1851  O   ARG B  27      17.145 -43.074  35.414  1.00 26.73           O  
ATOM   1852  CG  ARG B  27      15.472 -47.297  37.147  1.00 26.73           C  
ATOM   1853  HG2 ARG B  27      16.040 -47.506  38.054  1.00 26.73           H  
ATOM   1854  HG3 ARG B  27      15.928 -47.826  36.311  1.00 26.73           H  
ATOM   1855  CD  ARG B  27      14.029 -47.790  37.305  1.00 26.73           C  
ATOM   1856  HD2 ARG B  27      13.574 -47.266  38.145  1.00 26.73           H  
ATOM   1857  HD3 ARG B  27      13.475 -47.547  36.398  1.00 26.73           H  
ATOM   1858  NE  ARG B  27      13.960 -49.244  37.544  1.00 26.73           N  
ATOM   1859  HE  ARG B  27      14.834 -49.719  37.722  1.00 26.73           H  
ATOM   1860  NH1 ARG B  27      11.671 -49.438  37.472  1.00 26.73           N  
ATOM   1861 HH11 ARG B  27      11.599 -48.442  37.320  1.00 26.73           H  
ATOM   1862 HH12 ARG B  27      10.837 -49.994  37.597  1.00 26.73           H  
ATOM   1863  NH2 ARG B  27      12.914 -51.235  37.921  1.00 26.73           N  
ATOM   1864 HH21 ARG B  27      13.805 -51.671  38.107  1.00 26.73           H  
ATOM   1865 HH22 ARG B  27      12.066 -51.772  38.035  1.00 26.73           H  
ATOM   1866  CZ  ARG B  27      12.854 -49.963  37.641  1.00 26.73           C  
ATOM   1867  N   ASN B  28      16.191 -44.696  34.162  1.00 23.41           N  
ATOM   1868  H   ASN B  28      15.788 -45.610  34.305  1.00 23.41           H  
ATOM   1869  CA  ASN B  28      16.466 -44.428  32.746  1.00 23.41           C  
ATOM   1870  HA  ASN B  28      17.543 -44.381  32.581  1.00 23.41           H  
ATOM   1871  C   ASN B  28      15.833 -43.188  32.073  1.00 23.41           C  
ATOM   1872  CB  ASN B  28      15.882 -45.700  32.081  1.00 23.41           C  
ATOM   1873  HB2 ASN B  28      14.797 -45.697  32.182  1.00 23.41           H  
ATOM   1874  HB3 ASN B  28      16.270 -46.585  32.585  1.00 23.41           H  
ATOM   1875  O   ASN B  28      16.188 -42.878  30.945  1.00 23.41           O  
ATOM   1876  CG  ASN B  28      16.239 -45.883  30.620  1.00 23.41           C  
ATOM   1877  ND2 ASN B  28      15.273 -45.984  29.736  1.00 23.41           N  
ATOM   1878 HD21 ASN B  28      14.309 -45.810  29.985  1.00 23.41           H  
ATOM   1879 HD22 ASN B  28      15.590 -46.049  28.780  1.00 23.41           H  
ATOM   1880  OD1 ASN B  28      17.391 -46.029  30.269  1.00 23.41           O  
ATOM   1881  N   GLY B  29      14.766 -42.627  32.643  1.00 24.49           N  
ATOM   1882  H   GLY B  29      14.653 -42.762  33.637  1.00 24.49           H  
ATOM   1883  CA  GLY B  29      13.602 -42.150  31.876  1.00 24.49           C  
ATOM   1884  HA2 GLY B  29      12.863 -41.778  32.586  1.00 24.49           H  
ATOM   1885  HA3 GLY B  29      13.164 -43.018  31.383  1.00 24.49           H  
ATOM   1886  C   GLY B  29      13.782 -41.051  30.812  1.00 24.49           C  
ATOM   1887  O   GLY B  29      14.582 -40.136  30.935  1.00 24.49           O  
ATOM   1888  N   LEU B  30      12.885 -41.138  29.823  1.00 26.94           N  
ATOM   1889  H   LEU B  30      12.230 -41.901  29.916  1.00 26.94           H  
ATOM   1890  CA  LEU B  30      12.796 -40.437  28.536  1.00 26.94           C  
ATOM   1891  HA  LEU B  30      13.724 -40.577  27.981  1.00 26.94           H  
ATOM   1892  C   LEU B  30      12.499 -38.946  28.525  1.00 26.94           C  
ATOM   1893  CB  LEU B  30      11.601 -41.067  27.786  1.00 26.94           C  
ATOM   1894  HB2 LEU B  30      11.196 -40.380  27.043  1.00 26.94           H  
ATOM   1895  HB3 LEU B  30      10.795 -41.241  28.498  1.00 26.94           H  
ATOM   1896  O   LEU B  30      12.525 -38.395  27.428  1.00 26.94           O  
ATOM   1897  CG  LEU B  30      11.920 -42.362  27.044  1.00 26.94           C  
ATOM   1898  HG  LEU B  30      12.464 -43.042  27.699  1.00 26.94           H  
ATOM   1899  CD1 LEU B  30      10.599 -43.018  26.644  1.00 26.94           C  
ATOM   1900 HD11 LEU B  30      10.009 -43.248  27.531  1.00 26.94           H  
ATOM   1901 HD12 LEU B  30      10.032 -42.349  25.997  1.00 26.94           H  
ATOM   1902 HD13 LEU B  30      10.799 -43.944  26.105  1.00 26.94           H  
ATOM   1903  CD2 LEU B  30      12.740 -42.095  25.781  1.00 26.94           C  
ATOM   1904 HD21 LEU B  30      13.708 -41.667  26.043  1.00 26.94           H  
ATOM   1905 HD22 LEU B  30      12.214 -41.399  25.129  1.00 26.94           H  
ATOM   1906 HD23 LEU B  30      12.910 -43.029  25.245  1.00 26.94           H  
ATOM   1907  N   VAL B  31      12.091 -38.315  29.626  1.00 26.74           N  
ATOM   1908  H   VAL B  31      12.169 -38.765  30.528  1.00 26.74           H  
ATOM   1909  CA  VAL B  31      11.572 -36.944  29.525  1.00 26.74           C  
ATOM   1910  HA  VAL B  31      11.045 -36.866  28.574  1.00 26.74           H  
ATOM   1911  C   VAL B  31      12.730 -35.951  29.378  1.00 26.74           C  
ATOM   1912  CB  VAL B  31      10.491 -36.587  30.567  1.00 26.74           C  
ATOM   1913  HB  VAL B  31      10.197 -35.549  30.410  1.00 26.74           H  
ATOM   1914  O   VAL B  31      12.973 -35.105  30.230  1.00 26.74           O  
ATOM   1915  CG1 VAL B  31       9.240 -37.460  30.364  1.00 26.74           C  
ATOM   1916 HG11 VAL B  31       8.457 -37.142  31.053  1.00 26.74           H  
ATOM   1917 HG12 VAL B  31       8.873 -37.338  29.345  1.00 26.74           H  
ATOM   1918 HG13 VAL B  31       9.472 -38.510  30.541  1.00 26.74           H  
ATOM   1919  CG2 VAL B  31      10.941 -36.744  32.022  1.00 26.74           C  
ATOM   1920 HG21 VAL B  31      10.137 -36.429  32.688  1.00 26.74           H  
ATOM   1921 HG22 VAL B  31      11.201 -37.780  32.235  1.00 26.74           H  
ATOM   1922 HG23 VAL B  31      11.808 -36.113  32.216  1.00 26.74           H  
ATOM   1923  N   ASN B  32      13.421 -36.030  28.233  1.00 30.07           N  
ATOM   1924  H   ASN B  32      13.347 -36.920  27.761  1.00 30.07           H  
ATOM   1925  CA  ASN B  32      13.520 -34.933  27.280  1.00 30.07           C  
ATOM   1926  HA  ASN B  32      14.325 -34.255  27.563  1.00 30.07           H  
ATOM   1927  C   ASN B  32      12.187 -34.190  27.306  1.00 30.07           C  
ATOM   1928  CB  ASN B  32      13.772 -35.490  25.860  1.00 30.07           C  
ATOM   1929  HB2 ASN B  32      12.984 -36.200  25.609  1.00 30.07           H  
ATOM   1930  HB3 ASN B  32      13.712 -34.670  25.144  1.00 30.07           H  
ATOM   1931  O   ASN B  32      11.302 -34.406  26.480  1.00 30.07           O  
ATOM   1932  CG  ASN B  32      15.106 -36.172  25.654  1.00 30.07           C  
ATOM   1933  ND2 ASN B  32      15.235 -36.925  24.587  1.00 30.07           N  
ATOM   1934 HD21 ASN B  32      14.480 -36.969  23.918  1.00 30.07           H  
ATOM   1935 HD22 ASN B  32      16.146 -37.334  24.437  1.00 30.07           H  
ATOM   1936  OD1 ASN B  32      16.047 -36.040  26.416  1.00 30.07           O  
ATOM   1937  N   SER B  33      11.997 -33.383  28.343  1.00 28.01           N  
ATOM   1938  H   SER B  33      12.664 -33.405  29.101  1.00 28.01           H  
ATOM   1939  CA  SER B  33      11.001 -32.344  28.324  1.00 28.01           C  
ATOM   1940  HA  SER B  33      10.019 -32.759  28.100  1.00 28.01           H  
ATOM   1941  C   SER B  33      11.458 -31.458  27.190  1.00 28.01           C  
ATOM   1942  CB  SER B  33      10.938 -31.613  29.661  1.00 28.01           C  
ATOM   1943  HB2 SER B  33      11.939 -31.299  29.955  1.00 28.01           H  
ATOM   1944  HB3 SER B  33      10.300 -30.734  29.566  1.00 28.01           H  
ATOM   1945  O   SER B  33      12.388 -30.665  27.340  1.00 28.01           O  
ATOM   1946  OG  SER B  33      10.396 -32.486  30.635  1.00 28.01           O  
ATOM   1947  HG  SER B  33      10.775 -32.263  31.488  1.00 28.01           H  
ATOM   1948  N   GLU B  34      10.850 -31.715  26.038  1.00 31.25           N  
ATOM   1949  H   GLU B  34      10.312 -32.568  25.993  1.00 31.25           H  
ATOM   1950  CA  GLU B  34      10.822 -30.892  24.852  1.00 31.25           C  
ATOM   1951  HA  GLU B  34      11.832 -30.749  24.468  1.00 31.25           H  
ATOM   1952  C   GLU B  34      10.234 -29.566  25.325  1.00 31.25           C  
ATOM   1953  CB  GLU B  34       9.959 -31.615  23.795  1.00 31.25           C  
ATOM   1954  HB2 GLU B  34      10.062 -32.691  23.934  1.00 31.25           H  
ATOM   1955  HB3 GLU B  34       8.903 -31.402  23.961  1.00 31.25           H  
ATOM   1956  O   GLU B  34       9.040 -29.293  25.212  1.00 31.25           O  
ATOM   1957  CG  GLU B  34      10.311 -31.290  22.339  1.00 31.25           C  
ATOM   1958  HG2 GLU B  34      10.832 -30.334  22.274  1.00 31.25           H  
ATOM   1959  HG3 GLU B  34       9.378 -31.217  21.781  1.00 31.25           H  
ATOM   1960  CD  GLU B  34      11.124 -32.426  21.709  1.00 31.25           C  
ATOM   1961  OE1 GLU B  34      10.489 -33.431  21.314  1.00 31.25           O  
ATOM   1962  OE2 GLU B  34      12.370 -32.310  21.683  1.00 31.25           O  
ATOM   1963  N   VAL B  35      11.055 -28.760  25.996  1.00 29.94           N  
ATOM   1964  H   VAL B  35      11.976 -29.107  26.221  1.00 29.94           H  
ATOM   1965  CA  VAL B  35      10.758 -27.361  26.205  1.00 29.94           C  
ATOM   1966  HA  VAL B  35       9.725 -27.256  26.537  1.00 29.94           H  
ATOM   1967  C   VAL B  35      10.871 -26.781  24.806  1.00 29.94           C  
ATOM   1968  CB  VAL B  35      11.660 -26.710  27.269  1.00 29.94           C  
ATOM   1969  HB  VAL B  35      12.708 -26.829  26.995  1.00 29.94           H  
ATOM   1970  O   VAL B  35      11.898 -26.236  24.409  1.00 29.94           O  
ATOM   1971  CG1 VAL B  35      11.343 -25.220  27.413  1.00 29.94           C  
ATOM   1972 HG11 VAL B  35      10.280 -25.070  27.600  1.00 29.94           H  
ATOM   1973 HG12 VAL B  35      11.922 -24.792  28.231  1.00 29.94           H  
ATOM   1974 HG13 VAL B  35      11.627 -24.709  26.493  1.00 29.94           H  
ATOM   1975  CG2 VAL B  35      11.432 -27.347  28.648  1.00 29.94           C  
ATOM   1976 HG21 VAL B  35      12.066 -26.862  29.391  1.00 29.94           H  
ATOM   1977 HG22 VAL B  35      10.386 -27.247  28.939  1.00 29.94           H  
ATOM   1978 HG23 VAL B  35      11.693 -28.404  28.613  1.00 29.94           H  
ATOM   1979  N   HIS B  36       9.772 -26.945  24.067  1.00 33.10           N  
ATOM   1980  H   HIS B  36       9.095 -27.595  24.440  1.00 33.10           H  
ATOM   1981  CA  HIS B  36       9.331 -26.172  22.922  1.00 33.10           C  
ATOM   1982  HA  HIS B  36      10.115 -26.169  22.164  1.00 33.10           H  
ATOM   1983  C   HIS B  36       9.126 -24.731  23.404  1.00 33.10           C  
ATOM   1984  CB  HIS B  36       8.047 -26.804  22.324  1.00 33.10           C  
ATOM   1985  HB2 HIS B  36       7.679 -27.585  22.990  1.00 33.10           H  
ATOM   1986  HB3 HIS B  36       7.236 -26.079  22.248  1.00 33.10           H  
ATOM   1987  O   HIS B  36       8.090 -24.111  23.198  1.00 33.10           O  
ATOM   1988  CG  HIS B  36       8.205 -27.398  20.950  1.00 33.10           C  
ATOM   1989  CD2 HIS B  36       8.302 -28.732  20.676  1.00 33.10           C  
ATOM   1990  HD2 HIS B  36       8.306 -29.517  21.418  1.00 33.10           H  
ATOM   1991  ND1 HIS B  36       8.096 -26.760  19.733  1.00 33.10           N  
ATOM   1992  HD1 HIS B  36       7.980 -25.780  19.518  1.00 33.10           H  
ATOM   1993  CE1 HIS B  36       8.151 -27.687  18.765  1.00 33.10           C  
ATOM   1994  HE1 HIS B  36       8.093 -27.478  17.707  1.00 33.10           H  
ATOM   1995  NE2 HIS B  36       8.275 -28.911  19.291  1.00 33.10           N  
ATOM   1996  N   ASN B  37      10.153 -24.137  24.005  1.00 30.45           N  
ATOM   1997  H   ASN B  37      10.982 -24.696  24.149  1.00 30.45           H  
ATOM   1998  CA  ASN B  37      10.354 -22.714  23.868  1.00 30.45           C  
ATOM   1999  HA  ASN B  37       9.401 -22.193  23.958  1.00 30.45           H  
ATOM   2000  C   ASN B  37      10.858 -22.500  22.435  1.00 30.45           C  
ATOM   2001  CB  ASN B  37      11.295 -22.187  24.962  1.00 30.45           C  
ATOM   2002  HB2 ASN B  37      11.556 -21.155  24.726  1.00 30.45           H  
ATOM   2003  HB3 ASN B  37      12.213 -22.775  24.960  1.00 30.45           H  
ATOM   2004  O   ASN B  37      11.930 -21.945  22.212  1.00 30.45           O  
ATOM   2005  CG  ASN B  37      10.698 -22.190  26.360  1.00 30.45           C  
ATOM   2006  ND2 ASN B  37      11.510 -21.917  27.354  1.00 30.45           N  
ATOM   2007 HD21 ASN B  37      12.484 -21.721  27.173  1.00 30.45           H  
ATOM   2008 HD22 ASN B  37      11.093 -21.936  28.274  1.00 30.45           H  
ATOM   2009  OD1 ASN B  37       9.529 -22.428  26.605  1.00 30.45           O  
ATOM   2010  N   GLU B  38      10.064 -22.923  21.444  1.00 33.60           N  
ATOM   2011  H   GLU B  38       9.215 -23.396  21.719  1.00 33.60           H  
ATOM   2012  CA  GLU B  38       9.924 -22.104  20.263  1.00 33.60           C  
ATOM   2013  HA  GLU B  38      10.898 -21.903  19.817  1.00 33.60           H  
ATOM   2014  C   GLU B  38       9.355 -20.793  20.802  1.00 33.60           C  
ATOM   2015  CB  GLU B  38       9.010 -22.749  19.203  1.00 33.60           C  
ATOM   2016  HB2 GLU B  38       8.214 -23.311  19.691  1.00 33.60           H  
ATOM   2017  HB3 GLU B  38       8.556 -21.957  18.608  1.00 33.60           H  
ATOM   2018  O   GLU B  38       8.150 -20.554  20.812  1.00 33.60           O  
ATOM   2019  CG  GLU B  38       9.782 -23.654  18.236  1.00 33.60           C  
ATOM   2020  HG2 GLU B  38      10.217 -24.484  18.792  1.00 33.60           H  
ATOM   2021  HG3 GLU B  38      10.593 -23.083  17.784  1.00 33.60           H  
ATOM   2022  CD  GLU B  38       8.843 -24.183  17.147  1.00 33.60           C  
ATOM   2023  OE1 GLU B  38       8.855 -23.629  16.027  1.00 33.60           O  
ATOM   2024  OE2 GLU B  38       8.088 -25.122  17.469  1.00 33.60           O  
ATOM   2025  N   ASP B  39      10.249 -19.896  21.221  1.00 34.12           N  
ATOM   2026  H   ASP B  39      11.201 -20.214  21.336  1.00 34.12           H  
ATOM   2027  CA  ASP B  39      10.034 -18.466  21.051  1.00 34.12           C  
ATOM   2028  HA  ASP B  39       9.035 -18.227  21.416  1.00 34.12           H  
ATOM   2029  C   ASP B  39      10.052 -18.232  19.529  1.00 34.12           C  
ATOM   2030  CB  ASP B  39      11.044 -17.649  21.882  1.00 34.12           C  
ATOM   2031  HB2 ASP B  39      11.940 -17.437  21.299  1.00 34.12           H  
ATOM   2032  HB3 ASP B  39      11.353 -18.247  22.739  1.00 34.12           H  
ATOM   2033  O   ASP B  39      10.921 -17.586  18.947  1.00 34.12           O  
ATOM   2034  CG  ASP B  39      10.445 -16.336  22.420  1.00 34.12           C  
ATOM   2035  OD1 ASP B  39       9.909 -15.523  21.631  1.00 34.12           O  
ATOM   2036  OD2 ASP B  39      10.500 -16.103  23.648  1.00 34.12           O  
ATOM   2037  N   GLY B  40       9.082 -18.865  18.864  1.00 32.51           N  
ATOM   2038  H   GLY B  40       8.459 -19.420  19.433  1.00 32.51           H  
ATOM   2039  CA  GLY B  40       8.717 -18.769  17.475  1.00 32.51           C  
ATOM   2040  HA2 GLY B  40       8.032 -19.574  17.209  1.00 32.51           H  
ATOM   2041  HA3 GLY B  40       9.610 -18.822  16.852  1.00 32.51           H  
ATOM   2042  C   GLY B  40       8.033 -17.434  17.279  1.00 32.51           C  
ATOM   2043  O   GLY B  40       7.004 -17.335  16.631  1.00 32.51           O  
ATOM   2044  N   ARG B  41       8.689 -16.361  17.725  1.00 32.79           N  
ATOM   2045  H   ARG B  41       9.509 -16.549  18.284  1.00 32.79           H  
ATOM   2046  CA  ARG B  41       8.644 -15.079  17.034  1.00 32.79           C  
ATOM   2047  HA  ARG B  41       7.608 -14.860  16.773  1.00 32.79           H  
ATOM   2048  C   ARG B  41       9.409 -15.198  15.712  1.00 32.79           C  
ATOM   2049  CB  ARG B  41       9.186 -13.957  17.922  1.00 32.79           C  
ATOM   2050  HB2 ARG B  41       9.124 -13.012  17.382  1.00 32.79           H  
ATOM   2051  HB3 ARG B  41      10.233 -14.166  18.139  1.00 32.79           H  
ATOM   2052  O   ARG B  41      10.064 -14.254  15.280  1.00 32.79           O  
ATOM   2053  CG  ARG B  41       8.420 -13.817  19.238  1.00 32.79           C  
ATOM   2054  HG2 ARG B  41       7.377 -13.568  19.042  1.00 32.79           H  
ATOM   2055  HG3 ARG B  41       8.456 -14.762  19.780  1.00 32.79           H  
ATOM   2056  CD  ARG B  41       9.069 -12.710  20.070  1.00 32.79           C  
ATOM   2057  HD2 ARG B  41      10.150 -12.770  19.940  1.00 32.79           H  
ATOM   2058  HD3 ARG B  41       8.713 -11.739  19.726  1.00 32.79           H  
ATOM   2059  NE  ARG B  41       8.775 -12.909  21.489  1.00 32.79           N  
ATOM   2060  HE  ARG B  41       8.499 -13.853  21.719  1.00 32.79           H  
ATOM   2061  NH1 ARG B  41      10.106 -11.233  22.309  1.00 32.79           N  
ATOM   2062 HH11 ARG B  41      10.355 -11.014  21.355  1.00 32.79           H  
ATOM   2063 HH12 ARG B  41      10.596 -10.831  23.096  1.00 32.79           H  
ATOM   2064  NH2 ARG B  41       9.091 -12.652  23.710  1.00 32.79           N  
ATOM   2065 HH21 ARG B  41       8.751 -13.598  23.801  1.00 32.79           H  
ATOM   2066 HH22 ARG B  41       9.609 -12.265  24.486  1.00 32.79           H  
ATOM   2067  CZ  ARG B  41       9.313 -12.254  22.493  1.00 32.79           C  
ATOM   2068  N   ASN B  42       9.251 -16.324  15.011  1.00 33.44           N  
ATOM   2069  H   ASN B  42       8.764 -17.066  15.493  1.00 33.44           H  
ATOM   2070  CA  ASN B  42       8.897 -16.290  13.610  1.00 33.44           C  
ATOM   2071  HA  ASN B  42       9.678 -15.794  13.033  1.00 33.44           H  
ATOM   2072  C   ASN B  42       7.617 -15.457  13.538  1.00 33.44           C  
ATOM   2073  CB  ASN B  42       8.724 -17.733  13.104  1.00 33.44           C  
ATOM   2074  HB2 ASN B  42       7.823 -18.182  13.524  1.00 33.44           H  
ATOM   2075  HB3 ASN B  42       9.581 -18.325  13.426  1.00 33.44           H  
ATOM   2076  O   ASN B  42       6.504 -15.958  13.444  1.00 33.44           O  
ATOM   2077  CG  ASN B  42       8.643 -17.814  11.589  1.00 33.44           C  
ATOM   2078  ND2 ASN B  42       9.046 -18.924  11.021  1.00 33.44           N  
ATOM   2079 HD21 ASN B  42       9.230 -19.740  11.587  1.00 33.44           H  
ATOM   2080 HD22 ASN B  42       8.861 -18.973  10.030  1.00 33.44           H  
ATOM   2081  OD1 ASN B  42       8.297 -16.884  10.887  1.00 33.44           O  
ATOM   2082  N   GLY B  43       7.776 -14.140  13.696  1.00 34.23           N  
ATOM   2083  H   GLY B  43       8.715 -13.802  13.852  1.00 34.23           H  
ATOM   2084  CA  GLY B  43       6.835 -13.255  13.079  1.00 34.23           C  
ATOM   2085  HA2 GLY B  43       5.838 -13.381  13.500  1.00 34.23           H  
ATOM   2086  HA3 GLY B  43       7.163 -12.217  13.145  1.00 34.23           H  
ATOM   2087  C   GLY B  43       6.877 -13.719  11.645  1.00 34.23           C  
ATOM   2088  O   GLY B  43       7.909 -13.530  10.996  1.00 34.23           O  
ATOM   2089  N   ASP B  44       5.797 -14.370  11.219  1.00 32.18           N  
ATOM   2090  H   ASP B  44       5.188 -14.786  11.909  1.00 32.18           H  
ATOM   2091  CA  ASP B  44       5.368 -14.423   9.842  1.00 32.18           C  
ATOM   2092  HA  ASP B  44       6.104 -14.954   9.239  1.00 32.18           H  
ATOM   2093  C   ASP B  44       5.304 -12.957   9.399  1.00 32.18           C  
ATOM   2094  CB  ASP B  44       4.001 -15.128   9.716  1.00 32.18           C  
ATOM   2095  HB2 ASP B  44       3.537 -14.813   8.782  1.00 32.18           H  
ATOM   2096  HB3 ASP B  44       3.347 -14.807  10.528  1.00 32.18           H  
ATOM   2097  O   ASP B  44       4.244 -12.349   9.234  1.00 32.18           O  
ATOM   2098  CG  ASP B  44       4.079 -16.657   9.670  1.00 32.18           C  
ATOM   2099  OD1 ASP B  44       4.730 -17.158   8.726  1.00 32.18           O  
ATOM   2100  OD2 ASP B  44       3.410 -17.291  10.514  1.00 32.18           O  
ATOM   2101  N   VAL B  45       6.481 -12.363   9.167  1.00 35.99           N  
ATOM   2102  H   VAL B  45       7.278 -12.893   9.490  1.00 35.99           H  
ATOM   2103  CA  VAL B  45       6.742 -11.518   8.026  1.00 35.99           C  
ATOM   2104  HA  VAL B  45       6.081 -10.651   8.033  1.00 35.99           H  
ATOM   2105  C   VAL B  45       6.383 -12.453   6.914  1.00 35.99           C  
ATOM   2106  CB  VAL B  45       8.211 -11.077   7.914  1.00 35.99           C  
ATOM   2107  HB  VAL B  45       8.868 -11.942   7.820  1.00 35.99           H  
ATOM   2108  O   VAL B  45       7.211 -13.212   6.414  1.00 35.99           O  
ATOM   2109  CG1 VAL B  45       8.386 -10.173   6.684  1.00 35.99           C  
ATOM   2110 HG11 VAL B  45       9.426  -9.855   6.611  1.00 35.99           H  
ATOM   2111 HG12 VAL B  45       7.741  -9.298   6.770  1.00 35.99           H  
ATOM   2112 HG13 VAL B  45       8.134 -10.721   5.776  1.00 35.99           H  
ATOM   2113  CG2 VAL B  45       8.649 -10.296   9.154  1.00 35.99           C  
ATOM   2114 HG21 VAL B  45       8.596 -10.943  10.030  1.00 35.99           H  
ATOM   2115 HG22 VAL B  45       7.998  -9.435   9.306  1.00 35.99           H  
ATOM   2116 HG23 VAL B  45       9.681  -9.965   9.036  1.00 35.99           H  
ATOM   2117  N   SER B  46       5.077 -12.493   6.679  1.00 32.63           N  
ATOM   2118  H   SER B  46       4.475 -11.984   7.310  1.00 32.63           H  
ATOM   2119  CA  SER B  46       4.482 -13.311   5.678  1.00 32.63           C  
ATOM   2120  HA  SER B  46       4.563 -14.366   5.939  1.00 32.63           H  
ATOM   2121  C   SER B  46       5.330 -12.977   4.472  1.00 32.63           C  
ATOM   2122  CB  SER B  46       3.034 -12.913   5.557  1.00 32.63           C  
ATOM   2123  HB2 SER B  46       2.622 -13.335   4.641  1.00 32.63           H  
ATOM   2124  HB3 SER B  46       3.030 -11.823   5.562  1.00 32.63           H  
ATOM   2125  O   SER B  46       5.588 -11.811   4.133  1.00 32.63           O  
ATOM   2126  OG  SER B  46       2.228 -13.310   6.642  1.00 32.63           O  
ATOM   2127  HG  SER B  46       2.759 -13.362   7.440  1.00 32.63           H  
ATOM   2128  N   GLN B  47       5.981 -14.026   4.004  1.00 32.06           N  
ATOM   2129  H   GLN B  47       5.853 -14.918   4.459  1.00 32.06           H  
ATOM   2130  CA  GLN B  47       6.811 -13.962   2.842  1.00 32.06           C  
ATOM   2131  HA  GLN B  47       7.443 -13.074   2.867  1.00 32.06           H  
ATOM   2132  C   GLN B  47       5.794 -13.847   1.725  1.00 32.06           C  
ATOM   2133  CB  GLN B  47       7.669 -15.236   2.812  1.00 32.06           C  
ATOM   2134  HB2 GLN B  47       8.175 -15.328   3.772  1.00 32.06           H  
ATOM   2135  HB3 GLN B  47       7.027 -16.109   2.693  1.00 32.06           H  
ATOM   2136  O   GLN B  47       5.542 -14.832   1.034  1.00 32.06           O  
ATOM   2137  CG  GLN B  47       8.736 -15.237   1.714  1.00 32.06           C  
ATOM   2138  HG2 GLN B  47       9.489 -14.483   1.941  1.00 32.06           H  
ATOM   2139  HG3 GLN B  47       8.276 -15.001   0.755  1.00 32.06           H  
ATOM   2140  CD  GLN B  47       9.408 -16.602   1.608  1.00 32.06           C  
ATOM   2141  NE2 GLN B  47      10.009 -17.108   2.665  1.00 32.06           N  
ATOM   2142 HE21 GLN B  47      10.399 -18.033   2.548  1.00 32.06           H  
ATOM   2143 HE22 GLN B  47       9.968 -16.637   3.557  1.00 32.06           H  
ATOM   2144  OE1 GLN B  47       9.414 -17.240   0.570  1.00 32.06           O  
ATOM   2145  N   PHE B  48       5.116 -12.698   1.567  1.00 33.13           N  
ATOM   2146  H   PHE B  48       5.167 -11.951   2.245  1.00 33.13           H  
ATOM   2147  CA  PHE B  48       4.405 -12.526   0.321  1.00 33.13           C  
ATOM   2148  HA  PHE B  48       3.730 -13.379   0.250  1.00 33.13           H  
ATOM   2149  C   PHE B  48       5.562 -12.625  -0.632  1.00 33.13           C  
ATOM   2150  CB  PHE B  48       3.615 -11.260  -0.054  1.00 33.13           C  
ATOM   2151  HB2 PHE B  48       3.432 -11.331  -1.126  1.00 33.13           H  
ATOM   2152  HB3 PHE B  48       4.275 -10.396   0.027  1.00 33.13           H  
ATOM   2153  O   PHE B  48       6.623 -12.016  -0.391  1.00 33.13           O  
ATOM   2154  CG  PHE B  48       2.223 -11.019   0.531  1.00 33.13           C  
ATOM   2155  CD1 PHE B  48       1.307 -12.017   0.903  1.00 33.13           C  
ATOM   2156  HD1 PHE B  48       1.552 -13.057   0.745  1.00 33.13           H  
ATOM   2157  CD2 PHE B  48       1.818  -9.712   0.704  1.00 33.13           C  
ATOM   2158  HD2 PHE B  48       2.454  -8.997   0.203  1.00 33.13           H  
ATOM   2159  CE1 PHE B  48       0.089 -11.677   1.538  1.00 33.13           C  
ATOM   2160  HE1 PHE B  48      -0.597 -12.461   1.825  1.00 33.13           H  
ATOM   2161  CE2 PHE B  48       0.676  -9.354   1.446  1.00 33.13           C  
ATOM   2162  HE2 PHE B  48       0.399  -8.320   1.588  1.00 33.13           H  
ATOM   2163  CZ  PHE B  48      -0.204 -10.345   1.875  1.00 33.13           C  
ATOM   2164  HZ  PHE B  48      -1.120 -10.088   2.385  1.00 33.13           H  
ATOM   2165  N   PRO B  49       5.382 -13.456  -1.664  1.00 32.33           N  
ATOM   2166  CA  PRO B  49       6.315 -13.442  -2.752  1.00 32.33           C  
ATOM   2167  HA  PRO B  49       7.235 -13.958  -2.478  1.00 32.33           H  
ATOM   2168  C   PRO B  49       6.582 -11.968  -3.013  1.00 32.33           C  
ATOM   2169  CB  PRO B  49       5.608 -14.169  -3.899  1.00 32.33           C  
ATOM   2170  HB2 PRO B  49       5.792 -13.692  -4.861  1.00 32.33           H  
ATOM   2171  HB3 PRO B  49       5.950 -15.203  -3.926  1.00 32.33           H  
ATOM   2172  O   PRO B  49       5.632 -11.184  -3.138  1.00 32.33           O  
ATOM   2173  CG  PRO B  49       4.123 -14.146  -3.530  1.00 32.33           C  
ATOM   2174  HG2 PRO B  49       3.663 -13.220  -3.874  1.00 32.33           H  
ATOM   2175  HG3 PRO B  49       3.592 -15.010  -3.928  1.00 32.33           H  
ATOM   2176  CD  PRO B  49       4.153 -14.153  -2.018  1.00 32.33           C  
ATOM   2177  HD2 PRO B  49       4.198 -15.176  -1.646  1.00 32.33           H  
ATOM   2178  HD3 PRO B  49       3.247 -13.659  -1.666  1.00 32.33           H  
ATOM   2179  N   TYR B  50       7.858 -11.574  -2.945  1.00 32.96           N  
ATOM   2180  H   TYR B  50       8.565 -12.246  -2.683  1.00 32.96           H  
ATOM   2181  CA  TYR B  50       8.275 -10.282  -3.445  1.00 32.96           C  
ATOM   2182  HA  TYR B  50       7.660  -9.519  -2.967  1.00 32.96           H  
ATOM   2183  C   TYR B  50       7.964 -10.389  -4.936  1.00 32.96           C  
ATOM   2184  CB  TYR B  50       9.751  -9.973  -3.117  1.00 32.96           C  
ATOM   2185  HB2 TYR B  50      10.190 -10.818  -2.587  1.00 32.96           H  
ATOM   2186  HB3 TYR B  50      10.327  -9.860  -4.036  1.00 32.96           H  
ATOM   2187  O   TYR B  50       8.808 -10.777  -5.737  1.00 32.96           O  
ATOM   2188  CG  TYR B  50       9.968  -8.717  -2.286  1.00 32.96           C  
ATOM   2189  CD1 TYR B  50      10.121  -7.461  -2.911  1.00 32.96           C  
ATOM   2190  HD1 TYR B  50      10.059  -7.388  -3.986  1.00 32.96           H  
ATOM   2191  CD2 TYR B  50      10.064  -8.815  -0.885  1.00 32.96           C  
ATOM   2192  HD2 TYR B  50       9.934  -9.773  -0.404  1.00 32.96           H  
ATOM   2193  CE1 TYR B  50      10.380  -6.311  -2.137  1.00 32.96           C  
ATOM   2194  HE1 TYR B  50      10.496  -5.352  -2.620  1.00 32.96           H  
ATOM   2195  CE2 TYR B  50      10.339  -7.672  -0.110  1.00 32.96           C  
ATOM   2196  HE2 TYR B  50      10.421  -7.748   0.965  1.00 32.96           H  
ATOM   2197  OH  TYR B  50      10.752  -5.311   0.017  1.00 32.96           O  
ATOM   2198  HH  TYR B  50      10.721  -4.527  -0.536  1.00 32.96           H  
ATOM   2199  CZ  TYR B  50      10.500  -6.418  -0.733  1.00 32.96           C  
ATOM   2200  N   VAL B  51       6.692 -10.221  -5.300  1.00 37.29           N  
ATOM   2201  H   VAL B  51       6.009 -10.094  -4.567  1.00 37.29           H  
ATOM   2202  CA  VAL B  51       6.260 -10.156  -6.670  1.00 37.29           C  
ATOM   2203  HA  VAL B  51       6.713 -10.968  -7.238  1.00 37.29           H  
ATOM   2204  C   VAL B  51       6.875  -8.845  -7.073  1.00 37.29           C  
ATOM   2205  CB  VAL B  51       4.732 -10.215  -6.848  1.00 37.29           C  
ATOM   2206  HB  VAL B  51       4.270  -9.362  -6.350  1.00 37.29           H  
ATOM   2207  O   VAL B  51       6.379  -7.765  -6.743  1.00 37.29           O  
ATOM   2208  CG1 VAL B  51       4.393 -10.190  -8.344  1.00 37.29           C  
ATOM   2209 HG11 VAL B  51       3.316 -10.280  -8.481  1.00 37.29           H  
ATOM   2210 HG12 VAL B  51       4.724  -9.249  -8.783  1.00 37.29           H  
ATOM   2211 HG13 VAL B  51       4.885 -11.017  -8.855  1.00 37.29           H  
ATOM   2212  CG2 VAL B  51       4.124 -11.494  -6.266  1.00 37.29           C  
ATOM   2213 HG21 VAL B  51       3.058 -11.537  -6.488  1.00 37.29           H  
ATOM   2214 HG22 VAL B  51       4.619 -12.372  -6.681  1.00 37.29           H  
ATOM   2215 HG23 VAL B  51       4.240 -11.484  -5.182  1.00 37.29           H  
ATOM   2216  N   GLU B  52       8.051  -8.949  -7.680  1.00 39.12           N  
ATOM   2217  H   GLU B  52       8.502  -9.853  -7.699  1.00 39.12           H  
ATOM   2218  CA  GLU B  52       8.644  -7.877  -8.437  1.00 39.12           C  
ATOM   2219  HA  GLU B  52       8.663  -6.980  -7.819  1.00 39.12           H  
ATOM   2220  C   GLU B  52       7.700  -7.660  -9.606  1.00 39.12           C  
ATOM   2221  CB  GLU B  52      10.078  -8.193  -8.852  1.00 39.12           C  
ATOM   2222  HB2 GLU B  52      10.665  -8.422  -7.963  1.00 39.12           H  
ATOM   2223  HB3 GLU B  52      10.095  -9.050  -9.526  1.00 39.12           H  
ATOM   2224  O   GLU B  52       7.825  -8.174 -10.708  1.00 39.12           O  
ATOM   2225  CG  GLU B  52      10.663  -6.952  -9.537  1.00 39.12           C  
ATOM   2226  HG2 GLU B  52      10.098  -6.722 -10.441  1.00 39.12           H  
ATOM   2227  HG3 GLU B  52      10.563  -6.099  -8.867  1.00 39.12           H  
ATOM   2228  CD  GLU B  52      12.129  -7.155  -9.910  1.00 39.12           C  
ATOM   2229  OE1 GLU B  52      12.928  -6.279  -9.512  1.00 39.12           O  
ATOM   2230  OE2 GLU B  52      12.414  -8.140 -10.623  1.00 39.12           O  
ATOM   2231  N   PHE B  53       6.647  -6.941  -9.287  1.00 45.49           N  
ATOM   2232  H   PHE B  53       6.501  -6.783  -8.300  1.00 45.49           H  
ATOM   2233  CA  PHE B  53       5.675  -6.419 -10.189  1.00 45.49           C  
ATOM   2234  HA  PHE B  53       5.103  -7.218 -10.660  1.00 45.49           H  
ATOM   2235  C   PHE B  53       6.459  -5.641 -11.233  1.00 45.49           C  
ATOM   2236  CB  PHE B  53       4.813  -5.559  -9.276  1.00 45.49           C  
ATOM   2237  HB2 PHE B  53       4.424  -4.698  -9.819  1.00 45.49           H  
ATOM   2238  HB3 PHE B  53       5.457  -5.115  -8.517  1.00 45.49           H  
ATOM   2239  O   PHE B  53       7.019  -4.594 -10.925  1.00 45.49           O  
ATOM   2240  CG  PHE B  53       3.721  -6.316  -8.559  1.00 45.49           C  
ATOM   2241  CD1 PHE B  53       2.775  -7.066  -9.275  1.00 45.49           C  
ATOM   2242  HD1 PHE B  53       2.786  -7.100 -10.355  1.00 45.49           H  
ATOM   2243  CD2 PHE B  53       3.738  -6.384  -7.156  1.00 45.49           C  
ATOM   2244  HD2 PHE B  53       4.524  -5.916  -6.582  1.00 45.49           H  
ATOM   2245  CE1 PHE B  53       1.889  -7.895  -8.584  1.00 45.49           C  
ATOM   2246  HE1 PHE B  53       1.250  -8.547  -9.162  1.00 45.49           H  
ATOM   2247  CE2 PHE B  53       2.805  -7.161  -6.465  1.00 45.49           C  
ATOM   2248  HE2 PHE B  53       2.843  -7.232  -5.388  1.00 45.49           H  
ATOM   2249  CZ  PHE B  53       1.897  -7.942  -7.180  1.00 45.49           C  
ATOM   2250  HZ  PHE B  53       1.262  -8.632  -6.645  1.00 45.49           H  
ATOM   2251  N   THR B  54       6.592  -6.174 -12.437  1.00 49.03           N  
ATOM   2252  H   THR B  54       6.202  -7.091 -12.604  1.00 49.03           H  
ATOM   2253  CA  THR B  54       7.507  -5.672 -13.471  1.00 49.03           C  
ATOM   2254  HA  THR B  54       8.453  -5.409 -12.998  1.00 49.03           H  
ATOM   2255  C   THR B  54       6.980  -4.401 -14.142  1.00 49.03           C  
ATOM   2256  CB  THR B  54       7.800  -6.777 -14.499  1.00 49.03           C  
ATOM   2257  HB  THR B  54       8.364  -6.366 -15.337  1.00 49.03           H  
ATOM   2258  O   THR B  54       7.115  -4.226 -15.348  1.00 49.03           O  
ATOM   2259  CG2 THR B  54       8.608  -7.929 -13.907  1.00 49.03           C  
ATOM   2260 HG21 THR B  54       8.960  -8.580 -14.707  1.00 49.03           H  
ATOM   2261 HG22 THR B  54       9.474  -7.545 -13.367  1.00 49.03           H  
ATOM   2262 HG23 THR B  54       7.996  -8.515 -13.222  1.00 49.03           H  
ATOM   2263  OG1 THR B  54       6.571  -7.300 -14.952  1.00 49.03           O  
ATOM   2264  HG1 THR B  54       6.748  -8.124 -15.411  1.00 49.03           H  
ATOM   2265  N   GLY B  55       6.331  -3.510 -13.384  1.00 52.26           N  
ATOM   2266  H   GLY B  55       6.278  -3.725 -12.399  1.00 52.26           H  
ATOM   2267  CA  GLY B  55       5.758  -2.234 -13.816  1.00 52.26           C  
ATOM   2268  HA2 GLY B  55       5.433  -1.676 -12.938  1.00 52.26           H  
ATOM   2269  HA3 GLY B  55       6.532  -1.657 -14.322  1.00 52.26           H  
ATOM   2270  C   GLY B  55       4.567  -2.369 -14.771  1.00 52.26           C  
ATOM   2271  O   GLY B  55       3.524  -1.761 -14.542  1.00 52.26           O  
ATOM   2272  N   ARG B  56       4.693  -3.176 -15.831  1.00 57.62           N  
ATOM   2273  H   ARG B  56       5.568  -3.674 -15.918  1.00 57.62           H  
ATOM   2274  CA  ARG B  56       3.705  -3.351 -16.897  1.00 57.62           C  
ATOM   2275  HA  ARG B  56       3.437  -2.373 -17.296  1.00 57.62           H  
ATOM   2276  C   ARG B  56       2.410  -3.954 -16.399  1.00 57.62           C  
ATOM   2277  CB  ARG B  56       4.266  -4.204 -18.041  1.00 57.62           C  
ATOM   2278  HB2 ARG B  56       4.699  -5.126 -17.653  1.00 57.62           H  
ATOM   2279  HB3 ARG B  56       3.439  -4.471 -18.699  1.00 57.62           H  
ATOM   2280  O   ARG B  56       1.380  -3.360 -16.674  1.00 57.62           O  
ATOM   2281  CG  ARG B  56       5.312  -3.432 -18.854  1.00 57.62           C  
ATOM   2282  HG2 ARG B  56       6.255  -3.401 -18.308  1.00 57.62           H  
ATOM   2283  HG3 ARG B  56       4.962  -2.413 -19.020  1.00 57.62           H  
ATOM   2284  CD  ARG B  56       5.512  -4.105 -20.214  1.00 57.62           C  
ATOM   2285  HD2 ARG B  56       4.547  -4.174 -20.717  1.00 57.62           H  
ATOM   2286  HD3 ARG B  56       5.871  -5.122 -20.054  1.00 57.62           H  
ATOM   2287  NE  ARG B  56       6.431  -3.323 -21.065  1.00 57.62           N  
ATOM   2288  HE  ARG B  56       6.104  -2.413 -21.356  1.00 57.62           H  
ATOM   2289  NH1 ARG B  56       8.143  -4.853 -21.211  1.00 57.62           N  
ATOM   2290 HH11 ARG B  56       7.617  -5.491 -20.631  1.00 57.62           H  
ATOM   2291 HH12 ARG B  56       9.058  -5.117 -21.549  1.00 57.62           H  
ATOM   2292  NH2 ARG B  56       8.324  -2.888 -22.249  1.00 57.62           N  
ATOM   2293 HH21 ARG B  56       9.236  -3.173 -22.577  1.00 57.62           H  
ATOM   2294 HH22 ARG B  56       7.963  -1.979 -22.500  1.00 57.62           H  
ATOM   2295  CZ  ARG B  56       7.622  -3.693 -21.501  1.00 57.62           C  
ATOM   2296  N   ASP B  57       2.450  -5.005 -15.589  1.00 60.77           N  
ATOM   2297  H   ASP B  57       3.333  -5.482 -15.479  1.00 60.77           H  
ATOM   2298  CA  ASP B  57       1.239  -5.713 -15.134  1.00 60.77           C  
ATOM   2299  HA  ASP B  57       0.391  -5.382 -15.734  1.00 60.77           H  
ATOM   2300  C   ASP B  57       0.869  -5.392 -13.689  1.00 60.77           C  
ATOM   2301  CB  ASP B  57       1.381  -7.212 -15.399  1.00 60.77           C  
ATOM   2302  HB2 ASP B  57       2.197  -7.610 -14.796  1.00 60.77           H  
ATOM   2303  HB3 ASP B  57       0.458  -7.724 -15.124  1.00 60.77           H  
ATOM   2304  O   ASP B  57       0.157  -6.138 -13.022  1.00 60.77           O  
ATOM   2305  CG  ASP B  57       1.652  -7.455 -16.882  1.00 60.77           C  
ATOM   2306  OD1 ASP B  57       0.964  -6.808 -17.704  1.00 60.77           O  
ATOM   2307  OD2 ASP B  57       2.616  -8.192 -17.172  1.00 60.77           O  
ATOM   2308  N   SER B  58       1.353  -4.261 -13.185  1.00 66.23           N  
ATOM   2309  H   SER B  58       1.942  -3.683 -13.768  1.00 66.23           H  
ATOM   2310  CA  SER B  58       1.165  -3.883 -11.796  1.00 66.23           C  
ATOM   2311  HA  SER B  58       0.355  -4.473 -11.367  1.00 66.23           H  
ATOM   2312  C   SER B  58       0.840  -2.421 -11.613  1.00 66.23           C  
ATOM   2313  CB  SER B  58       2.431  -4.182 -11.036  1.00 66.23           C  
ATOM   2314  HB2 SER B  58       2.716  -5.216 -11.232  1.00 66.23           H  
ATOM   2315  HB3 SER B  58       2.247  -4.042  -9.971  1.00 66.23           H  
ATOM   2316  O   SER B  58       1.358  -1.566 -12.332  1.00 66.23           O  
ATOM   2317  OG  SER B  58       3.474  -3.322 -11.477  1.00 66.23           O  
ATOM   2318  HG  SER B  58       3.071  -2.594 -11.956  1.00 66.23           H  
ATOM   2319  N   VAL B  59       0.063  -2.135 -10.585  1.00 68.72           N  
ATOM   2320  H   VAL B  59      -0.273  -2.899 -10.017  1.00 68.72           H  
ATOM   2321  CA  VAL B  59      -0.160  -0.782 -10.088  1.00 68.72           C  
ATOM   2322  HA  VAL B  59       0.284  -0.067 -10.781  1.00 68.72           H  
ATOM   2323  C   VAL B  59       0.568  -0.592  -8.765  1.00 68.72           C  
ATOM   2324  CB  VAL B  59      -1.658  -0.451 -10.016  1.00 68.72           C  
ATOM   2325  HB  VAL B  59      -1.762   0.547  -9.590  1.00 68.72           H  
ATOM   2326  O   VAL B  59       0.862  -1.553  -8.054  1.00 68.72           O  
ATOM   2327  CG1 VAL B  59      -2.250  -0.409 -11.428  1.00 68.72           C  
ATOM   2328 HG11 VAL B  59      -1.741   0.359 -12.011  1.00 68.72           H  
ATOM   2329 HG12 VAL B  59      -2.132  -1.380 -11.909  1.00 68.72           H  
ATOM   2330 HG13 VAL B  59      -3.311  -0.165 -11.372  1.00 68.72           H  
ATOM   2331  CG2 VAL B  59      -2.460  -1.444  -9.174  1.00 68.72           C  
ATOM   2332 HG21 VAL B  59      -2.400  -2.445  -9.601  1.00 68.72           H  
ATOM   2333 HG22 VAL B  59      -2.081  -1.449  -8.152  1.00 68.72           H  
ATOM   2334 HG23 VAL B  59      -3.507  -1.143  -9.150  1.00 68.72           H  
ATOM   2335  N   THR B  60       0.918   0.648  -8.445  1.00 70.35           N  
ATOM   2336  H   THR B  60       0.586   1.423  -9.002  1.00 70.35           H  
ATOM   2337  CA  THR B  60       1.497   0.993  -7.146  1.00 70.35           C  
ATOM   2338  HA  THR B  60       2.384   0.387  -6.964  1.00 70.35           H  
ATOM   2339  C   THR B  60       0.484   0.680  -6.053  1.00 70.35           C  
ATOM   2340  CB  THR B  60       1.908   2.474  -7.109  1.00 70.35           C  
ATOM   2341  HB  THR B  60       2.117   2.771  -6.082  1.00 70.35           H  
ATOM   2342  O   THR B  60      -0.665   1.081  -6.139  1.00 70.35           O  
ATOM   2343  CG2 THR B  60       3.152   2.712  -7.964  1.00 70.35           C  
ATOM   2344 HG21 THR B  60       3.451   3.758  -7.891  1.00 70.35           H  
ATOM   2345 HG22 THR B  60       3.973   2.095  -7.597  1.00 70.35           H  
ATOM   2346 HG23 THR B  60       2.953   2.468  -9.007  1.00 70.35           H  
ATOM   2347  OG1 THR B  60       0.905   3.302  -7.653  1.00 70.35           O  
ATOM   2348  HG1 THR B  60       1.173   4.214  -7.516  1.00 70.35           H  
ATOM   2349  N   CYS B  61       0.873  -0.059  -5.018  1.00 67.18           N  
ATOM   2350  H   CYS B  61       1.841  -0.343  -4.956  1.00 67.18           H  
ATOM   2351  CA  CYS B  61      -0.014  -0.353  -3.899  1.00 67.18           C  
ATOM   2352  HA  CYS B  61      -0.869  -0.908  -4.284  1.00 67.18           H  
ATOM   2353  C   CYS B  61      -0.490   0.974  -3.292  1.00 67.18           C  
ATOM   2354  CB  CYS B  61       0.737  -1.223  -2.892  1.00 67.18           C  
ATOM   2355  HB2 CYS B  61       1.656  -0.710  -2.609  1.00 67.18           H  
ATOM   2356  HB3 CYS B  61       0.992  -2.174  -3.359  1.00 67.18           H  
ATOM   2357  O   CYS B  61       0.353   1.805  -2.951  1.00 67.18           O  
ATOM   2358  SG  CYS B  61      -0.284  -1.511  -1.420  1.00 67.18           S  
ATOM   2359  HG  CYS B  61       0.466  -2.476  -0.880  1.00 67.18           H  
ATOM   2360  N   PRO B  62      -1.803   1.205  -3.137  1.00 66.89           N  
ATOM   2361  CA  PRO B  62      -2.327   2.520  -2.795  1.00 66.89           C  
ATOM   2362  HA  PRO B  62      -1.790   3.306  -3.326  1.00 66.89           H  
ATOM   2363  C   PRO B  62      -2.215   2.756  -1.282  1.00 66.89           C  
ATOM   2364  CB  PRO B  62      -3.779   2.468  -3.269  1.00 66.89           C  
ATOM   2365  HB2 PRO B  62      -3.820   2.595  -4.351  1.00 66.89           H  
ATOM   2366  HB3 PRO B  62      -4.407   3.202  -2.766  1.00 66.89           H  
ATOM   2367  O   PRO B  62      -2.154   3.895  -0.835  1.00 66.89           O  
ATOM   2368  CG  PRO B  62      -4.164   1.039  -2.901  1.00 66.89           C  
ATOM   2369  HG2 PRO B  62      -4.419   1.008  -1.842  1.00 66.89           H  
ATOM   2370  HG3 PRO B  62      -5.010   0.673  -3.484  1.00 66.89           H  
ATOM   2371  CD  PRO B  62      -2.878   0.230  -3.061  1.00 66.89           C  
ATOM   2372  HD2 PRO B  62      -2.754  -0.410  -2.187  1.00 66.89           H  
ATOM   2373  HD3 PRO B  62      -2.910  -0.421  -3.935  1.00 66.89           H  
ATOM   2374  N   THR B  63      -2.153   1.667  -0.509  1.00 64.93           N  
ATOM   2375  H   THR B  63      -2.279   0.775  -0.966  1.00 64.93           H  
ATOM   2376  CA  THR B  63      -1.990   1.624   0.939  1.00 64.93           C  
ATOM   2377  HA  THR B  63      -2.778   2.190   1.435  1.00 64.93           H  
ATOM   2378  C   THR B  63      -0.643   2.180   1.358  1.00 64.93           C  
ATOM   2379  CB  THR B  63      -2.025   0.165   1.399  1.00 64.93           C  
ATOM   2380  HB  THR B  63      -1.276  -0.405   0.849  1.00 64.93           H  
ATOM   2381  O   THR B  63      -0.555   3.080   2.182  1.00 64.93           O  
ATOM   2382  CG2 THR B  63      -1.701   0.040   2.873  1.00 64.93           C  
ATOM   2383 HG21 THR B  63      -1.982  -0.946   3.243  1.00 64.93           H  
ATOM   2384 HG22 THR B  63      -0.626   0.167   3.002  1.00 64.93           H  
ATOM   2385 HG23 THR B  63      -2.183   0.842   3.432  1.00 64.93           H  
ATOM   2386  OG1 THR B  63      -3.261  -0.413   1.118  1.00 64.93           O  
ATOM   2387  HG1 THR B  63      -3.223  -1.332   1.394  1.00 64.93           H  
ATOM   2388  N   CYS B  64       0.419   1.585   0.816  1.00 69.34           N  
ATOM   2389  H   CYS B  64       0.274   0.858   0.130  1.00 69.34           H  
ATOM   2390  CA  CYS B  64       1.789   1.951   1.139  1.00 69.34           C  
ATOM   2391  HA  CYS B  64       1.812   2.513   2.073  1.00 69.34           H  
ATOM   2392  C   CYS B  64       2.393   2.853   0.081  1.00 69.34           C  
ATOM   2393  CB  CYS B  64       2.622   0.695   1.335  1.00 69.34           C  
ATOM   2394  HB2 CYS B  64       2.179   0.102   2.135  1.00 69.34           H  
ATOM   2395  HB3 CYS B  64       3.628   0.982   1.642  1.00 69.34           H  
ATOM   2396  O   CYS B  64       3.567   3.189   0.170  1.00 69.34           O  
ATOM   2397  SG  CYS B  64       2.735  -0.227  -0.214  1.00 69.34           S  
ATOM   2398  HG  CYS B  64       1.736  -1.074   0.048  1.00 69.34           H  
ATOM   2399  N   GLN B  65       1.615   3.252  -0.923  1.00 70.32           N  
ATOM   2400  H   GLN B  65       0.661   2.924  -0.982  1.00 70.32           H  
ATOM   2401  CA  GLN B  65       2.058   4.244  -1.880  1.00 70.32           C  
ATOM   2402  HA  GLN B  65       1.271   4.349  -2.626  1.00 70.32           H  
ATOM   2403  C   GLN B  65       3.308   3.817  -2.670  1.00 70.32           C  
ATOM   2404  CB  GLN B  65       2.198   5.554  -1.080  1.00 70.32           C  
ATOM   2405  HB2 GLN B  65       3.175   6.014  -1.230  1.00 70.32           H  
ATOM   2406  HB3 GLN B  65       2.191   5.383  -0.003  1.00 70.32           H  
ATOM   2407  O   GLN B  65       4.158   4.629  -3.007  1.00 70.32           O  
ATOM   2408  CG  GLN B  65       1.026   6.479  -1.352  1.00 70.32           C  
ATOM   2409  HG2 GLN B  65       0.213   6.178  -0.690  1.00 70.32           H  
ATOM   2410  HG3 GLN B  65       0.633   6.344  -2.359  1.00 70.32           H  
ATOM   2411  CD  GLN B  65       1.335   7.941  -1.073  1.00 70.32           C  
ATOM   2412  NE2 GLN B  65       0.322   8.766  -0.957  1.00 70.32           N  
ATOM   2413 HE21 GLN B  65      -0.622   8.424  -1.068  1.00 70.32           H  
ATOM   2414 HE22 GLN B  65       0.567   9.721  -0.738  1.00 70.32           H  
ATOM   2415  OE1 GLN B  65       2.453   8.395  -0.954  1.00 70.32           O  
ATOM   2416  N   GLY B  66       3.461   2.523  -2.957  1.00 70.55           N  
ATOM   2417  H   GLY B  66       2.715   1.885  -2.720  1.00 70.55           H  
ATOM   2418  CA  GLY B  66       4.691   2.023  -3.586  1.00 70.55           C  
ATOM   2419  HA2 GLY B  66       4.477   1.201  -4.269  1.00 70.55           H  
ATOM   2420  HA3 GLY B  66       5.117   2.808  -4.211  1.00 70.55           H  
ATOM   2421  C   GLY B  66       5.796   1.607  -2.616  1.00 70.55           C  
ATOM   2422  O   GLY B  66       6.675   0.845  -3.006  1.00 70.55           O  
ATOM   2423  N   THR B  67       5.759   2.041  -1.355  1.00 70.82           N  
ATOM   2424  H   THR B  67       5.027   2.684  -1.088  1.00 70.82           H  
ATOM   2425  CA  THR B  67       6.867   1.819  -0.404  1.00 70.82           C  
ATOM   2426  HA  THR B  67       7.809   2.058  -0.896  1.00 70.82           H  
ATOM   2427  C   THR B  67       6.971   0.379   0.099  1.00 70.82           C  
ATOM   2428  CB  THR B  67       6.738   2.714   0.829  1.00 70.82           C  
ATOM   2429  HB  THR B  67       7.617   2.561   1.455  1.00 70.82           H  
ATOM   2430  O   THR B  67       7.981  -0.010   0.681  1.00 70.82           O  
ATOM   2431  CG2 THR B  67       6.622   4.197   0.517  1.00 70.82           C  
ATOM   2432 HG21 THR B  67       6.411   4.750   1.432  1.00 70.82           H  
ATOM   2433 HG22 THR B  67       5.853   4.413  -0.225  1.00 70.82           H  
ATOM   2434 HG23 THR B  67       7.597   4.504   0.139  1.00 70.82           H  
ATOM   2435  OG1 THR B  67       5.606   2.331   1.547  1.00 70.82           O  
ATOM   2436  HG1 THR B  67       4.868   2.807   1.158  1.00 70.82           H  
ATOM   2437  N   GLY B  68       5.901  -0.405  -0.050  1.00 71.28           N  
ATOM   2438  H   GLY B  68       5.091   0.002  -0.497  1.00 71.28           H  
ATOM   2439  CA  GLY B  68       5.804  -1.762   0.487  1.00 71.28           C  
ATOM   2440  HA2 GLY B  68       6.714  -2.296   0.211  1.00 71.28           H  
ATOM   2441  HA3 GLY B  68       4.947  -2.273   0.049  1.00 71.28           H  
ATOM   2442  C   GLY B  68       5.678  -1.827   2.006  1.00 71.28           C  
ATOM   2443  O   GLY B  68       5.444  -2.902   2.557  1.00 71.28           O  
ATOM   2444  N   ARG B  69       5.790  -0.698   2.702  1.00 72.09           N  
ATOM   2445  H   ARG B  69       5.922   0.167   2.198  1.00 72.09           H  
ATOM   2446  CA  ARG B  69       5.801  -0.625   4.156  1.00 72.09           C  
ATOM   2447  HA  ARG B  69       5.421  -1.556   4.577  1.00 72.09           H  
ATOM   2448  C   ARG B  69       4.845   0.451   4.645  1.00 72.09           C  
ATOM   2449  CB  ARG B  69       7.249  -0.449   4.643  1.00 72.09           C  
ATOM   2450  HB2 ARG B  69       7.715   0.362   4.083  1.00 72.09           H  
ATOM   2451  HB3 ARG B  69       7.237  -0.206   5.706  1.00 72.09           H  
ATOM   2452  O   ARG B  69       4.345   1.272   3.886  1.00 72.09           O  
ATOM   2453  CG  ARG B  69       8.102  -1.709   4.425  1.00 72.09           C  
ATOM   2454  HG2 ARG B  69       7.499  -2.578   4.683  1.00 72.09           H  
ATOM   2455  HG3 ARG B  69       8.379  -1.791   3.374  1.00 72.09           H  
ATOM   2456  CD  ARG B  69       9.362  -1.765   5.302  1.00 72.09           C  
ATOM   2457  HD2 ARG B  69       9.082  -1.537   6.330  1.00 72.09           H  
ATOM   2458  HD3 ARG B  69       9.734  -2.790   5.302  1.00 72.09           H  
ATOM   2459  NE  ARG B  69      10.433  -0.848   4.866  1.00 72.09           N  
ATOM   2460  HE  ARG B  69      10.461   0.056   5.315  1.00 72.09           H  
ATOM   2461  NH1 ARG B  69      11.705  -2.295   3.620  1.00 72.09           N  
ATOM   2462 HH11 ARG B  69      12.494  -2.458   3.011  1.00 72.09           H  
ATOM   2463 HH12 ARG B  69      11.014  -3.017   3.767  1.00 72.09           H  
ATOM   2464  NH2 ARG B  69      12.373  -0.199   3.825  1.00 72.09           N  
ATOM   2465 HH21 ARG B  69      13.140  -0.367   3.190  1.00 72.09           H  
ATOM   2466 HH22 ARG B  69      12.307   0.675   4.327  1.00 72.09           H  
ATOM   2467  CZ  ARG B  69      11.488  -1.112   4.110  1.00 72.09           C  
ATOM   2468  N   ILE B  70       4.491   0.362   5.911  1.00 69.20           N  
ATOM   2469  H   ILE B  70       4.903  -0.368   6.473  1.00 69.20           H  
ATOM   2470  CA  ILE B  70       3.569   1.276   6.569  1.00 69.20           C  
ATOM   2471  HA  ILE B  70       3.434   2.156   5.940  1.00 69.20           H  
ATOM   2472  C   ILE B  70       4.226   1.675   7.886  1.00 69.20           C  
ATOM   2473  CB  ILE B  70       2.200   0.601   6.761  1.00 69.20           C  
ATOM   2474  HB  ILE B  70       2.356  -0.318   7.326  1.00 69.20           H  
ATOM   2475  O   ILE B  70       4.823   0.812   8.531  1.00 69.20           O  
ATOM   2476  CG1 ILE B  70       1.610   0.229   5.383  1.00 69.20           C  
ATOM   2477 HG12 ILE B  70       2.297  -0.443   4.869  1.00 69.20           H  
ATOM   2478 HG13 ILE B  70       1.500   1.125   4.772  1.00 69.20           H  
ATOM   2479  CG2 ILE B  70       1.228   1.479   7.558  1.00 69.20           C  
ATOM   2480 HG21 ILE B  70       0.381   0.867   7.866  1.00 69.20           H  
ATOM   2481 HG22 ILE B  70       0.900   2.334   6.967  1.00 69.20           H  
ATOM   2482 HG23 ILE B  70       1.677   1.813   8.493  1.00 69.20           H  
ATOM   2483  CD1 ILE B  70       0.269  -0.488   5.464  1.00 69.20           C  
ATOM   2484 HD11 ILE B  70      -0.519   0.244   5.288  1.00 69.20           H  
ATOM   2485 HD12 ILE B  70       0.137  -0.983   6.426  1.00 69.20           H  
ATOM   2486 HD13 ILE B  70       0.200  -1.226   4.665  1.00 69.20           H  
ATOM   2487  N   PRO B  71       4.142   2.944   8.309  1.00 68.02           N  
ATOM   2488  CA  PRO B  71       4.654   3.363   9.607  1.00 68.02           C  
ATOM   2489  HA  PRO B  71       5.736   3.229   9.627  1.00 68.02           H  
ATOM   2490  C   PRO B  71       4.003   2.531  10.723  1.00 68.02           C  
ATOM   2491  CB  PRO B  71       4.322   4.857   9.739  1.00 68.02           C  
ATOM   2492  HB2 PRO B  71       3.566   5.013  10.508  1.00 68.02           H  
ATOM   2493  HB3 PRO B  71       5.215   5.434   9.980  1.00 68.02           H  
ATOM   2494  O   PRO B  71       2.783   2.327  10.717  1.00 68.02           O  
ATOM   2495  CG  PRO B  71       3.756   5.278   8.378  1.00 68.02           C  
ATOM   2496  HG2 PRO B  71       4.462   5.881   7.807  1.00 68.02           H  
ATOM   2497  HG3 PRO B  71       2.834   5.854   8.462  1.00 68.02           H  
ATOM   2498  CD  PRO B  71       3.382   3.998   7.672  1.00 68.02           C  
ATOM   2499  HD2 PRO B  71       2.318   3.832   7.839  1.00 68.02           H  
ATOM   2500  HD3 PRO B  71       3.565   4.079   6.600  1.00 68.02           H  
ATOM   2501  N   ARG B  72       4.795   2.053  11.690  1.00 61.44           N  
ATOM   2502  H   ARG B  72       5.775   2.298  11.665  1.00 61.44           H  
ATOM   2503  CA  ARG B  72       4.273   1.332  12.865  1.00 61.44           C  
ATOM   2504  HA  ARG B  72       3.781   0.418  12.532  1.00 61.44           H  
ATOM   2505  C   ARG B  72       3.207   2.166  13.570  1.00 61.44           C  
ATOM   2506  CB  ARG B  72       5.395   0.983  13.859  1.00 61.44           C  
ATOM   2507  HB2 ARG B  72       5.010   1.061  14.876  1.00 61.44           H  
ATOM   2508  HB3 ARG B  72       6.221   1.687  13.760  1.00 61.44           H  
ATOM   2509  O   ARG B  72       3.322   3.387  13.660  1.00 61.44           O  
ATOM   2510  CG  ARG B  72       5.894  -0.450  13.665  1.00 61.44           C  
ATOM   2511  HG2 ARG B  72       6.329  -0.533  12.669  1.00 61.44           H  
ATOM   2512  HG3 ARG B  72       5.050  -1.134  13.751  1.00 61.44           H  
ATOM   2513  CD  ARG B  72       6.926  -0.834  14.735  1.00 61.44           C  
ATOM   2514  HD2 ARG B  72       7.231   0.059  15.280  1.00 61.44           H  
ATOM   2515  HD3 ARG B  72       6.471  -1.517  15.452  1.00 61.44           H  
ATOM   2516  NE  ARG B  72       8.127  -1.431  14.138  1.00 61.44           N  
ATOM   2517  HE  ARG B  72       8.932  -0.827  14.053  1.00 61.44           H  
ATOM   2518  NH1 ARG B  72       7.412  -3.590  13.823  1.00 61.44           N  
ATOM   2519 HH11 ARG B  72       6.534  -3.361  14.266  1.00 61.44           H  
ATOM   2520 HH12 ARG B  72       7.580  -4.517  13.460  1.00 61.44           H  
ATOM   2521  NH2 ARG B  72       9.409  -2.940  13.053  1.00 61.44           N  
ATOM   2522 HH21 ARG B  72      10.054  -2.183  12.875  1.00 61.44           H  
ATOM   2523 HH22 ARG B  72       9.478  -3.775  12.489  1.00 61.44           H  
ATOM   2524  CZ  ARG B  72       8.307  -2.653  13.679  1.00 61.44           C  
ATOM   2525  N   GLY B  73       2.151   1.516  14.057  1.00 60.75           N  
ATOM   2526  H   GLY B  73       2.115   0.510  13.974  1.00 60.75           H  
ATOM   2527  CA  GLY B  73       1.046   2.189  14.749  1.00 60.75           C  
ATOM   2528  HA2 GLY B  73       0.478   1.442  15.302  1.00 60.75           H  
ATOM   2529  HA3 GLY B  73       1.458   2.903  15.463  1.00 60.75           H  
ATOM   2530  C   GLY B  73       0.071   2.948  13.839  1.00 60.75           C  
ATOM   2531  O   GLY B  73      -1.073   3.171  14.240  1.00 60.75           O  
ATOM   2532  N   GLN B  74       0.445   3.274  12.595  1.00 54.39           N  
ATOM   2533  H   GLN B  74       1.400   3.116  12.305  1.00 54.39           H  
ATOM   2534  CA  GLN B  74      -0.542   3.663  11.583  1.00 54.39           C  
ATOM   2535  HA  GLN B  74      -1.313   4.253  12.078  1.00 54.39           H  
ATOM   2536  C   GLN B  74      -1.282   2.447  11.014  1.00 54.39           C  
ATOM   2537  CB  GLN B  74       0.061   4.566  10.495  1.00 54.39           C  
ATOM   2538  HB2 GLN B  74       0.928   4.091  10.036  1.00 54.39           H  
ATOM   2539  HB3 GLN B  74      -0.695   4.726   9.726  1.00 54.39           H  
ATOM   2540  O   GLN B  74      -2.350   2.619  10.447  1.00 54.39           O  
ATOM   2541  CG  GLN B  74       0.452   5.928  11.090  1.00 54.39           C  
ATOM   2542  HG2 GLN B  74       1.368   5.817  11.670  1.00 54.39           H  
ATOM   2543  HG3 GLN B  74      -0.333   6.270  11.765  1.00 54.39           H  
ATOM   2544  CD  GLN B  74       0.660   7.012  10.043  1.00 54.39           C  
ATOM   2545  NE2 GLN B  74      -0.381   7.629   9.536  1.00 54.39           N  
ATOM   2546 HE21 GLN B  74      -0.169   8.379   8.893  1.00 54.39           H  
ATOM   2547 HE22 GLN B  74      -1.303   7.450   9.907  1.00 54.39           H  
ATOM   2548  OE1 GLN B  74       1.761   7.376   9.691  1.00 54.39           O  
ATOM   2549  N   GLU B  75      -0.809   1.224  11.259  1.00 53.34           N  
ATOM   2550  H   GLU B  75       0.095   1.142  11.701  1.00 53.34           H  
ATOM   2551  CA  GLU B  75      -1.513  -0.025  10.925  1.00 53.34           C  
ATOM   2552  HA  GLU B  75      -1.631  -0.091   9.843  1.00 53.34           H  
ATOM   2553  C   GLU B  75      -2.926  -0.130  11.518  1.00 53.34           C  
ATOM   2554  CB  GLU B  75      -0.644  -1.214  11.343  1.00 53.34           C  
ATOM   2555  HB2 GLU B  75       0.345  -1.071  10.907  1.00 53.34           H  
ATOM   2556  HB3 GLU B  75      -1.065  -2.130  10.929  1.00 53.34           H  
ATOM   2557  O   GLU B  75      -3.845  -0.552  10.830  1.00 53.34           O  
ATOM   2558  CG  GLU B  75      -0.510  -1.362  12.866  1.00 53.34           C  
ATOM   2559  HG2 GLU B  75      -1.393  -1.861  13.264  1.00 53.34           H  
ATOM   2560  HG3 GLU B  75      -0.445  -0.377  13.328  1.00 53.34           H  
ATOM   2561  CD  GLU B  75       0.743  -2.158  13.215  1.00 53.34           C  
ATOM   2562  OE1 GLU B  75       1.615  -1.551  13.886  1.00 53.34           O  
ATOM   2563  OE2 GLU B  75       0.857  -3.307  12.741  1.00 53.34           O  
ATOM   2564  N   ASN B  76      -3.131   0.338  12.751  1.00 50.12           N  
ATOM   2565  H   ASN B  76      -2.325   0.615  13.293  1.00 50.12           H  
ATOM   2566  CA  ASN B  76      -4.458   0.390  13.373  1.00 50.12           C  
ATOM   2567  HA  ASN B  76      -5.030  -0.493  13.089  1.00 50.12           H  
ATOM   2568  C   ASN B  76      -5.259   1.616  12.926  1.00 50.12           C  
ATOM   2569  CB  ASN B  76      -4.286   0.416  14.897  1.00 50.12           C  
ATOM   2570  HB2 ASN B  76      -5.261   0.554  15.365  1.00 50.12           H  
ATOM   2571  HB3 ASN B  76      -3.647   1.253  15.178  1.00 50.12           H  
ATOM   2572  O   ASN B  76      -6.478   1.661  13.066  1.00 50.12           O  
ATOM   2573  CG  ASN B  76      -3.705  -0.871  15.445  1.00 50.12           C  
ATOM   2574  ND2 ASN B  76      -3.005  -0.805  16.551  1.00 50.12           N  
ATOM   2575 HD21 ASN B  76      -2.612  -1.685  16.856  1.00 50.12           H  
ATOM   2576 HD22 ASN B  76      -2.846   0.071  17.027  1.00 50.12           H  
ATOM   2577  OD1 ASN B  76      -3.873  -1.946  14.906  1.00 50.12           O  
ATOM   2578  N   GLN B  77      -4.572   2.650  12.436  1.00 46.82           N  
ATOM   2579  H   GLN B  77      -3.580   2.535  12.288  1.00 46.82           H  
ATOM   2580  CA  GLN B  77      -5.236   3.830  11.893  1.00 46.82           C  
ATOM   2581  HA  GLN B  77      -6.084   4.088  12.528  1.00 46.82           H  
ATOM   2582  C   GLN B  77      -5.777   3.537  10.509  1.00 46.82           C  
ATOM   2583  CB  GLN B  77      -4.292   5.029  11.831  1.00 46.82           C  
ATOM   2584  HB2 GLN B  77      -3.441   4.805  11.188  1.00 46.82           H  
ATOM   2585  HB3 GLN B  77      -4.831   5.872  11.397  1.00 46.82           H  
ATOM   2586  O   GLN B  77      -6.798   4.093  10.142  1.00 46.82           O  
ATOM   2587  CG  GLN B  77      -3.797   5.426  13.223  1.00 46.82           C  
ATOM   2588  HG2 GLN B  77      -4.644   5.709  13.850  1.00 46.82           H  
ATOM   2589  HG3 GLN B  77      -3.294   4.580  13.690  1.00 46.82           H  
ATOM   2590  CD  GLN B  77      -2.824   6.592  13.165  1.00 46.82           C  
ATOM   2591  NE2 GLN B  77      -1.937   6.698  14.127  1.00 46.82           N  
ATOM   2592 HE21 GLN B  77      -1.864   5.977  14.831  1.00 46.82           H  
ATOM   2593 HE22 GLN B  77      -1.283   7.465  14.066  1.00 46.82           H  
ATOM   2594  OE1 GLN B  77      -2.825   7.409  12.255  1.00 46.82           O  
ATOM   2595  N   LEU B  78      -5.115   2.670   9.760  1.00 47.00           N  
ATOM   2596  H   LEU B  78      -4.263   2.290  10.147  1.00 47.00           H  
ATOM   2597  CA  LEU B  78      -5.558   2.088   8.511  1.00 47.00           C  
ATOM   2598  HA  LEU B  78      -5.794   2.869   7.789  1.00 47.00           H  
ATOM   2599  C   LEU B  78      -6.827   1.246   8.733  1.00 47.00           C  
ATOM   2600  CB  LEU B  78      -4.356   1.275   8.035  1.00 47.00           C  
ATOM   2601  HB2 LEU B  78      -4.697   0.441   7.422  1.00 47.00           H  
ATOM   2602  HB3 LEU B  78      -3.920   0.773   8.899  1.00 47.00           H  
ATOM   2603  O   LEU B  78      -6.775   0.039   8.925  1.00 47.00           O  
ATOM   2604  CG  LEU B  78      -3.221   2.086   7.391  1.00 47.00           C  
ATOM   2605  HG  LEU B  78      -2.848   2.813   8.112  1.00 47.00           H  
ATOM   2606  CD1 LEU B  78      -2.111   1.124   7.045  1.00 47.00           C  
ATOM   2607 HD11 LEU B  78      -1.295   1.712   6.623  1.00 47.00           H  
ATOM   2608 HD12 LEU B  78      -2.463   0.383   6.326  1.00 47.00           H  
ATOM   2609 HD13 LEU B  78      -1.778   0.606   7.944  1.00 47.00           H  
ATOM   2610  CD2 LEU B  78      -3.498   2.869   6.118  1.00 47.00           C  
ATOM   2611 HD21 LEU B  78      -3.365   2.224   5.249  1.00 47.00           H  
ATOM   2612 HD22 LEU B  78      -4.501   3.294   6.137  1.00 47.00           H  
ATOM   2613 HD23 LEU B  78      -2.771   3.677   6.032  1.00 47.00           H  
ATOM   2614  N   VAL B  79      -7.984   1.907   8.759  1.00 48.75           N  
ATOM   2615  H   VAL B  79      -7.937   2.911   8.660  1.00 48.75           H  
ATOM   2616  CA  VAL B  79      -9.256   1.289   9.171  1.00 48.75           C  
ATOM   2617  HA  VAL B  79      -9.053   0.377   9.733  1.00 48.75           H  
ATOM   2618  C   VAL B  79     -10.107   0.885   7.980  1.00 48.75           C  
ATOM   2619  CB  VAL B  79     -10.047   2.236  10.087  1.00 48.75           C  
ATOM   2620  HB  VAL B  79     -10.122   3.206   9.595  1.00 48.75           H  
ATOM   2621  O   VAL B  79     -10.708  -0.187   7.972  1.00 48.75           O  
ATOM   2622  CG1 VAL B  79     -11.449   1.707  10.421  1.00 48.75           C  
ATOM   2623 HG11 VAL B  79     -11.912   2.299  11.211  1.00 48.75           H  
ATOM   2624 HG12 VAL B  79     -11.381   0.673  10.760  1.00 48.75           H  
ATOM   2625 HG13 VAL B  79     -12.091   1.748   9.541  1.00 48.75           H  
ATOM   2626  CG2 VAL B  79      -9.357   2.415  11.437  1.00 48.75           C  
ATOM   2627 HG21 VAL B  79      -8.346   2.810  11.330  1.00 48.75           H  
ATOM   2628 HG22 VAL B  79      -9.932   3.070  12.091  1.00 48.75           H  
ATOM   2629 HG23 VAL B  79      -9.266   1.446  11.929  1.00 48.75           H  
ATOM   2630  N   ALA B  80     -10.216   1.752   6.977  1.00 46.38           N  
ATOM   2631  H   ALA B  80      -9.628   2.573   6.956  1.00 46.38           H  
ATOM   2632  CA  ALA B  80     -11.095   1.462   5.861  1.00 46.38           C  
ATOM   2633  HA  ALA B  80     -11.909   0.816   6.194  1.00 46.38           H  
ATOM   2634  C   ALA B  80     -10.304   0.700   4.804  1.00 46.38           C  
ATOM   2635  CB  ALA B  80     -11.756   2.748   5.381  1.00 46.38           C  
ATOM   2636  HB1 ALA B  80     -12.450   2.527   4.571  1.00 46.38           H  
ATOM   2637  HB2 ALA B  80     -12.304   3.207   6.204  1.00 46.38           H  
ATOM   2638  HB3 ALA B  80     -10.980   3.432   5.039  1.00 46.38           H  
ATOM   2639  O   ALA B  80      -9.512   1.289   4.075  1.00 46.38           O  
ATOM   2640  N   LEU B  81     -10.545  -0.609   4.753  1.00 49.28           N  
ATOM   2641  H   LEU B  81     -11.099  -1.006   5.499  1.00 49.28           H  
ATOM   2642  CA  LEU B  81     -10.261  -1.464   3.611  1.00 49.28           C  
ATOM   2643  HA  LEU B  81      -9.230  -1.333   3.283  1.00 49.28           H  
ATOM   2644  C   LEU B  81     -11.202  -1.039   2.481  1.00 49.28           C  
ATOM   2645  CB  LEU B  81     -10.518  -2.926   4.027  1.00 49.28           C  
ATOM   2646  HB2 LEU B  81     -11.517  -2.985   4.460  1.00 49.28           H  
ATOM   2647  HB3 LEU B  81     -10.526  -3.559   3.140  1.00 49.28           H  
ATOM   2648  O   LEU B  81     -12.331  -1.519   2.388  1.00 49.28           O  
ATOM   2649  CG  LEU B  81      -9.527  -3.537   5.027  1.00 49.28           C  
ATOM   2650  HG  LEU B  81      -9.454  -2.900   5.909  1.00 49.28           H  
ATOM   2651  CD1 LEU B  81     -10.039  -4.915   5.448  1.00 49.28           C  
ATOM   2652 HD11 LEU B  81     -10.134  -5.571   4.583  1.00 49.28           H  
ATOM   2653 HD12 LEU B  81      -9.348  -5.361   6.164  1.00 49.28           H  
ATOM   2654 HD13 LEU B  81     -11.011  -4.814   5.930  1.00 49.28           H  
ATOM   2655  CD2 LEU B  81      -8.136  -3.754   4.443  1.00 49.28           C  
ATOM   2656 HD21 LEU B  81      -8.171  -4.525   3.673  1.00 49.28           H  
ATOM   2657 HD22 LEU B  81      -7.480  -4.137   5.224  1.00 49.28           H  
ATOM   2658 HD23 LEU B  81      -7.738  -2.830   4.023  1.00 49.28           H  
ATOM   2659  N   ILE B  82     -10.777  -0.088   1.657  1.00 54.16           N  
ATOM   2660  H   ILE B  82      -9.851   0.293   1.790  1.00 54.16           H  
ATOM   2661  CA  ILE B  82     -11.541   0.277   0.464  1.00 54.16           C  
ATOM   2662  HA  ILE B  82     -12.554  -0.109   0.580  1.00 54.16           H  
ATOM   2663  C   ILE B  82     -10.937  -0.441  -0.740  1.00 54.16           C  
ATOM   2664  CB  ILE B  82     -11.711   1.795   0.308  1.00 54.16           C  
ATOM   2665  HB  ILE B  82     -12.323   1.961  -0.579  1.00 54.16           H  
ATOM   2666  O   ILE B  82      -9.711  -0.485  -0.842  1.00 54.16           O  
ATOM   2667  CG1 ILE B  82     -10.396   2.560   0.139  1.00 54.16           C  
ATOM   2668 HG12 ILE B  82      -9.818   2.076  -0.648  1.00 54.16           H  
ATOM   2669 HG13 ILE B  82      -9.824   2.529   1.067  1.00 54.16           H  
ATOM   2670  CG2 ILE B  82     -12.476   2.320   1.534  1.00 54.16           C  
ATOM   2671 HG21 ILE B  82     -11.845   2.218   2.417  1.00 54.16           H  
ATOM   2672 HG22 ILE B  82     -12.732   3.373   1.420  1.00 54.16           H  
ATOM   2673 HG23 ILE B  82     -13.385   1.735   1.681  1.00 54.16           H  
ATOM   2674  CD1 ILE B  82     -10.645   4.007  -0.301  1.00 54.16           C  
ATOM   2675 HD11 ILE B  82     -11.305   4.547   0.378  1.00 54.16           H  
ATOM   2676 HD12 ILE B  82     -11.144   4.009  -1.270  1.00 54.16           H  
ATOM   2677 HD13 ILE B  82      -9.698   4.542  -0.375  1.00 54.16           H  
ATOM   2678  N   PRO B  83     -11.746  -1.052  -1.625  1.00 52.14           N  
ATOM   2679  CA  PRO B  83     -11.212  -1.725  -2.806  1.00 52.14           C  
ATOM   2680  HA  PRO B  83     -10.605  -2.580  -2.508  1.00 52.14           H  
ATOM   2681  C   PRO B  83     -10.339  -0.744  -3.592  1.00 52.14           C  
ATOM   2682  CB  PRO B  83     -12.431  -2.216  -3.596  1.00 52.14           C  
ATOM   2683  HB2 PRO B  83     -12.637  -3.251  -3.323  1.00 52.14           H  
ATOM   2684  HB3 PRO B  83     -12.286  -2.136  -4.673  1.00 52.14           H  
ATOM   2685  O   PRO B  83     -10.611   0.453  -3.598  1.00 52.14           O  
ATOM   2686  CG  PRO B  83     -13.579  -1.329  -3.110  1.00 52.14           C  
ATOM   2687  HG2 PRO B  83     -14.539  -1.842  -3.169  1.00 52.14           H  
ATOM   2688  HG3 PRO B  83     -13.602  -0.412  -3.699  1.00 52.14           H  
ATOM   2689  CD  PRO B  83     -13.199  -1.005  -1.668  1.00 52.14           C  
ATOM   2690  HD2 PRO B  83     -13.581  -0.019  -1.401  1.00 52.14           H  
ATOM   2691  HD3 PRO B  83     -13.603  -1.763  -0.998  1.00 52.14           H  
ATOM   2692  N   TYR B  84      -9.281  -1.205  -4.249  1.00 56.62           N  
ATOM   2693  H   TYR B  84      -9.034  -2.181  -4.167  1.00 56.62           H  
ATOM   2694  CA  TYR B  84      -8.364  -0.315  -4.969  1.00 56.62           C  
ATOM   2695  HA  TYR B  84      -7.885   0.360  -4.259  1.00 56.62           H  
ATOM   2696  C   TYR B  84      -9.097   0.509  -6.043  1.00 56.62           C  
ATOM   2697  CB  TYR B  84      -7.295  -1.169  -5.634  1.00 56.62           C  
ATOM   2698  HB2 TYR B  84      -7.782  -1.625  -6.495  1.00 56.62           H  
ATOM   2699  HB3 TYR B  84      -6.946  -1.938  -4.943  1.00 56.62           H  
ATOM   2700  O   TYR B  84      -8.742   1.650  -6.329  1.00 56.62           O  
ATOM   2701  CG  TYR B  84      -6.112  -0.439  -6.198  1.00 56.62           C  
ATOM   2702  CD1 TYR B  84      -6.253   0.319  -7.373  1.00 56.62           C  
ATOM   2703  HD1 TYR B  84      -7.197   0.357  -7.897  1.00 56.62           H  
ATOM   2704  CD2 TYR B  84      -4.849  -0.596  -5.620  1.00 56.62           C  
ATOM   2705  HD2 TYR B  84      -4.725  -1.276  -4.790  1.00 56.62           H  
ATOM   2706  CE1 TYR B  84      -5.176   1.049  -7.882  1.00 56.62           C  
ATOM   2707  HE1 TYR B  84      -5.310   1.651  -8.769  1.00 56.62           H  
ATOM   2708  CE2 TYR B  84      -3.761   0.126  -6.148  1.00 56.62           C  
ATOM   2709  HE2 TYR B  84      -2.748   0.009  -5.793  1.00 56.62           H  
ATOM   2710  OH  TYR B  84      -2.915   1.758  -7.671  1.00 56.62           O  
ATOM   2711  HH  TYR B  84      -3.178   2.310  -8.411  1.00 56.62           H  
ATOM   2712  CZ  TYR B  84      -3.939   0.996  -7.229  1.00 56.62           C  
ATOM   2713  N   SER B  85     -10.154  -0.059  -6.622  1.00 54.78           N  
ATOM   2714  H   SER B  85     -10.403  -0.998  -6.345  1.00 54.78           H  
ATOM   2715  CA  SER B  85     -11.046   0.608  -7.574  1.00 54.78           C  
ATOM   2716  HA  SER B  85     -10.440   1.173  -8.282  1.00 54.78           H  
ATOM   2717  C   SER B  85     -12.029   1.590  -6.950  1.00 54.78           C  
ATOM   2718  CB  SER B  85     -11.825  -0.440  -8.347  1.00 54.78           C  
ATOM   2719  HB2 SER B  85     -11.115  -0.945  -9.002  1.00 54.78           H  
ATOM   2720  HB3 SER B  85     -12.586   0.030  -8.970  1.00 54.78           H  
ATOM   2721  O   SER B  85     -12.844   2.180  -7.663  1.00 54.78           O  
ATOM   2722  OG  SER B  85     -12.426  -1.375  -7.470  1.00 54.78           O  
ATOM   2723  HG  SER B  85     -12.401  -2.192  -7.972  1.00 54.78           H  
ATOM   2724  N   ASP B  86     -11.980   1.792  -5.634  1.00 54.23           N  
ATOM   2725  H   ASP B  86     -11.291   1.300  -5.084  1.00 54.23           H  
ATOM   2726  CA  ASP B  86     -12.832   2.751  -4.963  1.00 54.23           C  
ATOM   2727  HA  ASP B  86     -13.866   2.454  -5.141  1.00 54.23           H  
ATOM   2728  C   ASP B  86     -12.603   4.139  -5.569  1.00 54.23           C  
ATOM   2729  CB  ASP B  86     -12.598   2.719  -3.451  1.00 54.23           C  
ATOM   2730  HB2 ASP B  86     -12.672   1.688  -3.104  1.00 54.23           H  
ATOM   2731  HB3 ASP B  86     -11.599   3.095  -3.231  1.00 54.23           H  
ATOM   2732  O   ASP B  86     -11.497   4.683  -5.589  1.00 54.23           O  
ATOM   2733  CG  ASP B  86     -13.645   3.524  -2.691  1.00 54.23           C  
ATOM   2734  OD1 ASP B  86     -13.782   4.743  -2.930  1.00 54.23           O  
ATOM   2735  OD2 ASP B  86     -14.348   2.962  -1.828  1.00 54.23           O  
ATOM   2736  N   GLN B  87     -13.689   4.734  -6.059  1.00 54.22           N  
ATOM   2737  H   GLN B  87     -14.535   4.184  -6.086  1.00 54.22           H  
ATOM   2738  CA  GLN B  87     -13.706   6.065  -6.663  1.00 54.22           C  
ATOM   2739  HA  GLN B  87     -13.160   6.010  -7.605  1.00 54.22           H  
ATOM   2740  C   GLN B  87     -13.039   7.147  -5.793  1.00 54.22           C  
ATOM   2741  CB  GLN B  87     -15.164   6.440  -6.968  1.00 54.22           C  
ATOM   2742  HB2 GLN B  87     -15.575   5.713  -7.668  1.00 54.22           H  
ATOM   2743  HB3 GLN B  87     -15.179   7.418  -7.449  1.00 54.22           H  
ATOM   2744  O   GLN B  87     -12.607   8.176  -6.316  1.00 54.22           O  
ATOM   2745  CG  GLN B  87     -16.052   6.480  -5.708  1.00 54.22           C  
ATOM   2746  HG2 GLN B  87     -15.667   7.221  -5.007  1.00 54.22           H  
ATOM   2747  HG3 GLN B  87     -16.041   5.508  -5.215  1.00 54.22           H  
ATOM   2748  CD  GLN B  87     -17.501   6.836  -6.006  1.00 54.22           C  
ATOM   2749  NE2 GLN B  87     -18.374   6.745  -5.029  1.00 54.22           N  
ATOM   2750 HE21 GLN B  87     -19.336   6.885  -5.301  1.00 54.22           H  
ATOM   2751 HE22 GLN B  87     -18.119   6.298  -4.159  1.00 54.22           H  
ATOM   2752  OE1 GLN B  87     -17.875   7.231  -7.095  1.00 54.22           O  
ATOM   2753  N   ARG B  88     -12.946   6.934  -4.472  1.00 54.25           N  
ATOM   2754  H   ARG B  88     -13.285   6.051  -4.118  1.00 54.25           H  
ATOM   2755  CA  ARG B  88     -12.285   7.827  -3.513  1.00 54.25           C  
ATOM   2756  HA  ARG B  88     -12.550   8.859  -3.746  1.00 54.25           H  
ATOM   2757  C   ARG B  88     -10.760   7.754  -3.579  1.00 54.25           C  
ATOM   2758  CB  ARG B  88     -12.739   7.491  -2.083  1.00 54.25           C  
ATOM   2759  HB2 ARG B  88     -12.232   8.166  -1.392  1.00 54.25           H  
ATOM   2760  HB3 ARG B  88     -12.417   6.481  -1.832  1.00 54.25           H  
ATOM   2761  O   ARG B  88     -10.115   8.731  -3.202  1.00 54.25           O  
ATOM   2762  CG  ARG B  88     -14.254   7.637  -1.864  1.00 54.25           C  
ATOM   2763  HG2 ARG B  88     -14.819   7.074  -2.607  1.00 54.25           H  
ATOM   2764  HG3 ARG B  88     -14.516   8.690  -1.964  1.00 54.25           H  
ATOM   2765  CD  ARG B  88     -14.658   7.161  -0.464  1.00 54.25           C  
ATOM   2766  HD2 ARG B  88     -15.659   7.536  -0.251  1.00 54.25           H  
ATOM   2767  HD3 ARG B  88     -13.969   7.579   0.270  1.00 54.25           H  
ATOM   2768  NE  ARG B  88     -14.678   5.691  -0.360  1.00 54.25           N  
ATOM   2769  HE  ARG B  88     -14.462   5.160  -1.191  1.00 54.25           H  
ATOM   2770  NH1 ARG B  88     -15.263   5.552   1.857  1.00 54.25           N  
ATOM   2771 HH11 ARG B  88     -15.116   6.546   1.955  1.00 54.25           H  
ATOM   2772 HH12 ARG B  88     -15.500   4.975   2.652  1.00 54.25           H  
ATOM   2773  NH2 ARG B  88     -15.153   3.704   0.625  1.00 54.25           N  
ATOM   2774 HH21 ARG B  88     -15.385   3.120   1.416  1.00 54.25           H  
ATOM   2775 HH22 ARG B  88     -14.926   3.271  -0.259  1.00 54.25           H  
ATOM   2776  CZ  ARG B  88     -15.024   4.990   0.703  1.00 54.25           C  
ATOM   2777  N   LEU B  89     -10.186   6.642  -4.041  1.00 51.67           N  
ATOM   2778  H   LEU B  89     -10.781   5.882  -4.340  1.00 51.67           H  
ATOM   2779  CA  LEU B  89      -8.742   6.482  -4.244  1.00 51.67           C  
ATOM   2780  HA  LEU B  89      -8.205   6.947  -3.417  1.00 51.67           H  
ATOM   2781  C   LEU B  89      -8.243   7.149  -5.514  1.00 51.67           C  
ATOM   2782  CB  LEU B  89      -8.362   5.001  -4.327  1.00 51.67           C  
ATOM   2783  HB2 LEU B  89      -8.965   4.524  -5.100  1.00 51.67           H  
ATOM   2784  HB3 LEU B  89      -7.319   4.909  -4.632  1.00 51.67           H  
ATOM   2785  O   LEU B  89      -7.038   7.377  -5.620  1.00 51.67           O  
ATOM   2786  CG  LEU B  89      -8.537   4.254  -3.011  1.00 51.67           C  
ATOM   2787  HG  LEU B  89      -9.565   4.399  -2.676  1.00 51.67           H  
ATOM   2788  CD1 LEU B  89      -8.324   2.781  -3.279  1.00 51.67           C  
ATOM   2789 HD11 LEU B  89      -9.042   2.471  -4.038  1.00 51.67           H  
ATOM   2790 HD12 LEU B  89      -8.550   2.189  -2.392  1.00 51.67           H  
ATOM   2791 HD13 LEU B  89      -7.310   2.589  -3.631  1.00 51.67           H  
ATOM   2792  CD2 LEU B  89      -7.561   4.742  -1.934  1.00 51.67           C  
ATOM   2793 HD21 LEU B  89      -7.609   4.079  -1.070  1.00 51.67           H  
ATOM   2794 HD22 LEU B  89      -6.543   4.728  -2.323  1.00 51.67           H  
ATOM   2795 HD23 LEU B  89      -7.833   5.746  -1.608  1.00 51.67           H  
ATOM   2796  N   ARG B  90      -9.135   7.483  -6.460  1.00 46.30           N  
ATOM   2797  H   ARG B  90     -10.106   7.250  -6.309  1.00 46.30           H  
ATOM   2798  CA  ARG B  90      -8.729   8.232  -7.651  1.00 46.30           C  
ATOM   2799  HA  ARG B  90      -8.046   7.589  -8.206  1.00 46.30           H  
ATOM   2800  C   ARG B  90      -7.978   9.483  -7.191  1.00 46.30           C  
ATOM   2801  CB  ARG B  90      -9.915   8.605  -8.548  1.00 46.30           C  
ATOM   2802  HB2 ARG B  90     -10.629   9.212  -7.991  1.00 46.30           H  
ATOM   2803  HB3 ARG B  90      -9.534   9.200  -9.378  1.00 46.30           H  
ATOM   2804  O   ARG B  90      -8.522  10.201  -6.344  1.00 46.30           O  
ATOM   2805  CG  ARG B  90     -10.623   7.361  -9.103  1.00 46.30           C  
ATOM   2806  HG2 ARG B  90     -11.234   6.925  -8.313  1.00 46.30           H  
ATOM   2807  HG3 ARG B  90      -9.888   6.615  -9.406  1.00 46.30           H  
ATOM   2808  CD  ARG B  90     -11.516   7.703 -10.303  1.00 46.30           C  
ATOM   2809  HD2 ARG B  90     -12.233   6.893 -10.430  1.00 46.30           H  
ATOM   2810  HD3 ARG B  90     -12.062   8.622 -10.092  1.00 46.30           H  
ATOM   2811  NE  ARG B  90     -10.721   7.831 -11.544  1.00 46.30           N  
ATOM   2812  HE  ARG B  90      -9.795   7.428 -11.522  1.00 46.30           H  
ATOM   2813  NH1 ARG B  90     -12.302   8.851 -12.861  1.00 46.30           N  
ATOM   2814 HH11 ARG B  90     -12.598   9.180 -13.769  1.00 46.30           H  
ATOM   2815 HH12 ARG B  90     -12.950   8.817 -12.087  1.00 46.30           H  
ATOM   2816  NH2 ARG B  90     -10.325   8.299 -13.737  1.00 46.30           N  
ATOM   2817 HH21 ARG B  90     -10.625   8.664 -14.629  1.00 46.30           H  
ATOM   2818 HH22 ARG B  90      -9.410   7.876 -13.666  1.00 46.30           H  
ATOM   2819  CZ  ARG B  90     -11.118   8.327 -12.703  1.00 46.30           C  
ATOM   2820  N   PRO B  91      -6.759   9.737  -7.704  1.00 43.30           N  
ATOM   2821  CA  PRO B  91      -5.935  10.857  -7.275  1.00 43.30           C  
ATOM   2822  HA  PRO B  91      -5.664  10.742  -6.225  1.00 43.30           H  
ATOM   2823  C   PRO B  91      -6.745  12.135  -7.458  1.00 43.30           C  
ATOM   2824  CB  PRO B  91      -4.661  10.808  -8.129  1.00 43.30           C  
ATOM   2825  HB2 PRO B  91      -4.307  11.801  -8.409  1.00 43.30           H  
ATOM   2826  HB3 PRO B  91      -3.882  10.277  -7.581  1.00 43.30           H  
ATOM   2827  O   PRO B  91      -7.008  12.596  -8.567  1.00 43.30           O  
ATOM   2828  CG  PRO B  91      -5.063   9.985  -9.350  1.00 43.30           C  
ATOM   2829  HG2 PRO B  91      -4.212   9.458  -9.781  1.00 43.30           H  
ATOM   2830  HG3 PRO B  91      -5.528  10.634 -10.092  1.00 43.30           H  
ATOM   2831  CD  PRO B  91      -6.103   9.022  -8.787  1.00 43.30           C  
ATOM   2832  HD2 PRO B  91      -6.804   8.743  -9.575  1.00 43.30           H  
ATOM   2833  HD3 PRO B  91      -5.608   8.137  -8.388  1.00 43.30           H  
ATOM   2834  N   ARG B  92      -7.240  12.682  -6.351  1.00 39.73           N  
ATOM   2835  H   ARG B  92      -7.015  12.241  -5.471  1.00 39.73           H  
ATOM   2836  CA  ARG B  92      -7.812  14.022  -6.360  1.00 39.73           C  
ATOM   2837  HA  ARG B  92      -8.361  14.165  -7.290  1.00 39.73           H  
ATOM   2838  C   ARG B  92      -6.613  14.953  -6.363  1.00 39.73           C  
ATOM   2839  CB  ARG B  92      -8.759  14.239  -5.169  1.00 39.73           C  
ATOM   2840  HB2 ARG B  92      -8.185  14.224  -4.242  1.00 39.73           H  
ATOM   2841  HB3 ARG B  92      -9.232  15.216  -5.269  1.00 39.73           H  
ATOM   2842  O   ARG B  92      -5.653  14.674  -5.652  1.00 39.73           O  
ATOM   2843  CG  ARG B  92      -9.835  13.142  -5.114  1.00 39.73           C  
ATOM   2844  HG2 ARG B  92     -10.309  13.025  -6.089  1.00 39.73           H  
ATOM   2845  HG3 ARG B  92      -9.350  12.199  -4.860  1.00 39.73           H  
ATOM   2846  CD  ARG B  92     -10.892  13.401  -4.043  1.00 39.73           C  
ATOM   2847  HD2 ARG B  92     -10.423  13.857  -3.171  1.00 39.73           H  
ATOM   2848  HD3 ARG B  92     -11.304  12.435  -3.750  1.00 39.73           H  
ATOM   2849  NE  ARG B  92     -11.978  14.244  -4.559  1.00 39.73           N  
ATOM   2850  HE  ARG B  92     -11.882  14.548  -5.517  1.00 39.73           H  
ATOM   2851  NH1 ARG B  92     -13.278  14.206  -2.671  1.00 39.73           N  
ATOM   2852 HH11 ARG B  92     -12.539  13.692  -2.213  1.00 39.73           H  
ATOM   2853 HH12 ARG B  92     -14.092  14.496  -2.149  1.00 39.73           H  
ATOM   2854  NH2 ARG B  92     -14.004  15.209  -4.546  1.00 39.73           N  
ATOM   2855 HH21 ARG B  92     -14.892  15.365  -4.090  1.00 39.73           H  
ATOM   2856 HH22 ARG B  92     -13.848  15.465  -5.510  1.00 39.73           H  
ATOM   2857  CZ  ARG B  92     -13.081  14.548  -3.917  1.00 39.73           C  
ATOM   2858  N   ARG B  93      -6.684  16.052  -7.120  1.00 34.60           N  
ATOM   2859  H   ARG B  93      -7.471  16.148  -7.745  1.00 34.60           H  
ATOM   2860  CA  ARG B  93      -5.760  17.184  -6.971  1.00 34.60           C  
ATOM   2861  HA  ARG B  93      -4.734  16.860  -7.141  1.00 34.60           H  
ATOM   2862  C   ARG B  93      -5.853  17.678  -5.526  1.00 34.60           C  
ATOM   2863  CB  ARG B  93      -6.111  18.322  -7.951  1.00 34.60           C  
ATOM   2864  HB2 ARG B  93      -5.523  19.197  -7.676  1.00 34.60           H  
ATOM   2865  HB3 ARG B  93      -7.165  18.578  -7.837  1.00 34.60           H  
ATOM   2866  O   ARG B  93      -6.683  18.530  -5.214  1.00 34.60           O  
ATOM   2867  CG  ARG B  93      -5.829  18.010  -9.427  1.00 34.60           C  
ATOM   2868  HG2 ARG B  93      -6.397  17.134  -9.738  1.00 34.60           H  
ATOM   2869  HG3 ARG B  93      -4.765  17.811  -9.556  1.00 34.60           H  
ATOM   2870  CD  ARG B  93      -6.236  19.219 -10.285  1.00 34.60           C  
ATOM   2871  HD2 ARG B  93      -5.697  20.096  -9.926  1.00 34.60           H  
ATOM   2872  HD3 ARG B  93      -7.306  19.388 -10.165  1.00 34.60           H  
ATOM   2873  NE  ARG B  93      -5.923  19.017 -11.712  1.00 34.60           N  
ATOM   2874  HE  ARG B  93      -5.334  18.229 -11.941  1.00 34.60           H  
ATOM   2875  NH1 ARG B  93      -6.953  20.904 -12.536  1.00 34.60           N  
ATOM   2876 HH11 ARG B  93      -7.141  21.511 -13.321  1.00 34.60           H  
ATOM   2877 HH12 ARG B  93      -7.202  21.173 -11.595  1.00 34.60           H  
ATOM   2878  NH2 ARG B  93      -5.860  19.544 -13.927  1.00 34.60           N  
ATOM   2879 HH21 ARG B  93      -6.056  20.169 -14.696  1.00 34.60           H  
ATOM   2880 HH22 ARG B  93      -5.260  18.750 -14.101  1.00 34.60           H  
ATOM   2881  CZ  ARG B  93      -6.248  19.818 -12.714  1.00 34.60           C  
ATOM   2882  N   THR B  94      -5.082  17.091  -4.623  1.00 31.75           N  
ATOM   2883  H   THR B  94      -4.523  16.296  -4.899  1.00 31.75           H  
ATOM   2884  CA  THR B  94      -4.754  17.716  -3.352  1.00 31.75           C  
ATOM   2885  HA  THR B  94      -5.654  18.077  -2.856  1.00 31.75           H  
ATOM   2886  C   THR B  94      -3.888  18.904  -3.729  1.00 31.75           C  
ATOM   2887  CB  THR B  94      -4.037  16.740  -2.409  1.00 31.75           C  
ATOM   2888  HB  THR B  94      -3.610  17.290  -1.570  1.00 31.75           H  
ATOM   2889  O   THR B  94      -2.741  18.727  -4.129  1.00 31.75           O  
ATOM   2890  CG2 THR B  94      -5.015  15.689  -1.876  1.00 31.75           C  
ATOM   2891 HG21 THR B  94      -4.485  15.032  -1.186  1.00 31.75           H  
ATOM   2892 HG22 THR B  94      -5.832  16.181  -1.348  1.00 31.75           H  
ATOM   2893 HG23 THR B  94      -5.410  15.095  -2.700  1.00 31.75           H  
ATOM   2894  OG1 THR B  94      -3.022  16.043  -3.088  1.00 31.75           O  
ATOM   2895  HG1 THR B  94      -2.385  16.699  -3.383  1.00 31.75           H  
ATOM   2896  N   LYS B  95      -4.532  20.072  -3.768  1.00 27.39           N  
ATOM   2897  H   LYS B  95      -5.487  20.083  -3.439  1.00 27.39           H  
ATOM   2898  CA  LYS B  95      -3.886  21.369  -3.949  1.00 27.39           C  
ATOM   2899  HA  LYS B  95      -3.253  21.349  -4.836  1.00 27.39           H  
ATOM   2900  C   LYS B  95      -2.947  21.654  -2.781  1.00 27.39           C  
ATOM   2901  CB  LYS B  95      -4.973  22.448  -4.079  1.00 27.39           C  
ATOM   2902  HB2 LYS B  95      -5.540  22.493  -3.149  1.00 27.39           H  
ATOM   2903  HB3 LYS B  95      -5.645  22.173  -4.892  1.00 27.39           H  
ATOM   2904  O   LYS B  95      -3.287  21.195  -1.667  1.00 27.39           O  
ATOM   2905  CG  LYS B  95      -4.374  23.830  -4.371  1.00 27.39           C  
ATOM   2906  HG2 LYS B  95      -3.776  23.773  -5.280  1.00 27.39           H  
ATOM   2907  HG3 LYS B  95      -3.734  24.139  -3.545  1.00 27.39           H  
ATOM   2908  CD  LYS B  95      -5.462  24.891  -4.542  1.00 27.39           C  
ATOM   2909  HD2 LYS B  95      -6.025  24.980  -3.613  1.00 27.39           H  
ATOM   2910  HD3 LYS B  95      -6.128  24.601  -5.354  1.00 27.39           H  
ATOM   2911  CE  LYS B  95      -4.770  26.216  -4.871  1.00 27.39           C  
ATOM   2912  HE2 LYS B  95      -4.170  26.079  -5.771  1.00 27.39           H  
ATOM   2913  HE3 LYS B  95      -4.082  26.452  -4.059  1.00 27.39           H  
ATOM   2914  NZ  LYS B  95      -5.740  27.321  -5.062  1.00 27.39           N  
ATOM   2915  HZ1 LYS B  95      -5.242  28.174  -5.274  1.00 27.39           H  
ATOM   2916  HZ2 LYS B  95      -6.369  27.114  -5.824  1.00 27.39           H  
ATOM   2917  HZ3 LYS B  95      -6.268  27.467  -4.213  1.00 27.39           H  
ATOM   2918  OXT LYS B  95      -1.988  22.403  -3.044  1.00 27.39           O  
TER    2919      LYS B  95                                                       
END   
