# Supplementary material for: TRIM2 E3 ligase substrate discovery reveals zinc-mediated regulation of TMEM106B in the endolysosomal pathway
Source: EMBO Rep. 2026 Jan 3;27(3):729–47. doi: 10.1038/s44319-025-00667-3 (PMC12894719; doi:10.1038/s44319-025-00667-3)
Supplement: Supplementary file 9 — Source data Fig. 3 [file 44319_2025_667_MOESM9_ESM.zip › Source_Data_Figure3/3D/relaxed_model_1_multimer_v3_pred_4.pdb]

ATOM      1  N   MET A   1     -10.965  90.455 -57.467  1.00 23.17           N  
ATOM      2  H   MET A   1     -11.882  90.836 -57.281  1.00 23.17           H  
ATOM      3  H2  MET A   1     -10.782  90.499 -58.460  1.00 23.17           H  
ATOM      4  H3  MET A   1     -10.959  89.488 -57.175  1.00 23.17           H  
ATOM      5  CA  MET A   1      -9.930  91.198 -56.713  1.00 23.17           C  
ATOM      6  HA  MET A   1      -8.969  90.734 -56.934  1.00 23.17           H  
ATOM      7  C   MET A   1     -10.106  90.989 -55.210  1.00 23.17           C  
ATOM      8  CB  MET A   1      -9.801  92.684 -57.101  1.00 23.17           C  
ATOM      9  HB2 MET A   1      -9.377  93.234 -56.262  1.00 23.17           H  
ATOM     10  HB3 MET A   1     -10.784  93.102 -57.319  1.00 23.17           H  
ATOM     11  O   MET A   1      -9.679  89.940 -54.764  1.00 23.17           O  
ATOM     12  CG  MET A   1      -8.854  92.932 -58.276  1.00 23.17           C  
ATOM     13  HG2 MET A   1      -7.896  92.457 -58.063  1.00 23.17           H  
ATOM     14  HG3 MET A   1      -9.267  92.507 -59.191  1.00 23.17           H  
ATOM     15  SD  MET A   1      -8.578  94.706 -58.504  1.00 23.17           S  
ATOM     16  CE  MET A   1      -7.078  94.705 -59.524  1.00 23.17           C  
ATOM     17  HE1 MET A   1      -7.250  94.129 -60.433  1.00 23.17           H  
ATOM     18  HE2 MET A   1      -6.825  95.730 -59.796  1.00 23.17           H  
ATOM     19  HE3 MET A   1      -6.250  94.269 -58.966  1.00 23.17           H  
ATOM     20  N   GLY A   2     -10.670  91.946 -54.455  1.00 21.04           N  
ATOM     21  H   GLY A   2     -11.096  92.737 -54.916  1.00 21.04           H  
ATOM     22  CA  GLY A   2     -10.465  92.111 -53.002  1.00 21.04           C  
ATOM     23  HA2 GLY A   2     -11.093  92.931 -52.653  1.00 21.04           H  
ATOM     24  HA3 GLY A   2      -9.428  92.409 -52.843  1.00 21.04           H  
ATOM     25  C   GLY A   2     -10.752  90.905 -52.092  1.00 21.04           C  
ATOM     26  O   GLY A   2     -11.561  90.047 -52.420  1.00 21.04           O  
ATOM     27  N   LYS A   3     -10.066  90.882 -50.938  1.00 24.95           N  
ATOM     28  H   LYS A   3      -9.505  91.694 -50.726  1.00 24.95           H  
ATOM     29  CA  LYS A   3      -9.899  89.718 -50.038  1.00 24.95           C  
ATOM     30  HA  LYS A   3     -10.040  88.796 -50.602  1.00 24.95           H  
ATOM     31  C   LYS A   3     -10.851  89.644 -48.829  1.00 24.95           C  
ATOM     32  CB  LYS A   3      -8.475  89.747 -49.436  1.00 24.95           C  
ATOM     33  HB2 LYS A   3      -8.434  90.564 -48.716  1.00 24.95           H  
ATOM     34  HB3 LYS A   3      -8.329  88.820 -48.881  1.00 24.95           H  
ATOM     35  O   LYS A   3     -10.716  88.716 -48.042  1.00 24.95           O  
ATOM     36  CG  LYS A   3      -7.280  89.899 -50.389  1.00 24.95           C  
ATOM     37  HG2 LYS A   3      -7.352  90.838 -50.938  1.00 24.95           H  
ATOM     38  HG3 LYS A   3      -7.267  89.067 -51.094  1.00 24.95           H  
ATOM     39  CD  LYS A   3      -5.989  89.897 -49.551  1.00 24.95           C  
ATOM     40  HD2 LYS A   3      -5.931  88.957 -49.002  1.00 24.95           H  
ATOM     41  HD3 LYS A   3      -6.026  90.717 -48.834  1.00 24.95           H  
ATOM     42  CE  LYS A   3      -4.738  90.045 -50.424  1.00 24.95           C  
ATOM     43  HE2 LYS A   3      -4.782  91.002 -50.943  1.00 24.95           H  
ATOM     44  HE3 LYS A   3      -4.749  89.255 -51.175  1.00 24.95           H  
ATOM     45  NZ  LYS A   3      -3.496  89.953 -49.611  1.00 24.95           N  
ATOM     46  HZ1 LYS A   3      -3.449  89.062 -49.137  1.00 24.95           H  
ATOM     47  HZ2 LYS A   3      -2.676  90.039 -50.194  1.00 24.95           H  
ATOM     48  HZ3 LYS A   3      -3.467  90.681 -48.912  1.00 24.95           H  
ATOM     49  N   SER A   4     -11.609  90.707 -48.565  1.00 26.07           N  
ATOM     50  H   SER A   4     -11.713  91.396 -49.297  1.00 26.07           H  
ATOM     51  CA  SER A   4     -11.843  91.185 -47.189  1.00 26.07           C  
ATOM     52  HA  SER A   4     -10.862  91.257 -46.719  1.00 26.07           H  
ATOM     53  C   SER A   4     -12.667  90.264 -46.267  1.00 26.07           C  
ATOM     54  CB  SER A   4     -12.398  92.609 -47.226  1.00 26.07           C  
ATOM     55  HB2 SER A   4     -12.547  92.974 -46.210  1.00 26.07           H  
ATOM     56  HB3 SER A   4     -13.353  92.616 -47.751  1.00 26.07           H  
ATOM     57  O   SER A   4     -13.341  89.346 -46.712  1.00 26.07           O  
ATOM     58  OG  SER A   4     -11.467  93.447 -47.893  1.00 26.07           O  
ATOM     59  HG  SER A   4     -11.784  94.351 -47.828  1.00 26.07           H  
ATOM     60  N   LEU A   5     -12.548  90.509 -44.955  1.00 26.24           N  
ATOM     61  H   LEU A   5     -12.293  91.456 -44.714  1.00 26.24           H  
ATOM     62  CA  LEU A   5     -11.927  89.518 -44.059  1.00 26.24           C  
ATOM     63  HA  LEU A   5     -11.725  88.600 -44.612  1.00 26.24           H  
ATOM     64  C   LEU A   5     -12.763  89.148 -42.814  1.00 26.24           C  
ATOM     65  CB  LEU A   5     -10.587  90.181 -43.637  1.00 26.24           C  
ATOM     66  HB2 LEU A   5     -10.789  90.901 -42.844  1.00 26.24           H  
ATOM     67  HB3 LEU A   5     -10.215  90.751 -44.488  1.00 26.24           H  
ATOM     68  O   LEU A   5     -12.715  88.017 -42.348  1.00 26.24           O  
ATOM     69  CG  LEU A   5      -9.404  89.294 -43.202  1.00 26.24           C  
ATOM     70  HG  LEU A   5      -9.156  88.606 -44.011  1.00 26.24           H  
ATOM     71  CD1 LEU A   5      -8.199  90.211 -42.958  1.00 26.24           C  
ATOM     72 HD11 LEU A   5      -8.407  90.892 -42.133  1.00 26.24           H  
ATOM     73 HD12 LEU A   5      -7.975  90.786 -43.857  1.00 26.24           H  
ATOM     74 HD13 LEU A   5      -7.326  89.609 -42.707  1.00 26.24           H  
ATOM     75  CD2 LEU A   5      -9.623  88.495 -41.921  1.00 26.24           C  
ATOM     76 HD21 LEU A   5     -10.306  87.668 -42.116  1.00 26.24           H  
ATOM     77 HD22 LEU A   5     -10.034  89.131 -41.137  1.00 26.24           H  
ATOM     78 HD23 LEU A   5      -8.684  88.061 -41.578  1.00 26.24           H  
ATOM     79  N   SER A   6     -13.443  90.126 -42.217  1.00 26.93           N  
ATOM     80  H   SER A   6     -13.599  90.984 -42.726  1.00 26.93           H  
ATOM     81  CA  SER A   6     -13.760  90.164 -40.779  1.00 26.93           C  
ATOM     82  HA  SER A   6     -13.329  89.296 -40.280  1.00 26.93           H  
ATOM     83  C   SER A   6     -15.279  90.151 -40.520  1.00 26.93           C  
ATOM     84  CB  SER A   6     -13.077  91.424 -40.238  1.00 26.93           C  
ATOM     85  HB2 SER A   6     -12.038  91.438 -40.568  1.00 26.93           H  
ATOM     86  HB3 SER A   6     -13.062  91.393 -39.148  1.00 26.93           H  
ATOM     87  O   SER A   6     -16.050  89.879 -41.431  1.00 26.93           O  
ATOM     88  OG  SER A   6     -13.731  92.591 -40.711  1.00 26.93           O  
ATOM     89  HG  SER A   6     -13.492  93.333 -40.151  1.00 26.93           H  
ATOM     90  N   HIS A   7     -15.827  90.439 -39.336  1.00 26.63           N  
ATOM     91  H   HIS A   7     -16.826  90.573 -39.407  1.00 26.63           H  
ATOM     92  CA  HIS A   7     -15.372  90.183 -37.965  1.00 26.63           C  
ATOM     93  HA  HIS A   7     -14.499  89.529 -37.961  1.00 26.63           H  
ATOM     94  C   HIS A   7     -16.571  89.468 -37.325  1.00 26.63           C  
ATOM     95  CB  HIS A   7     -15.063  91.507 -37.220  1.00 26.63           C  
ATOM     96  HB2 HIS A   7     -15.979  92.092 -37.151  1.00 26.63           H  
ATOM     97  HB3 HIS A   7     -14.373  92.118 -37.802  1.00 26.63           H  
ATOM     98  O   HIS A   7     -17.543  90.126 -36.955  1.00 26.63           O  
ATOM     99  CG  HIS A   7     -14.484  91.384 -35.823  1.00 26.63           C  
ATOM    100  CD2 HIS A   7     -13.824  90.318 -35.265  1.00 26.63           C  
ATOM    101  HD2 HIS A   7     -13.645  89.358 -35.726  1.00 26.63           H  
ATOM    102  ND1 HIS A   7     -14.460  92.396 -34.887  1.00 26.63           N  
ATOM    103  HD1 HIS A   7     -14.897  93.301 -34.979  1.00 26.63           H  
ATOM    104  CE1 HIS A   7     -13.795  91.958 -33.805  1.00 26.63           C  
ATOM    105  HE1 HIS A   7     -13.619  92.528 -32.905  1.00 26.63           H  
ATOM    106  NE2 HIS A   7     -13.379  90.700 -33.996  1.00 26.63           N  
ATOM    107  N   LEU A   8     -16.578  88.131 -37.308  1.00 32.12           N  
ATOM    108  H   LEU A   8     -15.767  87.614 -37.617  1.00 32.12           H  
ATOM    109  CA  LEU A   8     -17.713  87.385 -36.756  1.00 32.12           C  
ATOM    110  HA  LEU A   8     -18.606  87.743 -37.268  1.00 32.12           H  
ATOM    111  C   LEU A   8     -17.822  87.718 -35.250  1.00 32.12           C  
ATOM    112  CB  LEU A   8     -17.536  85.879 -37.040  1.00 32.12           C  
ATOM    113  HB2 LEU A   8     -16.957  85.441 -36.226  1.00 32.12           H  
ATOM    114  HB3 LEU A   8     -16.966  85.742 -37.959  1.00 32.12           H  
ATOM    115  O   LEU A   8     -16.788  87.702 -34.580  1.00 32.12           O  
ATOM    116  CG  LEU A   8     -18.866  85.116 -37.189  1.00 32.12           C  
ATOM    117  HG  LEU A   8     -19.530  85.373 -36.364  1.00 32.12           H  
ATOM    118  CD1 LEU A   8     -19.554  85.436 -38.522  1.00 32.12           C  
ATOM    119 HD11 LEU A   8     -19.813  86.493 -38.576  1.00 32.12           H  
ATOM    120 HD12 LEU A   8     -20.472  84.856 -38.606  1.00 32.12           H  
ATOM    121 HD13 LEU A   8     -18.897  85.184 -39.355  1.00 32.12           H  
ATOM    122  CD2 LEU A   8     -18.620  83.609 -37.148  1.00 32.12           C  
ATOM    123 HD21 LEU A   8     -18.164  83.339 -36.195  1.00 32.12           H  
ATOM    124 HD22 LEU A   8     -19.567  83.077 -37.239  1.00 32.12           H  
ATOM    125 HD23 LEU A   8     -17.957  83.312 -37.961  1.00 32.12           H  
ATOM    126  N   PRO A   9     -19.001  88.108 -34.727  1.00 28.34           N  
ATOM    127  CA  PRO A   9     -19.065  88.830 -33.458  1.00 28.34           C  
ATOM    128  HA  PRO A   9     -18.432  89.710 -33.568  1.00 28.34           H  
ATOM    129  C   PRO A   9     -18.562  88.059 -32.219  1.00 28.34           C  
ATOM    130  CB  PRO A   9     -20.509  89.331 -33.312  1.00 28.34           C  
ATOM    131  HB2 PRO A   9     -20.890  89.198 -32.299  1.00 28.34           H  
ATOM    132  HB3 PRO A   9     -20.557  90.381 -33.597  1.00 28.34           H  
ATOM    133  O   PRO A   9     -18.860  86.888 -32.007  1.00 28.34           O  
ATOM    134  CG  PRO A   9     -21.302  88.495 -34.315  1.00 28.34           C  
ATOM    135  HG2 PRO A   9     -22.169  89.032 -34.699  1.00 28.34           H  
ATOM    136  HG3 PRO A   9     -21.605  87.558 -33.848  1.00 28.34           H  
ATOM    137  CD  PRO A   9     -20.280  88.206 -35.411  1.00 28.34           C  
ATOM    138  HD2 PRO A   9     -20.539  87.281 -35.926  1.00 28.34           H  
ATOM    139  HD3 PRO A   9     -20.251  89.037 -36.116  1.00 28.34           H  
ATOM    140  N   LEU A  10     -17.828  88.822 -31.403  1.00 26.08           N  
ATOM    141  H   LEU A  10     -17.616  89.730 -31.790  1.00 26.08           H  
ATOM    142  CA  LEU A  10     -17.393  88.653 -30.002  1.00 26.08           C  
ATOM    143  HA  LEU A  10     -16.676  87.836 -29.924  1.00 26.08           H  
ATOM    144  C   LEU A  10     -18.568  88.386 -29.013  1.00 26.08           C  
ATOM    145  CB  LEU A  10     -16.726  90.019 -29.688  1.00 26.08           C  
ATOM    146  HB2 LEU A  10     -17.169  90.433 -28.782  1.00 26.08           H  
ATOM    147  HB3 LEU A  10     -16.971  90.763 -30.446  1.00 26.08           H  
ATOM    148  O   LEU A  10     -19.719  88.508 -29.411  1.00 26.08           O  
ATOM    149  CG  LEU A  10     -15.195  89.971 -29.554  1.00 26.08           C  
ATOM    150  HG  LEU A  10     -14.904  89.139 -28.913  1.00 26.08           H  
ATOM    151  CD1 LEU A  10     -14.503  89.766 -30.893  1.00 26.08           C  
ATOM    152 HD11 LEU A  10     -14.782  90.561 -31.584  1.00 26.08           H  
ATOM    153 HD12 LEU A  10     -14.800  88.809 -31.323  1.00 26.08           H  
ATOM    154 HD13 LEU A  10     -13.421  89.762 -30.762  1.00 26.08           H  
ATOM    155  CD2 LEU A  10     -14.708  91.291 -28.948  1.00 26.08           C  
ATOM    156 HD21 LEU A  10     -14.987  92.124 -29.594  1.00 26.08           H  
ATOM    157 HD22 LEU A  10     -15.146  91.441 -27.961  1.00 26.08           H  
ATOM    158 HD23 LEU A  10     -13.623  91.270 -28.850  1.00 26.08           H  
ATOM    159  N   HIS A  11     -18.446  88.146 -27.692  1.00 23.04           N  
ATOM    160  H   HIS A  11     -19.373  88.056 -27.304  1.00 23.04           H  
ATOM    161  CA  HIS A  11     -17.372  87.687 -26.766  1.00 23.04           C  
ATOM    162  HA  HIS A  11     -16.873  86.812 -27.183  1.00 23.04           H  
ATOM    163  C   HIS A  11     -17.955  87.330 -25.372  1.00 23.04           C  
ATOM    164  CB  HIS A  11     -16.328  88.782 -26.416  1.00 23.04           C  
ATOM    165  HB2 HIS A  11     -16.205  89.478 -27.246  1.00 23.04           H  
ATOM    166  HB3 HIS A  11     -16.694  89.400 -25.596  1.00 23.04           H  
ATOM    167  O   HIS A  11     -17.322  86.597 -24.616  1.00 23.04           O  
ATOM    168  CG  HIS A  11     -14.951  88.268 -26.038  1.00 23.04           C  
ATOM    169  CD2 HIS A  11     -13.740  88.737 -26.479  1.00 23.04           C  
ATOM    170  HD2 HIS A  11     -13.579  89.555 -27.165  1.00 23.04           H  
ATOM    171  ND1 HIS A  11     -14.674  87.259 -25.145  1.00 23.04           N  
ATOM    172  HD1 HIS A  11     -15.368  86.714 -24.655  1.00 23.04           H  
ATOM    173  CE1 HIS A  11     -13.341  87.110 -25.068  1.00 23.04           C  
ATOM    174  HE1 HIS A  11     -12.832  86.383 -24.453  1.00 23.04           H  
ATOM    175  NE2 HIS A  11     -12.728  87.993 -25.870  1.00 23.04           N  
ATOM    176  N   SER A  12     -19.036  88.013 -24.960  1.00 21.94           N  
ATOM    177  H   SER A  12     -19.622  88.469 -25.645  1.00 21.94           H  
ATOM    178  CA  SER A  12     -19.183  88.530 -23.585  1.00 21.94           C  
ATOM    179  HA  SER A  12     -18.198  88.887 -23.284  1.00 21.94           H  
ATOM    180  C   SER A  12     -19.574  87.510 -22.500  1.00 21.94           C  
ATOM    181  CB  SER A  12     -20.095  89.766 -23.580  1.00 21.94           C  
ATOM    182  HB2 SER A  12     -20.246  90.110 -22.557  1.00 21.94           H  
ATOM    183  HB3 SER A  12     -19.611  90.564 -24.144  1.00 21.94           H  
ATOM    184  O   SER A  12     -19.967  86.385 -22.782  1.00 21.94           O  
ATOM    185  OG  SER A  12     -21.343  89.482 -24.176  1.00 21.94           O  
ATOM    186  HG  SER A  12     -21.965  90.190 -23.991  1.00 21.94           H  
ATOM    187  N   SER A  13     -19.383  87.914 -21.236  1.00 22.67           N  
ATOM    188  H   SER A  13     -19.179  88.898 -21.135  1.00 22.67           H  
ATOM    189  CA  SER A  13     -18.540  87.127 -20.317  1.00 22.67           C  
ATOM    190  HA  SER A  13     -18.252  86.199 -20.812  1.00 22.67           H  
ATOM    191  C   SER A  13     -19.115  86.710 -18.950  1.00 22.67           C  
ATOM    192  CB  SER A  13     -17.249  87.934 -20.032  1.00 22.67           C  
ATOM    193  HB2 SER A  13     -17.091  88.020 -18.957  1.00 22.67           H  
ATOM    194  HB3 SER A  13     -16.405  87.378 -20.441  1.00 22.67           H  
ATOM    195  O   SER A  13     -18.456  85.951 -18.251  1.00 22.67           O  
ATOM    196  OG  SER A  13     -17.242  89.250 -20.589  1.00 22.67           O  
ATOM    197  HG  SER A  13     -16.401  89.649 -20.351  1.00 22.67           H  
ATOM    198  N   LYS A  14     -20.248  87.269 -18.518  1.00 22.16           N  
ATOM    199  H   LYS A  14     -20.792  87.769 -19.207  1.00 22.16           H  
ATOM    200  CA  LYS A  14     -20.749  87.254 -17.118  1.00 22.16           C  
ATOM    201  HA  LYS A  14     -19.965  87.581 -16.436  1.00 22.16           H  
ATOM    202  C   LYS A  14     -21.211  85.868 -16.617  1.00 22.16           C  
ATOM    203  CB  LYS A  14     -21.934  88.230 -17.081  1.00 22.16           C  
ATOM    204  HB2 LYS A  14     -22.522  88.074 -16.176  1.00 22.16           H  
ATOM    205  HB3 LYS A  14     -22.601  88.025 -17.919  1.00 22.16           H  
ATOM    206  O   LYS A  14     -21.672  85.093 -17.445  1.00 22.16           O  
ATOM    207  CG  LYS A  14     -21.461  89.687 -17.145  1.00 22.16           C  
ATOM    208  HG2 LYS A  14     -20.701  89.855 -16.382  1.00 22.16           H  
ATOM    209  HG3 LYS A  14     -21.041  89.903 -18.128  1.00 22.16           H  
ATOM    210  CD  LYS A  14     -22.651  90.603 -16.874  1.00 22.16           C  
ATOM    211  HD2 LYS A  14     -23.043  90.361 -15.886  1.00 22.16           H  
ATOM    212  HD3 LYS A  14     -23.428  90.436 -17.620  1.00 22.16           H  
ATOM    213  CE  LYS A  14     -22.203  92.060 -16.895  1.00 22.16           C  
ATOM    214  HE2 LYS A  14     -21.300  92.137 -16.288  1.00 22.16           H  
ATOM    215  HE3 LYS A  14     -21.964  92.357 -17.916  1.00 22.16           H  
ATOM    216  NZ  LYS A  14     -23.259  92.911 -16.310  1.00 22.16           N  
ATOM    217  HZ1 LYS A  14     -24.129  92.819 -16.814  1.00 22.16           H  
ATOM    218  HZ2 LYS A  14     -23.409  92.595 -15.362  1.00 22.16           H  
ATOM    219  HZ3 LYS A  14     -22.966  93.876 -16.264  1.00 22.16           H  
ATOM    220  N   GLU A  15     -21.269  85.525 -15.318  1.00 26.10           N  
ATOM    221  H   GLU A  15     -21.667  84.605 -15.197  1.00 26.10           H  
ATOM    222  CA  GLU A  15     -20.713  86.029 -14.024  1.00 26.10           C  
ATOM    223  HA  GLU A  15     -19.639  86.187 -14.123  1.00 26.10           H  
ATOM    224  C   GLU A  15     -20.916  84.893 -12.959  1.00 26.10           C  
ATOM    225  CB  GLU A  15     -21.372  87.374 -13.631  1.00 26.10           C  
ATOM    226  HB2 GLU A  15     -22.433  87.222 -13.436  1.00 26.10           H  
ATOM    227  HB3 GLU A  15     -21.265  88.017 -14.505  1.00 26.10           H  
ATOM    228  O   GLU A  15     -21.453  83.842 -13.308  1.00 26.10           O  
ATOM    229  CG  GLU A  15     -20.740  88.180 -12.478  1.00 26.10           C  
ATOM    230  HG2 GLU A  15     -19.661  88.200 -12.633  1.00 26.10           H  
ATOM    231  HG3 GLU A  15     -20.953  87.672 -11.537  1.00 26.10           H  
ATOM    232  CD  GLU A  15     -21.252  89.642 -12.401  1.00 26.10           C  
ATOM    233  OE1 GLU A  15     -21.042  90.291 -11.353  1.00 26.10           O  
ATOM    234  OE2 GLU A  15     -21.846  90.147 -13.395  1.00 26.10           O  
ATOM    235  N   ASP A  16     -20.461  85.033 -11.703  1.00 23.09           N  
ATOM    236  H   ASP A  16     -20.129  85.954 -11.454  1.00 23.09           H  
ATOM    237  CA  ASP A  16     -19.735  83.947 -10.990  1.00 23.09           C  
ATOM    238  HA  ASP A  16     -19.151  83.398 -11.729  1.00 23.09           H  
ATOM    239  C   ASP A  16     -20.460  82.878 -10.127  1.00 23.09           C  
ATOM    240  CB  ASP A  16     -18.738  84.614 -10.026  1.00 23.09           C  
ATOM    241  HB2 ASP A  16     -18.079  83.854  -9.606  1.00 23.09           H  
ATOM    242  HB3 ASP A  16     -19.288  85.065  -9.200  1.00 23.09           H  
ATOM    243  O   ASP A  16     -19.912  81.791  -9.969  1.00 23.09           O  
ATOM    244  CG  ASP A  16     -17.887  85.685 -10.695  1.00 23.09           C  
ATOM    245  OD1 ASP A  16     -16.850  85.328 -11.291  1.00 23.09           O  
ATOM    246  OD2 ASP A  16     -18.314  86.857 -10.627  1.00 23.09           O  
ATOM    247  N   ALA A  17     -21.556  83.203  -9.428  1.00 26.60           N  
ATOM    248  H   ALA A  17     -22.011  84.057  -9.717  1.00 26.60           H  
ATOM    249  CA  ALA A  17     -21.734  82.812  -8.004  1.00 26.60           C  
ATOM    250  HA  ALA A  17     -20.926  83.316  -7.474  1.00 26.60           H  
ATOM    251  C   ALA A  17     -21.618  81.309  -7.582  1.00 26.60           C  
ATOM    252  CB  ALA A  17     -23.039  83.437  -7.497  1.00 26.60           C  
ATOM    253  HB1 ALA A  17     -23.136  83.276  -6.424  1.00 26.60           H  
ATOM    254  HB2 ALA A  17     -23.043  84.508  -7.697  1.00 26.60           H  
ATOM    255  HB3 ALA A  17     -23.884  82.971  -8.005  1.00 26.60           H  
ATOM    256  O   ALA A  17     -22.030  80.395  -8.290  1.00 26.60           O  
ATOM    257  N   TYR A  18     -21.123  81.085  -6.346  1.00 21.77           N  
ATOM    258  H   TYR A  18     -20.988  81.911  -5.779  1.00 21.77           H  
ATOM    259  CA  TYR A  18     -20.233  79.960  -5.973  1.00 21.77           C  
ATOM    260  HA  TYR A  18     -19.750  79.586  -6.876  1.00 21.77           H  
ATOM    261  C   TYR A  18     -20.769  78.719  -5.213  1.00 21.77           C  
ATOM    262  CB  TYR A  18     -19.146  80.536  -5.037  1.00 21.77           C  
ATOM    263  HB2 TYR A  18     -18.595  79.708  -4.591  1.00 21.77           H  
ATOM    264  HB3 TYR A  18     -19.630  81.056  -4.210  1.00 21.77           H  
ATOM    265  O   TYR A  18     -20.171  77.660  -5.369  1.00 21.77           O  
ATOM    266  CG  TYR A  18     -18.120  81.463  -5.654  1.00 21.77           C  
ATOM    267  CD1 TYR A  18     -16.877  80.939  -6.055  1.00 21.77           C  
ATOM    268  HD1 TYR A  18     -16.683  79.880  -5.961  1.00 21.77           H  
ATOM    269  CD2 TYR A  18     -18.374  82.845  -5.770  1.00 21.77           C  
ATOM    270  HD2 TYR A  18     -19.315  83.255  -5.435  1.00 21.77           H  
ATOM    271  CE1 TYR A  18     -15.889  81.791  -6.582  1.00 21.77           C  
ATOM    272  HE1 TYR A  18     -14.936  81.398  -6.905  1.00 21.77           H  
ATOM    273  CE2 TYR A  18     -17.400  83.695  -6.328  1.00 21.77           C  
ATOM    274  HE2 TYR A  18     -17.603  84.750  -6.447  1.00 21.77           H  
ATOM    275  OH  TYR A  18     -15.209  83.975  -7.279  1.00 21.77           O  
ATOM    276  HH  TYR A  18     -15.573  84.828  -7.528  1.00 21.77           H  
ATOM    277  CZ  TYR A  18     -16.155  83.166  -6.735  1.00 21.77           C  
ATOM    278  N   ASP A  19     -21.695  78.870  -4.255  1.00 26.59           N  
ATOM    279  H   ASP A  19     -22.242  79.719  -4.286  1.00 26.59           H  
ATOM    280  CA  ASP A  19     -21.493  78.294  -2.893  1.00 26.59           C  
ATOM    281  HA  ASP A  19     -20.467  78.553  -2.632  1.00 26.59           H  
ATOM    282  C   ASP A  19     -21.556  76.741  -2.695  1.00 26.59           C  
ATOM    283  CB  ASP A  19     -22.376  79.061  -1.891  1.00 26.59           C  
ATOM    284  HB2 ASP A  19     -23.326  78.543  -1.761  1.00 26.59           H  
ATOM    285  HB3 ASP A  19     -22.586  80.060  -2.273  1.00 26.59           H  
ATOM    286  O   ASP A  19     -21.921  75.995  -3.600  1.00 26.59           O  
ATOM    287  CG  ASP A  19     -21.655  79.209  -0.548  1.00 26.59           C  
ATOM    288  OD1 ASP A  19     -21.823  78.312   0.309  1.00 26.59           O  
ATOM    289  OD2 ASP A  19     -20.874  80.175  -0.423  1.00 26.59           O  
ATOM    290  N   GLY A  20     -21.141  76.249  -1.507  1.00 22.57           N  
ATOM    291  H   GLY A  20     -21.069  76.921  -0.757  1.00 22.57           H  
ATOM    292  CA  GLY A  20     -20.802  74.840  -1.178  1.00 22.57           C  
ATOM    293  HA2 GLY A  20     -20.111  74.847  -0.334  1.00 22.57           H  
ATOM    294  HA3 GLY A  20     -20.273  74.407  -2.027  1.00 22.57           H  
ATOM    295  C   GLY A  20     -21.983  73.890  -0.844  1.00 22.57           C  
ATOM    296  O   GLY A  20     -23.064  74.027  -1.396  1.00 22.57           O  
ATOM    297  N   VAL A  21     -21.899  72.865   0.032  1.00 26.04           N  
ATOM    298  H   VAL A  21     -22.764  72.346   0.077  1.00 26.04           H  
ATOM    299  CA  VAL A  21     -20.786  72.356   0.872  1.00 26.04           C  
ATOM    300  HA  VAL A  21     -19.871  72.642   0.352  1.00 26.04           H  
ATOM    301  C   VAL A  21     -20.735  70.791   0.939  1.00 26.04           C  
ATOM    302  CB  VAL A  21     -20.722  73.015   2.284  1.00 26.04           C  
ATOM    303  HB  VAL A  21     -21.199  72.364   3.017  1.00 26.04           H  
ATOM    304  O   VAL A  21     -20.127  70.193   0.060  1.00 26.04           O  
ATOM    305  CG1 VAL A  21     -19.257  73.210   2.699  1.00 26.04           C  
ATOM    306 HG11 VAL A  21     -18.806  74.001   2.099  1.00 26.04           H  
ATOM    307 HG12 VAL A  21     -19.203  73.490   3.751  1.00 26.04           H  
ATOM    308 HG13 VAL A  21     -18.688  72.294   2.537  1.00 26.04           H  
ATOM    309  CG2 VAL A  21     -21.409  74.379   2.432  1.00 26.04           C  
ATOM    310 HG21 VAL A  21     -22.474  74.293   2.212  1.00 26.04           H  
ATOM    311 HG22 VAL A  21     -20.968  75.114   1.759  1.00 26.04           H  
ATOM    312 HG23 VAL A  21     -21.304  74.741   3.455  1.00 26.04           H  
ATOM    313  N   THR A  22     -21.298  70.102   1.955  1.00 23.68           N  
ATOM    314  H   THR A  22     -21.892  70.612   2.593  1.00 23.68           H  
ATOM    315  CA  THR A  22     -20.931  68.714   2.406  1.00 23.68           C  
ATOM    316  HA  THR A  22     -20.146  68.333   1.754  1.00 23.68           H  
ATOM    317  C   THR A  22     -22.100  67.674   2.329  1.00 23.68           C  
ATOM    318  CB  THR A  22     -20.336  68.820   3.827  1.00 23.68           C  
ATOM    319  HB  THR A  22     -19.983  67.843   4.158  1.00 23.68           H  
ATOM    320  O   THR A  22     -23.179  68.038   1.876  1.00 23.68           O  
ATOM    321  CG2 THR A  22     -19.138  69.757   3.943  1.00 23.68           C  
ATOM    322 HG21 THR A  22     -18.476  69.624   3.087  1.00 23.68           H  
ATOM    323 HG22 THR A  22     -19.478  70.791   3.993  1.00 23.68           H  
ATOM    324 HG23 THR A  22     -18.586  69.527   4.855  1.00 23.68           H  
ATOM    325  OG1 THR A  22     -21.305  69.301   4.729  1.00 23.68           O  
ATOM    326  HG1 THR A  22     -20.877  69.415   5.581  1.00 23.68           H  
ATOM    327  N   SER A  23     -22.033  66.368   2.698  1.00 25.00           N  
ATOM    328  H   SER A  23     -22.875  65.868   2.452  1.00 25.00           H  
ATOM    329  CA  SER A  23     -21.039  65.596   3.491  1.00 25.00           C  
ATOM    330  HA  SER A  23     -20.056  66.020   3.283  1.00 25.00           H  
ATOM    331  C   SER A  23     -20.874  64.075   3.170  1.00 25.00           C  
ATOM    332  CB  SER A  23     -21.321  65.783   4.996  1.00 25.00           C  
ATOM    333  HB2 SER A  23     -22.128  65.127   5.323  1.00 25.00           H  
ATOM    334  HB3 SER A  23     -21.637  66.806   5.198  1.00 25.00           H  
ATOM    335  O   SER A  23     -20.013  63.718   2.369  1.00 25.00           O  
ATOM    336  OG  SER A  23     -20.142  65.519   5.726  1.00 25.00           O  
ATOM    337  HG  SER A  23     -20.373  65.202   6.602  1.00 25.00           H  
ATOM    338  N   GLU A  24     -21.585  63.144   3.842  1.00 25.91           N  
ATOM    339  H   GLU A  24     -22.340  63.455   4.436  1.00 25.91           H  
ATOM    340  CA  GLU A  24     -21.066  61.780   4.121  1.00 25.91           C  
ATOM    341  HA  GLU A  24     -19.978  61.841   4.095  1.00 25.91           H  
ATOM    342  C   GLU A  24     -21.449  60.664   3.117  1.00 25.91           C  
ATOM    343  CB  GLU A  24     -21.417  61.340   5.557  1.00 25.91           C  
ATOM    344  HB2 GLU A  24     -21.022  60.336   5.710  1.00 25.91           H  
ATOM    345  HB3 GLU A  24     -22.501  61.308   5.672  1.00 25.91           H  
ATOM    346  O   GLU A  24     -22.485  60.010   3.225  1.00 25.91           O  
ATOM    347  CG  GLU A  24     -20.819  62.260   6.632  1.00 25.91           C  
ATOM    348  HG2 GLU A  24     -19.772  62.443   6.390  1.00 25.91           H  
ATOM    349  HG3 GLU A  24     -21.343  63.216   6.616  1.00 25.91           H  
ATOM    350  CD  GLU A  24     -20.923  61.660   8.041  1.00 25.91           C  
ATOM    351  OE1 GLU A  24     -19.897  61.696   8.757  1.00 25.91           O  
ATOM    352  OE2 GLU A  24     -22.009  61.146   8.383  1.00 25.91           O  
ATOM    353  N   ASN A  25     -20.525  60.348   2.206  1.00 28.21           N  
ATOM    354  H   ASN A  25     -19.734  60.973   2.137  1.00 28.21           H  
ATOM    355  CA  ASN A  25     -20.578  59.230   1.248  1.00 28.21           C  
ATOM    356  HA  ASN A  25     -21.598  59.133   0.875  1.00 28.21           H  
ATOM    357  C   ASN A  25     -20.189  57.863   1.878  1.00 28.21           C  
ATOM    358  CB  ASN A  25     -19.662  59.632   0.074  1.00 28.21           C  
ATOM    359  HB2 ASN A  25     -19.970  60.605  -0.310  1.00 28.21           H  
ATOM    360  HB3 ASN A  25     -18.637  59.714   0.434  1.00 28.21           H  
ATOM    361  O   ASN A  25     -19.225  57.224   1.452  1.00 28.21           O  
ATOM    362  CG  ASN A  25     -19.700  58.657  -1.090  1.00 28.21           C  
ATOM    363  ND2 ASN A  25     -18.588  58.434  -1.750  1.00 28.21           N  
ATOM    364 HD21 ASN A  25     -17.722  58.865  -1.459  1.00 28.21           H  
ATOM    365 HD22 ASN A  25     -18.663  57.776  -2.513  1.00 28.21           H  
ATOM    366  OD1 ASN A  25     -20.726  58.112  -1.449  1.00 28.21           O  
ATOM    367  N   MET A  26     -20.826  57.468   2.988  1.00 26.88           N  
ATOM    368  H   MET A  26     -21.614  58.021   3.293  1.00 26.88           H  
ATOM    369  CA  MET A  26     -20.276  56.432   3.880  1.00 26.88           C  
ATOM    370  HA  MET A  26     -19.195  56.539   3.790  1.00 26.88           H  
ATOM    371  C   MET A  26     -20.483  54.950   3.463  1.00 26.88           C  
ATOM    372  CB  MET A  26     -20.616  56.755   5.358  1.00 26.88           C  
ATOM    373  HB2 MET A  26     -20.983  55.865   5.869  1.00 26.88           H  
ATOM    374  HB3 MET A  26     -21.403  57.506   5.418  1.00 26.88           H  
ATOM    375  O   MET A  26     -20.926  54.609   2.372  1.00 26.88           O  
ATOM    376  CG  MET A  26     -19.366  57.272   6.094  1.00 26.88           C  
ATOM    377  HG2 MET A  26     -19.255  58.340   5.907  1.00 26.88           H  
ATOM    378  HG3 MET A  26     -18.485  56.776   5.685  1.00 26.88           H  
ATOM    379  SD  MET A  26     -19.318  56.952   7.877  1.00 26.88           S  
ATOM    380  CE  MET A  26     -19.880  58.564   8.492  1.00 26.88           C  
ATOM    381  HE1 MET A  26     -20.877  58.783   8.109  1.00 26.88           H  
ATOM    382  HE2 MET A  26     -19.915  58.562   9.581  1.00 26.88           H  
ATOM    383  HE3 MET A  26     -19.192  59.344   8.165  1.00 26.88           H  
ATOM    384  N   ARG A  27     -20.009  54.051   4.337  1.00 24.82           N  
ATOM    385  H   ARG A  27     -19.799  54.433   5.248  1.00 24.82           H  
ATOM    386  CA  ARG A  27     -19.542  52.670   4.092  1.00 24.82           C  
ATOM    387  HA  ARG A  27     -18.637  52.726   3.487  1.00 24.82           H  
ATOM    388  C   ARG A  27     -20.506  51.721   3.345  1.00 24.82           C  
ATOM    389  CB  ARG A  27     -19.179  52.057   5.462  1.00 24.82           C  
ATOM    390  HB2 ARG A  27     -18.914  51.009   5.322  1.00 24.82           H  
ATOM    391  HB3 ARG A  27     -20.058  52.095   6.105  1.00 24.82           H  
ATOM    392  O   ARG A  27     -21.250  50.977   3.971  1.00 24.82           O  
ATOM    393  CG  ARG A  27     -18.007  52.754   6.170  1.00 24.82           C  
ATOM    394  HG2 ARG A  27     -18.180  53.829   6.228  1.00 24.82           H  
ATOM    395  HG3 ARG A  27     -17.094  52.573   5.603  1.00 24.82           H  
ATOM    396  CD  ARG A  27     -17.852  52.209   7.594  1.00 24.82           C  
ATOM    397  HD2 ARG A  27     -18.735  52.496   8.166  1.00 24.82           H  
ATOM    398  HD3 ARG A  27     -17.800  51.121   7.556  1.00 24.82           H  
ATOM    399  NE  ARG A  27     -16.626  52.726   8.234  1.00 24.82           N  
ATOM    400  HE  ARG A  27     -15.851  52.931   7.619  1.00 24.82           H  
ATOM    401  NH1 ARG A  27     -17.356  52.750  10.418  1.00 24.82           N  
ATOM    402 HH11 ARG A  27     -18.275  52.466  10.111  1.00 24.82           H  
ATOM    403 HH12 ARG A  27     -17.193  52.963  11.392  1.00 24.82           H  
ATOM    404  NH2 ARG A  27     -15.267  53.362   9.944  1.00 24.82           N  
ATOM    405 HH21 ARG A  27     -14.526  53.562   9.287  1.00 24.82           H  
ATOM    406 HH22 ARG A  27     -15.127  53.554  10.926  1.00 24.82           H  
ATOM    407  CZ  ARG A  27     -16.426  52.942   9.524  1.00 24.82           C  
ATOM    408  N   ASN A  28     -20.302  51.584   2.033  1.00 27.61           N  
ATOM    409  H   ASN A  28     -19.849  52.351   1.558  1.00 27.61           H  
ATOM    410  CA  ASN A  28     -20.777  50.448   1.216  1.00 27.61           C  
ATOM    411  HA  ASN A  28     -21.844  50.299   1.381  1.00 27.61           H  
ATOM    412  C   ASN A  28     -20.068  49.102   1.522  1.00 27.61           C  
ATOM    413  CB  ASN A  28     -20.549  50.847  -0.258  1.00 27.61           C  
ATOM    414  HB2 ASN A  28     -21.104  51.761  -0.471  1.00 27.61           H  
ATOM    415  HB3 ASN A  28     -19.491  51.041  -0.434  1.00 27.61           H  
ATOM    416  O   ASN A  28     -20.555  48.043   1.158  1.00 27.61           O  
ATOM    417  CG  ASN A  28     -21.025  49.793  -1.249  1.00 27.61           C  
ATOM    418  ND2 ASN A  28     -20.143  49.010  -1.828  1.00 27.61           N  
ATOM    419 HD21 ASN A  28     -19.175  48.997  -1.541  1.00 27.61           H  
ATOM    420 HD22 ASN A  28     -20.544  48.269  -2.386  1.00 27.61           H  
ATOM    421  OD1 ASN A  28     -22.202  49.669  -1.521  1.00 27.61           O  
ATOM    422  N   GLY A  29     -18.869  49.151   2.113  1.00 26.83           N  
ATOM    423  H   GLY A  29     -18.592  50.060   2.455  1.00 26.83           H  
ATOM    424  CA  GLY A  29     -17.781  48.211   1.807  1.00 26.83           C  
ATOM    425  HA2 GLY A  29     -16.897  48.522   2.364  1.00 26.83           H  
ATOM    426  HA3 GLY A  29     -17.541  48.313   0.749  1.00 26.83           H  
ATOM    427  C   GLY A  29     -17.969  46.707   2.063  1.00 26.83           C  
ATOM    428  O   GLY A  29     -17.957  45.937   1.115  1.00 26.83           O  
ATOM    429  N   LEU A  30     -17.876  46.287   3.331  1.00 29.55           N  
ATOM    430  H   LEU A  30     -18.033  46.972   4.057  1.00 29.55           H  
ATOM    431  CA  LEU A  30     -17.015  45.137   3.660  1.00 29.55           C  
ATOM    432  HA  LEU A  30     -16.299  45.009   2.848  1.00 29.55           H  
ATOM    433  C   LEU A  30     -17.690  43.763   3.775  1.00 29.55           C  
ATOM    434  CB  LEU A  30     -16.214  45.428   4.946  1.00 29.55           C  
ATOM    435  HB2 LEU A  30     -15.647  44.530   5.196  1.00 29.55           H  
ATOM    436  HB3 LEU A  30     -16.918  45.616   5.756  1.00 29.55           H  
ATOM    437  O   LEU A  30     -17.420  42.869   2.983  1.00 29.55           O  
ATOM    438  CG  LEU A  30     -15.224  46.598   4.891  1.00 29.55           C  
ATOM    439  HG  LEU A  30     -15.751  47.512   4.619  1.00 29.55           H  
ATOM    440  CD1 LEU A  30     -14.613  46.787   6.281  1.00 29.55           C  
ATOM    441 HD11 LEU A  30     -15.398  46.990   7.009  1.00 29.55           H  
ATOM    442 HD12 LEU A  30     -13.917  47.626   6.266  1.00 29.55           H  
ATOM    443 HD13 LEU A  30     -14.075  45.886   6.576  1.00 29.55           H  
ATOM    444  CD2 LEU A  30     -14.092  46.357   3.894  1.00 29.55           C  
ATOM    445 HD21 LEU A  30     -14.489  46.297   2.881  1.00 29.55           H  
ATOM    446 HD22 LEU A  30     -13.377  47.179   3.934  1.00 29.55           H  
ATOM    447 HD23 LEU A  30     -13.578  45.424   4.127  1.00 29.55           H  
ATOM    448  N   VAL A  31     -18.406  43.532   4.879  1.00 31.80           N  
ATOM    449  H   VAL A  31     -18.660  44.318   5.460  1.00 31.80           H  
ATOM    450  CA  VAL A  31     -18.531  42.183   5.454  1.00 31.80           C  
ATOM    451  HA  VAL A  31     -17.731  41.577   5.027  1.00 31.80           H  
ATOM    452  C   VAL A  31     -19.795  41.458   5.006  1.00 31.80           C  
ATOM    453  CB  VAL A  31     -18.281  42.136   6.977  1.00 31.80           C  
ATOM    454  HB  VAL A  31     -18.443  41.115   7.322  1.00 31.80           H  
ATOM    455  O   VAL A  31     -20.565  40.950   5.819  1.00 31.80           O  
ATOM    456  CG1 VAL A  31     -16.827  42.495   7.312  1.00 31.80           C  
ATOM    457 HG11 VAL A  31     -16.150  41.871   6.728  1.00 31.80           H  
ATOM    458 HG12 VAL A  31     -16.644  42.308   8.370  1.00 31.80           H  
ATOM    459 HG13 VAL A  31     -16.631  43.546   7.098  1.00 31.80           H  
ATOM    460  CG2 VAL A  31     -19.198  43.069   7.777  1.00 31.80           C  
ATOM    461 HG21 VAL A  31     -19.012  44.112   7.519  1.00 31.80           H  
ATOM    462 HG22 VAL A  31     -20.241  42.829   7.571  1.00 31.80           H  
ATOM    463 HG23 VAL A  31     -19.020  42.925   8.843  1.00 31.80           H  
ATOM    464  N   ASN A  32     -19.933  41.279   3.693  1.00 31.72           N  
ATOM    465  H   ASN A  32     -19.319  41.797   3.080  1.00 31.72           H  
ATOM    466  CA  ASN A  32     -20.371  39.974   3.207  1.00 31.72           C  
ATOM    467  HA  ASN A  32     -21.299  39.702   3.710  1.00 31.72           H  
ATOM    468  C   ASN A  32     -19.311  38.954   3.640  1.00 31.72           C  
ATOM    469  CB  ASN A  32     -20.669  39.986   1.694  1.00 31.72           C  
ATOM    470  HB2 ASN A  32     -20.689  38.964   1.315  1.00 31.72           H  
ATOM    471  HB3 ASN A  32     -21.659  40.416   1.541  1.00 31.72           H  
ATOM    472  O   ASN A  32     -18.406  38.608   2.890  1.00 31.72           O  
ATOM    473  CG  ASN A  32     -19.705  40.810   0.862  1.00 31.72           C  
ATOM    474  ND2 ASN A  32     -18.744  40.209   0.205  1.00 31.72           N  
ATOM    475 HD21 ASN A  32     -18.085  40.802  -0.278  1.00 31.72           H  
ATOM    476 HD22 ASN A  32     -18.524  39.238   0.379  1.00 31.72           H  
ATOM    477  OD1 ASN A  32     -19.824  42.021   0.804  1.00 31.72           O  
ATOM    478  N   SER A  33     -19.412  38.520   4.901  1.00 31.04           N  
ATOM    479  H   SER A  33     -20.099  38.958   5.498  1.00 31.04           H  
ATOM    480  CA  SER A  33     -18.713  37.355   5.412  1.00 31.04           C  
ATOM    481  HA  SER A  33     -17.642  37.461   5.239  1.00 31.04           H  
ATOM    482  C   SER A  33     -19.216  36.163   4.621  1.00 31.04           C  
ATOM    483  CB  SER A  33     -18.965  37.159   6.912  1.00 31.04           C  
ATOM    484  HB2 SER A  33     -20.037  37.125   7.105  1.00 31.04           H  
ATOM    485  HB3 SER A  33     -18.521  36.215   7.231  1.00 31.04           H  
ATOM    486  O   SER A  33     -20.196  35.519   4.995  1.00 31.04           O  
ATOM    487  OG  SER A  33     -18.386  38.218   7.651  1.00 31.04           O  
ATOM    488  HG  SER A  33     -17.447  38.241   7.450  1.00 31.04           H  
ATOM    489  N   GLU A  34     -18.541  35.900   3.508  1.00 34.56           N  
ATOM    490  H   GLU A  34     -17.893  36.594   3.162  1.00 34.56           H  
ATOM    491  CA  GLU A  34     -18.526  34.608   2.859  1.00 34.56           C  
ATOM    492  HA  GLU A  34     -19.528  34.341   2.522  1.00 34.56           H  
ATOM    493  C   GLU A  34     -18.080  33.626   3.932  1.00 34.56           C  
ATOM    494  CB  GLU A  34     -17.586  34.644   1.644  1.00 34.56           C  
ATOM    495  HB2 GLU A  34     -16.634  35.083   1.945  1.00 34.56           H  
ATOM    496  HB3 GLU A  34     -17.405  33.629   1.291  1.00 34.56           H  
ATOM    497  O   GLU A  34     -16.891  33.456   4.214  1.00 34.56           O  
ATOM    498  CG  GLU A  34     -18.217  35.459   0.502  1.00 34.56           C  
ATOM    499  HG2 GLU A  34     -18.878  34.805  -0.068  1.00 34.56           H  
ATOM    500  HG3 GLU A  34     -18.838  36.256   0.911  1.00 34.56           H  
ATOM    501  CD  GLU A  34     -17.171  36.107  -0.412  1.00 34.56           C  
ATOM    502  OE1 GLU A  34     -17.179  35.792  -1.622  1.00 34.56           O  
ATOM    503  OE2 GLU A  34     -16.430  36.977   0.100  1.00 34.56           O  
ATOM    504  N   VAL A  35     -19.070  33.019   4.591  1.00 33.42           N  
ATOM    505  H   VAL A  35     -20.011  33.355   4.443  1.00 33.42           H  
ATOM    506  CA  VAL A  35     -18.871  31.824   5.389  1.00 33.42           C  
ATOM    507  HA  VAL A  35     -18.007  31.976   6.036  1.00 33.42           H  
ATOM    508  C   VAL A  35     -18.532  30.753   4.370  1.00 33.42           C  
ATOM    509  CB  VAL A  35     -20.078  31.458   6.280  1.00 33.42           C  
ATOM    510  HB  VAL A  35     -20.906  31.105   5.666  1.00 33.42           H  
ATOM    511  O   VAL A  35     -19.382  29.979   3.930  1.00 33.42           O  
ATOM    512  CG1 VAL A  35     -19.673  30.357   7.271  1.00 33.42           C  
ATOM    513 HG11 VAL A  35     -19.357  29.466   6.729  1.00 33.42           H  
ATOM    514 HG12 VAL A  35     -20.526  30.088   7.895  1.00 33.42           H  
ATOM    515 HG13 VAL A  35     -18.855  30.697   7.905  1.00 33.42           H  
ATOM    516  CG2 VAL A  35     -20.580  32.654   7.100  1.00 33.42           C  
ATOM    517 HG21 VAL A  35     -19.761  33.078   7.681  1.00 33.42           H  
ATOM    518 HG22 VAL A  35     -21.376  32.335   7.772  1.00 33.42           H  
ATOM    519 HG23 VAL A  35     -20.982  33.420   6.437  1.00 33.42           H  
ATOM    520  N   HIS A  36     -17.264  30.765   3.965  1.00 32.10           N  
ATOM    521  H   HIS A  36     -16.704  31.562   4.235  1.00 32.10           H  
ATOM    522  CA  HIS A  36     -16.569  29.617   3.450  1.00 32.10           C  
ATOM    523  HA  HIS A  36     -17.037  29.277   2.526  1.00 32.10           H  
ATOM    524  C   HIS A  36     -16.736  28.539   4.517  1.00 32.10           C  
ATOM    525  CB  HIS A  36     -15.097  29.971   3.168  1.00 32.10           C  
ATOM    526  HB2 HIS A  36     -14.724  30.656   3.930  1.00 32.10           H  
ATOM    527  HB3 HIS A  36     -14.501  29.062   3.240  1.00 32.10           H  
ATOM    528  O   HIS A  36     -15.904  28.364   5.406  1.00 32.10           O  
ATOM    529  CG  HIS A  36     -14.858  30.559   1.799  1.00 32.10           C  
ATOM    530  CD2 HIS A  36     -14.936  31.878   1.436  1.00 32.10           C  
ATOM    531  HD2 HIS A  36     -15.201  32.702   2.082  1.00 32.10           H  
ATOM    532  ND1 HIS A  36     -14.464  29.856   0.683  1.00 32.10           N  
ATOM    533  HD1 HIS A  36     -14.231  28.873   0.656  1.00 32.10           H  
ATOM    534  CE1 HIS A  36     -14.316  30.727  -0.329  1.00 32.10           C  
ATOM    535  HE1 HIS A  36     -13.992  30.475  -1.328  1.00 32.10           H  
ATOM    536  NE2 HIS A  36     -14.592  31.971   0.083  1.00 32.10           N  
ATOM    537  N   ASN A  37     -17.829  27.785   4.395  1.00 30.83           N  
ATOM    538  H   ASN A  37     -18.553  28.126   3.779  1.00 30.83           H  
ATOM    539  CA  ASN A  37     -17.827  26.377   4.722  1.00 30.83           C  
ATOM    540  HA  ASN A  37     -17.439  26.238   5.731  1.00 30.83           H  
ATOM    541  C   ASN A  37     -16.826  25.728   3.767  1.00 30.83           C  
ATOM    542  CB  ASN A  37     -19.247  25.785   4.652  1.00 30.83           C  
ATOM    543  HB2 ASN A  37     -19.178  24.707   4.507  1.00 30.83           H  
ATOM    544  HB3 ASN A  37     -19.787  26.205   3.804  1.00 30.83           H  
ATOM    545  O   ASN A  37     -17.175  25.003   2.838  1.00 30.83           O  
ATOM    546  CG  ASN A  37     -20.029  25.985   5.938  1.00 30.83           C  
ATOM    547  ND2 ASN A  37     -21.314  26.235   5.849  1.00 30.83           N  
ATOM    548 HD21 ASN A  37     -21.761  26.279   4.945  1.00 30.83           H  
ATOM    549 HD22 ASN A  37     -21.802  26.333   6.728  1.00 30.83           H  
ATOM    550  OD1 ASN A  37     -19.517  25.914   7.041  1.00 30.83           O  
ATOM    551  N   GLU A  38     -15.549  25.967   4.059  1.00 32.61           N  
ATOM    552  H   GLU A  38     -15.366  26.682   4.749  1.00 32.61           H  
ATOM    553  CA  GLU A  38     -14.512  24.977   3.903  1.00 32.61           C  
ATOM    554  HA  GLU A  38     -14.551  24.592   2.884  1.00 32.61           H  
ATOM    555  C   GLU A  38     -14.828  23.804   4.850  1.00 32.61           C  
ATOM    556  CB  GLU A  38     -13.115  25.584   4.127  1.00 32.61           C  
ATOM    557  HB2 GLU A  38     -12.400  24.773   4.266  1.00 32.61           H  
ATOM    558  HB3 GLU A  38     -13.122  26.195   5.029  1.00 32.61           H  
ATOM    559  O   GLU A  38     -14.016  23.379   5.669  1.00 32.61           O  
ATOM    560  CG  GLU A  38     -12.629  26.413   2.933  1.00 32.61           C  
ATOM    561  HG2 GLU A  38     -13.317  27.239   2.752  1.00 32.61           H  
ATOM    562  HG3 GLU A  38     -12.626  25.784   2.043  1.00 32.61           H  
ATOM    563  CD  GLU A  38     -11.215  26.948   3.200  1.00 32.61           C  
ATOM    564  OE1 GLU A  38     -10.250  26.248   2.814  1.00 32.61           O  
ATOM    565  OE2 GLU A  38     -11.110  28.036   3.807  1.00 32.61           O  
ATOM    566  N   ASP A  39     -15.913  23.100   4.525  1.00 35.23           N  
ATOM    567  H   ASP A  39     -16.577  23.550   3.911  1.00 35.23           H  
ATOM    568  CA  ASP A  39     -15.837  21.655   4.355  1.00 35.23           C  
ATOM    569  HA  ASP A  39     -15.350  21.240   5.237  1.00 35.23           H  
ATOM    570  C   ASP A  39     -14.908  21.323   3.155  1.00 35.23           C  
ATOM    571  CB  ASP A  39     -17.248  21.039   4.288  1.00 35.23           C  
ATOM    572  HB2 ASP A  39     -17.879  21.638   3.632  1.00 35.23           H  
ATOM    573  HB3 ASP A  39     -17.182  20.036   3.869  1.00 35.23           H  
ATOM    574  O   ASP A  39     -15.164  20.432   2.356  1.00 35.23           O  
ATOM    575  CG  ASP A  39     -17.886  20.903   5.679  1.00 35.23           C  
ATOM    576  OD1 ASP A  39     -17.219  20.306   6.565  1.00 35.23           O  
ATOM    577  OD2 ASP A  39     -19.045  21.344   5.837  1.00 35.23           O  
ATOM    578  N   GLY A  40     -13.726  21.966   3.110  1.00 33.62           N  
ATOM    579  H   GLY A  40     -13.593  22.682   3.810  1.00 33.62           H  
ATOM    580  CA  GLY A  40     -12.481  21.496   2.499  1.00 33.62           C  
ATOM    581  HA2 GLY A  40     -11.729  22.284   2.550  1.00 33.62           H  
ATOM    582  HA3 GLY A  40     -12.660  21.243   1.453  1.00 33.62           H  
ATOM    583  C   GLY A  40     -11.941  20.255   3.221  1.00 33.62           C  
ATOM    584  O   GLY A  40     -10.892  19.724   2.883  1.00 33.62           O  
ATOM    585  N   ARG A  41     -12.742  19.721   4.154  1.00 33.20           N  
ATOM    586  H   ARG A  41     -13.496  20.323   4.453  1.00 33.20           H  
ATOM    587  CA  ARG A  41     -12.982  18.287   4.324  1.00 33.20           C  
ATOM    588  HA  ARG A  41     -12.018  17.809   4.501  1.00 33.20           H  
ATOM    589  C   ARG A  41     -13.576  17.584   3.091  1.00 33.20           C  
ATOM    590  CB  ARG A  41     -13.888  18.025   5.524  1.00 33.20           C  
ATOM    591  HB2 ARG A  41     -13.968  16.948   5.669  1.00 33.20           H  
ATOM    592  HB3 ARG A  41     -14.882  18.413   5.304  1.00 33.20           H  
ATOM    593  O   ARG A  41     -13.822  16.385   3.186  1.00 33.20           O  
ATOM    594  CG  ARG A  41     -13.385  18.653   6.822  1.00 33.20           C  
ATOM    595  HG2 ARG A  41     -12.357  18.353   7.020  1.00 33.20           H  
ATOM    596  HG3 ARG A  41     -13.454  19.739   6.759  1.00 33.20           H  
ATOM    597  CD  ARG A  41     -14.305  18.140   7.923  1.00 33.20           C  
ATOM    598  HD2 ARG A  41     -15.336  18.265   7.592  1.00 33.20           H  
ATOM    599  HD3 ARG A  41     -14.109  17.080   8.087  1.00 33.20           H  
ATOM    600  NE  ARG A  41     -14.130  18.891   9.170  1.00 33.20           N  
ATOM    601  HE  ARG A  41     -13.559  19.722   9.119  1.00 33.20           H  
ATOM    602  NH1 ARG A  41     -15.713  17.730  10.350  1.00 33.20           N  
ATOM    603 HH11 ARG A  41     -15.886  17.193   9.512  1.00 33.20           H  
ATOM    604 HH12 ARG A  41     -16.362  17.686  11.123  1.00 33.20           H  
ATOM    605  NH2 ARG A  41     -14.778  19.552  11.243  1.00 33.20           N  
ATOM    606 HH21 ARG A  41     -15.408  19.468  12.028  1.00 33.20           H  
ATOM    607 HH22 ARG A  41     -14.225  20.389  11.130  1.00 33.20           H  
ATOM    608  CZ  ARG A  41     -14.867  18.718  10.248  1.00 33.20           C  
ATOM    609  N   ASN A  42     -13.555  18.201   1.907  1.00 33.54           N  
ATOM    610  H   ASN A  42     -13.651  19.206   1.887  1.00 33.54           H  
ATOM    611  CA  ASN A  42     -12.881  17.558   0.781  1.00 33.54           C  
ATOM    612  HA  ASN A  42     -13.335  16.573   0.678  1.00 33.54           H  
ATOM    613  C   ASN A  42     -11.393  17.311   1.107  1.00 33.54           C  
ATOM    614  CB  ASN A  42     -13.096  18.300  -0.554  1.00 33.54           C  
ATOM    615  HB2 ASN A  42     -12.439  19.168  -0.617  1.00 33.54           H  
ATOM    616  HB3 ASN A  42     -14.131  18.631  -0.631  1.00 33.54           H  
ATOM    617  O   ASN A  42     -10.479  17.731   0.401  1.00 33.54           O  
ATOM    618  CG  ASN A  42     -12.831  17.344  -1.715  1.00 33.54           C  
ATOM    619  ND2 ASN A  42     -12.121  17.739  -2.741  1.00 33.54           N  
ATOM    620 HD21 ASN A  42     -11.555  18.573  -2.683  1.00 33.54           H  
ATOM    621 HD22 ASN A  42     -11.823  16.994  -3.355  1.00 33.54           H  
ATOM    622  OD1 ASN A  42     -13.270  16.208  -1.690  1.00 33.54           O  
ATOM    623  N   GLY A  43     -11.160  16.519   2.160  1.00 33.29           N  
ATOM    624  H   GLY A  43     -11.985  16.238   2.671  1.00 33.29           H  
ATOM    625  CA  GLY A  43     -10.195  15.469   2.008  1.00 33.29           C  
ATOM    626  HA2 GLY A  43     -10.164  14.836   2.894  1.00 33.29           H  
ATOM    627  HA3 GLY A  43      -9.207  15.874   1.787  1.00 33.29           H  
ATOM    628  C   GLY A  43     -10.729  14.680   0.835  1.00 33.29           C  
ATOM    629  O   GLY A  43     -11.678  13.913   1.001  1.00 33.29           O  
ATOM    630  N   ASP A  44     -10.135  14.929  -0.331  1.00 30.84           N  
ATOM    631  H   ASP A  44      -9.574  15.764  -0.418  1.00 30.84           H  
ATOM    632  CA  ASP A  44     -10.095  13.980  -1.419  1.00 30.84           C  
ATOM    633  HA  ASP A  44     -11.105  13.796  -1.787  1.00 30.84           H  
ATOM    634  C   ASP A  44      -9.528  12.694  -0.806  1.00 30.84           C  
ATOM    635  CB  ASP A  44      -9.228  14.497  -2.584  1.00 30.84           C  
ATOM    636  HB2 ASP A  44      -8.264  14.828  -2.197  1.00 30.84           H  
ATOM    637  HB3 ASP A  44      -9.039  13.667  -3.266  1.00 30.84           H  
ATOM    638  O   ASP A  44      -8.330  12.393  -0.879  1.00 30.84           O  
ATOM    639  CG  ASP A  44      -9.874  15.625  -3.395  1.00 30.84           C  
ATOM    640  OD1 ASP A  44     -10.936  15.379  -4.006  1.00 30.84           O  
ATOM    641  OD2 ASP A  44      -9.282  16.724  -3.438  1.00 30.84           O  
ATOM    642  N   VAL A  45     -10.427  11.909  -0.199  1.00 37.03           N  
ATOM    643  H   VAL A  45     -11.320  12.344  -0.013  1.00 37.03           H  
ATOM    644  CA  VAL A  45     -10.416  10.460  -0.280  1.00 37.03           C  
ATOM    645  HA  VAL A  45      -9.485  10.071   0.133  1.00 37.03           H  
ATOM    646  C   VAL A  45     -10.465  10.244  -1.768  1.00 37.03           C  
ATOM    647  CB  VAL A  45     -11.624   9.788   0.405  1.00 37.03           C  
ATOM    648  HB  VAL A  45     -12.544   9.984  -0.146  1.00 37.03           H  
ATOM    649  O   VAL A  45     -11.536  10.181  -2.372  1.00 37.03           O  
ATOM    650  CG1 VAL A  45     -11.384   8.273   0.461  1.00 37.03           C  
ATOM    651 HG11 VAL A  45     -12.239   7.784   0.928  1.00 37.03           H  
ATOM    652 HG12 VAL A  45     -10.483   8.051   1.033  1.00 37.03           H  
ATOM    653 HG13 VAL A  45     -11.277   7.878  -0.550  1.00 37.03           H  
ATOM    654  CG2 VAL A  45     -11.851  10.291   1.831  1.00 37.03           C  
ATOM    655 HG21 VAL A  45     -12.675   9.744   2.290  1.00 37.03           H  
ATOM    656 HG22 VAL A  45     -10.946  10.157   2.423  1.00 37.03           H  
ATOM    657 HG23 VAL A  45     -12.115  11.349   1.814  1.00 37.03           H  
ATOM    658  N   SER A  46      -9.281  10.322  -2.371  1.00 32.82           N  
ATOM    659  H   SER A  46      -8.465  10.526  -1.812  1.00 32.82           H  
ATOM    660  CA  SER A  46      -9.176  10.339  -3.803  1.00 32.82           C  
ATOM    661  HA  SER A  46      -9.738  11.194  -4.179  1.00 32.82           H  
ATOM    662  C   SER A  46      -9.881   9.066  -4.211  1.00 32.82           C  
ATOM    663  CB  SER A  46      -7.731  10.449  -4.326  1.00 32.82           C  
ATOM    664  HB2 SER A  46      -7.545   9.662  -5.057  1.00 32.82           H  
ATOM    665  HB3 SER A  46      -7.620  11.407  -4.834  1.00 32.82           H  
ATOM    666  O   SER A  46      -9.650   7.982  -3.662  1.00 32.82           O  
ATOM    667  OG  SER A  46      -6.758  10.374  -3.299  1.00 32.82           O  
ATOM    668  HG  SER A  46      -6.824  11.177  -2.777  1.00 32.82           H  
ATOM    669  N   GLN A  47     -10.784   9.213  -5.160  1.00 32.06           N  
ATOM    670  H   GLN A  47     -11.066  10.147  -5.419  1.00 32.06           H  
ATOM    671  CA  GLN A  47     -11.164   8.118  -6.016  1.00 32.06           C  
ATOM    672  HA  GLN A  47     -11.466   7.261  -5.414  1.00 32.06           H  
ATOM    673  C   GLN A  47      -9.903   7.724  -6.799  1.00 32.06           C  
ATOM    674  CB  GLN A  47     -12.357   8.548  -6.888  1.00 32.06           C  
ATOM    675  HB2 GLN A  47     -13.264   8.520  -6.284  1.00 32.06           H  
ATOM    676  HB3 GLN A  47     -12.475   7.825  -7.695  1.00 32.06           H  
ATOM    677  O   GLN A  47      -9.823   7.943  -8.009  1.00 32.06           O  
ATOM    678  CG  GLN A  47     -12.209   9.970  -7.468  1.00 32.06           C  
ATOM    679  HG2 GLN A  47     -11.186  10.139  -7.803  1.00 32.06           H  
ATOM    680  HG3 GLN A  47     -12.446  10.707  -6.700  1.00 32.06           H  
ATOM    681  CD  GLN A  47     -13.132  10.195  -8.650  1.00 32.06           C  
ATOM    682  NE2 GLN A  47     -12.770   9.713  -9.818  1.00 32.06           N  
ATOM    683 HE21 GLN A  47     -11.899   9.208  -9.908  1.00 32.06           H  
ATOM    684 HE22 GLN A  47     -13.410   9.885 -10.580  1.00 32.06           H  
ATOM    685  OE1 GLN A  47     -14.189  10.788  -8.553  1.00 32.06           O  
ATOM    686  N   PHE A  48      -8.883   7.164  -6.115  1.00 36.20           N  
ATOM    687  H   PHE A  48      -9.025   6.997  -5.129  1.00 36.20           H  
ATOM    688  CA  PHE A  48      -7.934   6.323  -6.819  1.00 36.20           C  
ATOM    689  HA  PHE A  48      -7.424   6.932  -7.565  1.00 36.20           H  
ATOM    690  C   PHE A  48      -8.859   5.291  -7.481  1.00 36.20           C  
ATOM    691  CB  PHE A  48      -6.887   5.552  -5.982  1.00 36.20           C  
ATOM    692  HB2 PHE A  48      -7.433   4.726  -5.525  1.00 36.20           H  
ATOM    693  HB3 PHE A  48      -6.220   5.082  -6.705  1.00 36.20           H  
ATOM    694  O   PHE A  48      -9.811   4.828  -6.839  1.00 36.20           O  
ATOM    695  CG  PHE A  48      -6.007   6.115  -4.862  1.00 36.20           C  
ATOM    696  CD1 PHE A  48      -4.766   5.484  -4.628  1.00 36.20           C  
ATOM    697  HD1 PHE A  48      -4.401   4.739  -5.319  1.00 36.20           H  
ATOM    698  CD2 PHE A  48      -6.463   7.050  -3.915  1.00 36.20           C  
ATOM    699  HD2 PHE A  48      -7.401   7.565  -4.066  1.00 36.20           H  
ATOM    700  CE1 PHE A  48      -4.023   5.758  -3.466  1.00 36.20           C  
ATOM    701  HE1 PHE A  48      -3.086   5.248  -3.295  1.00 36.20           H  
ATOM    702  CE2 PHE A  48      -5.732   7.318  -2.744  1.00 36.20           C  
ATOM    703  HE2 PHE A  48      -6.105   8.041  -2.035  1.00 36.20           H  
ATOM    704  CZ  PHE A  48      -4.511   6.666  -2.513  1.00 36.20           C  
ATOM    705  HZ  PHE A  48      -3.940   6.872  -1.620  1.00 36.20           H  
ATOM    706  N   PRO A  49      -8.656   4.974  -8.762  1.00 34.27           N  
ATOM    707  CA  PRO A  49      -9.520   4.023  -9.426  1.00 34.27           C  
ATOM    708  HA  PRO A  49     -10.519   4.445  -9.532  1.00 34.27           H  
ATOM    709  C   PRO A  49      -9.588   2.757  -8.574  1.00 34.27           C  
ATOM    710  CB  PRO A  49      -8.902   3.808 -10.811  1.00 34.27           C  
ATOM    711  HB2 PRO A  49      -8.957   2.767 -11.129  1.00 34.27           H  
ATOM    712  HB3 PRO A  49      -9.414   4.446 -11.532  1.00 34.27           H  
ATOM    713  O   PRO A  49      -8.553   2.238  -8.144  1.00 34.27           O  
ATOM    714  CG  PRO A  49      -7.454   4.284 -10.658  1.00 34.27           C  
ATOM    715  HG2 PRO A  49      -7.048   4.660 -11.598  1.00 34.27           H  
ATOM    716  HG3 PRO A  49      -6.832   3.477 -10.270  1.00 34.27           H  
ATOM    717  CD  PRO A  49      -7.554   5.382  -9.609  1.00 34.27           C  
ATOM    718  HD2 PRO A  49      -7.795   6.334 -10.082  1.00 34.27           H  
ATOM    719  HD3 PRO A  49      -6.617   5.454  -9.058  1.00 34.27           H  
ATOM    720  N   TYR A  50     -10.807   2.274  -8.329  1.00 34.54           N  
ATOM    721  H   TYR A  50     -11.612   2.807  -8.626  1.00 34.54           H  
ATOM    722  CA  TYR A  50     -11.029   0.927  -7.822  1.00 34.54           C  
ATOM    723  HA  TYR A  50     -10.350   0.756  -6.987  1.00 34.54           H  
ATOM    724  C   TYR A  50     -10.642  -0.011  -8.965  1.00 34.54           C  
ATOM    725  CB  TYR A  50     -12.473   0.768  -7.304  1.00 34.54           C  
ATOM    726  HB2 TYR A  50     -12.892   1.757  -7.121  1.00 34.54           H  
ATOM    727  HB3 TYR A  50     -13.112   0.305  -8.056  1.00 34.54           H  
ATOM    728  O   TYR A  50     -11.483  -0.513  -9.706  1.00 34.54           O  
ATOM    729  CG  TYR A  50     -12.580  -0.011  -6.005  1.00 34.54           C  
ATOM    730  CD1 TYR A  50     -12.741  -1.411  -6.006  1.00 34.54           C  
ATOM    731  HD1 TYR A  50     -12.776  -1.947  -6.943  1.00 34.54           H  
ATOM    732  CD2 TYR A  50     -12.539   0.690  -4.783  1.00 34.54           C  
ATOM    733  HD2 TYR A  50     -12.393   1.760  -4.781  1.00 34.54           H  
ATOM    734  CE1 TYR A  50     -12.888  -2.104  -4.786  1.00 34.54           C  
ATOM    735  HE1 TYR A  50     -13.030  -3.174  -4.777  1.00 34.54           H  
ATOM    736  CE2 TYR A  50     -12.691   0.004  -3.565  1.00 34.54           C  
ATOM    737  HE2 TYR A  50     -12.665   0.556  -2.636  1.00 34.54           H  
ATOM    738  OH  TYR A  50     -13.025  -2.058  -2.389  1.00 34.54           O  
ATOM    739  HH  TYR A  50     -12.975  -1.458  -1.641  1.00 34.54           H  
ATOM    740  CZ  TYR A  50     -12.874  -1.395  -3.566  1.00 34.54           C  
ATOM    741  N   VAL A  51      -9.332  -0.132  -9.199  1.00 40.86           N  
ATOM    742  H   VAL A  51      -8.700   0.400  -8.619  1.00 40.86           H  
ATOM    743  CA  VAL A  51      -8.784  -1.031 -10.197  1.00 40.86           C  
ATOM    744  HA  VAL A  51      -9.290  -0.862 -11.148  1.00 40.86           H  
ATOM    745  C   VAL A  51      -9.134  -2.406  -9.679  1.00 40.86           C  
ATOM    746  CB  VAL A  51      -7.269  -0.862 -10.410  1.00 40.86           C  
ATOM    747  HB  VAL A  51      -6.744  -1.093  -9.483  1.00 40.86           H  
ATOM    748  O   VAL A  51      -8.593  -2.860  -8.668  1.00 40.86           O  
ATOM    749  CG1 VAL A  51      -6.786  -1.796 -11.527  1.00 40.86           C  
ATOM    750 HG11 VAL A  51      -5.725  -1.635 -11.716  1.00 40.86           H  
ATOM    751 HG12 VAL A  51      -6.932  -2.836 -11.232  1.00 40.86           H  
ATOM    752 HG13 VAL A  51      -7.343  -1.606 -12.445  1.00 40.86           H  
ATOM    753  CG2 VAL A  51      -6.898   0.565 -10.823  1.00 40.86           C  
ATOM    754 HG21 VAL A  51      -7.453   0.854 -11.715  1.00 40.86           H  
ATOM    755 HG22 VAL A  51      -5.828   0.629 -11.023  1.00 40.86           H  
ATOM    756 HG23 VAL A  51      -7.131   1.247 -10.005  1.00 40.86           H  
ATOM    757  N   GLU A  52     -10.110  -3.025 -10.334  1.00 39.74           N  
ATOM    758  H   GLU A  52     -10.617  -2.526 -11.051  1.00 39.74           H  
ATOM    759  CA  GLU A  52     -10.503  -4.386 -10.043  1.00 39.74           C  
ATOM    760  HA  GLU A  52     -10.692  -4.472  -8.973  1.00 39.74           H  
ATOM    761  C   GLU A  52      -9.324  -5.282 -10.406  1.00 39.74           C  
ATOM    762  CB  GLU A  52     -11.801  -4.748 -10.769  1.00 39.74           C  
ATOM    763  HB2 GLU A  52     -11.643  -4.732 -11.847  1.00 39.74           H  
ATOM    764  HB3 GLU A  52     -12.566  -4.016 -10.508  1.00 39.74           H  
ATOM    765  O   GLU A  52      -9.113  -5.684 -11.551  1.00 39.74           O  
ATOM    766  CG  GLU A  52     -12.262  -6.140 -10.315  1.00 39.74           C  
ATOM    767  HG2 GLU A  52     -11.511  -6.878 -10.598  1.00 39.74           H  
ATOM    768  HG3 GLU A  52     -12.335  -6.142  -9.228  1.00 39.74           H  
ATOM    769  CD  GLU A  52     -13.610  -6.562 -10.908  1.00 39.74           C  
ATOM    770  OE1 GLU A  52     -14.169  -7.542 -10.366  1.00 39.74           O  
ATOM    771  OE2 GLU A  52     -14.055  -5.937 -11.896  1.00 39.74           O  
ATOM    772  N   PHE A  53      -8.492  -5.528  -9.400  1.00 45.52           N  
ATOM    773  H   PHE A  53      -8.620  -4.987  -8.557  1.00 45.52           H  
ATOM    774  CA  PHE A  53      -7.323  -6.367  -9.509  1.00 45.52           C  
ATOM    775  HA  PHE A  53      -6.805  -6.120 -10.436  1.00 45.52           H  
ATOM    776  C   PHE A  53      -7.758  -7.816  -9.627  1.00 45.52           C  
ATOM    777  CB  PHE A  53      -6.393  -6.096  -8.324  1.00 45.52           C  
ATOM    778  HB2 PHE A  53      -5.686  -6.921  -8.229  1.00 45.52           H  
ATOM    779  HB3 PHE A  53      -6.990  -6.070  -7.412  1.00 45.52           H  
ATOM    780  O   PHE A  53      -7.784  -8.571  -8.651  1.00 45.52           O  
ATOM    781  CG  PHE A  53      -5.612  -4.810  -8.470  1.00 45.52           C  
ATOM    782  CD1 PHE A  53      -4.881  -4.566  -9.646  1.00 45.52           C  
ATOM    783  HD1 PHE A  53      -4.808  -5.315 -10.421  1.00 45.52           H  
ATOM    784  CD2 PHE A  53      -5.702  -3.810  -7.486  1.00 45.52           C  
ATOM    785  HD2 PHE A  53      -6.290  -3.970  -6.595  1.00 45.52           H  
ATOM    786  CE1 PHE A  53      -4.342  -3.296  -9.873  1.00 45.52           C  
ATOM    787  HE1 PHE A  53      -3.908  -3.078 -10.837  1.00 45.52           H  
ATOM    788  CE2 PHE A  53      -5.088  -2.564  -7.681  1.00 45.52           C  
ATOM    789  HE2 PHE A  53      -5.179  -1.797  -6.927  1.00 45.52           H  
ATOM    790  CZ  PHE A  53      -4.436  -2.294  -8.893  1.00 45.52           C  
ATOM    791  HZ  PHE A  53      -4.044  -1.306  -9.083  1.00 45.52           H  
ATOM    792  N   THR A  54      -8.060  -8.206 -10.864  1.00 48.58           N  
ATOM    793  H   THR A  54      -8.137  -7.496 -11.578  1.00 48.58           H  
ATOM    794  CA  THR A  54      -8.193  -9.603 -11.246  1.00 48.58           C  
ATOM    795  HA  THR A  54      -9.065 -10.003 -10.729  1.00 48.58           H  
ATOM    796  C   THR A  54      -6.944 -10.349 -10.756  1.00 48.58           C  
ATOM    797  CB  THR A  54      -8.430  -9.769 -12.759  1.00 48.58           C  
ATOM    798  HB  THR A  54      -8.645 -10.819 -12.959  1.00 48.58           H  
ATOM    799  O   THR A  54      -5.806  -9.866 -10.825  1.00 48.58           O  
ATOM    800  CG2 THR A  54      -9.597  -8.930 -13.282  1.00 48.58           C  
ATOM    801 HG21 THR A  54     -10.488  -9.119 -12.683  1.00 48.58           H  
ATOM    802 HG22 THR A  54      -9.810  -9.196 -14.317  1.00 48.58           H  
ATOM    803 HG23 THR A  54      -9.362  -7.867 -13.231  1.00 48.58           H  
ATOM    804  OG1 THR A  54      -7.276  -9.409 -13.469  1.00 48.58           O  
ATOM    805  HG1 THR A  54      -7.527  -9.096 -14.342  1.00 48.58           H  
ATOM    806  N   GLY A  55      -7.145 -11.517 -10.142  1.00 55.24           N  
ATOM    807  H   GLY A  55      -8.097 -11.833 -10.028  1.00 55.24           H  
ATOM    808  CA  GLY A  55      -6.091 -12.160  -9.345  1.00 55.24           C  
ATOM    809  HA2 GLY A  55      -6.509 -13.035  -8.847  1.00 55.24           H  
ATOM    810  HA3 GLY A  55      -5.754 -11.458  -8.581  1.00 55.24           H  
ATOM    811  C   GLY A  55      -4.858 -12.612 -10.141  1.00 55.24           C  
ATOM    812  O   GLY A  55      -3.825 -12.912  -9.547  1.00 55.24           O  
ATOM    813  N   ARG A  56      -4.957 -12.666 -11.477  1.00 61.34           N  
ATOM    814  H   ARG A  56      -5.805 -12.296 -11.885  1.00 61.34           H  
ATOM    815  CA  ARG A  56      -3.867 -13.042 -12.390  1.00 61.34           C  
ATOM    816  HA  ARG A  56      -3.367 -13.937 -12.022  1.00 61.34           H  
ATOM    817  C   ARG A  56      -2.803 -11.954 -12.449  1.00 61.34           C  
ATOM    818  CB  ARG A  56      -4.428 -13.299 -13.800  1.00 61.34           C  
ATOM    819  HB2 ARG A  56      -3.603 -13.411 -14.504  1.00 61.34           H  
ATOM    820  HB3 ARG A  56      -4.994 -12.422 -14.114  1.00 61.34           H  
ATOM    821  O   ARG A  56      -1.635 -12.256 -12.221  1.00 61.34           O  
ATOM    822  CG  ARG A  56      -5.346 -14.528 -13.907  1.00 61.34           C  
ATOM    823  HG2 ARG A  56      -5.935 -14.424 -14.818  1.00 61.34           H  
ATOM    824  HG3 ARG A  56      -6.037 -14.552 -13.064  1.00 61.34           H  
ATOM    825  CD  ARG A  56      -4.568 -15.850 -13.981  1.00 61.34           C  
ATOM    826  HD2 ARG A  56      -3.912 -15.836 -14.851  1.00 61.34           H  
ATOM    827  HD3 ARG A  56      -3.940 -15.937 -13.094  1.00 61.34           H  
ATOM    828  NE  ARG A  56      -5.474 -17.019 -14.041  1.00 61.34           N  
ATOM    829  HE  ARG A  56      -5.594 -17.533 -13.180  1.00 61.34           H  
ATOM    830  NH1 ARG A  56      -6.050 -16.907 -16.268  1.00 61.34           N  
ATOM    831 HH11 ARG A  56      -5.457 -16.096 -16.377  1.00 61.34           H  
ATOM    832 HH12 ARG A  56      -6.569 -17.259 -17.060  1.00 61.34           H  
ATOM    833  NH2 ARG A  56      -6.919 -18.507 -14.983  1.00 61.34           N  
ATOM    834 HH21 ARG A  56      -7.017 -18.983 -14.098  1.00 61.34           H  
ATOM    835 HH22 ARG A  56      -7.425 -18.846 -15.789  1.00 61.34           H  
ATOM    836  CZ  ARG A  56      -6.138 -17.469 -15.094  1.00 61.34           C  
ATOM    837  N   ASP A  57      -3.209 -10.706 -12.651  1.00 63.42           N  
ATOM    838  H   ASP A  57      -4.192 -10.550 -12.821  1.00 63.42           H  
ATOM    839  CA  ASP A  57      -2.316  -9.586 -12.971  1.00 63.42           C  
ATOM    840  HA  ASP A  57      -1.343  -9.989 -13.254  1.00 63.42           H  
ATOM    841  C   ASP A  57      -2.063  -8.677 -11.766  1.00 63.42           C  
ATOM    842  CB  ASP A  57      -2.851  -8.855 -14.208  1.00 63.42           C  
ATOM    843  HB2 ASP A  57      -2.132  -8.101 -14.529  1.00 63.42           H  
ATOM    844  HB3 ASP A  57      -3.793  -8.365 -13.965  1.00 63.42           H  
ATOM    845  O   ASP A  57      -1.694  -7.512 -11.904  1.00 63.42           O  
ATOM    846  CG  ASP A  57      -3.058  -9.868 -15.334  1.00 63.42           C  
ATOM    847  OD1 ASP A  57      -2.058 -10.533 -15.688  1.00 63.42           O  
ATOM    848  OD2 ASP A  57      -4.228 -10.083 -15.718  1.00 63.42           O  
ATOM    849  N   SER A  58      -2.247  -9.220 -10.561  1.00 73.33           N  
ATOM    850  H   SER A  58      -2.551 -10.182 -10.511  1.00 73.33           H  
ATOM    851  CA  SER A  58      -2.057  -8.508  -9.307  1.00 73.33           C  
ATOM    852  HA  SER A  58      -1.484  -7.605  -9.520  1.00 73.33           H  
ATOM    853  C   SER A  58      -1.255  -9.296  -8.276  1.00 73.33           C  
ATOM    854  CB  SER A  58      -3.404  -8.067  -8.737  1.00 73.33           C  
ATOM    855  HB2 SER A  58      -3.230  -7.534  -7.802  1.00 73.33           H  
ATOM    856  HB3 SER A  58      -3.868  -7.381  -9.446  1.00 73.33           H  
ATOM    857  O   SER A  58      -1.295 -10.527  -8.220  1.00 73.33           O  
ATOM    858  OG  SER A  58      -4.284  -9.158  -8.503  1.00 73.33           O  
ATOM    859  HG  SER A  58      -4.734  -9.336  -9.332  1.00 73.33           H  
ATOM    860  N   VAL A  59      -0.541  -8.557  -7.432  1.00 74.55           N  
ATOM    861  H   VAL A  59      -0.569  -7.555  -7.559  1.00 74.55           H  
ATOM    862  CA  VAL A  59       0.066  -9.046  -6.192  1.00 74.55           C  
ATOM    863  HA  VAL A  59       0.010 -10.134  -6.181  1.00 74.55           H  
ATOM    864  C   VAL A  59      -0.736  -8.544  -4.995  1.00 74.55           C  
ATOM    865  CB  VAL A  59       1.558  -8.674  -6.074  1.00 74.55           C  
ATOM    866  HB  VAL A  59       1.938  -9.119  -5.154  1.00 74.55           H  
ATOM    867  O   VAL A  59      -1.430  -7.525  -5.063  1.00 74.55           O  
ATOM    868  CG1 VAL A  59       2.363  -9.261  -7.236  1.00 74.55           C  
ATOM    869 HG11 VAL A  59       2.182 -10.333  -7.314  1.00 74.55           H  
ATOM    870 HG12 VAL A  59       3.427  -9.092  -7.069  1.00 74.55           H  
ATOM    871 HG13 VAL A  59       2.084  -8.764  -8.164  1.00 74.55           H  
ATOM    872  CG2 VAL A  59       1.815  -7.166  -6.006  1.00 74.55           C  
ATOM    873 HG21 VAL A  59       2.885  -6.993  -5.894  1.00 74.55           H  
ATOM    874 HG22 VAL A  59       1.468  -6.675  -6.915  1.00 74.55           H  
ATOM    875 HG23 VAL A  59       1.313  -6.740  -5.137  1.00 74.55           H  
ATOM    876  N   THR A  60      -0.640  -9.252  -3.874  1.00 76.21           N  
ATOM    877  H   THR A  60      -0.036 -10.061  -3.848  1.00 76.21           H  
ATOM    878  CA  THR A  60      -1.120  -8.756  -2.580  1.00 76.21           C  
ATOM    879  HA  THR A  60      -2.179  -8.508  -2.651  1.00 76.21           H  
ATOM    880  C   THR A  60      -0.344  -7.500  -2.197  1.00 76.21           C  
ATOM    881  CB  THR A  60      -0.926  -9.812  -1.485  1.00 76.21           C  
ATOM    882  HB  THR A  60      -1.049  -9.351  -0.505  1.00 76.21           H  
ATOM    883  O   THR A  60       0.883  -7.510  -2.178  1.00 76.21           O  
ATOM    884  CG2 THR A  60      -1.936 -10.949  -1.627  1.00 76.21           C  
ATOM    885 HG21 THR A  60      -1.818 -11.444  -2.591  1.00 76.21           H  
ATOM    886 HG22 THR A  60      -1.767 -11.677  -0.833  1.00 76.21           H  
ATOM    887 HG23 THR A  60      -2.949 -10.558  -1.535  1.00 76.21           H  
ATOM    888  OG1 THR A  60       0.360 -10.378  -1.587  1.00 76.21           O  
ATOM    889  HG1 THR A  60       1.007  -9.677  -1.481  1.00 76.21           H  
ATOM    890  N   CYS A  61      -1.054  -6.425  -1.865  1.00 70.35           N  
ATOM    891  H   CYS A  61      -2.062  -6.491  -1.889  1.00 70.35           H  
ATOM    892  CA  CYS A  61      -0.474  -5.167  -1.410  1.00 70.35           C  
ATOM    893  HA  CYS A  61       0.144  -4.738  -2.199  1.00 70.35           H  
ATOM    894  C   CYS A  61       0.360  -5.378  -0.139  1.00 70.35           C  
ATOM    895  CB  CYS A  61      -1.659  -4.248  -1.113  1.00 70.35           C  
ATOM    896  HB2 CYS A  61      -2.341  -4.765  -0.437  1.00 70.35           H  
ATOM    897  HB3 CYS A  61      -2.186  -4.045  -2.045  1.00 70.35           H  
ATOM    898  O   CYS A  61      -0.244  -5.647   0.897  1.00 70.35           O  
ATOM    899  SG  CYS A  61      -1.134  -2.715  -0.305  1.00 70.35           S  
ATOM    900  HG  CYS A  61      -2.369  -2.258  -0.080  1.00 70.35           H  
ATOM    901  N   PRO A  62       1.695  -5.219  -0.141  1.00 71.22           N  
ATOM    902  CA  PRO A  62       2.502  -5.608   1.013  1.00 71.22           C  
ATOM    903  HA  PRO A  62       2.190  -6.597   1.349  1.00 71.22           H  
ATOM    904  C   PRO A  62       2.346  -4.665   2.218  1.00 71.22           C  
ATOM    905  CB  PRO A  62       3.935  -5.723   0.488  1.00 71.22           C  
ATOM    906  HB2 PRO A  62       4.676  -5.471   1.246  1.00 71.22           H  
ATOM    907  HB3 PRO A  62       4.103  -6.737   0.124  1.00 71.22           H  
ATOM    908  O   PRO A  62       2.739  -5.031   3.316  1.00 71.22           O  
ATOM    909  CG  PRO A  62       3.970  -4.756  -0.690  1.00 71.22           C  
ATOM    910  HG2 PRO A  62       4.704  -5.054  -1.438  1.00 71.22           H  
ATOM    911  HG3 PRO A  62       4.201  -3.762  -0.307  1.00 71.22           H  
ATOM    912  CD  PRO A  62       2.545  -4.802  -1.245  1.00 71.22           C  
ATOM    913  HD2 PRO A  62       2.493  -5.533  -2.052  1.00 71.22           H  
ATOM    914  HD3 PRO A  62       2.255  -3.815  -1.606  1.00 71.22           H  
ATOM    915  N   THR A  63       1.714  -3.493   2.072  1.00 69.72           N  
ATOM    916  H   THR A  63       1.477  -3.179   1.142  1.00 69.72           H  
ATOM    917  CA  THR A  63       1.347  -2.641   3.221  1.00 69.72           C  
ATOM    918  HA  THR A  63       2.232  -2.453   3.828  1.00 69.72           H  
ATOM    919  C   THR A  63       0.292  -3.271   4.121  1.00 69.72           C  
ATOM    920  CB  THR A  63       0.755  -1.305   2.757  1.00 69.72           C  
ATOM    921  HB  THR A  63      -0.088  -1.498   2.093  1.00 69.72           H  
ATOM    922  O   THR A  63       0.406  -3.219   5.337  1.00 69.72           O  
ATOM    923  CG2 THR A  63       0.263  -0.435   3.914  1.00 69.72           C  
ATOM    924 HG21 THR A  63       1.004  -0.440   4.713  1.00 69.72           H  
ATOM    925 HG22 THR A  63      -0.658  -0.852   4.321  1.00 69.72           H  
ATOM    926 HG23 THR A  63       0.048   0.580   3.580  1.00 69.72           H  
ATOM    927  OG1 THR A  63       1.714  -0.597   2.035  1.00 69.72           O  
ATOM    928  HG1 THR A  63       1.755   0.296   2.384  1.00 69.72           H  
ATOM    929  N   CYS A  64      -0.792  -3.758   3.521  1.00 72.66           N  
ATOM    930  H   CYS A  64      -0.774  -3.846   2.515  1.00 72.66           H  
ATOM    931  CA  CYS A  64      -1.988  -4.222   4.234  1.00 72.66           C  
ATOM    932  HA  CYS A  64      -1.882  -4.039   5.303  1.00 72.66           H  
ATOM    933  C   CYS A  64      -2.220  -5.726   4.076  1.00 72.66           C  
ATOM    934  CB  CYS A  64      -3.199  -3.431   3.727  1.00 72.66           C  
ATOM    935  HB2 CYS A  64      -3.017  -2.363   3.847  1.00 72.66           H  
ATOM    936  HB3 CYS A  64      -4.069  -3.704   4.324  1.00 72.66           H  
ATOM    937  O   CYS A  64      -3.207  -6.240   4.586  1.00 72.66           O  
ATOM    938  SG  CYS A  64      -3.540  -3.824   1.990  1.00 72.66           S  
ATOM    939  HG  CYS A  64      -2.332  -3.511   1.512  1.00 72.66           H  
ATOM    940  N   GLN A  65      -1.369  -6.381   3.283  1.00 74.87           N  
ATOM    941  H   GLN A  65      -0.585  -5.860   2.918  1.00 74.87           H  
ATOM    942  CA  GLN A  65      -1.485  -7.747   2.789  1.00 74.87           C  
ATOM    943  HA  GLN A  65      -0.918  -7.814   1.860  1.00 74.87           H  
ATOM    944  C   GLN A  65      -2.921  -8.136   2.426  1.00 74.87           C  
ATOM    945  CB  GLN A  65      -0.783  -8.680   3.767  1.00 74.87           C  
ATOM    946  HB2 GLN A  65      -1.148  -8.480   4.774  1.00 74.87           H  
ATOM    947  HB3 GLN A  65       0.276  -8.423   3.743  1.00 74.87           H  
ATOM    948  O   GLN A  65      -3.600  -8.865   3.131  1.00 74.87           O  
ATOM    949  CG  GLN A  65      -0.931 -10.173   3.406  1.00 74.87           C  
ATOM    950  HG2 GLN A  65       0.056 -10.612   3.257  1.00 74.87           H  
ATOM    951  HG3 GLN A  65      -1.456 -10.308   2.460  1.00 74.87           H  
ATOM    952  CD  GLN A  65      -1.675 -10.954   4.486  1.00 74.87           C  
ATOM    953  NE2 GLN A  65      -1.345 -12.193   4.731  1.00 74.87           N  
ATOM    954 HE21 GLN A  65      -0.564 -12.660   4.292  1.00 74.87           H  
ATOM    955 HE22 GLN A  65      -1.796 -12.555   5.559  1.00 74.87           H  
ATOM    956  OE1 GLN A  65      -2.551 -10.472   5.177  1.00 74.87           O  
ATOM    957  N   GLY A  66      -3.429  -7.661   1.290  1.00 75.81           N  
ATOM    958  H   GLY A  66      -2.890  -7.018   0.728  1.00 75.81           H  
ATOM    959  CA  GLY A  66      -4.741  -8.121   0.816  1.00 75.81           C  
ATOM    960  HA2 GLY A  66      -4.867  -7.921  -0.248  1.00 75.81           H  
ATOM    961  HA3 GLY A  66      -4.788  -9.203   0.938  1.00 75.81           H  
ATOM    962  C   GLY A  66      -5.948  -7.546   1.565  1.00 75.81           C  
ATOM    963  O   GLY A  66      -7.004  -7.438   0.954  1.00 75.81           O  
ATOM    964  N   THR A  67      -5.819  -7.111   2.823  1.00 73.15           N  
ATOM    965  H   THR A  67      -4.961  -7.322   3.311  1.00 73.15           H  
ATOM    966  CA  THR A  67      -6.966  -6.619   3.614  1.00 73.15           C  
ATOM    967  HA  THR A  67      -7.770  -7.352   3.545  1.00 73.15           H  
ATOM    968  C   THR A  67      -7.533  -5.288   3.108  1.00 73.15           C  
ATOM    969  CB  THR A  67      -6.614  -6.458   5.100  1.00 73.15           C  
ATOM    970  HB  THR A  67      -7.518  -6.163   5.633  1.00 73.15           H  
ATOM    971  O   THR A  67      -8.654  -4.915   3.450  1.00 73.15           O  
ATOM    972  CG2 THR A  67      -6.058  -7.715   5.765  1.00 73.15           C  
ATOM    973 HG21 THR A  67      -5.903  -7.524   6.827  1.00 73.15           H  
ATOM    974 HG22 THR A  67      -6.772  -8.532   5.659  1.00 73.15           H  
ATOM    975 HG23 THR A  67      -5.110  -8.015   5.318  1.00 73.15           H  
ATOM    976  OG1 THR A  67      -5.663  -5.440   5.238  1.00 73.15           O  
ATOM    977  HG1 THR A  67      -4.798  -5.851   5.173  1.00 73.15           H  
ATOM    978  N   GLY A  68      -6.758  -4.528   2.324  1.00 74.94           N  
ATOM    979  H   GLY A  68      -5.825  -4.866   2.141  1.00 74.94           H  
ATOM    980  CA  GLY A  68      -7.166  -3.236   1.760  1.00 74.94           C  
ATOM    981  HA2 GLY A  68      -8.150  -3.365   1.309  1.00 74.94           H  
ATOM    982  HA3 GLY A  68      -6.459  -2.939   0.986  1.00 74.94           H  
ATOM    983  C   GLY A  68      -7.267  -2.096   2.774  1.00 74.94           C  
ATOM    984  O   GLY A  68      -7.380  -0.928   2.405  1.00 74.94           O  
ATOM    985  N   ARG A  69      -7.180  -2.411   4.060  1.00 75.82           N  
ATOM    986  H   ARG A  69      -7.009  -3.381   4.282  1.00 75.82           H  
ATOM    987  CA  ARG A  69      -7.337  -1.508   5.196  1.00 75.82           C  
ATOM    988  HA  ARG A  69      -7.366  -0.468   4.872  1.00 75.82           H  
ATOM    989  C   ARG A  69      -6.150  -1.682   6.121  1.00 75.82           C  
ATOM    990  CB  ARG A  69      -8.634  -1.855   5.930  1.00 75.82           C  
ATOM    991  HB2 ARG A  69      -8.593  -2.910   6.201  1.00 75.82           H  
ATOM    992  HB3 ARG A  69      -8.700  -1.261   6.842  1.00 75.82           H  
ATOM    993  O   ARG A  69      -5.400  -2.637   5.994  1.00 75.82           O  
ATOM    994  CG  ARG A  69      -9.897  -1.615   5.101  1.00 75.82           C  
ATOM    995  HG2 ARG A  69     -10.007  -0.551   4.892  1.00 75.82           H  
ATOM    996  HG3 ARG A  69      -9.831  -2.162   4.161  1.00 75.82           H  
ATOM    997  CD  ARG A  69     -11.112  -2.127   5.882  1.00 75.82           C  
ATOM    998  HD2 ARG A  69     -10.925  -3.160   6.177  1.00 75.82           H  
ATOM    999  HD3 ARG A  69     -11.248  -1.544   6.793  1.00 75.82           H  
ATOM   1000  NE  ARG A  69     -12.322  -2.113   5.045  1.00 75.82           N  
ATOM   1001  HE  ARG A  69     -12.467  -2.938   4.481  1.00 75.82           H  
ATOM   1002  NH1 ARG A  69     -13.150  -0.069   5.680  1.00 75.82           N  
ATOM   1003 HH11 ARG A  69     -13.822   0.678   5.574  1.00 75.82           H  
ATOM   1004 HH12 ARG A  69     -12.404  -0.001   6.356  1.00 75.82           H  
ATOM   1005  NH2 ARG A  69     -14.220  -1.279   4.130  1.00 75.82           N  
ATOM   1006 HH21 ARG A  69     -14.910  -0.546   4.046  1.00 75.82           H  
ATOM   1007 HH22 ARG A  69     -14.298  -2.111   3.564  1.00 75.82           H  
ATOM   1008  CZ  ARG A  69     -13.222  -1.156   4.960  1.00 75.82           C  
ATOM   1009  N   ILE A  70      -5.964  -0.751   7.034  1.00 74.18           N  
ATOM   1010  H   ILE A  70      -6.601   0.032   7.068  1.00 74.18           H  
ATOM   1011  CA  ILE A  70      -4.930  -0.839   8.062  1.00 74.18           C  
ATOM   1012  HA  ILE A  70      -4.797  -1.890   8.317  1.00 74.18           H  
ATOM   1013  C   ILE A  70      -5.440  -0.162   9.337  1.00 74.18           C  
ATOM   1014  CB  ILE A  70      -3.574  -0.293   7.554  1.00 74.18           C  
ATOM   1015  HB  ILE A  70      -3.028   0.074   8.423  1.00 74.18           H  
ATOM   1016  O   ILE A  70      -6.322   0.699   9.244  1.00 74.18           O  
ATOM   1017  CG1 ILE A  70      -3.701   0.879   6.569  1.00 74.18           C  
ATOM   1018 HG12 ILE A  70      -4.284   1.658   7.061  1.00 74.18           H  
ATOM   1019 HG13 ILE A  70      -4.234   0.552   5.676  1.00 74.18           H  
ATOM   1020  CG2 ILE A  70      -2.757  -1.422   6.896  1.00 74.18           C  
ATOM   1021 HG21 ILE A  70      -3.191  -1.686   5.932  1.00 74.18           H  
ATOM   1022 HG22 ILE A  70      -2.744  -2.309   7.531  1.00 74.18           H  
ATOM   1023 HG23 ILE A  70      -1.729  -1.107   6.714  1.00 74.18           H  
ATOM   1024  CD1 ILE A  70      -2.359   1.483   6.148  1.00 74.18           C  
ATOM   1025 HD11 ILE A  70      -2.530   2.486   5.757  1.00 74.18           H  
ATOM   1026 HD12 ILE A  70      -1.712   1.574   7.021  1.00 74.18           H  
ATOM   1027 HD13 ILE A  70      -1.881   0.866   5.388  1.00 74.18           H  
ATOM   1028  N   PRO A  71      -4.960  -0.556  10.531  1.00 71.54           N  
ATOM   1029  CA  PRO A  71      -5.528  -0.076  11.778  1.00 71.54           C  
ATOM   1030  HA  PRO A  71      -6.609  -0.210  11.764  1.00 71.54           H  
ATOM   1031  C   PRO A  71      -5.199   1.403  11.955  1.00 71.54           C  
ATOM   1032  CB  PRO A  71      -4.932  -0.924  12.906  1.00 71.54           C  
ATOM   1033  HB2 PRO A  71      -4.521  -0.293  13.694  1.00 71.54           H  
ATOM   1034  HB3 PRO A  71      -5.695  -1.576  13.332  1.00 71.54           H  
ATOM   1035  O   PRO A  71      -4.088   1.845  11.631  1.00 71.54           O  
ATOM   1036  CG  PRO A  71      -3.819  -1.753  12.259  1.00 71.54           C  
ATOM   1037  HG2 PRO A  71      -2.876  -1.554  12.767  1.00 71.54           H  
ATOM   1038  HG3 PRO A  71      -4.021  -2.821  12.338  1.00 71.54           H  
ATOM   1039  CD  PRO A  71      -3.749  -1.312  10.796  1.00 71.54           C  
ATOM   1040  HD2 PRO A  71      -3.627  -2.168  10.132  1.00 71.54           H  
ATOM   1041  HD3 PRO A  71      -2.901  -0.639  10.673  1.00 71.54           H  
ATOM   1042  N   ARG A  72      -6.147   2.158  12.517  1.00 67.09           N  
ATOM   1043  H   ARG A  72      -7.008   1.713  12.800  1.00 67.09           H  
ATOM   1044  CA  ARG A  72      -5.907   3.554  12.891  1.00 67.09           C  
ATOM   1045  HA  ARG A  72      -5.681   4.108  11.980  1.00 67.09           H  
ATOM   1046  C   ARG A  72      -4.683   3.653  13.799  1.00 67.09           C  
ATOM   1047  CB  ARG A  72      -7.122   4.194  13.573  1.00 67.09           C  
ATOM   1048  HB2 ARG A  72      -7.509   3.521  14.338  1.00 67.09           H  
ATOM   1049  HB3 ARG A  72      -6.799   5.115  14.060  1.00 67.09           H  
ATOM   1050  O   ARG A  72      -4.457   2.807  14.662  1.00 67.09           O  
ATOM   1051  CG  ARG A  72      -8.230   4.551  12.580  1.00 67.09           C  
ATOM   1052  HG2 ARG A  72      -8.628   3.632  12.151  1.00 67.09           H  
ATOM   1053  HG3 ARG A  72      -7.823   5.172  11.782  1.00 67.09           H  
ATOM   1054  CD  ARG A  72      -9.343   5.331  13.293  1.00 67.09           C  
ATOM   1055  HD2 ARG A  72      -9.419   4.976  14.320  1.00 67.09           H  
ATOM   1056  HD3 ARG A  72      -9.089   6.391  13.325  1.00 67.09           H  
ATOM   1057  NE  ARG A  72     -10.652   5.125  12.657  1.00 67.09           N  
ATOM   1058  HE  ARG A  72     -11.297   4.522  13.148  1.00 67.09           H  
ATOM   1059  NH1 ARG A  72     -10.405   6.373  10.742  1.00 67.09           N  
ATOM   1060 HH11 ARG A  72     -10.760   6.654   9.839  1.00 67.09           H  
ATOM   1061 HH12 ARG A  72      -9.505   6.691  11.072  1.00 67.09           H  
ATOM   1062  NH2 ARG A  72     -12.203   5.080  11.021  1.00 67.09           N  
ATOM   1063 HH21 ARG A  72     -12.664   4.379  11.584  1.00 67.09           H  
ATOM   1064 HH22 ARG A  72     -12.412   5.135  10.034  1.00 67.09           H  
ATOM   1065  CZ  ARG A  72     -11.077   5.535  11.479  1.00 67.09           C  
ATOM   1066  N   GLY A  73      -3.867   4.676  13.583  1.00 62.29           N  
ATOM   1067  H   GLY A  73      -4.109   5.293  12.821  1.00 62.29           H  
ATOM   1068  CA  GLY A  73      -2.632   4.921  14.331  1.00 62.29           C  
ATOM   1069  HA2 GLY A  73      -2.333   5.959  14.181  1.00 62.29           H  
ATOM   1070  HA3 GLY A  73      -2.827   4.772  15.393  1.00 62.29           H  
ATOM   1071  C   GLY A  73      -1.453   4.021  13.939  1.00 62.29           C  
ATOM   1072  O   GLY A  73      -0.315   4.493  13.948  1.00 62.29           O  
ATOM   1073  N   GLN A  74      -1.682   2.775  13.500  1.00 59.83           N  
ATOM   1074  H   GLN A  74      -2.626   2.417  13.511  1.00 59.83           H  
ATOM   1075  CA  GLN A  74      -0.638   2.027  12.792  1.00 59.83           C  
ATOM   1076  HA  GLN A  74       0.318   2.216  13.281  1.00 59.83           H  
ATOM   1077  C   GLN A  74      -0.474   2.495  11.345  1.00 59.83           C  
ATOM   1078  CB  GLN A  74      -0.846   0.516  12.813  1.00 59.83           C  
ATOM   1079  HB2 GLN A  74      -0.038   0.092  12.219  1.00 59.83           H  
ATOM   1080  HB3 GLN A  74      -1.800   0.287  12.337  1.00 59.83           H  
ATOM   1081  O   GLN A  74       0.589   2.269  10.787  1.00 59.83           O  
ATOM   1082  CG  GLN A  74      -0.767  -0.144  14.195  1.00 59.83           C  
ATOM   1083  HG2 GLN A  74       0.048   0.308  14.761  1.00 59.83           H  
ATOM   1084  HG3 GLN A  74      -1.697   0.028  14.737  1.00 59.83           H  
ATOM   1085  CD  GLN A  74      -0.502  -1.651  14.107  1.00 59.83           C  
ATOM   1086  NE2 GLN A  74      -0.199  -2.305  15.205  1.00 59.83           N  
ATOM   1087 HE21 GLN A  74      -0.150  -1.842  16.101  1.00 59.83           H  
ATOM   1088 HE22 GLN A  74      -0.017  -3.291  15.084  1.00 59.83           H  
ATOM   1089  OE1 GLN A  74      -0.557  -2.279  13.063  1.00 59.83           O  
ATOM   1090  N   GLU A  75      -1.443   3.203  10.754  1.00 58.39           N  
ATOM   1091  H   GLU A  75      -2.341   3.242  11.215  1.00 58.39           H  
ATOM   1092  CA  GLU A  75      -1.313   3.903   9.460  1.00 58.39           C  
ATOM   1093  HA  GLU A  75      -1.425   3.177   8.654  1.00 58.39           H  
ATOM   1094  C   GLU A  75       0.055   4.591   9.272  1.00 58.39           C  
ATOM   1095  CB  GLU A  75      -2.463   4.921   9.341  1.00 58.39           C  
ATOM   1096  HB2 GLU A  75      -3.395   4.382   9.508  1.00 58.39           H  
ATOM   1097  HB3 GLU A  75      -2.487   5.323   8.328  1.00 58.39           H  
ATOM   1098  O   GLU A  75       0.659   4.490   8.211  1.00 58.39           O  
ATOM   1099  CG  GLU A  75      -2.347   6.091  10.341  1.00 58.39           C  
ATOM   1100  HG2 GLU A  75      -1.682   6.846   9.924  1.00 58.39           H  
ATOM   1101  HG3 GLU A  75      -1.897   5.738  11.269  1.00 58.39           H  
ATOM   1102  CD  GLU A  75      -3.693   6.715  10.714  1.00 58.39           C  
ATOM   1103  OE1 GLU A  75      -3.802   7.955  10.665  1.00 58.39           O  
ATOM   1104  OE2 GLU A  75      -4.573   5.949  11.170  1.00 58.39           O  
ATOM   1105  N   ASN A  76       0.582   5.190  10.346  1.00 52.65           N  
ATOM   1106  H   ASN A  76       0.007   5.201  11.176  1.00 52.65           H  
ATOM   1107  CA  ASN A  76       1.864   5.884  10.408  1.00 52.65           C  
ATOM   1108  HA  ASN A  76       2.000   6.469   9.498  1.00 52.65           H  
ATOM   1109  C   ASN A  76       3.088   4.973  10.497  1.00 52.65           C  
ATOM   1110  CB  ASN A  76       1.816   6.843  11.603  1.00 52.65           C  
ATOM   1111  HB2 ASN A  76       2.823   7.187  11.840  1.00 52.65           H  
ATOM   1112  HB3 ASN A  76       1.426   6.326  12.479  1.00 52.65           H  
ATOM   1113  O   ASN A  76       4.161   5.416  10.118  1.00 52.65           O  
ATOM   1114  CG  ASN A  76       0.981   8.069  11.301  1.00 52.65           C  
ATOM   1115  ND2 ASN A  76       0.239   8.559  12.263  1.00 52.65           N  
ATOM   1116 HD21 ASN A  76       0.171   8.086  13.152  1.00 52.65           H  
ATOM   1117 HD22 ASN A  76      -0.409   9.283  11.985  1.00 52.65           H  
ATOM   1118  OD1 ASN A  76       0.994   8.611  10.210  1.00 52.65           O  
ATOM   1119  N   GLN A  77       2.947   3.737  10.976  1.00 51.91           N  
ATOM   1120  H   GLN A  77       2.010   3.448  11.217  1.00 51.91           H  
ATOM   1121  CA  GLN A  77       3.957   2.667  10.889  1.00 51.91           C  
ATOM   1122  HA  GLN A  77       4.959   3.080  11.003  1.00 51.91           H  
ATOM   1123  C   GLN A  77       3.875   1.937   9.546  1.00 51.91           C  
ATOM   1124  CB  GLN A  77       3.714   1.651  12.012  1.00 51.91           C  
ATOM   1125  HB2 GLN A  77       4.422   0.829  11.906  1.00 51.91           H  
ATOM   1126  HB3 GLN A  77       2.707   1.242  11.926  1.00 51.91           H  
ATOM   1127  O   GLN A  77       4.836   1.327   9.082  1.00 51.91           O  
ATOM   1128  CG  GLN A  77       3.891   2.272  13.400  1.00 51.91           C  
ATOM   1129  HG2 GLN A  77       3.267   3.160  13.499  1.00 51.91           H  
ATOM   1130  HG3 GLN A  77       4.931   2.565  13.540  1.00 51.91           H  
ATOM   1131  CD  GLN A  77       3.509   1.282  14.488  1.00 51.91           C  
ATOM   1132  NE2 GLN A  77       2.446   1.528  15.223  1.00 51.91           N  
ATOM   1133 HE21 GLN A  77       2.269   0.856  15.956  1.00 51.91           H  
ATOM   1134 HE22 GLN A  77       1.910   2.374  15.097  1.00 51.91           H  
ATOM   1135  OE1 GLN A  77       4.151   0.272  14.703  1.00 51.91           O  
ATOM   1136  N   LEU A  78       2.696   2.007   8.940  1.00 50.08           N  
ATOM   1137  H   LEU A  78       1.963   2.523   9.405  1.00 50.08           H  
ATOM   1138  CA  LEU A  78       2.323   1.310   7.738  1.00 50.08           C  
ATOM   1139  HA  LEU A  78       2.958   0.428   7.653  1.00 50.08           H  
ATOM   1140  C   LEU A  78       2.602   2.153   6.516  1.00 50.08           C  
ATOM   1141  CB  LEU A  78       0.866   0.847   7.858  1.00 50.08           C  
ATOM   1142  HB2 LEU A  78       0.483   0.503   6.898  1.00 50.08           H  
ATOM   1143  HB3 LEU A  78       0.263   1.693   8.188  1.00 50.08           H  
ATOM   1144  O   LEU A  78       2.952   3.327   6.547  1.00 50.08           O  
ATOM   1145  CG  LEU A  78       0.782  -0.299   8.881  1.00 50.08           C  
ATOM   1146  HG  LEU A  78       1.453  -0.108   9.718  1.00 50.08           H  
ATOM   1147  CD1 LEU A  78      -0.608  -0.469   9.465  1.00 50.08           C  
ATOM   1148 HD11 LEU A  78      -1.213  -1.110   8.824  1.00 50.08           H  
ATOM   1149 HD12 LEU A  78      -0.517  -1.011  10.406  1.00 50.08           H  
ATOM   1150 HD13 LEU A  78      -1.089   0.494   9.634  1.00 50.08           H  
ATOM   1151  CD2 LEU A  78       1.172  -1.631   8.244  1.00 50.08           C  
ATOM   1152 HD21 LEU A  78       2.201  -1.605   7.885  1.00 50.08           H  
ATOM   1153 HD22 LEU A  78       1.096  -2.424   8.987  1.00 50.08           H  
ATOM   1154 HD23 LEU A  78       0.503  -1.865   7.415  1.00 50.08           H  
ATOM   1155  N   VAL A  79       2.563   1.445   5.414  1.00 51.21           N  
ATOM   1156  H   VAL A  79       2.211   0.502   5.498  1.00 51.21           H  
ATOM   1157  CA  VAL A  79       3.515   1.688   4.365  1.00 51.21           C  
ATOM   1158  HA  VAL A  79       4.334   2.292   4.755  1.00 51.21           H  
ATOM   1159  C   VAL A  79       2.868   2.450   3.228  1.00 51.21           C  
ATOM   1160  CB  VAL A  79       4.101   0.338   3.975  1.00 51.21           C  
ATOM   1161  HB  VAL A  79       3.304  -0.398   3.868  1.00 51.21           H  
ATOM   1162  O   VAL A  79       1.855   1.994   2.704  1.00 51.21           O  
ATOM   1163  CG1 VAL A  79       4.776   0.502   2.622  1.00 51.21           C  
ATOM   1164 HG11 VAL A  79       4.041   0.731   1.850  1.00 51.21           H  
ATOM   1165 HG12 VAL A  79       5.488   1.327   2.661  1.00 51.21           H  
ATOM   1166 HG13 VAL A  79       5.247  -0.432   2.315  1.00 51.21           H  
ATOM   1167  CG2 VAL A  79       4.979  -0.156   5.138  1.00 51.21           C  
ATOM   1168 HG21 VAL A  79       4.375  -0.321   6.030  1.00 51.21           H  
ATOM   1169 HG22 VAL A  79       5.424  -1.122   4.897  1.00 51.21           H  
ATOM   1170 HG23 VAL A  79       5.751   0.572   5.383  1.00 51.21           H  
ATOM   1171  N   ALA A  80       3.482   3.539   2.783  1.00 50.31           N  
ATOM   1172  H   ALA A  80       4.288   3.873   3.290  1.00 50.31           H  
ATOM   1173  CA  ALA A  80       3.105   4.200   1.537  1.00 50.31           C  
ATOM   1174  HA  ALA A  80       2.019   4.267   1.482  1.00 50.31           H  
ATOM   1175  C   ALA A  80       3.606   3.452   0.287  1.00 50.31           C  
ATOM   1176  CB  ALA A  80       3.672   5.611   1.576  1.00 50.31           C  
ATOM   1177  HB1 ALA A  80       3.241   6.151   2.420  1.00 50.31           H  
ATOM   1178  HB2 ALA A  80       4.754   5.539   1.690  1.00 50.31           H  
ATOM   1179  HB3 ALA A  80       3.431   6.138   0.653  1.00 50.31           H  
ATOM   1180  O   ALA A  80       4.665   2.823   0.318  1.00 50.31           O  
ATOM   1181  N   LEU A  81       2.905   3.600  -0.849  1.00 50.14           N  
ATOM   1182  H   LEU A  81       2.004   4.054  -0.806  1.00 50.14           H  
ATOM   1183  CA  LEU A  81       3.400   3.154  -2.156  1.00 50.14           C  
ATOM   1184  HA  LEU A  81       3.706   2.116  -2.024  1.00 50.14           H  
ATOM   1185  C   LEU A  81       4.594   4.034  -2.590  1.00 50.14           C  
ATOM   1186  CB  LEU A  81       2.361   3.229  -3.304  1.00 50.14           C  
ATOM   1187  HB2 LEU A  81       2.846   2.894  -4.222  1.00 50.14           H  
ATOM   1188  HB3 LEU A  81       2.173   4.295  -3.427  1.00 50.14           H  
ATOM   1189  O   LEU A  81       4.443   4.893  -3.457  1.00 50.14           O  
ATOM   1190  CG  LEU A  81       0.979   2.580  -3.229  1.00 50.14           C  
ATOM   1191  HG  LEU A  81       0.816   2.491  -2.155  1.00 50.14           H  
ATOM   1192  CD1 LEU A  81      -0.004   3.569  -3.871  1.00 50.14           C  
ATOM   1193 HD11 LEU A  81       0.435   4.043  -4.749  1.00 50.14           H  
ATOM   1194 HD12 LEU A  81      -0.275   4.343  -3.153  1.00 50.14           H  
ATOM   1195 HD13 LEU A  81      -0.914   3.087  -4.229  1.00 50.14           H  
ATOM   1196  CD2 LEU A  81       0.655   1.225  -3.871  1.00 50.14           C  
ATOM   1197 HD21 LEU A  81       1.353   0.435  -3.592  1.00 50.14           H  
ATOM   1198 HD22 LEU A  81       0.603   1.334  -4.954  1.00 50.14           H  
ATOM   1199 HD23 LEU A  81      -0.343   0.901  -3.577  1.00 50.14           H  
ATOM   1200  N   ILE A  82       5.783   3.882  -2.014  1.00 52.58           N  
ATOM   1201  H   ILE A  82       5.887   3.231  -1.249  1.00 52.58           H  
ATOM   1202  CA  ILE A  82       6.956   4.536  -2.600  1.00 52.58           C  
ATOM   1203  HA  ILE A  82       6.631   5.442  -3.110  1.00 52.58           H  
ATOM   1204  C   ILE A  82       7.587   3.584  -3.621  1.00 52.58           C  
ATOM   1205  CB  ILE A  82       7.969   5.026  -1.556  1.00 52.58           C  
ATOM   1206  HB  ILE A  82       8.430   4.168  -1.068  1.00 52.58           H  
ATOM   1207  O   ILE A  82       8.030   2.521  -3.188  1.00 52.58           O  
ATOM   1208  CG1 ILE A  82       7.299   5.904  -0.484  1.00 52.58           C  
ATOM   1209 HG12 ILE A  82       6.582   6.577  -0.955  1.00 52.58           H  
ATOM   1210 HG13 ILE A  82       6.757   5.251   0.201  1.00 52.58           H  
ATOM   1211  CG2 ILE A  82       9.039   5.820  -2.319  1.00 52.58           C  
ATOM   1212 HG21 ILE A  82       8.583   6.666  -2.833  1.00 52.58           H  
ATOM   1213 HG22 ILE A  82       9.514   5.160  -3.045  1.00 52.58           H  
ATOM   1214 HG23 ILE A  82       9.826   6.181  -1.657  1.00 52.58           H  
ATOM   1215  CD1 ILE A  82       8.293   6.746   0.328  1.00 52.58           C  
ATOM   1216 HD11 ILE A  82       7.835   7.037   1.274  1.00 52.58           H  
ATOM   1217 HD12 ILE A  82       9.197   6.180   0.551  1.00 52.58           H  
ATOM   1218 HD13 ILE A  82       8.562   7.646  -0.225  1.00 52.58           H  
ATOM   1219  N   PRO A  83       7.681   3.952  -4.918  1.00 51.50           N  
ATOM   1220  CA  PRO A  83       8.440   3.189  -5.902  1.00 51.50           C  
ATOM   1221  HA  PRO A  83       7.900   2.274  -6.147  1.00 51.50           H  
ATOM   1222  C   PRO A  83       9.805   2.777  -5.379  1.00 51.50           C  
ATOM   1223  CB  PRO A  83       8.590   4.098  -7.134  1.00 51.50           C  
ATOM   1224  HB2 PRO A  83       9.594   4.519  -7.184  1.00 51.50           H  
ATOM   1225  HB3 PRO A  83       8.404   3.561  -8.065  1.00 51.50           H  
ATOM   1226  O   PRO A  83      10.523   3.627  -4.869  1.00 51.50           O  
ATOM   1227  CG  PRO A  83       7.589   5.239  -6.961  1.00 51.50           C  
ATOM   1228  HG2 PRO A  83       6.751   5.125  -7.648  1.00 51.50           H  
ATOM   1229  HG3 PRO A  83       8.071   6.200  -7.143  1.00 51.50           H  
ATOM   1230  CD  PRO A  83       7.104   5.151  -5.516  1.00 51.50           C  
ATOM   1231  HD2 PRO A  83       7.438   6.039  -4.979  1.00 51.50           H  
ATOM   1232  HD3 PRO A  83       6.016   5.090  -5.502  1.00 51.50           H  
ATOM   1233  N   TYR A  84      10.218   1.527  -5.581  1.00 54.12           N  
ATOM   1234  H   TYR A  84       9.587   0.872  -6.021  1.00 54.12           H  
ATOM   1235  CA  TYR A  84      11.584   1.082  -5.295  1.00 54.12           C  
ATOM   1236  HA  TYR A  84      11.747   1.133  -4.218  1.00 54.12           H  
ATOM   1237  C   TYR A  84      12.629   1.975  -5.998  1.00 54.12           C  
ATOM   1238  CB  TYR A  84      11.747  -0.385  -5.701  1.00 54.12           C  
ATOM   1239  HB2 TYR A  84      11.718  -0.474  -6.787  1.00 54.12           H  
ATOM   1240  HB3 TYR A  84      10.918  -0.965  -5.296  1.00 54.12           H  
ATOM   1241  O   TYR A  84      13.690   2.280  -5.454  1.00 54.12           O  
ATOM   1242  CG  TYR A  84      13.045  -0.959  -5.174  1.00 54.12           C  
ATOM   1243  CD1 TYR A  84      14.218  -0.889  -5.949  1.00 54.12           C  
ATOM   1244  HD1 TYR A  84      14.184  -0.475  -6.946  1.00 54.12           H  
ATOM   1245  CD2 TYR A  84      13.090  -1.486  -3.869  1.00 54.12           C  
ATOM   1246  HD2 TYR A  84      12.186  -1.542  -3.281  1.00 54.12           H  
ATOM   1247  CE1 TYR A  84      15.442  -1.334  -5.414  1.00 54.12           C  
ATOM   1248  HE1 TYR A  84      16.350  -1.282  -5.996  1.00 54.12           H  
ATOM   1249  CE2 TYR A  84      14.310  -1.942  -3.334  1.00 54.12           C  
ATOM   1250  HE2 TYR A  84      14.339  -2.355  -2.337  1.00 54.12           H  
ATOM   1251  OH  TYR A  84      16.673  -2.283  -3.594  1.00 54.12           O  
ATOM   1252  HH  TYR A  84      16.555  -2.705  -2.740  1.00 54.12           H  
ATOM   1253  CZ  TYR A  84      15.489  -1.859  -4.107  1.00 54.12           C  
ATOM   1254  N   SER A  85      12.289   2.467  -7.193  1.00 53.96           N  
ATOM   1255  H   SER A  85      11.396   2.190  -7.574  1.00 53.96           H  
ATOM   1256  CA  SER A  85      13.070   3.430  -7.979  1.00 53.96           C  
ATOM   1257  HA  SER A  85      14.121   3.145  -7.928  1.00 53.96           H  
ATOM   1258  C   SER A  85      12.977   4.891  -7.505  1.00 53.96           C  
ATOM   1259  CB  SER A  85      12.616   3.336  -9.439  1.00 53.96           C  
ATOM   1260  HB2 SER A  85      12.823   2.332  -9.810  1.00 53.96           H  
ATOM   1261  HB3 SER A  85      13.165   4.053 -10.049  1.00 53.96           H  
ATOM   1262  O   SER A  85      13.642   5.759  -8.072  1.00 53.96           O  
ATOM   1263  OG  SER A  85      11.223   3.583  -9.534  1.00 53.96           O  
ATOM   1264  HG  SER A  85      11.083   4.423  -9.976  1.00 53.96           H  
ATOM   1265  N   ASP A  86      12.152   5.207  -6.506  1.00 56.01           N  
ATOM   1266  H   ASP A  86      11.675   4.465  -6.016  1.00 56.01           H  
ATOM   1267  CA  ASP A  86      11.923   6.574  -6.045  1.00 56.01           C  
ATOM   1268  HA  ASP A  86      11.665   7.183  -6.911  1.00 56.01           H  
ATOM   1269  C   ASP A  86      13.185   7.144  -5.389  1.00 56.01           C  
ATOM   1270  CB  ASP A  86      10.746   6.617  -5.070  1.00 56.01           C  
ATOM   1271  HB2 ASP A  86       9.913   6.050  -5.484  1.00 56.01           H  
ATOM   1272  HB3 ASP A  86      11.077   6.149  -4.143  1.00 56.01           H  
ATOM   1273  O   ASP A  86      13.814   6.546  -4.509  1.00 56.01           O  
ATOM   1274  CG  ASP A  86      10.248   8.021  -4.745  1.00 56.01           C  
ATOM   1275  OD1 ASP A  86      11.056   8.872  -4.316  1.00 56.01           O  
ATOM   1276  OD2 ASP A  86       9.032   8.276  -4.831  1.00 56.01           O  
ATOM   1277  N   GLN A  87      13.538   8.373  -5.766  1.00 55.70           N  
ATOM   1278  H   GLN A  87      12.957   8.846  -6.443  1.00 55.70           H  
ATOM   1279  CA  GLN A  87      14.717   9.037  -5.225  1.00 55.70           C  
ATOM   1280  HA  GLN A  87      15.563   8.383  -5.433  1.00 55.70           H  
ATOM   1281  C   GLN A  87      14.682   9.249  -3.700  1.00 55.70           C  
ATOM   1282  CB  GLN A  87      14.956  10.362  -5.956  1.00 55.70           C  
ATOM   1283  HB2 GLN A  87      14.926  10.197  -7.033  1.00 55.70           H  
ATOM   1284  HB3 GLN A  87      15.963  10.693  -5.700  1.00 55.70           H  
ATOM   1285  O   GLN A  87      15.729   9.530  -3.119  1.00 55.70           O  
ATOM   1286  CG  GLN A  87      13.954  11.470  -5.582  1.00 55.70           C  
ATOM   1287  HG2 GLN A  87      12.979  11.245  -6.015  1.00 55.70           H  
ATOM   1288  HG3 GLN A  87      13.844  11.547  -4.501  1.00 55.70           H  
ATOM   1289  CD  GLN A  87      14.437  12.820  -6.085  1.00 55.70           C  
ATOM   1290  NE2 GLN A  87      15.523  13.352  -5.561  1.00 55.70           N  
ATOM   1291 HE21 GLN A  87      16.077  12.784  -4.935  1.00 55.70           H  
ATOM   1292 HE22 GLN A  87      15.926  14.068  -6.148  1.00 55.70           H  
ATOM   1293  OE1 GLN A  87      13.871  13.449  -6.948  1.00 55.70           O  
ATOM   1294  N   ARG A  88      13.507   9.163  -3.063  1.00 52.00           N  
ATOM   1295  H   ARG A  88      12.695   8.965  -3.630  1.00 52.00           H  
ATOM   1296  CA  ARG A  88      13.296   9.236  -1.610  1.00 52.00           C  
ATOM   1297  HA  ARG A  88      13.865  10.068  -1.193  1.00 52.00           H  
ATOM   1298  C   ARG A  88      13.777   7.978  -0.887  1.00 52.00           C  
ATOM   1299  CB  ARG A  88      11.796   9.441  -1.329  1.00 52.00           C  
ATOM   1300  HB2 ARG A  88      11.635   9.398  -0.252  1.00 52.00           H  
ATOM   1301  HB3 ARG A  88      11.236   8.618  -1.772  1.00 52.00           H  
ATOM   1302  O   ARG A  88      14.143   8.069   0.284  1.00 52.00           O  
ATOM   1303  CG  ARG A  88      11.243  10.783  -1.842  1.00 52.00           C  
ATOM   1304  HG2 ARG A  88      11.452  10.921  -2.903  1.00 52.00           H  
ATOM   1305  HG3 ARG A  88      11.734  11.586  -1.292  1.00 52.00           H  
ATOM   1306  CD  ARG A  88       9.731  10.886  -1.602  1.00 52.00           C  
ATOM   1307  HD2 ARG A  88       9.526  10.549  -0.586  1.00 52.00           H  
ATOM   1308  HD3 ARG A  88       9.431  11.930  -1.694  1.00 52.00           H  
ATOM   1309  NE  ARG A  88       8.922  10.068  -2.519  1.00 52.00           N  
ATOM   1310  HE  ARG A  88       9.385   9.589  -3.279  1.00 52.00           H  
ATOM   1311  NH1 ARG A  88       6.889  10.462  -1.517  1.00 52.00           N  
ATOM   1312 HH11 ARG A  88       7.328  11.100  -0.868  1.00 52.00           H  
ATOM   1313 HH12 ARG A  88       5.894  10.293  -1.481  1.00 52.00           H  
ATOM   1314  NH2 ARG A  88       7.018   9.070  -3.249  1.00 52.00           N  
ATOM   1315 HH21 ARG A  88       6.026   8.881  -3.219  1.00 52.00           H  
ATOM   1316 HH22 ARG A  88       7.589   8.657  -3.972  1.00 52.00           H  
ATOM   1317  CZ  ARG A  88       7.617   9.869  -2.424  1.00 52.00           C  
ATOM   1318  N   LEU A  89      13.794   6.830  -1.567  1.00 53.35           N  
ATOM   1319  H   LEU A  89      13.476   6.830  -2.526  1.00 53.35           H  
ATOM   1320  CA  LEU A  89      14.308   5.570  -1.023  1.00 53.35           C  
ATOM   1321  HA  LEU A  89      14.060   5.491   0.035  1.00 53.35           H  
ATOM   1322  C   LEU A  89      15.811   5.433  -1.134  1.00 53.35           C  
ATOM   1323  CB  LEU A  89      13.720   4.383  -1.771  1.00 53.35           C  
ATOM   1324  HB2 LEU A  89      14.025   4.429  -2.816  1.00 53.35           H  
ATOM   1325  HB3 LEU A  89      14.142   3.474  -1.343  1.00 53.35           H  
ATOM   1326  O   LEU A  89      16.401   4.720  -0.323  1.00 53.35           O  
ATOM   1327  CG  LEU A  89      12.203   4.294  -1.708  1.00 53.35           C  
ATOM   1328  HG  LEU A  89      11.771   5.107  -2.291  1.00 53.35           H  
ATOM   1329  CD1 LEU A  89      11.863   2.967  -2.341  1.00 53.35           C  
ATOM   1330 HD11 LEU A  89      12.312   2.953  -3.334  1.00 53.35           H  
ATOM   1331 HD12 LEU A  89      10.782   2.867  -2.442  1.00 53.35           H  
ATOM   1332 HD13 LEU A  89      12.287   2.143  -1.767  1.00 53.35           H  
ATOM   1333  CD2 LEU A  89      11.666   4.343  -0.283  1.00 53.35           C  
ATOM   1334 HD21 LEU A  89      12.120   3.544   0.304  1.00 53.35           H  
ATOM   1335 HD22 LEU A  89      10.585   4.204  -0.309  1.00 53.35           H  
ATOM   1336 HD23 LEU A  89      11.863   5.316   0.167  1.00 53.35           H  
ATOM   1337  N   ARG A  90      16.426   6.113  -2.114  1.00 50.61           N  
ATOM   1338  H   ARG A  90      15.844   6.630  -2.757  1.00 50.61           H  
ATOM   1339  CA  ARG A  90      17.884   6.162  -2.236  1.00 50.61           C  
ATOM   1340  HA  ARG A  90      18.224   5.178  -2.560  1.00 50.61           H  
ATOM   1341  C   ARG A  90      18.451   6.483  -0.854  1.00 50.61           C  
ATOM   1342  CB  ARG A  90      18.338   7.228  -3.237  1.00 50.61           C  
ATOM   1343  HB2 ARG A  90      17.885   8.186  -2.980  1.00 50.61           H  
ATOM   1344  HB3 ARG A  90      19.420   7.333  -3.154  1.00 50.61           H  
ATOM   1345  O   ARG A  90      18.081   7.527  -0.305  1.00 50.61           O  
ATOM   1346  CG  ARG A  90      17.982   6.852  -4.681  1.00 50.61           C  
ATOM   1347  HG2 ARG A  90      18.491   5.928  -4.954  1.00 50.61           H  
ATOM   1348  HG3 ARG A  90      16.908   6.684  -4.760  1.00 50.61           H  
ATOM   1349  CD  ARG A  90      18.379   7.964  -5.662  1.00 50.61           C  
ATOM   1350  HD2 ARG A  90      18.038   7.670  -6.654  1.00 50.61           H  
ATOM   1351  HD3 ARG A  90      17.866   8.881  -5.373  1.00 50.61           H  
ATOM   1352  NE  ARG A  90      19.839   8.194  -5.685  1.00 50.61           N  
ATOM   1353  HE  ARG A  90      20.389   7.629  -5.055  1.00 50.61           H  
ATOM   1354  NH1 ARG A  90      19.875   9.759  -7.366  1.00 50.61           N  
ATOM   1355 HH11 ARG A  90      18.884   9.617  -7.499  1.00 50.61           H  
ATOM   1356 HH12 ARG A  90      20.391  10.333  -8.017  1.00 50.61           H  
ATOM   1357  NH2 ARG A  90      21.787   9.131  -6.407  1.00 50.61           N  
ATOM   1358 HH21 ARG A  90      22.278   9.728  -7.057  1.00 50.61           H  
ATOM   1359 HH22 ARG A  90      22.306   8.528  -5.784  1.00 50.61           H  
ATOM   1360  CZ  ARG A  90      20.490   9.026  -6.480  1.00 50.61           C  
ATOM   1361  N   PRO A  91      19.309   5.618  -0.282  1.00 49.30           N  
ATOM   1362  CA  PRO A  91      19.803   5.822   1.065  1.00 49.30           C  
ATOM   1363  HA  PRO A  91      18.974   5.769   1.772  1.00 49.30           H  
ATOM   1364  C   PRO A  91      20.441   7.203   1.121  1.00 49.30           C  
ATOM   1365  CB  PRO A  91      20.782   4.676   1.349  1.00 49.30           C  
ATOM   1366  HB2 PRO A  91      21.656   5.007   1.909  1.00 49.30           H  
ATOM   1367  HB3 PRO A  91      20.263   3.888   1.895  1.00 49.30           H  
ATOM   1368  O   PRO A  91      21.390   7.501   0.386  1.00 49.30           O  
ATOM   1369  CG  PRO A  91      21.160   4.160  -0.040  1.00 49.30           C  
ATOM   1370  HG2 PRO A  91      21.421   3.102  -0.023  1.00 49.30           H  
ATOM   1371  HG3 PRO A  91      21.983   4.753  -0.439  1.00 49.30           H  
ATOM   1372  CD  PRO A  91      19.897   4.419  -0.857  1.00 49.30           C  
ATOM   1373  HD2 PRO A  91      20.163   4.556  -1.905  1.00 49.30           H  
ATOM   1374  HD3 PRO A  91      19.203   3.586  -0.746  1.00 49.30           H  
ATOM   1375  N   ARG A  92      19.877   8.078   1.964  1.00 45.87           N  
ATOM   1376  H   ARG A  92      19.076   7.772   2.497  1.00 45.87           H  
ATOM   1377  CA  ARG A  92      20.531   9.339   2.296  1.00 45.87           C  
ATOM   1378  HA  ARG A  92      20.669   9.931   1.391  1.00 45.87           H  
ATOM   1379  C   ARG A  92      21.889   8.931   2.838  1.00 45.87           C  
ATOM   1380  CB  ARG A  92      19.737  10.137   3.347  1.00 45.87           C  
ATOM   1381  HB2 ARG A  92      20.363  10.957   3.697  1.00 45.87           H  
ATOM   1382  HB3 ARG A  92      19.516   9.494   4.199  1.00 45.87           H  
ATOM   1383  O   ARG A  92      21.933   8.225   3.840  1.00 45.87           O  
ATOM   1384  CG  ARG A  92      18.424  10.712   2.791  1.00 45.87           C  
ATOM   1385  HG2 ARG A  92      18.640  11.358   1.940  1.00 45.87           H  
ATOM   1386  HG3 ARG A  92      17.797   9.891   2.445  1.00 45.87           H  
ATOM   1387  CD  ARG A  92      17.639  11.508   3.848  1.00 45.87           C  
ATOM   1388  HD2 ARG A  92      17.476  10.871   4.717  1.00 45.87           H  
ATOM   1389  HD3 ARG A  92      16.668  11.763   3.423  1.00 45.87           H  
ATOM   1390  NE  ARG A  92      18.332  12.749   4.261  1.00 45.87           N  
ATOM   1391  HE  ARG A  92      19.283  12.864   3.942  1.00 45.87           H  
ATOM   1392  NH1 ARG A  92      16.649  13.643   5.557  1.00 45.87           N  
ATOM   1393 HH11 ARG A  92      16.314  14.353   6.193  1.00 45.87           H  
ATOM   1394 HH12 ARG A  92      16.089  12.815   5.415  1.00 45.87           H  
ATOM   1395  NH2 ARG A  92      18.571  14.748   5.332  1.00 45.87           N  
ATOM   1396 HH21 ARG A  92      19.526  14.817   5.009  1.00 45.87           H  
ATOM   1397 HH22 ARG A  92      18.210  15.448   5.964  1.00 45.87           H  
ATOM   1398  CZ  ARG A  92      17.847  13.703   5.042  1.00 45.87           C  
ATOM   1399  N   ARG A  93      22.971   9.341   2.171  1.00 39.62           N  
ATOM   1400  H   ARG A  93      22.840   9.832   1.298  1.00 39.62           H  
ATOM   1401  CA  ARG A  93      24.317   9.196   2.724  1.00 39.62           C  
ATOM   1402  HA  ARG A  93      24.521   8.148   2.944  1.00 39.62           H  
ATOM   1403  C   ARG A  93      24.321   9.949   4.051  1.00 39.62           C  
ATOM   1404  CB  ARG A  93      25.393   9.732   1.761  1.00 39.62           C  
ATOM   1405  HB2 ARG A  93      25.111  10.725   1.412  1.00 39.62           H  
ATOM   1406  HB3 ARG A  93      26.326   9.823   2.318  1.00 39.62           H  
ATOM   1407  O   ARG A  93      24.376  11.177   4.058  1.00 39.62           O  
ATOM   1408  CG  ARG A  93      25.642   8.810   0.557  1.00 39.62           C  
ATOM   1409  HG2 ARG A  93      24.735   8.731  -0.043  1.00 39.62           H  
ATOM   1410  HG3 ARG A  93      25.915   7.819   0.920  1.00 39.62           H  
ATOM   1411  CD  ARG A  93      26.786   9.365  -0.307  1.00 39.62           C  
ATOM   1412  HD2 ARG A  93      26.481  10.329  -0.716  1.00 39.62           H  
ATOM   1413  HD3 ARG A  93      27.656   9.516   0.331  1.00 39.62           H  
ATOM   1414  NE  ARG A  93      27.152   8.448  -1.407  1.00 39.62           N  
ATOM   1415  HE  ARG A  93      26.673   7.559  -1.433  1.00 39.62           H  
ATOM   1416  NH1 ARG A  93      28.843   9.716  -2.320  1.00 39.62           N  
ATOM   1417 HH11 ARG A  93      28.699  10.415  -1.605  1.00 39.62           H  
ATOM   1418 HH12 ARG A  93      29.605   9.811  -2.976  1.00 39.62           H  
ATOM   1419  NH2 ARG A  93      28.384   7.715  -3.184  1.00 39.62           N  
ATOM   1420 HH21 ARG A  93      29.152   7.840  -3.828  1.00 39.62           H  
ATOM   1421 HH22 ARG A  93      27.907   6.825  -3.161  1.00 39.62           H  
ATOM   1422  CZ  ARG A  93      28.118   8.631  -2.295  1.00 39.62           C  
ATOM   1423  N   THR A  94      24.184   9.210   5.147  1.00 37.06           N  
ATOM   1424  H   THR A  94      24.012   8.219   5.051  1.00 37.06           H  
ATOM   1425  CA  THR A  94      24.594   9.656   6.470  1.00 37.06           C  
ATOM   1426  HA  THR A  94      24.053  10.557   6.757  1.00 37.06           H  
ATOM   1427  C   THR A  94      26.073   9.972   6.342  1.00 37.06           C  
ATOM   1428  CB  THR A  94      24.350   8.564   7.523  1.00 37.06           C  
ATOM   1429  HB  THR A  94      24.899   8.800   8.434  1.00 37.06           H  
ATOM   1430  O   THR A  94      26.864   9.093   5.995  1.00 37.06           O  
ATOM   1431  CG2 THR A  94      22.861   8.447   7.852  1.00 37.06           C  
ATOM   1432 HG21 THR A  94      22.723   7.663   8.597  1.00 37.06           H  
ATOM   1433 HG22 THR A  94      22.295   8.190   6.957  1.00 37.06           H  
ATOM   1434 HG23 THR A  94      22.499   9.389   8.262  1.00 37.06           H  
ATOM   1435  OG1 THR A  94      24.763   7.311   7.025  1.00 37.06           O  
ATOM   1436  HG1 THR A  94      25.721   7.336   6.977  1.00 37.06           H  
ATOM   1437  N   LYS A  95      26.392  11.255   6.478  1.00 32.21           N  
ATOM   1438  H   LYS A  95      25.689  11.870   6.864  1.00 32.21           H  
ATOM   1439  CA  LYS A  95      27.762  11.742   6.571  1.00 32.21           C  
ATOM   1440  HA  LYS A  95      28.430  11.101   5.995  1.00 32.21           H  
ATOM   1441  C   LYS A  95      28.212  11.622   8.022  1.00 32.21           C  
ATOM   1442  CB  LYS A  95      27.826  13.186   6.055  1.00 32.21           C  
ATOM   1443  HB2 LYS A  95      27.297  13.834   6.755  1.00 32.21           H  
ATOM   1444  HB3 LYS A  95      27.345  13.248   5.078  1.00 32.21           H  
ATOM   1445  O   LYS A  95      27.332  11.835   8.885  1.00 32.21           O  
ATOM   1446  CG  LYS A  95      29.284  13.639   5.927  1.00 32.21           C  
ATOM   1447  HG2 LYS A  95      29.812  13.448   6.861  1.00 32.21           H  
ATOM   1448  HG3 LYS A  95      29.767  13.068   5.133  1.00 32.21           H  
ATOM   1449  CD  LYS A  95      29.405  15.133   5.634  1.00 32.21           C  
ATOM   1450  HD2 LYS A  95      28.917  15.688   6.435  1.00 32.21           H  
ATOM   1451  HD3 LYS A  95      28.936  15.368   4.678  1.00 32.21           H  
ATOM   1452  CE  LYS A  95      30.901  15.464   5.600  1.00 32.21           C  
ATOM   1453  HE2 LYS A  95      31.347  14.991   4.725  1.00 32.21           H  
ATOM   1454  HE3 LYS A  95      31.362  15.018   6.481  1.00 32.21           H  
ATOM   1455  NZ  LYS A  95      31.151  16.925   5.597  1.00 32.21           N  
ATOM   1456  HZ1 LYS A  95      32.145  17.105   5.598  1.00 32.21           H  
ATOM   1457  HZ2 LYS A  95      30.738  17.363   4.786  1.00 32.21           H  
ATOM   1458  HZ3 LYS A  95      30.763  17.339   6.432  1.00 32.21           H  
ATOM   1459  OXT LYS A  95      29.418  11.376   8.201  1.00 32.21           O  
TER    1460      LYS A  95                                                       
ATOM   1460  N   MET B   1      22.405-104.120  52.426  1.00 22.56           N  
ATOM   1461  H   MET B   1      22.322-103.131  52.236  1.00 22.56           H  
ATOM   1462  H2  MET B   1      21.477-104.513  52.358  1.00 22.56           H  
ATOM   1463  H3  MET B   1      22.767-104.259  53.358  1.00 22.56           H  
ATOM   1464  CA  MET B   1      23.287-104.747  51.406  1.00 22.56           C  
ATOM   1465  HA  MET B   1      24.303-104.375  51.538  1.00 22.56           H  
ATOM   1466  C   MET B   1      22.837-104.301  50.019  1.00 22.56           C  
ATOM   1467  CB  MET B   1      23.309-106.275  51.538  1.00 22.56           C  
ATOM   1468  HB2 MET B   1      23.756-106.708  50.643  1.00 22.56           H  
ATOM   1469  HB3 MET B   1      22.293-106.658  51.638  1.00 22.56           H  
ATOM   1470  O   MET B   1      21.756-103.734  49.931  1.00 22.56           O  
ATOM   1471  CG  MET B   1      24.152-106.708  52.741  1.00 22.56           C  
ATOM   1472  HG2 MET B   1      23.725-106.308  53.660  1.00 22.56           H  
ATOM   1473  HG3 MET B   1      25.159-106.308  52.621  1.00 22.56           H  
ATOM   1474  SD  MET B   1      24.269-108.504  52.893  1.00 22.56           S  
ATOM   1475  CE  MET B   1      25.660-108.643  54.050  1.00 22.56           C  
ATOM   1476  HE1 MET B   1      25.416-108.139  54.985  1.00 22.56           H  
ATOM   1477  HE2 MET B   1      25.856-109.695  54.254  1.00 22.56           H  
ATOM   1478  HE3 MET B   1      26.553-108.194  53.614  1.00 22.56           H  
ATOM   1479  N   GLY B   2      23.655-104.460  48.972  1.00 20.05           N  
ATOM   1480  H   GLY B   2      24.527-104.960  49.072  1.00 20.05           H  
ATOM   1481  CA  GLY B   2      23.514-103.619  47.773  1.00 20.05           C  
ATOM   1482  HA2 GLY B   2      22.526-103.161  47.734  1.00 20.05           H  
ATOM   1483  HA3 GLY B   2      24.234-102.802  47.832  1.00 20.05           H  
ATOM   1484  C   GLY B   2      23.742-104.324  46.443  1.00 20.05           C  
ATOM   1485  O   GLY B   2      24.870-104.365  45.962  1.00 20.05           O  
ATOM   1486  N   LYS B   3      22.666-104.826  45.820  1.00 23.47           N  
ATOM   1487  H   LYS B   3      21.759-104.666  46.234  1.00 23.47           H  
ATOM   1488  CA  LYS B   3      22.725-105.236  44.410  1.00 23.47           C  
ATOM   1489  HA  LYS B   3      23.652-105.790  44.268  1.00 23.47           H  
ATOM   1490  C   LYS B   3      22.840-104.008  43.505  1.00 23.47           C  
ATOM   1491  CB  LYS B   3      21.556-106.147  44.003  1.00 23.47           C  
ATOM   1492  HB2 LYS B   3      21.527-106.193  42.914  1.00 23.47           H  
ATOM   1493  HB3 LYS B   3      20.611-105.732  44.352  1.00 23.47           H  
ATOM   1494  O   LYS B   3      22.233-102.972  43.753  1.00 23.47           O  
ATOM   1495  CG  LYS B   3      21.753-107.573  44.544  1.00 23.47           C  
ATOM   1496  HG2 LYS B   3      22.782-107.883  44.366  1.00 23.47           H  
ATOM   1497  HG3 LYS B   3      21.566-107.582  45.618  1.00 23.47           H  
ATOM   1498  CD  LYS B   3      20.822-108.576  43.846  1.00 23.47           C  
ATOM   1499  HD2 LYS B   3      19.785-108.318  44.060  1.00 23.47           H  
ATOM   1500  HD3 LYS B   3      20.988-108.522  42.770  1.00 23.47           H  
ATOM   1501  CE  LYS B   3      21.123-109.999  44.337  1.00 23.47           C  
ATOM   1502  HE2 LYS B   3      20.885-110.061  45.399  1.00 23.47           H  
ATOM   1503  HE3 LYS B   3      22.192-110.183  44.225  1.00 23.47           H  
ATOM   1504  NZ  LYS B   3      20.358-111.021  43.576  1.00 23.47           N  
ATOM   1505  HZ1 LYS B   3      20.570-111.949  43.913  1.00 23.47           H  
ATOM   1506  HZ2 LYS B   3      19.364-110.871  43.671  1.00 23.47           H  
ATOM   1507  HZ3 LYS B   3      20.593-110.986  42.595  1.00 23.47           H  
ATOM   1508  N   SER B   4      23.650-104.166  42.468  1.00 26.23           N  
ATOM   1509  H   SER B   4      24.091-105.072  42.387  1.00 26.23           H  
ATOM   1510  CA  SER B   4      24.433-103.092  41.851  1.00 26.23           C  
ATOM   1511  HA  SER B   4      24.353-102.187  42.453  1.00 26.23           H  
ATOM   1512  C   SER B   4      23.948-102.754  40.439  1.00 26.23           C  
ATOM   1513  CB  SER B   4      25.911-103.538  41.828  1.00 26.23           C  
ATOM   1514  HB2 SER B   4      26.561-102.667  41.743  1.00 26.23           H  
ATOM   1515  HB3 SER B   4      26.079-104.178  40.962  1.00 26.23           H  
ATOM   1516  O   SER B   4      24.763-102.664  39.524  1.00 26.23           O  
ATOM   1517  OG  SER B   4      26.244-104.302  42.979  1.00 26.23           O  
ATOM   1518  HG  SER B   4      26.396-103.710  43.720  1.00 26.23           H  
ATOM   1519  N   LEU B   5      22.627-102.710  40.219  1.00 27.90           N  
ATOM   1520  H   LEU B   5      21.993-102.696  41.006  1.00 27.90           H  
ATOM   1521  CA  LEU B   5      22.089-102.735  38.855  1.00 27.90           C  
ATOM   1522  HA  LEU B   5      22.526-103.624  38.402  1.00 27.90           H  
ATOM   1523  C   LEU B   5      22.599-101.561  38.000  1.00 27.90           C  
ATOM   1524  CB  LEU B   5      20.557-102.912  38.834  1.00 27.90           C  
ATOM   1525  HB2 LEU B   5      20.143-102.585  39.788  1.00 27.90           H  
ATOM   1526  HB3 LEU B   5      20.130-102.275  38.059  1.00 27.90           H  
ATOM   1527  O   LEU B   5      22.657-100.413  38.430  1.00 27.90           O  
ATOM   1528  CG  LEU B   5      20.145-104.372  38.553  1.00 27.90           C  
ATOM   1529  HG  LEU B   5      20.692-105.033  39.226  1.00 27.90           H  
ATOM   1530  CD1 LEU B   5      18.652-104.566  38.811  1.00 27.90           C  
ATOM   1531 HD11 LEU B   5      18.374-105.605  38.634  1.00 27.90           H  
ATOM   1532 HD12 LEU B   5      18.417-104.305  39.842  1.00 27.90           H  
ATOM   1533 HD13 LEU B   5      18.076-103.924  38.144  1.00 27.90           H  
ATOM   1534  CD2 LEU B   5      20.425-104.791  37.105  1.00 27.90           C  
ATOM   1535 HD21 LEU B   5      21.493-104.767  36.890  1.00 27.90           H  
ATOM   1536 HD22 LEU B   5      19.910-104.120  36.417  1.00 27.90           H  
ATOM   1537 HD23 LEU B   5      20.069-105.808  36.938  1.00 27.90           H  
ATOM   1538  N   SER B   6      23.033-101.944  36.804  1.00 26.11           N  
ATOM   1539  H   SER B   6      22.885-102.915  36.567  1.00 26.11           H  
ATOM   1540  CA  SER B   6      23.960-101.260  35.898  1.00 26.11           C  
ATOM   1541  HA  SER B   6      24.460-100.448  36.426  1.00 26.11           H  
ATOM   1542  C   SER B   6      23.180-100.645  34.706  1.00 26.11           C  
ATOM   1543  CB  SER B   6      24.991-102.347  35.579  1.00 26.11           C  
ATOM   1544  HB2 SER B   6      25.491-102.617  36.509  1.00 26.11           H  
ATOM   1545  HB3 SER B   6      25.761-101.967  34.909  1.00 26.11           H  
ATOM   1546  O   SER B   6      22.002-100.359  34.871  1.00 26.11           O  
ATOM   1547  OG  SER B   6      24.349-103.518  35.073  1.00 26.11           O  
ATOM   1548  HG  SER B   6      24.069-103.363  34.168  1.00 26.11           H  
ATOM   1549  N   HIS B   7      23.646-100.382  33.475  1.00 22.28           N  
ATOM   1550  H   HIS B   7      22.928 -99.910  32.944  1.00 22.28           H  
ATOM   1551  CA  HIS B   7      24.956-100.448  32.792  1.00 22.28           C  
ATOM   1552  HA  HIS B   7      25.759-100.143  33.464  1.00 22.28           H  
ATOM   1553  C   HIS B   7      24.994 -99.534  31.542  1.00 22.28           C  
ATOM   1554  CB  HIS B   7      25.223-101.868  32.235  1.00 22.28           C  
ATOM   1555  HB2 HIS B   7      24.393-102.158  31.590  1.00 22.28           H  
ATOM   1556  HB3 HIS B   7      25.264-102.621  33.022  1.00 22.28           H  
ATOM   1557  O   HIS B   7      26.028 -98.944  31.261  1.00 22.28           O  
ATOM   1558  CG  HIS B   7      26.517-102.002  31.467  1.00 22.28           C  
ATOM   1559  CD2 HIS B   7      26.660-102.093  30.107  1.00 22.28           C  
ATOM   1560  HD2 HIS B   7      25.864-102.083  29.378  1.00 22.28           H  
ATOM   1561  ND1 HIS B   7      27.783-102.053  32.008  1.00 22.28           N  
ATOM   1562  HD1 HIS B   7      28.029-101.959  32.983  1.00 22.28           H  
ATOM   1563  CE1 HIS B   7      28.662-102.165  30.998  1.00 22.28           C  
ATOM   1564  HE1 HIS B   7      29.736-102.206  31.107  1.00 22.28           H  
ATOM   1565  NE2 HIS B   7      28.022-102.204  29.821  1.00 22.28           N  
ATOM   1566  N   LEU B   8      23.915 -99.548  30.737  1.00 25.64           N  
ATOM   1567  H   LEU B   8      23.072 -99.974  31.093  1.00 25.64           H  
ATOM   1568  CA  LEU B   8      23.960 -99.362  29.271  1.00 25.64           C  
ATOM   1569  HA  LEU B   8      24.784 -99.982  28.917  1.00 25.64           H  
ATOM   1570  C   LEU B   8      24.308 -97.926  28.761  1.00 25.64           C  
ATOM   1571  CB  LEU B   8      22.646 -99.920  28.658  1.00 25.64           C  
ATOM   1572  HB2 LEU B   8      21.850 -99.926  29.403  1.00 25.64           H  
ATOM   1573  HB3 LEU B   8      22.319 -99.220  27.889  1.00 25.64           H  
ATOM   1574  O   LEU B   8      24.256 -96.980  29.543  1.00 25.64           O  
ATOM   1575  CG  LEU B   8      22.755-101.321  28.001  1.00 25.64           C  
ATOM   1576  HG  LEU B   8      23.702-101.437  27.475  1.00 25.64           H  
ATOM   1577  CD1 LEU B   8      22.684-102.467  29.003  1.00 25.64           C  
ATOM   1578 HD11 LEU B   8      21.773-102.390  29.598  1.00 25.64           H  
ATOM   1579 HD12 LEU B   8      22.685-103.421  28.475  1.00 25.64           H  
ATOM   1580 HD13 LEU B   8      23.559-102.435  29.652  1.00 25.64           H  
ATOM   1581  CD2 LEU B   8      21.636-101.509  26.980  1.00 25.64           C  
ATOM   1582 HD21 LEU B   8      21.726-102.486  26.505  1.00 25.64           H  
ATOM   1583 HD22 LEU B   8      21.708-100.744  26.207  1.00 25.64           H  
ATOM   1584 HD23 LEU B   8      20.664-101.435  27.468  1.00 25.64           H  
ATOM   1585  N   PRO B   9      24.673 -97.763  27.459  1.00 26.29           N  
ATOM   1586  CA  PRO B   9      25.465 -96.648  26.911  1.00 26.29           C  
ATOM   1587  HA  PRO B   9      25.808 -95.994  27.712  1.00 26.29           H  
ATOM   1588  C   PRO B   9      24.611 -95.779  25.923  1.00 26.29           C  
ATOM   1589  CB  PRO B   9      26.667 -97.446  26.376  1.00 26.29           C  
ATOM   1590  HB2 PRO B   9      27.282 -97.732  27.230  1.00 26.29           H  
ATOM   1591  HB3 PRO B   9      27.317 -96.932  25.668  1.00 26.29           H  
ATOM   1592  O   PRO B   9      23.394 -95.769  26.066  1.00 26.29           O  
ATOM   1593  CG  PRO B   9      26.073 -98.717  25.774  1.00 26.29           C  
ATOM   1594  HG2 PRO B   9      25.975 -98.653  24.691  1.00 26.29           H  
ATOM   1595  HG3 PRO B   9      26.674 -99.584  26.052  1.00 26.29           H  
ATOM   1596  CD  PRO B   9      24.697 -98.787  26.419  1.00 26.29           C  
ATOM   1597  HD2 PRO B   9      24.563 -99.799  26.801  1.00 26.29           H  
ATOM   1598  HD3 PRO B   9      23.928 -98.568  25.678  1.00 26.29           H  
ATOM   1599  N   LEU B  10      25.077 -94.996  24.928  1.00 24.80           N  
ATOM   1600  H   LEU B  10      24.368 -94.364  24.584  1.00 24.80           H  
ATOM   1601  CA  LEU B  10      26.315 -94.988  24.124  1.00 24.80           C  
ATOM   1602  HA  LEU B  10      27.163 -95.252  24.755  1.00 24.80           H  
ATOM   1603  C   LEU B  10      26.678 -93.586  23.580  1.00 24.80           C  
ATOM   1604  CB  LEU B  10      26.114 -96.011  22.975  1.00 24.80           C  
ATOM   1605  HB2 LEU B  10      25.651 -96.907  23.388  1.00 24.80           H  
ATOM   1606  HB3 LEU B  10      25.393 -95.587  22.276  1.00 24.80           H  
ATOM   1607  O   LEU B  10      25.902 -92.644  23.661  1.00 24.80           O  
ATOM   1608  CG  LEU B  10      27.352 -96.459  22.168  1.00 24.80           C  
ATOM   1609  HG  LEU B  10      27.781 -95.605  21.645  1.00 24.80           H  
ATOM   1610  CD1 LEU B  10      28.440 -97.096  23.035  1.00 24.80           C  
ATOM   1611 HD11 LEU B  10      28.815 -96.387  23.774  1.00 24.80           H  
ATOM   1612 HD12 LEU B  10      28.048 -97.978  23.541  1.00 24.80           H  
ATOM   1613 HD13 LEU B  10      29.276 -97.402  22.407  1.00 24.80           H  
ATOM   1614  CD2 LEU B  10      26.935 -97.481  21.112  1.00 24.80           C  
ATOM   1615 HD21 LEU B  10      26.501 -98.361  21.585  1.00 24.80           H  
ATOM   1616 HD22 LEU B  10      26.201 -97.036  20.440  1.00 24.80           H  
ATOM   1617 HD23 LEU B  10      27.803 -97.782  20.525  1.00 24.80           H  
ATOM   1618  N   HIS B  11      27.899 -93.468  23.049  1.00 23.50           N  
ATOM   1619  H   HIS B  11      28.424 -94.324  22.944  1.00 23.50           H  
ATOM   1620  CA  HIS B  11      28.710 -92.243  23.037  1.00 23.50           C  
ATOM   1621  HA  HIS B  11      28.411 -91.620  23.880  1.00 23.50           H  
ATOM   1622  C   HIS B  11      28.661 -91.356  21.768  1.00 23.50           C  
ATOM   1623  CB  HIS B  11      30.164 -92.720  23.254  1.00 23.50           C  
ATOM   1624  HB2 HIS B  11      30.171 -93.731  23.662  1.00 23.50           H  
ATOM   1625  HB3 HIS B  11      30.683 -92.768  22.296  1.00 23.50           H  
ATOM   1626  O   HIS B  11      29.298 -90.307  21.764  1.00 23.50           O  
ATOM   1627  CG  HIS B  11      30.973 -91.876  24.196  1.00 23.50           C  
ATOM   1628  CD2 HIS B  11      31.512 -92.292  25.383  1.00 23.50           C  
ATOM   1629  HD2 HIS B  11      31.419 -93.276  25.818  1.00 23.50           H  
ATOM   1630  ND1 HIS B  11      31.352 -90.570  24.008  1.00 23.50           N  
ATOM   1631  HD1 HIS B  11      31.069 -89.981  23.238  1.00 23.50           H  
ATOM   1632  CE1 HIS B  11      32.106 -90.206  25.061  1.00 23.50           C  
ATOM   1633  HE1 HIS B  11      32.542 -89.228  25.203  1.00 23.50           H  
ATOM   1634  NE2 HIS B  11      32.229 -91.226  25.927  1.00 23.50           N  
ATOM   1635  N   SER B  12      28.066 -91.825  20.663  1.00 22.38           N  
ATOM   1636  H   SER B  12      27.423 -92.595  20.778  1.00 22.38           H  
ATOM   1637  CA  SER B  12      28.608 -91.599  19.299  1.00 22.38           C  
ATOM   1638  HA  SER B  12      29.628 -91.984  19.308  1.00 22.38           H  
ATOM   1639  C   SER B  12      28.710 -90.149  18.781  1.00 22.38           C  
ATOM   1640  CB  SER B  12      27.830 -92.430  18.279  1.00 22.38           C  
ATOM   1641  HB2 SER B  12      28.293 -92.329  17.297  1.00 22.38           H  
ATOM   1642  HB3 SER B  12      27.849 -93.482  18.566  1.00 22.38           H  
ATOM   1643  O   SER B  12      27.860 -89.311  19.065  1.00 22.38           O  
ATOM   1644  OG  SER B  12      26.492 -91.982  18.215  1.00 22.38           O  
ATOM   1645  HG  SER B  12      26.462 -91.093  18.578  1.00 22.38           H  
ATOM   1646  N   SER B  13      29.690 -89.930  17.894  1.00 23.61           N  
ATOM   1647  H   SER B  13      30.241 -90.744  17.661  1.00 23.61           H  
ATOM   1648  CA  SER B  13      30.519 -88.712  17.811  1.00 23.61           C  
ATOM   1649  HA  SER B  13      30.331 -88.109  18.700  1.00 23.61           H  
ATOM   1650  C   SER B  13      30.337 -87.779  16.592  1.00 23.61           C  
ATOM   1651  CB  SER B  13      32.002 -89.147  17.830  1.00 23.61           C  
ATOM   1652  HB2 SER B  13      32.595 -88.364  18.304  1.00 23.61           H  
ATOM   1653  HB3 SER B  13      32.355 -89.262  16.805  1.00 23.61           H  
ATOM   1654  O   SER B  13      31.264 -87.045  16.274  1.00 23.61           O  
ATOM   1655  OG  SER B  13      32.221 -90.388  18.492  1.00 23.61           O  
ATOM   1656  HG  SER B  13      33.172 -90.507  18.549  1.00 23.61           H  
ATOM   1657  N   LYS B  14      29.227 -87.850  15.847  1.00 24.21           N  
ATOM   1658  H   LYS B  14      28.464 -88.407  16.205  1.00 24.21           H  
ATOM   1659  CA  LYS B  14      29.070 -87.159  14.539  1.00 24.21           C  
ATOM   1660  HA  LYS B  14      29.792 -87.564  13.830  1.00 24.21           H  
ATOM   1661  C   LYS B  14      29.284 -85.631  14.620  1.00 24.21           C  
ATOM   1662  CB  LYS B  14      27.632 -87.352  14.021  1.00 24.21           C  
ATOM   1663  HB2 LYS B  14      27.560 -86.883  13.040  1.00 24.21           H  
ATOM   1664  HB3 LYS B  14      26.962 -86.814  14.692  1.00 24.21           H  
ATOM   1665  O   LYS B  14      28.795 -85.038  15.575  1.00 24.21           O  
ATOM   1666  CG  LYS B  14      27.131 -88.797  13.903  1.00 24.21           C  
ATOM   1667  HG2 LYS B  14      27.704 -89.322  13.140  1.00 24.21           H  
ATOM   1668  HG3 LYS B  14      27.241 -89.313  14.857  1.00 24.21           H  
ATOM   1669  CD  LYS B  14      25.644 -88.770  13.522  1.00 24.21           C  
ATOM   1670  HD2 LYS B  14      25.531 -88.264  12.563  1.00 24.21           H  
ATOM   1671  HD3 LYS B  14      25.097 -88.213  14.283  1.00 24.21           H  
ATOM   1672  CE  LYS B  14      25.085 -90.190  13.427  1.00 24.21           C  
ATOM   1673  HE2 LYS B  14      25.597 -90.707  12.615  1.00 24.21           H  
ATOM   1674  HE3 LYS B  14      25.312 -90.714  14.355  1.00 24.21           H  
ATOM   1675  NZ  LYS B  14      23.621 -90.165  13.193  1.00 24.21           N  
ATOM   1676  HZ1 LYS B  14      23.259 -91.105  13.119  1.00 24.21           H  
ATOM   1677  HZ2 LYS B  14      23.156 -89.688  13.952  1.00 24.21           H  
ATOM   1678  HZ3 LYS B  14      23.422 -89.671  12.335  1.00 24.21           H  
ATOM   1679  N   GLU B  15      29.721 -84.910  13.582  1.00 26.88           N  
ATOM   1680  H   GLU B  15      29.454 -83.940  13.669  1.00 26.88           H  
ATOM   1681  CA  GLU B  15      30.919 -85.005  12.707  1.00 26.88           C  
ATOM   1682  HA  GLU B  15      31.773 -85.326  13.303  1.00 26.88           H  
ATOM   1683  C   GLU B  15      31.207 -83.554  12.204  1.00 26.88           C  
ATOM   1684  CB  GLU B  15      30.733 -85.984  11.525  1.00 26.88           C  
ATOM   1685  HB2 GLU B  15      30.173 -86.856  11.864  1.00 26.88           H  
ATOM   1686  HB3 GLU B  15      30.151 -85.502  10.740  1.00 26.88           H  
ATOM   1687  O   GLU B  15      30.334 -82.693  12.324  1.00 26.88           O  
ATOM   1688  CG  GLU B  15      32.079 -86.472  10.951  1.00 26.88           C  
ATOM   1689  HG2 GLU B  15      32.664 -86.914  11.758  1.00 26.88           H  
ATOM   1690  HG3 GLU B  15      32.634 -85.620  10.558  1.00 26.88           H  
ATOM   1691  CD  GLU B  15      31.888 -87.517   9.840  1.00 26.88           C  
ATOM   1692  OE1 GLU B  15      32.255 -87.222   8.680  1.00 26.88           O  
ATOM   1693  OE2 GLU B  15      31.344 -88.603  10.155  1.00 26.88           O  
ATOM   1694  N   ASP B  16      32.406 -83.244  11.695  1.00 23.78           N  
ATOM   1695  H   ASP B  16      33.071 -84.000  11.619  1.00 23.78           H  
ATOM   1696  CA  ASP B  16      33.038 -81.909  11.843  1.00 23.78           C  
ATOM   1697  HA  ASP B  16      32.707 -81.476  12.787  1.00 23.78           H  
ATOM   1698  C   ASP B  16      32.827 -80.826  10.753  1.00 23.78           C  
ATOM   1699  CB  ASP B  16      34.559 -82.134  11.941  1.00 23.78           C  
ATOM   1700  HB2 ASP B  16      34.933 -82.458  10.970  1.00 23.78           H  
ATOM   1701  HB3 ASP B  16      35.050 -81.191  12.185  1.00 23.78           H  
ATOM   1702  O   ASP B  16      33.252 -79.691  10.956  1.00 23.78           O  
ATOM   1703  CG  ASP B  16      34.946 -83.172  12.991  1.00 23.78           C  
ATOM   1704  OD1 ASP B  16      35.196 -82.770  14.148  1.00 23.78           O  
ATOM   1705  OD2 ASP B  16      34.957 -84.369  12.624  1.00 23.78           O  
ATOM   1706  N   ALA B  17      32.310 -81.167   9.569  1.00 25.65           N  
ATOM   1707  H   ALA B  17      31.881 -82.080   9.535  1.00 25.65           H  
ATOM   1708  CA  ALA B  17      32.836 -80.640   8.292  1.00 25.65           C  
ATOM   1709  HA  ALA B  17      33.864 -81.001   8.250  1.00 25.65           H  
ATOM   1710  C   ALA B  17      32.936 -79.098   8.037  1.00 25.65           C  
ATOM   1711  CB  ALA B  17      32.093 -81.344   7.149  1.00 25.65           C  
ATOM   1712  HB1 ALA B  17      32.540 -81.074   6.192  1.00 25.65           H  
ATOM   1713  HB2 ALA B  17      32.150 -82.425   7.275  1.00 25.65           H  
ATOM   1714  HB3 ALA B  17      31.048 -81.033   7.152  1.00 25.65           H  
ATOM   1715  O   ALA B  17      32.113 -78.291   8.459  1.00 25.65           O  
ATOM   1716  N   TYR B  18      33.967 -78.776   7.234  1.00 23.25           N  
ATOM   1717  H   TYR B  18      34.535 -79.575   6.991  1.00 23.25           H  
ATOM   1718  CA  TYR B  18      34.537 -77.499   6.728  1.00 23.25           C  
ATOM   1719  HA  TYR B  18      34.748 -76.848   7.575  1.00 23.25           H  
ATOM   1720  C   TYR B  18      33.640 -76.711   5.710  1.00 23.25           C  
ATOM   1721  CB  TYR B  18      35.867 -77.909   6.061  1.00 23.25           C  
ATOM   1722  HB2 TYR B  18      35.638 -78.154   5.024  1.00 23.25           H  
ATOM   1723  HB3 TYR B  18      36.535 -77.048   6.091  1.00 23.25           H  
ATOM   1724  O   TYR B  18      32.453 -76.995   5.624  1.00 23.25           O  
ATOM   1725  CG  TYR B  18      36.631 -79.112   6.599  1.00 23.25           C  
ATOM   1726  CD1 TYR B  18      37.690 -78.931   7.508  1.00 23.25           C  
ATOM   1727  HD1 TYR B  18      37.938 -77.937   7.849  1.00 23.25           H  
ATOM   1728  CD2 TYR B  18      36.317 -80.409   6.137  1.00 23.25           C  
ATOM   1729  HD2 TYR B  18      35.527 -80.550   5.413  1.00 23.25           H  
ATOM   1730  CE1 TYR B  18      38.425 -80.041   7.968  1.00 23.25           C  
ATOM   1731  HE1 TYR B  18      39.233 -79.897   8.670  1.00 23.25           H  
ATOM   1732  CE2 TYR B  18      37.042 -81.522   6.603  1.00 23.25           C  
ATOM   1733  HE2 TYR B  18      36.805 -82.520   6.264  1.00 23.25           H  
ATOM   1734  OH  TYR B  18      38.807 -82.413   7.953  1.00 23.25           O  
ATOM   1735  HH  TYR B  18      39.425 -82.171   8.646  1.00 23.25           H  
ATOM   1736  CZ  TYR B  18      38.099 -81.339   7.517  1.00 23.25           C  
ATOM   1737  N   ASP B  19      34.043 -75.746   4.848  1.00 24.27           N  
ATOM   1738  H   ASP B  19      33.245 -75.405   4.331  1.00 24.27           H  
ATOM   1739  CA  ASP B  19      35.290 -74.972   4.571  1.00 24.27           C  
ATOM   1740  HA  ASP B  19      35.830 -74.790   5.501  1.00 24.27           H  
ATOM   1741  C   ASP B  19      34.954 -73.582   3.945  1.00 24.27           C  
ATOM   1742  CB  ASP B  19      36.241 -75.692   3.577  1.00 24.27           C  
ATOM   1743  HB2 ASP B  19      36.633 -76.626   3.980  1.00 24.27           H  
ATOM   1744  HB3 ASP B  19      35.691 -75.955   2.673  1.00 24.27           H  
ATOM   1745  O   ASP B  19      35.068 -72.555   4.608  1.00 24.27           O  
ATOM   1746  CG  ASP B  19      37.459 -74.833   3.207  1.00 24.27           C  
ATOM   1747  OD1 ASP B  19      37.479 -74.338   2.057  1.00 24.27           O  
ATOM   1748  OD2 ASP B  19      38.352 -74.703   4.071  1.00 24.27           O  
ATOM   1749  N   GLY B  20      34.568 -73.552   2.655  1.00 22.84           N  
ATOM   1750  H   GLY B  20      34.557 -74.441   2.175  1.00 22.84           H  
ATOM   1751  CA  GLY B  20      34.527 -72.340   1.809  1.00 22.84           C  
ATOM   1752  HA2 GLY B  20      35.338 -71.678   2.115  1.00 22.84           H  
ATOM   1753  HA3 GLY B  20      34.718 -72.631   0.776  1.00 22.84           H  
ATOM   1754  C   GLY B  20      33.215 -71.536   1.868  1.00 22.84           C  
ATOM   1755  O   GLY B  20      32.331 -71.839   2.659  1.00 22.84           O  
ATOM   1756  N   VAL B  21      32.968 -70.501   1.047  1.00 27.70           N  
ATOM   1757  H   VAL B  21      32.121 -70.015   1.305  1.00 27.70           H  
ATOM   1758  CA  VAL B  21      33.750 -69.853  -0.038  1.00 27.70           C  
ATOM   1759  HA  VAL B  21      34.805 -70.080   0.121  1.00 27.70           H  
ATOM   1760  C   VAL B  21      33.583 -68.306   0.076  1.00 27.70           C  
ATOM   1761  CB  VAL B  21      33.341 -70.359  -1.452  1.00 27.70           C  
ATOM   1762  HB  VAL B  21      32.595 -69.681  -1.865  1.00 27.70           H  
ATOM   1763  O   VAL B  21      33.095 -67.824   1.090  1.00 27.70           O  
ATOM   1764  CG1 VAL B  21      34.556 -70.379  -2.398  1.00 27.70           C  
ATOM   1765 HG11 VAL B  21      35.296 -71.092  -2.034  1.00 27.70           H  
ATOM   1766 HG12 VAL B  21      35.021 -69.396  -2.469  1.00 27.70           H  
ATOM   1767 HG13 VAL B  21      34.241 -70.679  -3.397  1.00 27.70           H  
ATOM   1768  CG2 VAL B  21      32.738 -71.771  -1.508  1.00 27.70           C  
ATOM   1769 HG21 VAL B  21      33.444 -72.503  -1.116  1.00 27.70           H  
ATOM   1770 HG22 VAL B  21      32.492 -72.032  -2.537  1.00 27.70           H  
ATOM   1771 HG23 VAL B  21      31.818 -71.809  -0.924  1.00 27.70           H  
ATOM   1772  N   THR B  22      34.017 -67.498  -0.905  1.00 24.52           N  
ATOM   1773  H   THR B  22      34.267 -67.926  -1.785  1.00 24.52           H  
ATOM   1774  CA  THR B  22      34.718 -66.218  -0.633  1.00 24.52           C  
ATOM   1775  HA  THR B  22      35.037 -66.254   0.409  1.00 24.52           H  
ATOM   1776  C   THR B  22      33.986 -64.854  -0.741  1.00 24.52           C  
ATOM   1777  CB  THR B  22      36.008 -66.164  -1.468  1.00 24.52           C  
ATOM   1778  HB  THR B  22      36.447 -65.169  -1.400  1.00 24.52           H  
ATOM   1779  O   THR B  22      33.868 -64.175   0.271  1.00 24.52           O  
ATOM   1780  CG2 THR B  22      37.054 -67.182  -1.017  1.00 24.52           C  
ATOM   1781 HG21 THR B  22      36.676 -68.199  -1.120  1.00 24.52           H  
ATOM   1782 HG22 THR B  22      37.304 -67.005   0.029  1.00 24.52           H  
ATOM   1783 HG23 THR B  22      37.960 -67.072  -1.613  1.00 24.52           H  
ATOM   1784  OG1 THR B  22      35.714 -66.463  -2.818  1.00 24.52           O  
ATOM   1785  HG1 THR B  22      36.550 -66.559  -3.279  1.00 24.52           H  
ATOM   1786  N   SER B  23      33.724 -64.321  -1.950  1.00 24.86           N  
ATOM   1787  H   SER B  23      33.702 -64.987  -2.709  1.00 24.86           H  
ATOM   1788  CA  SER B  23      34.340 -63.006  -2.290  1.00 24.86           C  
ATOM   1789  HA  SER B  23      35.103 -62.844  -1.529  1.00 24.86           H  
ATOM   1790  C   SER B  23      33.546 -61.671  -2.268  1.00 24.86           C  
ATOM   1791  CB  SER B  23      35.128 -63.131  -3.600  1.00 24.86           C  
ATOM   1792  HB2 SER B  23      35.807 -63.981  -3.535  1.00 24.86           H  
ATOM   1793  HB3 SER B  23      34.444 -63.295  -4.432  1.00 24.86           H  
ATOM   1794  O   SER B  23      33.878 -60.811  -1.456  1.00 24.86           O  
ATOM   1795  OG  SER B  23      35.894 -61.967  -3.840  1.00 24.86           O  
ATOM   1796  HG  SER B  23      36.305 -61.684  -3.020  1.00 24.86           H  
ATOM   1797  N   GLU B  24      32.734 -61.353  -3.289  1.00 26.72           N  
ATOM   1798  H   GLU B  24      32.418 -62.099  -3.893  1.00 26.72           H  
ATOM   1799  CA  GLU B  24      32.832 -60.007  -3.914  1.00 26.72           C  
ATOM   1800  HA  GLU B  24      33.890 -59.750  -3.879  1.00 26.72           H  
ATOM   1801  C   GLU B  24      32.122 -58.809  -3.229  1.00 26.72           C  
ATOM   1802  CB  GLU B  24      32.472 -60.059  -5.407  1.00 26.72           C  
ATOM   1803  HB2 GLU B  24      32.457 -59.039  -5.791  1.00 26.72           H  
ATOM   1804  HB3 GLU B  24      31.476 -60.485  -5.528  1.00 26.72           H  
ATOM   1805  O   GLU B  24      31.038 -58.911  -2.664  1.00 26.72           O  
ATOM   1806  CG  GLU B  24      33.490 -60.857  -6.235  1.00 26.72           C  
ATOM   1807  HG2 GLU B  24      34.495 -60.544  -5.954  1.00 26.72           H  
ATOM   1808  HG3 GLU B  24      33.384 -61.919  -6.012  1.00 26.72           H  
ATOM   1809  CD  GLU B  24      33.279 -60.616  -7.735  1.00 26.72           C  
ATOM   1810  OE1 GLU B  24      34.215 -60.085  -8.374  1.00 26.72           O  
ATOM   1811  OE2 GLU B  24      32.161 -60.908  -8.215  1.00 26.72           O  
ATOM   1812  N   ASN B  25      32.745 -57.625  -3.363  1.00 26.81           N  
ATOM   1813  H   ASN B  25      33.590 -57.651  -3.915  1.00 26.81           H  
ATOM   1814  CA  ASN B  25      32.608 -56.467  -2.458  1.00 26.81           C  
ATOM   1815  HA  ASN B  25      32.142 -56.783  -1.524  1.00 26.81           H  
ATOM   1816  C   ASN B  25      31.797 -55.251  -2.990  1.00 26.81           C  
ATOM   1817  CB  ASN B  25      34.078 -56.064  -2.175  1.00 26.81           C  
ATOM   1818  HB2 ASN B  25      34.593 -56.910  -1.721  1.00 26.81           H  
ATOM   1819  HB3 ASN B  25      34.570 -55.836  -3.120  1.00 26.81           H  
ATOM   1820  O   ASN B  25      31.223 -54.482  -2.230  1.00 26.81           O  
ATOM   1821  CG  ASN B  25      34.273 -54.881  -1.240  1.00 26.81           C  
ATOM   1822  ND2 ASN B  25      35.221 -54.016  -1.523  1.00 26.81           N  
ATOM   1823 HD21 ASN B  25      35.323 -53.270  -0.850  1.00 26.81           H  
ATOM   1824 HD22 ASN B  25      35.840 -54.148  -2.310  1.00 26.81           H  
ATOM   1825  OD1 ASN B  25      33.622 -54.726  -0.229  1.00 26.81           O  
ATOM   1826  N   MET B  26      31.831 -54.975  -4.298  1.00 27.16           N  
ATOM   1827  H   MET B  26      32.162 -55.718  -4.896  1.00 27.16           H  
ATOM   1828  CA  MET B  26      32.111 -53.590  -4.744  1.00 27.16           C  
ATOM   1829  HA  MET B  26      32.812 -53.150  -4.034  1.00 27.16           H  
ATOM   1830  C   MET B  26      30.950 -52.581  -4.872  1.00 27.16           C  
ATOM   1831  CB  MET B  26      32.798 -53.624  -6.117  1.00 27.16           C  
ATOM   1832  HB2 MET B  26      33.145 -52.620  -6.360  1.00 27.16           H  
ATOM   1833  HB3 MET B  26      32.061 -53.913  -6.866  1.00 27.16           H  
ATOM   1834  O   MET B  26      31.228 -51.397  -5.071  1.00 27.16           O  
ATOM   1835  CG  MET B  26      33.990 -54.569  -6.243  1.00 27.16           C  
ATOM   1836  HG2 MET B  26      34.750 -54.308  -5.506  1.00 27.16           H  
ATOM   1837  HG3 MET B  26      33.660 -55.593  -6.066  1.00 27.16           H  
ATOM   1838  SD  MET B  26      34.706 -54.480  -7.901  1.00 27.16           S  
ATOM   1839  CE  MET B  26      35.572 -56.072  -7.954  1.00 27.16           C  
ATOM   1840  HE1 MET B  26      34.860 -56.889  -7.836  1.00 27.16           H  
ATOM   1841  HE2 MET B  26      36.072 -56.183  -8.916  1.00 27.16           H  
ATOM   1842  HE3 MET B  26      36.314 -56.120  -7.157  1.00 27.16           H  
ATOM   1843  N   ARG B  27      29.673 -52.988  -4.903  1.00 27.61           N  
ATOM   1844  H   ARG B  27      29.474 -53.933  -4.608  1.00 27.61           H  
ATOM   1845  CA  ARG B  27      28.576 -52.137  -5.442  1.00 27.61           C  
ATOM   1846  HA  ARG B  27      29.002 -51.538  -6.246  1.00 27.61           H  
ATOM   1847  C   ARG B  27      28.059 -51.071  -4.454  1.00 27.61           C  
ATOM   1848  CB  ARG B  27      27.467 -52.995  -6.087  1.00 27.61           C  
ATOM   1849  HB2 ARG B  27      26.581 -52.377  -6.230  1.00 27.61           H  
ATOM   1850  HB3 ARG B  27      27.204 -53.820  -5.425  1.00 27.61           H  
ATOM   1851  O   ARG B  27      26.901 -51.077  -4.063  1.00 27.61           O  
ATOM   1852  CG  ARG B  27      27.890 -53.528  -7.468  1.00 27.61           C  
ATOM   1853  HG2 ARG B  27      28.183 -52.686  -8.095  1.00 27.61           H  
ATOM   1854  HG3 ARG B  27      28.742 -54.199  -7.358  1.00 27.61           H  
ATOM   1855  CD  ARG B  27      26.735 -54.275  -8.150  1.00 27.61           C  
ATOM   1856  HD2 ARG B  27      26.530 -55.179  -7.577  1.00 27.61           H  
ATOM   1857  HD3 ARG B  27      25.847 -53.644  -8.135  1.00 27.61           H  
ATOM   1858  NE  ARG B  27      27.058 -54.618  -9.552  1.00 27.61           N  
ATOM   1859  HE  ARG B  27      27.830 -54.121  -9.971  1.00 27.61           H  
ATOM   1860  NH1 ARG B  27      25.462 -56.245  -9.860  1.00 27.61           N  
ATOM   1861 HH11 ARG B  27      25.033 -56.954 -10.437  1.00 27.61           H  
ATOM   1862 HH12 ARG B  27      25.170 -56.127  -8.900  1.00 27.61           H  
ATOM   1863  NH2 ARG B  27      26.828 -55.712 -11.539  1.00 27.61           N  
ATOM   1864 HH21 ARG B  27      26.384 -56.428 -12.096  1.00 27.61           H  
ATOM   1865 HH22 ARG B  27      27.617 -55.205 -11.913  1.00 27.61           H  
ATOM   1866  CZ  ARG B  27      26.449 -55.519 -10.306  1.00 27.61           C  
ATOM   1867  N   ASN B  28      28.936 -50.125  -4.117  1.00 26.41           N  
ATOM   1868  H   ASN B  28      29.881 -50.285  -4.437  1.00 26.41           H  
ATOM   1869  CA  ASN B  28      28.744 -49.017  -3.171  1.00 26.41           C  
ATOM   1870  HA  ASN B  28      28.154 -49.351  -2.318  1.00 26.41           H  
ATOM   1871  C   ASN B  28      28.055 -47.762  -3.755  1.00 26.41           C  
ATOM   1872  CB  ASN B  28      30.170 -48.662  -2.696  1.00 26.41           C  
ATOM   1873  HB2 ASN B  28      30.607 -49.531  -2.204  1.00 26.41           H  
ATOM   1874  HB3 ASN B  28      30.797 -48.407  -3.550  1.00 26.41           H  
ATOM   1875  O   ASN B  28      27.461 -46.984  -3.026  1.00 26.41           O  
ATOM   1876  CG  ASN B  28      30.223 -47.511  -1.705  1.00 26.41           C  
ATOM   1877  ND2 ASN B  28      30.412 -46.288  -2.147  1.00 26.41           N  
ATOM   1878 HD21 ASN B  28      30.314 -45.576  -1.438  1.00 26.41           H  
ATOM   1879 HD22 ASN B  28      30.323 -46.064  -3.127  1.00 26.41           H  
ATOM   1880  OD1 ASN B  28      30.114 -47.702  -0.512  1.00 26.41           O  
ATOM   1881  N   GLY B  29      28.232 -47.527  -5.057  1.00 26.36           N  
ATOM   1882  H   GLY B  29      28.609 -48.306  -5.578  1.00 26.36           H  
ATOM   1883  CA  GLY B  29      28.460 -46.201  -5.650  1.00 26.36           C  
ATOM   1884  HA2 GLY B  29      28.484 -46.328  -6.733  1.00 26.36           H  
ATOM   1885  HA3 GLY B  29      29.459 -45.878  -5.357  1.00 26.36           H  
ATOM   1886  C   GLY B  29      27.524 -45.019  -5.349  1.00 26.36           C  
ATOM   1887  O   GLY B  29      27.849 -44.178  -4.517  1.00 26.36           O  
ATOM   1888  N   LEU B  30      26.554 -44.801  -6.242  1.00 30.38           N  
ATOM   1889  H   LEU B  30      26.191 -45.589  -6.760  1.00 30.38           H  
ATOM   1890  CA  LEU B  30      26.265 -43.466  -6.787  1.00 30.38           C  
ATOM   1891  HA  LEU B  30      26.902 -42.728  -6.299  1.00 30.38           H  
ATOM   1892  C   LEU B  30      24.817 -42.997  -6.618  1.00 30.38           C  
ATOM   1893  CB  LEU B  30      26.554 -43.470  -8.304  1.00 30.38           C  
ATOM   1894  HB2 LEU B  30      25.907 -44.217  -8.765  1.00 30.38           H  
ATOM   1895  HB3 LEU B  30      26.270 -42.498  -8.707  1.00 30.38           H  
ATOM   1896  O   LEU B  30      23.899 -43.807  -6.540  1.00 30.38           O  
ATOM   1897  CG  LEU B  30      27.991 -43.716  -8.774  1.00 30.38           C  
ATOM   1898  HG  LEU B  30      28.345 -44.678  -8.404  1.00 30.38           H  
ATOM   1899  CD1 LEU B  30      28.002 -43.743 -10.305  1.00 30.38           C  
ATOM   1900 HD11 LEU B  30      27.348 -44.537 -10.666  1.00 30.38           H  
ATOM   1901 HD12 LEU B  30      29.014 -43.934 -10.661  1.00 30.38           H  
ATOM   1902 HD13 LEU B  30      27.659 -42.788 -10.701  1.00 30.38           H  
ATOM   1903  CD2 LEU B  30      28.935 -42.611  -8.303  1.00 30.38           C  
ATOM   1904 HD21 LEU B  30      29.936 -42.788  -8.698  1.00 30.38           H  
ATOM   1905 HD22 LEU B  30      28.582 -41.638  -8.647  1.00 30.38           H  
ATOM   1906 HD23 LEU B  30      28.992 -42.609  -7.215  1.00 30.38           H  
ATOM   1907  N   VAL B  31      24.651 -41.676  -6.755  1.00 32.27           N  
ATOM   1908  H   VAL B  31      25.492 -41.119  -6.697  1.00 32.27           H  
ATOM   1909  CA  VAL B  31      23.453 -40.962  -7.238  1.00 32.27           C  
ATOM   1910  HA  VAL B  31      23.459 -40.021  -6.688  1.00 32.27           H  
ATOM   1911  C   VAL B  31      22.104 -41.574  -6.845  1.00 32.27           C  
ATOM   1912  CB  VAL B  31      23.531 -40.537  -8.726  1.00 32.27           C  
ATOM   1913  HB  VAL B  31      22.681 -39.884  -8.925  1.00 32.27           H  
ATOM   1914  O   VAL B  31      21.181 -41.701  -7.650  1.00 32.27           O  
ATOM   1915  CG1 VAL B  31      24.792 -39.698  -8.989  1.00 32.27           C  
ATOM   1916 HG11 VAL B  31      24.829 -38.864  -8.288  1.00 32.27           H  
ATOM   1917 HG12 VAL B  31      24.755 -39.294 -10.001  1.00 32.27           H  
ATOM   1918 HG13 VAL B  31      25.693 -40.301  -8.882  1.00 32.27           H  
ATOM   1919  CG2 VAL B  31      23.478 -41.679  -9.751  1.00 32.27           C  
ATOM   1920 HG21 VAL B  31      23.585 -41.277 -10.758  1.00 32.27           H  
ATOM   1921 HG22 VAL B  31      22.515 -42.187  -9.693  1.00 32.27           H  
ATOM   1922 HG23 VAL B  31      24.263 -42.411  -9.563  1.00 32.27           H  
ATOM   1923  N   ASN B  32      21.918 -41.736  -5.538  1.00 31.05           N  
ATOM   1924  H   ASN B  32      22.743 -41.788  -4.957  1.00 31.05           H  
ATOM   1925  CA  ASN B  32      20.777 -41.085  -4.905  1.00 31.05           C  
ATOM   1926  HA  ASN B  32      19.858 -41.544  -5.268  1.00 31.05           H  
ATOM   1927  C   ASN B  32      20.766 -39.606  -5.332  1.00 31.05           C  
ATOM   1928  CB  ASN B  32      20.835 -41.260  -3.371  1.00 31.05           C  
ATOM   1929  HB2 ASN B  32      20.655 -42.306  -3.124  1.00 31.05           H  
ATOM   1930  HB3 ASN B  32      20.042 -40.667  -2.916  1.00 31.05           H  
ATOM   1931  O   ASN B  32      21.271 -38.731  -4.638  1.00 31.05           O  
ATOM   1932  CG  ASN B  32      22.165 -40.867  -2.733  1.00 31.05           C  
ATOM   1933  ND2 ASN B  32      22.187 -40.011  -1.743  1.00 31.05           N  
ATOM   1934 HD21 ASN B  32      23.103 -39.751  -1.406  1.00 31.05           H  
ATOM   1935 HD22 ASN B  32      21.479 -39.298  -1.644  1.00 31.05           H  
ATOM   1936  OD1 ASN B  32      23.218 -41.363  -3.107  1.00 31.05           O  
ATOM   1937  N   SER B  33      20.228 -39.324  -6.521  1.00 31.52           N  
ATOM   1938  H   SER B  33      19.979 -40.090  -7.130  1.00 31.52           H  
ATOM   1939  CA  SER B  33      19.797 -37.982  -6.873  1.00 31.52           C  
ATOM   1940  HA  SER B  33      20.597 -37.270  -6.674  1.00 31.52           H  
ATOM   1941  C   SER B  33      18.634 -37.668  -5.952  1.00 31.52           C  
ATOM   1942  CB  SER B  33      19.393 -37.872  -8.347  1.00 31.52           C  
ATOM   1943  HB2 SER B  33      18.680 -38.659  -8.596  1.00 31.52           H  
ATOM   1944  HB3 SER B  33      18.922 -36.904  -8.519  1.00 31.52           H  
ATOM   1945  O   SER B  33      17.479 -37.940  -6.274  1.00 31.52           O  
ATOM   1946  OG  SER B  33      20.535 -37.983  -9.175  1.00 31.52           O  
ATOM   1947  HG  SER B  33      21.163 -37.306  -8.914  1.00 31.52           H  
ATOM   1948  N   GLU B  34      18.964 -37.128  -4.782  1.00 34.81           N  
ATOM   1949  H   GLU B  34      19.937 -37.130  -4.509  1.00 34.81           H  
ATOM   1950  CA  GLU B  34      18.050 -36.356  -3.964  1.00 34.81           C  
ATOM   1951  HA  GLU B  34      17.194 -36.968  -3.678  1.00 34.81           H  
ATOM   1952  C   GLU B  34      17.557 -35.216  -4.846  1.00 34.81           C  
ATOM   1953  CB  GLU B  34      18.760 -35.879  -2.687  1.00 34.81           C  
ATOM   1954  HB2 GLU B  34      18.184 -35.076  -2.228  1.00 34.81           H  
ATOM   1955  HB3 GLU B  34      19.748 -35.497  -2.944  1.00 34.81           H  
ATOM   1956  O   GLU B  34      18.164 -34.149  -4.942  1.00 34.81           O  
ATOM   1957  CG  GLU B  34      18.871 -37.032  -1.678  1.00 34.81           C  
ATOM   1958  HG2 GLU B  34      17.998 -37.015  -1.025  1.00 34.81           H  
ATOM   1959  HG3 GLU B  34      18.851 -37.987  -2.203  1.00 34.81           H  
ATOM   1960  CD  GLU B  34      20.162 -36.970  -0.859  1.00 34.81           C  
ATOM   1961  OE1 GLU B  34      20.101 -36.568   0.321  1.00 34.81           O  
ATOM   1962  OE2 GLU B  34      21.194 -37.416  -1.411  1.00 34.81           O  
ATOM   1963  N   VAL B  35      16.454 -35.487  -5.549  1.00 34.62           N  
ATOM   1964  H   VAL B  35      16.134 -36.445  -5.565  1.00 34.62           H  
ATOM   1965  CA  VAL B  35      15.631 -34.468  -6.174  1.00 34.62           C  
ATOM   1966  HA  VAL B  35      16.278 -33.793  -6.735  1.00 34.62           H  
ATOM   1967  C   VAL B  35      15.027 -33.704  -5.009  1.00 34.62           C  
ATOM   1968  CB  VAL B  35      14.569 -35.034  -7.142  1.00 34.62           C  
ATOM   1969  HB  VAL B  35      13.776 -35.530  -6.584  1.00 34.62           H  
ATOM   1970  O   VAL B  35      13.907 -33.964  -4.571  1.00 34.62           O  
ATOM   1971  CG1 VAL B  35      13.967 -33.890  -7.971  1.00 34.62           C  
ATOM   1972 HG11 VAL B  35      13.203 -34.280  -8.644  1.00 34.62           H  
ATOM   1973 HG12 VAL B  35      13.494 -33.163  -7.311  1.00 34.62           H  
ATOM   1974 HG13 VAL B  35      14.742 -33.392  -8.553  1.00 34.62           H  
ATOM   1975  CG2 VAL B  35      15.151 -36.057  -8.126  1.00 34.62           C  
ATOM   1976 HG21 VAL B  35      14.391 -36.353  -8.849  1.00 34.62           H  
ATOM   1977 HG22 VAL B  35      16.003 -35.626  -8.652  1.00 34.62           H  
ATOM   1978 HG23 VAL B  35      15.473 -36.950  -7.590  1.00 34.62           H  
ATOM   1979  N   HIS B  36      15.834 -32.790  -4.472  1.00 32.46           N  
ATOM   1980  H   HIS B  36      16.797 -32.789  -4.774  1.00 32.46           H  
ATOM   1981  CA  HIS B  36      15.382 -31.669  -3.686  1.00 32.46           C  
ATOM   1982  HA  HIS B  36      14.885 -32.020  -2.782  1.00 32.46           H  
ATOM   1983  C   HIS B  36      14.363 -30.949  -4.563  1.00 32.46           C  
ATOM   1984  CB  HIS B  36      16.575 -30.777  -3.293  1.00 32.46           C  
ATOM   1985  HB2 HIS B  36      16.246 -29.739  -3.263  1.00 32.46           H  
ATOM   1986  HB3 HIS B  36      17.360 -30.839  -4.046  1.00 32.46           H  
ATOM   1987  O   HIS B  36      14.695 -30.072  -5.360  1.00 32.46           O  
ATOM   1988  CG  HIS B  36      17.148 -31.101  -1.937  1.00 32.46           C  
ATOM   1989  CD2 HIS B  36      18.058 -32.077  -1.632  1.00 32.46           C  
ATOM   1990  HD2 HIS B  36      18.502 -32.773  -2.328  1.00 32.46           H  
ATOM   1991  ND1 HIS B  36      16.872 -30.425  -0.770  1.00 32.46           N  
ATOM   1992  HD1 HIS B  36      16.322 -29.580  -0.695  1.00 32.46           H  
ATOM   1993  CE1 HIS B  36      17.592 -30.984   0.216  1.00 32.46           C  
ATOM   1994  HE1 HIS B  36      17.612 -30.648   1.242  1.00 32.46           H  
ATOM   1995  NE2 HIS B  36      18.327 -31.998  -0.260  1.00 32.46           N  
ATOM   1996  N   ASN B  37      13.099 -31.341  -4.408  1.00 31.31           N  
ATOM   1997  H   ASN B  37      12.935 -32.195  -3.894  1.00 31.31           H  
ATOM   1998  CA  ASN B  37      11.974 -30.481  -4.702  1.00 31.31           C  
ATOM   1999  HA  ASN B  37      12.104 -30.037  -5.689  1.00 31.31           H  
ATOM   2000  C   ASN B  37      12.038 -29.340  -3.687  1.00 31.31           C  
ATOM   2001  CB  ASN B  37      10.652 -31.271  -4.692  1.00 31.31           C  
ATOM   2002  HB2 ASN B  37       9.822 -30.572  -4.589  1.00 31.31           H  
ATOM   2003  HB3 ASN B  37      10.632 -31.949  -3.838  1.00 31.31           H  
ATOM   2004  O   ASN B  37      11.239 -29.246  -2.758  1.00 31.31           O  
ATOM   2005  CG  ASN B  37      10.411 -32.033  -5.984  1.00 31.31           C  
ATOM   2006  ND2 ASN B  37       9.808 -33.196  -5.911  1.00 31.31           N  
ATOM   2007 HD21 ASN B  37       9.662 -33.667  -6.793  1.00 31.31           H  
ATOM   2008 HD22 ASN B  37       9.526 -33.567  -5.015  1.00 31.31           H  
ATOM   2009  OD1 ASN B  37      10.740 -31.608  -7.077  1.00 31.31           O  
ATOM   2010  N   GLU B  38      12.992 -28.438  -3.916  1.00 33.71           N  
ATOM   2011  H   GLU B  38      13.676 -28.665  -4.624  1.00 33.71           H  
ATOM   2012  CA  GLU B  38      12.898 -27.040  -3.544  1.00 33.71           C  
ATOM   2013  HA  GLU B  38      12.592 -26.985  -2.500  1.00 33.71           H  
ATOM   2014  C   GLU B  38      11.782 -26.379  -4.374  1.00 33.71           C  
ATOM   2015  CB  GLU B  38      14.256 -26.326  -3.669  1.00 33.71           C  
ATOM   2016  HB2 GLU B  38      14.091 -25.250  -3.624  1.00 33.71           H  
ATOM   2017  HB3 GLU B  38      14.711 -26.567  -4.630  1.00 33.71           H  
ATOM   2018  O   GLU B  38      11.935 -25.312  -4.963  1.00 33.71           O  
ATOM   2019  CG  GLU B  38      15.215 -26.682  -2.528  1.00 33.71           C  
ATOM   2020  HG2 GLU B  38      15.440 -27.748  -2.555  1.00 33.71           H  
ATOM   2021  HG3 GLU B  38      14.729 -26.470  -1.575  1.00 33.71           H  
ATOM   2022  CD  GLU B  38      16.503 -25.859  -2.649  1.00 33.71           C  
ATOM   2023  OE1 GLU B  38      16.533 -24.749  -2.070  1.00 33.71           O  
ATOM   2024  OE2 GLU B  38      17.433 -26.340  -3.333  1.00 33.71           O  
ATOM   2025  N   ASP B  39      10.566 -26.904  -4.210  1.00 35.68           N  
ATOM   2026  H   ASP B  39      10.516 -27.799  -3.746  1.00 35.68           H  
ATOM   2027  CA  ASP B  39       9.384 -26.066  -4.051  1.00 35.68           C  
ATOM   2028  HA  ASP B  39       9.441 -25.270  -4.794  1.00 35.68           H  
ATOM   2029  C   ASP B  39       9.426 -25.345  -2.678  1.00 35.68           C  
ATOM   2030  CB  ASP B  39       8.102 -26.858  -4.362  1.00 35.68           C  
ATOM   2031  HB2 ASP B  39       7.240 -26.294  -4.008  1.00 35.68           H  
ATOM   2032  HB3 ASP B  39       8.125 -27.812  -3.833  1.00 35.68           H  
ATOM   2033  O   ASP B  39       8.408 -25.040  -2.067  1.00 35.68           O  
ATOM   2034  CG  ASP B  39       7.914 -27.081  -5.872  1.00 35.68           C  
ATOM   2035  OD1 ASP B  39       8.038 -26.086  -6.636  1.00 35.68           O  
ATOM   2036  OD2 ASP B  39       7.599 -28.229  -6.254  1.00 35.68           O  
ATOM   2037  N   GLY B  40      10.634 -24.908  -2.275  1.00 33.88           N  
ATOM   2038  H   GLY B  40      11.415 -25.204  -2.843  1.00 33.88           H  
ATOM   2039  CA  GLY B  40      10.924 -23.749  -1.428  1.00 33.88           C  
ATOM   2040  HA2 GLY B  40      12.003 -23.662  -1.296  1.00 33.88           H  
ATOM   2041  HA3 GLY B  40      10.462 -23.893  -0.451  1.00 33.88           H  
ATOM   2042  C   GLY B  40      10.405 -22.436  -2.029  1.00 33.88           C  
ATOM   2043  O   GLY B  40      10.553 -21.375  -1.439  1.00 33.88           O  
ATOM   2044  N   ARG B  41       9.639 -22.534  -3.123  1.00 33.41           N  
ATOM   2045  H   ARG B  41       9.675 -23.429  -3.589  1.00 33.41           H  
ATOM   2046  CA  ARG B  41       8.425 -21.744  -3.356  1.00 33.41           C  
ATOM   2047  HA  ARG B  41       8.713 -20.694  -3.320  1.00 33.41           H  
ATOM   2048  C   ARG B  41       7.334 -21.919  -2.278  1.00 33.41           C  
ATOM   2049  CB  ARG B  41       7.820 -22.036  -4.731  1.00 33.41           C  
ATOM   2050  HB2 ARG B  41       7.309 -22.998  -4.684  1.00 33.41           H  
ATOM   2051  HB3 ARG B  41       7.078 -21.267  -4.947  1.00 33.41           H  
ATOM   2052  O   ARG B  41       6.200 -21.512  -2.524  1.00 33.41           O  
ATOM   2053  CG  ARG B  41       8.822 -22.088  -5.882  1.00 33.41           C  
ATOM   2054  HG2 ARG B  41       9.458 -22.965  -5.760  1.00 33.41           H  
ATOM   2055  HG3 ARG B  41       9.441 -21.190  -5.898  1.00 33.41           H  
ATOM   2056  CD  ARG B  41       8.020 -22.202  -7.180  1.00 33.41           C  
ATOM   2057  HD2 ARG B  41       7.819 -21.204  -7.570  1.00 33.41           H  
ATOM   2058  HD3 ARG B  41       7.073 -22.699  -6.970  1.00 33.41           H  
ATOM   2059  NE  ARG B  41       8.736 -23.012  -8.167  1.00 33.41           N  
ATOM   2060  HE  ARG B  41       9.487 -23.583  -7.807  1.00 33.41           H  
ATOM   2061  NH1 ARG B  41       7.211 -22.801  -9.868  1.00 33.41           N  
ATOM   2062 HH11 ARG B  41       6.669 -22.199  -9.265  1.00 33.41           H  
ATOM   2063 HH12 ARG B  41       6.853 -23.130 -10.754  1.00 33.41           H  
ATOM   2064  NH2 ARG B  41       8.940 -24.205 -10.076  1.00 33.41           N  
ATOM   2065 HH21 ARG B  41       8.548 -24.557 -10.937  1.00 33.41           H  
ATOM   2066 HH22 ARG B  41       9.657 -24.743  -9.610  1.00 33.41           H  
ATOM   2067  CZ  ARG B  41       8.295 -23.329  -9.365  1.00 33.41           C  
ATOM   2068  N   ASN B  42       7.694 -22.270  -1.042  1.00 33.94           N  
ATOM   2069  H   ASN B  42       8.561 -22.777  -0.935  1.00 33.94           H  
ATOM   2070  CA  ASN B  42       7.333 -21.384   0.063  1.00 33.94           C  
ATOM   2071  HA  ASN B  42       6.249 -21.272   0.047  1.00 33.94           H  
ATOM   2072  C   ASN B  42       7.930 -19.980  -0.172  1.00 33.94           C  
ATOM   2073  CB  ASN B  42       7.718 -21.975   1.432  1.00 33.94           C  
ATOM   2074  HB2 ASN B  42       8.797 -21.914   1.579  1.00 33.94           H  
ATOM   2075  HB3 ASN B  42       7.410 -23.019   1.485  1.00 33.94           H  
ATOM   2076  O   ASN B  42       8.743 -19.470   0.594  1.00 33.94           O  
ATOM   2077  CG  ASN B  42       6.989 -21.220   2.539  1.00 33.94           C  
ATOM   2078  ND2 ASN B  42       7.659 -20.800   3.583  1.00 33.94           N  
ATOM   2079 HD21 ASN B  42       8.669 -20.768   3.565  1.00 33.94           H  
ATOM   2080 HD22 ASN B  42       7.178 -20.132   4.168  1.00 33.94           H  
ATOM   2081  OD1 ASN B  42       5.793 -20.998   2.450  1.00 33.94           O  
ATOM   2082  N   GLY B  43       7.464 -19.319  -1.238  1.00 33.87           N  
ATOM   2083  H   GLY B  43       6.791 -19.818  -1.802  1.00 33.87           H  
ATOM   2084  CA  GLY B  43       7.253 -17.901  -1.137  1.00 33.87           C  
ATOM   2085  HA2 GLY B  43       6.824 -17.501  -2.056  1.00 33.87           H  
ATOM   2086  HA3 GLY B  43       8.179 -17.383  -0.885  1.00 33.87           H  
ATOM   2087  C   GLY B  43       6.251 -17.789  -0.013  1.00 33.87           C  
ATOM   2088  O   GLY B  43       5.081 -18.110  -0.224  1.00 33.87           O  
ATOM   2089  N   ASP B  44       6.746 -17.412   1.165  1.00 31.53           N  
ATOM   2090  H   ASP B  44       7.748 -17.430   1.292  1.00 31.53           H  
ATOM   2091  CA  ASP B  44       5.938 -16.961   2.279  1.00 31.53           C  
ATOM   2092  HA  ASP B  44       5.266 -17.760   2.594  1.00 31.53           H  
ATOM   2093  C   ASP B  44       5.112 -15.786   1.752  1.00 31.53           C  
ATOM   2094  CB  ASP B  44       6.815 -16.552   3.479  1.00 31.53           C  
ATOM   2095  HB2 ASP B  44       6.210 -15.956   4.161  1.00 31.53           H  
ATOM   2096  HB3 ASP B  44       7.636 -15.924   3.132  1.00 31.53           H  
ATOM   2097  O   ASP B  44       5.469 -14.611   1.900  1.00 31.53           O  
ATOM   2098  CG  ASP B  44       7.361 -17.740   4.272  1.00 31.53           C  
ATOM   2099  OD1 ASP B  44       6.533 -18.508   4.808  1.00 31.53           O  
ATOM   2100  OD2 ASP B  44       8.600 -17.862   4.367  1.00 31.53           O  
ATOM   2101  N   VAL B  45       3.975 -16.122   1.128  1.00 37.93           N  
ATOM   2102  H   VAL B  45       3.883 -17.100   0.893  1.00 37.93           H  
ATOM   2103  CA  VAL B  45       2.770 -15.310   1.099  1.00 37.93           C  
ATOM   2104  HA  VAL B  45       2.997 -14.327   0.686  1.00 37.93           H  
ATOM   2105  C   VAL B  45       2.438 -15.199   2.563  1.00 37.93           C  
ATOM   2106  CB  VAL B  45       1.606 -15.956   0.320  1.00 37.93           C  
ATOM   2107  HB  VAL B  45       1.245 -16.848   0.833  1.00 37.93           H  
ATOM   2108  O   VAL B  45       1.734 -16.040   3.124  1.00 37.93           O  
ATOM   2109  CG1 VAL B  45       0.457 -14.944   0.200  1.00 37.93           C  
ATOM   2110 HG11 VAL B  45      -0.370 -15.395  -0.348  1.00 37.93           H  
ATOM   2111 HG12 VAL B  45       0.794 -14.049  -0.324  1.00 37.93           H  
ATOM   2112 HG13 VAL B  45       0.100 -14.671   1.193  1.00 37.93           H  
ATOM   2113  CG2 VAL B  45       2.008 -16.386  -1.092  1.00 37.93           C  
ATOM   2114 HG21 VAL B  45       1.141 -16.783  -1.621  1.00 37.93           H  
ATOM   2115 HG22 VAL B  45       2.418 -15.537  -1.640  1.00 37.93           H  
ATOM   2116 HG23 VAL B  45       2.760 -17.173  -1.040  1.00 37.93           H  
ATOM   2117  N   SER B  46       3.125 -14.254   3.200  1.00 33.99           N  
ATOM   2118  H   SER B  46       3.780 -13.705   2.663  1.00 33.99           H  
ATOM   2119  CA  SER B  46       3.305 -14.284   4.633  1.00 33.99           C  
ATOM   2120  HA  SER B  46       3.804 -15.215   4.902  1.00 33.99           H  
ATOM   2121  C   SER B  46       1.902 -14.288   5.186  1.00 33.99           C  
ATOM   2122  CB  SER B  46       4.146 -13.103   5.150  1.00 33.99           C  
ATOM   2123  HB2 SER B  46       3.494 -12.356   5.602  1.00 33.99           H  
ATOM   2124  HB3 SER B  46       4.823 -13.465   5.924  1.00 33.99           H  
ATOM   2125  O   SER B  46       1.032 -13.570   4.685  1.00 33.99           O  
ATOM   2126  OG  SER B  46       4.899 -12.484   4.119  1.00 33.99           O  
ATOM   2127  HG  SER B  46       5.440 -13.149   3.686  1.00 33.99           H  
ATOM   2128  N   GLN B  47       1.649 -15.106   6.189  1.00 32.49           N  
ATOM   2129  H   GLN B  47       2.348 -15.774   6.481  1.00 32.49           H  
ATOM   2130  CA  GLN B  47       0.426 -14.975   6.953  1.00 32.49           C  
ATOM   2131  HA  GLN B  47      -0.409 -14.815   6.270  1.00 32.49           H  
ATOM   2132  C   GLN B  47       0.538 -13.717   7.827  1.00 32.49           C  
ATOM   2133  CB  GLN B  47       0.136 -16.276   7.710  1.00 32.49           C  
ATOM   2134  HB2 GLN B  47      -0.111 -17.061   6.995  1.00 32.49           H  
ATOM   2135  HB3 GLN B  47      -0.743 -16.115   8.333  1.00 32.49           H  
ATOM   2136  O   GLN B  47       0.473 -13.808   9.056  1.00 32.49           O  
ATOM   2137  CG  GLN B  47       1.329 -16.747   8.562  1.00 32.49           C  
ATOM   2138  HG2 GLN B  47       1.972 -15.909   8.831  1.00 32.49           H  
ATOM   2139  HG3 GLN B  47       1.924 -17.461   7.993  1.00 32.49           H  
ATOM   2140  CD  GLN B  47       0.863 -17.395   9.851  1.00 32.49           C  
ATOM   2141  NE2 GLN B  47       0.299 -16.625  10.755  1.00 32.49           N  
ATOM   2142 HE21 GLN B  47       0.208 -15.636  10.574  1.00 32.49           H  
ATOM   2143 HE22 GLN B  47       0.010 -17.079  11.610  1.00 32.49           H  
ATOM   2144  OE1 GLN B  47       0.992 -18.584  10.068  1.00 32.49           O  
ATOM   2145  N   PHE B  48       0.695 -12.529   7.203  1.00 36.50           N  
ATOM   2146  H   PHE B  48       0.693 -12.532   6.193  1.00 36.50           H  
ATOM   2147  CA  PHE B  48       0.241 -11.320   7.873  1.00 36.50           C  
ATOM   2148  HA  PHE B  48       0.865 -11.206   8.760  1.00 36.50           H  
ATOM   2149  C   PHE B  48      -1.209 -11.652   8.269  1.00 36.50           C  
ATOM   2150  CB  PHE B  48       0.267  -9.972   7.101  1.00 36.50           C  
ATOM   2151  HB2 PHE B  48      -0.677  -9.870   6.566  1.00 36.50           H  
ATOM   2152  HB3 PHE B  48       0.202  -9.205   7.873  1.00 36.50           H  
ATOM   2153  O   PHE B  48      -1.943 -12.282   7.491  1.00 36.50           O  
ATOM   2154  CG  PHE B  48       1.369  -9.530   6.134  1.00 36.50           C  
ATOM   2155  CD1 PHE B  48       1.783  -8.182   6.147  1.00 36.50           C  
ATOM   2156  HD1 PHE B  48       1.412  -7.511   6.907  1.00 36.50           H  
ATOM   2157  CD2 PHE B  48       1.839 -10.351   5.094  1.00 36.50           C  
ATOM   2158  HD2 PHE B  48       1.490 -11.370   5.020  1.00 36.50           H  
ATOM   2159  CE1 PHE B  48       2.652  -7.685   5.159  1.00 36.50           C  
ATOM   2160  HE1 PHE B  48       2.965  -6.651   5.194  1.00 36.50           H  
ATOM   2161  CE2 PHE B  48       2.703  -9.862   4.097  1.00 36.50           C  
ATOM   2162  HE2 PHE B  48       3.055 -10.521   3.318  1.00 36.50           H  
ATOM   2163  CZ  PHE B  48       3.110  -8.520   4.127  1.00 36.50           C  
ATOM   2164  HZ  PHE B  48       3.781  -8.136   3.373  1.00 36.50           H  
ATOM   2165  N   PRO B  49      -1.596 -11.369   9.513  1.00 34.47           N  
ATOM   2166  CA  PRO B  49      -2.929 -11.702   9.953  1.00 34.47           C  
ATOM   2167  HA  PRO B  49      -3.071 -12.782   9.913  1.00 34.47           H  
ATOM   2168  C   PRO B  49      -3.931 -11.023   9.021  1.00 34.47           C  
ATOM   2169  CB  PRO B  49      -3.009 -11.228  11.409  1.00 34.47           C  
ATOM   2170  HB2 PRO B  49      -3.967 -10.760  11.635  1.00 34.47           H  
ATOM   2171  HB3 PRO B  49      -2.846 -12.081  12.068  1.00 34.47           H  
ATOM   2172  O   PRO B  49      -3.798  -9.831   8.734  1.00 34.47           O  
ATOM   2173  CG  PRO B  49      -1.845 -10.242  11.566  1.00 34.47           C  
ATOM   2174  HG2 PRO B  49      -2.159  -9.236  11.290  1.00 34.47           H  
ATOM   2175  HG3 PRO B  49      -1.444 -10.248  12.580  1.00 34.47           H  
ATOM   2176  CD  PRO B  49      -0.820 -10.725  10.554  1.00 34.47           C  
ATOM   2177  HD2 PRO B  49      -0.251  -9.877  10.172  1.00 34.47           H  
ATOM   2178  HD3 PRO B  49      -0.155 -11.456  11.014  1.00 34.47           H  
ATOM   2179  N   TYR B  50      -4.967 -11.766   8.621  1.00 34.30           N  
ATOM   2180  H   TYR B  50      -4.957 -12.755   8.827  1.00 34.30           H  
ATOM   2181  CA  TYR B  50      -6.247 -11.166   8.257  1.00 34.30           C  
ATOM   2182  HA  TYR B  50      -6.082 -10.399   7.500  1.00 34.30           H  
ATOM   2183  C   TYR B  50      -6.772 -10.480   9.522  1.00 34.30           C  
ATOM   2184  CB  TYR B  50      -7.222 -12.218   7.687  1.00 34.30           C  
ATOM   2185  HB2 TYR B  50      -8.192 -12.135   8.176  1.00 34.30           H  
ATOM   2186  HB3 TYR B  50      -6.856 -13.221   7.906  1.00 34.30           H  
ATOM   2187  O   TYR B  50      -7.605 -11.008  10.256  1.00 34.30           O  
ATOM   2188  CG  TYR B  50      -7.476 -12.098   6.197  1.00 34.30           C  
ATOM   2189  CD1 TYR B  50      -8.588 -11.368   5.727  1.00 34.30           C  
ATOM   2190  HD1 TYR B  50      -9.245 -10.875   6.428  1.00 34.30           H  
ATOM   2191  CD2 TYR B  50      -6.623 -12.744   5.285  1.00 34.30           C  
ATOM   2192  HD2 TYR B  50      -5.760 -13.284   5.647  1.00 34.30           H  
ATOM   2193  CE1 TYR B  50      -8.857 -11.303   4.345  1.00 34.30           C  
ATOM   2194  HE1 TYR B  50      -9.714 -10.759   3.976  1.00 34.30           H  
ATOM   2195  CE2 TYR B  50      -6.891 -12.688   3.904  1.00 34.30           C  
ATOM   2196  HE2 TYR B  50      -6.231 -13.189   3.212  1.00 34.30           H  
ATOM   2197  OH  TYR B  50      -8.281 -11.935   2.102  1.00 34.30           O  
ATOM   2198  HH  TYR B  50      -7.632 -12.450   1.616  1.00 34.30           H  
ATOM   2199  CZ  TYR B  50      -8.014 -11.972   3.434  1.00 34.30           C  
ATOM   2200  N   VAL B  51      -6.210  -9.312   9.830  1.00 41.96           N  
ATOM   2201  H   VAL B  51      -5.448  -8.989   9.251  1.00 41.96           H  
ATOM   2202  CA  VAL B  51      -6.785  -8.408  10.804  1.00 41.96           C  
ATOM   2203  HA  VAL B  51      -7.024  -8.958  11.714  1.00 41.96           H  
ATOM   2204  C   VAL B  51      -8.060  -7.948  10.136  1.00 41.96           C  
ATOM   2205  CB  VAL B  51      -5.866  -7.231  11.162  1.00 41.96           C  
ATOM   2206  HB  VAL B  51      -5.736  -6.598  10.284  1.00 41.96           H  
ATOM   2207  O   VAL B  51      -8.031  -7.198   9.157  1.00 41.96           O  
ATOM   2208  CG1 VAL B  51      -6.489  -6.419  12.305  1.00 41.96           C  
ATOM   2209 HG11 VAL B  51      -5.816  -5.613  12.598  1.00 41.96           H  
ATOM   2210 HG12 VAL B  51      -7.434  -5.985  11.978  1.00 41.96           H  
ATOM   2211 HG13 VAL B  51      -6.668  -7.061  13.167  1.00 41.96           H  
ATOM   2212  CG2 VAL B  51      -4.480  -7.689  11.615  1.00 41.96           C  
ATOM   2213 HG21 VAL B  51      -4.566  -8.407  12.430  1.00 41.96           H  
ATOM   2214 HG22 VAL B  51      -3.890  -6.832  11.941  1.00 41.96           H  
ATOM   2215 HG23 VAL B  51      -3.973  -8.146  10.765  1.00 41.96           H  
ATOM   2216  N   GLU B  52      -9.179  -8.482  10.613  1.00 40.68           N  
ATOM   2217  H   GLU B  52      -9.123  -9.206  11.314  1.00 40.68           H  
ATOM   2218  CA  GLU B  52     -10.489  -8.050  10.172  1.00 40.68           C  
ATOM   2219  HA  GLU B  52     -10.517  -8.089   9.083  1.00 40.68           H  
ATOM   2220  C   GLU B  52     -10.657  -6.599  10.611  1.00 40.68           C  
ATOM   2221  CB  GLU B  52     -11.585  -8.982  10.691  1.00 40.68           C  
ATOM   2222  HB2 GLU B  52     -11.636  -8.928  11.779  1.00 40.68           H  
ATOM   2223  HB3 GLU B  52     -11.350 -10.004  10.393  1.00 40.68           H  
ATOM   2224  O   GLU B  52     -11.035  -6.277  11.738  1.00 40.68           O  
ATOM   2225  CG  GLU B  52     -12.929  -8.571  10.070  1.00 40.68           C  
ATOM   2226  HG2 GLU B  52     -12.815  -8.550   8.986  1.00 40.68           H  
ATOM   2227  HG3 GLU B  52     -13.183  -7.563  10.395  1.00 40.68           H  
ATOM   2228  CD  GLU B  52     -14.084  -9.510  10.435  1.00 40.68           C  
ATOM   2229  OE1 GLU B  52     -15.111  -9.422   9.725  1.00 40.68           O  
ATOM   2230  OE2 GLU B  52     -13.952 -10.271  11.419  1.00 40.68           O  
ATOM   2231  N   PHE B  53     -10.285  -5.707   9.701  1.00 46.30           N  
ATOM   2232  H   PHE B  53      -9.781  -6.059   8.900  1.00 46.30           H  
ATOM   2233  CA  PHE B  53     -10.374  -4.278   9.877  1.00 46.30           C  
ATOM   2234  HA  PHE B  53     -10.012  -4.031  10.876  1.00 46.30           H  
ATOM   2235  C   PHE B  53     -11.831  -3.859   9.831  1.00 46.30           C  
ATOM   2236  CB  PHE B  53      -9.496  -3.589   8.830  1.00 46.30           C  
ATOM   2237  HB2 PHE B  53      -9.798  -2.547   8.726  1.00 46.30           H  
ATOM   2238  HB3 PHE B  53      -9.661  -4.074   7.867  1.00 46.30           H  
ATOM   2239  O   PHE B  53     -12.344  -3.388   8.811  1.00 46.30           O  
ATOM   2240  CG  PHE B  53      -8.027  -3.631   9.180  1.00 46.30           C  
ATOM   2241  CD1 PHE B  53      -7.607  -3.216  10.456  1.00 46.30           C  
ATOM   2242  HD1 PHE B  53      -8.304  -2.790  11.162  1.00 46.30           H  
ATOM   2243  CD2 PHE B  53      -7.099  -4.196   8.288  1.00 46.30           C  
ATOM   2244  HD2 PHE B  53      -7.411  -4.544   7.314  1.00 46.30           H  
ATOM   2245  CE1 PHE B  53      -6.296  -3.469  10.866  1.00 46.30           C  
ATOM   2246  HE1 PHE B  53      -6.034  -3.273  11.895  1.00 46.30           H  
ATOM   2247  CE2 PHE B  53      -5.765  -4.380   8.678  1.00 46.30           C  
ATOM   2248  HE2 PHE B  53      -5.068  -4.841   7.994  1.00 46.30           H  
ATOM   2249  CZ  PHE B  53      -5.369  -4.044   9.981  1.00 46.30           C  
ATOM   2250  HZ  PHE B  53      -4.366  -4.272  10.311  1.00 46.30           H  
ATOM   2251  N   THR B  54     -12.487  -4.004  10.979  1.00 49.13           N  
ATOM   2252  H   THR B  54     -12.030  -4.512  11.723  1.00 49.13           H  
ATOM   2253  CA  THR B  54     -13.781  -3.394  11.239  1.00 49.13           C  
ATOM   2254  HA  THR B  54     -14.507  -3.863  10.575  1.00 49.13           H  
ATOM   2255  C   THR B  54     -13.677  -1.904  10.888  1.00 49.13           C  
ATOM   2256  CB  THR B  54     -14.250  -3.627  12.687  1.00 49.13           C  
ATOM   2257  HB  THR B  54     -15.265  -3.242  12.786  1.00 49.13           H  
ATOM   2258  O   THR B  54     -12.686  -1.223  11.176  1.00 49.13           O  
ATOM   2259  CG2 THR B  54     -14.253  -5.104  13.082  1.00 49.13           C  
ATOM   2260 HG21 THR B  54     -14.796  -5.686  12.338  1.00 49.13           H  
ATOM   2261 HG22 THR B  54     -14.743  -5.229  14.048  1.00 49.13           H  
ATOM   2262 HG23 THR B  54     -13.236  -5.489  13.149  1.00 49.13           H  
ATOM   2263  OG1 THR B  54     -13.424  -2.930  13.581  1.00 49.13           O  
ATOM   2264  HG1 THR B  54     -13.313  -3.455  14.377  1.00 49.13           H  
ATOM   2265  N   GLY B  55     -14.673  -1.383  10.165  1.00 55.43           N  
ATOM   2266  H   GLY B  55     -15.427  -1.995   9.890  1.00 55.43           H  
ATOM   2267  CA  GLY B  55     -14.563  -0.066   9.517  1.00 55.43           C  
ATOM   2268  HA2 GLY B  55     -15.463   0.108   8.928  1.00 55.43           H  
ATOM   2269  HA3 GLY B  55     -13.706  -0.071   8.843  1.00 55.43           H  
ATOM   2270  C   GLY B  55     -14.401   1.117  10.483  1.00 55.43           C  
ATOM   2271  O   GLY B  55     -14.030   2.211  10.064  1.00 55.43           O  
ATOM   2272  N   ARG B  56     -14.682   0.903  11.775  1.00 61.37           N  
ATOM   2273  H   ARG B  56     -14.880  -0.050  12.044  1.00 61.37           H  
ATOM   2274  CA  ARG B  56     -14.550   1.898  12.846  1.00 61.37           C  
ATOM   2275  HA  ARG B  56     -15.004   2.840  12.536  1.00 61.37           H  
ATOM   2276  C   ARG B  56     -13.090   2.212  13.147  1.00 61.37           C  
ATOM   2277  CB  ARG B  56     -15.240   1.382  14.120  1.00 61.37           C  
ATOM   2278  HB2 ARG B  56     -14.991   2.034  14.958  1.00 61.37           H  
ATOM   2279  HB3 ARG B  56     -14.842   0.395  14.355  1.00 61.37           H  
ATOM   2280  O   ARG B  56     -12.741   3.387  13.178  1.00 61.37           O  
ATOM   2281  CG  ARG B  56     -16.769   1.276  14.004  1.00 61.37           C  
ATOM   2282  HG2 ARG B  56     -17.041   0.817  13.054  1.00 61.37           H  
ATOM   2283  HG3 ARG B  56     -17.116   0.621  14.803  1.00 61.37           H  
ATOM   2284  CD  ARG B  56     -17.469   2.637  14.143  1.00 61.37           C  
ATOM   2285  HD2 ARG B  56     -17.224   3.071  15.113  1.00 61.37           H  
ATOM   2286  HD3 ARG B  56     -17.089   3.308  13.373  1.00 61.37           H  
ATOM   2287  NE  ARG B  56     -18.936   2.520  13.993  1.00 61.37           N  
ATOM   2288  HE  ARG B  56     -19.323   2.854  13.122  1.00 61.37           H  
ATOM   2289  NH1 ARG B  56     -19.419   1.587  16.042  1.00 61.37           N  
ATOM   2290 HH11 ARG B  56     -18.439   1.625  16.285  1.00 61.37           H  
ATOM   2291 HH12 ARG B  56     -20.084   1.205  16.700  1.00 61.37           H  
ATOM   2292  NH2 ARG B  56     -21.065   1.962  14.587  1.00 61.37           N  
ATOM   2293 HH21 ARG B  56     -21.407   2.293  13.696  1.00 61.37           H  
ATOM   2294 HH22 ARG B  56     -21.714   1.581  15.260  1.00 61.37           H  
ATOM   2295  CZ  ARG B  56     -19.794   2.027  14.873  1.00 61.37           C  
ATOM   2296  N   ASP B  57     -12.243   1.195  13.260  1.00 63.16           N  
ATOM   2297  H   ASP B  57     -12.619   0.259  13.208  1.00 63.16           H  
ATOM   2298  CA  ASP B  57     -10.878   1.314  13.795  1.00 63.16           C  
ATOM   2299  HA  ASP B  57     -10.744   2.321  14.190  1.00 63.16           H  
ATOM   2300  C   ASP B  57      -9.805   1.142  12.716  1.00 63.16           C  
ATOM   2301  CB  ASP B  57     -10.726   0.366  14.990  1.00 63.16           C  
ATOM   2302  HB2 ASP B  57      -9.752   0.513  15.456  1.00 63.16           H  
ATOM   2303  HB3 ASP B  57     -10.805  -0.667  14.651  1.00 63.16           H  
ATOM   2304  O   ASP B  57      -8.638   0.870  12.995  1.00 63.16           O  
ATOM   2305  CG  ASP B  57     -11.825   0.677  16.008  1.00 63.16           C  
ATOM   2306  OD1 ASP B  57     -11.863   1.843  16.460  1.00 63.16           O  
ATOM   2307  OD2 ASP B  57     -12.702  -0.192  16.205  1.00 63.16           O  
ATOM   2308  N   SER B  58     -10.199   1.337  11.458  1.00 73.13           N  
ATOM   2309  H   SER B  58     -11.169   1.565  11.294  1.00 73.13           H  
ATOM   2310  CA  SER B  58      -9.333   1.210  10.294  1.00 73.13           C  
ATOM   2311  HA  SER B  58      -8.299   1.168  10.636  1.00 73.13           H  
ATOM   2312  C   SER B  58      -9.432   2.402   9.348  1.00 73.13           C  
ATOM   2313  CB  SER B  58      -9.614  -0.107   9.574  1.00 73.13           C  
ATOM   2314  HB2 SER B  58      -8.972  -0.171   8.695  1.00 73.13           H  
ATOM   2315  HB3 SER B  58      -9.362  -0.924  10.250  1.00 73.13           H  
ATOM   2316  O   SER B  58     -10.470   3.059   9.228  1.00 73.13           O  
ATOM   2317  OG  SER B  58     -10.968  -0.244   9.173  1.00 73.13           O  
ATOM   2318  HG  SER B  58     -11.449  -0.631   9.908  1.00 73.13           H  
ATOM   2319  N   VAL B  59      -8.328   2.670   8.656  1.00 73.90           N  
ATOM   2320  H   VAL B  59      -7.523   2.082   8.819  1.00 73.90           H  
ATOM   2321  CA  VAL B  59      -8.283   3.534   7.475  1.00 73.90           C  
ATOM   2322  HA  VAL B  59      -9.223   4.081   7.402  1.00 73.90           H  
ATOM   2323  C   VAL B  59      -8.180   2.663   6.228  1.00 73.90           C  
ATOM   2324  CB  VAL B  59      -7.159   4.590   7.547  1.00 73.90           C  
ATOM   2325  HB  VAL B  59      -7.230   5.211   6.654  1.00 73.90           H  
ATOM   2326  O   VAL B  59      -7.645   1.551   6.268  1.00 73.90           O  
ATOM   2327  CG1 VAL B  59      -7.346   5.503   8.760  1.00 73.90           C  
ATOM   2328 HG11 VAL B  59      -6.632   6.326   8.713  1.00 73.90           H  
ATOM   2329 HG12 VAL B  59      -8.357   5.910   8.771  1.00 73.90           H  
ATOM   2330 HG13 VAL B  59      -7.153   4.942   9.674  1.00 73.90           H  
ATOM   2331  CG2 VAL B  59      -5.747   4.000   7.596  1.00 73.90           C  
ATOM   2332 HG21 VAL B  59      -5.020   4.809   7.666  1.00 73.90           H  
ATOM   2333 HG22 VAL B  59      -5.632   3.344   8.460  1.00 73.90           H  
ATOM   2334 HG23 VAL B  59      -5.554   3.449   6.676  1.00 73.90           H  
ATOM   2335  N   THR B  60      -8.677   3.164   5.098  1.00 75.23           N  
ATOM   2336  H   THR B  60      -9.076   4.092   5.098  1.00 75.23           H  
ATOM   2337  CA  THR B  60      -8.315   2.620   3.785  1.00 75.23           C  
ATOM   2338  HA  THR B  60      -8.666   1.592   3.693  1.00 75.23           H  
ATOM   2339  C   THR B  60      -6.801   2.643   3.664  1.00 75.23           C  
ATOM   2340  CB  THR B  60      -8.909   3.464   2.650  1.00 75.23           C  
ATOM   2341  HB  THR B  60      -8.412   3.223   1.710  1.00 75.23           H  
ATOM   2342  O   THR B  60      -6.177   3.675   3.908  1.00 75.23           O  
ATOM   2343  CG2 THR B  60     -10.406   3.204   2.505  1.00 75.23           C  
ATOM   2344 HG21 THR B  60     -10.574   2.156   2.259  1.00 75.23           H  
ATOM   2345 HG22 THR B  60     -10.794   3.818   1.692  1.00 75.23           H  
ATOM   2346 HG23 THR B  60     -10.928   3.459   3.427  1.00 75.23           H  
ATOM   2347  OG1 THR B  60      -8.741   4.835   2.940  1.00 75.23           O  
ATOM   2348  HG1 THR B  60      -7.800   5.025   2.922  1.00 75.23           H  
ATOM   2349  N   CYS B  61      -6.198   1.516   3.297  1.00 70.07           N  
ATOM   2350  H   CYS B  61      -6.756   0.709   3.058  1.00 70.07           H  
ATOM   2351  CA  CYS B  61      -4.770   1.462   3.056  1.00 70.07           C  
ATOM   2352  HA  CYS B  61      -4.242   1.750   3.965  1.00 70.07           H  
ATOM   2353  C   CYS B  61      -4.449   2.465   1.942  1.00 70.07           C  
ATOM   2354  CB  CYS B  61      -4.426   0.017   2.681  1.00 70.07           C  
ATOM   2355  HB2 CYS B  61      -4.673  -0.649   3.507  1.00 70.07           H  
ATOM   2356  HB3 CYS B  61      -5.021  -0.270   1.814  1.00 70.07           H  
ATOM   2357  O   CYS B  61      -4.893   2.232   0.819  1.00 70.07           O  
ATOM   2358  SG  CYS B  61      -2.675  -0.127   2.275  1.00 70.07           S  
ATOM   2359  HG  CYS B  61      -2.210   0.092   3.509  1.00 70.07           H  
ATOM   2360  N   PRO B  62      -3.677   3.544   2.194  1.00 70.03           N  
ATOM   2361  CA  PRO B  62      -3.412   4.584   1.197  1.00 70.03           C  
ATOM   2362  HA  PRO B  62      -4.347   4.962   0.782  1.00 70.03           H  
ATOM   2363  C   PRO B  62      -2.551   4.049   0.052  1.00 70.03           C  
ATOM   2364  CB  PRO B  62      -2.693   5.698   1.964  1.00 70.03           C  
ATOM   2365  HB2 PRO B  62      -2.036   6.289   1.326  1.00 70.03           H  
ATOM   2366  HB3 PRO B  62      -3.429   6.342   2.446  1.00 70.03           H  
ATOM   2367  O   PRO B  62      -2.277   4.753  -0.911  1.00 70.03           O  
ATOM   2368  CG  PRO B  62      -1.915   4.927   3.028  1.00 70.03           C  
ATOM   2369  HG2 PRO B  62      -1.000   4.520   2.597  1.00 70.03           H  
ATOM   2370  HG3 PRO B  62      -1.688   5.547   3.896  1.00 70.03           H  
ATOM   2371  CD  PRO B  62      -2.871   3.788   3.382  1.00 70.03           C  
ATOM   2372  HD2 PRO B  62      -2.293   2.902   3.644  1.00 70.03           H  
ATOM   2373  HD3 PRO B  62      -3.516   4.092   4.207  1.00 70.03           H  
ATOM   2374  N   THR B  63      -2.109   2.797   0.185  1.00 69.77           N  
ATOM   2375  H   THR B  63      -2.356   2.306   1.033  1.00 69.77           H  
ATOM   2376  CA  THR B  63      -1.312   2.098  -0.788  1.00 69.77           C  
ATOM   2377  HA  THR B  63      -0.797   2.911  -1.301  1.00 69.77           H  
ATOM   2378  C   THR B  63      -2.200   1.466  -1.849  1.00 69.77           C  
ATOM   2379  CB  THR B  63      -0.280   1.219  -0.060  1.00 69.77           C  
ATOM   2380  HB  THR B  63      -0.757   0.729   0.789  1.00 69.77           H  
ATOM   2381  O   THR B  63      -2.492   2.094  -2.854  1.00 69.77           O  
ATOM   2382  CG2 THR B  63       0.472   0.155  -0.850  1.00 69.77           C  
ATOM   2383 HG21 THR B  63       0.762  -0.666  -0.195  1.00 69.77           H  
ATOM   2384 HG22 THR B  63       1.389   0.580  -1.260  1.00 69.77           H  
ATOM   2385 HG23 THR B  63      -0.145  -0.262  -1.646  1.00 69.77           H  
ATOM   2386  OG1 THR B  63       0.662   2.144   0.411  1.00 69.77           O  
ATOM   2387  HG1 THR B  63       1.026   1.856   1.252  1.00 69.77           H  
ATOM   2388  N   CYS B  64      -2.771   0.289  -1.631  1.00 72.23           N  
ATOM   2389  H   CYS B  64      -2.548  -0.225  -0.791  1.00 72.23           H  
ATOM   2390  CA  CYS B  64      -3.757  -0.268  -2.572  1.00 72.23           C  
ATOM   2391  HA  CYS B  64      -3.345  -0.239  -3.581  1.00 72.23           H  
ATOM   2392  C   CYS B  64      -5.103   0.491  -2.628  1.00 72.23           C  
ATOM   2393  CB  CYS B  64      -3.970  -1.720  -2.189  1.00 72.23           C  
ATOM   2394  HB2 CYS B  64      -3.021  -2.245  -2.303  1.00 72.23           H  
ATOM   2395  HB3 CYS B  64      -4.694  -2.182  -2.860  1.00 72.23           H  
ATOM   2396  O   CYS B  64      -6.064  -0.006  -3.211  1.00 72.23           O  
ATOM   2397  SG  CYS B  64      -4.573  -1.776  -0.483  1.00 72.23           S  
ATOM   2398  HG  CYS B  64      -4.558  -0.462  -0.242  1.00 72.23           H  
ATOM   2399  N   GLN B  65      -5.208   1.633  -1.945  1.00 74.14           N  
ATOM   2400  H   GLN B  65      -4.360   1.999  -1.537  1.00 74.14           H  
ATOM   2401  CA  GLN B  65      -6.385   2.497  -1.799  1.00 74.14           C  
ATOM   2402  HA  GLN B  65      -6.075   3.304  -1.135  1.00 74.14           H  
ATOM   2403  C   GLN B  65      -7.609   1.883  -1.091  1.00 74.14           C  
ATOM   2404  CB  GLN B  65      -6.660   3.174  -3.154  1.00 74.14           C  
ATOM   2405  HB2 GLN B  65      -5.900   2.870  -3.873  1.00 74.14           H  
ATOM   2406  HB3 GLN B  65      -6.502   4.242  -3.007  1.00 74.14           H  
ATOM   2407  O   GLN B  65      -8.591   2.573  -0.846  1.00 74.14           O  
ATOM   2408  CG  GLN B  65      -8.031   2.913  -3.817  1.00 74.14           C  
ATOM   2409  HG2 GLN B  65      -7.881   2.794  -4.890  1.00 74.14           H  
ATOM   2410  HG3 GLN B  65      -8.440   1.956  -3.495  1.00 74.14           H  
ATOM   2411  CD  GLN B  65      -9.094   4.004  -3.606  1.00 74.14           C  
ATOM   2412  NE2 GLN B  65      -8.777   5.200  -3.147  1.00 74.14           N  
ATOM   2413 HE21 GLN B  65      -7.822   5.444  -2.928  1.00 74.14           H  
ATOM   2414 HE22 GLN B  65      -9.520   5.883  -3.100  1.00 74.14           H  
ATOM   2415  OE1 GLN B  65     -10.256   3.794  -3.891  1.00 74.14           O  
ATOM   2416  N   GLY B  66      -7.579   0.593  -0.758  1.00 75.14           N  
ATOM   2417  H   GLY B  66      -6.732   0.084  -0.966  1.00 75.14           H  
ATOM   2418  CA  GLY B  66      -8.775  -0.167  -0.383  1.00 75.14           C  
ATOM   2419  HA2 GLY B  66      -9.663   0.383  -0.696  1.00 75.14           H  
ATOM   2420  HA3 GLY B  66      -8.835  -0.286   0.699  1.00 75.14           H  
ATOM   2421  C   GLY B  66      -8.858  -1.536  -1.054  1.00 75.14           C  
ATOM   2422  O   GLY B  66      -9.470  -2.442  -0.505  1.00 75.14           O  
ATOM   2423  N   THR B  67      -8.209  -1.717  -2.207  1.00 73.08           N  
ATOM   2424  H   THR B  67      -7.721  -0.931  -2.612  1.00 73.08           H  
ATOM   2425  CA  THR B  67      -8.349  -2.931  -3.039  1.00 73.08           C  
ATOM   2426  HA  THR B  67      -9.404  -3.201  -3.085  1.00 73.08           H  
ATOM   2427  C   THR B  67      -7.600  -4.156  -2.500  1.00 73.08           C  
ATOM   2428  CB  THR B  67      -7.869  -2.672  -4.476  1.00 73.08           C  
ATOM   2429  HB  THR B  67      -8.055  -3.566  -5.071  1.00 73.08           H  
ATOM   2430  O   THR B  67      -7.759  -5.260  -3.016  1.00 73.08           O  
ATOM   2431  CG2 THR B  67      -8.542  -1.484  -5.163  1.00 73.08           C  
ATOM   2432 HG21 THR B  67      -8.193  -1.421  -6.194  1.00 73.08           H  
ATOM   2433 HG22 THR B  67      -8.318  -0.548  -4.653  1.00 73.08           H  
ATOM   2434 HG23 THR B  67      -9.621  -1.635  -5.175  1.00 73.08           H  
ATOM   2435  OG1 THR B  67      -6.487  -2.420  -4.456  1.00 73.08           O  
ATOM   2436  HG1 THR B  67      -6.373  -1.476  -4.322  1.00 73.08           H  
ATOM   2437  N   GLY B  68      -6.708  -3.972  -1.520  1.00 74.92           N  
ATOM   2438  H   GLY B  68      -6.619  -3.040  -1.143  1.00 74.92           H  
ATOM   2439  CA  GLY B  68      -5.834  -5.027  -0.991  1.00 74.92           C  
ATOM   2440  HA2 GLY B  68      -5.348  -4.684  -0.078  1.00 74.92           H  
ATOM   2441  HA3 GLY B  68      -6.465  -5.885  -0.757  1.00 74.92           H  
ATOM   2442  C   GLY B  68      -4.754  -5.511  -1.962  1.00 74.92           C  
ATOM   2443  O   GLY B  68      -3.886  -6.303  -1.592  1.00 74.92           O  
ATOM   2444  N   ARG B  69      -4.773  -5.038  -3.206  1.00 76.42           N  
ATOM   2445  H   ARG B  69      -5.481  -4.356  -3.438  1.00 76.42           H  
ATOM   2446  CA  ARG B  69      -3.981  -5.556  -4.316  1.00 76.42           C  
ATOM   2447  HA  ARG B  69      -3.187  -6.203  -3.945  1.00 76.42           H  
ATOM   2448  C   ARG B  69      -3.299  -4.424  -5.069  1.00 76.42           C  
ATOM   2449  CB  ARG B  69      -4.897  -6.385  -5.227  1.00 76.42           C  
ATOM   2450  HB2 ARG B  69      -5.793  -5.803  -5.441  1.00 76.42           H  
ATOM   2451  HB3 ARG B  69      -4.382  -6.599  -6.163  1.00 76.42           H  
ATOM   2452  O   ARG B  69      -3.561  -3.246  -4.850  1.00 76.42           O  
ATOM   2453  CG  ARG B  69      -5.318  -7.715  -4.592  1.00 76.42           C  
ATOM   2454  HG2 ARG B  69      -4.437  -8.336  -4.429  1.00 76.42           H  
ATOM   2455  HG3 ARG B  69      -5.805  -7.528  -3.635  1.00 76.42           H  
ATOM   2456  CD  ARG B  69      -6.307  -8.447  -5.505  1.00 76.42           C  
ATOM   2457  HD2 ARG B  69      -7.148  -7.786  -5.713  1.00 76.42           H  
ATOM   2458  HD3 ARG B  69      -5.832  -8.683  -6.458  1.00 76.42           H  
ATOM   2459  NE  ARG B  69      -6.824  -9.662  -4.851  1.00 76.42           N  
ATOM   2460  HE  ARG B  69      -7.636  -9.529  -4.265  1.00 76.42           H  
ATOM   2461  NH1 ARG B  69      -5.323 -11.171  -5.718  1.00 76.42           N  
ATOM   2462 HH11 ARG B  69      -4.939 -12.104  -5.768  1.00 76.42           H  
ATOM   2463 HH12 ARG B  69      -4.956 -10.445  -6.317  1.00 76.42           H  
ATOM   2464  NH2 ARG B  69      -6.868 -11.846  -4.242  1.00 76.42           N  
ATOM   2465 HH21 ARG B  69      -7.652 -11.648  -3.637  1.00 76.42           H  
ATOM   2466 HH22 ARG B  69      -6.494 -12.783  -4.294  1.00 76.42           H  
ATOM   2467  CZ  ARG B  69      -6.336 -10.884  -4.944  1.00 76.42           C  
ATOM   2468  N   ILE B  70      -2.338  -4.814  -5.887  1.00 74.96           N  
ATOM   2469  H   ILE B  70      -2.155  -5.805  -5.954  1.00 74.96           H  
ATOM   2470  CA  ILE B  70      -1.455  -3.938  -6.650  1.00 74.96           C  
ATOM   2471  HA  ILE B  70      -1.928  -2.968  -6.802  1.00 74.96           H  
ATOM   2472  C   ILE B  70      -1.232  -4.611  -8.004  1.00 74.96           C  
ATOM   2473  CB  ILE B  70      -0.149  -3.770  -5.847  1.00 74.96           C  
ATOM   2474  HB  ILE B  70       0.190  -4.751  -5.514  1.00 74.96           H  
ATOM   2475  O   ILE B  70      -1.084  -5.836  -8.007  1.00 74.96           O  
ATOM   2476  CG1 ILE B  70      -0.439  -2.909  -4.601  1.00 74.96           C  
ATOM   2477 HG12 ILE B  70      -1.123  -3.448  -3.945  1.00 74.96           H  
ATOM   2478 HG13 ILE B  70      -0.906  -1.969  -4.894  1.00 74.96           H  
ATOM   2479  CG2 ILE B  70       0.964  -3.166  -6.702  1.00 74.96           C  
ATOM   2480 HG21 ILE B  70       0.605  -2.217  -7.100  1.00 74.96           H  
ATOM   2481 HG22 ILE B  70       1.868  -3.000  -6.115  1.00 74.96           H  
ATOM   2482 HG23 ILE B  70       1.233  -3.838  -7.517  1.00 74.96           H  
ATOM   2483  CD1 ILE B  70       0.794  -2.604  -3.772  1.00 74.96           C  
ATOM   2484 HD11 ILE B  70       1.377  -1.829  -4.271  1.00 74.96           H  
ATOM   2485 HD12 ILE B  70       1.400  -3.503  -3.658  1.00 74.96           H  
ATOM   2486 HD13 ILE B  70       0.478  -2.242  -2.794  1.00 74.96           H  
ATOM   2487  N   PRO B  71      -1.192  -3.896  -9.144  1.00 71.45           N  
ATOM   2488  CA  PRO B  71      -0.955  -4.553 -10.420  1.00 71.45           C  
ATOM   2489  HA  PRO B  71      -1.640  -5.393 -10.532  1.00 71.45           H  
ATOM   2490  C   PRO B  71       0.484  -5.060 -10.479  1.00 71.45           C  
ATOM   2491  CB  PRO B  71      -1.244  -3.533 -11.520  1.00 71.45           C  
ATOM   2492  HB2 PRO B  71      -0.450  -3.524 -12.267  1.00 71.45           H  
ATOM   2493  HB3 PRO B  71      -2.189  -3.770 -12.010  1.00 71.45           H  
ATOM   2494  O   PRO B  71       1.412  -4.394 -10.002  1.00 71.45           O  
ATOM   2495  CG  PRO B  71      -1.332  -2.180 -10.811  1.00 71.45           C  
ATOM   2496  HG2 PRO B  71      -0.522  -1.548 -11.173  1.00 71.45           H  
ATOM   2497  HG3 PRO B  71      -2.279  -1.682 -11.018  1.00 71.45           H  
ATOM   2498  CD  PRO B  71      -1.161  -2.450  -9.313  1.00 71.45           C  
ATOM   2499  HD2 PRO B  71      -1.934  -1.949  -8.730  1.00 71.45           H  
ATOM   2500  HD3 PRO B  71      -0.186  -2.065  -9.013  1.00 71.45           H  
ATOM   2501  N   ARG B  72       0.683  -6.226 -11.100  1.00 67.54           N  
ATOM   2502  H   ARG B  72      -0.113  -6.688 -11.516  1.00 67.54           H  
ATOM   2503  CA  ARG B  72       2.024  -6.775 -11.310  1.00 67.54           C  
ATOM   2504  HA  ARG B  72       2.464  -6.931 -10.325  1.00 67.54           H  
ATOM   2505  C   ARG B  72       2.912  -5.775 -12.043  1.00 67.54           C  
ATOM   2506  CB  ARG B  72       2.008  -8.109 -12.063  1.00 67.54           C  
ATOM   2507  HB2 ARG B  72       1.275  -8.072 -12.868  1.00 67.54           H  
ATOM   2508  HB3 ARG B  72       2.991  -8.273 -12.504  1.00 67.54           H  
ATOM   2509  O   ARG B  72       2.462  -5.052 -12.929  1.00 67.54           O  
ATOM   2510  CG  ARG B  72       1.717  -9.286 -11.132  1.00 67.54           C  
ATOM   2511  HG2 ARG B  72       2.414  -9.274 -10.294  1.00 67.54           H  
ATOM   2512  HG3 ARG B  72       0.698  -9.192 -10.756  1.00 67.54           H  
ATOM   2513  CD  ARG B  72       1.889 -10.609 -11.889  1.00 67.54           C  
ATOM   2514  HD2 ARG B  72       2.917 -10.959 -11.794  1.00 67.54           H  
ATOM   2515  HD3 ARG B  72       1.689 -10.441 -12.947  1.00 67.54           H  
ATOM   2516  NE  ARG B  72       0.939 -11.623 -11.416  1.00 67.54           N  
ATOM   2517  HE  ARG B  72       0.115 -11.762 -11.983  1.00 67.54           H  
ATOM   2518  NH1 ARG B  72       1.956 -12.276  -9.460  1.00 67.54           N  
ATOM   2519 HH11 ARG B  72       1.933 -12.812  -8.605  1.00 67.54           H  
ATOM   2520 HH12 ARG B  72       2.745 -11.684  -9.680  1.00 67.54           H  
ATOM   2521  NH2 ARG B  72      -0.097 -13.005  -9.977  1.00 67.54           N  
ATOM   2522 HH21 ARG B  72      -0.892 -12.923 -10.595  1.00 67.54           H  
ATOM   2523 HH22 ARG B  72      -0.228 -13.344  -9.035  1.00 67.54           H  
ATOM   2524  CZ  ARG B  72       0.948 -12.299 -10.287  1.00 67.54           C  
ATOM   2525  N   GLY B  73       4.178  -5.706 -11.648  1.00 61.71           N  
ATOM   2526  H   GLY B  73       4.451  -6.323 -10.897  1.00 61.71           H  
ATOM   2527  CA  GLY B  73       5.166  -4.782 -12.214  1.00 61.71           C  
ATOM   2528  HA2 GLY B  73       5.118  -4.841 -13.302  1.00 61.71           H  
ATOM   2529  HA3 GLY B  73       6.160  -5.098 -11.899  1.00 61.71           H  
ATOM   2530  C   GLY B  73       4.983  -3.309 -11.817  1.00 61.71           C  
ATOM   2531  O   GLY B  73       5.958  -2.553 -11.840  1.00 61.71           O  
ATOM   2532  N   GLN B  74       3.796  -2.889 -11.362  1.00 58.49           N  
ATOM   2533  H   GLN B  74       3.003  -3.514 -11.406  1.00 58.49           H  
ATOM   2534  CA  GLN B  74       3.696  -1.693 -10.525  1.00 58.49           C  
ATOM   2535  HA  GLN B  74       4.414  -0.959 -10.890  1.00 58.49           H  
ATOM   2536  C   GLN B  74       4.105  -1.987  -9.079  1.00 58.49           C  
ATOM   2537  CB  GLN B  74       2.323  -1.023 -10.596  1.00 58.49           C  
ATOM   2538  HB2 GLN B  74       2.313  -0.226  -9.853  1.00 58.49           H  
ATOM   2539  HB3 GLN B  74       1.550  -1.750 -10.347  1.00 58.49           H  
ATOM   2540  O   GLN B  74       4.521  -1.065  -8.402  1.00 58.49           O  
ATOM   2541  CG  GLN B  74       2.032  -0.374 -11.958  1.00 58.49           C  
ATOM   2542  HG2 GLN B  74       1.817  -1.150 -12.693  1.00 58.49           H  
ATOM   2543  HG3 GLN B  74       2.914   0.176 -12.285  1.00 58.49           H  
ATOM   2544  CD  GLN B  74       0.867   0.617 -11.916  1.00 58.49           C  
ATOM   2545  NE2 GLN B  74       0.592   1.307 -12.999  1.00 58.49           N  
ATOM   2546 HE21 GLN B  74      -0.176   1.958 -12.918  1.00 58.49           H  
ATOM   2547 HE22 GLN B  74       1.144   1.204 -13.839  1.00 58.49           H  
ATOM   2548  OE1 GLN B  74       0.180   0.804 -10.925  1.00 58.49           O  
ATOM   2549  N   GLU B  75       4.115  -3.239  -8.616  1.00 56.57           N  
ATOM   2550  H   GLU B  75       3.680  -3.956  -9.179  1.00 56.57           H  
ATOM   2551  CA  GLU B  75       4.663  -3.636  -7.302  1.00 56.57           C  
ATOM   2552  HA  GLU B  75       3.954  -3.342  -6.528  1.00 56.57           H  
ATOM   2553  C   GLU B  75       5.997  -2.955  -6.934  1.00 56.57           C  
ATOM   2554  CB  GLU B  75       4.780  -5.169  -7.268  1.00 56.57           C  
ATOM   2555  HB2 GLU B  75       3.804  -5.572  -7.539  1.00 56.57           H  
ATOM   2556  HB3 GLU B  75       5.006  -5.493  -6.252  1.00 56.57           H  
ATOM   2557  O   GLU B  75       6.123  -2.449  -5.827  1.00 56.57           O  
ATOM   2558  CG  GLU B  75       5.856  -5.721  -8.223  1.00 56.57           C  
ATOM   2559  HG2 GLU B  75       5.936  -5.079  -9.100  1.00 56.57           H  
ATOM   2560  HG3 GLU B  75       6.820  -5.704  -7.716  1.00 56.57           H  
ATOM   2561  CD  GLU B  75       5.540  -7.130  -8.728  1.00 56.57           C  
ATOM   2562  OE1 GLU B  75       6.415  -8.011  -8.632  1.00 56.57           O  
ATOM   2563  OE2 GLU B  75       4.450  -7.290  -9.321  1.00 56.57           O  
ATOM   2564  N   ASN B  76       6.932  -2.841  -7.888  1.00 51.16           N  
ATOM   2565  H   ASN B  76       6.743  -3.311  -8.762  1.00 51.16           H  
ATOM   2566  CA  ASN B  76       8.228  -2.164  -7.735  1.00 51.16           C  
ATOM   2567  HA  ASN B  76       8.576  -2.291  -6.710  1.00 51.16           H  
ATOM   2568  C   ASN B  76       8.173  -0.653  -8.017  1.00 51.16           C  
ATOM   2569  CB  ASN B  76       9.232  -2.820  -8.697  1.00 51.16           C  
ATOM   2570  HB2 ASN B  76       8.859  -2.745  -9.718  1.00 51.16           H  
ATOM   2571  HB3 ASN B  76      10.183  -2.290  -8.640  1.00 51.16           H  
ATOM   2572  O   ASN B  76       9.083   0.084  -7.647  1.00 51.16           O  
ATOM   2573  CG  ASN B  76       9.512  -4.271  -8.364  1.00 51.16           C  
ATOM   2574  ND2 ASN B  76       9.703  -5.109  -9.354  1.00 51.16           N  
ATOM   2575 HD21 ASN B  76       9.633  -4.818 -10.318  1.00 51.16           H  
ATOM   2576 HD22 ASN B  76       9.785  -6.078  -9.080  1.00 51.16           H  
ATOM   2577  OD1 ASN B  76       9.573  -4.669  -7.218  1.00 51.16           O  
ATOM   2578  N   GLN B  77       7.124  -0.175  -8.687  1.00 50.45           N  
ATOM   2579  H   GLN B  77       6.372  -0.820  -8.883  1.00 50.45           H  
ATOM   2580  CA  GLN B  77       6.800   1.254  -8.803  1.00 50.45           C  
ATOM   2581  HA  GLN B  77       7.736   1.809  -8.874  1.00 50.45           H  
ATOM   2582  C   GLN B  77       6.034   1.761  -7.580  1.00 50.45           C  
ATOM   2583  CB  GLN B  77       5.993   1.533 -10.069  1.00 50.45           C  
ATOM   2584  HB2 GLN B  77       5.074   0.948 -10.056  1.00 50.45           H  
ATOM   2585  HB3 GLN B  77       5.718   2.588 -10.098  1.00 50.45           H  
ATOM   2586  O   GLN B  77       5.622   2.916  -7.521  1.00 50.45           O  
ATOM   2587  CG  GLN B  77       6.802   1.221 -11.326  1.00 50.45           C  
ATOM   2588  HG2 GLN B  77       7.642   1.911 -11.406  1.00 50.45           H  
ATOM   2589  HG3 GLN B  77       7.189   0.203 -11.287  1.00 50.45           H  
ATOM   2590  CD  GLN B  77       5.923   1.367 -12.552  1.00 50.45           C  
ATOM   2591  NE2 GLN B  77       5.510   0.273 -13.153  1.00 50.45           N  
ATOM   2592 HE21 GLN B  77       4.958   0.403 -13.989  1.00 50.45           H  
ATOM   2593 HE22 GLN B  77       5.782  -0.638 -12.810  1.00 50.45           H  
ATOM   2594  OE1 GLN B  77       5.577   2.455 -12.975  1.00 50.45           O  
ATOM   2595  N   LEU B  78       5.859   0.896  -6.589  1.00 48.36           N  
ATOM   2596  H   LEU B  78       6.226  -0.039  -6.698  1.00 48.36           H  
ATOM   2597  CA  LEU B  78       5.115   1.128  -5.383  1.00 48.36           C  
ATOM   2598  HA  LEU B  78       5.020   2.200  -5.207  1.00 48.36           H  
ATOM   2599  C   LEU B  78       5.916   0.516  -4.199  1.00 48.36           C  
ATOM   2600  CB  LEU B  78       3.708   0.528  -5.641  1.00 48.36           C  
ATOM   2601  HB2 LEU B  78       3.829  -0.549  -5.760  1.00 48.36           H  
ATOM   2602  HB3 LEU B  78       3.104   0.698  -4.749  1.00 48.36           H  
ATOM   2603  O   LEU B  78       6.967  -0.096  -4.357  1.00 48.36           O  
ATOM   2604  CG  LEU B  78       2.914   1.053  -6.879  1.00 48.36           C  
ATOM   2605  HG  LEU B  78       3.550   1.018  -7.764  1.00 48.36           H  
ATOM   2606  CD1 LEU B  78       1.731   0.140  -7.192  1.00 48.36           C  
ATOM   2607 HD11 LEU B  78       2.128  -0.783  -7.615  1.00 48.36           H  
ATOM   2608 HD12 LEU B  78       1.169  -0.120  -6.294  1.00 48.36           H  
ATOM   2609 HD13 LEU B  78       1.073   0.603  -7.927  1.00 48.36           H  
ATOM   2610  CD2 LEU B  78       2.434   2.504  -6.832  1.00 48.36           C  
ATOM   2611 HD21 LEU B  78       1.589   2.651  -6.159  1.00 48.36           H  
ATOM   2612 HD22 LEU B  78       2.116   2.798  -7.832  1.00 48.36           H  
ATOM   2613 HD23 LEU B  78       3.255   3.159  -6.540  1.00 48.36           H  
ATOM   2614  N   VAL B  79       5.410   0.752  -2.996  1.00 46.45           N  
ATOM   2615  H   VAL B  79       4.591   1.342  -3.034  1.00 46.45           H  
ATOM   2616  CA  VAL B  79       5.556  -0.006  -1.730  1.00 46.45           C  
ATOM   2617  HA  VAL B  79       5.274   0.729  -0.976  1.00 46.45           H  
ATOM   2618  C   VAL B  79       6.924  -0.465  -1.214  1.00 46.45           C  
ATOM   2619  CB  VAL B  79       4.522  -1.148  -1.600  1.00 46.45           C  
ATOM   2620  HB  VAL B  79       4.977  -2.123  -1.777  1.00 46.45           H  
ATOM   2621  O   VAL B  79       7.042  -1.552  -0.647  1.00 46.45           O  
ATOM   2622  CG1 VAL B  79       3.876  -1.107  -0.215  1.00 46.45           C  
ATOM   2623 HG11 VAL B  79       4.637  -1.354   0.526  1.00 46.45           H  
ATOM   2624 HG12 VAL B  79       3.080  -1.846  -0.123  1.00 46.45           H  
ATOM   2625 HG13 VAL B  79       3.450  -0.121  -0.033  1.00 46.45           H  
ATOM   2626  CG2 VAL B  79       3.370  -1.037  -2.566  1.00 46.45           C  
ATOM   2627 HG21 VAL B  79       2.576  -1.711  -2.243  1.00 46.45           H  
ATOM   2628 HG22 VAL B  79       3.016  -0.007  -2.546  1.00 46.45           H  
ATOM   2629 HG23 VAL B  79       3.704  -1.332  -3.561  1.00 46.45           H  
ATOM   2630  N   ALA B  80       7.936   0.395  -1.195  1.00 47.41           N  
ATOM   2631  H   ALA B  80       7.893   1.239  -1.749  1.00 47.41           H  
ATOM   2632  CA  ALA B  80       8.913   0.262  -0.111  1.00 47.41           C  
ATOM   2633  HA  ALA B  80       9.322  -0.748  -0.127  1.00 47.41           H  
ATOM   2634  C   ALA B  80       8.244   0.497   1.248  1.00 47.41           C  
ATOM   2635  CB  ALA B  80      10.054   1.230  -0.328  1.00 47.41           C  
ATOM   2636  HB1 ALA B  80      10.562   0.918  -1.240  1.00 47.41           H  
ATOM   2637  HB2 ALA B  80       9.650   2.236  -0.436  1.00 47.41           H  
ATOM   2638  HB3 ALA B  80      10.750   1.190   0.510  1.00 47.41           H  
ATOM   2639  O   ALA B  80       7.512   1.476   1.388  1.00 47.41           O  
ATOM   2640  N   LEU B  81       8.538  -0.365   2.237  1.00 48.70           N  
ATOM   2641  H   LEU B  81       9.130  -1.150   2.008  1.00 48.70           H  
ATOM   2642  CA  LEU B  81       7.935  -0.354   3.577  1.00 48.70           C  
ATOM   2643  HA  LEU B  81       6.860  -0.266   3.421  1.00 48.70           H  
ATOM   2644  C   LEU B  81       8.286   0.900   4.411  1.00 48.70           C  
ATOM   2645  CB  LEU B  81       8.076  -1.705   4.314  1.00 48.70           C  
ATOM   2646  HB2 LEU B  81       9.135  -1.896   4.490  1.00 48.70           H  
ATOM   2647  HB3 LEU B  81       7.629  -1.569   5.299  1.00 48.70           H  
ATOM   2648  O   LEU B  81       9.096   0.867   5.333  1.00 48.70           O  
ATOM   2649  CG  LEU B  81       7.454  -2.984   3.676  1.00 48.70           C  
ATOM   2650  HG  LEU B  81       8.237  -3.447   3.075  1.00 48.70           H  
ATOM   2651  CD1 LEU B  81       7.062  -3.968   4.781  1.00 48.70           C  
ATOM   2652 HD11 LEU B  81       7.918  -4.159   5.428  1.00 48.70           H  
ATOM   2653 HD12 LEU B  81       6.245  -3.564   5.378  1.00 48.70           H  
ATOM   2654 HD13 LEU B  81       6.744  -4.915   4.344  1.00 48.70           H  
ATOM   2655  CD2 LEU B  81       6.224  -2.863   2.768  1.00 48.70           C  
ATOM   2656 HD21 LEU B  81       5.995  -3.847   2.358  1.00 48.70           H  
ATOM   2657 HD22 LEU B  81       6.454  -2.213   1.924  1.00 48.70           H  
ATOM   2658 HD23 LEU B  81       5.344  -2.519   3.310  1.00 48.70           H  
ATOM   2659  N   ILE B  82       7.666   2.024   4.041  1.00 52.51           N  
ATOM   2660  H   ILE B  82       7.108   1.955   3.202  1.00 52.51           H  
ATOM   2661  CA  ILE B  82       7.869   3.372   4.571  1.00 52.51           C  
ATOM   2662  HA  ILE B  82       8.773   3.389   5.181  1.00 52.51           H  
ATOM   2663  C   ILE B  82       6.638   3.786   5.395  1.00 52.51           C  
ATOM   2664  CB  ILE B  82       8.117   4.375   3.421  1.00 52.51           C  
ATOM   2665  HB  ILE B  82       7.239   4.381   2.776  1.00 52.51           H  
ATOM   2666  O   ILE B  82       5.636   4.155   4.772  1.00 52.51           O  
ATOM   2667  CG1 ILE B  82       9.321   3.975   2.531  1.00 52.51           C  
ATOM   2668 HG12 ILE B  82       9.079   4.212   1.495  1.00 52.51           H  
ATOM   2669 HG13 ILE B  82       9.482   2.897   2.559  1.00 52.51           H  
ATOM   2670  CG2 ILE B  82       8.282   5.786   4.024  1.00 52.51           C  
ATOM   2671 HG21 ILE B  82       8.600   6.501   3.265  1.00 52.51           H  
ATOM   2672 HG22 ILE B  82       9.015   5.765   4.831  1.00 52.51           H  
ATOM   2673 HG23 ILE B  82       7.334   6.136   4.433  1.00 52.51           H  
ATOM   2674  CD1 ILE B  82      10.647   4.637   2.891  1.00 52.51           C  
ATOM   2675 HD11 ILE B  82      10.786   4.535   3.967  1.00 52.51           H  
ATOM   2676 HD12 ILE B  82      11.466   4.115   2.396  1.00 52.51           H  
ATOM   2677 HD13 ILE B  82      10.654   5.688   2.600  1.00 52.51           H  
ATOM   2678  N   PRO B  83       6.699   3.760   6.742  1.00 49.53           N  
ATOM   2679  CA  PRO B  83       5.765   4.450   7.640  1.00 49.53           C  
ATOM   2680  HA  PRO B  83       4.964   3.766   7.918  1.00 49.53           H  
ATOM   2681  C   PRO B  83       5.146   5.736   7.059  1.00 49.53           C  
ATOM   2682  CB  PRO B  83       6.620   4.759   8.892  1.00 49.53           C  
ATOM   2683  HB2 PRO B  83       6.621   5.820   9.145  1.00 49.53           H  
ATOM   2684  HB3 PRO B  83       6.253   4.175   9.735  1.00 49.53           H  
ATOM   2685  O   PRO B  83       5.893   6.610   6.634  1.00 49.53           O  
ATOM   2686  CG  PRO B  83       8.037   4.282   8.600  1.00 49.53           C  
ATOM   2687  HG2 PRO B  83       8.630   5.081   8.155  1.00 49.53           H  
ATOM   2688  HG3 PRO B  83       8.524   3.880   9.488  1.00 49.53           H  
ATOM   2689  CD  PRO B  83       7.763   3.204   7.570  1.00 49.53           C  
ATOM   2690  HD2 PRO B  83       7.389   2.310   8.068  1.00 49.53           H  
ATOM   2691  HD3 PRO B  83       8.685   2.954   7.046  1.00 49.53           H  
ATOM   2692  N   TYR B  84       3.816   5.911   7.067  1.00 53.68           N  
ATOM   2693  H   TYR B  84       3.241   5.113   7.298  1.00 53.68           H  
ATOM   2694  CA  TYR B  84       3.153   7.099   6.493  1.00 53.68           C  
ATOM   2695  HA  TYR B  84       3.411   7.137   5.434  1.00 53.68           H  
ATOM   2696  C   TYR B  84       3.629   8.420   7.129  1.00 53.68           C  
ATOM   2697  CB  TYR B  84       1.625   6.950   6.562  1.00 53.68           C  
ATOM   2698  HB2 TYR B  84       1.312   6.918   7.605  1.00 53.68           H  
ATOM   2699  HB3 TYR B  84       1.349   6.000   6.104  1.00 53.68           H  
ATOM   2700  O   TYR B  84       3.706   9.449   6.457  1.00 53.68           O  
ATOM   2701  CG  TYR B  84       0.837   8.055   5.881  1.00 53.68           C  
ATOM   2702  CD1 TYR B  84       0.356   9.144   6.635  1.00 53.68           C  
ATOM   2703  HD1 TYR B  84       0.551   9.191   7.696  1.00 53.68           H  
ATOM   2704  CD2 TYR B  84       0.561   7.979   4.501  1.00 53.68           C  
ATOM   2705  HD2 TYR B  84       0.920   7.138   3.928  1.00 53.68           H  
ATOM   2706  CE1 TYR B  84      -0.394  10.161   6.014  1.00 53.68           C  
ATOM   2707  HE1 TYR B  84      -0.770  10.985   6.602  1.00 53.68           H  
ATOM   2708  CE2 TYR B  84      -0.188   8.995   3.876  1.00 53.68           C  
ATOM   2709  HE2 TYR B  84      -0.413   8.947   2.820  1.00 53.68           H  
ATOM   2710  OH  TYR B  84      -1.394  11.059   4.022  1.00 53.68           O  
ATOM   2711  HH  TYR B  84      -1.735  11.697   4.652  1.00 53.68           H  
ATOM   2712  CZ  TYR B  84      -0.666  10.087   4.631  1.00 53.68           C  
ATOM   2713  N   SER B  85       4.057   8.384   8.398  1.00 51.60           N  
ATOM   2714  H   SER B  85       3.995   7.508   8.896  1.00 51.60           H  
ATOM   2715  CA  SER B  85       4.671   9.525   9.090  1.00 51.60           C  
ATOM   2716  HA  SER B  85       4.126  10.424   8.802  1.00 51.60           H  
ATOM   2717  C   SER B  85       6.147   9.776   8.742  1.00 51.60           C  
ATOM   2718  CB  SER B  85       4.516   9.364  10.605  1.00 51.60           C  
ATOM   2719  HB2 SER B  85       4.967  10.217  11.111  1.00 51.60           H  
ATOM   2720  HB3 SER B  85       3.455   9.346  10.855  1.00 51.60           H  
ATOM   2721  O   SER B  85       6.752  10.703   9.284  1.00 51.60           O  
ATOM   2722  OG  SER B  85       5.122   8.171  11.067  1.00 51.60           O  
ATOM   2723  HG  SER B  85       6.005   8.089  10.698  1.00 51.60           H  
ATOM   2724  N   ASP B  86       6.776   8.954   7.896  1.00 57.15           N  
ATOM   2725  H   ASP B  86       6.247   8.221   7.445  1.00 57.15           H  
ATOM   2726  CA  ASP B  86       8.192   9.084   7.549  1.00 57.15           C  
ATOM   2727  HA  ASP B  86       8.766   8.997   8.472  1.00 57.15           H  
ATOM   2728  C   ASP B  86       8.476  10.453   6.921  1.00 57.15           C  
ATOM   2729  CB  ASP B  86       8.636   7.949   6.616  1.00 57.15           C  
ATOM   2730  HB2 ASP B  86       8.157   8.082   5.646  1.00 57.15           H  
ATOM   2731  HB3 ASP B  86       8.308   7.001   7.043  1.00 57.15           H  
ATOM   2732  O   ASP B  86       7.828  10.894   5.968  1.00 57.15           O  
ATOM   2733  CG  ASP B  86      10.153   7.869   6.420  1.00 57.15           C  
ATOM   2734  OD1 ASP B  86      10.782   8.859   5.987  1.00 57.15           O  
ATOM   2735  OD2 ASP B  86      10.753   6.801   6.653  1.00 57.15           O  
ATOM   2736  N   GLN B  87       9.512  11.129   7.417  1.00 55.37           N  
ATOM   2737  H   GLN B  87      10.011  10.719   8.193  1.00 55.37           H  
ATOM   2738  CA  GLN B  87       9.919  12.442   6.916  1.00 55.37           C  
ATOM   2739  HA  GLN B  87       9.100  13.132   7.117  1.00 55.37           H  
ATOM   2740  C   GLN B  87      10.189  12.482   5.399  1.00 55.37           C  
ATOM   2741  CB  GLN B  87      11.155  12.928   7.685  1.00 55.37           C  
ATOM   2742  HB2 GLN B  87      10.929  12.967   8.750  1.00 55.37           H  
ATOM   2743  HB3 GLN B  87      11.382  13.940   7.349  1.00 55.37           H  
ATOM   2744  O   GLN B  87      10.134  13.559   4.809  1.00 55.37           O  
ATOM   2745  CG  GLN B  87      12.390  12.034   7.460  1.00 55.37           C  
ATOM   2746  HG2 GLN B  87      12.546  11.864   6.394  1.00 55.37           H  
ATOM   2747  HG3 GLN B  87      12.227  11.066   7.934  1.00 55.37           H  
ATOM   2748  CD  GLN B  87      13.681  12.631   8.000  1.00 55.37           C  
ATOM   2749  NE2 GLN B  87      14.784  11.926   7.880  1.00 55.37           N  
ATOM   2750 HE21 GLN B  87      15.540  12.259   8.461  1.00 55.37           H  
ATOM   2751 HE22 GLN B  87      14.695  10.943   7.662  1.00 55.37           H  
ATOM   2752  OE1 GLN B  87      13.760  13.742   8.490  1.00 55.37           O  
ATOM   2753  N   ARG B  88      10.500  11.338   4.772  1.00 52.50           N  
ATOM   2754  H   ARG B  88      10.508  10.498   5.332  1.00 52.50           H  
ATOM   2755  CA  ARG B  88      10.711  11.177   3.327  1.00 52.50           C  
ATOM   2756  HA  ARG B  88      11.369  11.965   2.960  1.00 52.50           H  
ATOM   2757  C   ARG B  88       9.409  11.304   2.539  1.00 52.50           C  
ATOM   2758  CB  ARG B  88      11.339   9.799   3.052  1.00 52.50           C  
ATOM   2759  HB2 ARG B  88      10.688   9.022   3.453  1.00 52.50           H  
ATOM   2760  HB3 ARG B  88      11.392   9.650   1.974  1.00 52.50           H  
ATOM   2761  O   ARG B  88       9.456  11.757   1.398  1.00 52.50           O  
ATOM   2762  CG  ARG B  88      12.758   9.640   3.624  1.00 52.50           C  
ATOM   2763  HG2 ARG B  88      13.417  10.327   3.094  1.00 52.50           H  
ATOM   2764  HG3 ARG B  88      12.784   9.890   4.685  1.00 52.50           H  
ATOM   2765  CD  ARG B  88      13.278   8.210   3.427  1.00 52.50           C  
ATOM   2766  HD2 ARG B  88      14.367   8.230   3.479  1.00 52.50           H  
ATOM   2767  HD3 ARG B  88      12.988   7.861   2.436  1.00 52.50           H  
ATOM   2768  NE  ARG B  88      12.769   7.269   4.440  1.00 52.50           N  
ATOM   2769  HE  ARG B  88      12.108   7.611   5.123  1.00 52.50           H  
ATOM   2770  NH1 ARG B  88      13.859   5.400   3.663  1.00 52.50           N  
ATOM   2771 HH11 ARG B  88      14.041   4.410   3.746  1.00 52.50           H  
ATOM   2772 HH12 ARG B  88      14.143   5.913   2.840  1.00 52.50           H  
ATOM   2773  NH2 ARG B  88      12.640   5.273   5.521  1.00 52.50           N  
ATOM   2774 HH21 ARG B  88      12.811   4.281   5.602  1.00 52.50           H  
ATOM   2775 HH22 ARG B  88      11.950   5.705   6.119  1.00 52.50           H  
ATOM   2776  CZ  ARG B  88      13.090   5.990   4.538  1.00 52.50           C  
ATOM   2777  N   LEU B  89       8.271  10.926   3.126  1.00 50.99           N  
ATOM   2778  H   LEU B  89       8.306  10.602   4.082  1.00 50.99           H  
ATOM   2779  CA  LEU B  89       6.950  11.056   2.509  1.00 50.99           C  
ATOM   2780  HA  LEU B  89       7.020  10.781   1.456  1.00 50.99           H  
ATOM   2781  C   LEU B  89       6.407  12.473   2.529  1.00 50.99           C  
ATOM   2782  CB  LEU B  89       5.940  10.152   3.222  1.00 50.99           C  
ATOM   2783  HB2 LEU B  89       6.065  10.243   4.301  1.00 50.99           H  
ATOM   2784  HB3 LEU B  89       4.928  10.483   2.993  1.00 50.99           H  
ATOM   2785  O   LEU B  89       5.616  12.809   1.648  1.00 50.99           O  
ATOM   2786  CG  LEU B  89       6.062   8.690   2.805  1.00 50.99           C  
ATOM   2787  HG  LEU B  89       7.091   8.356   2.938  1.00 50.99           H  
ATOM   2788  CD1 LEU B  89       5.153   7.874   3.700  1.00 50.99           C  
ATOM   2789 HD11 LEU B  89       5.302   6.807   3.533  1.00 50.99           H  
ATOM   2790 HD12 LEU B  89       4.111   8.143   3.529  1.00 50.99           H  
ATOM   2791 HD13 LEU B  89       5.403   8.090   4.739  1.00 50.99           H  
ATOM   2792  CD2 LEU B  89       5.624   8.511   1.348  1.00 50.99           C  
ATOM   2793 HD21 LEU B  89       5.577   7.448   1.111  1.00 50.99           H  
ATOM   2794 HD22 LEU B  89       4.636   8.945   1.197  1.00 50.99           H  
ATOM   2795 HD23 LEU B  89       6.345   8.967   0.669  1.00 50.99           H  
ATOM   2796  N   ARG B  90       6.842  13.301   3.491  1.00 45.32           N  
ATOM   2797  H   ARG B  90       7.472  12.919   4.182  1.00 45.32           H  
ATOM   2798  CA  ARG B  90       6.451  14.713   3.556  1.00 45.32           C  
ATOM   2799  HA  ARG B  90       5.399  14.748   3.841  1.00 45.32           H  
ATOM   2800  C   ARG B  90       6.632  15.335   2.169  1.00 45.32           C  
ATOM   2801  CB  ARG B  90       7.292  15.484   4.581  1.00 45.32           C  
ATOM   2802  HB2 ARG B  90       8.349  15.366   4.341  1.00 45.32           H  
ATOM   2803  HB3 ARG B  90       7.044  16.542   4.501  1.00 45.32           H  
ATOM   2804  O   ARG B  90       7.741  15.242   1.631  1.00 45.32           O  
ATOM   2805  CG  ARG B  90       7.030  15.018   6.020  1.00 45.32           C  
ATOM   2806  HG2 ARG B  90       5.988  15.200   6.281  1.00 45.32           H  
ATOM   2807  HG3 ARG B  90       7.216  13.946   6.094  1.00 45.32           H  
ATOM   2808  CD  ARG B  90       7.946  15.739   7.017  1.00 45.32           C  
ATOM   2809  HD2 ARG B  90       8.981  15.575   6.719  1.00 45.32           H  
ATOM   2810  HD3 ARG B  90       7.791  15.293   7.999  1.00 45.32           H  
ATOM   2811  NE  ARG B  90       7.665  17.189   7.087  1.00 45.32           N  
ATOM   2812  HE  ARG B  90       6.882  17.519   6.540  1.00 45.32           H  
ATOM   2813  NH1 ARG B  90       9.287  17.736   8.617  1.00 45.32           N  
ATOM   2814 HH11 ARG B  90       9.714  18.407   9.240  1.00 45.32           H  
ATOM   2815 HH12 ARG B  90       9.547  16.762   8.665  1.00 45.32           H  
ATOM   2816  NH2 ARG B  90       7.920  19.323   7.844  1.00 45.32           N  
ATOM   2817 HH21 ARG B  90       8.362  19.978   8.473  1.00 45.32           H  
ATOM   2818 HH22 ARG B  90       7.108  19.605   7.315  1.00 45.32           H  
ATOM   2819  CZ  ARG B  90       8.292  18.073   7.843  1.00 45.32           C  
ATOM   2820  N   PRO B  91       5.589  15.958   1.587  1.00 46.76           N  
ATOM   2821  CA  PRO B  91       5.681  16.519   0.251  1.00 46.76           C  
ATOM   2822  HA  PRO B  91       5.857  15.721  -0.471  1.00 46.76           H  
ATOM   2823  C   PRO B  91       6.845  17.500   0.226  1.00 46.76           C  
ATOM   2824  CB  PRO B  91       4.325  17.171  -0.045  1.00 46.76           C  
ATOM   2825  HB2 PRO B  91       4.426  18.105  -0.598  1.00 46.76           H  
ATOM   2826  HB3 PRO B  91       3.703  16.471  -0.603  1.00 46.76           H  
ATOM   2827  O   PRO B  91       6.861  18.512   0.936  1.00 46.76           O  
ATOM   2828  CG  PRO B  91       3.718  17.395   1.339  1.00 46.76           C  
ATOM   2829  HG2 PRO B  91       2.628  17.384   1.310  1.00 46.76           H  
ATOM   2830  HG3 PRO B  91       4.083  18.334   1.753  1.00 46.76           H  
ATOM   2831  CD  PRO B  91       4.275  16.227   2.150  1.00 46.76           C  
ATOM   2832  HD2 PRO B  91       4.329  16.508   3.202  1.00 46.76           H  
ATOM   2833  HD3 PRO B  91       3.640  15.350   2.023  1.00 46.76           H  
ATOM   2834  N   ARG B  92       7.869  17.166  -0.564  1.00 43.10           N  
ATOM   2835  H   ARG B  92       7.800  16.310  -1.095  1.00 43.10           H  
ATOM   2836  CA  ARG B  92       8.962  18.095  -0.819  1.00 43.10           C  
ATOM   2837  HA  ARG B  92       9.392  18.418   0.129  1.00 43.10           H  
ATOM   2838  C   ARG B  92       8.318  19.285  -1.501  1.00 43.10           C  
ATOM   2839  CB  ARG B  92      10.041  17.461  -1.707  1.00 43.10           C  
ATOM   2840  HB2 ARG B  92       9.579  17.054  -2.606  1.00 43.10           H  
ATOM   2841  HB3 ARG B  92      10.743  18.241  -2.005  1.00 43.10           H  
ATOM   2842  O   ARG B  92       7.725  19.111  -2.559  1.00 43.10           O  
ATOM   2843  CG  ARG B  92      10.798  16.348  -0.967  1.00 43.10           C  
ATOM   2844  HG2 ARG B  92      11.277  16.757  -0.078  1.00 43.10           H  
ATOM   2845  HG3 ARG B  92      10.092  15.580  -0.653  1.00 43.10           H  
ATOM   2846  CD  ARG B  92      11.853  15.690  -1.862  1.00 43.10           C  
ATOM   2847  HD2 ARG B  92      11.360  15.324  -2.762  1.00 43.10           H  
ATOM   2848  HD3 ARG B  92      12.266  14.837  -1.323  1.00 43.10           H  
ATOM   2849  NE  ARG B  92      12.947  16.614  -2.227  1.00 43.10           N  
ATOM   2850  HE  ARG B  92      12.915  17.541  -1.826  1.00 43.10           H  
ATOM   2851  NH1 ARG B  92      13.991  15.192  -3.681  1.00 43.10           N  
ATOM   2852 HH11 ARG B  92      14.644  15.013  -4.431  1.00 43.10           H  
ATOM   2853 HH12 ARG B  92      13.233  14.539  -3.548  1.00 43.10           H  
ATOM   2854  NH2 ARG B  92      14.831  17.238  -3.353  1.00 43.10           N  
ATOM   2855 HH21 ARG B  92      14.756  18.170  -2.972  1.00 43.10           H  
ATOM   2856 HH22 ARG B  92      15.529  17.038  -4.056  1.00 43.10           H  
ATOM   2857  CZ  ARG B  92      13.920  16.348  -3.081  1.00 43.10           C  
ATOM   2858  N   ARG B  93       8.443  20.472  -0.902  1.00 37.30           N  
ATOM   2859  H   ARG B  93       8.861  20.503   0.017  1.00 37.30           H  
ATOM   2860  CA  ARG B  93       8.122  21.721  -1.593  1.00 37.30           C  
ATOM   2861  HA  ARG B  93       7.079  21.714  -1.910  1.00 37.30           H  
ATOM   2862  C   ARG B  93       8.983  21.763  -2.852  1.00 37.30           C  
ATOM   2863  CB  ARG B  93       8.369  22.944  -0.692  1.00 37.30           C  
ATOM   2864  HB2 ARG B  93       8.310  23.838  -1.313  1.00 37.30           H  
ATOM   2865  HB3 ARG B  93       9.373  22.892  -0.270  1.00 37.30           H  
ATOM   2866  O   ARG B  93      10.180  22.037  -2.769  1.00 37.30           O  
ATOM   2867  CG  ARG B  93       7.337  23.073   0.439  1.00 37.30           C  
ATOM   2868  HG2 ARG B  93       6.339  23.123   0.003  1.00 37.30           H  
ATOM   2869  HG3 ARG B  93       7.394  22.202   1.092  1.00 37.30           H  
ATOM   2870  CD  ARG B  93       7.595  24.347   1.258  1.00 37.30           C  
ATOM   2871  HD2 ARG B  93       8.574  24.268   1.731  1.00 37.30           H  
ATOM   2872  HD3 ARG B  93       7.602  25.198   0.576  1.00 37.30           H  
ATOM   2873  NE  ARG B  93       6.558  24.566   2.287  1.00 37.30           N  
ATOM   2874  HE  ARG B  93       5.784  23.917   2.293  1.00 37.30           H  
ATOM   2875  NH1 ARG B  93       7.384  26.530   3.159  1.00 37.30           N  
ATOM   2876 HH11 ARG B  93       8.136  26.509   2.485  1.00 37.30           H  
ATOM   2877 HH12 ARG B  93       7.268  27.329   3.766  1.00 37.30           H  
ATOM   2878  NH2 ARG B  93       5.476  25.698   3.949  1.00 37.30           N  
ATOM   2879 HH21 ARG B  93       5.394  26.506   4.550  1.00 37.30           H  
ATOM   2880 HH22 ARG B  93       4.708  25.044   3.909  1.00 37.30           H  
ATOM   2881  CZ  ARG B  93       6.479  25.591   3.124  1.00 37.30           C  
ATOM   2882  N   THR B  94       8.385  21.419  -3.988  1.00 34.16           N  
ATOM   2883  H   THR B  94       7.433  21.083  -3.959  1.00 34.16           H  
ATOM   2884  CA  THR B  94       8.878  21.817  -5.299  1.00 34.16           C  
ATOM   2885  HA  THR B  94       9.885  21.432  -5.460  1.00 34.16           H  
ATOM   2886  C   THR B  94       8.914  23.335  -5.268  1.00 34.16           C  
ATOM   2887  CB  THR B  94       7.958  21.309  -6.419  1.00 34.16           C  
ATOM   2888  HB  THR B  94       8.175  21.841  -7.346  1.00 34.16           H  
ATOM   2889  O   THR B  94       7.887  23.971  -5.028  1.00 34.16           O  
ATOM   2890  CG2 THR B  94       8.157  19.809  -6.646  1.00 34.16           C  
ATOM   2891 HG21 THR B  94       7.488  19.479  -7.440  1.00 34.16           H  
ATOM   2892 HG22 THR B  94       7.926  19.256  -5.735  1.00 34.16           H  
ATOM   2893 HG23 THR B  94       9.186  19.613  -6.948  1.00 34.16           H  
ATOM   2894  OG1 THR B  94       6.608  21.496  -6.062  1.00 34.16           O  
ATOM   2895  HG1 THR B  94       6.437  22.440  -6.091  1.00 34.16           H  
ATOM   2896  N   LYS B  95      10.125  23.875  -5.363  1.00 29.04           N  
ATOM   2897  H   LYS B  95      10.879  23.279  -5.672  1.00 29.04           H  
ATOM   2898  CA  LYS B  95      10.364  25.308  -5.486  1.00 29.04           C  
ATOM   2899  HA  LYS B  95       9.600  25.865  -4.944  1.00 29.04           H  
ATOM   2900  C   LYS B  95      10.209  25.699  -6.951  1.00 29.04           C  
ATOM   2901  CB  LYS B  95      11.760  25.637  -4.939  1.00 29.04           C  
ATOM   2902  HB2 LYS B  95      12.507  25.210  -5.608  1.00 29.04           H  
ATOM   2903  HB3 LYS B  95      11.877  25.202  -3.947  1.00 29.04           H  
ATOM   2904  O   LYS B  95      10.616  24.859  -7.783  1.00 29.04           O  
ATOM   2905  CG  LYS B  95      11.949  27.155  -4.848  1.00 29.04           C  
ATOM   2906  HG2 LYS B  95      11.305  27.549  -4.063  1.00 29.04           H  
ATOM   2907  HG3 LYS B  95      11.667  27.620  -5.793  1.00 29.04           H  
ATOM   2908  CD  LYS B  95      13.400  27.544  -4.570  1.00 29.04           C  
ATOM   2909  HD2 LYS B  95      14.033  27.119  -5.349  1.00 29.04           H  
ATOM   2910  HD3 LYS B  95      13.708  27.174  -3.593  1.00 29.04           H  
ATOM   2911  CE  LYS B  95      13.463  29.074  -4.619  1.00 29.04           C  
ATOM   2912  HE2 LYS B  95      12.905  29.477  -3.774  1.00 29.04           H  
ATOM   2913  HE3 LYS B  95      12.957  29.401  -5.527  1.00 29.04           H  
ATOM   2914  NZ  LYS B  95      14.856  29.578  -4.620  1.00 29.04           N  
ATOM   2915  HZ1 LYS B  95      15.346  29.292  -3.785  1.00 29.04           H  
ATOM   2916  HZ2 LYS B  95      14.855  30.587  -4.674  1.00 29.04           H  
ATOM   2917  HZ3 LYS B  95      15.344  29.227  -5.432  1.00 29.04           H  
ATOM   2918  OXT LYS B  95       9.762  26.839  -7.170  1.00 29.04           O  
TER    2919      LYS B  95                                                       
END   
