# Supplementary material for: TRIM2 E3 ligase substrate discovery reveals zinc-mediated regulation of TMEM106B in the endolysosomal pathway
Source: EMBO Rep. 2026 Jan 3;27(3):729–47. doi: 10.1038/s44319-025-00667-3 (PMC12894719; doi:10.1038/s44319-025-00667-3)
Supplement: Supplementary file 9 — Source data Fig. 3 [file 44319_2025_667_MOESM9_ESM.zip › Source_Data_Figure3/3D/relaxed_model_5_multimer_v3_pred_0.pdb]

ATOM      1  N   MET A   1     -21.900  76.422  78.804  1.00 19.56           N  
ATOM      2  H   MET A   1     -22.519  76.842  79.484  1.00 19.56           H  
ATOM      3  H2  MET A   1     -21.155  75.938  79.284  1.00 19.56           H  
ATOM      4  H3  MET A   1     -22.423  75.751  78.260  1.00 19.56           H  
ATOM      5  CA  MET A   1     -21.353  77.455  77.894  1.00 19.56           C  
ATOM      6  HA  MET A   1     -22.214  77.950  77.445  1.00 19.56           H  
ATOM      7  C   MET A   1     -20.696  76.766  76.692  1.00 19.56           C  
ATOM      8  CB  MET A   1     -20.588  78.572  78.618  1.00 19.56           C  
ATOM      9  HB2 MET A   1     -19.833  78.144  79.277  1.00 19.56           H  
ATOM     10  HB3 MET A   1     -20.117  79.220  77.879  1.00 19.56           H  
ATOM     11  O   MET A   1     -21.474  76.140  75.998  1.00 19.56           O  
ATOM     12  CG  MET A   1     -21.536  79.417  79.477  1.00 19.56           C  
ATOM     13  HG2 MET A   1     -22.375  79.761  78.872  1.00 19.56           H  
ATOM     14  HG3 MET A   1     -21.928  78.796  80.282  1.00 19.56           H  
ATOM     15  SD  MET A   1     -20.740  80.854  80.234  1.00 19.56           S  
ATOM     16  CE  MET A   1     -20.909  82.071  78.897  1.00 19.56           C  
ATOM     17  HE1 MET A   1     -21.963  82.210  78.658  1.00 19.56           H  
ATOM     18  HE2 MET A   1     -20.493  83.025  79.221  1.00 19.56           H  
ATOM     19  HE3 MET A   1     -20.375  81.730  78.010  1.00 19.56           H  
ATOM     20  N   GLY A   2     -19.395  76.707  76.369  1.00 17.85           N  
ATOM     21  H   GLY A   2     -19.258  76.232  75.488  1.00 17.85           H  
ATOM     22  CA  GLY A   2     -18.145  77.116  77.036  1.00 17.85           C  
ATOM     23  HA2 GLY A   2     -17.588  76.220  77.310  1.00 17.85           H  
ATOM     24  HA3 GLY A   2     -18.322  77.674  77.956  1.00 17.85           H  
ATOM     25  C   GLY A   2     -17.247  77.994  76.154  1.00 17.85           C  
ATOM     26  O   GLY A   2     -17.518  79.182  76.019  1.00 17.85           O  
ATOM     27  N   LYS A   3     -16.157  77.429  75.612  1.00 20.40           N  
ATOM     28  H   LYS A   3     -16.012  76.441  75.757  1.00 20.40           H  
ATOM     29  CA  LYS A   3     -15.141  78.118  74.791  1.00 20.40           C  
ATOM     30  HA  LYS A   3     -15.498  79.105  74.498  1.00 20.40           H  
ATOM     31  C   LYS A   3     -14.883  77.306  73.511  1.00 20.40           C  
ATOM     32  CB  LYS A   3     -13.836  78.281  75.607  1.00 20.40           C  
ATOM     33  HB2 LYS A   3     -13.092  78.766  74.975  1.00 20.40           H  
ATOM     34  HB3 LYS A   3     -13.458  77.292  75.865  1.00 20.40           H  
ATOM     35  O   LYS A   3     -14.153  76.326  73.563  1.00 20.40           O  
ATOM     36  CG  LYS A   3     -13.987  79.095  76.906  1.00 20.40           C  
ATOM     37  HG2 LYS A   3     -14.319  80.105  76.662  1.00 20.40           H  
ATOM     38  HG3 LYS A   3     -14.732  78.624  77.547  1.00 20.40           H  
ATOM     39  CD  LYS A   3     -12.654  79.155  77.672  1.00 20.40           C  
ATOM     40  HD2 LYS A   3     -12.280  78.139  77.794  1.00 20.40           H  
ATOM     41  HD3 LYS A   3     -11.918  79.710  77.089  1.00 20.40           H  
ATOM     42  CE  LYS A   3     -12.794  79.773  79.073  1.00 20.40           C  
ATOM     43  HE2 LYS A   3     -13.575  79.239  79.613  1.00 20.40           H  
ATOM     44  HE3 LYS A   3     -11.857  79.612  79.607  1.00 20.40           H  
ATOM     45  NZ  LYS A   3     -13.096  81.227  79.028  1.00 20.40           N  
ATOM     46  HZ1 LYS A   3     -12.353  81.724  78.558  1.00 20.40           H  
ATOM     47  HZ2 LYS A   3     -13.177  81.603  79.962  1.00 20.40           H  
ATOM     48  HZ3 LYS A   3     -13.958  81.401  78.531  1.00 20.40           H  
ATOM     49  N   SER A   4     -15.524  77.669  72.398  1.00 22.25           N  
ATOM     50  H   SER A   4     -16.201  78.416  72.465  1.00 22.25           H  
ATOM     51  CA  SER A   4     -15.670  76.761  71.242  1.00 22.25           C  
ATOM     52  HA  SER A   4     -15.636  75.729  71.594  1.00 22.25           H  
ATOM     53  C   SER A   4     -14.627  76.882  70.122  1.00 22.25           C  
ATOM     54  CB  SER A   4     -17.043  76.976  70.581  1.00 22.25           C  
ATOM     55  HB2 SER A   4     -17.282  76.104  69.972  1.00 22.25           H  
ATOM     56  HB3 SER A   4     -16.997  77.848  69.929  1.00 22.25           H  
ATOM     57  O   SER A   4     -14.467  75.937  69.365  1.00 22.25           O  
ATOM     58  OG  SER A   4     -18.071  77.189  71.537  1.00 22.25           O  
ATOM     59  HG  SER A   4     -18.912  77.117  71.079  1.00 22.25           H  
ATOM     60  N   LEU A   5     -14.049  78.070  69.904  1.00 18.53           N  
ATOM     61  H   LEU A   5     -14.111  78.751  70.648  1.00 18.53           H  
ATOM     62  CA  LEU A   5     -14.030  78.613  68.530  1.00 18.53           C  
ATOM     63  HA  LEU A   5     -14.679  77.991  67.913  1.00 18.53           H  
ATOM     64  C   LEU A   5     -12.666  78.620  67.802  1.00 18.53           C  
ATOM     65  CB  LEU A   5     -14.678  80.017  68.610  1.00 18.53           C  
ATOM     66  HB2 LEU A   5     -13.921  80.754  68.878  1.00 18.53           H  
ATOM     67  HB3 LEU A   5     -15.408  79.999  69.419  1.00 18.53           H  
ATOM     68  O   LEU A   5     -12.606  78.342  66.612  1.00 18.53           O  
ATOM     69  CG  LEU A   5     -15.440  80.495  67.355  1.00 18.53           C  
ATOM     70  HG  LEU A   5     -16.103  79.701  67.011  1.00 18.53           H  
ATOM     71  CD1 LEU A   5     -16.302  81.703  67.736  1.00 18.53           C  
ATOM     72 HD11 LEU A   5     -15.670  82.524  68.077  1.00 18.53           H  
ATOM     73 HD12 LEU A   5     -16.874  82.033  66.869  1.00 18.53           H  
ATOM     74 HD13 LEU A   5     -17.006  81.431  68.523  1.00 18.53           H  
ATOM     75  CD2 LEU A   5     -14.539  80.936  66.203  1.00 18.53           C  
ATOM     76 HD21 LEU A   5     -13.773  81.626  66.555  1.00 18.53           H  
ATOM     77 HD22 LEU A   5     -14.070  80.068  65.739  1.00 18.53           H  
ATOM     78 HD23 LEU A   5     -15.133  81.425  65.430  1.00 18.53           H  
ATOM     79  N   SER A   6     -11.581  79.004  68.473  1.00 24.53           N  
ATOM     80  H   SER A   6     -11.640  79.099  69.477  1.00 24.53           H  
ATOM     81  CA  SER A   6     -10.324  79.450  67.837  1.00 24.53           C  
ATOM     82  HA  SER A   6     -10.582  80.043  66.960  1.00 24.53           H  
ATOM     83  C   SER A   6      -9.365  78.323  67.403  1.00 24.53           C  
ATOM     84  CB  SER A   6      -9.584  80.334  68.851  1.00 24.53           C  
ATOM     85  HB2 SER A   6     -10.140  81.258  69.003  1.00 24.53           H  
ATOM     86  HB3 SER A   6      -8.585  80.578  68.488  1.00 24.53           H  
ATOM     87  O   SER A   6      -9.220  77.369  68.159  1.00 24.53           O  
ATOM     88  OG  SER A   6      -9.467  79.650  70.086  1.00 24.53           O  
ATOM     89  HG  SER A   6      -9.148  78.764  69.898  1.00 24.53           H  
ATOM     90  N   HIS A   7      -8.555  78.431  66.335  1.00 23.19           N  
ATOM     91  H   HIS A   7      -7.959  77.624  66.215  1.00 23.19           H  
ATOM     92  CA  HIS A   7      -8.600  79.330  65.161  1.00 23.19           C  
ATOM     93  HA  HIS A   7      -9.626  79.316  64.792  1.00 23.19           H  
ATOM     94  C   HIS A   7      -7.726  78.754  64.002  1.00 23.19           C  
ATOM     95  CB  HIS A   7      -8.240  80.796  65.522  1.00 23.19           C  
ATOM     96  HB2 HIS A   7      -7.177  80.864  65.750  1.00 23.19           H  
ATOM     97  HB3 HIS A   7      -8.773  81.103  66.422  1.00 23.19           H  
ATOM     98  O   HIS A   7      -7.958  77.627  63.585  1.00 23.19           O  
ATOM     99  CG  HIS A   7      -8.609  81.831  64.478  1.00 23.19           C  
ATOM    100  CD2 HIS A   7      -9.737  81.858  63.696  1.00 23.19           C  
ATOM    101  HD2 HIS A   7     -10.535  81.130  63.696  1.00 23.19           H  
ATOM    102  ND1 HIS A   7      -7.878  82.958  64.159  1.00 23.19           N  
ATOM    103  HD1 HIS A   7      -7.012  83.255  64.587  1.00 23.19           H  
ATOM    104  CE1 HIS A   7      -8.537  83.631  63.199  1.00 23.19           C  
ATOM    105  HE1 HIS A   7      -8.213  84.558  62.748  1.00 23.19           H  
ATOM    106  NE2 HIS A   7      -9.675  82.996  62.886  1.00 23.19           N  
ATOM    107  N   LEU A   8      -6.778  79.527  63.447  1.00 19.24           N  
ATOM    108  H   LEU A   8      -6.537  80.367  63.952  1.00 19.24           H  
ATOM    109  CA  LEU A   8      -6.387  79.523  62.019  1.00 19.24           C  
ATOM    110  HA  LEU A   8      -7.003  78.786  61.504  1.00 19.24           H  
ATOM    111  C   LEU A   8      -4.894  79.074  61.789  1.00 19.24           C  
ATOM    112  CB  LEU A   8      -6.819  80.929  61.528  1.00 19.24           C  
ATOM    113  HB2 LEU A   8      -7.621  81.291  62.172  1.00 19.24           H  
ATOM    114  HB3 LEU A   8      -6.001  81.632  61.682  1.00 19.24           H  
ATOM    115  O   LEU A   8      -4.324  78.474  62.696  1.00 19.24           O  
ATOM    116  CG  LEU A   8      -7.428  81.048  60.117  1.00 19.24           C  
ATOM    117  HG  LEU A   8      -6.922  80.359  59.442  1.00 19.24           H  
ATOM    118  CD1 LEU A   8      -8.905  80.669  60.083  1.00 19.24           C  
ATOM    119 HD11 LEU A   8      -9.491  81.364  60.684  1.00 19.24           H  
ATOM    120 HD12 LEU A   8      -9.268  80.698  59.056  1.00 19.24           H  
ATOM    121 HD13 LEU A   8      -9.037  79.659  60.471  1.00 19.24           H  
ATOM    122  CD2 LEU A   8      -7.296  82.485  59.597  1.00 19.24           C  
ATOM    123 HD21 LEU A   8      -6.255  82.805  59.573  1.00 19.24           H  
ATOM    124 HD22 LEU A   8      -7.698  82.542  58.585  1.00 19.24           H  
ATOM    125 HD23 LEU A   8      -7.864  83.160  60.237  1.00 19.24           H  
ATOM    126  N   PRO A   9      -4.227  79.243  60.617  1.00 20.90           N  
ATOM    127  CA  PRO A   9      -3.960  78.082  59.752  1.00 20.90           C  
ATOM    128  HA  PRO A   9      -4.273  77.153  60.231  1.00 20.90           H  
ATOM    129  C   PRO A   9      -2.521  77.893  59.199  1.00 20.90           C  
ATOM    130  CB  PRO A   9      -4.866  78.389  58.552  1.00 20.90           C  
ATOM    131  HB2 PRO A   9      -5.908  78.230  58.828  1.00 20.90           H  
ATOM    132  HB3 PRO A   9      -4.618  77.794  57.673  1.00 20.90           H  
ATOM    133  O   PRO A   9      -2.267  76.885  58.555  1.00 20.90           O  
ATOM    134  CG  PRO A   9      -4.606  79.884  58.323  1.00 20.90           C  
ATOM    135  HG2 PRO A   9      -5.475  80.383  57.894  1.00 20.90           H  
ATOM    136  HG3 PRO A   9      -3.765  80.028  57.645  1.00 20.90           H  
ATOM    137  CD  PRO A   9      -4.255  80.396  59.728  1.00 20.90           C  
ATOM    138  HD2 PRO A   9      -4.929  81.197  60.033  1.00 20.90           H  
ATOM    139  HD3 PRO A   9      -3.267  80.855  59.751  1.00 20.90           H  
ATOM    140  N   LEU A  10      -1.642  78.907  59.268  1.00 20.64           N  
ATOM    141  H   LEU A  10      -1.824  79.590  59.989  1.00 20.64           H  
ATOM    142  CA  LEU A  10      -1.087  79.446  58.009  1.00 20.64           C  
ATOM    143  HA  LEU A  10      -1.829  79.227  57.241  1.00 20.64           H  
ATOM    144  C   LEU A  10       0.183  78.790  57.444  1.00 20.64           C  
ATOM    145  CB  LEU A  10      -0.966  80.991  58.084  1.00 20.64           C  
ATOM    146  HB2 LEU A  10      -0.149  81.249  58.758  1.00 20.64           H  
ATOM    147  HB3 LEU A  10      -1.869  81.424  58.516  1.00 20.64           H  
ATOM    148  O   LEU A  10       0.117  78.111  56.429  1.00 20.64           O  
ATOM    149  CG  LEU A  10      -0.768  81.710  56.734  1.00 20.64           C  
ATOM    150  HG  LEU A  10       0.088  81.292  56.205  1.00 20.64           H  
ATOM    151  CD1 LEU A  10      -2.005  81.616  55.840  1.00 20.64           C  
ATOM    152 HD11 LEU A  10      -2.882  82.013  56.351  1.00 20.64           H  
ATOM    153 HD12 LEU A  10      -2.183  80.579  55.555  1.00 20.64           H  
ATOM    154 HD13 LEU A  10      -1.840  82.182  54.923  1.00 20.64           H  
ATOM    155  CD2 LEU A  10      -0.510  83.197  56.990  1.00 20.64           C  
ATOM    156 HD21 LEU A  10      -1.363  83.641  57.503  1.00 20.64           H  
ATOM    157 HD22 LEU A  10       0.377  83.328  57.610  1.00 20.64           H  
ATOM    158 HD23 LEU A  10      -0.366  83.718  56.043  1.00 20.64           H  
ATOM    159  N   HIS A  11       1.353  79.195  57.945  1.00 17.87           N  
ATOM    160  H   HIS A  11       1.333  79.654  58.844  1.00 17.87           H  
ATOM    161  CA  HIS A  11       2.384  79.660  57.001  1.00 17.87           C  
ATOM    162  HA  HIS A  11       1.956  79.722  56.001  1.00 17.87           H  
ATOM    163  C   HIS A  11       3.631  78.784  56.875  1.00 17.87           C  
ATOM    164  CB  HIS A  11       2.813  81.082  57.423  1.00 17.87           C  
ATOM    165  HB2 HIS A  11       3.606  81.016  58.168  1.00 17.87           H  
ATOM    166  HB3 HIS A  11       1.977  81.598  57.894  1.00 17.87           H  
ATOM    167  O   HIS A  11       4.419  79.025  55.969  1.00 17.87           O  
ATOM    168  CG  HIS A  11       3.287  81.948  56.280  1.00 17.87           C  
ATOM    169  CD2 HIS A  11       4.530  81.959  55.702  1.00 17.87           C  
ATOM    170  HD2 HIS A  11       5.367  81.335  55.978  1.00 17.87           H  
ATOM    171  ND1 HIS A  11       2.536  82.900  55.627  1.00 17.87           N  
ATOM    172  HD1 HIS A  11       1.565  83.118  55.800  1.00 17.87           H  
ATOM    173  CE1 HIS A  11       3.303  83.461  54.677  1.00 17.87           C  
ATOM    174  HE1 HIS A  11       2.984  84.232  53.992  1.00 17.87           H  
ATOM    175  NE2 HIS A  11       4.527  82.922  54.687  1.00 17.87           N  
ATOM    176  N   SER A  12       3.892  77.913  57.855  1.00 21.59           N  
ATOM    177  H   SER A  12       3.146  77.669  58.490  1.00 21.59           H  
ATOM    178  CA  SER A  12       5.282  77.707  58.290  1.00 21.59           C  
ATOM    179  HA  SER A  12       5.656  78.702  58.533  1.00 21.59           H  
ATOM    180  C   SER A  12       6.223  77.163  57.208  1.00 21.59           C  
ATOM    181  CB  SER A  12       5.376  76.889  59.575  1.00 21.59           C  
ATOM    182  HB2 SER A  12       4.455  76.987  60.151  1.00 21.59           H  
ATOM    183  HB3 SER A  12       5.542  75.838  59.336  1.00 21.59           H  
ATOM    184  O   SER A  12       5.805  76.468  56.288  1.00 21.59           O  
ATOM    185  OG  SER A  12       6.448  77.406  60.341  1.00 21.59           O  
ATOM    186  HG  SER A  12       6.851  76.687  60.834  1.00 21.59           H  
ATOM    187  N   SER A  13       7.488  77.564  57.333  1.00 22.13           N  
ATOM    188  H   SER A  13       7.737  78.001  58.209  1.00 22.13           H  
ATOM    189  CA  SER A  13       8.378  77.911  56.222  1.00 22.13           C  
ATOM    190  HA  SER A  13       7.992  78.833  55.788  1.00 22.13           H  
ATOM    191  C   SER A  13       8.509  76.892  55.088  1.00 22.13           C  
ATOM    192  CB  SER A  13       9.769  78.221  56.779  1.00 22.13           C  
ATOM    193  HB2 SER A  13      10.434  78.514  55.967  1.00 22.13           H  
ATOM    194  HB3 SER A  13      10.174  77.332  57.263  1.00 22.13           H  
ATOM    195  O   SER A  13       8.608  75.690  55.302  1.00 22.13           O  
ATOM    196  OG  SER A  13       9.676  79.279  57.717  1.00 22.13           O  
ATOM    197  HG  SER A  13      10.545  79.382  58.112  1.00 22.13           H  
ATOM    198  N   LYS A  14       8.636  77.436  53.870  1.00 20.52           N  
ATOM    199  H   LYS A  14       8.588  78.444  53.835  1.00 20.52           H  
ATOM    200  CA  LYS A  14       8.709  76.751  52.563  1.00 20.52           C  
ATOM    201  HA  LYS A  14       7.774  76.222  52.378  1.00 20.52           H  
ATOM    202  C   LYS A  14       9.833  75.713  52.397  1.00 20.52           C  
ATOM    203  CB  LYS A  14       8.936  77.818  51.464  1.00 20.52           C  
ATOM    204  HB2 LYS A  14       9.932  78.238  51.608  1.00 20.52           H  
ATOM    205  HB3 LYS A  14       8.923  77.321  50.495  1.00 20.52           H  
ATOM    206  O   LYS A  14       9.866  75.069  51.359  1.00 20.52           O  
ATOM    207  CG  LYS A  14       7.922  78.974  51.420  1.00 20.52           C  
ATOM    208  HG2 LYS A  14       7.822  79.399  52.418  1.00 20.52           H  
ATOM    209  HG3 LYS A  14       6.945  78.595  51.118  1.00 20.52           H  
ATOM    210  CD  LYS A  14       8.347  80.127  50.489  1.00 20.52           C  
ATOM    211  HD2 LYS A  14       9.408  80.339  50.619  1.00 20.52           H  
ATOM    212  HD3 LYS A  14       7.801  81.012  50.815  1.00 20.52           H  
ATOM    213  CE  LYS A  14       8.028  79.935  48.996  1.00 20.52           C  
ATOM    214  HE2 LYS A  14       7.014  79.551  48.890  1.00 20.52           H  
ATOM    215  HE3 LYS A  14       8.068  80.918  48.526  1.00 20.52           H  
ATOM    216  NZ  LYS A  14       8.990  79.045  48.300  1.00 20.52           N  
ATOM    217  HZ1 LYS A  14       9.946  79.163  48.603  1.00 20.52           H  
ATOM    218  HZ2 LYS A  14       8.901  78.065  48.528  1.00 20.52           H  
ATOM    219  HZ3 LYS A  14       8.968  79.088  47.291  1.00 20.52           H  
ATOM    220  N   GLU A  15      10.772  75.660  53.342  1.00 22.40           N  
ATOM    221  H   GLU A  15      10.471  75.932  54.267  1.00 22.40           H  
ATOM    222  CA  GLU A  15      12.228  75.562  53.140  1.00 22.40           C  
ATOM    223  HA  GLU A  15      12.578  76.590  53.043  1.00 22.40           H  
ATOM    224  C   GLU A  15      12.652  74.861  51.833  1.00 22.40           C  
ATOM    225  CB  GLU A  15      12.878  75.004  54.425  1.00 22.40           C  
ATOM    226  HB2 GLU A  15      12.249  75.292  55.267  1.00 22.40           H  
ATOM    227  HB3 GLU A  15      12.920  73.915  54.403  1.00 22.40           H  
ATOM    228  O   GLU A  15      12.871  73.651  51.784  1.00 22.40           O  
ATOM    229  CG  GLU A  15      14.282  75.591  54.665  1.00 22.40           C  
ATOM    230  HG2 GLU A  15      14.279  76.647  54.396  1.00 22.40           H  
ATOM    231  HG3 GLU A  15      14.993  75.086  54.011  1.00 22.40           H  
ATOM    232  CD  GLU A  15      14.715  75.481  56.137  1.00 22.40           C  
ATOM    233  OE1 GLU A  15      15.770  74.860  56.396  1.00 22.40           O  
ATOM    234  OE2 GLU A  15      14.006  76.068  56.991  1.00 22.40           O  
ATOM    235  N   ASP A  16      12.727  75.656  50.753  1.00 20.29           N  
ATOM    236  H   ASP A  16      12.476  76.629  50.852  1.00 20.29           H  
ATOM    237  CA  ASP A  16      12.958  75.189  49.383  1.00 20.29           C  
ATOM    238  HA  ASP A  16      12.294  74.346  49.193  1.00 20.29           H  
ATOM    239  C   ASP A  16      14.414  74.701  49.211  1.00 20.29           C  
ATOM    240  CB  ASP A  16      12.624  76.298  48.353  1.00 20.29           C  
ATOM    241  HB2 ASP A  16      13.389  77.073  48.409  1.00 20.29           H  
ATOM    242  HB3 ASP A  16      12.678  75.864  47.354  1.00 20.29           H  
ATOM    243  O   ASP A  16      15.276  75.426  48.715  1.00 20.29           O  
ATOM    244  CG  ASP A  16      11.270  76.999  48.513  1.00 20.29           C  
ATOM    245  OD1 ASP A  16      10.266  76.650  47.850  1.00 20.29           O  
ATOM    246  OD2 ASP A  16      11.221  78.037  49.219  1.00 20.29           O  
ATOM    247  N   ALA A  17      14.726  73.481  49.648  1.00 20.22           N  
ATOM    248  H   ALA A  17      14.031  72.981  50.183  1.00 20.22           H  
ATOM    249  CA  ALA A  17      16.037  72.866  49.435  1.00 20.22           C  
ATOM    250  HA  ALA A  17      16.804  73.578  49.742  1.00 20.22           H  
ATOM    251  C   ALA A  17      16.244  72.559  47.932  1.00 20.22           C  
ATOM    252  CB  ALA A  17      16.156  71.638  50.347  1.00 20.22           C  
ATOM    253  HB1 ALA A  17      15.387  70.910  50.090  1.00 20.22           H  
ATOM    254  HB2 ALA A  17      17.136  71.180  50.216  1.00 20.22           H  
ATOM    255  HB3 ALA A  17      16.034  71.938  51.388  1.00 20.22           H  
ATOM    256  O   ALA A  17      15.765  71.549  47.426  1.00 20.22           O  
ATOM    257  N   TYR A  18      16.916  73.481  47.230  1.00 19.38           N  
ATOM    258  H   TYR A  18      17.166  74.305  47.758  1.00 19.38           H  
ATOM    259  CA  TYR A  18      16.829  73.692  45.774  1.00 19.38           C  
ATOM    260  HA  TYR A  18      15.782  73.862  45.523  1.00 19.38           H  
ATOM    261  C   TYR A  18      17.308  72.564  44.834  1.00 19.38           C  
ATOM    262  CB  TYR A  18      17.614  74.971  45.411  1.00 19.38           C  
ATOM    263  HB2 TYR A  18      18.579  74.956  45.918  1.00 19.38           H  
ATOM    264  HB3 TYR A  18      17.834  74.949  44.344  1.00 19.38           H  
ATOM    265  O   TYR A  18      16.538  72.102  43.996  1.00 19.38           O  
ATOM    266  CG  TYR A  18      16.932  76.297  45.688  1.00 19.38           C  
ATOM    267  CD1 TYR A  18      16.180  76.911  44.668  1.00 19.38           C  
ATOM    268  HD1 TYR A  18      16.063  76.414  43.716  1.00 19.38           H  
ATOM    269  CD2 TYR A  18      17.101  76.950  46.924  1.00 19.38           C  
ATOM    270  HD2 TYR A  18      17.668  76.476  47.711  1.00 19.38           H  
ATOM    271  CE1 TYR A  18      15.592  78.172  44.883  1.00 19.38           C  
ATOM    272  HE1 TYR A  18      15.014  78.649  44.104  1.00 19.38           H  
ATOM    273  CE2 TYR A  18      16.499  78.202  47.151  1.00 19.38           C  
ATOM    274  HE2 TYR A  18      16.605  78.677  48.115  1.00 19.38           H  
ATOM    275  OH  TYR A  18      15.173  80.030  46.343  1.00 19.38           O  
ATOM    276  HH  TYR A  18      15.317  80.307  47.251  1.00 19.38           H  
ATOM    277  CZ  TYR A  18      15.746  78.816  46.128  1.00 19.38           C  
ATOM    278  N   ASP A  19      18.614  72.276  44.840  1.00 19.92           N  
ATOM    279  H   ASP A  19      19.161  72.623  45.615  1.00 19.92           H  
ATOM    280  CA  ASP A  19      19.366  71.888  43.625  1.00 19.92           C  
ATOM    281  HA  ASP A  19      18.807  72.255  42.764  1.00 19.92           H  
ATOM    282  C   ASP A  19      19.486  70.348  43.441  1.00 19.92           C  
ATOM    283  CB  ASP A  19      20.722  72.637  43.654  1.00 19.92           C  
ATOM    284  HB2 ASP A  19      20.711  73.397  44.436  1.00 19.92           H  
ATOM    285  HB3 ASP A  19      21.514  71.933  43.908  1.00 19.92           H  
ATOM    286  O   ASP A  19      19.173  69.586  44.351  1.00 19.92           O  
ATOM    287  CG  ASP A  19      21.057  73.352  42.337  1.00 19.92           C  
ATOM    288  OD1 ASP A  19      20.211  74.144  41.869  1.00 19.92           O  
ATOM    289  OD2 ASP A  19      22.158  73.092  41.797  1.00 19.92           O  
ATOM    290  N   GLY A  20      19.935  69.786  42.308  1.00 19.30           N  
ATOM    291  H   GLY A  20      19.850  68.780  42.282  1.00 19.30           H  
ATOM    292  CA  GLY A  20      20.646  70.403  41.184  1.00 19.30           C  
ATOM    293  HA2 GLY A  20      21.594  70.784  41.566  1.00 19.30           H  
ATOM    294  HA3 GLY A  20      20.070  71.239  40.787  1.00 19.30           H  
ATOM    295  C   GLY A  20      20.982  69.445  40.024  1.00 19.30           C  
ATOM    296  O   GLY A  20      20.211  68.550  39.686  1.00 19.30           O  
ATOM    297  N   VAL A  21      22.144  69.660  39.396  1.00 19.15           N  
ATOM    298  H   VAL A  21      22.724  70.382  39.798  1.00 19.15           H  
ATOM    299  CA  VAL A  21      22.622  69.060  38.119  1.00 19.15           C  
ATOM    300  HA  VAL A  21      21.756  68.682  37.577  1.00 19.15           H  
ATOM    301  C   VAL A  21      23.555  67.829  38.332  1.00 19.15           C  
ATOM    302  CB  VAL A  21      23.237  70.204  37.278  1.00 19.15           C  
ATOM    303  HB  VAL A  21      23.686  69.799  36.371  1.00 19.15           H  
ATOM    304  O   VAL A  21      24.038  67.625  39.439  1.00 19.15           O  
ATOM    305  CG1 VAL A  21      22.153  71.184  36.810  1.00 19.15           C  
ATOM    306 HG11 VAL A  21      22.591  71.934  36.151  1.00 19.15           H  
ATOM    307 HG12 VAL A  21      21.700  71.689  37.663  1.00 19.15           H  
ATOM    308 HG13 VAL A  21      21.377  70.645  36.267  1.00 19.15           H  
ATOM    309  CG2 VAL A  21      24.328  70.998  38.012  1.00 19.15           C  
ATOM    310 HG21 VAL A  21      25.065  70.319  38.442  1.00 19.15           H  
ATOM    311 HG22 VAL A  21      24.826  71.668  37.311  1.00 19.15           H  
ATOM    312 HG23 VAL A  21      23.895  71.600  38.811  1.00 19.15           H  
ATOM    313  N   THR A  22      23.880  66.929  37.379  1.00 20.75           N  
ATOM    314  H   THR A  22      24.268  66.086  37.779  1.00 20.75           H  
ATOM    315  CA  THR A  22      24.123  67.087  35.921  1.00 20.75           C  
ATOM    316  HA  THR A  22      23.609  67.986  35.581  1.00 20.75           H  
ATOM    317  C   THR A  22      23.526  65.999  34.989  1.00 20.75           C  
ATOM    318  CB  THR A  22      25.629  67.288  35.626  1.00 20.75           C  
ATOM    319  HB  THR A  22      25.759  67.374  34.547  1.00 20.75           H  
ATOM    320  O   THR A  22      22.336  66.079  34.710  1.00 20.75           O  
ATOM    321  CG2 THR A  22      26.280  68.515  36.259  1.00 20.75           C  
ATOM    322 HG21 THR A  22      26.163  68.500  37.342  1.00 20.75           H  
ATOM    323 HG22 THR A  22      25.833  69.421  35.850  1.00 20.75           H  
ATOM    324 HG23 THR A  22      27.343  68.527  36.017  1.00 20.75           H  
ATOM    325  OG1 THR A  22      26.368  66.178  36.077  1.00 20.75           O  
ATOM    326  HG1 THR A  22      26.632  66.356  36.982  1.00 20.75           H  
ATOM    327  N   SER A  23      24.337  65.123  34.353  1.00 19.36           N  
ATOM    328  H   SER A  23      25.278  65.051  34.714  1.00 19.36           H  
ATOM    329  CA  SER A  23      24.139  64.812  32.912  1.00 19.36           C  
ATOM    330  HA  SER A  23      23.085  64.934  32.660  1.00 19.36           H  
ATOM    331  C   SER A  23      24.555  63.429  32.349  1.00 19.36           C  
ATOM    332  CB  SER A  23      24.934  65.890  32.147  1.00 19.36           C  
ATOM    333  HB2 SER A  23      25.983  65.828  32.437  1.00 19.36           H  
ATOM    334  HB3 SER A  23      24.556  66.870  32.438  1.00 19.36           H  
ATOM    335  O   SER A  23      24.009  63.034  31.324  1.00 19.36           O  
ATOM    336  OG  SER A  23      24.854  65.787  30.740  1.00 19.36           O  
ATOM    337  HG  SER A  23      25.187  66.595  30.342  1.00 19.36           H  
ATOM    338  N   GLU A  24      25.560  62.726  32.894  1.00 21.22           N  
ATOM    339  H   GLU A  24      25.910  62.995  33.802  1.00 21.22           H  
ATOM    340  CA  GLU A  24      26.461  61.928  32.024  1.00 21.22           C  
ATOM    341  HA  GLU A  24      26.793  62.652  31.280  1.00 21.22           H  
ATOM    342  C   GLU A  24      25.838  60.779  31.179  1.00 21.22           C  
ATOM    343  CB  GLU A  24      27.746  61.505  32.764  1.00 21.22           C  
ATOM    344  HB2 GLU A  24      27.533  60.681  33.445  1.00 21.22           H  
ATOM    345  HB3 GLU A  24      28.109  62.356  33.341  1.00 21.22           H  
ATOM    346  O   GLU A  24      24.935  60.053  31.582  1.00 21.22           O  
ATOM    347  CG  GLU A  24      28.833  61.090  31.753  1.00 21.22           C  
ATOM    348  HG2 GLU A  24      28.554  60.137  31.305  1.00 21.22           H  
ATOM    349  HG3 GLU A  24      28.878  61.828  30.952  1.00 21.22           H  
ATOM    350  CD  GLU A  24      30.228  60.952  32.366  1.00 21.22           C  
ATOM    351  OE1 GLU A  24      30.699  59.796  32.448  1.00 21.22           O  
ATOM    352  OE2 GLU A  24      30.829  62.006  32.664  1.00 21.22           O  
ATOM    353  N   ASN A  25      26.387  60.626  29.965  1.00 20.60           N  
ATOM    354  H   ASN A  25      27.243  61.144  29.825  1.00 20.60           H  
ATOM    355  CA  ASN A  25      25.721  60.199  28.728  1.00 20.60           C  
ATOM    356  HA  ASN A  25      24.696  59.905  28.955  1.00 20.60           H  
ATOM    357  C   ASN A  25      26.416  58.981  28.049  1.00 20.60           C  
ATOM    358  CB  ASN A  25      25.692  61.485  27.868  1.00 20.60           C  
ATOM    359  HB2 ASN A  25      26.707  61.872  27.771  1.00 20.60           H  
ATOM    360  HB3 ASN A  25      25.100  62.237  28.390  1.00 20.60           H  
ATOM    361  O   ASN A  25      26.617  58.952  26.832  1.00 20.60           O  
ATOM    362  CG  ASN A  25      25.095  61.346  26.479  1.00 20.60           C  
ATOM    363  ND2 ASN A  25      25.870  61.580  25.443  1.00 20.60           N  
ATOM    364 HD21 ASN A  25      26.855  61.751  25.584  1.00 20.60           H  
ATOM    365 HD22 ASN A  25      25.422  61.458  24.546  1.00 20.60           H  
ATOM    366  OD1 ASN A  25      23.930  61.069  26.285  1.00 20.60           O  
ATOM    367  N   MET A  26      26.912  58.010  28.825  1.00 22.61           N  
ATOM    368  H   MET A  26      26.714  58.051  29.814  1.00 22.61           H  
ATOM    369  CA  MET A  26      27.726  56.892  28.297  1.00 22.61           C  
ATOM    370  HA  MET A  26      28.497  57.330  27.663  1.00 22.61           H  
ATOM    371  C   MET A  26      26.916  55.928  27.390  1.00 22.61           C  
ATOM    372  CB  MET A  26      28.454  56.177  29.446  1.00 22.61           C  
ATOM    373  HB2 MET A  26      27.733  55.956  30.232  1.00 22.61           H  
ATOM    374  HB3 MET A  26      28.862  55.231  29.091  1.00 22.61           H  
ATOM    375  O   MET A  26      25.728  55.705  27.592  1.00 22.61           O  
ATOM    376  CG  MET A  26      29.604  57.011  30.039  1.00 22.61           C  
ATOM    377  HG2 MET A  26      29.313  58.060  30.093  1.00 22.61           H  
ATOM    378  HG3 MET A  26      29.763  56.671  31.062  1.00 22.61           H  
ATOM    379  SD  MET A  26      31.198  56.872  29.176  1.00 22.61           S  
ATOM    380  CE  MET A  26      32.193  57.925  30.275  1.00 22.61           C  
ATOM    381  HE1 MET A  26      33.231  57.939  29.942  1.00 22.61           H  
ATOM    382  HE2 MET A  26      31.799  58.941  30.268  1.00 22.61           H  
ATOM    383  HE3 MET A  26      32.145  57.547  31.296  1.00 22.61           H  
ATOM    384  N   ARG A  27      27.559  55.396  26.332  1.00 20.55           N  
ATOM    385  H   ARG A  27      28.563  55.501  26.348  1.00 20.55           H  
ATOM    386  CA  ARG A  27      26.927  55.286  24.992  1.00 20.55           C  
ATOM    387  HA  ARG A  27      26.153  56.051  24.927  1.00 20.55           H  
ATOM    388  C   ARG A  27      26.209  53.989  24.561  1.00 20.55           C  
ATOM    389  CB  ARG A  27      27.986  55.571  23.913  1.00 20.55           C  
ATOM    390  HB2 ARG A  27      27.533  55.380  22.940  1.00 20.55           H  
ATOM    391  HB3 ARG A  27      28.802  54.859  24.044  1.00 20.55           H  
ATOM    392  O   ARG A  27      25.165  54.081  23.931  1.00 20.55           O  
ATOM    393  CG  ARG A  27      28.576  56.986  23.873  1.00 20.55           C  
ATOM    394  HG2 ARG A  27      29.050  57.229  24.823  1.00 20.55           H  
ATOM    395  HG3 ARG A  27      27.789  57.708  23.657  1.00 20.55           H  
ATOM    396  CD  ARG A  27      29.624  56.982  22.748  1.00 20.55           C  
ATOM    397  HD2 ARG A  27      30.406  56.270  23.009  1.00 20.55           H  
ATOM    398  HD3 ARG A  27      29.144  56.652  21.827  1.00 20.55           H  
ATOM    399  NE  ARG A  27      30.229  58.305  22.519  1.00 20.55           N  
ATOM    400  HE  ARG A  27      29.852  59.075  23.052  1.00 20.55           H  
ATOM    401  NH1 ARG A  27      31.764  57.631  20.946  1.00 20.55           N  
ATOM    402 HH11 ARG A  27      31.435  56.681  21.048  1.00 20.55           H  
ATOM    403 HH12 ARG A  27      32.509  57.847  20.299  1.00 20.55           H  
ATOM    404  NH2 ARG A  27      31.639  59.782  21.505  1.00 20.55           N  
ATOM    405 HH21 ARG A  27      31.237  60.534  22.047  1.00 20.55           H  
ATOM    406 HH22 ARG A  27      32.383  59.980  20.851  1.00 20.55           H  
ATOM    407  CZ  ARG A  27      31.203  58.566  21.663  1.00 20.55           C  
ATOM    408  N   ASN A  28      26.873  52.829  24.628  1.00 22.40           N  
ATOM    409  H   ASN A  28      27.629  52.757  25.293  1.00 22.40           H  
ATOM    410  CA  ASN A  28      26.827  51.832  23.529  1.00 22.40           C  
ATOM    411  HA  ASN A  28      26.119  52.170  22.772  1.00 22.40           H  
ATOM    412  C   ASN A  28      26.388  50.418  23.990  1.00 22.40           C  
ATOM    413  CB  ASN A  28      28.242  51.817  22.907  1.00 22.40           C  
ATOM    414  HB2 ASN A  28      28.571  52.842  22.743  1.00 22.40           H  
ATOM    415  HB3 ASN A  28      28.938  51.344  23.599  1.00 22.40           H  
ATOM    416  O   ASN A  28      26.764  50.011  25.080  1.00 22.40           O  
ATOM    417  CG  ASN A  28      28.321  51.127  21.560  1.00 22.40           C  
ATOM    418  ND2 ASN A  28      28.722  49.878  21.505  1.00 22.40           N  
ATOM    419 HD21 ASN A  28      28.986  49.384  22.345  1.00 22.40           H  
ATOM    420 HD22 ASN A  28      28.790  49.479  20.580  1.00 22.40           H  
ATOM    421  OD1 ASN A  28      28.037  51.712  20.535  1.00 22.40           O  
ATOM    422  N   GLY A  29      25.696  49.574  23.206  1.00 20.92           N  
ATOM    423  H   GLY A  29      25.446  48.712  23.669  1.00 20.92           H  
ATOM    424  CA  GLY A  29      25.053  49.834  21.907  1.00 20.92           C  
ATOM    425  HA2 GLY A  29      25.684  50.496  21.314  1.00 20.92           H  
ATOM    426  HA3 GLY A  29      24.111  50.352  22.087  1.00 20.92           H  
ATOM    427  C   GLY A  29      24.743  48.608  21.017  1.00 20.92           C  
ATOM    428  O   GLY A  29      23.813  48.696  20.229  1.00 20.92           O  
ATOM    429  N   LEU A  30      25.499  47.494  21.087  1.00 20.42           N  
ATOM    430  H   LEU A  30      26.214  47.454  21.798  1.00 20.42           H  
ATOM    431  CA  LEU A  30      25.594  46.548  19.945  1.00 20.42           C  
ATOM    432  HA  LEU A  30      25.121  47.023  19.085  1.00 20.42           H  
ATOM    433  C   LEU A  30      24.899  45.174  20.018  1.00 20.42           C  
ATOM    434  CB  LEU A  30      27.080  46.310  19.598  1.00 20.42           C  
ATOM    435  HB2 LEU A  30      27.196  45.311  19.177  1.00 20.42           H  
ATOM    436  HB3 LEU A  30      27.668  46.336  20.516  1.00 20.42           H  
ATOM    437  O   LEU A  30      24.323  44.755  19.018  1.00 20.42           O  
ATOM    438  CG  LEU A  30      27.671  47.298  18.579  1.00 20.42           C  
ATOM    439  HG  LEU A  30      27.507  48.319  18.924  1.00 20.42           H  
ATOM    440  CD1 LEU A  30      29.177  47.053  18.473  1.00 20.42           C  
ATOM    441 HD11 LEU A  30      29.367  46.041  18.115  1.00 20.42           H  
ATOM    442 HD12 LEU A  30      29.649  47.183  19.447  1.00 20.42           H  
ATOM    443 HD13 LEU A  30      29.616  47.765  17.773  1.00 20.42           H  
ATOM    444  CD2 LEU A  30      27.075  47.127  17.179  1.00 20.42           C  
ATOM    445 HD21 LEU A  30      27.578  47.793  16.478  1.00 20.42           H  
ATOM    446 HD22 LEU A  30      26.015  47.383  17.181  1.00 20.42           H  
ATOM    447 HD23 LEU A  30      27.189  46.097  16.841  1.00 20.42           H  
ATOM    448  N   VAL A  31      25.112  44.377  21.072  1.00 22.15           N  
ATOM    449  H   VAL A  31      25.526  44.765  21.908  1.00 22.15           H  
ATOM    450  CA  VAL A  31      25.078  42.901  20.934  1.00 22.15           C  
ATOM    451  HA  VAL A  31      25.397  42.675  19.916  1.00 22.15           H  
ATOM    452  C   VAL A  31      23.670  42.291  21.008  1.00 22.15           C  
ATOM    453  CB  VAL A  31      26.118  42.188  21.827  1.00 22.15           C  
ATOM    454  HB  VAL A  31      25.947  41.113  21.766  1.00 22.15           H  
ATOM    455  O   VAL A  31      23.291  41.678  21.997  1.00 22.15           O  
ATOM    456  CG1 VAL A  31      27.533  42.455  21.290  1.00 22.15           C  
ATOM    457 HG11 VAL A  31      28.258  41.904  21.889  1.00 22.15           H  
ATOM    458 HG12 VAL A  31      27.608  42.111  20.259  1.00 22.15           H  
ATOM    459 HG13 VAL A  31      27.766  43.519  21.336  1.00 22.15           H  
ATOM    460  CG2 VAL A  31      26.084  42.605  23.302  1.00 22.15           C  
ATOM    461 HG21 VAL A  31      26.357  43.653  23.421  1.00 22.15           H  
ATOM    462 HG22 VAL A  31      26.779  41.988  23.871  1.00 22.15           H  
ATOM    463 HG23 VAL A  31      25.084  42.447  23.706  1.00 22.15           H  
ATOM    464  N   ASN A  32      22.919  42.441  19.913  1.00 25.93           N  
ATOM    465  H   ASN A  32      23.278  43.090  19.227  1.00 25.93           H  
ATOM    466  CA  ASN A  32      21.527  42.003  19.738  1.00 25.93           C  
ATOM    467  HA  ASN A  32      20.871  42.596  20.375  1.00 25.93           H  
ATOM    468  C   ASN A  32      21.254  40.518  20.024  1.00 25.93           C  
ATOM    469  CB  ASN A  32      21.143  42.204  18.256  1.00 25.93           C  
ATOM    470  HB2 ASN A  32      21.775  41.569  17.635  1.00 25.93           H  
ATOM    471  HB3 ASN A  32      20.111  41.883  18.113  1.00 25.93           H  
ATOM    472  O   ASN A  32      20.151  40.164  20.429  1.00 25.93           O  
ATOM    473  CG  ASN A  32      21.237  43.626  17.751  1.00 25.93           C  
ATOM    474  ND2 ASN A  32      21.591  43.804  16.499  1.00 25.93           N  
ATOM    475 HD21 ASN A  32      21.782  43.014  15.900  1.00 25.93           H  
ATOM    476 HD22 ASN A  32      21.660  44.768  16.206  1.00 25.93           H  
ATOM    477  OD1 ASN A  32      20.988  44.589  18.446  1.00 25.93           O  
ATOM    478  N   SER A  33      22.191  39.647  19.642  1.00 27.81           N  
ATOM    479  H   SER A  33      23.075  40.023  19.331  1.00 27.81           H  
ATOM    480  CA  SER A  33      21.860  38.289  19.196  1.00 27.81           C  
ATOM    481  HA  SER A  33      20.885  38.328  18.712  1.00 27.81           H  
ATOM    482  C   SER A  33      21.721  37.284  20.337  1.00 27.81           C  
ATOM    483  CB  SER A  33      22.854  37.807  18.134  1.00 27.81           C  
ATOM    484  HB2 SER A  33      22.524  36.840  17.754  1.00 27.81           H  
ATOM    485  HB3 SER A  33      23.840  37.693  18.583  1.00 27.81           H  
ATOM    486  O   SER A  33      22.487  36.325  20.425  1.00 27.81           O  
ATOM    487  OG  SER A  33      22.931  38.733  17.060  1.00 27.81           O  
ATOM    488  HG  SER A  33      23.387  38.300  16.335  1.00 27.81           H  
ATOM    489  N   GLU A  34      20.700  37.470  21.170  1.00 30.46           N  
ATOM    490  H   GLU A  34      20.165  38.322  21.085  1.00 30.46           H  
ATOM    491  CA  GLU A  34      20.121  36.384  21.956  1.00 30.46           C  
ATOM    492  HA  GLU A  34      20.921  35.879  22.496  1.00 30.46           H  
ATOM    493  C   GLU A  34      19.489  35.389  20.970  1.00 30.46           C  
ATOM    494  CB  GLU A  34      19.151  36.963  22.998  1.00 30.46           C  
ATOM    495  HB2 GLU A  34      19.672  37.769  23.516  1.00 30.46           H  
ATOM    496  HB3 GLU A  34      18.272  37.387  22.514  1.00 30.46           H  
ATOM    497  O   GLU A  34      18.372  35.570  20.482  1.00 30.46           O  
ATOM    498  CG  GLU A  34      18.726  35.913  24.036  1.00 30.46           C  
ATOM    499  HG2 GLU A  34      17.840  35.388  23.678  1.00 30.46           H  
ATOM    500  HG3 GLU A  34      19.521  35.177  24.152  1.00 30.46           H  
ATOM    501  CD  GLU A  34      18.461  36.574  25.396  1.00 30.46           C  
ATOM    502  OE1 GLU A  34      17.294  36.943  25.656  1.00 30.46           O  
ATOM    503  OE2 GLU A  34      19.443  36.707  26.162  1.00 30.46           O  
ATOM    504  N   VAL A  35      20.288  34.400  20.554  1.00 29.06           N  
ATOM    505  H   VAL A  35      21.226  34.364  20.925  1.00 29.06           H  
ATOM    506  CA  VAL A  35      19.914  33.455  19.498  1.00 29.06           C  
ATOM    507  HA  VAL A  35      19.610  34.025  18.621  1.00 29.06           H  
ATOM    508  C   VAL A  35      18.721  32.648  19.986  1.00 29.06           C  
ATOM    509  CB  VAL A  35      21.082  32.534  19.085  1.00 29.06           C  
ATOM    510  HB  VAL A  35      21.402  31.939  19.941  1.00 29.06           H  
ATOM    511  O   VAL A  35      18.846  31.835  20.901  1.00 29.06           O  
ATOM    512  CG1 VAL A  35      20.673  31.588  17.947  1.00 29.06           C  
ATOM    513 HG11 VAL A  35      21.522  30.972  17.651  1.00 29.06           H  
ATOM    514 HG12 VAL A  35      20.320  32.157  17.087  1.00 29.06           H  
ATOM    515 HG13 VAL A  35      19.880  30.920  18.283  1.00 29.06           H  
ATOM    516  CG2 VAL A  35      22.285  33.347  18.584  1.00 29.06           C  
ATOM    517 HG21 VAL A  35      21.982  34.001  17.767  1.00 29.06           H  
ATOM    518 HG22 VAL A  35      23.069  32.672  18.239  1.00 29.06           H  
ATOM    519 HG23 VAL A  35      22.692  33.947  19.397  1.00 29.06           H  
ATOM    520  N   HIS A  36      17.566  32.882  19.359  1.00 29.97           N  
ATOM    521  H   HIS A  36      17.527  33.649  18.703  1.00 29.97           H  
ATOM    522  CA  HIS A  36      16.359  32.101  19.592  1.00 29.97           C  
ATOM    523  HA  HIS A  36      16.031  32.290  20.614  1.00 29.97           H  
ATOM    524  C   HIS A  36      16.716  30.617  19.449  1.00 29.97           C  
ATOM    525  CB  HIS A  36      15.250  32.541  18.621  1.00 29.97           C  
ATOM    526  HB2 HIS A  36      15.042  31.744  17.907  1.00 29.97           H  
ATOM    527  HB3 HIS A  36      15.574  33.409  18.047  1.00 29.97           H  
ATOM    528  O   HIS A  36      17.226  30.201  18.407  1.00 29.97           O  
ATOM    529  CG  HIS A  36      13.972  32.907  19.328  1.00 29.97           C  
ATOM    530  CD2 HIS A  36      13.635  34.142  19.816  1.00 29.97           C  
ATOM    531  HD2 HIS A  36      14.245  35.032  19.770  1.00 29.97           H  
ATOM    532  ND1 HIS A  36      12.927  32.058  19.608  1.00 29.97           N  
ATOM    533  HD1 HIS A  36      12.882  31.078  19.370  1.00 29.97           H  
ATOM    534  CE1 HIS A  36      11.976  32.768  20.239  1.00 29.97           C  
ATOM    535  HE1 HIS A  36      11.031  32.374  20.581  1.00 29.97           H  
ATOM    536  NE2 HIS A  36      12.359  34.045  20.384  1.00 29.97           N  
ATOM    537  N   ASN A  37      16.536  29.870  20.540  1.00 30.60           N  
ATOM    538  H   ASN A  37      16.171  30.322  21.366  1.00 30.60           H  
ATOM    539  CA  ASN A  37      17.094  28.528  20.684  1.00 30.60           C  
ATOM    540  HA  ASN A  37      18.163  28.616  20.486  1.00 30.60           H  
ATOM    541  C   ASN A  37      16.550  27.557  19.631  1.00 30.60           C  
ATOM    542  CB  ASN A  37      16.875  28.027  22.128  1.00 30.60           C  
ATOM    543  HB2 ASN A  37      16.329  27.083  22.113  1.00 30.60           H  
ATOM    544  HB3 ASN A  37      16.270  28.742  22.687  1.00 30.60           H  
ATOM    545  O   ASN A  37      15.534  27.844  19.000  1.00 30.60           O  
ATOM    546  CG  ASN A  37      18.173  27.798  22.882  1.00 30.60           C  
ATOM    547  ND2 ASN A  37      18.136  27.839  24.192  1.00 30.60           N  
ATOM    548 HD21 ASN A  37      17.280  28.060  24.680  1.00 30.60           H  
ATOM    549 HD22 ASN A  37      19.024  27.700  24.654  1.00 30.60           H  
ATOM    550  OD1 ASN A  37      19.230  27.559  22.329  1.00 30.60           O  
ATOM    551  N   GLU A  38      17.258  26.432  19.467  1.00 29.19           N  
ATOM    552  H   GLU A  38      18.042  26.281  20.085  1.00 29.19           H  
ATOM    553  CA  GLU A  38      17.158  25.540  18.308  1.00 29.19           C  
ATOM    554  HA  GLU A  38      17.801  25.957  17.533  1.00 29.19           H  
ATOM    555  C   GLU A  38      15.760  25.416  17.706  1.00 29.19           C  
ATOM    556  CB  GLU A  38      17.677  24.129  18.621  1.00 29.19           C  
ATOM    557  HB2 GLU A  38      17.385  23.466  17.808  1.00 29.19           H  
ATOM    558  HB3 GLU A  38      17.226  23.762  19.543  1.00 29.19           H  
ATOM    559  O   GLU A  38      14.769  25.138  18.386  1.00 29.19           O  
ATOM    560  CG  GLU A  38      19.204  24.093  18.730  1.00 29.19           C  
ATOM    561  HG2 GLU A  38      19.636  24.588  17.861  1.00 29.19           H  
ATOM    562  HG3 GLU A  38      19.516  24.641  19.619  1.00 29.19           H  
ATOM    563  CD  GLU A  38      19.702  22.645  18.793  1.00 29.19           C  
ATOM    564  OE1 GLU A  38      20.002  22.090  17.711  1.00 29.19           O  
ATOM    565  OE2 GLU A  38      19.770  22.104  19.920  1.00 29.19           O  
ATOM    566  N   ASP A  39      15.742  25.555  16.382  1.00 30.52           N  
ATOM    567  H   ASP A  39      16.616  25.792  15.934  1.00 30.52           H  
ATOM    568  CA  ASP A  39      14.615  25.311  15.498  1.00 30.52           C  
ATOM    569  HA  ASP A  39      13.762  25.880  15.867  1.00 30.52           H  
ATOM    570  C   ASP A  39      14.269  23.813  15.554  1.00 30.52           C  
ATOM    571  CB  ASP A  39      15.000  25.848  14.103  1.00 30.52           C  
ATOM    572  HB2 ASP A  39      15.826  26.552  14.207  1.00 30.52           H  
ATOM    573  HB3 ASP A  39      15.362  25.046  13.460  1.00 30.52           H  
ATOM    574  O   ASP A  39      14.609  23.020  14.672  1.00 30.52           O  
ATOM    575  CG  ASP A  39      13.875  26.593  13.391  1.00 30.52           C  
ATOM    576  OD1 ASP A  39      12.711  26.141  13.427  1.00 30.52           O  
ATOM    577  OD2 ASP A  39      14.186  27.543  12.640  1.00 30.52           O  
ATOM    578  N   GLY A  40      13.625  23.425  16.661  1.00 29.95           N  
ATOM    579  H   GLY A  40      13.572  24.128  17.383  1.00 29.95           H  
ATOM    580  CA  GLY A  40      13.154  22.093  17.020  1.00 29.95           C  
ATOM    581  HA2 GLY A  40      13.969  21.380  16.898  1.00 29.95           H  
ATOM    582  HA3 GLY A  40      12.833  22.090  18.062  1.00 29.95           H  
ATOM    583  C   GLY A  40      11.989  21.667  16.141  1.00 29.95           C  
ATOM    584  O   GLY A  40      10.928  21.280  16.631  1.00 29.95           O  
ATOM    585  N   ARG A  41      12.208  21.742  14.826  1.00 29.02           N  
ATOM    586  H   ARG A  41      13.110  22.113  14.564  1.00 29.02           H  
ATOM    587  CA  ARG A  41      11.380  21.218  13.751  1.00 29.02           C  
ATOM    588  HA  ARG A  41      10.349  21.533  13.910  1.00 29.02           H  
ATOM    589  C   ARG A  41      11.417  19.695  13.827  1.00 29.02           C  
ATOM    590  CB  ARG A  41      11.867  21.752  12.387  1.00 29.02           C  
ATOM    591  HB2 ARG A  41      11.199  21.378  11.611  1.00 29.02           H  
ATOM    592  HB3 ARG A  41      12.866  21.359  12.194  1.00 29.02           H  
ATOM    593  O   ARG A  41      11.929  19.019  12.935  1.00 29.02           O  
ATOM    594  CG  ARG A  41      11.930  23.284  12.285  1.00 29.02           C  
ATOM    595  HG2 ARG A  41      10.949  23.714  12.488  1.00 29.02           H  
ATOM    596  HG3 ARG A  41      12.641  23.654  13.024  1.00 29.02           H  
ATOM    597  CD  ARG A  41      12.402  23.709  10.887  1.00 29.02           C  
ATOM    598  HD2 ARG A  41      11.605  23.510  10.171  1.00 29.02           H  
ATOM    599  HD3 ARG A  41      13.277  23.115  10.623  1.00 29.02           H  
ATOM    600  NE  ARG A  41      12.762  25.138  10.857  1.00 29.02           N  
ATOM    601  HE  ARG A  41      12.642  25.639  11.725  1.00 29.02           H  
ATOM    602  NH1 ARG A  41      13.569  25.261   8.718  1.00 29.02           N  
ATOM    603 HH11 ARG A  41      14.052  25.783   8.001  1.00 29.02           H  
ATOM    604 HH12 ARG A  41      13.261  24.309   8.583  1.00 29.02           H  
ATOM    605  NH2 ARG A  41      13.756  27.024  10.060  1.00 29.02           N  
ATOM    606 HH21 ARG A  41      14.274  27.537   9.361  1.00 29.02           H  
ATOM    607 HH22 ARG A  41      13.750  27.376  11.006  1.00 29.02           H  
ATOM    608  CZ  ARG A  41      13.355  25.803   9.888  1.00 29.02           C  
ATOM    609  N   ASN A  42      10.792  19.157  14.874  1.00 33.32           N  
ATOM    610  H   ASN A  42      10.512  19.801  15.600  1.00 33.32           H  
ATOM    611  CA  ASN A  42      10.026  17.927  14.763  1.00 33.32           C  
ATOM    612  HA  ASN A  42      10.659  17.118  14.396  1.00 33.32           H  
ATOM    613  C   ASN A  42       8.935  18.214  13.734  1.00 33.32           C  
ATOM    614  CB  ASN A  42       9.441  17.543  16.130  1.00 33.32           C  
ATOM    615  HB2 ASN A  42       8.820  18.356  16.506  1.00 33.32           H  
ATOM    616  HB3 ASN A  42      10.248  17.362  16.841  1.00 33.32           H  
ATOM    617  O   ASN A  42       7.826  18.621  14.077  1.00 33.32           O  
ATOM    618  CG  ASN A  42       8.610  16.276  16.018  1.00 33.32           C  
ATOM    619  ND2 ASN A  42       7.531  16.169  16.755  1.00 33.32           N  
ATOM    620 HD21 ASN A  42       6.963  15.355  16.571  1.00 33.32           H  
ATOM    621 HD22 ASN A  42       7.197  16.970  17.272  1.00 33.32           H  
ATOM    622  OD1 ASN A  42       8.927  15.358  15.285  1.00 33.32           O  
ATOM    623  N   GLY A  43       9.330  18.181  12.464  1.00 28.91           N  
ATOM    624  H   GLY A  43      10.288  17.940  12.258  1.00 28.91           H  
ATOM    625  CA  GLY A  43       8.459  18.607  11.400  1.00 28.91           C  
ATOM    626  HA2 GLY A  43       8.155  19.641  11.564  1.00 28.91           H  
ATOM    627  HA3 GLY A  43       8.966  18.526  10.438  1.00 28.91           H  
ATOM    628  C   GLY A  43       7.236  17.714  11.390  1.00 28.91           C  
ATOM    629  O   GLY A  43       7.331  16.504  11.616  1.00 28.91           O  
ATOM    630  N   ASP A  44       6.138  18.275  10.903  1.00 29.93           N  
ATOM    631  H   ASP A  44       6.048  19.281  10.909  1.00 29.93           H  
ATOM    632  CA  ASP A  44       5.455  17.574   9.834  1.00 29.93           C  
ATOM    633  HA  ASP A  44       5.085  16.617  10.203  1.00 29.93           H  
ATOM    634  C   ASP A  44       6.495  17.294   8.737  1.00 29.93           C  
ATOM    635  CB  ASP A  44       4.252  18.385   9.337  1.00 29.93           C  
ATOM    636  HB2 ASP A  44       3.965  18.022   8.350  1.00 29.93           H  
ATOM    637  HB3 ASP A  44       4.518  19.438   9.247  1.00 29.93           H  
ATOM    638  O   ASP A  44       6.636  18.038   7.759  1.00 29.93           O  
ATOM    639  CG  ASP A  44       3.059  18.203  10.273  1.00 29.93           C  
ATOM    640  OD1 ASP A  44       2.514  17.075  10.272  1.00 29.93           O  
ATOM    641  OD2 ASP A  44       2.706  19.183  10.964  1.00 29.93           O  
ATOM    642  N   VAL A  45       7.236  16.187   8.919  1.00 29.81           N  
ATOM    643  H   VAL A  45       7.169  15.770   9.836  1.00 29.81           H  
ATOM    644  CA  VAL A  45       7.676  15.319   7.833  1.00 29.81           C  
ATOM    645  HA  VAL A  45       8.348  15.857   7.165  1.00 29.81           H  
ATOM    646  C   VAL A  45       6.379  15.012   7.138  1.00 29.81           C  
ATOM    647  CB  VAL A  45       8.348  14.016   8.315  1.00 29.81           C  
ATOM    648  HB  VAL A  45       7.681  13.476   8.987  1.00 29.81           H  
ATOM    649  O   VAL A  45       5.659  14.090   7.520  1.00 29.81           O  
ATOM    650  CG1 VAL A  45       8.703  13.104   7.127  1.00 29.81           C  
ATOM    651 HG11 VAL A  45       9.355  13.632   6.431  1.00 29.81           H  
ATOM    652 HG12 VAL A  45       7.800  12.787   6.606  1.00 29.81           H  
ATOM    653 HG13 VAL A  45       9.215  12.213   7.490  1.00 29.81           H  
ATOM    654  CG2 VAL A  45       9.639  14.318   9.079  1.00 29.81           C  
ATOM    655 HG21 VAL A  45      10.333  14.869   8.444  1.00 29.81           H  
ATOM    656 HG22 VAL A  45      10.105  13.388   9.406  1.00 29.81           H  
ATOM    657 HG23 VAL A  45       9.414  14.914   9.963  1.00 29.81           H  
ATOM    658  N   SER A  46       6.041  15.910   6.218  1.00 28.85           N  
ATOM    659  H   SER A  46       6.634  16.723   6.128  1.00 28.85           H  
ATOM    660  CA  SER A  46       4.791  15.896   5.510  1.00 28.85           C  
ATOM    661  HA  SER A  46       3.954  15.935   6.207  1.00 28.85           H  
ATOM    662  C   SER A  46       4.834  14.562   4.815  1.00 28.85           C  
ATOM    663  CB  SER A  46       4.710  17.080   4.543  1.00 28.85           C  
ATOM    664  HB2 SER A  46       5.603  17.105   3.919  1.00 28.85           H  
ATOM    665  HB3 SER A  46       3.834  16.971   3.903  1.00 28.85           H  
ATOM    666  O   SER A  46       5.597  14.376   3.864  1.00 28.85           O  
ATOM    667  OG  SER A  46       4.609  18.289   5.275  1.00 28.85           O  
ATOM    668  HG  SER A  46       5.167  18.255   6.055  1.00 28.85           H  
ATOM    669  N   GLN A  47       4.086  13.605   5.366  1.00 29.16           N  
ATOM    670  H   GLN A  47       3.649  13.802   6.255  1.00 29.16           H  
ATOM    671  CA  GLN A  47       3.793  12.345   4.722  1.00 29.16           C  
ATOM    672  HA  GLN A  47       4.697  11.934   4.272  1.00 29.16           H  
ATOM    673  C   GLN A  47       2.849  12.753   3.612  1.00 29.16           C  
ATOM    674  CB  GLN A  47       3.210  11.314   5.707  1.00 29.16           C  
ATOM    675  HB2 GLN A  47       2.375  11.755   6.252  1.00 29.16           H  
ATOM    676  HB3 GLN A  47       2.845  10.458   5.141  1.00 29.16           H  
ATOM    677  O   GLN A  47       1.636  12.563   3.698  1.00 29.16           O  
ATOM    678  CG  GLN A  47       4.274  10.827   6.703  1.00 29.16           C  
ATOM    679  HG2 GLN A  47       5.113  10.400   6.154  1.00 29.16           H  
ATOM    680  HG3 GLN A  47       4.642  11.678   7.275  1.00 29.16           H  
ATOM    681  CD  GLN A  47       3.771   9.780   7.696  1.00 29.16           C  
ATOM    682  NE2 GLN A  47       4.570   9.452   8.687  1.00 29.16           N  
ATOM    683 HE21 GLN A  47       5.447   9.938   8.809  1.00 29.16           H  
ATOM    684 HE22 GLN A  47       4.202   8.793   9.358  1.00 29.16           H  
ATOM    685  OE1 GLN A  47       2.681   9.233   7.628  1.00 29.16           O  
ATOM    686  N   PHE A  48       3.440  13.417   2.608  1.00 29.27           N  
ATOM    687  H   PHE A  48       4.428  13.605   2.698  1.00 29.27           H  
ATOM    688  CA  PHE A  48       2.850  13.640   1.322  1.00 29.27           C  
ATOM    689  HA  PHE A  48       2.101  14.428   1.402  1.00 29.27           H  
ATOM    690  C   PHE A  48       2.249  12.290   1.015  1.00 29.27           C  
ATOM    691  CB  PHE A  48       3.910  14.023   0.276  1.00 29.27           C  
ATOM    692  HB2 PHE A  48       3.481  13.886  -0.716  1.00 29.27           H  
ATOM    693  HB3 PHE A  48       4.764  13.351   0.354  1.00 29.27           H  
ATOM    694  O   PHE A  48       3.001  11.304   1.009  1.00 29.27           O  
ATOM    695  CG  PHE A  48       4.378  15.459   0.387  1.00 29.27           C  
ATOM    696  CD1 PHE A  48       3.558  16.495  -0.099  1.00 29.27           C  
ATOM    697  HD1 PHE A  48       2.615  16.262  -0.571  1.00 29.27           H  
ATOM    698  CD2 PHE A  48       5.607  15.769   0.997  1.00 29.27           C  
ATOM    699  HD2 PHE A  48       6.240  14.980   1.376  1.00 29.27           H  
ATOM    700  CE1 PHE A  48       3.955  17.837   0.043  1.00 29.27           C  
ATOM    701  HE1 PHE A  48       3.319  18.631  -0.318  1.00 29.27           H  
ATOM    702  CE2 PHE A  48       6.005  17.111   1.138  1.00 29.27           C  
ATOM    703  HE2 PHE A  48       6.942  17.347   1.621  1.00 29.27           H  
ATOM    704  CZ  PHE A  48       5.177  18.144   0.667  1.00 29.27           C  
ATOM    705  HZ  PHE A  48       5.478  19.174   0.788  1.00 29.27           H  
ATOM    706  N   PRO A  49       0.920  12.208   0.840  1.00 29.86           N  
ATOM    707  CA  PRO A  49       0.402  11.061   0.157  1.00 29.86           C  
ATOM    708  HA  PRO A  49       0.620  10.148   0.712  1.00 29.86           H  
ATOM    709  C   PRO A  49       1.175  11.106  -1.147  1.00 29.86           C  
ATOM    710  CB  PRO A  49      -1.101  11.302   0.046  1.00 29.86           C  
ATOM    711  HB2 PRO A  49      -1.572  10.942   0.961  1.00 29.86           H  
ATOM    712  HB3 PRO A  49      -1.543  10.827  -0.829  1.00 29.86           H  
ATOM    713  O   PRO A  49       1.042  12.056  -1.924  1.00 29.86           O  
ATOM    714  CG  PRO A  49      -1.241  12.820   0.027  1.00 29.86           C  
ATOM    715  HG2 PRO A  49      -2.203  13.142   0.426  1.00 29.86           H  
ATOM    716  HG3 PRO A  49      -1.102  13.198  -0.986  1.00 29.86           H  
ATOM    717  CD  PRO A  49      -0.083  13.266   0.917  1.00 29.86           C  
ATOM    718  HD2 PRO A  49      -0.422  13.366   1.948  1.00 29.86           H  
ATOM    719  HD3 PRO A  49       0.290  14.221   0.546  1.00 29.86           H  
ATOM    720  N   TYR A  50       2.113  10.177  -1.296  1.00 29.49           N  
ATOM    721  H   TYR A  50       2.228   9.483  -0.571  1.00 29.49           H  
ATOM    722  CA  TYR A  50       2.987  10.092  -2.439  1.00 29.49           C  
ATOM    723  HA  TYR A  50       3.256  11.101  -2.750  1.00 29.49           H  
ATOM    724  C   TYR A  50       2.068   9.479  -3.481  1.00 29.49           C  
ATOM    725  CB  TYR A  50       4.290   9.338  -2.088  1.00 29.49           C  
ATOM    726  HB2 TYR A  50       4.439   9.413  -1.011  1.00 29.49           H  
ATOM    727  HB3 TYR A  50       4.191   8.276  -2.313  1.00 29.49           H  
ATOM    728  O   TYR A  50       2.117   8.291  -3.785  1.00 29.49           O  
ATOM    729  CG  TYR A  50       5.564   9.839  -2.756  1.00 29.49           C  
ATOM    730  CD1 TYR A  50       5.571  10.259  -4.102  1.00 29.49           C  
ATOM    731  HD1 TYR A  50       4.659  10.243  -4.680  1.00 29.49           H  
ATOM    732  CD2 TYR A  50       6.766   9.860  -2.019  1.00 29.49           C  
ATOM    733  HD2 TYR A  50       6.768   9.537  -0.988  1.00 29.49           H  
ATOM    734  CE1 TYR A  50       6.771  10.679  -4.709  1.00 29.49           C  
ATOM    735  HE1 TYR A  50       6.788  10.978  -5.747  1.00 29.49           H  
ATOM    736  CE2 TYR A  50       7.966  10.289  -2.618  1.00 29.49           C  
ATOM    737  HE2 TYR A  50       8.882  10.296  -2.045  1.00 29.49           H  
ATOM    738  OH  TYR A  50       9.126  11.105  -4.557  1.00 29.49           O  
ATOM    739  HH  TYR A  50       9.871  11.029  -3.956  1.00 29.49           H  
ATOM    740  CZ  TYR A  50       7.971  10.694  -3.970  1.00 29.49           C  
ATOM    741  N   VAL A  51       1.130  10.316  -3.941  1.00 31.59           N  
ATOM    742  H   VAL A  51       1.120  11.236  -3.523  1.00 31.59           H  
ATOM    743  CA  VAL A  51       0.240  10.116  -5.067  1.00 31.59           C  
ATOM    744  HA  VAL A  51      -0.198   9.120  -4.995  1.00 31.59           H  
ATOM    745  C   VAL A  51       1.167  10.164  -6.256  1.00 31.59           C  
ATOM    746  CB  VAL A  51      -0.912  11.139  -5.137  1.00 31.59           C  
ATOM    747  HB  VAL A  51      -0.511  12.144  -5.274  1.00 31.59           H  
ATOM    748  O   VAL A  51       1.247  11.125  -7.015  1.00 31.59           O  
ATOM    749  CG1 VAL A  51      -1.860  10.807  -6.298  1.00 31.59           C  
ATOM    750 HG11 VAL A  51      -2.258   9.799  -6.180  1.00 31.59           H  
ATOM    751 HG12 VAL A  51      -1.330  10.872  -7.248  1.00 31.59           H  
ATOM    752 HG13 VAL A  51      -2.682  11.522  -6.322  1.00 31.59           H  
ATOM    753  CG2 VAL A  51      -1.757  11.120  -3.857  1.00 31.59           C  
ATOM    754 HG21 VAL A  51      -2.103  10.108  -3.646  1.00 31.59           H  
ATOM    755 HG22 VAL A  51      -1.161  11.482  -3.019  1.00 31.59           H  
ATOM    756 HG23 VAL A  51      -2.615  11.784  -3.966  1.00 31.59           H  
ATOM    757  N   GLU A  52       1.972   9.114  -6.337  1.00 32.45           N  
ATOM    758  H   GLU A  52       1.953   8.448  -5.577  1.00 32.45           H  
ATOM    759  CA  GLU A  52       2.734   8.783  -7.493  1.00 32.45           C  
ATOM    760  HA  GLU A  52       3.374   9.620  -7.773  1.00 32.45           H  
ATOM    761  C   GLU A  52       1.677   8.567  -8.549  1.00 32.45           C  
ATOM    762  CB  GLU A  52       3.598   7.542  -7.247  1.00 32.45           C  
ATOM    763  HB2 GLU A  52       2.982   6.714  -6.896  1.00 32.45           H  
ATOM    764  HB3 GLU A  52       4.059   7.260  -8.193  1.00 32.45           H  
ATOM    765  O   GLU A  52       1.040   7.511  -8.618  1.00 32.45           O  
ATOM    766  CG  GLU A  52       4.700   7.839  -6.223  1.00 32.45           C  
ATOM    767  HG2 GLU A  52       4.275   7.880  -5.220  1.00 32.45           H  
ATOM    768  HG3 GLU A  52       5.144   8.805  -6.463  1.00 32.45           H  
ATOM    769  CD  GLU A  52       5.774   6.764  -6.290  1.00 32.45           C  
ATOM    770  OE1 GLU A  52       6.879   7.076  -6.782  1.00 32.45           O  
ATOM    771  OE2 GLU A  52       5.438   5.579  -6.092  1.00 32.45           O  
ATOM    772  N   PHE A  53       1.532   9.589  -9.385  1.00 32.65           N  
ATOM    773  H   PHE A  53       1.894  10.480  -9.079  1.00 32.65           H  
ATOM    774  CA  PHE A  53       1.043   9.508 -10.747  1.00 32.65           C  
ATOM    775  HA  PHE A  53       0.080   8.997 -10.747  1.00 32.65           H  
ATOM    776  C   PHE A  53       2.021   8.648 -11.574  1.00 32.65           C  
ATOM    777  CB  PHE A  53       0.837  10.928 -11.302  1.00 32.65           C  
ATOM    778  HB2 PHE A  53       0.429  10.846 -12.309  1.00 32.65           H  
ATOM    779  HB3 PHE A  53       1.809  11.413 -11.390  1.00 32.65           H  
ATOM    780  O   PHE A  53       2.554   9.056 -12.602  1.00 32.65           O  
ATOM    781  CG  PHE A  53      -0.080  11.829 -10.484  1.00 32.65           C  
ATOM    782  CD1 PHE A  53      -1.474  11.798 -10.682  1.00 32.65           C  
ATOM    783  HD1 PHE A  53      -1.899  11.114 -11.402  1.00 32.65           H  
ATOM    784  CD2 PHE A  53       0.463  12.726  -9.543  1.00 32.65           C  
ATOM    785  HD2 PHE A  53       1.529  12.756  -9.373  1.00 32.65           H  
ATOM    786  CE1 PHE A  53      -2.315  12.658  -9.949  1.00 32.65           C  
ATOM    787  HE1 PHE A  53      -3.384  12.629 -10.103  1.00 32.65           H  
ATOM    788  CE2 PHE A  53      -0.377  13.577  -8.803  1.00 32.65           C  
ATOM    789  HE2 PHE A  53       0.049  14.245  -8.069  1.00 32.65           H  
ATOM    790  CZ  PHE A  53      -1.766  13.548  -9.009  1.00 32.65           C  
ATOM    791  HZ  PHE A  53      -2.410  14.200  -8.437  1.00 32.65           H  
ATOM    792  N   THR A  54       2.255   7.420 -11.098  1.00 37.70           N  
ATOM    793  H   THR A  54       1.978   7.303 -10.134  1.00 37.70           H  
ATOM    794  CA  THR A  54       2.013   6.205 -11.871  1.00 37.70           C  
ATOM    795  HA  THR A  54       2.968   5.744 -12.125  1.00 37.70           H  
ATOM    796  C   THR A  54       1.255   6.514 -13.156  1.00 37.70           C  
ATOM    797  CB  THR A  54       1.183   5.206 -11.046  1.00 37.70           C  
ATOM    798  HB  THR A  54       0.801   4.443 -11.725  1.00 37.70           H  
ATOM    799  O   THR A  54       0.223   7.189 -13.142  1.00 37.70           O  
ATOM    800  CG2 THR A  54       2.015   4.532  -9.960  1.00 37.70           C  
ATOM    801 HG21 THR A  54       1.383   3.864  -9.374  1.00 37.70           H  
ATOM    802 HG22 THR A  54       2.803   3.946 -10.432  1.00 37.70           H  
ATOM    803 HG23 THR A  54       2.461   5.275  -9.299  1.00 37.70           H  
ATOM    804  OG1 THR A  54       0.079   5.791 -10.399  1.00 37.70           O  
ATOM    805  HG1 THR A  54       0.395   6.392  -9.721  1.00 37.70           H  
ATOM    806  N   GLY A  55       1.816   6.063 -14.278  1.00 41.46           N  
ATOM    807  H   GLY A  55       2.668   5.525 -14.213  1.00 41.46           H  
ATOM    808  CA  GLY A  55       1.292   6.381 -15.600  1.00 41.46           C  
ATOM    809  HA2 GLY A  55       1.239   7.464 -15.713  1.00 41.46           H  
ATOM    810  HA3 GLY A  55       1.973   5.989 -16.355  1.00 41.46           H  
ATOM    811  C   GLY A  55      -0.104   5.803 -15.845  1.00 41.46           C  
ATOM    812  O   GLY A  55      -0.840   5.416 -14.935  1.00 41.46           O  
ATOM    813  N   ARG A  56      -0.473   5.675 -17.121  1.00 49.04           N  
ATOM    814  H   ARG A  56       0.202   5.883 -17.843  1.00 49.04           H  
ATOM    815  CA  ARG A  56      -1.771   5.104 -17.516  1.00 49.04           C  
ATOM    816  HA  ARG A  56      -2.571   5.720 -17.106  1.00 49.04           H  
ATOM    817  C   ARG A  56      -2.048   3.704 -16.958  1.00 49.04           C  
ATOM    818  CB  ARG A  56      -1.873   5.070 -19.044  1.00 49.04           C  
ATOM    819  HB2 ARG A  56      -2.563   4.279 -19.338  1.00 49.04           H  
ATOM    820  HB3 ARG A  56      -0.902   4.840 -19.485  1.00 49.04           H  
ATOM    821  O   ARG A  56      -3.212   3.323 -16.922  1.00 49.04           O  
ATOM    822  CG  ARG A  56      -2.414   6.396 -19.583  1.00 49.04           C  
ATOM    823  HG2 ARG A  56      -3.380   6.598 -19.121  1.00 49.04           H  
ATOM    824  HG3 ARG A  56      -1.724   7.208 -19.352  1.00 49.04           H  
ATOM    825  CD  ARG A  56      -2.593   6.280 -21.096  1.00 49.04           C  
ATOM    826  HD2 ARG A  56      -1.609   6.254 -21.563  1.00 49.04           H  
ATOM    827  HD3 ARG A  56      -3.106   5.343 -21.316  1.00 49.04           H  
ATOM    828  NE  ARG A  56      -3.390   7.397 -21.638  1.00 49.04           N  
ATOM    829  HE  ARG A  56      -3.736   8.076 -20.975  1.00 49.04           H  
ATOM    830  NH1 ARG A  56      -3.291   6.741 -23.830  1.00 49.04           N  
ATOM    831 HH11 ARG A  56      -2.697   5.971 -23.558  1.00 49.04           H  
ATOM    832 HH12 ARG A  56      -3.544   6.862 -24.800  1.00 49.04           H  
ATOM    833  NH2 ARG A  56      -4.492   8.537 -23.272  1.00 49.04           N  
ATOM    834 HH21 ARG A  56      -4.839   9.195 -22.589  1.00 49.04           H  
ATOM    835 HH22 ARG A  56      -4.730   8.652 -24.247  1.00 49.04           H  
ATOM    836  CZ  ARG A  56      -3.719   7.554 -22.905  1.00 49.04           C  
ATOM    837  N   ASP A  57      -1.019   3.003 -16.491  1.00 56.50           N  
ATOM    838  H   ASP A  57      -0.115   3.404 -16.695  1.00 56.50           H  
ATOM    839  CA  ASP A  57      -1.014   1.557 -16.258  1.00 56.50           C  
ATOM    840  HA  ASP A  57      -2.006   1.166 -16.485  1.00 56.50           H  
ATOM    841  C   ASP A  57      -0.700   1.179 -14.794  1.00 56.50           C  
ATOM    842  CB  ASP A  57      -0.041   0.927 -17.270  1.00 56.50           C  
ATOM    843  HB2 ASP A  57      -0.267  -0.134 -17.383  1.00 56.50           H  
ATOM    844  HB3 ASP A  57       0.977   1.025 -16.893  1.00 56.50           H  
ATOM    845  O   ASP A  57      -0.523   0.011 -14.461  1.00 56.50           O  
ATOM    846  CG  ASP A  57      -0.145   1.637 -18.628  1.00 56.50           C  
ATOM    847  OD1 ASP A  57      -1.169   1.441 -19.316  1.00 56.50           O  
ATOM    848  OD2 ASP A  57       0.703   2.530 -18.866  1.00 56.50           O  
ATOM    849  N   SER A  58      -0.645   2.155 -13.883  1.00 62.54           N  
ATOM    850  H   SER A  58      -0.785   3.106 -14.196  1.00 62.54           H  
ATOM    851  CA  SER A  58      -0.611   1.926 -12.426  1.00 62.54           C  
ATOM    852  HA  SER A  58      -1.123   0.988 -12.210  1.00 62.54           H  
ATOM    853  C   SER A  58      -1.414   2.997 -11.671  1.00 62.54           C  
ATOM    854  CB  SER A  58       0.831   1.748 -11.899  1.00 62.54           C  
ATOM    855  HB2 SER A  58       0.893   2.061 -10.857  1.00 62.54           H  
ATOM    856  HB3 SER A  58       1.083   0.688 -11.934  1.00 62.54           H  
ATOM    857  O   SER A  58      -1.910   3.953 -12.275  1.00 62.54           O  
ATOM    858  OG  SER A  58       1.804   2.433 -12.670  1.00 62.54           O  
ATOM    859  HG  SER A  58       1.781   2.038 -13.545  1.00 62.54           H  
ATOM    860  N   VAL A  59      -1.610   2.786 -10.370  1.00 66.85           N  
ATOM    861  H   VAL A  59      -1.284   1.911  -9.984  1.00 66.85           H  
ATOM    862  CA  VAL A  59      -2.128   3.753  -9.390  1.00 66.85           C  
ATOM    863  HA  VAL A  59      -2.033   4.760  -9.797  1.00 66.85           H  
ATOM    864  C   VAL A  59      -1.281   3.684  -8.112  1.00 66.85           C  
ATOM    865  CB  VAL A  59      -3.621   3.534  -9.073  1.00 66.85           C  
ATOM    866  HB  VAL A  59      -3.918   4.277  -8.332  1.00 66.85           H  
ATOM    867  O   VAL A  59      -0.579   2.705  -7.873  1.00 66.85           O  
ATOM    868  CG1 VAL A  59      -4.507   3.745 -10.307  1.00 66.85           C  
ATOM    869 HG11 VAL A  59      -4.290   4.716 -10.753  1.00 66.85           H  
ATOM    870 HG12 VAL A  59      -4.324   2.960 -11.040  1.00 66.85           H  
ATOM    871 HG13 VAL A  59      -5.556   3.715 -10.015  1.00 66.85           H  
ATOM    872  CG2 VAL A  59      -3.919   2.151  -8.493  1.00 66.85           C  
ATOM    873 HG21 VAL A  59      -3.654   1.369  -9.206  1.00 66.85           H  
ATOM    874 HG22 VAL A  59      -4.982   2.077  -8.264  1.00 66.85           H  
ATOM    875 HG23 VAL A  59      -3.352   2.003  -7.574  1.00 66.85           H  
ATOM    876  N   THR A  60      -1.334   4.700  -7.260  1.00 68.18           N  
ATOM    877  H   THR A  60      -1.863   5.523  -7.511  1.00 68.18           H  
ATOM    878  CA  THR A  60      -0.707   4.689  -5.924  1.00 68.18           C  
ATOM    879  HA  THR A  60       0.368   4.539  -6.024  1.00 68.18           H  
ATOM    880  C   THR A  60      -1.289   3.586  -5.018  1.00 68.18           C  
ATOM    881  CB  THR A  60      -0.977   6.049  -5.269  1.00 68.18           C  
ATOM    882  HB  THR A  60      -2.030   6.102  -4.992  1.00 68.18           H  
ATOM    883  O   THR A  60      -2.494   3.363  -5.067  1.00 68.18           O  
ATOM    884  CG2 THR A  60      -0.146   6.272  -4.017  1.00 68.18           C  
ATOM    885 HG21 THR A  60      -0.304   7.284  -3.646  1.00 68.18           H  
ATOM    886 HG22 THR A  60       0.909   6.115  -4.241  1.00 68.18           H  
ATOM    887 HG23 THR A  60      -0.458   5.577  -3.238  1.00 68.18           H  
ATOM    888  OG1 THR A  60      -0.730   7.099  -6.181  1.00 68.18           O  
ATOM    889  HG1 THR A  60       0.106   6.948  -6.629  1.00 68.18           H  
ATOM    890  N   CYS A  61      -0.495   2.951  -4.135  1.00 68.57           N  
ATOM    891  H   CYS A  61       0.494   3.151  -4.162  1.00 68.57           H  
ATOM    892  CA  CYS A  61      -0.995   2.144  -3.001  1.00 68.57           C  
ATOM    893  HA  CYS A  61      -1.627   1.347  -3.391  1.00 68.57           H  
ATOM    894  C   CYS A  61      -1.804   3.085  -2.091  1.00 68.57           C  
ATOM    895  CB  CYS A  61       0.174   1.503  -2.189  1.00 68.57           C  
ATOM    896  HB2 CYS A  61       0.667   2.278  -1.603  1.00 68.57           H  
ATOM    897  HB3 CYS A  61       0.912   1.147  -2.908  1.00 68.57           H  
ATOM    898  O   CYS A  61      -1.181   3.890  -1.397  1.00 68.57           O  
ATOM    899  SG  CYS A  61      -0.253   0.068  -1.108  1.00 68.57           S  
ATOM    900  N   PRO A  62      -3.149   3.026  -2.031  1.00 68.25           N  
ATOM    901  CA  PRO A  62      -3.929   4.020  -1.288  1.00 68.25           C  
ATOM    902  HA  PRO A  62      -3.579   5.020  -1.547  1.00 68.25           H  
ATOM    903  C   PRO A  62      -3.784   3.872   0.238  1.00 68.25           C  
ATOM    904  CB  PRO A  62      -5.367   3.865  -1.794  1.00 68.25           C  
ATOM    905  HB2 PRO A  62      -5.524   4.560  -2.619  1.00 68.25           H  
ATOM    906  HB3 PRO A  62      -6.105   4.050  -1.013  1.00 68.25           H  
ATOM    907  O   PRO A  62      -4.329   4.661   0.997  1.00 68.25           O  
ATOM    908  CG  PRO A  62      -5.456   2.434  -2.331  1.00 68.25           C  
ATOM    909  HG2 PRO A  62      -6.088   2.391  -3.218  1.00 68.25           H  
ATOM    910  HG3 PRO A  62      -5.850   1.758  -1.572  1.00 68.25           H  
ATOM    911  CD  PRO A  62      -4.017   2.045  -2.666  1.00 68.25           C  
ATOM    912  HD2 PRO A  62      -3.803   1.044  -2.289  1.00 68.25           H  
ATOM    913  HD3 PRO A  62      -3.891   2.059  -3.749  1.00 68.25           H  
ATOM    914  N   THR A  63      -3.052   2.849   0.689  1.00 66.65           N  
ATOM    915  H   THR A  63      -2.682   2.217  -0.007  1.00 66.65           H  
ATOM    916  CA  THR A  63      -2.925   2.416   2.086  1.00 66.65           C  
ATOM    917  HA  THR A  63      -3.800   2.747   2.645  1.00 66.65           H  
ATOM    918  C   THR A  63      -1.698   2.995   2.780  1.00 66.65           C  
ATOM    919  CB  THR A  63      -2.830   0.885   2.146  1.00 66.65           C  
ATOM    920  HB  THR A  63      -1.784   0.581   2.196  1.00 66.65           H  
ATOM    921  O   THR A  63      -1.800   3.462   3.904  1.00 66.65           O  
ATOM    922  CG2 THR A  63      -3.523   0.308   3.352  1.00 66.65           C  
ATOM    923 HG21 THR A  63      -3.348  -0.766   3.412  1.00 66.65           H  
ATOM    924 HG22 THR A  63      -3.175   0.797   4.262  1.00 66.65           H  
ATOM    925 HG23 THR A  63      -4.585   0.512   3.221  1.00 66.65           H  
ATOM    926  OG1 THR A  63      -3.429   0.286   1.017  1.00 66.65           O  
ATOM    927  HG1 THR A  63      -4.376   0.372   1.147  1.00 66.65           H  
ATOM    928  N   CYS A  64      -0.545   2.987   2.105  1.00 69.12           N  
ATOM    929  H   CYS A  64      -0.511   2.533   1.204  1.00 69.12           H  
ATOM    930  CA  CYS A  64       0.654   3.724   2.517  1.00 69.12           C  
ATOM    931  HA  CYS A  64       0.624   3.915   3.590  1.00 69.12           H  
ATOM    932  C   CYS A  64       0.758   5.085   1.824  1.00 69.12           C  
ATOM    933  CB  CYS A  64       1.895   2.881   2.213  1.00 69.12           C  
ATOM    934  HB2 CYS A  64       1.798   1.899   2.676  1.00 69.12           H  
ATOM    935  HB3 CYS A  64       2.761   3.376   2.653  1.00 69.12           H  
ATOM    936  O   CYS A  64       1.720   5.813   2.050  1.00 69.12           O  
ATOM    937  SG  CYS A  64       2.207   2.759   0.430  1.00 69.12           S  
ATOM    938  HG  CYS A  64       2.611   4.025   0.288  1.00 69.12           H  
ATOM    939  N   GLN A  65      -0.168   5.365   0.900  1.00 71.35           N  
ATOM    940  H   GLN A  65      -0.909   4.693   0.764  1.00 71.35           H  
ATOM    941  CA  GLN A  65      -0.134   6.491  -0.028  1.00 71.35           C  
ATOM    942  HA  GLN A  65      -0.795   6.255  -0.863  1.00 71.35           H  
ATOM    943  C   GLN A  65       1.267   6.646  -0.640  1.00 71.35           C  
ATOM    944  CB  GLN A  65      -0.728   7.737   0.638  1.00 71.35           C  
ATOM    945  HB2 GLN A  65      -0.772   8.523  -0.115  1.00 71.35           H  
ATOM    946  HB3 GLN A  65      -0.096   8.058   1.466  1.00 71.35           H  
ATOM    947  O   GLN A  65       1.982   7.602  -0.373  1.00 71.35           O  
ATOM    948  CG  GLN A  65      -2.156   7.466   1.150  1.00 71.35           C  
ATOM    949  HG2 GLN A  65      -2.748   7.021   0.350  1.00 71.35           H  
ATOM    950  HG3 GLN A  65      -2.128   6.768   1.987  1.00 71.35           H  
ATOM    951  CD  GLN A  65      -2.856   8.735   1.604  1.00 71.35           C  
ATOM    952  NE2 GLN A  65      -2.605   9.208   2.806  1.00 71.35           N  
ATOM    953 HE21 GLN A  65      -1.956   8.742   3.424  1.00 71.35           H  
ATOM    954 HE22 GLN A  65      -3.073  10.066   3.060  1.00 71.35           H  
ATOM    955  OE1 GLN A  65      -3.616   9.343   0.871  1.00 71.35           O  
ATOM    956  N   GLY A  66       1.703   5.618  -1.373  1.00 69.70           N  
ATOM    957  H   GLY A  66       1.058   4.858  -1.533  1.00 69.70           H  
ATOM    958  CA  GLY A  66       2.986   5.587  -2.088  1.00 69.70           C  
ATOM    959  HA2 GLY A  66       2.941   4.844  -2.885  1.00 69.70           H  
ATOM    960  HA3 GLY A  66       3.136   6.545  -2.586  1.00 69.70           H  
ATOM    961  C   GLY A  66       4.244   5.303  -1.266  1.00 69.70           C  
ATOM    962  O   GLY A  66       5.207   4.788  -1.814  1.00 69.70           O  
ATOM    963  N   THR A  67       4.243   5.512   0.051  1.00 68.18           N  
ATOM    964  H   THR A  67       3.449   5.990   0.453  1.00 68.18           H  
ATOM    965  CA  THR A  67       5.454   5.361   0.893  1.00 68.18           C  
ATOM    966  HA  THR A  67       6.264   5.908   0.410  1.00 68.18           H  
ATOM    967  C   THR A  67       5.983   3.922   1.083  1.00 68.18           C  
ATOM    968  CB  THR A  67       5.238   5.999   2.275  1.00 68.18           C  
ATOM    969  HB  THR A  67       6.166   5.935   2.844  1.00 68.18           H  
ATOM    970  O   THR A  67       6.879   3.703   1.894  1.00 68.18           O  
ATOM    971  CG2 THR A  67       4.821   7.468   2.220  1.00 68.18           C  
ATOM    972 HG21 THR A  67       4.751   7.862   3.234  1.00 68.18           H  
ATOM    973 HG22 THR A  67       5.572   8.040   1.675  1.00 68.18           H  
ATOM    974 HG23 THR A  67       3.856   7.590   1.729  1.00 68.18           H  
ATOM    975  OG1 THR A  67       4.238   5.303   2.967  1.00 68.18           O  
ATOM    976  HG1 THR A  67       3.389   5.707   2.772  1.00 68.18           H  
ATOM    977  N   GLY A  68       5.401   2.920   0.414  1.00 70.09           N  
ATOM    978  H   GLY A  68       4.783   3.188  -0.338  1.00 70.09           H  
ATOM    979  CA  GLY A  68       5.682   1.484   0.585  1.00 70.09           C  
ATOM    980  HA2 GLY A  68       5.166   0.925  -0.196  1.00 70.09           H  
ATOM    981  HA3 GLY A  68       6.754   1.330   0.461  1.00 70.09           H  
ATOM    982  C   GLY A  68       5.290   0.887   1.946  1.00 70.09           C  
ATOM    983  O   GLY A  68       5.045  -0.314   2.056  1.00 70.09           O  
ATOM    984  N   ARG A  69       5.160   1.712   2.986  1.00 70.05           N  
ATOM    985  H   ARG A  69       5.346   2.688   2.803  1.00 70.05           H  
ATOM    986  CA  ARG A  69       5.154   1.319   4.400  1.00 70.05           C  
ATOM    987  HA  ARG A  69       5.063   0.237   4.495  1.00 70.05           H  
ATOM    988  C   ARG A  69       3.994   1.968   5.139  1.00 70.05           C  
ATOM    989  CB  ARG A  69       6.478   1.773   5.036  1.00 70.05           C  
ATOM    990  HB2 ARG A  69       6.495   1.473   6.084  1.00 70.05           H  
ATOM    991  HB3 ARG A  69       6.525   2.861   4.992  1.00 70.05           H  
ATOM    992  O   ARG A  69       3.546   3.048   4.788  1.00 70.05           O  
ATOM    993  CG  ARG A  69       7.719   1.199   4.336  1.00 70.05           C  
ATOM    994  HG2 ARG A  69       7.760   0.121   4.489  1.00 70.05           H  
ATOM    995  HG3 ARG A  69       7.678   1.399   3.266  1.00 70.05           H  
ATOM    996  CD  ARG A  69       8.991   1.858   4.870  1.00 70.05           C  
ATOM    997  HD2 ARG A  69       8.941   2.927   4.660  1.00 70.05           H  
ATOM    998  HD3 ARG A  69       9.049   1.709   5.948  1.00 70.05           H  
ATOM    999  NE  ARG A  69      10.174   1.295   4.205  1.00 70.05           N  
ATOM   1000  HE  ARG A  69       9.996   0.818   3.333  1.00 70.05           H  
ATOM   1001  NH1 ARG A  69      11.776   1.973   5.691  1.00 70.05           N  
ATOM   1002 HH11 ARG A  69      12.753   2.054   5.934  1.00 70.05           H  
ATOM   1003 HH12 ARG A  69      11.052   2.453   6.205  1.00 70.05           H  
ATOM   1004  NH2 ARG A  69      12.375   0.840   3.874  1.00 70.05           N  
ATOM   1005 HH21 ARG A  69      13.354   0.901   4.116  1.00 70.05           H  
ATOM   1006 HH22 ARG A  69      12.107   0.415   2.998  1.00 70.05           H  
ATOM   1007  CZ  ARG A  69      11.430   1.366   4.587  1.00 70.05           C  
ATOM   1008  N   ILE A  70       3.519   1.337   6.198  1.00 67.98           N  
ATOM   1009  H   ILE A  70       3.921   0.444   6.448  1.00 67.98           H  
ATOM   1010  CA  ILE A  70       2.474   1.884   7.059  1.00 67.98           C  
ATOM   1011  HA  ILE A  70       2.242   2.901   6.744  1.00 67.98           H  
ATOM   1012  C   ILE A  70       3.034   1.913   8.484  1.00 67.98           C  
ATOM   1013  CB  ILE A  70       1.161   1.090   6.913  1.00 67.98           C  
ATOM   1014  HB  ILE A  70       1.320   0.069   7.259  1.00 67.98           H  
ATOM   1015  O   ILE A  70       3.448   0.865   8.988  1.00 67.98           O  
ATOM   1016  CG1 ILE A  70       0.728   1.057   5.424  1.00 67.98           C  
ATOM   1017 HG12 ILE A  70       0.496   2.069   5.093  1.00 67.98           H  
ATOM   1018 HG13 ILE A  70       1.541   0.677   4.807  1.00 67.98           H  
ATOM   1019  CG2 ILE A  70       0.089   1.760   7.792  1.00 67.98           C  
ATOM   1020 HG21 ILE A  70      -0.048   2.801   7.497  1.00 67.98           H  
ATOM   1021 HG22 ILE A  70      -0.868   1.246   7.701  1.00 67.98           H  
ATOM   1022 HG23 ILE A  70       0.378   1.724   8.842  1.00 67.98           H  
ATOM   1023  CD1 ILE A  70      -0.464   0.152   5.131  1.00 67.98           C  
ATOM   1024 HD11 ILE A  70      -0.268  -0.847   5.519  1.00 67.98           H  
ATOM   1025 HD12 ILE A  70      -1.363   0.569   5.585  1.00 67.98           H  
ATOM   1026 HD13 ILE A  70      -0.608   0.091   4.052  1.00 67.98           H  
ATOM   1027  N   PRO A  71       3.111   3.084   9.139  1.00 65.55           N  
ATOM   1028  CA  PRO A  71       3.485   3.180  10.544  1.00 65.55           C  
ATOM   1029  HA  PRO A  71       4.533   2.902  10.652  1.00 65.55           H  
ATOM   1030  C   PRO A  71       2.627   2.274  11.433  1.00 65.55           C  
ATOM   1031  CB  PRO A  71       3.332   4.659  10.916  1.00 65.55           C  
ATOM   1032  HB2 PRO A  71       4.072   4.966  11.655  1.00 65.55           H  
ATOM   1033  HB3 PRO A  71       2.325   4.855  11.286  1.00 65.55           H  
ATOM   1034  O   PRO A  71       1.422   2.115  11.223  1.00 65.55           O  
ATOM   1035  CG  PRO A  71       3.531   5.380   9.582  1.00 65.55           C  
ATOM   1036  HG2 PRO A  71       4.597   5.490   9.381  1.00 65.55           H  
ATOM   1037  HG3 PRO A  71       3.034   6.350   9.563  1.00 65.55           H  
ATOM   1038  CD  PRO A  71       2.919   4.410   8.575  1.00 65.55           C  
ATOM   1039  HD2 PRO A  71       3.419   4.516   7.612  1.00 65.55           H  
ATOM   1040  HD3 PRO A  71       1.851   4.599   8.467  1.00 65.55           H  
ATOM   1041  N   ARG A  72       3.226   1.707  12.478  1.00 55.35           N  
ATOM   1042  H   ARG A  72       4.195   1.931  12.652  1.00 55.35           H  
ATOM   1043  CA  ARG A  72       2.448   1.080  13.553  1.00 55.35           C  
ATOM   1044  HA  ARG A  72       1.670   0.460  13.108  1.00 55.35           H  
ATOM   1045  C   ARG A  72       1.695   2.158  14.330  1.00 55.35           C  
ATOM   1046  CB  ARG A  72       3.331   0.155  14.398  1.00 55.35           C  
ATOM   1047  HB2 ARG A  72       4.249   0.667  14.686  1.00 55.35           H  
ATOM   1048  HB3 ARG A  72       2.806  -0.139  15.306  1.00 55.35           H  
ATOM   1049  O   ARG A  72       2.026   3.342  14.260  1.00 55.35           O  
ATOM   1050  CG  ARG A  72       3.645  -1.091  13.556  1.00 55.35           C  
ATOM   1051  HG2 ARG A  72       2.728  -1.493  13.125  1.00 55.35           H  
ATOM   1052  HG3 ARG A  72       4.302  -0.797  12.738  1.00 55.35           H  
ATOM   1053  CD  ARG A  72       4.303  -2.200  14.369  1.00 55.35           C  
ATOM   1054  HD2 ARG A  72       3.521  -2.861  14.744  1.00 55.35           H  
ATOM   1055  HD3 ARG A  72       4.812  -1.754  15.223  1.00 55.35           H  
ATOM   1056  NE  ARG A  72       5.269  -2.945  13.540  1.00 55.35           N  
ATOM   1057  HE  ARG A  72       5.513  -2.549  12.643  1.00 55.35           H  
ATOM   1058  NH1 ARG A  72       5.694  -4.669  14.980  1.00 55.35           N  
ATOM   1059 HH11 ARG A  72       5.008  -4.257  15.597  1.00 55.35           H  
ATOM   1060 HH12 ARG A  72       6.203  -5.506  15.225  1.00 55.35           H  
ATOM   1061  NH2 ARG A  72       6.878  -4.447  13.079  1.00 55.35           N  
ATOM   1062 HH21 ARG A  72       7.428  -5.268  13.288  1.00 55.35           H  
ATOM   1063 HH22 ARG A  72       7.127  -3.858  12.297  1.00 55.35           H  
ATOM   1064  CZ  ARG A  72       5.941  -4.021  13.875  1.00 55.35           C  
ATOM   1065  N   GLY A  73       0.575   1.791  14.938  1.00 55.86           N  
ATOM   1066  H   GLY A  73       0.409   0.800  15.037  1.00 55.86           H  
ATOM   1067  CA  GLY A  73      -0.436   2.751  15.406  1.00 55.86           C  
ATOM   1068  HA2 GLY A  73       0.060   3.572  15.924  1.00 55.86           H  
ATOM   1069  HA3 GLY A  73      -1.094   2.249  16.115  1.00 55.86           H  
ATOM   1070  C   GLY A  73      -1.301   3.346  14.280  1.00 55.86           C  
ATOM   1071  O   GLY A  73      -2.529   3.314  14.402  1.00 55.86           O  
ATOM   1072  N   GLN A  74      -0.725   3.734  13.126  1.00 52.58           N  
ATOM   1073  H   GLN A  74       0.283   3.738  13.061  1.00 52.58           H  
ATOM   1074  CA  GLN A  74      -1.515   3.807  11.880  1.00 52.58           C  
ATOM   1075  HA  GLN A  74      -2.413   4.389  12.089  1.00 52.58           H  
ATOM   1076  C   GLN A  74      -2.016   2.412  11.460  1.00 52.58           C  
ATOM   1077  CB  GLN A  74      -0.800   4.512  10.707  1.00 52.58           C  
ATOM   1078  HB2 GLN A  74      -1.407   4.352   9.815  1.00 52.58           H  
ATOM   1079  HB3 GLN A  74       0.170   4.051  10.520  1.00 52.58           H  
ATOM   1080  O   GLN A  74      -2.890   2.318  10.611  1.00 52.58           O  
ATOM   1081  CG  GLN A  74      -0.606   6.031  10.860  1.00 52.58           C  
ATOM   1082  HG2 GLN A  74      -1.561   6.494  11.111  1.00 52.58           H  
ATOM   1083  HG3 GLN A  74       0.095   6.224  11.672  1.00 52.58           H  
ATOM   1084  CD  GLN A  74      -0.080   6.690   9.576  1.00 52.58           C  
ATOM   1085  NE2 GLN A  74       0.350   7.932   9.620  1.00 52.58           N  
ATOM   1086 HE21 GLN A  74       0.755   8.293   8.767  1.00 52.58           H  
ATOM   1087 HE22 GLN A  74       0.334   8.478  10.470  1.00 52.58           H  
ATOM   1088  OE1 GLN A  74      -0.029   6.099   8.513  1.00 52.58           O  
ATOM   1089  N   GLU A  75      -1.600   1.328  12.126  1.00 50.02           N  
ATOM   1090  H   GLU A  75      -0.809   1.419  12.747  1.00 50.02           H  
ATOM   1091  CA  GLU A  75      -2.190   0.001  11.936  1.00 50.02           C  
ATOM   1092  HA  GLU A  75      -2.079  -0.185  10.868  1.00 50.02           H  
ATOM   1093  C   GLU A  75      -3.686  -0.096  12.332  1.00 50.02           C  
ATOM   1094  CB  GLU A  75      -1.353  -1.080  12.615  1.00 50.02           C  
ATOM   1095  HB2 GLU A  75      -1.584  -2.046  12.166  1.00 50.02           H  
ATOM   1096  HB3 GLU A  75      -0.301  -0.868  12.425  1.00 50.02           H  
ATOM   1097  O   GLU A  75      -4.408  -0.960  11.845  1.00 50.02           O  
ATOM   1098  CG  GLU A  75      -1.610  -1.167  14.121  1.00 50.02           C  
ATOM   1099  HG2 GLU A  75      -1.739  -0.164  14.529  1.00 50.02           H  
ATOM   1100  HG3 GLU A  75      -2.520  -1.736  14.312  1.00 50.02           H  
ATOM   1101  CD  GLU A  75      -0.409  -1.823  14.787  1.00 50.02           C  
ATOM   1102  OE1 GLU A  75       0.527  -1.045  15.079  1.00 50.02           O  
ATOM   1103  OE2 GLU A  75      -0.401  -3.061  14.950  1.00 50.02           O  
ATOM   1104  N   ASN A  76      -4.184   0.828  13.163  1.00 49.25           N  
ATOM   1105  H   ASN A  76      -3.546   1.498  13.568  1.00 49.25           H  
ATOM   1106  CA  ASN A  76      -5.620   0.954  13.454  1.00 49.25           C  
ATOM   1107  HA  ASN A  76      -6.069  -0.038  13.487  1.00 49.25           H  
ATOM   1108  C   ASN A  76      -6.370   1.745  12.370  1.00 49.25           C  
ATOM   1109  CB  ASN A  76      -5.786   1.616  14.827  1.00 49.25           C  
ATOM   1110  HB2 ASN A  76      -6.842   1.817  15.004  1.00 49.25           H  
ATOM   1111  HB3 ASN A  76      -5.248   2.564  14.843  1.00 49.25           H  
ATOM   1112  O   ASN A  76      -7.585   1.606  12.223  1.00 49.25           O  
ATOM   1113  CG  ASN A  76      -5.301   0.725  15.952  1.00 49.25           C  
ATOM   1114  ND2 ASN A  76      -4.578   1.269  16.901  1.00 49.25           N  
ATOM   1115 HD21 ASN A  76      -4.278   2.231  16.829  1.00 49.25           H  
ATOM   1116 HD22 ASN A  76      -4.228   0.632  17.602  1.00 49.25           H  
ATOM   1117  OD1 ASN A  76      -5.581  -0.457  16.013  1.00 49.25           O  
ATOM   1118  N   GLN A  77      -5.639   2.565  11.608  1.00 46.64           N  
ATOM   1119  H   GLN A  77      -4.643   2.595  11.774  1.00 46.64           H  
ATOM   1120  CA  GLN A  77      -6.099   3.094  10.328  1.00 46.64           C  
ATOM   1121  HA  GLN A  77      -7.171   3.282  10.383  1.00 46.64           H  
ATOM   1122  C   GLN A  77      -5.883   2.073   9.206  1.00 46.64           C  
ATOM   1123  CB  GLN A  77      -5.402   4.422   9.990  1.00 46.64           C  
ATOM   1124  HB2 GLN A  77      -5.791   4.778   9.035  1.00 46.64           H  
ATOM   1125  HB3 GLN A  77      -4.329   4.265   9.873  1.00 46.64           H  
ATOM   1126  O   GLN A  77      -6.526   2.213   8.172  1.00 46.64           O  
ATOM   1127  CG  GLN A  77      -5.636   5.509  11.047  1.00 46.64           C  
ATOM   1128  HG2 GLN A  77      -5.222   5.184  12.002  1.00 46.64           H  
ATOM   1129  HG3 GLN A  77      -6.707   5.673  11.172  1.00 46.64           H  
ATOM   1130  CD  GLN A  77      -4.991   6.831  10.647  1.00 46.64           C  
ATOM   1131  NE2 GLN A  77      -4.200   7.441  11.502  1.00 46.64           N  
ATOM   1132 HE21 GLN A  77      -3.817   8.318  11.178  1.00 46.64           H  
ATOM   1133 HE22 GLN A  77      -4.022   7.061  12.421  1.00 46.64           H  
ATOM   1134  OE1 GLN A  77      -5.192   7.354   9.568  1.00 46.64           O  
ATOM   1135  N   LEU A  78      -5.044   1.037   9.397  1.00 46.76           N  
ATOM   1136  H   LEU A  78      -4.493   1.008  10.243  1.00 46.76           H  
ATOM   1137  CA  LEU A  78      -4.926  -0.055   8.441  1.00 46.76           C  
ATOM   1138  HA  LEU A  78      -4.663   0.422   7.497  1.00 46.76           H  
ATOM   1139  C   LEU A  78      -6.274  -0.721   8.272  1.00 46.76           C  
ATOM   1140  CB  LEU A  78      -3.844  -1.110   8.733  1.00 46.76           C  
ATOM   1141  HB2 LEU A  78      -3.394  -0.866   9.695  1.00 46.76           H  
ATOM   1142  HB3 LEU A  78      -4.292  -2.096   8.858  1.00 46.76           H  
ATOM   1143  O   LEU A  78      -7.110  -0.918   9.157  1.00 46.76           O  
ATOM   1144  CG  LEU A  78      -2.719  -1.189   7.689  1.00 46.76           C  
ATOM   1145  HG  LEU A  78      -2.464  -0.176   7.378  1.00 46.76           H  
ATOM   1146  CD1 LEU A  78      -1.475  -1.845   8.288  1.00 46.76           C  
ATOM   1147 HD11 LEU A  78      -1.721  -2.832   8.679  1.00 46.76           H  
ATOM   1148 HD12 LEU A  78      -1.082  -1.226   9.094  1.00 46.76           H  
ATOM   1149 HD13 LEU A  78      -0.697  -1.943   7.530  1.00 46.76           H  
ATOM   1150  CD2 LEU A  78      -3.140  -1.990   6.453  1.00 46.76           C  
ATOM   1151 HD21 LEU A  78      -2.295  -2.093   5.773  1.00 46.76           H  
ATOM   1152 HD22 LEU A  78      -3.479  -2.983   6.749  1.00 46.76           H  
ATOM   1153 HD23 LEU A  78      -3.940  -1.472   5.924  1.00 46.76           H  
ATOM   1154  N   VAL A  79      -6.445  -1.029   7.017  1.00 47.43           N  
ATOM   1155  H   VAL A  79      -5.639  -0.913   6.419  1.00 47.43           H  
ATOM   1156  CA  VAL A  79      -7.704  -1.031   6.337  1.00 47.43           C  
ATOM   1157  HA  VAL A  79      -8.523  -1.041   7.056  1.00 47.43           H  
ATOM   1158  C   VAL A  79      -7.649  -2.354   5.619  1.00 47.43           C  
ATOM   1159  CB  VAL A  79      -7.824   0.213   5.438  1.00 47.43           C  
ATOM   1160  HB  VAL A  79      -8.255  -0.142   4.502  1.00 47.43           H  
ATOM   1161  O   VAL A  79      -6.988  -2.502   4.593  1.00 47.43           O  
ATOM   1162  CG1 VAL A  79      -8.757   1.292   5.996  1.00 47.43           C  
ATOM   1163 HG11 VAL A  79      -8.581   1.432   7.062  1.00 47.43           H  
ATOM   1164 HG12 VAL A  79      -9.797   1.008   5.832  1.00 47.43           H  
ATOM   1165 HG13 VAL A  79      -8.592   2.240   5.484  1.00 47.43           H  
ATOM   1166  CG2 VAL A  79      -6.484   0.875   5.102  1.00 47.43           C  
ATOM   1167 HG21 VAL A  79      -5.804   0.088   4.777  1.00 47.43           H  
ATOM   1168 HG22 VAL A  79      -6.059   1.378   5.971  1.00 47.43           H  
ATOM   1169 HG23 VAL A  79      -6.603   1.632   4.327  1.00 47.43           H  
ATOM   1170  N   ALA A  80      -8.206  -3.347   6.305  1.00 47.03           N  
ATOM   1171  H   ALA A  80      -8.821  -3.090   7.063  1.00 47.03           H  
ATOM   1172  CA  ALA A  80      -8.150  -4.733   5.933  1.00 47.03           C  
ATOM   1173  HA  ALA A  80      -7.115  -5.058   6.033  1.00 47.03           H  
ATOM   1174  C   ALA A  80      -8.601  -4.916   4.492  1.00 47.03           C  
ATOM   1175  CB  ALA A  80      -9.012  -5.556   6.875  1.00 47.03           C  
ATOM   1176  HB1 ALA A  80      -8.836  -6.620   6.715  1.00 47.03           H  
ATOM   1177  HB2 ALA A  80      -8.797  -5.298   7.912  1.00 47.03           H  
ATOM   1178  HB3 ALA A  80     -10.052  -5.323   6.646  1.00 47.03           H  
ATOM   1179  O   ALA A  80      -9.547  -4.306   3.988  1.00 47.03           O  
ATOM   1180  N   LEU A  81      -7.854  -5.798   3.862  1.00 45.77           N  
ATOM   1181  H   LEU A  81      -7.165  -6.297   4.406  1.00 45.77           H  
ATOM   1182  CA  LEU A  81      -7.680  -5.836   2.439  1.00 45.77           C  
ATOM   1183  HA  LEU A  81      -7.793  -4.831   2.032  1.00 45.77           H  
ATOM   1184  C   LEU A  81      -8.784  -6.688   1.811  1.00 45.77           C  
ATOM   1185  CB  LEU A  81      -6.226  -6.324   2.252  1.00 45.77           C  
ATOM   1186  HB2 LEU A  81      -6.062  -7.204   2.874  1.00 45.77           H  
ATOM   1187  HB3 LEU A  81      -6.058  -6.667   1.231  1.00 45.77           H  
ATOM   1188  O   LEU A  81      -8.729  -7.916   1.862  1.00 45.77           O  
ATOM   1189  CG  LEU A  81      -5.178  -5.252   2.624  1.00 45.77           C  
ATOM   1190  HG  LEU A  81      -5.245  -5.053   3.694  1.00 45.77           H  
ATOM   1191  CD1 LEU A  81      -3.777  -5.774   2.342  1.00 45.77           C  
ATOM   1192 HD11 LEU A  81      -3.610  -6.695   2.900  1.00 45.77           H  
ATOM   1193 HD12 LEU A  81      -3.642  -5.969   1.278  1.00 45.77           H  
ATOM   1194 HD13 LEU A  81      -3.053  -5.021   2.654  1.00 45.77           H  
ATOM   1195  CD2 LEU A  81      -5.328  -3.924   1.888  1.00 45.77           C  
ATOM   1196 HD21 LEU A  81      -4.508  -3.259   2.156  1.00 45.77           H  
ATOM   1197 HD22 LEU A  81      -6.251  -3.428   2.189  1.00 45.77           H  
ATOM   1198 HD23 LEU A  81      -5.336  -4.087   0.811  1.00 45.77           H  
ATOM   1199  N   ILE A  82      -9.804  -6.032   1.242  1.00 52.20           N  
ATOM   1200  H   ILE A  82      -9.806  -5.023   1.284  1.00 52.20           H  
ATOM   1201  CA  ILE A  82     -10.935  -6.703   0.576  1.00 52.20           C  
ATOM   1202  HA  ILE A  82     -10.710  -7.769   0.546  1.00 52.20           H  
ATOM   1203  C   ILE A  82     -11.064  -6.216  -0.878  1.00 52.20           C  
ATOM   1204  CB  ILE A  82     -12.245  -6.587   1.394  1.00 52.20           C  
ATOM   1205  HB  ILE A  82     -12.956  -7.257   0.912  1.00 52.20           H  
ATOM   1206  O   ILE A  82     -11.130  -5.008  -1.069  1.00 52.20           O  
ATOM   1207  CG1 ILE A  82     -12.901  -5.188   1.456  1.00 52.20           C  
ATOM   1208 HG12 ILE A  82     -12.932  -4.737   0.465  1.00 52.20           H  
ATOM   1209 HG13 ILE A  82     -12.321  -4.533   2.107  1.00 52.20           H  
ATOM   1210  CG2 ILE A  82     -11.996  -7.114   2.823  1.00 52.20           C  
ATOM   1211 HG21 ILE A  82     -11.380  -6.406   3.377  1.00 52.20           H  
ATOM   1212 HG22 ILE A  82     -11.472  -8.068   2.780  1.00 52.20           H  
ATOM   1213 HG23 ILE A  82     -12.937  -7.245   3.359  1.00 52.20           H  
ATOM   1214  CD1 ILE A  82     -14.359  -5.251   1.927  1.00 52.20           C  
ATOM   1215 HD11 ILE A  82     -14.438  -5.719   2.909  1.00 52.20           H  
ATOM   1216 HD12 ILE A  82     -14.767  -4.242   1.981  1.00 52.20           H  
ATOM   1217 HD13 ILE A  82     -14.948  -5.831   1.216  1.00 52.20           H  
ATOM   1218  N   PRO A  83     -11.041  -7.083  -1.916  1.00 51.43           N  
ATOM   1219  CA  PRO A  83     -10.956  -6.665  -3.329  1.00 51.43           C  
ATOM   1220  HA  PRO A  83      -9.943  -6.335  -3.559  1.00 51.43           H  
ATOM   1221  C   PRO A  83     -11.948  -5.558  -3.695  1.00 51.43           C  
ATOM   1222  CB  PRO A  83     -11.249  -7.933  -4.134  1.00 51.43           C  
ATOM   1223  HB2 PRO A  83     -12.325  -8.070  -4.247  1.00 51.43           H  
ATOM   1224  HB3 PRO A  83     -10.762  -7.916  -5.109  1.00 51.43           H  
ATOM   1225  O   PRO A  83     -13.054  -5.575  -3.173  1.00 51.43           O  
ATOM   1226  CG  PRO A  83     -10.692  -9.035  -3.238  1.00 51.43           C  
ATOM   1227  HG2 PRO A  83      -9.610  -9.089  -3.355  1.00 51.43           H  
ATOM   1228  HG3 PRO A  83     -11.151 -10.000  -3.449  1.00 51.43           H  
ATOM   1229  CD  PRO A  83     -11.033  -8.538  -1.834  1.00 51.43           C  
ATOM   1230  HD2 PRO A  83     -12.025  -8.889  -1.547  1.00 51.43           H  
ATOM   1231  HD3 PRO A  83     -10.284  -8.906  -1.132  1.00 51.43           H  
ATOM   1232  N   TYR A  84     -11.632  -4.631  -4.608  1.00 56.06           N  
ATOM   1233  H   TYR A  84     -10.678  -4.564  -4.932  1.00 56.06           H  
ATOM   1234  CA  TYR A  84     -12.567  -3.549  -4.978  1.00 56.06           C  
ATOM   1235  HA  TYR A  84     -12.773  -2.976  -4.074  1.00 56.06           H  
ATOM   1236  C   TYR A  84     -13.926  -4.070  -5.507  1.00 56.06           C  
ATOM   1237  CB  TYR A  84     -11.897  -2.589  -5.975  1.00 56.06           C  
ATOM   1238  HB2 TYR A  84     -10.841  -2.490  -5.724  1.00 56.06           H  
ATOM   1239  HB3 TYR A  84     -11.950  -3.009  -6.979  1.00 56.06           H  
ATOM   1240  O   TYR A  84     -14.957  -3.406  -5.405  1.00 56.06           O  
ATOM   1241  CG  TYR A  84     -12.509  -1.197  -5.966  1.00 56.06           C  
ATOM   1242  CD1 TYR A  84     -13.639  -0.909  -6.755  1.00 56.06           C  
ATOM   1243  HD1 TYR A  84     -14.062  -1.676  -7.388  1.00 56.06           H  
ATOM   1244  CD2 TYR A  84     -11.957  -0.194  -5.144  1.00 56.06           C  
ATOM   1245  HD2 TYR A  84     -11.072  -0.408  -4.564  1.00 56.06           H  
ATOM   1246  CE1 TYR A  84     -14.226   0.370  -6.712  1.00 56.06           C  
ATOM   1247  HE1 TYR A  84     -15.091   0.598  -7.317  1.00 56.06           H  
ATOM   1248  CE2 TYR A  84     -12.539   1.088  -5.097  1.00 56.06           C  
ATOM   1249  HE2 TYR A  84     -12.104   1.855  -4.474  1.00 56.06           H  
ATOM   1250  OH  TYR A  84     -14.248   2.603  -5.843  1.00 56.06           O  
ATOM   1251  HH  TYR A  84     -13.733   3.210  -5.308  1.00 56.06           H  
ATOM   1252  CZ  TYR A  84     -13.679   1.369  -5.882  1.00 56.06           C  
ATOM   1253  N   SER A  85     -13.943  -5.308  -6.007  1.00 57.35           N  
ATOM   1254  H   SER A  85     -13.062  -5.799  -6.043  1.00 57.35           H  
ATOM   1255  CA  SER A  85     -15.123  -6.081  -6.412  1.00 57.35           C  
ATOM   1256  HA  SER A  85     -15.813  -5.415  -6.929  1.00 57.35           H  
ATOM   1257  C   SER A  85     -15.908  -6.739  -5.258  1.00 57.35           C  
ATOM   1258  CB  SER A  85     -14.652  -7.152  -7.403  1.00 57.35           C  
ATOM   1259  HB2 SER A  85     -14.269  -6.659  -8.296  1.00 57.35           H  
ATOM   1260  HB3 SER A  85     -15.487  -7.793  -7.686  1.00 57.35           H  
ATOM   1261  O   SER A  85     -16.958  -7.341  -5.497  1.00 57.35           O  
ATOM   1262  OG  SER A  85     -13.616  -7.930  -6.826  1.00 57.35           O  
ATOM   1263  HG  SER A  85     -13.144  -8.386  -7.527  1.00 57.35           H  
ATOM   1264  N   ASP A  86     -15.437  -6.654  -4.010  1.00 56.89           N  
ATOM   1265  H   ASP A  86     -14.587  -6.130  -3.857  1.00 56.89           H  
ATOM   1266  CA  ASP A  86     -16.021  -7.341  -2.859  1.00 56.89           C  
ATOM   1267  HA  ASP A  86     -16.075  -8.398  -3.118  1.00 56.89           H  
ATOM   1268  C   ASP A  86     -17.449  -6.845  -2.584  1.00 56.89           C  
ATOM   1269  CB  ASP A  86     -15.109  -7.234  -1.622  1.00 56.89           C  
ATOM   1270  HB2 ASP A  86     -14.105  -7.548  -1.905  1.00 56.89           H  
ATOM   1271  HB3 ASP A  86     -15.065  -6.196  -1.290  1.00 56.89           H  
ATOM   1272  O   ASP A  86     -17.727  -5.663  -2.361  1.00 56.89           O  
ATOM   1273  CG  ASP A  86     -15.565  -8.115  -0.454  1.00 56.89           C  
ATOM   1274  OD1 ASP A  86     -16.741  -8.040  -0.036  1.00 56.89           O  
ATOM   1275  OD2 ASP A  86     -14.753  -8.884   0.099  1.00 56.89           O  
ATOM   1276  N   GLN A  87     -18.381  -7.796  -2.541  1.00 57.71           N  
ATOM   1277  H   GLN A  87     -18.076  -8.735  -2.753  1.00 57.71           H  
ATOM   1278  CA  GLN A  87     -19.803  -7.569  -2.288  1.00 57.71           C  
ATOM   1279  HA  GLN A  87     -20.184  -6.962  -3.109  1.00 57.71           H  
ATOM   1280  C   GLN A  87     -20.123  -6.808  -0.983  1.00 57.71           C  
ATOM   1281  CB  GLN A  87     -20.529  -8.923  -2.326  1.00 57.71           C  
ATOM   1282  HB2 GLN A  87     -21.584  -8.751  -2.112  1.00 57.71           H  
ATOM   1283  HB3 GLN A  87     -20.454  -9.338  -3.331  1.00 57.71           H  
ATOM   1284  O   GLN A  87     -21.245  -6.320  -0.832  1.00 57.71           O  
ATOM   1285  CG  GLN A  87     -19.958  -9.948  -1.326  1.00 57.71           C  
ATOM   1286  HG2 GLN A  87     -18.944 -10.217  -1.619  1.00 57.71           H  
ATOM   1287  HG3 GLN A  87     -19.917  -9.513  -0.327  1.00 57.71           H  
ATOM   1288  CD  GLN A  87     -20.797 -11.217  -1.246  1.00 57.71           C  
ATOM   1289  NE2 GLN A  87     -20.194 -12.353  -0.974  1.00 57.71           N  
ATOM   1290 HE21 GLN A  87     -19.188 -12.401  -0.902  1.00 57.71           H  
ATOM   1291 HE22 GLN A  87     -20.768 -13.184  -0.989  1.00 57.71           H  
ATOM   1292  OE1 GLN A  87     -22.009 -11.206  -1.383  1.00 57.71           O  
ATOM   1293  N   ARG A  88     -19.170  -6.696  -0.050  1.00 56.66           N  
ATOM   1294  H   ARG A  88     -18.290  -7.152  -0.245  1.00 56.66           H  
ATOM   1295  CA  ARG A  88     -19.246  -5.915   1.194  1.00 56.66           C  
ATOM   1296  HA  ARG A  88     -20.262  -5.950   1.587  1.00 56.66           H  
ATOM   1297  C   ARG A  88     -18.899  -4.435   1.006  1.00 56.66           C  
ATOM   1298  CB  ARG A  88     -18.270  -6.518   2.211  1.00 56.66           C  
ATOM   1299  HB2 ARG A  88     -17.255  -6.424   1.825  1.00 56.66           H  
ATOM   1300  HB3 ARG A  88     -18.323  -5.921   3.121  1.00 56.66           H  
ATOM   1301  O   ARG A  88     -19.378  -3.607   1.783  1.00 56.66           O  
ATOM   1302  CG  ARG A  88     -18.551  -7.986   2.572  1.00 56.66           C  
ATOM   1303  HG2 ARG A  88     -18.611  -8.611   1.681  1.00 56.66           H  
ATOM   1304  HG3 ARG A  88     -19.505  -8.038   3.097  1.00 56.66           H  
ATOM   1305  CD  ARG A  88     -17.449  -8.525   3.489  1.00 56.66           C  
ATOM   1306  HD2 ARG A  88     -17.818  -9.419   3.992  1.00 56.66           H  
ATOM   1307  HD3 ARG A  88     -17.227  -7.763   4.236  1.00 56.66           H  
ATOM   1308  NE  ARG A  88     -16.208  -8.858   2.768  1.00 56.66           N  
ATOM   1309  HE  ARG A  88     -16.186  -8.737   1.766  1.00 56.66           H  
ATOM   1310  NH1 ARG A  88     -14.981  -9.438   4.623  1.00 56.66           N  
ATOM   1311 HH11 ARG A  88     -15.748  -9.155   5.215  1.00 56.66           H  
ATOM   1312 HH12 ARG A  88     -14.117  -9.785   5.014  1.00 56.66           H  
ATOM   1313  NH2 ARG A  88     -14.082  -9.628   2.589  1.00 56.66           N  
ATOM   1314 HH21 ARG A  88     -14.170  -9.463   1.596  1.00 56.66           H  
ATOM   1315 HH22 ARG A  88     -13.189  -9.906   2.969  1.00 56.66           H  
ATOM   1316  CZ  ARG A  88     -15.097  -9.304   3.326  1.00 56.66           C  
ATOM   1317  N   LEU A  89     -18.090  -4.085   0.004  1.00 52.29           N  
ATOM   1318  H   LEU A  89     -17.736  -4.805  -0.609  1.00 52.29           H  
ATOM   1319  CA  LEU A  89     -17.818  -2.687  -0.355  1.00 52.29           C  
ATOM   1320  HA  LEU A  89     -17.540  -2.124   0.536  1.00 52.29           H  
ATOM   1321  C   LEU A  89     -19.045  -2.014  -0.949  1.00 52.29           C  
ATOM   1322  CB  LEU A  89     -16.686  -2.597  -1.380  1.00 52.29           C  
ATOM   1323  HB2 LEU A  89     -16.941  -3.220  -2.238  1.00 52.29           H  
ATOM   1324  HB3 LEU A  89     -16.609  -1.570  -1.739  1.00 52.29           H  
ATOM   1325  O   LEU A  89     -19.239  -0.821  -0.725  1.00 52.29           O  
ATOM   1326  CG  LEU A  89     -15.323  -3.015  -0.831  1.00 52.29           C  
ATOM   1327  HG  LEU A  89     -15.402  -4.001  -0.373  1.00 52.29           H  
ATOM   1328  CD1 LEU A  89     -14.370  -3.101  -2.001  1.00 52.29           C  
ATOM   1329 HD11 LEU A  89     -13.442  -3.568  -1.674  1.00 52.29           H  
ATOM   1330 HD12 LEU A  89     -14.176  -2.114  -2.422  1.00 52.29           H  
ATOM   1331 HD13 LEU A  89     -14.800  -3.740  -2.772  1.00 52.29           H  
ATOM   1332  CD2 LEU A  89     -14.776  -2.013   0.188  1.00 52.29           C  
ATOM   1333 HD21 LEU A  89     -15.411  -1.985   1.073  1.00 52.29           H  
ATOM   1334 HD22 LEU A  89     -14.711  -1.020  -0.258  1.00 52.29           H  
ATOM   1335 HD23 LEU A  89     -13.776  -2.325   0.491  1.00 52.29           H  
ATOM   1336  N   ARG A  90     -19.892  -2.785  -1.651  1.00 52.60           N  
ATOM   1337  H   ARG A  90     -19.612  -3.743  -1.807  1.00 52.60           H  
ATOM   1338  CA  ARG A  90     -21.197  -2.322  -2.139  1.00 52.60           C  
ATOM   1339  HA  ARG A  90     -21.022  -1.616  -2.950  1.00 52.60           H  
ATOM   1340  C   ARG A  90     -21.925  -1.629  -0.981  1.00 52.60           C  
ATOM   1341  CB  ARG A  90     -22.055  -3.488  -2.656  1.00 52.60           C  
ATOM   1342  HB2 ARG A  90     -23.019  -3.084  -2.965  1.00 52.60           H  
ATOM   1343  HB3 ARG A  90     -22.233  -4.193  -1.844  1.00 52.60           H  
ATOM   1344  O   ARG A  90     -22.254  -2.309  -0.004  1.00 52.60           O  
ATOM   1345  CG  ARG A  90     -21.426  -4.239  -3.838  1.00 52.60           C  
ATOM   1346  HG2 ARG A  90     -20.481  -4.681  -3.522  1.00 52.60           H  
ATOM   1347  HG3 ARG A  90     -21.223  -3.545  -4.654  1.00 52.60           H  
ATOM   1348  CD  ARG A  90     -22.349  -5.363  -4.333  1.00 52.60           C  
ATOM   1349  HD2 ARG A  90     -21.794  -5.963  -5.055  1.00 52.60           H  
ATOM   1350  HD3 ARG A  90     -22.610  -5.995  -3.484  1.00 52.60           H  
ATOM   1351  NE  ARG A  90     -23.569  -4.836  -4.981  1.00 52.60           N  
ATOM   1352  HE  ARG A  90     -23.548  -3.860  -5.239  1.00 52.60           H  
ATOM   1353  NH1 ARG A  90     -24.736  -6.809  -5.119  1.00 52.60           N  
ATOM   1354 HH11 ARG A  90     -25.521  -7.340  -5.468  1.00 52.60           H  
ATOM   1355 HH12 ARG A  90     -23.956  -7.286  -4.689  1.00 52.60           H  
ATOM   1356  NH2 ARG A  90     -25.616  -4.947  -5.975  1.00 52.60           N  
ATOM   1357 HH21 ARG A  90     -25.536  -3.976  -6.241  1.00 52.60           H  
ATOM   1358 HH22 ARG A  90     -26.393  -5.494  -6.316  1.00 52.60           H  
ATOM   1359  CZ  ARG A  90     -24.631  -5.530  -5.350  1.00 52.60           C  
ATOM   1360  N   PRO A  91     -22.191  -0.311  -1.058  1.00 48.67           N  
ATOM   1361  CA  PRO A  91     -22.784   0.410   0.053  1.00 48.67           C  
ATOM   1362  HA  PRO A  91     -22.191   0.255   0.954  1.00 48.67           H  
ATOM   1363  C   PRO A  91     -24.196  -0.121   0.280  1.00 48.67           C  
ATOM   1364  CB  PRO A  91     -22.724   1.896  -0.322  1.00 48.67           C  
ATOM   1365  HB2 PRO A  91     -21.801   2.327   0.065  1.00 48.67           H  
ATOM   1366  HB3 PRO A  91     -23.584   2.454   0.048  1.00 48.67           H  
ATOM   1367  O   PRO A  91     -25.135   0.178  -0.463  1.00 48.67           O  
ATOM   1368  CG  PRO A  91     -22.668   1.881  -1.849  1.00 48.67           C  
ATOM   1369  HG2 PRO A  91     -23.677   1.801  -2.254  1.00 48.67           H  
ATOM   1370  HG3 PRO A  91     -22.165   2.764  -2.244  1.00 48.67           H  
ATOM   1371  CD  PRO A  91     -21.888   0.603  -2.150  1.00 48.67           C  
ATOM   1372  HD2 PRO A  91     -22.201   0.199  -3.114  1.00 48.67           H  
ATOM   1373  HD3 PRO A  91     -20.820   0.818  -2.159  1.00 48.67           H  
ATOM   1374  N   ARG A  92     -24.353  -0.947   1.319  1.00 50.32           N  
ATOM   1375  H   ARG A  92     -23.521  -1.222   1.823  1.00 50.32           H  
ATOM   1376  CA  ARG A  92     -25.670  -1.290   1.846  1.00 50.32           C  
ATOM   1377  HA  ARG A  92     -26.275  -1.737   1.057  1.00 50.32           H  
ATOM   1378  C   ARG A  92     -26.294   0.032   2.263  1.00 50.32           C  
ATOM   1379  CB  ARG A  92     -25.566  -2.246   3.047  1.00 50.32           C  
ATOM   1380  HB2 ARG A  92     -24.925  -1.800   3.808  1.00 50.32           H  
ATOM   1381  HB3 ARG A  92     -26.562  -2.367   3.472  1.00 50.32           H  
ATOM   1382  O   ARG A  92     -25.755   0.686   3.149  1.00 50.32           O  
ATOM   1383  CG  ARG A  92     -25.005  -3.625   2.668  1.00 50.32           C  
ATOM   1384  HG2 ARG A  92     -23.986  -3.506   2.302  1.00 50.32           H  
ATOM   1385  HG3 ARG A  92     -25.607  -4.063   1.871  1.00 50.32           H  
ATOM   1386  CD  ARG A  92     -24.978  -4.575   3.876  1.00 50.32           C  
ATOM   1387  HD2 ARG A  92     -24.424  -5.470   3.593  1.00 50.32           H  
ATOM   1388  HD3 ARG A  92     -24.441  -4.081   4.685  1.00 50.32           H  
ATOM   1389  NE  ARG A  92     -26.338  -4.962   4.316  1.00 50.32           N  
ATOM   1390  HE  ARG A  92     -27.080  -4.821   3.645  1.00 50.32           H  
ATOM   1391  NH1 ARG A  92     -25.828  -5.597   6.465  1.00 50.32           N  
ATOM   1392 HH11 ARG A  92     -24.872  -5.308   6.312  1.00 50.32           H  
ATOM   1393 HH12 ARG A  92     -26.135  -5.817   7.402  1.00 50.32           H  
ATOM   1394  NH2 ARG A  92     -27.945  -5.668   5.770  1.00 50.32           N  
ATOM   1395 HH21 ARG A  92     -28.227  -5.926   6.704  1.00 50.32           H  
ATOM   1396 HH22 ARG A  92     -28.658  -5.464   5.085  1.00 50.32           H  
ATOM   1397  CZ  ARG A  92     -26.694  -5.407   5.509  1.00 50.32           C  
ATOM   1398  N   ARG A  93     -27.403   0.417   1.625  1.00 44.03           N  
ATOM   1399  H   ARG A  93     -27.710  -0.136   0.838  1.00 44.03           H  
ATOM   1400  CA  ARG A  93     -28.194   1.583   2.027  1.00 44.03           C  
ATOM   1401  HA  ARG A  93     -27.572   2.479   2.010  1.00 44.03           H  
ATOM   1402  C   ARG A  93     -28.646   1.371   3.473  1.00 44.03           C  
ATOM   1403  CB  ARG A  93     -29.397   1.788   1.086  1.00 44.03           C  
ATOM   1404  HB2 ARG A  93     -30.031   2.567   1.509  1.00 44.03           H  
ATOM   1405  HB3 ARG A  93     -29.979   0.868   1.043  1.00 44.03           H  
ATOM   1406  O   ARG A  93     -29.620   0.661   3.715  1.00 44.03           O  
ATOM   1407  CG  ARG A  93     -29.008   2.208  -0.342  1.00 44.03           C  
ATOM   1408  HG2 ARG A  93     -28.470   3.155  -0.305  1.00 44.03           H  
ATOM   1409  HG3 ARG A  93     -28.363   1.449  -0.786  1.00 44.03           H  
ATOM   1410  CD  ARG A  93     -30.271   2.368  -1.205  1.00 44.03           C  
ATOM   1411  HD2 ARG A  93     -30.907   3.131  -0.756  1.00 44.03           H  
ATOM   1412  HD3 ARG A  93     -30.809   1.420  -1.206  1.00 44.03           H  
ATOM   1413  NE  ARG A  93     -29.951   2.760  -2.594  1.00 44.03           N  
ATOM   1414  HE  ARG A  93     -29.031   3.143  -2.754  1.00 44.03           H  
ATOM   1415  NH1 ARG A  93     -31.996   2.291  -3.541  1.00 44.03           N  
ATOM   1416 HH11 ARG A  93     -32.354   2.028  -2.634  1.00 44.03           H  
ATOM   1417 HH12 ARG A  93     -32.611   2.310  -4.343  1.00 44.03           H  
ATOM   1418  NH2 ARG A  93     -30.367   3.128  -4.806  1.00 44.03           N  
ATOM   1419 HH21 ARG A  93     -29.442   3.517  -4.923  1.00 44.03           H  
ATOM   1420 HH22 ARG A  93     -31.001   3.132  -5.592  1.00 44.03           H  
ATOM   1421  CZ  ARG A  93     -30.769   2.723  -3.635  1.00 44.03           C  
ATOM   1422  N   THR A  94     -27.900   1.931   4.419  1.00 36.41           N  
ATOM   1423  H   THR A  94     -27.042   2.396   4.156  1.00 36.41           H  
ATOM   1424  CA  THR A  94     -28.377   2.180   5.775  1.00 36.41           C  
ATOM   1425  HA  THR A  94     -28.735   1.255   6.227  1.00 36.41           H  
ATOM   1426  C   THR A  94     -29.537   3.152   5.642  1.00 36.41           C  
ATOM   1427  CB  THR A  94     -27.268   2.773   6.659  1.00 36.41           C  
ATOM   1428  HB  THR A  94     -27.707   3.194   7.563  1.00 36.41           H  
ATOM   1429  O   THR A  94     -29.363   4.241   5.095  1.00 36.41           O  
ATOM   1430  CG2 THR A  94     -26.250   1.700   7.050  1.00 36.41           C  
ATOM   1431 HG21 THR A  94     -26.754   0.879   7.559  1.00 36.41           H  
ATOM   1432 HG22 THR A  94     -25.737   1.329   6.163  1.00 36.41           H  
ATOM   1433 HG23 THR A  94     -25.518   2.139   7.728  1.00 36.41           H  
ATOM   1434  OG1 THR A  94     -26.564   3.770   5.956  1.00 36.41           O  
ATOM   1435  HG1 THR A  94     -27.172   4.503   5.828  1.00 36.41           H  
ATOM   1436  N   LYS A  95     -30.722   2.688   6.034  1.00 30.99           N  
ATOM   1437  H   LYS A  95     -30.734   1.827   6.561  1.00 30.99           H  
ATOM   1438  CA  LYS A  95     -31.928   3.504   6.140  1.00 30.99           C  
ATOM   1439  HA  LYS A  95     -31.931   4.274   5.370  1.00 30.99           H  
ATOM   1440  C   LYS A  95     -31.907   4.247   7.473  1.00 30.99           C  
ATOM   1441  CB  LYS A  95     -33.162   2.599   5.997  1.00 30.99           C  
ATOM   1442  HB2 LYS A  95     -33.192   1.912   6.843  1.00 30.99           H  
ATOM   1443  HB3 LYS A  95     -33.088   2.025   5.073  1.00 30.99           H  
ATOM   1444  O   LYS A  95     -31.420   3.619   8.438  1.00 30.99           O  
ATOM   1445  CG  LYS A  95     -34.448   3.435   5.969  1.00 30.99           C  
ATOM   1446  HG2 LYS A  95     -34.469   4.097   6.835  1.00 30.99           H  
ATOM   1447  HG3 LYS A  95     -34.460   4.045   5.066  1.00 30.99           H  
ATOM   1448  CD  LYS A  95     -35.712   2.579   6.032  1.00 30.99           C  
ATOM   1449  HD2 LYS A  95     -35.669   1.950   6.921  1.00 30.99           H  
ATOM   1450  HD3 LYS A  95     -35.791   1.959   5.139  1.00 30.99           H  
ATOM   1451  CE  LYS A  95     -36.896   3.548   6.130  1.00 30.99           C  
ATOM   1452  HE2 LYS A  95     -36.977   4.100   5.194  1.00 30.99           H  
ATOM   1453  HE3 LYS A  95     -36.673   4.272   6.914  1.00 30.99           H  
ATOM   1454  NZ  LYS A  95     -38.169   2.854   6.444  1.00 30.99           N  
ATOM   1455  HZ1 LYS A  95     -38.090   2.377   7.331  1.00 30.99           H  
ATOM   1456  HZ2 LYS A  95     -38.917   3.528   6.519  1.00 30.99           H  
ATOM   1457  HZ3 LYS A  95     -38.402   2.186   5.724  1.00 30.99           H  
ATOM   1458  OXT LYS A  95     -32.433   5.375   7.482  1.00 30.99           O  
TER    1459      LYS A  95                                                       
ATOM   1459  N   MET B   1       5.876 -83.111 -88.146  1.00 20.95           N  
ATOM   1460  H   MET B   1       5.095 -82.550 -88.456  1.00 20.95           H  
ATOM   1461  H2  MET B   1       5.905 -83.973 -88.670  1.00 20.95           H  
ATOM   1462  H3  MET B   1       5.732 -83.312 -87.167  1.00 20.95           H  
ATOM   1463  CA  MET B   1       7.129 -82.331 -88.326  1.00 20.95           C  
ATOM   1464  HA  MET B   1       7.970 -82.875 -87.895  1.00 20.95           H  
ATOM   1465  C   MET B   1       6.983 -81.004 -87.579  1.00 20.95           C  
ATOM   1466  CB  MET B   1       7.407 -82.071 -89.815  1.00 20.95           C  
ATOM   1467  HB2 MET B   1       6.514 -81.655 -90.281  1.00 20.95           H  
ATOM   1468  HB3 MET B   1       8.208 -81.337 -89.905  1.00 20.95           H  
ATOM   1469  O   MET B   1       5.855 -80.563 -87.439  1.00 20.95           O  
ATOM   1470  CG  MET B   1       7.835 -83.331 -90.576  1.00 20.95           C  
ATOM   1471  HG2 MET B   1       8.772 -83.692 -90.152  1.00 20.95           H  
ATOM   1472  HG3 MET B   1       7.080 -84.110 -90.469  1.00 20.95           H  
ATOM   1473  SD  MET B   1       8.081 -83.007 -92.338  1.00 20.95           S  
ATOM   1474  CE  MET B   1       9.155 -84.396 -92.794  1.00 20.95           C  
ATOM   1475  HE1 MET B   1       8.647 -85.338 -92.591  1.00 20.95           H  
ATOM   1476  HE2 MET B   1       9.387 -84.339 -93.858  1.00 20.95           H  
ATOM   1477  HE3 MET B   1      10.083 -84.351 -92.225  1.00 20.95           H  
ATOM   1478  N   GLY B   2       8.033 -80.346 -87.075  1.00 18.82           N  
ATOM   1479  H   GLY B   2       7.792 -79.541 -86.514  1.00 18.82           H  
ATOM   1480  CA  GLY B   2       9.445 -80.766 -87.082  1.00 18.82           C  
ATOM   1481  HA2 GLY B   2       9.538 -81.731 -86.584  1.00 18.82           H  
ATOM   1482  HA3 GLY B   2       9.783 -80.876 -88.113  1.00 18.82           H  
ATOM   1483  C   GLY B   2      10.427 -79.801 -86.385  1.00 18.82           C  
ATOM   1484  O   GLY B   2      11.398 -80.266 -85.808  1.00 18.82           O  
ATOM   1485  N   LYS B   3      10.178 -78.483 -86.414  1.00 19.53           N  
ATOM   1486  H   LYS B   3       9.316 -78.183 -86.846  1.00 19.53           H  
ATOM   1487  CA  LYS B   3      10.928 -77.448 -85.658  1.00 19.53           C  
ATOM   1488  HA  LYS B   3      11.970 -77.751 -85.553  1.00 19.53           H  
ATOM   1489  C   LYS B   3      10.331 -77.309 -84.234  1.00 19.53           C  
ATOM   1490  CB  LYS B   3      10.848 -76.113 -86.431  1.00 19.53           C  
ATOM   1491  HB2 LYS B   3       9.835 -75.723 -86.335  1.00 19.53           H  
ATOM   1492  HB3 LYS B   3      11.524 -75.398 -85.961  1.00 19.53           H  
ATOM   1493  O   LYS B   3       9.171 -77.674 -84.075  1.00 19.53           O  
ATOM   1494  CG  LYS B   3      11.208 -76.169 -87.929  1.00 19.53           C  
ATOM   1495  HG2 LYS B   3      12.207 -76.588 -88.049  1.00 19.53           H  
ATOM   1496  HG3 LYS B   3      10.489 -76.798 -88.453  1.00 19.53           H  
ATOM   1497  CD  LYS B   3      11.164 -74.752 -88.534  1.00 19.53           C  
ATOM   1498  HD2 LYS B   3      11.970 -74.150 -88.115  1.00 19.53           H  
ATOM   1499  HD3 LYS B   3      10.222 -74.285 -88.247  1.00 19.53           H  
ATOM   1500  CE  LYS B   3      11.236 -74.734 -90.070  1.00 19.53           C  
ATOM   1501  HE2 LYS B   3      11.019 -73.719 -90.405  1.00 19.53           H  
ATOM   1502  HE3 LYS B   3      10.452 -75.381 -90.464  1.00 19.53           H  
ATOM   1503  NZ  LYS B   3      12.563 -75.154 -90.589  1.00 19.53           N  
ATOM   1504  HZ1 LYS B   3      12.576 -75.125 -91.599  1.00 19.53           H  
ATOM   1505  HZ2 LYS B   3      13.285 -74.533 -90.252  1.00 19.53           H  
ATOM   1506  HZ3 LYS B   3      12.787 -76.092 -90.290  1.00 19.53           H  
ATOM   1507  N   SER B   4      10.981 -76.769 -83.195  1.00 22.17           N  
ATOM   1508  H   SER B   4      10.448 -76.793 -82.337  1.00 22.17           H  
ATOM   1509  CA  SER B   4      12.360 -76.263 -83.013  1.00 22.17           C  
ATOM   1510  HA  SER B   4      13.064 -76.903 -83.545  1.00 22.17           H  
ATOM   1511  C   SER B   4      12.741 -76.264 -81.511  1.00 22.17           C  
ATOM   1512  CB  SER B   4      12.479 -74.815 -83.522  1.00 22.17           C  
ATOM   1513  HB2 SER B   4      11.556 -74.505 -84.013  1.00 22.17           H  
ATOM   1514  HB3 SER B   4      12.643 -74.127 -82.693  1.00 22.17           H  
ATOM   1515  O   SER B   4      11.938 -76.668 -80.675  1.00 22.17           O  
ATOM   1516  OG  SER B   4      13.561 -74.726 -84.433  1.00 22.17           O  
ATOM   1517  HG  SER B   4      13.860 -73.814 -84.446  1.00 22.17           H  
ATOM   1518  N   LEU B   5      13.948 -75.786 -81.178  1.00 19.43           N  
ATOM   1519  H   LEU B   5      14.537 -75.472 -81.937  1.00 19.43           H  
ATOM   1520  CA  LEU B   5      14.430 -75.483 -79.815  1.00 19.43           C  
ATOM   1521  HA  LEU B   5      14.084 -76.266 -79.140  1.00 19.43           H  
ATOM   1522  C   LEU B   5      13.823 -74.127 -79.301  1.00 19.43           C  
ATOM   1523  CB  LEU B   5      15.975 -75.521 -79.854  1.00 19.43           C  
ATOM   1524  HB2 LEU B   5      16.296 -75.514 -78.812  1.00 19.43           H  
ATOM   1525  HB3 LEU B   5      16.332 -74.616 -80.345  1.00 19.43           H  
ATOM   1526  O   LEU B   5      12.910 -73.618 -79.945  1.00 19.43           O  
ATOM   1527  CG  LEU B   5      16.707 -76.731 -80.474  1.00 19.43           C  
ATOM   1528  HG  LEU B   5      16.214 -77.655 -80.172  1.00 19.43           H  
ATOM   1529  CD1 LEU B   5      16.818 -76.682 -82.005  1.00 19.43           C  
ATOM   1530 HD11 LEU B   5      17.497 -77.463 -82.347  1.00 19.43           H  
ATOM   1531 HD12 LEU B   5      17.205 -75.715 -82.326  1.00 19.43           H  
ATOM   1532 HD13 LEU B   5      15.851 -76.873 -82.471  1.00 19.43           H  
ATOM   1533  CD2 LEU B   5      18.147 -76.746 -79.946  1.00 19.43           C  
ATOM   1534 HD21 LEU B   5      18.667 -75.830 -80.225  1.00 19.43           H  
ATOM   1535 HD22 LEU B   5      18.147 -76.845 -78.860  1.00 19.43           H  
ATOM   1536 HD23 LEU B   5      18.685 -77.601 -80.356  1.00 19.43           H  
ATOM   1537  N   SER B   6      14.224 -73.439 -78.214  1.00 23.42           N  
ATOM   1538  H   SER B   6      13.667 -72.608 -78.076  1.00 23.42           H  
ATOM   1539  CA  SER B   6      15.386 -73.567 -77.300  1.00 23.42           C  
ATOM   1540  HA  SER B   6      15.577 -74.620 -77.092  1.00 23.42           H  
ATOM   1541  C   SER B   6      15.213 -72.898 -75.922  1.00 23.42           C  
ATOM   1542  CB  SER B   6      16.653 -72.916 -77.911  1.00 23.42           C  
ATOM   1543  HB2 SER B   6      17.133 -73.578 -78.631  1.00 23.42           H  
ATOM   1544  HB3 SER B   6      17.382 -72.731 -77.122  1.00 23.42           H  
ATOM   1545  O   SER B   6      15.321 -73.567 -74.899  1.00 23.42           O  
ATOM   1546  OG  SER B   6      16.344 -71.694 -78.564  1.00 23.42           O  
ATOM   1547  HG  SER B   6      17.151 -71.308 -78.911  1.00 23.42           H  
ATOM   1548  N   HIS B   7      15.110 -71.565 -75.877  1.00 21.95           N  
ATOM   1549  H   HIS B   7      14.974 -71.093 -76.760  1.00 21.95           H  
ATOM   1550  CA  HIS B   7      15.844 -70.795 -74.861  1.00 21.95           C  
ATOM   1551  HA  HIS B   7      16.554 -71.466 -74.377  1.00 21.95           H  
ATOM   1552  C   HIS B   7      14.955 -70.223 -73.741  1.00 21.95           C  
ATOM   1553  CB  HIS B   7      16.685 -69.728 -75.589  1.00 21.95           C  
ATOM   1554  HB2 HIS B   7      16.986 -70.110 -76.565  1.00 21.95           H  
ATOM   1555  HB3 HIS B   7      16.087 -68.835 -75.773  1.00 21.95           H  
ATOM   1556  O   HIS B   7      14.475 -69.097 -73.834  1.00 21.95           O  
ATOM   1557  CG  HIS B   7      17.958 -69.350 -74.880  1.00 21.95           C  
ATOM   1558  CD2 HIS B   7      19.114 -70.084 -74.857  1.00 21.95           C  
ATOM   1559  HD2 HIS B   7      19.259 -71.059 -75.300  1.00 21.95           H  
ATOM   1560  ND1 HIS B   7      18.226 -68.156 -74.251  1.00 21.95           N  
ATOM   1561  HD1 HIS B   7      17.577 -67.394 -74.115  1.00 21.95           H  
ATOM   1562  CE1 HIS B   7      19.515 -68.167 -73.869  1.00 21.95           C  
ATOM   1563  HE1 HIS B   7      20.018 -67.363 -73.352  1.00 21.95           H  
ATOM   1564  NE2 HIS B   7      20.092 -69.332 -74.206  1.00 21.95           N  
ATOM   1565  N   LEU B   8      14.782 -70.996 -72.662  1.00 23.11           N  
ATOM   1566  H   LEU B   8      15.166 -71.930 -72.693  1.00 23.11           H  
ATOM   1567  CA  LEU B   8      14.025 -70.620 -71.454  1.00 23.11           C  
ATOM   1568  HA  LEU B   8      13.537 -69.664 -71.643  1.00 23.11           H  
ATOM   1569  C   LEU B   8      14.876 -70.419 -70.156  1.00 23.11           C  
ATOM   1570  CB  LEU B   8      12.925 -71.696 -71.270  1.00 23.11           C  
ATOM   1571  HB2 LEU B   8      13.359 -72.532 -70.720  1.00 23.11           H  
ATOM   1572  HB3 LEU B   8      12.617 -72.084 -72.241  1.00 23.11           H  
ATOM   1573  O   LEU B   8      14.375 -70.747 -69.080  1.00 23.11           O  
ATOM   1574  CG  LEU B   8      11.664 -71.199 -70.535  1.00 23.11           C  
ATOM   1575  HG  LEU B   8      11.930 -70.491 -69.750  1.00 23.11           H  
ATOM   1576  CD1 LEU B   8      10.709 -70.512 -71.514  1.00 23.11           C  
ATOM   1577 HD11 LEU B   8      10.380 -71.213 -72.281  1.00 23.11           H  
ATOM   1578 HD12 LEU B   8      11.212 -69.668 -71.987  1.00 23.11           H  
ATOM   1579 HD13 LEU B   8       9.840 -70.137 -70.972  1.00 23.11           H  
ATOM   1580  CD2 LEU B   8      10.921 -72.373 -69.895  1.00 23.11           C  
ATOM   1581 HD21 LEU B   8      10.025 -72.009 -69.392  1.00 23.11           H  
ATOM   1582 HD22 LEU B   8      10.643 -73.104 -70.654  1.00 23.11           H  
ATOM   1583 HD23 LEU B   8      11.565 -72.845 -69.153  1.00 23.11           H  
ATOM   1584  N   PRO B   9      16.167 -70.011 -70.182  1.00 21.25           N  
ATOM   1585  CA  PRO B   9      17.058 -70.215 -69.034  1.00 21.25           C  
ATOM   1586  HA  PRO B   9      16.910 -71.229 -68.664  1.00 21.25           H  
ATOM   1587  C   PRO B   9      16.889 -69.261 -67.831  1.00 21.25           C  
ATOM   1588  CB  PRO B   9      18.478 -70.125 -69.600  1.00 21.25           C  
ATOM   1589  HB2 PRO B   9      18.771 -71.088 -70.018  1.00 21.25           H  
ATOM   1590  HB3 PRO B   9      19.210 -69.791 -68.864  1.00 21.25           H  
ATOM   1591  O   PRO B   9      16.377 -68.150 -67.921  1.00 21.25           O  
ATOM   1592  CG  PRO B   9      18.310 -69.109 -70.721  1.00 21.25           C  
ATOM   1593  HG2 PRO B   9      19.111 -69.201 -71.454  1.00 21.25           H  
ATOM   1594  HG3 PRO B   9      18.270 -68.100 -70.310  1.00 21.25           H  
ATOM   1595  CD  PRO B   9      16.950 -69.493 -71.300  1.00 21.25           C  
ATOM   1596  HD2 PRO B   9      16.468 -68.627 -71.754  1.00 21.25           H  
ATOM   1597  HD3 PRO B   9      17.113 -70.278 -72.037  1.00 21.25           H  
ATOM   1598  N   LEU B  10      17.438 -69.758 -66.717  1.00 20.29           N  
ATOM   1599  H   LEU B  10      17.752 -70.713 -66.815  1.00 20.29           H  
ATOM   1600  CA  LEU B  10      17.875 -69.121 -65.462  1.00 20.29           C  
ATOM   1601  HA  LEU B  10      17.017 -68.911 -64.823  1.00 20.29           H  
ATOM   1602  C   LEU B  10      18.684 -67.808 -65.654  1.00 20.29           C  
ATOM   1603  CB  LEU B  10      18.794 -70.198 -64.828  1.00 20.29           C  
ATOM   1604  HB2 LEU B  10      19.546 -69.713 -64.206  1.00 20.29           H  
ATOM   1605  HB3 LEU B  10      19.379 -70.691 -65.605  1.00 20.29           H  
ATOM   1606  O   LEU B  10      19.197 -67.572 -66.741  1.00 20.29           O  
ATOM   1607  CG  LEU B  10      18.074 -71.270 -63.985  1.00 20.29           C  
ATOM   1608  HG  LEU B  10      17.360 -70.791 -63.314  1.00 20.29           H  
ATOM   1609  CD1 LEU B  10      17.328 -72.301 -64.834  1.00 20.29           C  
ATOM   1610 HD11 LEU B  10      16.915 -73.077 -64.189  1.00 20.29           H  
ATOM   1611 HD12 LEU B  10      16.496 -71.827 -65.354  1.00 20.29           H  
ATOM   1612 HD13 LEU B  10      18.005 -72.762 -65.554  1.00 20.29           H  
ATOM   1613  CD2 LEU B  10      19.104 -72.014 -63.134  1.00 20.29           C  
ATOM   1614 HD21 LEU B  10      18.604 -72.765 -62.522  1.00 20.29           H  
ATOM   1615 HD22 LEU B  10      19.838 -72.504 -63.774  1.00 20.29           H  
ATOM   1616 HD23 LEU B  10      19.613 -71.315 -62.471  1.00 20.29           H  
ATOM   1617  N   HIS B  11      19.003 -66.958 -64.660  1.00 18.71           N  
ATOM   1618  H   HIS B  11      19.508 -66.176 -65.052  1.00 18.71           H  
ATOM   1619  CA  HIS B  11      18.614 -66.749 -63.234  1.00 18.71           C  
ATOM   1620  HA  HIS B  11      17.570 -66.445 -63.164  1.00 18.71           H  
ATOM   1621  C   HIS B  11      19.492 -65.628 -62.624  1.00 18.71           C  
ATOM   1622  CB  HIS B  11      18.863 -68.007 -62.364  1.00 18.71           C  
ATOM   1623  HB2 HIS B  11      18.164 -68.772 -62.701  1.00 18.71           H  
ATOM   1624  HB3 HIS B  11      19.884 -68.351 -62.531  1.00 18.71           H  
ATOM   1625  O   HIS B  11      19.064 -64.945 -61.704  1.00 18.71           O  
ATOM   1626  CG  HIS B  11      18.670 -67.920 -60.858  1.00 18.71           C  
ATOM   1627  CD2 HIS B  11      19.473 -67.286 -59.942  1.00 18.71           C  
ATOM   1628  HD2 HIS B  11      20.337 -66.677 -60.164  1.00 18.71           H  
ATOM   1629  ND1 HIS B  11      17.744 -68.635 -60.128  1.00 18.71           N  
ATOM   1630  HD1 HIS B  11      16.995 -69.199 -60.503  1.00 18.71           H  
ATOM   1631  CE1 HIS B  11      17.968 -68.414 -58.821  1.00 18.71           C  
ATOM   1632  HE1 HIS B  11      17.385 -68.823 -58.009  1.00 18.71           H  
ATOM   1633  NE2 HIS B  11      19.019 -67.602 -58.659  1.00 18.71           N  
ATOM   1634  N   SER B  12      20.754 -65.540 -63.074  1.00 20.91           N  
ATOM   1635  H   SER B  12      20.985 -66.097 -63.884  1.00 20.91           H  
ATOM   1636  CA  SER B  12      21.897 -65.018 -62.301  1.00 20.91           C  
ATOM   1637  HA  SER B  12      21.891 -65.538 -61.343  1.00 20.91           H  
ATOM   1638  C   SER B  12      21.873 -63.517 -61.969  1.00 20.91           C  
ATOM   1639  CB  SER B  12      23.206 -65.396 -63.000  1.00 20.91           C  
ATOM   1640  HB2 SER B  12      23.098 -66.368 -63.481  1.00 20.91           H  
ATOM   1641  HB3 SER B  12      23.449 -64.650 -63.757  1.00 20.91           H  
ATOM   1642  O   SER B  12      21.081 -62.751 -62.507  1.00 20.91           O  
ATOM   1643  OG  SER B  12      24.246 -65.486 -62.046  1.00 20.91           O  
ATOM   1644  HG  SER B  12      25.083 -65.568 -62.509  1.00 20.91           H  
ATOM   1645  N   SER B  13      22.741 -63.116 -61.036  1.00 21.80           N  
ATOM   1646  H   SER B  13      23.448 -63.789 -60.774  1.00 21.80           H  
ATOM   1647  CA  SER B  13      22.316 -62.250 -59.930  1.00 21.80           C  
ATOM   1648  HA  SER B  13      21.256 -62.021 -60.039  1.00 21.80           H  
ATOM   1649  C   SER B  13      23.023 -60.905 -59.738  1.00 21.80           C  
ATOM   1650  CB  SER B  13      22.490 -63.062 -58.637  1.00 21.80           C  
ATOM   1651  HB2 SER B  13      22.358 -62.413 -57.772  1.00 21.80           H  
ATOM   1652  HB3 SER B  13      21.719 -63.833 -58.606  1.00 21.80           H  
ATOM   1653  O   SER B  13      22.465 -60.065 -59.042  1.00 21.80           O  
ATOM   1654  OG  SER B  13      23.766 -63.694 -58.584  1.00 21.80           O  
ATOM   1655  HG  SER B  13      23.844 -64.115 -57.725  1.00 21.80           H  
ATOM   1656  N   LYS B  14      24.254 -60.711 -60.230  1.00 20.11           N  
ATOM   1657  H   LYS B  14      24.632 -61.419 -60.843  1.00 20.11           H  
ATOM   1658  CA  LYS B  14      25.178 -59.757 -59.583  1.00 20.11           C  
ATOM   1659  HA  LYS B  14      24.982 -59.780 -58.511  1.00 20.11           H  
ATOM   1660  C   LYS B  14      25.029 -58.268 -59.914  1.00 20.11           C  
ATOM   1661  CB  LYS B  14      26.642 -60.168 -59.796  1.00 20.11           C  
ATOM   1662  HB2 LYS B  14      26.799 -60.503 -60.821  1.00 20.11           H  
ATOM   1663  HB3 LYS B  14      27.250 -59.276 -59.645  1.00 20.11           H  
ATOM   1664  O   LYS B  14      24.968 -57.469 -58.992  1.00 20.11           O  
ATOM   1665  CG  LYS B  14      27.137 -61.228 -58.805  1.00 20.11           C  
ATOM   1666  HG2 LYS B  14      26.793 -60.973 -57.803  1.00 20.11           H  
ATOM   1667  HG3 LYS B  14      26.760 -62.212 -59.081  1.00 20.11           H  
ATOM   1668  CD  LYS B  14      28.671 -61.205 -58.824  1.00 20.11           C  
ATOM   1669  HD2 LYS B  14      28.999 -60.172 -58.713  1.00 20.11           H  
ATOM   1670  HD3 LYS B  14      29.033 -61.579 -59.783  1.00 20.11           H  
ATOM   1671  CE  LYS B  14      29.268 -62.018 -57.677  1.00 20.11           C  
ATOM   1672  HE2 LYS B  14      28.683 -61.819 -56.779  1.00 20.11           H  
ATOM   1673  HE3 LYS B  14      29.198 -63.080 -57.911  1.00 20.11           H  
ATOM   1674  NZ  LYS B  14      30.673 -61.598 -57.458  1.00 20.11           N  
ATOM   1675  HZ1 LYS B  14      31.091 -62.091 -56.681  1.00 20.11           H  
ATOM   1676  HZ2 LYS B  14      31.222 -61.737 -58.294  1.00 20.11           H  
ATOM   1677  HZ3 LYS B  14      30.692 -60.609 -57.254  1.00 20.11           H  
ATOM   1678  N   GLU B  15      25.239 -57.905 -61.177  1.00 25.92           N  
ATOM   1679  H   GLU B  15      25.071 -58.602 -61.888  1.00 25.92           H  
ATOM   1680  CA  GLU B  15      26.390 -57.023 -61.446  1.00 25.92           C  
ATOM   1681  HA  GLU B  15      27.207 -57.434 -60.852  1.00 25.92           H  
ATOM   1682  C   GLU B  15      26.258 -55.571 -60.952  1.00 25.92           C  
ATOM   1683  CB  GLU B  15      26.823 -57.158 -62.917  1.00 25.92           C  
ATOM   1684  HB2 GLU B  15      26.444 -58.105 -63.299  1.00 25.92           H  
ATOM   1685  HB3 GLU B  15      26.392 -56.357 -63.517  1.00 25.92           H  
ATOM   1686  O   GLU B  15      25.299 -54.868 -61.258  1.00 25.92           O  
ATOM   1687  CG  GLU B  15      28.356 -57.162 -63.053  1.00 25.92           C  
ATOM   1688  HG2 GLU B  15      28.722 -56.138 -62.976  1.00 25.92           H  
ATOM   1689  HG3 GLU B  15      28.794 -57.733 -62.234  1.00 25.92           H  
ATOM   1690  CD  GLU B  15      28.809 -57.813 -64.366  1.00 25.92           C  
ATOM   1691  OE1 GLU B  15      29.435 -57.110 -65.188  1.00 25.92           O  
ATOM   1692  OE2 GLU B  15      28.557 -59.034 -64.514  1.00 25.92           O  
ATOM   1693  N   ASP B  16      27.266 -55.141 -60.186  1.00 22.60           N  
ATOM   1694  H   ASP B  16      28.018 -55.793 -60.014  1.00 22.60           H  
ATOM   1695  CA  ASP B  16      27.215 -54.057 -59.194  1.00 22.60           C  
ATOM   1696  HA  ASP B  16      26.368 -54.243 -58.533  1.00 22.60           H  
ATOM   1697  C   ASP B  16      27.051 -52.617 -59.733  1.00 22.60           C  
ATOM   1698  CB  ASP B  16      28.508 -54.137 -58.350  1.00 22.60           C  
ATOM   1699  HB2 ASP B  16      28.490 -53.352 -57.594  1.00 22.60           H  
ATOM   1700  HB3 ASP B  16      29.366 -53.952 -58.996  1.00 22.60           H  
ATOM   1701  O   ASP B  16      27.182 -51.683 -58.951  1.00 22.60           O  
ATOM   1702  CG  ASP B  16      28.709 -55.472 -57.623  1.00 22.60           C  
ATOM   1703  OD1 ASP B  16      28.467 -55.518 -56.397  1.00 22.60           O  
ATOM   1704  OD2 ASP B  16      29.135 -56.449 -58.291  1.00 22.60           O  
ATOM   1705  N   ALA B  17      26.837 -52.412 -61.038  1.00 21.02           N  
ATOM   1706  H   ALA B  17      26.563 -53.228 -61.566  1.00 21.02           H  
ATOM   1707  CA  ALA B  17      27.092 -51.167 -61.787  1.00 21.02           C  
ATOM   1708  HA  ALA B  17      28.171 -51.102 -61.932  1.00 21.02           H  
ATOM   1709  C   ALA B  17      26.663 -49.846 -61.086  1.00 21.02           C  
ATOM   1710  CB  ALA B  17      26.466 -51.321 -63.181  1.00 21.02           C  
ATOM   1711  HB1 ALA B  17      25.385 -51.426 -63.090  1.00 21.02           H  
ATOM   1712  HB2 ALA B  17      26.686 -50.438 -63.782  1.00 21.02           H  
ATOM   1713  HB3 ALA B  17      26.872 -52.201 -63.679  1.00 21.02           H  
ATOM   1714  O   ALA B  17      25.589 -49.302 -61.334  1.00 21.02           O  
ATOM   1715  N   TYR B  18      27.565 -49.304 -60.256  1.00 21.99           N  
ATOM   1716  H   TYR B  18      28.343 -49.908 -60.032  1.00 21.99           H  
ATOM   1717  CA  TYR B  18      27.385 -48.170 -59.331  1.00 21.99           C  
ATOM   1718  HA  TYR B  18      26.482 -48.343 -58.746  1.00 21.99           H  
ATOM   1719  C   TYR B  18      27.238 -46.779 -59.994  1.00 21.99           C  
ATOM   1720  CB  TYR B  18      28.603 -48.143 -58.376  1.00 21.99           C  
ATOM   1721  HB2 TYR B  18      28.568 -47.237 -57.771  1.00 21.99           H  
ATOM   1722  HB3 TYR B  18      29.512 -48.077 -58.975  1.00 21.99           H  
ATOM   1723  O   TYR B  18      27.541 -45.770 -59.356  1.00 21.99           O  
ATOM   1724  CG  TYR B  18      28.744 -49.272 -57.377  1.00 21.99           C  
ATOM   1725  CD1 TYR B  18      27.918 -49.285 -56.236  1.00 21.99           C  
ATOM   1726  HD1 TYR B  18      27.139 -48.544 -56.133  1.00 21.99           H  
ATOM   1727  CD2 TYR B  18      29.767 -50.231 -57.517  1.00 21.99           C  
ATOM   1728  HD2 TYR B  18      30.403 -50.222 -58.390  1.00 21.99           H  
ATOM   1729  CE1 TYR B  18      28.106 -50.258 -55.236  1.00 21.99           C  
ATOM   1730  HE1 TYR B  18      27.465 -50.271 -54.367  1.00 21.99           H  
ATOM   1731  CE2 TYR B  18      29.967 -51.197 -56.512  1.00 21.99           C  
ATOM   1732  HE2 TYR B  18      30.738 -51.948 -56.612  1.00 21.99           H  
ATOM   1733  OH  TYR B  18      29.344 -52.135 -54.397  1.00 21.99           O  
ATOM   1734  HH  TYR B  18      28.602 -52.170 -53.789  1.00 21.99           H  
ATOM   1735  CZ  TYR B  18      29.137 -51.212 -55.373  1.00 21.99           C  
ATOM   1736  N   ASP B  19      26.901 -46.705 -61.282  1.00 23.72           N  
ATOM   1737  H   ASP B  19      26.514 -47.528 -61.722  1.00 23.72           H  
ATOM   1738  CA  ASP B  19      27.308 -45.571 -62.122  1.00 23.72           C  
ATOM   1739  HA  ASP B  19      28.378 -45.458 -61.945  1.00 23.72           H  
ATOM   1740  C   ASP B  19      26.689 -44.208 -61.742  1.00 23.72           C  
ATOM   1741  CB  ASP B  19      27.156 -45.908 -63.615  1.00 23.72           C  
ATOM   1742  HB2 ASP B  19      27.561 -46.902 -63.801  1.00 23.72           H  
ATOM   1743  HB3 ASP B  19      26.098 -45.911 -63.877  1.00 23.72           H  
ATOM   1744  O   ASP B  19      25.662 -44.111 -61.065  1.00 23.72           O  
ATOM   1745  CG  ASP B  19      27.915 -44.904 -64.497  1.00 23.72           C  
ATOM   1746  OD1 ASP B  19      29.018 -44.481 -64.073  1.00 23.72           O  
ATOM   1747  OD2 ASP B  19      27.372 -44.517 -65.551  1.00 23.72           O  
ATOM   1748  N   GLY B  20      27.377 -43.141 -62.162  1.00 21.24           N  
ATOM   1749  H   GLY B  20      28.135 -43.337 -62.800  1.00 21.24           H  
ATOM   1750  CA  GLY B  20      27.263 -41.772 -61.669  1.00 21.24           C  
ATOM   1751  HA2 GLY B  20      27.714 -41.724 -60.677  1.00 21.24           H  
ATOM   1752  HA3 GLY B  20      27.840 -41.123 -62.328  1.00 21.24           H  
ATOM   1753  C   GLY B  20      25.848 -41.200 -61.586  1.00 21.24           C  
ATOM   1754  O   GLY B  20      25.369 -40.542 -62.511  1.00 21.24           O  
ATOM   1755  N   VAL B  21      25.233 -41.332 -60.409  1.00 23.77           N  
ATOM   1756  H   VAL B  21      25.623 -42.007 -59.766  1.00 23.77           H  
ATOM   1757  CA  VAL B  21      24.030 -40.589 -60.014  1.00 23.77           C  
ATOM   1758  HA  VAL B  21      23.227 -40.863 -60.698  1.00 23.77           H  
ATOM   1759  C   VAL B  21      24.313 -39.085 -60.154  1.00 23.77           C  
ATOM   1760  CB  VAL B  21      23.592 -40.956 -58.582  1.00 23.77           C  
ATOM   1761  HB  VAL B  21      24.359 -40.643 -57.874  1.00 23.77           H  
ATOM   1762  O   VAL B  21      25.202 -38.543 -59.499  1.00 23.77           O  
ATOM   1763  CG1 VAL B  21      22.272 -40.261 -58.219  1.00 23.77           C  
ATOM   1764 HG11 VAL B  21      21.973 -40.546 -57.210  1.00 23.77           H  
ATOM   1765 HG12 VAL B  21      22.401 -39.179 -58.241  1.00 23.77           H  
ATOM   1766 HG13 VAL B  21      21.490 -40.549 -58.921  1.00 23.77           H  
ATOM   1767  CG2 VAL B  21      23.374 -42.469 -58.422  1.00 23.77           C  
ATOM   1768 HG21 VAL B  21      22.643 -42.823 -59.149  1.00 23.77           H  
ATOM   1769 HG22 VAL B  21      23.022 -42.692 -57.415  1.00 23.77           H  
ATOM   1770 HG23 VAL B  21      24.308 -43.008 -58.579  1.00 23.77           H  
ATOM   1771  N   THR B  22      23.601 -38.433 -61.077  1.00 22.75           N  
ATOM   1772  H   THR B  22      22.959 -38.991 -61.621  1.00 22.75           H  
ATOM   1773  CA  THR B  22      24.004 -37.131 -61.645  1.00 22.75           C  
ATOM   1774  HA  THR B  22      25.086 -37.168 -61.777  1.00 22.75           H  
ATOM   1775  C   THR B  22      23.735 -35.906 -60.745  1.00 22.75           C  
ATOM   1776  CB  THR B  22      23.404 -36.945 -63.047  1.00 22.75           C  
ATOM   1777  HB  THR B  22      23.763 -36.005 -63.466  1.00 22.75           H  
ATOM   1778  O   THR B  22      23.238 -36.020 -59.630  1.00 22.75           O  
ATOM   1779  CG2 THR B  22      23.783 -38.055 -64.027  1.00 22.75           C  
ATOM   1780 HG21 THR B  22      23.365 -39.011 -63.713  1.00 22.75           H  
ATOM   1781 HG22 THR B  22      24.868 -38.146 -64.082  1.00 22.75           H  
ATOM   1782 HG23 THR B  22      23.398 -37.811 -65.017  1.00 22.75           H  
ATOM   1783  OG1 THR B  22      22.002 -36.886 -62.961  1.00 22.75           O  
ATOM   1784  HG1 THR B  22      21.749 -37.126 -62.067  1.00 22.75           H  
ATOM   1785  N   SER B  23      24.107 -34.715 -61.233  1.00 22.85           N  
ATOM   1786  H   SER B  23      24.362 -34.695 -62.210  1.00 22.85           H  
ATOM   1787  CA  SER B  23      24.665 -33.631 -60.410  1.00 22.85           C  
ATOM   1788  HA  SER B  23      25.204 -34.095 -59.584  1.00 22.85           H  
ATOM   1789  C   SER B  23      23.702 -32.617 -59.758  1.00 22.85           C  
ATOM   1790  CB  SER B  23      25.703 -32.900 -61.276  1.00 22.85           C  
ATOM   1791  HB2 SER B  23      26.496 -33.597 -61.548  1.00 22.85           H  
ATOM   1792  HB3 SER B  23      25.227 -32.546 -62.190  1.00 22.85           H  
ATOM   1793  O   SER B  23      23.728 -32.440 -58.543  1.00 22.85           O  
ATOM   1794  OG  SER B  23      26.271 -31.793 -60.615  1.00 22.85           O  
ATOM   1795  HG  SER B  23      26.629 -32.073 -59.769  1.00 22.85           H  
ATOM   1796  N   GLU B  24      22.970 -31.821 -60.543  1.00 21.72           N  
ATOM   1797  H   GLU B  24      22.895 -32.076 -61.517  1.00 21.72           H  
ATOM   1798  CA  GLU B  24      22.945 -30.367 -60.273  1.00 21.72           C  
ATOM   1799  HA  GLU B  24      23.798 -30.153 -59.629  1.00 21.72           H  
ATOM   1800  C   GLU B  24      21.720 -29.828 -59.495  1.00 21.72           C  
ATOM   1801  CB  GLU B  24      23.212 -29.601 -61.584  1.00 21.72           C  
ATOM   1802  HB2 GLU B  24      23.885 -30.179 -62.218  1.00 21.72           H  
ATOM   1803  HB3 GLU B  24      22.274 -29.470 -62.123  1.00 21.72           H  
ATOM   1804  O   GLU B  24      21.152 -28.791 -59.842  1.00 21.72           O  
ATOM   1805  CG  GLU B  24      23.874 -28.241 -61.313  1.00 21.72           C  
ATOM   1806  HG2 GLU B  24      24.927 -28.404 -61.082  1.00 21.72           H  
ATOM   1807  HG3 GLU B  24      23.429 -27.773 -60.435  1.00 21.72           H  
ATOM   1808  CD  GLU B  24      23.732 -27.298 -62.511  1.00 21.72           C  
ATOM   1809  OE1 GLU B  24      22.693 -26.602 -62.583  1.00 21.72           O  
ATOM   1810  OE2 GLU B  24      24.681 -27.238 -63.322  1.00 21.72           O  
ATOM   1811  N   ASN B  25      21.282 -30.490 -58.420  1.00 27.51           N  
ATOM   1812  H   ASN B  25      21.780 -31.318 -58.125  1.00 27.51           H  
ATOM   1813  CA  ASN B  25      20.145 -29.984 -57.630  1.00 27.51           C  
ATOM   1814  HA  ASN B  25      19.424 -29.574 -58.337  1.00 27.51           H  
ATOM   1815  C   ASN B  25      20.554 -28.813 -56.703  1.00 27.51           C  
ATOM   1816  CB  ASN B  25      19.432 -31.143 -56.914  1.00 27.51           C  
ATOM   1817  HB2 ASN B  25      19.318 -31.981 -57.602  1.00 27.51           H  
ATOM   1818  HB3 ASN B  25      20.027 -31.471 -56.061  1.00 27.51           H  
ATOM   1819  O   ASN B  25      20.745 -28.996 -55.503  1.00 27.51           O  
ATOM   1820  CG  ASN B  25      18.041 -30.742 -56.443  1.00 27.51           C  
ATOM   1821  ND2 ASN B  25      17.422 -31.541 -55.606  1.00 27.51           N  
ATOM   1822 HD21 ASN B  25      17.884 -32.368 -55.257  1.00 27.51           H  
ATOM   1823 HD22 ASN B  25      16.502 -31.248 -55.311  1.00 27.51           H  
ATOM   1824  OD1 ASN B  25      17.470 -29.738 -56.835  1.00 27.51           O  
ATOM   1825  N   MET B  26      20.738 -27.615 -57.279  1.00 23.00           N  
ATOM   1826  H   MET B  26      20.653 -27.605 -58.285  1.00 23.00           H  
ATOM   1827  CA  MET B  26      21.381 -26.462 -56.627  1.00 23.00           C  
ATOM   1828  HA  MET B  26      22.334 -26.807 -56.227  1.00 23.00           H  
ATOM   1829  C   MET B  26      20.617 -25.833 -55.429  1.00 23.00           C  
ATOM   1830  CB  MET B  26      21.681 -25.331 -57.634  1.00 23.00           C  
ATOM   1831  HB2 MET B  26      22.079 -24.513 -57.034  1.00 23.00           H  
ATOM   1832  HB3 MET B  26      20.742 -25.012 -58.085  1.00 23.00           H  
ATOM   1833  O   MET B  26      20.930 -26.071 -54.266  1.00 23.00           O  
ATOM   1834  CG  MET B  26      22.668 -25.482 -58.786  1.00 23.00           C  
ATOM   1835  HG2 MET B  26      22.201 -26.047 -59.593  1.00 23.00           H  
ATOM   1836  HG3 MET B  26      23.563 -26.004 -58.448  1.00 23.00           H  
ATOM   1837  SD  MET B  26      23.120 -23.809 -59.374  1.00 23.00           S  
ATOM   1838  CE  MET B  26      23.951 -24.219 -60.931  1.00 23.00           C  
ATOM   1839  HE1 MET B  26      24.606 -25.079 -60.794  1.00 23.00           H  
ATOM   1840  HE2 MET B  26      23.203 -24.459 -61.686  1.00 23.00           H  
ATOM   1841  HE3 MET B  26      24.540 -23.370 -61.278  1.00 23.00           H  
ATOM   1842  N   ARG B  27      19.754 -24.837 -55.698  1.00 24.03           N  
ATOM   1843  H   ARG B  27      19.415 -24.781 -56.648  1.00 24.03           H  
ATOM   1844  CA  ARG B  27      19.683 -23.610 -54.871  1.00 24.03           C  
ATOM   1845  HA  ARG B  27      20.610 -23.551 -54.301  1.00 24.03           H  
ATOM   1846  C   ARG B  27      18.594 -23.620 -53.798  1.00 24.03           C  
ATOM   1847  CB  ARG B  27      19.598 -22.326 -55.727  1.00 24.03           C  
ATOM   1848  HB2 ARG B  27      18.643 -22.316 -56.252  1.00 24.03           H  
ATOM   1849  HB3 ARG B  27      19.615 -21.473 -55.049  1.00 24.03           H  
ATOM   1850  O   ARG B  27      17.935 -22.596 -53.610  1.00 24.03           O  
ATOM   1851  CG  ARG B  27      20.719 -22.107 -56.744  1.00 24.03           C  
ATOM   1852  HG2 ARG B  27      20.589 -22.806 -57.571  1.00 24.03           H  
ATOM   1853  HG3 ARG B  27      21.690 -22.255 -56.273  1.00 24.03           H  
ATOM   1854  CD  ARG B  27      20.626 -20.684 -57.299  1.00 24.03           C  
ATOM   1855  HD2 ARG B  27      19.601 -20.507 -57.626  1.00 24.03           H  
ATOM   1856  HD3 ARG B  27      20.872 -19.977 -56.506  1.00 24.03           H  
ATOM   1857  NE  ARG B  27      21.537 -20.497 -58.440  1.00 24.03           N  
ATOM   1858  HE  ARG B  27      22.138 -21.276 -58.672  1.00 24.03           H  
ATOM   1859  NH1 ARG B  27      20.822 -18.400 -59.042  1.00 24.03           N  
ATOM   1860 HH11 ARG B  27      20.867 -17.607 -59.665  1.00 24.03           H  
ATOM   1861 HH12 ARG B  27      20.173 -18.412 -58.267  1.00 24.03           H  
ATOM   1862  NH2 ARG B  27      22.407 -19.417 -60.240  1.00 24.03           N  
ATOM   1863 HH21 ARG B  27      22.971 -20.231 -60.440  1.00 24.03           H  
ATOM   1864 HH22 ARG B  27      22.443 -18.620 -60.859  1.00 24.03           H  
ATOM   1865  CZ  ARG B  27      21.586 -19.442 -59.230  1.00 24.03           C  
ATOM   1866  N   ASN B  28      18.417 -24.714 -53.059  1.00 27.96           N  
ATOM   1867  H   ASN B  28      19.014 -25.513 -53.222  1.00 27.96           H  
ATOM   1868  CA  ASN B  28      17.621 -24.636 -51.829  1.00 27.96           C  
ATOM   1869  HA  ASN B  28      16.755 -24.006 -52.028  1.00 27.96           H  
ATOM   1870  C   ASN B  28      18.440 -23.931 -50.736  1.00 27.96           C  
ATOM   1871  CB  ASN B  28      17.067 -26.003 -51.411  1.00 27.96           C  
ATOM   1872  HB2 ASN B  28      16.611 -26.499 -52.267  1.00 27.96           H  
ATOM   1873  HB3 ASN B  28      17.862 -26.635 -51.016  1.00 27.96           H  
ATOM   1874  O   ASN B  28      19.085 -24.566 -49.902  1.00 27.96           O  
ATOM   1875  CG  ASN B  28      15.983 -25.786 -50.368  1.00 27.96           C  
ATOM   1876  ND2 ASN B  28      16.127 -26.312 -49.177  1.00 27.96           N  
ATOM   1877 HD21 ASN B  28      16.982 -26.791 -48.931  1.00 27.96           H  
ATOM   1878 HD22 ASN B  28      15.415 -26.077 -48.501  1.00 27.96           H  
ATOM   1879  OD1 ASN B  28      15.007 -25.100 -50.607  1.00 27.96           O  
ATOM   1880  N   GLY B  29      18.494 -22.600 -50.821  1.00 24.90           N  
ATOM   1881  H   GLY B  29      17.959 -22.157 -51.554  1.00 24.90           H  
ATOM   1882  CA  GLY B  29      19.326 -21.770 -49.963  1.00 24.90           C  
ATOM   1883  HA2 GLY B  29      19.196 -20.721 -50.229  1.00 24.90           H  
ATOM   1884  HA3 GLY B  29      20.372 -22.042 -50.102  1.00 24.90           H  
ATOM   1885  C   GLY B  29      18.942 -21.944 -48.500  1.00 24.90           C  
ATOM   1886  O   GLY B  29      17.810 -21.659 -48.124  1.00 24.90           O  
ATOM   1887  N   LEU B  30      19.911 -22.337 -47.670  1.00 27.53           N  
ATOM   1888  H   LEU B  30      20.794 -22.598 -48.084  1.00 27.53           H  
ATOM   1889  CA  LEU B  30      19.778 -22.534 -46.219  1.00 27.53           C  
ATOM   1890  HA  LEU B  30      18.887 -23.137 -46.043  1.00 27.53           H  
ATOM   1891  C   LEU B  30      19.548 -21.223 -45.435  1.00 27.53           C  
ATOM   1892  CB  LEU B  30      21.009 -23.317 -45.712  1.00 27.53           C  
ATOM   1893  HB2 LEU B  30      20.990 -23.358 -44.623  1.00 27.53           H  
ATOM   1894  HB3 LEU B  30      21.903 -22.764 -45.999  1.00 27.53           H  
ATOM   1895  O   LEU B  30      19.828 -21.150 -44.245  1.00 27.53           O  
ATOM   1896  CG  LEU B  30      21.113 -24.762 -46.236  1.00 27.53           C  
ATOM   1897  HG  LEU B  30      20.956 -24.779 -47.315  1.00 27.53           H  
ATOM   1898  CD1 LEU B  30      22.511 -25.313 -45.956  1.00 27.53           C  
ATOM   1899 HD11 LEU B  30      23.259 -24.698 -46.456  1.00 27.53           H  
ATOM   1900 HD12 LEU B  30      22.703 -25.314 -44.883  1.00 27.53           H  
ATOM   1901 HD13 LEU B  30      22.587 -26.332 -46.335  1.00 27.53           H  
ATOM   1902  CD2 LEU B  30      20.092 -25.685 -45.566  1.00 27.53           C  
ATOM   1903 HD21 LEU B  30      20.220 -26.703 -45.934  1.00 27.53           H  
ATOM   1904 HD22 LEU B  30      19.080 -25.359 -45.805  1.00 27.53           H  
ATOM   1905 HD23 LEU B  30      20.227 -25.674 -44.484  1.00 27.53           H  
ATOM   1906  N   VAL B  31      18.993 -20.193 -46.084  1.00 25.30           N  
ATOM   1907  H   VAL B  31      18.659 -20.385 -47.018  1.00 25.30           H  
ATOM   1908  CA  VAL B  31      18.527 -18.942 -45.469  1.00 25.30           C  
ATOM   1909  HA  VAL B  31      19.247 -18.685 -44.691  1.00 25.30           H  
ATOM   1910  C   VAL B  31      17.198 -19.111 -44.725  1.00 25.30           C  
ATOM   1911  CB  VAL B  31      18.515 -17.756 -46.452  1.00 25.30           C  
ATOM   1912  HB  VAL B  31      18.219 -16.857 -45.911  1.00 25.30           H  
ATOM   1913  O   VAL B  31      16.553 -18.124 -44.381  1.00 25.30           O  
ATOM   1914  CG1 VAL B  31      19.921 -17.501 -47.012  1.00 25.30           C  
ATOM   1915 HG11 VAL B  31      19.911 -16.600 -47.626  1.00 25.30           H  
ATOM   1916 HG12 VAL B  31      20.619 -17.355 -46.187  1.00 25.30           H  
ATOM   1917 HG13 VAL B  31      20.251 -18.345 -47.618  1.00 25.30           H  
ATOM   1918  CG2 VAL B  31      17.541 -17.956 -47.619  1.00 25.30           C  
ATOM   1919 HG21 VAL B  31      17.543 -17.070 -48.254  1.00 25.30           H  
ATOM   1920 HG22 VAL B  31      16.531 -18.100 -47.235  1.00 25.30           H  
ATOM   1921 HG23 VAL B  31      17.822 -18.825 -48.212  1.00 25.30           H  
ATOM   1922  N   ASN B  32      16.896 -20.344 -44.306  1.00 30.82           N  
ATOM   1923  H   ASN B  32      17.428 -21.102 -44.709  1.00 30.82           H  
ATOM   1924  CA  ASN B  32      16.318 -20.619 -42.992  1.00 30.82           C  
ATOM   1925  HA  ASN B  32      15.419 -20.014 -42.879  1.00 30.82           H  
ATOM   1926  C   ASN B  32      17.297 -20.180 -41.875  1.00 30.82           C  
ATOM   1927  CB  ASN B  32      15.912 -22.103 -42.865  1.00 30.82           C  
ATOM   1928  HB2 ASN B  32      15.608 -22.281 -41.834  1.00 30.82           H  
ATOM   1929  HB3 ASN B  32      16.771 -22.741 -43.071  1.00 30.82           H  
ATOM   1930  O   ASN B  32      17.553 -20.907 -40.917  1.00 30.82           O  
ATOM   1931  CG  ASN B  32      14.757 -22.533 -43.753  1.00 30.82           C  
ATOM   1932  ND2 ASN B  32      14.035 -23.553 -43.354  1.00 30.82           N  
ATOM   1933 HD21 ASN B  32      13.214 -23.748 -43.909  1.00 30.82           H  
ATOM   1934 HD22 ASN B  32      14.147 -23.912 -42.416  1.00 30.82           H  
ATOM   1935  OD1 ASN B  32      14.491 -21.999 -44.814  1.00 30.82           O  
ATOM   1936  N   SER B  33      17.766 -18.930 -41.952  1.00 31.19           N  
ATOM   1937  H   SER B  33      17.521 -18.419 -42.788  1.00 31.19           H  
ATOM   1938  CA  SER B  33      18.031 -18.084 -40.796  1.00 31.19           C  
ATOM   1939  HA  SER B  33      18.655 -18.620 -40.080  1.00 31.19           H  
ATOM   1940  C   SER B  33      16.680 -17.780 -40.150  1.00 31.19           C  
ATOM   1941  CB  SER B  33      18.739 -16.788 -41.213  1.00 31.19           C  
ATOM   1942  HB2 SER B  33      18.093 -16.222 -41.885  1.00 31.19           H  
ATOM   1943  HB3 SER B  33      18.933 -16.188 -40.324  1.00 31.19           H  
ATOM   1944  O   SER B  33      16.228 -16.637 -40.099  1.00 31.19           O  
ATOM   1945  OG  SER B  33      19.962 -17.057 -41.872  1.00 31.19           O  
ATOM   1946  HG  SER B  33      20.439 -16.230 -41.975  1.00 31.19           H  
ATOM   1947  N   GLU B  34      15.995 -18.837 -39.719  1.00 30.96           N  
ATOM   1948  H   GLU B  34      16.432 -19.744 -39.801  1.00 30.96           H  
ATOM   1949  CA  GLU B  34      14.811 -18.759 -38.893  1.00 30.96           C  
ATOM   1950  HA  GLU B  34      14.143 -17.993 -39.287  1.00 30.96           H  
ATOM   1951  C   GLU B  34      15.324 -18.316 -37.530  1.00 30.96           C  
ATOM   1952  CB  GLU B  34      14.067 -20.103 -38.923  1.00 30.96           C  
ATOM   1953  HB2 GLU B  34      14.662 -20.883 -38.450  1.00 30.96           H  
ATOM   1954  HB3 GLU B  34      13.925 -20.373 -39.970  1.00 30.96           H  
ATOM   1955  O   GLU B  34      15.712 -19.125 -36.687  1.00 30.96           O  
ATOM   1956  CG  GLU B  34      12.687 -20.014 -38.258  1.00 30.96           C  
ATOM   1957  HG2 GLU B  34      12.264 -19.027 -38.446  1.00 30.96           H  
ATOM   1958  HG3 GLU B  34      12.794 -20.128 -37.179  1.00 30.96           H  
ATOM   1959  CD  GLU B  34      11.748 -21.086 -38.830  1.00 30.96           C  
ATOM   1960  OE1 GLU B  34      12.026 -22.287 -38.615  1.00 30.96           O  
ATOM   1961  OE2 GLU B  34      10.792 -20.690 -39.536  1.00 30.96           O  
ATOM   1962  N   VAL B  35      15.450 -16.993 -37.382  1.00 29.95           N  
ATOM   1963  H   VAL B  35      15.261 -16.416 -38.189  1.00 29.95           H  
ATOM   1964  CA  VAL B  35      15.870 -16.341 -36.146  1.00 29.95           C  
ATOM   1965  HA  VAL B  35      16.751 -16.858 -35.766  1.00 29.95           H  
ATOM   1966  C   VAL B  35      14.741 -16.545 -35.146  1.00 29.95           C  
ATOM   1967  CB  VAL B  35      16.247 -14.856 -36.337  1.00 29.95           C  
ATOM   1968  HB  VAL B  35      15.363 -14.280 -36.611  1.00 29.95           H  
ATOM   1969  O   VAL B  35      13.880 -15.688 -34.941  1.00 29.95           O  
ATOM   1970  CG1 VAL B  35      16.840 -14.286 -35.042  1.00 29.95           C  
ATOM   1971 HG11 VAL B  35      17.043 -13.222 -35.159  1.00 29.95           H  
ATOM   1972 HG12 VAL B  35      17.764 -14.805 -34.786  1.00 29.95           H  
ATOM   1973 HG13 VAL B  35      16.135 -14.404 -34.219  1.00 29.95           H  
ATOM   1974  CG2 VAL B  35      17.309 -14.659 -37.429  1.00 29.95           C  
ATOM   1975 HG21 VAL B  35      16.889 -14.903 -38.405  1.00 29.95           H  
ATOM   1976 HG22 VAL B  35      17.630 -13.618 -37.451  1.00 29.95           H  
ATOM   1977 HG23 VAL B  35      18.170 -15.299 -37.234  1.00 29.95           H  
ATOM   1978  N   HIS B  36      14.739 -17.738 -34.556  1.00 31.24           N  
ATOM   1979  H   HIS B  36      15.371 -18.433 -34.926  1.00 31.24           H  
ATOM   1980  CA  HIS B  36      13.987 -18.076 -33.370  1.00 31.24           C  
ATOM   1981  HA  HIS B  36      12.928 -17.898 -33.556  1.00 31.24           H  
ATOM   1982  C   HIS B  36      14.464 -17.119 -32.279  1.00 31.24           C  
ATOM   1983  CB  HIS B  36      14.193 -19.566 -33.028  1.00 31.24           C  
ATOM   1984  HB2 HIS B  36      14.972 -20.001 -33.654  1.00 31.24           H  
ATOM   1985  HB3 HIS B  36      14.518 -19.669 -31.993  1.00 31.24           H  
ATOM   1986  O   HIS B  36      15.498 -17.324 -31.647  1.00 31.24           O  
ATOM   1987  CG  HIS B  36      12.928 -20.366 -33.191  1.00 31.24           C  
ATOM   1988  CD2 HIS B  36      12.541 -21.097 -34.284  1.00 31.24           C  
ATOM   1989  HD2 HIS B  36      13.099 -21.223 -35.200  1.00 31.24           H  
ATOM   1990  ND1 HIS B  36      11.930 -20.476 -32.251  1.00 31.24           N  
ATOM   1991  HD1 HIS B  36      11.957 -20.102 -31.313  1.00 31.24           H  
ATOM   1992  CE1 HIS B  36      10.962 -21.254 -32.763  1.00 31.24           C  
ATOM   1993  HE1 HIS B  36      10.056 -21.541 -32.250  1.00 31.24           H  
ATOM   1994  NE2 HIS B  36      11.289 -21.655 -33.997  1.00 31.24           N  
ATOM   1995  N   ASN B  37      13.729 -16.019 -32.118  1.00 31.63           N  
ATOM   1996  H   ASN B  37      12.999 -15.852 -32.795  1.00 31.63           H  
ATOM   1997  CA  ASN B  37      14.006 -14.987 -31.131  1.00 31.63           C  
ATOM   1998  HA  ASN B  37      15.076 -14.780 -31.132  1.00 31.63           H  
ATOM   1999  C   ASN B  37      13.655 -15.513 -29.726  1.00 31.63           C  
ATOM   2000  CB  ASN B  37      13.276 -13.682 -31.515  1.00 31.63           C  
ATOM   2001  HB2 ASN B  37      13.345 -12.985 -30.680  1.00 31.63           H  
ATOM   2002  HB3 ASN B  37      12.220 -13.886 -31.690  1.00 31.63           H  
ATOM   2003  O   ASN B  37      12.695 -15.064 -29.103  1.00 31.63           O  
ATOM   2004  CG  ASN B  37      13.890 -12.980 -32.715  1.00 31.63           C  
ATOM   2005  ND2 ASN B  37      13.156 -12.800 -33.788  1.00 31.63           N  
ATOM   2006 HD21 ASN B  37      13.655 -12.431 -34.585  1.00 31.63           H  
ATOM   2007 HD22 ASN B  37      12.253 -13.246 -33.870  1.00 31.63           H  
ATOM   2008  OD1 ASN B  37      15.035 -12.574 -32.713  1.00 31.63           O  
ATOM   2009  N   GLU B  38      14.459 -16.457 -29.221  1.00 32.07           N  
ATOM   2010  H   GLU B  38      15.152 -16.858 -29.836  1.00 32.07           H  
ATOM   2011  CA  GLU B  38      14.523 -16.832 -27.797  1.00 32.07           C  
ATOM   2012  HA  GLU B  38      13.562 -17.224 -27.463  1.00 32.07           H  
ATOM   2013  C   GLU B  38      14.890 -15.636 -26.901  1.00 32.07           C  
ATOM   2014  CB  GLU B  38      15.616 -17.892 -27.576  1.00 32.07           C  
ATOM   2015  HB2 GLU B  38      16.574 -17.491 -27.909  1.00 32.07           H  
ATOM   2016  HB3 GLU B  38      15.688 -18.074 -26.504  1.00 32.07           H  
ATOM   2017  O   GLU B  38      14.661 -15.658 -25.694  1.00 32.07           O  
ATOM   2018  CG  GLU B  38      15.381 -19.241 -28.260  1.00 32.07           C  
ATOM   2019  HG2 GLU B  38      14.355 -19.560 -28.078  1.00 32.07           H  
ATOM   2020  HG3 GLU B  38      15.522 -19.139 -29.336  1.00 32.07           H  
ATOM   2021  CD  GLU B  38      16.363 -20.271 -27.681  1.00 32.07           C  
ATOM   2022  OE1 GLU B  38      15.932 -21.035 -26.786  1.00 32.07           O  
ATOM   2023  OE2 GLU B  38      17.545 -20.255 -28.093  1.00 32.07           O  
ATOM   2024  N   ASP B  39      15.466 -14.596 -27.516  1.00 28.96           N  
ATOM   2025  H   ASP B  39      15.626 -14.714 -28.506  1.00 28.96           H  
ATOM   2026  CA  ASP B  39      16.005 -13.363 -26.936  1.00 28.96           C  
ATOM   2027  HA  ASP B  39      16.969 -13.581 -26.475  1.00 28.96           H  
ATOM   2028  C   ASP B  39      15.095 -12.727 -25.875  1.00 28.96           C  
ATOM   2029  CB  ASP B  39      16.214 -12.400 -28.120  1.00 28.96           C  
ATOM   2030  HB2 ASP B  39      16.658 -12.949 -28.950  1.00 28.96           H  
ATOM   2031  HB3 ASP B  39      15.247 -12.024 -28.455  1.00 28.96           H  
ATOM   2032  O   ASP B  39      15.565 -12.209 -24.860  1.00 28.96           O  
ATOM   2033  CG  ASP B  39      17.147 -11.232 -27.801  1.00 28.96           C  
ATOM   2034  OD1 ASP B  39      18.131 -11.461 -27.062  1.00 28.96           O  
ATOM   2035  OD2 ASP B  39      16.892 -10.133 -28.342  1.00 28.96           O  
ATOM   2036  N   GLY B  40      13.778 -12.852 -26.073  1.00 29.18           N  
ATOM   2037  H   GLY B  40      13.506 -13.370 -26.897  1.00 29.18           H  
ATOM   2038  CA  GLY B  40      12.724 -12.474 -25.140  1.00 29.18           C  
ATOM   2039  HA2 GLY B  40      11.759 -12.579 -25.636  1.00 29.18           H  
ATOM   2040  HA3 GLY B  40      12.862 -11.428 -24.865  1.00 29.18           H  
ATOM   2041  C   GLY B  40      12.699 -13.307 -23.859  1.00 29.18           C  
ATOM   2042  O   GLY B  40      11.680 -13.925 -23.542  1.00 29.18           O  
ATOM   2043  N   ARG B  41      13.771 -13.224 -23.060  1.00 30.49           N  
ATOM   2044  H   ARG B  41      14.576 -12.767 -23.463  1.00 30.49           H  
ATOM   2045  CA  ARG B  41      13.738 -13.429 -21.609  1.00 30.49           C  
ATOM   2046  HA  ARG B  41      13.352 -14.424 -21.389  1.00 30.49           H  
ATOM   2047  C   ARG B  41      12.777 -12.403 -21.021  1.00 30.49           C  
ATOM   2048  CB  ARG B  41      15.137 -13.264 -20.988  1.00 30.49           C  
ATOM   2049  HB2 ARG B  41      15.510 -12.266 -21.216  1.00 30.49           H  
ATOM   2050  HB3 ARG B  41      15.044 -13.357 -19.906  1.00 30.49           H  
ATOM   2051  O   ARG B  41      13.197 -11.363 -20.512  1.00 30.49           O  
ATOM   2052  CG  ARG B  41      16.163 -14.285 -21.480  1.00 30.49           C  
ATOM   2053  HG2 ARG B  41      16.310 -14.160 -22.553  1.00 30.49           H  
ATOM   2054  HG3 ARG B  41      15.810 -15.297 -21.280  1.00 30.49           H  
ATOM   2055  CD  ARG B  41      17.488 -14.039 -20.750  1.00 30.49           C  
ATOM   2056  HD2 ARG B  41      17.736 -12.981 -20.831  1.00 30.49           H  
ATOM   2057  HD3 ARG B  41      17.365 -14.300 -19.698  1.00 30.49           H  
ATOM   2058  NE  ARG B  41      18.574 -14.832 -21.347  1.00 30.49           N  
ATOM   2059  HE  ARG B  41      18.324 -15.377 -22.160  1.00 30.49           H  
ATOM   2060  NH1 ARG B  41      20.275 -14.108 -19.988  1.00 30.49           N  
ATOM   2061 HH11 ARG B  41      21.257 -14.080 -19.756  1.00 30.49           H  
ATOM   2062 HH12 ARG B  41      19.600 -13.553 -19.481  1.00 30.49           H  
ATOM   2063  NH2 ARG B  41      20.717 -15.498 -21.681  1.00 30.49           N  
ATOM   2064 HH21 ARG B  41      21.699 -15.467 -21.450  1.00 30.49           H  
ATOM   2065 HH22 ARG B  41      20.411 -16.012 -22.495  1.00 30.49           H  
ATOM   2066  CZ  ARG B  41      19.845 -14.810 -21.001  1.00 30.49           C  
ATOM   2067  N   ASN B  42      11.479 -12.691 -21.107  1.00 33.31           N  
ATOM   2068  H   ASN B  42      11.210 -13.489 -21.664  1.00 33.31           H  
ATOM   2069  CA  ASN B  42      10.491 -12.021 -20.290  1.00 33.31           C  
ATOM   2070  HA  ASN B  42      10.485 -10.956 -20.521  1.00 33.31           H  
ATOM   2071  C   ASN B  42      10.950 -12.230 -18.857  1.00 33.31           C  
ATOM   2072  CB  ASN B  42       9.087 -12.601 -20.520  1.00 33.31           C  
ATOM   2073  HB2 ASN B  42       8.799 -12.473 -21.563  1.00 33.31           H  
ATOM   2074  HB3 ASN B  42       9.088 -13.665 -20.281  1.00 33.31           H  
ATOM   2075  O   ASN B  42      10.942 -13.355 -18.355  1.00 33.31           O  
ATOM   2076  CG  ASN B  42       8.068 -11.885 -19.648  1.00 33.31           C  
ATOM   2077  ND2 ASN B  42       7.055 -12.571 -19.177  1.00 33.31           N  
ATOM   2078 HD21 ASN B  42       6.480 -12.083 -18.505  1.00 33.31           H  
ATOM   2079 HD22 ASN B  42       7.027 -13.574 -19.291  1.00 33.31           H  
ATOM   2080  OD1 ASN B  42       8.164 -10.700 -19.383  1.00 33.31           O  
ATOM   2081  N   GLY B  43      11.433 -11.159 -18.240  1.00 28.55           N  
ATOM   2082  H   GLY B  43      11.470 -10.275 -18.727  1.00 28.55           H  
ATOM   2083  CA  GLY B  43      11.800 -11.234 -16.855  1.00 28.55           C  
ATOM   2084  HA2 GLY B  43      12.584 -11.977 -16.711  1.00 28.55           H  
ATOM   2085  HA3 GLY B  43      12.146 -10.263 -16.500  1.00 28.55           H  
ATOM   2086  C   GLY B  43      10.550 -11.628 -16.087  1.00 28.55           C  
ATOM   2087  O   GLY B  43       9.620 -10.829 -15.980  1.00 28.55           O  
ATOM   2088  N   ASP B  44      10.637 -12.745 -15.373  1.00 29.90           N  
ATOM   2089  H   ASP B  44      11.272 -13.464 -15.689  1.00 29.90           H  
ATOM   2090  CA  ASP B  44      10.436 -12.644 -13.935  1.00 29.90           C  
ATOM   2091  HA  ASP B  44       9.422 -12.294 -13.742  1.00 29.90           H  
ATOM   2092  C   ASP B  44      11.400 -11.565 -13.410  1.00 29.90           C  
ATOM   2093  CB  ASP B  44      10.599 -14.009 -13.246  1.00 29.90           C  
ATOM   2094  HB2 ASP B  44      11.402 -14.575 -13.718  1.00 29.90           H  
ATOM   2095  HB3 ASP B  44      10.865 -13.851 -12.201  1.00 29.90           H  
ATOM   2096  O   ASP B  44      12.433 -11.829 -12.786  1.00 29.90           O  
ATOM   2097  CG  ASP B  44       9.288 -14.799 -13.267  1.00 29.90           C  
ATOM   2098  OD1 ASP B  44       8.316 -14.291 -12.662  1.00 29.90           O  
ATOM   2099  OD2 ASP B  44       9.277 -15.898 -13.861  1.00 29.90           O  
ATOM   2100  N   VAL B  45      11.029 -10.301 -13.678  1.00 29.32           N  
ATOM   2101  H   VAL B  45      10.240 -10.212 -14.302  1.00 29.32           H  
ATOM   2102  CA  VAL B  45      11.243  -9.191 -12.769  1.00 29.32           C  
ATOM   2103  HA  VAL B  45      12.307  -9.039 -12.590  1.00 29.32           H  
ATOM   2104  C   VAL B  45      10.561  -9.695 -11.529  1.00 29.32           C  
ATOM   2105  CB  VAL B  45      10.584  -7.879 -13.247  1.00 29.32           C  
ATOM   2106  HB  VAL B  45       9.513  -8.025 -13.387  1.00 29.32           H  
ATOM   2107  O   VAL B  45       9.343  -9.578 -11.394  1.00 29.32           O  
ATOM   2108  CG1 VAL B  45      10.804  -6.760 -12.217  1.00 29.32           C  
ATOM   2109 HG11 VAL B  45      10.354  -5.835 -12.577  1.00 29.32           H  
ATOM   2110 HG12 VAL B  45      11.871  -6.600 -12.060  1.00 29.32           H  
ATOM   2111 HG13 VAL B  45      10.339  -7.019 -11.266  1.00 29.32           H  
ATOM   2112  CG2 VAL B  45      11.163  -7.412 -14.585  1.00 29.32           C  
ATOM   2113 HG21 VAL B  45      10.644  -6.512 -14.915  1.00 29.32           H  
ATOM   2114 HG22 VAL B  45      11.020  -8.183 -15.342  1.00 29.32           H  
ATOM   2115 HG23 VAL B  45      12.228  -7.202 -14.484  1.00 29.32           H  
ATOM   2116  N   SER B  46      11.355 -10.382 -10.711  1.00 28.69           N  
ATOM   2117  H   SER B  46      12.296 -10.572 -11.028  1.00 28.69           H  
ATOM   2118  CA  SER B  46      10.912 -10.960  -9.469  1.00 28.69           C  
ATOM   2119  HA  SER B  46      10.162 -11.729  -9.650  1.00 28.69           H  
ATOM   2120  C   SER B  46      10.300  -9.793  -8.733  1.00 28.69           C  
ATOM   2121  CB  SER B  46      12.094 -11.565  -8.708  1.00 28.69           C  
ATOM   2122  HB2 SER B  46      11.779 -11.852  -7.704  1.00 28.69           H  
ATOM   2123  HB3 SER B  46      12.893 -10.827  -8.630  1.00 28.69           H  
ATOM   2124  O   SER B  46      11.011  -8.921  -8.229  1.00 28.69           O  
ATOM   2125  OG  SER B  46      12.577 -12.707  -9.391  1.00 28.69           O  
ATOM   2126  HG  SER B  46      12.472 -12.592 -10.339  1.00 28.69           H  
ATOM   2127  N   GLN B  47       8.967  -9.752  -8.727  1.00 29.07           N  
ATOM   2128  H   GLN B  47       8.472 -10.399  -9.325  1.00 29.07           H  
ATOM   2129  CA  GLN B  47       8.202  -8.947  -7.806  1.00 29.07           C  
ATOM   2130  HA  GLN B  47       8.638  -7.951  -7.728  1.00 29.07           H  
ATOM   2131  C   GLN B  47       8.407  -9.660  -6.482  1.00 29.07           C  
ATOM   2132  CB  GLN B  47       6.728  -8.813  -8.240  1.00 29.07           C  
ATOM   2133  HB2 GLN B  47       6.297  -9.803  -8.393  1.00 29.07           H  
ATOM   2134  HB3 GLN B  47       6.177  -8.313  -7.443  1.00 29.07           H  
ATOM   2135  O   GLN B  47       7.510 -10.326  -5.972  1.00 29.07           O  
ATOM   2136  CG  GLN B  47       6.585  -7.990  -9.531  1.00 29.07           C  
ATOM   2137  HG2 GLN B  47       7.116  -8.499 -10.335  1.00 29.07           H  
ATOM   2138  HG3 GLN B  47       7.049  -7.014  -9.386  1.00 29.07           H  
ATOM   2139  CD  GLN B  47       5.141  -7.764  -9.982  1.00 29.07           C  
ATOM   2140  NE2 GLN B  47       4.946  -7.369 -11.221  1.00 29.07           N  
ATOM   2141 HE21 GLN B  47       3.986  -7.237 -11.505  1.00 29.07           H  
ATOM   2142 HE22 GLN B  47       5.727  -7.307 -11.859  1.00 29.07           H  
ATOM   2143  OE1 GLN B  47       4.163  -7.910  -9.264  1.00 29.07           O  
ATOM   2144  N   PHE B  48       9.647  -9.558  -5.977  1.00 29.80           N  
ATOM   2145  H   PHE B  48      10.326  -9.068  -6.543  1.00 29.80           H  
ATOM   2146  CA  PHE B  48       9.961  -9.671  -4.580  1.00 29.80           C  
ATOM   2147  HA  PHE B  48       9.952 -10.718  -4.278  1.00 29.80           H  
ATOM   2148  C   PHE B  48       8.849  -8.863  -3.944  1.00 29.80           C  
ATOM   2149  CB  PHE B  48      11.332  -9.040  -4.272  1.00 29.80           C  
ATOM   2150  HB2 PHE B  48      11.359  -8.022  -4.661  1.00 29.80           H  
ATOM   2151  HB3 PHE B  48      11.441  -8.972  -3.189  1.00 29.80           H  
ATOM   2152  O   PHE B  48       8.793  -7.650  -4.192  1.00 29.80           O  
ATOM   2153  CG  PHE B  48      12.521  -9.807  -4.813  1.00 29.80           C  
ATOM   2154  CD1 PHE B  48      12.928 -10.999  -4.186  1.00 29.80           C  
ATOM   2155  HD1 PHE B  48      12.394 -11.364  -3.321  1.00 29.80           H  
ATOM   2156  CD2 PHE B  48      13.227  -9.332  -5.935  1.00 29.80           C  
ATOM   2157  HD2 PHE B  48      12.922  -8.417  -6.422  1.00 29.80           H  
ATOM   2158  CE1 PHE B  48      14.023 -11.724  -4.690  1.00 29.80           C  
ATOM   2159  HE1 PHE B  48      14.325 -12.647  -4.216  1.00 29.80           H  
ATOM   2160  CE2 PHE B  48      14.326 -10.055  -6.435  1.00 29.80           C  
ATOM   2161  HE2 PHE B  48      14.858  -9.694  -7.302  1.00 29.80           H  
ATOM   2162  CZ  PHE B  48      14.719 -11.254  -5.817  1.00 29.80           C  
ATOM   2163  HZ  PHE B  48      15.553 -11.816  -6.211  1.00 29.80           H  
ATOM   2164  N   PRO B  49       7.907  -9.507  -3.231  1.00 29.89           N  
ATOM   2165  CA  PRO B  49       7.036  -8.730  -2.393  1.00 29.89           C  
ATOM   2166  HA  PRO B  49       6.429  -8.039  -2.978  1.00 29.89           H  
ATOM   2167  C   PRO B  49       8.034  -7.986  -1.527  1.00 29.89           C  
ATOM   2168  CB  PRO B  49       6.162  -9.749  -1.664  1.00 29.89           C  
ATOM   2169  HB2 PRO B  49       5.854  -9.407  -0.676  1.00 29.89           H  
ATOM   2170  HB3 PRO B  49       5.294  -9.962  -2.287  1.00 29.89           H  
ATOM   2171  O   PRO B  49       8.865  -8.618  -0.865  1.00 29.89           O  
ATOM   2172  CG  PRO B  49       7.018 -11.011  -1.604  1.00 29.89           C  
ATOM   2173  HG2 PRO B  49       7.688 -10.973  -0.745  1.00 29.89           H  
ATOM   2174  HG3 PRO B  49       6.405 -11.912  -1.570  1.00 29.89           H  
ATOM   2175  CD  PRO B  49       7.826 -10.927  -2.896  1.00 29.89           C  
ATOM   2176  HD2 PRO B  49       7.304 -11.460  -3.691  1.00 29.89           H  
ATOM   2177  HD3 PRO B  49       8.808 -11.367  -2.725  1.00 29.89           H  
ATOM   2178  N   TYR B  50       8.064  -6.661  -1.649  1.00 29.47           N  
ATOM   2179  H   TYR B  50       7.400  -6.199  -2.254  1.00 29.47           H  
ATOM   2180  CA  TYR B  50       8.961  -5.823  -0.882  1.00 29.47           C  
ATOM   2181  HA  TYR B  50       9.931  -6.316  -0.817  1.00 29.47           H  
ATOM   2182  C   TYR B  50       8.343  -5.815   0.513  1.00 29.47           C  
ATOM   2183  CB  TYR B  50       9.181  -4.454  -1.568  1.00 29.47           C  
ATOM   2184  HB2 TYR B  50       8.599  -4.410  -2.488  1.00 29.47           H  
ATOM   2185  HB3 TYR B  50       8.815  -3.652  -0.927  1.00 29.47           H  
ATOM   2186  O   TYR B  50       7.759  -4.840   0.973  1.00 29.47           O  
ATOM   2187  CG  TYR B  50      10.623  -4.098  -1.893  1.00 29.47           C  
ATOM   2188  CD1 TYR B  50      11.560  -3.944  -0.853  1.00 29.47           C  
ATOM   2189  HD1 TYR B  50      11.267  -4.166   0.162  1.00 29.47           H  
ATOM   2190  CD2 TYR B  50      11.008  -3.830  -3.221  1.00 29.47           C  
ATOM   2191  HD2 TYR B  50      10.296  -3.953  -4.024  1.00 29.47           H  
ATOM   2192  CE1 TYR B  50      12.859  -3.473  -1.125  1.00 29.47           C  
ATOM   2193  HE1 TYR B  50      13.558  -3.322  -0.316  1.00 29.47           H  
ATOM   2194  CE2 TYR B  50      12.313  -3.378  -3.503  1.00 29.47           C  
ATOM   2195  HE2 TYR B  50      12.611  -3.159  -4.518  1.00 29.47           H  
ATOM   2196  OH  TYR B  50      14.478  -2.706  -2.723  1.00 29.47           O  
ATOM   2197  HH  TYR B  50      14.985  -2.579  -1.918  1.00 29.47           H  
ATOM   2198  CZ  TYR B  50      13.233  -3.180  -2.454  1.00 29.47           C  
ATOM   2199  N   VAL B  51       8.442  -6.977   1.172  1.00 31.70           N  
ATOM   2200  H   VAL B  51       8.856  -7.732   0.645  1.00 31.70           H  
ATOM   2201  CA  VAL B  51       8.324  -7.213   2.600  1.00 31.70           C  
ATOM   2202  HA  VAL B  51       7.408  -6.753   2.970  1.00 31.70           H  
ATOM   2203  C   VAL B  51       9.513  -6.483   3.182  1.00 31.70           C  
ATOM   2204  CB  VAL B  51       8.308  -8.716   2.956  1.00 31.70           C  
ATOM   2205  HB  VAL B  51       9.257  -9.174   2.675  1.00 31.70           H  
ATOM   2206  O   VAL B  51      10.514  -7.049   3.618  1.00 31.70           O  
ATOM   2207  CG1 VAL B  51       8.075  -8.923   4.460  1.00 31.70           C  
ATOM   2208 HG11 VAL B  51       8.042  -9.988   4.687  1.00 31.70           H  
ATOM   2209 HG12 VAL B  51       8.891  -8.482   5.033  1.00 31.70           H  
ATOM   2210 HG13 VAL B  51       7.137  -8.457   4.761  1.00 31.70           H  
ATOM   2211  CG2 VAL B  51       7.185  -9.458   2.221  1.00 31.70           C  
ATOM   2212 HG21 VAL B  51       6.222  -8.994   2.437  1.00 31.70           H  
ATOM   2213 HG22 VAL B  51       7.364  -9.428   1.146  1.00 31.70           H  
ATOM   2214 HG23 VAL B  51       7.163 -10.503   2.529  1.00 31.70           H  
ATOM   2215  N   GLU B  52       9.419  -5.164   3.089  1.00 32.74           N  
ATOM   2216  H   GLU B  52       8.627  -4.786   2.588  1.00 32.74           H  
ATOM   2217  CA  GLU B  52      10.212  -4.265   3.859  1.00 32.74           C  
ATOM   2218  HA  GLU B  52      11.271  -4.438   3.665  1.00 32.74           H  
ATOM   2219  C   GLU B  52       9.882  -4.642   5.284  1.00 32.74           C  
ATOM   2220  CB  GLU B  52       9.865  -2.809   3.528  1.00 32.74           C  
ATOM   2221  HB2 GLU B  52       8.796  -2.635   3.646  1.00 32.74           H  
ATOM   2222  HB3 GLU B  52      10.407  -2.165   4.221  1.00 32.74           H  
ATOM   2223  O   GLU B  52       8.811  -4.314   5.801  1.00 32.74           O  
ATOM   2224  CG  GLU B  52      10.292  -2.476   2.094  1.00 32.74           C  
ATOM   2225  HG2 GLU B  52       9.600  -2.927   1.383  1.00 32.74           H  
ATOM   2226  HG3 GLU B  52      11.289  -2.885   1.932  1.00 32.74           H  
ATOM   2227  CD  GLU B  52      10.341  -0.969   1.891  1.00 32.74           C  
ATOM   2228  OE1 GLU B  52      11.464  -0.446   1.717  1.00 32.74           O  
ATOM   2229  OE2 GLU B  52       9.319  -0.298   2.134  1.00 32.74           O  
ATOM   2230  N   PHE B  53      10.833  -5.343   5.895  1.00 32.46           N  
ATOM   2231  H   PHE B  53      11.528  -5.780   5.306  1.00 32.46           H  
ATOM   2232  CA  PHE B  53      11.056  -5.379   7.325  1.00 32.46           C  
ATOM   2233  HA  PHE B  53      10.124  -5.651   7.820  1.00 32.46           H  
ATOM   2234  C   PHE B  53      11.429  -3.960   7.779  1.00 32.46           C  
ATOM   2235  CB  PHE B  53      12.114  -6.441   7.660  1.00 32.46           C  
ATOM   2236  HB2 PHE B  53      13.052  -6.171   7.174  1.00 32.46           H  
ATOM   2237  HB3 PHE B  53      12.292  -6.422   8.736  1.00 32.46           H  
ATOM   2238  O   PHE B  53      12.513  -3.681   8.289  1.00 32.46           O  
ATOM   2239  CG  PHE B  53      11.745  -7.861   7.261  1.00 32.46           C  
ATOM   2240  CD1 PHE B  53      11.000  -8.674   8.138  1.00 32.46           C  
ATOM   2241  HD1 PHE B  53      10.675  -8.281   9.090  1.00 32.46           H  
ATOM   2242  CD2 PHE B  53      12.161  -8.381   6.020  1.00 32.46           C  
ATOM   2243  HD2 PHE B  53      12.719  -7.766   5.330  1.00 32.46           H  
ATOM   2244  CE1 PHE B  53      10.683  -9.998   7.780  1.00 32.46           C  
ATOM   2245  HE1 PHE B  53      10.112 -10.619   8.454  1.00 32.46           H  
ATOM   2246  CE2 PHE B  53      11.839  -9.701   5.659  1.00 32.46           C  
ATOM   2247  HE2 PHE B  53      12.146 -10.085   4.698  1.00 32.46           H  
ATOM   2248  CZ  PHE B  53      11.103 -10.512   6.541  1.00 32.46           C  
ATOM   2249  HZ  PHE B  53      10.852 -11.524   6.259  1.00 32.46           H  
ATOM   2250  N   THR B  54      10.476  -3.050   7.575  1.00 37.54           N  
ATOM   2251  H   THR B  54       9.679  -3.390   7.056  1.00 37.54           H  
ATOM   2252  CA  THR B  54      10.120  -1.994   8.503  1.00 37.54           C  
ATOM   2253  HA  THR B  54      10.641  -1.070   8.254  1.00 37.54           H  
ATOM   2254  C   THR B  54      10.456  -2.428   9.919  1.00 37.54           C  
ATOM   2255  CB  THR B  54       8.602  -1.785   8.442  1.00 37.54           C  
ATOM   2256  HB  THR B  54       8.299  -1.202   9.311  1.00 37.54           H  
ATOM   2257  O   THR B  54      10.147  -3.560  10.308  1.00 37.54           O  
ATOM   2258  CG2 THR B  54       8.176  -1.067   7.166  1.00 37.54           C  
ATOM   2259 HG21 THR B  54       7.095  -0.924   7.166  1.00 37.54           H  
ATOM   2260 HG22 THR B  54       8.456  -1.648   6.288  1.00 37.54           H  
ATOM   2261 HG23 THR B  54       8.661  -0.091   7.130  1.00 37.54           H  
ATOM   2262  OG1 THR B  54       7.924  -3.018   8.486  1.00 37.54           O  
ATOM   2263  HG1 THR B  54       8.270  -3.493   9.246  1.00 37.54           H  
ATOM   2264  N   GLY B  55      11.077  -1.529  10.680  1.00 41.18           N  
ATOM   2265  H   GLY B  55      11.300  -0.627  10.285  1.00 41.18           H  
ATOM   2266  CA  GLY B  55      11.462  -1.801  12.059  1.00 41.18           C  
ATOM   2267  HA2 GLY B  55      11.987  -0.933  12.458  1.00 41.18           H  
ATOM   2268  HA3 GLY B  55      12.142  -2.653  12.080  1.00 41.18           H  
ATOM   2269  C   GLY B  55      10.266  -2.113  12.965  1.00 41.18           C  
ATOM   2270  O   GLY B  55       9.138  -2.351  12.525  1.00 41.18           O  
ATOM   2271  N   ARG B  56      10.496  -2.061  14.279  1.00 48.50           N  
ATOM   2272  H   ARG B  56      11.400  -1.742  14.598  1.00 48.50           H  
ATOM   2273  CA  ARG B  56       9.447  -2.311  15.282  1.00 48.50           C  
ATOM   2274  HA  ARG B  56       9.085  -3.333  15.178  1.00 48.50           H  
ATOM   2275  C   ARG B  56       8.196  -1.442  15.119  1.00 48.50           C  
ATOM   2276  CB  ARG B  56      10.022  -2.107  16.688  1.00 48.50           C  
ATOM   2277  HB2 ARG B  56      10.690  -1.245  16.700  1.00 48.50           H  
ATOM   2278  HB3 ARG B  56       9.205  -1.901  17.379  1.00 48.50           H  
ATOM   2279  O   ARG B  56       7.154  -1.838  15.624  1.00 48.50           O  
ATOM   2280  CG  ARG B  56      10.752  -3.362  17.173  1.00 48.50           C  
ATOM   2281  HG2 ARG B  56      11.608  -3.573  16.532  1.00 48.50           H  
ATOM   2282  HG3 ARG B  56      10.062  -4.206  17.147  1.00 48.50           H  
ATOM   2283  CD  ARG B  56      11.221  -3.138  18.612  1.00 48.50           C  
ATOM   2284  HD2 ARG B  56      10.390  -2.734  19.190  1.00 48.50           H  
ATOM   2285  HD3 ARG B  56      12.027  -2.404  18.605  1.00 48.50           H  
ATOM   2286  NE  ARG B  56      11.676  -4.391  19.243  1.00 48.50           N  
ATOM   2287  HE  ARG B  56      11.609  -5.234  18.690  1.00 48.50           H  
ATOM   2288  NH1 ARG B  56      12.266  -3.464  21.253  1.00 48.50           N  
ATOM   2289 HH11 ARG B  56      12.607  -3.553  22.200  1.00 48.50           H  
ATOM   2290 HH12 ARG B  56      12.022  -2.554  20.890  1.00 48.50           H  
ATOM   2291  NH2 ARG B  56      12.439  -5.671  20.964  1.00 48.50           N  
ATOM   2292 HH21 ARG B  56      12.349  -6.499  20.394  1.00 48.50           H  
ATOM   2293 HH22 ARG B  56      12.791  -5.746  21.908  1.00 48.50           H  
ATOM   2294  CZ  ARG B  56      12.124  -4.503  20.478  1.00 48.50           C  
ATOM   2295  N   ASP B  57       8.297  -0.335  14.388  1.00 56.52           N  
ATOM   2296  H   ASP B  57       9.244  -0.080  14.146  1.00 56.52           H  
ATOM   2297  CA  ASP B  57       7.345   0.777  14.401  1.00 56.52           C  
ATOM   2298  HA  ASP B  57       6.541   0.531  15.093  1.00 56.52           H  
ATOM   2299  C   ASP B  57       6.697   1.035  13.023  1.00 56.52           C  
ATOM   2300  CB  ASP B  57       8.072   2.003  14.982  1.00 56.52           C  
ATOM   2301  HB2 ASP B  57       8.662   2.473  14.196  1.00 56.52           H  
ATOM   2302  HB3 ASP B  57       7.340   2.725  15.345  1.00 56.52           H  
ATOM   2303  O   ASP B  57       6.027   2.043  12.811  1.00 56.52           O  
ATOM   2304  CG  ASP B  57       9.006   1.577  16.125  1.00 56.52           C  
ATOM   2305  OD1 ASP B  57       8.490   1.239  17.212  1.00 56.52           O  
ATOM   2306  OD2 ASP B  57      10.211   1.391  15.831  1.00 56.52           O  
ATOM   2307  N   SER B  58       6.863   0.122  12.059  1.00 62.10           N  
ATOM   2308  H   SER B  58       7.445  -0.678  12.262  1.00 62.10           H  
ATOM   2309  CA  SER B  58       6.089   0.096  10.802  1.00 62.10           C  
ATOM   2310  HA  SER B  58       5.102   0.514  11.000  1.00 62.10           H  
ATOM   2311  C   SER B  58       5.819  -1.342  10.323  1.00 62.10           C  
ATOM   2312  CB  SER B  58       6.716   1.004   9.718  1.00 62.10           C  
ATOM   2313  HB2 SER B  58       6.450   0.645   8.723  1.00 62.10           H  
ATOM   2314  HB3 SER B  58       6.293   2.003   9.825  1.00 62.10           H  
ATOM   2315  O   SER B  58       6.306  -2.307  10.925  1.00 62.10           O  
ATOM   2316  OG  SER B  58       8.123   1.131   9.828  1.00 62.10           O  
ATOM   2317  HG  SER B  58       8.286   1.586  10.657  1.00 62.10           H  
ATOM   2318  N   VAL B  59       4.986  -1.478   9.290  1.00 66.41           N  
ATOM   2319  H   VAL B  59       4.540  -0.640   8.945  1.00 66.41           H  
ATOM   2320  CA  VAL B  59       4.713  -2.697   8.507  1.00 66.41           C  
ATOM   2321  HA  VAL B  59       5.512  -3.420   8.675  1.00 66.41           H  
ATOM   2322  C   VAL B  59       4.707  -2.359   7.010  1.00 66.41           C  
ATOM   2323  CB  VAL B  59       3.386  -3.374   8.914  1.00 66.41           C  
ATOM   2324  HB  VAL B  59       3.256  -4.256   8.287  1.00 66.41           H  
ATOM   2325  O   VAL B  59       4.498  -1.209   6.632  1.00 66.41           O  
ATOM   2326  CG1 VAL B  59       3.426  -3.855  10.369  1.00 66.41           C  
ATOM   2327 HG11 VAL B  59       4.307  -4.476  10.529  1.00 66.41           H  
ATOM   2328 HG12 VAL B  59       2.534  -4.444  10.586  1.00 66.41           H  
ATOM   2329 HG13 VAL B  59       3.455  -3.003  11.048  1.00 66.41           H  
ATOM   2330  CG2 VAL B  59       2.152  -2.482   8.727  1.00 66.41           C  
ATOM   2331 HG21 VAL B  59       2.051  -2.202   7.678  1.00 66.41           H  
ATOM   2332 HG22 VAL B  59       1.257  -3.028   9.024  1.00 66.41           H  
ATOM   2333 HG23 VAL B  59       2.234  -1.580   9.334  1.00 66.41           H  
ATOM   2334  N   THR B  60       4.911  -3.334   6.130  1.00 68.02           N  
ATOM   2335  H   THR B  60       5.164  -4.253   6.465  1.00 68.02           H  
ATOM   2336  CA  THR B  60       4.754  -3.171   4.672  1.00 68.02           C  
ATOM   2337  HA  THR B  60       5.462  -2.426   4.310  1.00 68.02           H  
ATOM   2338  C   THR B  60       3.321  -2.744   4.281  1.00 68.02           C  
ATOM   2339  CB  THR B  60       5.054  -4.524   4.009  1.00 68.02           C  
ATOM   2340  HB  THR B  60       4.219  -5.197   4.203  1.00 68.02           H  
ATOM   2341  O   THR B  60       2.373  -3.224   4.897  1.00 68.02           O  
ATOM   2342  CG2 THR B  60       5.218  -4.408   2.504  1.00 68.02           C  
ATOM   2343 HG21 THR B  60       4.266  -4.140   2.045  1.00 68.02           H  
ATOM   2344 HG22 THR B  60       5.961  -3.644   2.273  1.00 68.02           H  
ATOM   2345 HG23 THR B  60       5.530  -5.370   2.100  1.00 68.02           H  
ATOM   2346  OG1 THR B  60       6.211  -5.136   4.545  1.00 68.02           O  
ATOM   2347  HG1 THR B  60       6.910  -4.490   4.668  1.00 68.02           H  
ATOM   2348  N   CYS B  61       3.122  -1.925   3.229  1.00 68.30           N  
ATOM   2349  H   CYS B  61       3.934  -1.519   2.786  1.00 68.30           H  
ATOM   2350  CA  CYS B  61       1.817  -1.742   2.553  1.00 68.30           C  
ATOM   2351  HA  CYS B  61       1.082  -1.413   3.288  1.00 68.30           H  
ATOM   2352  C   CYS B  61       1.414  -3.101   1.958  1.00 68.30           C  
ATOM   2353  CB  CYS B  61       1.898  -0.670   1.420  1.00 68.30           C  
ATOM   2354  HB2 CYS B  61       2.545   0.129   1.783  1.00 68.30           H  
ATOM   2355  HB3 CYS B  61       2.416  -1.096   0.561  1.00 68.30           H  
ATOM   2356  O   CYS B  61       1.959  -3.453   0.910  1.00 68.30           O  
ATOM   2357  SG  CYS B  61       0.315   0.133   0.903  1.00 68.30           S  
ATOM   2358  N   PRO B  62       0.507  -3.899   2.555  1.00 68.58           N  
ATOM   2359  CA  PRO B  62       0.328  -5.280   2.105  1.00 68.58           C  
ATOM   2360  HA  PRO B  62       1.306  -5.737   1.955  1.00 68.58           H  
ATOM   2361  C   PRO B  62      -0.420  -5.336   0.759  1.00 68.58           C  
ATOM   2362  CB  PRO B  62      -0.370  -6.011   3.258  1.00 68.58           C  
ATOM   2363  HB2 PRO B  62      -1.287  -6.490   2.915  1.00 68.58           H  
ATOM   2364  HB3 PRO B  62       0.292  -6.777   3.664  1.00 68.58           H  
ATOM   2365  O   PRO B  62      -0.300  -6.294   0.010  1.00 68.58           O  
ATOM   2366  CG  PRO B  62      -0.653  -4.951   4.334  1.00 68.58           C  
ATOM   2367  HG2 PRO B  62       0.053  -5.076   5.155  1.00 68.58           H  
ATOM   2368  HG3 PRO B  62      -1.675  -5.017   4.708  1.00 68.58           H  
ATOM   2369  CD  PRO B  62      -0.396  -3.606   3.658  1.00 68.58           C  
ATOM   2370  HD2 PRO B  62       0.023  -2.901   4.377  1.00 68.58           H  
ATOM   2371  HD3 PRO B  62      -1.331  -3.211   3.261  1.00 68.58           H  
ATOM   2372  N   THR B  63      -1.113  -4.247   0.423  1.00 66.82           N  
ATOM   2373  H   THR B  63      -1.224  -3.542   1.137  1.00 66.82           H  
ATOM   2374  CA  THR B  63      -1.824  -3.944  -0.826  1.00 66.82           C  
ATOM   2375  HA  THR B  63      -2.574  -4.711  -1.018  1.00 66.82           H  
ATOM   2376  C   THR B  63      -0.905  -3.835  -2.052  1.00 66.82           C  
ATOM   2377  CB  THR B  63      -2.509  -2.571  -0.669  1.00 66.82           C  
ATOM   2378  HB  THR B  63      -1.833  -1.833  -1.101  1.00 66.82           H  
ATOM   2379  O   THR B  63      -1.310  -4.231  -3.135  1.00 66.82           O  
ATOM   2380  CG2 THR B  63      -3.835  -2.378  -1.388  1.00 66.82           C  
ATOM   2381 HG21 THR B  63      -4.653  -2.735  -0.761  1.00 66.82           H  
ATOM   2382 HG22 THR B  63      -3.832  -2.916  -2.336  1.00 66.82           H  
ATOM   2383 HG23 THR B  63      -3.991  -1.317  -1.581  1.00 66.82           H  
ATOM   2384  OG1 THR B  63      -2.674  -2.226   0.691  1.00 66.82           O  
ATOM   2385  HG1 THR B  63      -2.972  -1.314   0.723  1.00 66.82           H  
ATOM   2386  N   CYS B  64       0.307  -3.275  -1.907  1.00 69.35           N  
ATOM   2387  H   CYS B  64       0.588  -2.985  -0.981  1.00 69.35           H  
ATOM   2388  CA  CYS B  64       1.303  -3.158  -2.995  1.00 69.35           C  
ATOM   2389  HA  CYS B  64       0.886  -3.586  -3.906  1.00 69.35           H  
ATOM   2390  C   CYS B  64       2.596  -3.934  -2.731  1.00 69.35           C  
ATOM   2391  CB  CYS B  64       1.639  -1.690  -3.289  1.00 69.35           C  
ATOM   2392  HB2 CYS B  64       2.181  -1.662  -4.234  1.00 69.35           H  
ATOM   2393  HB3 CYS B  64       0.725  -1.107  -3.407  1.00 69.35           H  
ATOM   2394  O   CYS B  64       3.528  -3.880  -3.532  1.00 69.35           O  
ATOM   2395  SG  CYS B  64       2.718  -0.965  -2.019  1.00 69.35           S  
ATOM   2396  HG  CYS B  64       1.787  -0.880  -1.064  1.00 69.35           H  
ATOM   2397  N   GLN B  65       2.673  -4.592  -1.572  1.00 71.78           N  
ATOM   2398  H   GLN B  65       1.869  -4.560  -0.962  1.00 71.78           H  
ATOM   2399  CA  GLN B  65       3.854  -5.276  -1.059  1.00 71.78           C  
ATOM   2400  HA  GLN B  65       3.697  -5.428   0.009  1.00 71.78           H  
ATOM   2401  C   GLN B  65       5.107  -4.393  -1.175  1.00 71.78           C  
ATOM   2402  CB  GLN B  65       3.961  -6.673  -1.690  1.00 71.78           C  
ATOM   2403  HB2 GLN B  65       4.783  -7.203  -1.207  1.00 71.78           H  
ATOM   2404  HB3 GLN B  65       4.174  -6.587  -2.755  1.00 71.78           H  
ATOM   2405  O   GLN B  65       6.055  -4.726  -1.874  1.00 71.78           O  
ATOM   2406  CG  GLN B  65       2.660  -7.473  -1.485  1.00 71.78           C  
ATOM   2407  HG2 GLN B  65       1.846  -7.020  -2.050  1.00 71.78           H  
ATOM   2408  HG3 GLN B  65       2.393  -7.464  -0.428  1.00 71.78           H  
ATOM   2409  CD  GLN B  65       2.798  -8.918  -1.929  1.00 71.78           C  
ATOM   2410  NE2 GLN B  65       2.751  -9.196  -3.213  1.00 71.78           N  
ATOM   2411 HE21 GLN B  65       2.623  -8.467  -3.900  1.00 71.78           H  
ATOM   2412 HE22 GLN B  65       2.867 -10.166  -3.469  1.00 71.78           H  
ATOM   2413  OE1 GLN B  65       2.975  -9.818  -1.127  1.00 71.78           O  
ATOM   2414  N   GLY B  66       5.055  -3.215  -0.546  1.00 70.30           N  
ATOM   2415  H   GLY B  66       4.206  -2.998  -0.044  1.00 70.30           H  
ATOM   2416  CA  GLY B  66       6.182  -2.283  -0.410  1.00 70.30           C  
ATOM   2417  HA2 GLY B  66       6.009  -1.628   0.444  1.00 70.30           H  
ATOM   2418  HA3 GLY B  66       7.083  -2.851  -0.173  1.00 70.30           H  
ATOM   2419  C   GLY B  66       6.507  -1.400  -1.614  1.00 70.30           C  
ATOM   2420  O   GLY B  66       7.147  -0.371  -1.452  1.00 70.30           O  
ATOM   2421  N   THR B  67       6.013  -1.718  -2.808  1.00 68.50           N  
ATOM   2422  H   THR B  67       5.484  -2.576  -2.888  1.00 68.50           H  
ATOM   2423  CA  THR B  67       6.368  -1.005  -4.055  1.00 68.50           C  
ATOM   2424  HA  THR B  67       7.453  -0.918  -4.101  1.00 68.50           H  
ATOM   2425  C   THR B  67       5.813   0.424  -4.186  1.00 68.50           C  
ATOM   2426  CB  THR B  67       5.903  -1.812  -5.274  1.00 68.50           C  
ATOM   2427  HB  THR B  67       6.187  -1.283  -6.183  1.00 68.50           H  
ATOM   2428  O   THR B  67       6.036   1.077  -5.203  1.00 68.50           O  
ATOM   2429  CG2 THR B  67       6.478  -3.226  -5.340  1.00 68.50           C  
ATOM   2430 HG21 THR B  67       6.123  -3.832  -4.507  1.00 68.50           H  
ATOM   2431 HG22 THR B  67       7.566  -3.184  -5.310  1.00 68.50           H  
ATOM   2432 HG23 THR B  67       6.168  -3.696  -6.274  1.00 68.50           H  
ATOM   2433  OG1 THR B  67       4.508  -1.931  -5.223  1.00 68.50           O  
ATOM   2434  HG1 THR B  67       4.284  -2.737  -4.752  1.00 68.50           H  
ATOM   2435  N   GLY B  68       5.016   0.895  -3.221  1.00 70.29           N  
ATOM   2436  H   GLY B  68       4.895   0.302  -2.412  1.00 70.29           H  
ATOM   2437  CA  GLY B  68       4.292   2.173  -3.262  1.00 70.29           C  
ATOM   2438  HA2 GLY B  68       3.885   2.387  -2.274  1.00 70.29           H  
ATOM   2439  HA3 GLY B  68       5.004   2.956  -3.522  1.00 70.29           H  
ATOM   2440  C   GLY B  68       3.150   2.242  -4.286  1.00 70.29           C  
ATOM   2441  O   GLY B  68       2.268   3.095  -4.181  1.00 70.29           O  
ATOM   2442  N   ARG B  69       3.101   1.323  -5.251  1.00 70.54           N  
ATOM   2443  H   ARG B  69       3.812   0.606  -5.235  1.00 70.54           H  
ATOM   2444  CA  ARG B  69       2.318   1.427  -6.488  1.00 70.54           C  
ATOM   2445  HA  ARG B  69       1.581   2.227  -6.416  1.00 70.54           H  
ATOM   2446  C   ARG B  69       1.596   0.117  -6.760  1.00 70.54           C  
ATOM   2447  CB  ARG B  69       3.282   1.723  -7.647  1.00 70.54           C  
ATOM   2448  HB2 ARG B  69       3.978   0.888  -7.735  1.00 70.54           H  
ATOM   2449  HB3 ARG B  69       2.712   1.786  -8.574  1.00 70.54           H  
ATOM   2450  O   ARG B  69       2.123  -0.947  -6.482  1.00 70.54           O  
ATOM   2451  CG  ARG B  69       4.092   3.017  -7.473  1.00 70.54           C  
ATOM   2452  HG2 ARG B  69       3.421   3.876  -7.498  1.00 70.54           H  
ATOM   2453  HG3 ARG B  69       4.625   3.016  -6.522  1.00 70.54           H  
ATOM   2454  CD  ARG B  69       5.131   3.120  -8.592  1.00 70.54           C  
ATOM   2455  HD2 ARG B  69       4.627   3.019  -9.553  1.00 70.54           H  
ATOM   2456  HD3 ARG B  69       5.844   2.303  -8.479  1.00 70.54           H  
ATOM   2457  NE  ARG B  69       5.853   4.399  -8.524  1.00 70.54           N  
ATOM   2458  HE  ARG B  69       5.890   4.828  -7.611  1.00 70.54           H  
ATOM   2459  NH1 ARG B  69       6.521   4.550 -10.708  1.00 70.54           N  
ATOM   2460 HH11 ARG B  69       6.121   3.635 -10.863  1.00 70.54           H  
ATOM   2461 HH12 ARG B  69       7.061   5.026 -11.416  1.00 70.54           H  
ATOM   2462  NH2 ARG B  69       7.090   6.151  -9.281  1.00 70.54           N  
ATOM   2463 HH21 ARG B  69       7.111   6.495  -8.332  1.00 70.54           H  
ATOM   2464 HH22 ARG B  69       7.620   6.640  -9.989  1.00 70.54           H  
ATOM   2465  CZ  ARG B  69       6.480   5.028  -9.493  1.00 70.54           C  
ATOM   2466  N   ILE B  70       0.408   0.169  -7.341  1.00 68.21           N  
ATOM   2467  H   ILE B  70       0.017   1.070  -7.574  1.00 68.21           H  
ATOM   2468  CA  ILE B  70      -0.326  -1.030  -7.746  1.00 68.21           C  
ATOM   2469  HA  ILE B  70       0.302  -1.904  -7.571  1.00 68.21           H  
ATOM   2470  C   ILE B  70      -0.603  -0.922  -9.249  1.00 68.21           C  
ATOM   2471  CB  ILE B  70      -1.575  -1.265  -6.872  1.00 68.21           C  
ATOM   2472  HB  ILE B  70      -2.272  -0.437  -7.003  1.00 68.21           H  
ATOM   2473  O   ILE B  70      -1.223   0.055  -9.682  1.00 68.21           O  
ATOM   2474  CG1 ILE B  70      -1.139  -1.344  -5.388  1.00 68.21           C  
ATOM   2475 HG12 ILE B  70      -0.498  -2.216  -5.254  1.00 68.21           H  
ATOM   2476 HG13 ILE B  70      -0.567  -0.454  -5.128  1.00 68.21           H  
ATOM   2477  CG2 ILE B  70      -2.241  -2.582  -7.319  1.00 68.21           C  
ATOM   2478 HG21 ILE B  70      -2.641  -2.481  -8.328  1.00 68.21           H  
ATOM   2479 HG22 ILE B  70      -3.066  -2.856  -6.661  1.00 68.21           H  
ATOM   2480 HG23 ILE B  70      -1.518  -3.397  -7.304  1.00 68.21           H  
ATOM   2481  CD1 ILE B  70      -2.266  -1.404  -4.365  1.00 68.21           C  
ATOM   2482 HD11 ILE B  70      -2.918  -0.542  -4.504  1.00 68.21           H  
ATOM   2483 HD12 ILE B  70      -2.827  -2.334  -4.464  1.00 68.21           H  
ATOM   2484 HD13 ILE B  70      -1.837  -1.356  -3.364  1.00 68.21           H  
ATOM   2485  N   PRO B  71      -0.113  -1.867 -10.071  1.00 65.94           N  
ATOM   2486  CA  PRO B  71      -0.452  -1.948 -11.484  1.00 65.94           C  
ATOM   2487  HA  PRO B  71      -0.015  -1.095 -12.002  1.00 65.94           H  
ATOM   2488  C   PRO B  71      -1.965  -1.954 -11.714  1.00 65.94           C  
ATOM   2489  CB  PRO B  71       0.213  -3.226 -12.008  1.00 65.94           C  
ATOM   2490  HB2 PRO B  71      -0.471  -4.071 -11.933  1.00 65.94           H  
ATOM   2491  HB3 PRO B  71       0.550  -3.107 -13.038  1.00 65.94           H  
ATOM   2492  O   PRO B  71      -2.734  -2.550 -10.955  1.00 65.94           O  
ATOM   2493  CG  PRO B  71       1.386  -3.433 -11.051  1.00 65.94           C  
ATOM   2494  HG2 PRO B  71       2.232  -2.826 -11.374  1.00 65.94           H  
ATOM   2495  HG3 PRO B  71       1.671  -4.482 -10.977  1.00 65.94           H  
ATOM   2496  CD  PRO B  71       0.852  -2.898  -9.726  1.00 65.94           C  
ATOM   2497  HD2 PRO B  71       0.339  -3.686  -9.175  1.00 65.94           H  
ATOM   2498  HD3 PRO B  71       1.675  -2.499  -9.132  1.00 65.94           H  
ATOM   2499  N   ARG B  72      -2.406  -1.330 -12.803  1.00 55.85           N  
ATOM   2500  H   ARG B  72      -1.724  -0.937 -13.435  1.00 55.85           H  
ATOM   2501  CA  ARG B  72      -3.783  -1.499 -13.280  1.00 55.85           C  
ATOM   2502  HA  ARG B  72      -4.464  -1.393 -12.435  1.00 55.85           H  
ATOM   2503  C   ARG B  72      -3.967  -2.933 -13.775  1.00 55.85           C  
ATOM   2504  CB  ARG B  72      -4.146  -0.409 -14.294  1.00 55.85           C  
ATOM   2505  HB2 ARG B  72      -5.121  -0.620 -14.732  1.00 55.85           H  
ATOM   2506  HB3 ARG B  72      -3.403  -0.376 -15.092  1.00 55.85           H  
ATOM   2507  O   ARG B  72      -3.001  -3.628 -14.091  1.00 55.85           O  
ATOM   2508  CG  ARG B  72      -4.200   0.938 -13.556  1.00 55.85           C  
ATOM   2509  HG2 ARG B  72      -4.864   0.864 -12.694  1.00 55.85           H  
ATOM   2510  HG3 ARG B  72      -3.200   1.179 -13.197  1.00 55.85           H  
ATOM   2511  CD  ARG B  72      -4.695   2.068 -14.451  1.00 55.85           C  
ATOM   2512  HD2 ARG B  72      -4.393   1.856 -15.477  1.00 55.85           H  
ATOM   2513  HD3 ARG B  72      -5.784   2.089 -14.409  1.00 55.85           H  
ATOM   2514  NE  ARG B  72      -4.125   3.359 -14.020  1.00 55.85           N  
ATOM   2515  HE  ARG B  72      -3.334   3.335 -13.393  1.00 55.85           H  
ATOM   2516  NH1 ARG B  72      -5.487   4.757 -15.212  1.00 55.85           N  
ATOM   2517 HH11 ARG B  72      -5.936   3.930 -15.578  1.00 55.85           H  
ATOM   2518 HH12 ARG B  72      -5.739   5.687 -15.515  1.00 55.85           H  
ATOM   2519  NH2 ARG B  72      -3.756   5.578 -14.032  1.00 55.85           N  
ATOM   2520 HH21 ARG B  72      -2.900   5.387 -13.532  1.00 55.85           H  
ATOM   2521 HH22 ARG B  72      -3.952   6.524 -14.328  1.00 55.85           H  
ATOM   2522  CZ  ARG B  72      -4.464   4.560 -14.425  1.00 55.85           C  
ATOM   2523  N   GLY B  73      -5.187  -3.448 -13.699  1.00 55.69           N  
ATOM   2524  H   GLY B  73      -5.944  -2.806 -13.511  1.00 55.69           H  
ATOM   2525  CA  GLY B  73      -5.463  -4.889 -13.796  1.00 55.69           C  
ATOM   2526  HA2 GLY B  73      -6.521  -5.030 -14.014  1.00 55.69           H  
ATOM   2527  HA3 GLY B  73      -4.885  -5.311 -14.618  1.00 55.69           H  
ATOM   2528  C   GLY B  73      -5.120  -5.674 -12.516  1.00 55.69           C  
ATOM   2529  O   GLY B  73      -5.981  -6.413 -12.027  1.00 55.69           O  
ATOM   2530  N   GLN B  74      -3.963  -5.421 -11.874  1.00 52.96           N  
ATOM   2531  H   GLN B  74      -3.295  -4.800 -12.308  1.00 52.96           H  
ATOM   2532  CA  GLN B  74      -3.796  -5.745 -10.444  1.00 52.96           C  
ATOM   2533  HA  GLN B  74      -4.123  -6.775 -10.298  1.00 52.96           H  
ATOM   2534  C   GLN B  74      -4.733  -4.900  -9.562  1.00 52.96           C  
ATOM   2535  CB  GLN B  74      -2.337  -5.669  -9.936  1.00 52.96           C  
ATOM   2536  HB2 GLN B  74      -2.366  -5.653  -8.846  1.00 52.96           H  
ATOM   2537  HB3 GLN B  74      -1.868  -4.740 -10.259  1.00 52.96           H  
ATOM   2538  O   GLN B  74      -4.846  -5.178  -8.381  1.00 52.96           O  
ATOM   2539  CG  GLN B  74      -1.444  -6.857 -10.342  1.00 52.96           C  
ATOM   2540  HG2 GLN B  74      -1.962  -7.788 -10.112  1.00 52.96           H  
ATOM   2541  HG3 GLN B  74      -1.263  -6.820 -11.416  1.00 52.96           H  
ATOM   2542  CD  GLN B  74      -0.094  -6.873  -9.608  1.00 52.96           C  
ATOM   2543  NE2 GLN B  74       0.771  -7.831  -9.868  1.00 52.96           N  
ATOM   2544 HE21 GLN B  74       0.573  -8.569 -10.528  1.00 52.96           H  
ATOM   2545 HE22 GLN B  74       1.649  -7.785  -9.371  1.00 52.96           H  
ATOM   2546  OE1 GLN B  74       0.218  -6.026  -8.795  1.00 52.96           O  
ATOM   2547  N   GLU B  75      -5.523  -3.971 -10.110  1.00 50.30           N  
ATOM   2548  H   GLU B  75      -5.336  -3.681 -11.059  1.00 50.30           H  
ATOM   2549  CA  GLU B  75      -6.606  -3.307  -9.377  1.00 50.30           C  
ATOM   2550  HA  GLU B  75      -6.144  -2.954  -8.455  1.00 50.30           H  
ATOM   2551  C   GLU B  75      -7.777  -4.234  -8.983  1.00 50.30           C  
ATOM   2552  CB  GLU B  75      -7.096  -2.080 -10.148  1.00 50.30           C  
ATOM   2553  HB2 GLU B  75      -6.226  -1.519 -10.490  1.00 50.30           H  
ATOM   2554  HB3 GLU B  75      -7.669  -1.438  -9.478  1.00 50.30           H  
ATOM   2555  O   GLU B  75      -8.496  -3.967  -8.024  1.00 50.30           O  
ATOM   2556  CG  GLU B  75      -7.978  -2.465 -11.342  1.00 50.30           C  
ATOM   2557  HG2 GLU B  75      -7.594  -3.373 -11.806  1.00 50.30           H  
ATOM   2558  HG3 GLU B  75      -8.993  -2.666 -11.000  1.00 50.30           H  
ATOM   2559  CD  GLU B  75      -7.967  -1.344 -12.375  1.00 50.30           C  
ATOM   2560  OE1 GLU B  75      -7.012  -1.367 -13.186  1.00 50.30           O  
ATOM   2561  OE2 GLU B  75      -8.869  -0.482 -12.339  1.00 50.30           O  
ATOM   2562  N   ASN B  76      -7.927  -5.395  -9.625  1.00 49.31           N  
ATOM   2563  H   ASN B  76      -7.339  -5.588 -10.424  1.00 49.31           H  
ATOM   2564  CA  ASN B  76      -8.811  -6.447  -9.103  1.00 49.31           C  
ATOM   2565  HA  ASN B  76      -9.753  -5.994  -8.793  1.00 49.31           H  
ATOM   2566  C   ASN B  76      -8.216  -7.122  -7.849  1.00 49.31           C  
ATOM   2567  CB  ASN B  76      -9.107  -7.442 -10.229  1.00 49.31           C  
ATOM   2568  HB2 ASN B  76      -8.174  -7.849 -10.618  1.00 49.31           H  
ATOM   2569  HB3 ASN B  76      -9.707  -8.264  -9.837  1.00 49.31           H  
ATOM   2570  O   ASN B  76      -8.943  -7.698  -7.042  1.00 49.31           O  
ATOM   2571  CG  ASN B  76      -9.898  -6.782 -11.342  1.00 49.31           C  
ATOM   2572  ND2 ASN B  76      -9.405  -6.815 -12.556  1.00 49.31           N  
ATOM   2573 HD21 ASN B  76      -9.924  -6.307 -13.258  1.00 49.31           H  
ATOM   2574 HD22 ASN B  76      -8.474  -7.174 -12.718  1.00 49.31           H  
ATOM   2575  OD1 ASN B  76     -10.962  -6.227 -11.134  1.00 49.31           O  
ATOM   2576  N   GLN B  77      -6.897  -6.994  -7.677  1.00 46.44           N  
ATOM   2577  H   GLN B  77      -6.389  -6.476  -8.380  1.00 46.44           H  
ATOM   2578  CA  GLN B  77      -6.146  -7.248  -6.449  1.00 46.44           C  
ATOM   2579  HA  GLN B  77      -6.746  -7.882  -5.797  1.00 46.44           H  
ATOM   2580  C   GLN B  77      -5.870  -5.947  -5.663  1.00 46.44           C  
ATOM   2581  CB  GLN B  77      -4.838  -8.004  -6.758  1.00 46.44           C  
ATOM   2582  HB2 GLN B  77      -4.169  -7.364  -7.333  1.00 46.44           H  
ATOM   2583  HB3 GLN B  77      -4.341  -8.236  -5.816  1.00 46.44           H  
ATOM   2584  O   GLN B  77      -5.223  -6.017  -4.624  1.00 46.44           O  
ATOM   2585  CG  GLN B  77      -5.041  -9.317  -7.529  1.00 46.44           C  
ATOM   2586  HG2 GLN B  77      -5.546  -9.119  -8.474  1.00 46.44           H  
ATOM   2587  HG3 GLN B  77      -5.660  -9.993  -6.940  1.00 46.44           H  
ATOM   2588  CD  GLN B  77      -3.706  -9.997  -7.812  1.00 46.44           C  
ATOM   2589  NE2 GLN B  77      -3.294 -10.116  -9.056  1.00 46.44           N  
ATOM   2590 HE21 GLN B  77      -3.847  -9.777  -9.830  1.00 46.44           H  
ATOM   2591 HE22 GLN B  77      -2.404 -10.581  -9.164  1.00 46.44           H  
ATOM   2592  OE1 GLN B  77      -3.005 -10.441  -6.925  1.00 46.44           O  
ATOM   2593  N   LEU B  78      -6.422  -4.780  -6.060  1.00 46.99           N  
ATOM   2594  H   LEU B  78      -6.939  -4.768  -6.927  1.00 46.99           H  
ATOM   2595  CA  LEU B  78      -6.641  -3.655  -5.145  1.00 46.99           C  
ATOM   2596  HA  LEU B  78      -5.760  -3.559  -4.510  1.00 46.99           H  
ATOM   2597  C   LEU B  78      -7.782  -4.063  -4.236  1.00 46.99           C  
ATOM   2598  CB  LEU B  78      -6.876  -2.284  -5.819  1.00 46.99           C  
ATOM   2599  HB2 LEU B  78      -7.179  -2.398  -6.859  1.00 46.99           H  
ATOM   2600  HB3 LEU B  78      -7.716  -1.775  -5.346  1.00 46.99           H  
ATOM   2601  O   LEU B  78      -8.948  -3.696  -4.371  1.00 46.99           O  
ATOM   2602  CG  LEU B  78      -5.649  -1.371  -5.725  1.00 46.99           C  
ATOM   2603  HG  LEU B  78      -4.748  -1.976  -5.617  1.00 46.99           H  
ATOM   2604  CD1 LEU B  78      -5.475  -0.494  -6.958  1.00 46.99           C  
ATOM   2605 HD11 LEU B  78      -4.643   0.189  -6.786  1.00 46.99           H  
ATOM   2606 HD12 LEU B  78      -6.385   0.072  -7.155  1.00 46.99           H  
ATOM   2607 HD13 LEU B  78      -5.225  -1.107  -7.824  1.00 46.99           H  
ATOM   2608  CD2 LEU B  78      -5.785  -0.460  -4.505  1.00 46.99           C  
ATOM   2609 HD21 LEU B  78      -5.803  -1.062  -3.597  1.00 46.99           H  
ATOM   2610 HD22 LEU B  78      -4.940   0.228  -4.471  1.00 46.99           H  
ATOM   2611 HD23 LEU B  78      -6.702   0.125  -4.575  1.00 46.99           H  
ATOM   2612  N   VAL B  79      -7.376  -4.874  -3.281  1.00 47.31           N  
ATOM   2613  H   VAL B  79      -6.433  -5.222  -3.377  1.00 47.31           H  
ATOM   2614  CA  VAL B  79      -7.941  -4.931  -1.962  1.00 47.31           C  
ATOM   2615  HA  VAL B  79      -8.921  -5.404  -2.018  1.00 47.31           H  
ATOM   2616  C   VAL B  79      -8.143  -3.507  -1.435  1.00 47.31           C  
ATOM   2617  CB  VAL B  79      -7.042  -5.800  -1.084  1.00 47.31           C  
ATOM   2618  HB  VAL B  79      -7.228  -5.468  -0.062  1.00 47.31           H  
ATOM   2619  O   VAL B  79      -7.224  -2.833  -0.979  1.00 47.31           O  
ATOM   2620  CG1 VAL B  79      -7.435  -7.275  -1.231  1.00 47.31           C  
ATOM   2621 HG11 VAL B  79      -7.331  -7.589  -2.270  1.00 47.31           H  
ATOM   2622 HG12 VAL B  79      -8.466  -7.426  -0.913  1.00 47.31           H  
ATOM   2623 HG13 VAL B  79      -6.791  -7.899  -0.611  1.00 47.31           H  
ATOM   2624  CG2 VAL B  79      -5.535  -5.718  -1.375  1.00 47.31           C  
ATOM   2625 HG21 VAL B  79      -5.272  -6.327  -2.240  1.00 47.31           H  
ATOM   2626 HG22 VAL B  79      -4.954  -6.106  -0.538  1.00 47.31           H  
ATOM   2627 HG23 VAL B  79      -5.244  -4.685  -1.564  1.00 47.31           H  
ATOM   2628  N   ALA B  80      -9.377  -3.038  -1.583  1.00 46.76           N  
ATOM   2629  H   ALA B  80     -10.073  -3.679  -1.937  1.00 46.76           H  
ATOM   2630  CA  ALA B  80      -9.862  -1.787  -1.063  1.00 46.76           C  
ATOM   2631  HA  ALA B  80      -9.188  -0.997  -1.394  1.00 46.76           H  
ATOM   2632  C   ALA B  80      -9.880  -1.809   0.464  1.00 46.76           C  
ATOM   2633  CB  ALA B  80     -11.259  -1.515  -1.622  1.00 46.76           C  
ATOM   2634  HB1 ALA B  80     -11.288  -1.742  -2.687  1.00 46.76           H  
ATOM   2635  HB2 ALA B  80     -11.967  -2.151  -1.091  1.00 46.76           H  
ATOM   2636  HB3 ALA B  80     -11.532  -0.471  -1.466  1.00 46.76           H  
ATOM   2637  O   ALA B  80      -9.743  -2.838   1.131  1.00 46.76           O  
ATOM   2638  N   LEU B  81     -10.044  -0.609   0.996  1.00 46.00           N  
ATOM   2639  H   LEU B  81     -10.258   0.155   0.371  1.00 46.00           H  
ATOM   2640  CA  LEU B  81      -9.511  -0.251   2.286  1.00 46.00           C  
ATOM   2641  HA  LEU B  81      -8.916  -1.074   2.681  1.00 46.00           H  
ATOM   2642  C   LEU B  81     -10.640  -0.003   3.283  1.00 46.00           C  
ATOM   2643  CB  LEU B  81      -8.597   0.966   2.038  1.00 46.00           C  
ATOM   2644  HB2 LEU B  81      -9.175   1.751   1.550  1.00 46.00           H  
ATOM   2645  HB3 LEU B  81      -8.281   1.387   2.992  1.00 46.00           H  
ATOM   2646  O   LEU B  81     -11.265   1.057   3.265  1.00 46.00           O  
ATOM   2647  CG  LEU B  81      -7.362   0.661   1.166  1.00 46.00           C  
ATOM   2648  HG  LEU B  81      -7.688   0.565   0.130  1.00 46.00           H  
ATOM   2649  CD1 LEU B  81      -6.403   1.844   1.239  1.00 46.00           C  
ATOM   2650 HD11 LEU B  81      -6.918   2.752   0.926  1.00 46.00           H  
ATOM   2651 HD12 LEU B  81      -5.559   1.678   0.569  1.00 46.00           H  
ATOM   2652 HD13 LEU B  81      -6.037   1.995   2.254  1.00 46.00           H  
ATOM   2653  CD2 LEU B  81      -6.618  -0.625   1.532  1.00 46.00           C  
ATOM   2654 HD21 LEU B  81      -6.340  -0.637   2.586  1.00 46.00           H  
ATOM   2655 HD22 LEU B  81      -5.748  -0.765   0.890  1.00 46.00           H  
ATOM   2656 HD23 LEU B  81      -7.256  -1.488   1.344  1.00 46.00           H  
ATOM   2657  N   ILE B  82     -10.905  -0.985   4.151  1.00 52.33           N  
ATOM   2658  H   ILE B  82     -10.388  -1.849   4.079  1.00 52.33           H  
ATOM   2659  CA  ILE B  82     -11.902  -0.865   5.228  1.00 52.33           C  
ATOM   2660  HA  ILE B  82     -12.245   0.169   5.248  1.00 52.33           H  
ATOM   2661  C   ILE B  82     -11.240  -1.159   6.584  1.00 52.33           C  
ATOM   2662  CB  ILE B  82     -13.161  -1.715   4.931  1.00 52.33           C  
ATOM   2663  HB  ILE B  82     -13.911  -1.401   5.657  1.00 52.33           H  
ATOM   2664  O   ILE B  82     -10.598  -2.197   6.677  1.00 52.33           O  
ATOM   2665  CG1 ILE B  82     -13.007  -3.247   5.062  1.00 52.33           C  
ATOM   2666 HG12 ILE B  82     -12.514  -3.494   6.002  1.00 52.33           H  
ATOM   2667 HG13 ILE B  82     -12.394  -3.631   4.247  1.00 52.33           H  
ATOM   2668  CG2 ILE B  82     -13.686  -1.359   3.524  1.00 52.33           C  
ATOM   2669 HG21 ILE B  82     -13.024  -1.772   2.763  1.00 52.33           H  
ATOM   2670 HG22 ILE B  82     -13.721  -0.276   3.404  1.00 52.33           H  
ATOM   2671 HG23 ILE B  82     -14.686  -1.764   3.368  1.00 52.33           H  
ATOM   2672  CD1 ILE B  82     -14.359  -3.971   5.094  1.00 52.33           C  
ATOM   2673 HD11 ILE B  82     -14.903  -3.677   5.991  1.00 52.33           H  
ATOM   2674 HD12 ILE B  82     -14.967  -3.729   4.222  1.00 52.33           H  
ATOM   2675 HD13 ILE B  82     -14.200  -5.049   5.117  1.00 52.33           H  
ATOM   2676  N   PRO B  83     -11.305  -0.283   7.613  1.00 52.17           N  
ATOM   2677  CA  PRO B  83     -10.510  -0.419   8.848  1.00 52.17           C  
ATOM   2678  HA  PRO B  83      -9.472  -0.153   8.646  1.00 52.17           H  
ATOM   2679  C   PRO B  83     -10.574  -1.826   9.443  1.00 52.17           C  
ATOM   2680  CB  PRO B  83     -11.086   0.615   9.816  1.00 52.17           C  
ATOM   2681  HB2 PRO B  83     -10.336   0.968  10.523  1.00 52.17           H  
ATOM   2682  HB3 PRO B  83     -11.949   0.203  10.340  1.00 52.17           H  
ATOM   2683  O   PRO B  83     -11.622  -2.451   9.339  1.00 52.17           O  
ATOM   2684  CG  PRO B  83     -11.548   1.724   8.874  1.00 52.17           C  
ATOM   2685  HG2 PRO B  83     -10.693   2.334   8.582  1.00 52.17           H  
ATOM   2686  HG3 PRO B  83     -12.324   2.342   9.326  1.00 52.17           H  
ATOM   2687  CD  PRO B  83     -12.071   0.956   7.660  1.00 52.17           C  
ATOM   2688  HD2 PRO B  83     -11.928   1.560   6.764  1.00 52.17           H  
ATOM   2689  HD3 PRO B  83     -13.127   0.722   7.796  1.00 52.17           H  
ATOM   2690  N   TYR B  84      -9.530  -2.349  10.098  1.00 57.05           N  
ATOM   2691  H   TYR B  84      -8.657  -1.841  10.117  1.00 57.05           H  
ATOM   2692  CA  TYR B  84      -9.588  -3.726  10.641  1.00 57.05           C  
ATOM   2693  HA  TYR B  84      -9.799  -4.389   9.802  1.00 57.05           H  
ATOM   2694  C   TYR B  84     -10.737  -3.939  11.663  1.00 57.05           C  
ATOM   2695  CB  TYR B  84      -8.219  -4.142  11.204  1.00 57.05           C  
ATOM   2696  HB2 TYR B  84      -7.437  -3.750  10.554  1.00 57.05           H  
ATOM   2697  HB3 TYR B  84      -8.077  -3.693  12.187  1.00 57.05           H  
ATOM   2698  O   TYR B  84     -11.211  -5.055  11.877  1.00 57.05           O  
ATOM   2699  CG  TYR B  84      -8.044  -5.651  11.297  1.00 57.05           C  
ATOM   2700  CD1 TYR B  84      -8.456  -6.349  12.450  1.00 57.05           C  
ATOM   2701  HD1 TYR B  84      -8.882  -5.805  13.280  1.00 57.05           H  
ATOM   2702  CD2 TYR B  84      -7.485  -6.363  10.216  1.00 57.05           C  
ATOM   2703  HD2 TYR B  84      -7.130  -5.827   9.349  1.00 57.05           H  
ATOM   2704  CE1 TYR B  84      -8.328  -7.751  12.518  1.00 57.05           C  
ATOM   2705  HE1 TYR B  84      -8.644  -8.276  13.406  1.00 57.05           H  
ATOM   2706  CE2 TYR B  84      -7.369  -7.765  10.271  1.00 57.05           C  
ATOM   2707  HE2 TYR B  84      -6.936  -8.315   9.449  1.00 57.05           H  
ATOM   2708  OH  TYR B  84      -7.668  -9.814  11.478  1.00 57.05           O  
ATOM   2709  HH  TYR B  84      -7.901 -10.151  12.346  1.00 57.05           H  
ATOM   2710  CZ  TYR B  84      -7.789  -8.461  11.423  1.00 57.05           C  
ATOM   2711  N   SER B  85     -11.250  -2.850  12.241  1.00 58.25           N  
ATOM   2712  H   SER B  85     -10.827  -1.963  12.005  1.00 58.25           H  
ATOM   2713  CA  SER B  85     -12.449  -2.780  13.087  1.00 58.25           C  
ATOM   2714  HA  SER B  85     -12.464  -3.651  13.742  1.00 58.25           H  
ATOM   2715  C   SER B  85     -13.793  -2.758  12.329  1.00 58.25           C  
ATOM   2716  CB  SER B  85     -12.324  -1.524  13.958  1.00 58.25           C  
ATOM   2717  HB2 SER B  85     -13.222  -1.397  14.563  1.00 58.25           H  
ATOM   2718  HB3 SER B  85     -11.467  -1.640  14.621  1.00 58.25           H  
ATOM   2719  O   SER B  85     -14.853  -2.770  12.961  1.00 58.25           O  
ATOM   2720  OG  SER B  85     -12.124  -0.382  13.139  1.00 58.25           O  
ATOM   2721  HG  SER B  85     -11.779   0.334  13.677  1.00 58.25           H  
ATOM   2722  N   ASP B  86     -13.794  -2.715  10.994  1.00 57.15           N  
ATOM   2723  H   ASP B  86     -12.905  -2.732  10.515  1.00 57.15           H  
ATOM   2724  CA  ASP B  86     -14.992  -2.527  10.177  1.00 57.15           C  
ATOM   2725  HA  ASP B  86     -15.485  -1.629  10.551  1.00 57.15           H  
ATOM   2726  C   ASP B  86     -15.967  -3.703  10.334  1.00 57.15           C  
ATOM   2727  CB  ASP B  86     -14.632  -2.248   8.706  1.00 57.15           C  
ATOM   2728  HB2 ASP B  86     -14.176  -3.137   8.269  1.00 57.15           H  
ATOM   2729  HB3 ASP B  86     -13.905  -1.437   8.674  1.00 57.15           H  
ATOM   2730  O   ASP B  86     -15.665  -4.876  10.099  1.00 57.15           O  
ATOM   2731  CG  ASP B  86     -15.841  -1.832   7.860  1.00 57.15           C  
ATOM   2732  OD1 ASP B  86     -16.848  -2.570   7.808  1.00 57.15           O  
ATOM   2733  OD2 ASP B  86     -15.804  -0.776   7.197  1.00 57.15           O  
ATOM   2734  N   GLN B  87     -17.202  -3.364  10.693  1.00 58.47           N  
ATOM   2735  H   GLN B  87     -17.360  -2.384  10.881  1.00 58.47           H  
ATOM   2736  CA  GLN B  87     -18.307  -4.294  10.911  1.00 58.47           C  
ATOM   2737  HA  GLN B  87     -18.021  -4.944  11.738  1.00 58.47           H  
ATOM   2738  C   GLN B  87     -18.636  -5.217   9.719  1.00 58.47           C  
ATOM   2739  CB  GLN B  87     -19.537  -3.487  11.350  1.00 58.47           C  
ATOM   2740  HB2 GLN B  87     -19.328  -3.033  12.319  1.00 58.47           H  
ATOM   2741  HB3 GLN B  87     -20.374  -4.174  11.477  1.00 58.47           H  
ATOM   2742  O   GLN B  87     -19.344  -6.209   9.906  1.00 58.47           O  
ATOM   2743  CG  GLN B  87     -19.929  -2.371  10.361  1.00 58.47           C  
ATOM   2744  HG2 GLN B  87     -19.126  -1.637  10.296  1.00 58.47           H  
ATOM   2745  HG3 GLN B  87     -20.085  -2.792   9.368  1.00 58.47           H  
ATOM   2746  CD  GLN B  87     -21.208  -1.654  10.777  1.00 58.47           C  
ATOM   2747  NE2 GLN B  87     -21.317  -0.366  10.541  1.00 58.47           N  
ATOM   2748 HE21 GLN B  87     -20.549   0.160  10.148  1.00 58.47           H  
ATOM   2749 HE22 GLN B  87     -22.159   0.085  10.870  1.00 58.47           H  
ATOM   2750  OE1 GLN B  87     -22.141  -2.246  11.294  1.00 58.47           O  
ATOM   2751  N   ARG B  88     -18.131  -4.926   8.514  1.00 56.85           N  
ATOM   2752  H   ARG B  88     -17.588  -4.078   8.441  1.00 56.85           H  
ATOM   2753  CA  ARG B  88     -18.220  -5.763   7.307  1.00 56.85           C  
ATOM   2754  HA  ARG B  88     -19.184  -6.270   7.284  1.00 56.85           H  
ATOM   2755  C   ARG B  88     -17.146  -6.856   7.242  1.00 56.85           C  
ATOM   2756  CB  ARG B  88     -18.077  -4.862   6.074  1.00 56.85           C  
ATOM   2757  HB2 ARG B  88     -17.086  -4.409   6.085  1.00 56.85           H  
ATOM   2758  HB3 ARG B  88     -18.131  -5.498   5.190  1.00 56.85           H  
ATOM   2759  O   ARG B  88     -17.371  -7.876   6.589  1.00 56.85           O  
ATOM   2760  CG  ARG B  88     -19.141  -3.759   5.948  1.00 56.85           C  
ATOM   2761  HG2 ARG B  88     -19.213  -3.166   6.859  1.00 56.85           H  
ATOM   2762  HG3 ARG B  88     -20.107  -4.228   5.763  1.00 56.85           H  
ATOM   2763  CD  ARG B  88     -18.804  -2.835   4.773  1.00 56.85           C  
ATOM   2764  HD2 ARG B  88     -19.710  -2.309   4.471  1.00 56.85           H  
ATOM   2765  HD3 ARG B  88     -18.458  -3.452   3.944  1.00 56.85           H  
ATOM   2766  NE  ARG B  88     -17.760  -1.847   5.095  1.00 56.85           N  
ATOM   2767  HE  ARG B  88     -17.366  -1.853   6.025  1.00 56.85           H  
ATOM   2768  NH1 ARG B  88     -17.652  -0.893   3.008  1.00 56.85           N  
ATOM   2769 HH11 ARG B  88     -17.271  -0.183   2.399  1.00 56.85           H  
ATOM   2770 HH12 ARG B  88     -18.299  -1.587   2.662  1.00 56.85           H  
ATOM   2771  NH2 ARG B  88     -16.420  -0.066   4.677  1.00 56.85           N  
ATOM   2772 HH21 ARG B  88     -16.111  -0.145   5.635  1.00 56.85           H  
ATOM   2773 HH22 ARG B  88     -15.966   0.594   4.062  1.00 56.85           H  
ATOM   2774  CZ  ARG B  88     -17.280  -0.942   4.262  1.00 56.85           C  
ATOM   2775  N   LEU B  89     -16.000  -6.671   7.900  1.00 53.22           N  
ATOM   2776  H   LEU B  89     -15.873  -5.816   8.422  1.00 53.22           H  
ATOM   2777  CA  LEU B  89     -14.961  -7.704   8.022  1.00 53.22           C  
ATOM   2778  HA  LEU B  89     -14.746  -8.130   7.042  1.00 53.22           H  
ATOM   2779  C   LEU B  89     -15.407  -8.844   8.921  1.00 53.22           C  
ATOM   2780  CB  LEU B  89     -13.678  -7.120   8.616  1.00 53.22           C  
ATOM   2781  HB2 LEU B  89     -13.912  -6.672   9.582  1.00 53.22           H  
ATOM   2782  HB3 LEU B  89     -12.964  -7.924   8.797  1.00 53.22           H  
ATOM   2783  O   LEU B  89     -15.026  -9.986   8.674  1.00 53.22           O  
ATOM   2784  CG  LEU B  89     -13.015  -6.080   7.717  1.00 53.22           C  
ATOM   2785  HG  LEU B  89     -13.751  -5.330   7.429  1.00 53.22           H  
ATOM   2786  CD1 LEU B  89     -11.939  -5.399   8.537  1.00 53.22           C  
ATOM   2787 HD11 LEU B  89     -11.151  -6.102   8.806  1.00 53.22           H  
ATOM   2788 HD12 LEU B  89     -12.377  -4.990   9.448  1.00 53.22           H  
ATOM   2789 HD13 LEU B  89     -11.532  -4.560   7.973  1.00 53.22           H  
ATOM   2790  CD2 LEU B  89     -12.418  -6.726   6.462  1.00 53.22           C  
ATOM   2791 HD21 LEU B  89     -13.191  -7.220   5.873  1.00 53.22           H  
ATOM   2792 HD22 LEU B  89     -11.977  -5.951   5.834  1.00 53.22           H  
ATOM   2793 HD23 LEU B  89     -11.646  -7.443   6.739  1.00 53.22           H  
ATOM   2794  N   ARG B  90     -16.252  -8.540   9.919  1.00 55.11           N  
ATOM   2795  H   ARG B  90     -16.467  -7.562  10.046  1.00 55.11           H  
ATOM   2796  CA  ARG B  90     -16.920  -9.545  10.753  1.00 55.11           C  
ATOM   2797  HA  ARG B  90     -16.171  -9.996  11.404  1.00 55.11           H  
ATOM   2798  C   ARG B  90     -17.526 -10.605   9.824  1.00 55.11           C  
ATOM   2799  CB  ARG B  90     -18.029  -8.917  11.611  1.00 55.11           C  
ATOM   2800  HB2 ARG B  90     -18.784  -8.475  10.960  1.00 55.11           H  
ATOM   2801  HB3 ARG B  90     -18.507  -9.713  12.181  1.00 55.11           H  
ATOM   2802  O   ARG B  90     -18.448 -10.268   9.073  1.00 55.11           O  
ATOM   2803  CG  ARG B  90     -17.518  -7.845  12.584  1.00 55.11           C  
ATOM   2804  HG2 ARG B  90     -17.054  -7.037  12.017  1.00 55.11           H  
ATOM   2805  HG3 ARG B  90     -16.765  -8.274  13.245  1.00 55.11           H  
ATOM   2806  CD  ARG B  90     -18.668  -7.259  13.415  1.00 55.11           C  
ATOM   2807  HD2 ARG B  90     -18.282  -6.403  13.969  1.00 55.11           H  
ATOM   2808  HD3 ARG B  90     -19.445  -6.910  12.736  1.00 55.11           H  
ATOM   2809  NE  ARG B  90     -19.217  -8.244  14.373  1.00 55.11           N  
ATOM   2810  HE  ARG B  90     -18.645  -9.059  14.543  1.00 55.11           H  
ATOM   2811  NH1 ARG B  90     -21.097  -7.077  14.984  1.00 55.11           N  
ATOM   2812 HH11 ARG B  90     -20.820  -6.331  14.361  1.00 55.11           H  
ATOM   2813 HH12 ARG B  90     -21.898  -6.955  15.586  1.00 55.11           H  
ATOM   2814  NH2 ARG B  90     -20.656  -9.036  15.952  1.00 55.11           N  
ATOM   2815 HH21 ARG B  90     -21.467  -8.900  16.540  1.00 55.11           H  
ATOM   2816 HH22 ARG B  90     -20.041  -9.818  16.125  1.00 55.11           H  
ATOM   2817  CZ  ARG B  90     -20.317  -8.116  15.093  1.00 55.11           C  
ATOM   2818  N   PRO B  91     -17.044 -11.861   9.845  1.00 49.53           N  
ATOM   2819  CA  PRO B  91     -17.503 -12.865   8.902  1.00 49.53           C  
ATOM   2820  HA  PRO B  91     -17.374 -12.501   7.883  1.00 49.53           H  
ATOM   2821  C   PRO B  91     -18.983 -13.128   9.163  1.00 49.53           C  
ATOM   2822  CB  PRO B  91     -16.602 -14.088   9.104  1.00 49.53           C  
ATOM   2823  HB2 PRO B  91     -15.761 -14.036   8.412  1.00 49.53           H  
ATOM   2824  HB3 PRO B  91     -17.141 -15.026   8.970  1.00 49.53           H  
ATOM   2825  O   PRO B  91     -19.369 -13.752  10.155  1.00 49.53           O  
ATOM   2826  CG  PRO B  91     -16.088 -13.926  10.534  1.00 49.53           C  
ATOM   2827  HG2 PRO B  91     -16.819 -14.329  11.235  1.00 49.53           H  
ATOM   2828  HG3 PRO B  91     -15.119 -14.406  10.671  1.00 49.53           H  
ATOM   2829  CD  PRO B  91     -15.999 -12.410  10.699  1.00 49.53           C  
ATOM   2830  HD2 PRO B  91     -15.026 -12.060  10.355  1.00 49.53           H  
ATOM   2831  HD3 PRO B  91     -16.150 -12.144  11.745  1.00 49.53           H  
ATOM   2832  N   ARG B  92     -19.835 -12.618   8.268  1.00 51.33           N  
ATOM   2833  H   ARG B  92     -19.448 -12.055   7.524  1.00 51.33           H  
ATOM   2834  CA  ARG B  92     -21.242 -13.005   8.228  1.00 51.33           C  
ATOM   2835  HA  ARG B  92     -21.704 -12.811   9.195  1.00 51.33           H  
ATOM   2836  C   ARG B  92     -21.233 -14.503   7.972  1.00 51.33           C  
ATOM   2837  CB  ARG B  92     -22.001 -12.263   7.114  1.00 51.33           C  
ATOM   2838  HB2 ARG B  92     -23.003 -12.687   7.046  1.00 51.33           H  
ATOM   2839  HB3 ARG B  92     -21.498 -12.428   6.161  1.00 51.33           H  
ATOM   2840  O   ARG B  92     -20.781 -14.918   6.912  1.00 51.33           O  
ATOM   2841  CG  ARG B  92     -22.108 -10.751   7.369  1.00 51.33           C  
ATOM   2842  HG2 ARG B  92     -22.566 -10.573   8.342  1.00 51.33           H  
ATOM   2843  HG3 ARG B  92     -21.107 -10.320   7.376  1.00 51.33           H  
ATOM   2844  CD  ARG B  92     -22.933 -10.052   6.278  1.00 51.33           C  
ATOM   2845  HD2 ARG B  92     -22.513 -10.319   5.308  1.00 51.33           H  
ATOM   2846  HD3 ARG B  92     -22.830  -8.975   6.412  1.00 51.33           H  
ATOM   2847  NE  ARG B  92     -24.367 -10.415   6.341  1.00 51.33           N  
ATOM   2848  HE  ARG B  92     -24.685 -10.824   7.208  1.00 51.33           H  
ATOM   2849  NH1 ARG B  92     -24.951  -9.845   4.191  1.00 51.33           N  
ATOM   2850 HH11 ARG B  92     -23.983  -9.633   3.996  1.00 51.33           H  
ATOM   2851 HH12 ARG B  92     -25.607  -9.901   3.425  1.00 51.33           H  
ATOM   2852  NH2 ARG B  92     -26.486 -10.713   5.554  1.00 51.33           N  
ATOM   2853 HH21 ARG B  92     -26.748 -11.165   6.419  1.00 51.33           H  
ATOM   2854 HH22 ARG B  92     -27.138 -10.718   4.784  1.00 51.33           H  
ATOM   2855  CZ  ARG B  92     -25.256 -10.320   5.367  1.00 51.33           C  
ATOM   2856  N   ARG B  93     -21.710 -15.292   8.939  1.00 44.40           N  
ATOM   2857  H   ARG B  93     -21.956 -14.863   9.820  1.00 44.40           H  
ATOM   2858  CA  ARG B  93     -21.902 -16.735   8.774  1.00 44.40           C  
ATOM   2859  HA  ARG B  93     -20.958 -17.207   8.500  1.00 44.40           H  
ATOM   2860  C   ARG B  93     -22.874 -16.951   7.612  1.00 44.40           C  
ATOM   2861  CB  ARG B  93     -22.426 -17.375  10.075  1.00 44.40           C  
ATOM   2862  HB2 ARG B  93     -22.681 -18.414   9.865  1.00 44.40           H  
ATOM   2863  HB3 ARG B  93     -23.336 -16.862  10.384  1.00 44.40           H  
ATOM   2864  O   ARG B  93     -24.085 -16.848   7.796  1.00 44.40           O  
ATOM   2865  CG  ARG B  93     -21.413 -17.349  11.233  1.00 44.40           C  
ATOM   2866  HG2 ARG B  93     -20.520 -17.903  10.945  1.00 44.40           H  
ATOM   2867  HG3 ARG B  93     -21.137 -16.318  11.456  1.00 44.40           H  
ATOM   2868  CD  ARG B  93     -22.031 -17.990  12.487  1.00 44.40           C  
ATOM   2869  HD2 ARG B  93     -22.949 -17.454  12.728  1.00 44.40           H  
ATOM   2870  HD3 ARG B  93     -22.281 -19.026  12.261  1.00 44.40           H  
ATOM   2871  NE  ARG B  93     -21.113 -17.952  13.645  1.00 44.40           N  
ATOM   2872  HE  ARG B  93     -20.132 -17.832  13.438  1.00 44.40           H  
ATOM   2873  NH1 ARG B  93     -22.668 -18.339  15.297  1.00 44.40           N  
ATOM   2874 HH11 ARG B  93     -22.890 -18.496  16.270  1.00 44.40           H  
ATOM   2875 HH12 ARG B  93     -23.384 -18.437  14.592  1.00 44.40           H  
ATOM   2876  NH2 ARG B  93     -20.528 -18.087  15.848  1.00 44.40           N  
ATOM   2877 HH21 ARG B  93     -20.777 -18.263  16.811  1.00 44.40           H  
ATOM   2878 HH22 ARG B  93     -19.553 -17.988  15.605  1.00 44.40           H  
ATOM   2879  CZ  ARG B  93     -21.439 -18.123  14.917  1.00 44.40           C  
ATOM   2880  N   THR B  94     -22.336 -17.175   6.418  1.00 37.41           N  
ATOM   2881  H   THR B  94     -21.333 -17.114   6.313  1.00 37.41           H  
ATOM   2882  CA  THR B  94     -23.058 -17.787   5.307  1.00 37.41           C  
ATOM   2883  HA  THR B  94     -23.957 -17.214   5.079  1.00 37.41           H  
ATOM   2884  C   THR B  94     -23.460 -19.176   5.778  1.00 37.41           C  
ATOM   2885  CB  THR B  94     -22.178 -17.864   4.048  1.00 37.41           C  
ATOM   2886  HB  THR B  94     -22.627 -18.538   3.319  1.00 37.41           H  
ATOM   2887  O   THR B  94     -22.595 -19.966   6.156  1.00 37.41           O  
ATOM   2888  CG2 THR B  94     -22.012 -16.480   3.416  1.00 37.41           C  
ATOM   2889 HG21 THR B  94     -22.986 -16.081   3.132  1.00 37.41           H  
ATOM   2890 HG22 THR B  94     -21.392 -16.572   2.524  1.00 37.41           H  
ATOM   2891 HG23 THR B  94     -21.528 -15.802   4.119  1.00 37.41           H  
ATOM   2892  OG1 THR B  94     -20.882 -18.311   4.378  1.00 37.41           O  
ATOM   2893  HG1 THR B  94     -20.953 -19.241   4.604  1.00 37.41           H  
ATOM   2894  N   LYS B  95     -24.770 -19.399   5.864  1.00 31.28           N  
ATOM   2895  H   LYS B  95     -25.385 -18.734   5.418  1.00 31.28           H  
ATOM   2896  CA  LYS B  95     -25.365 -20.700   6.159  1.00 31.28           C  
ATOM   2897  HA  LYS B  95     -24.707 -21.271   6.815  1.00 31.28           H  
ATOM   2898  C   LYS B  95     -25.462 -21.500   4.863  1.00 31.28           C  
ATOM   2899  CB  LYS B  95     -26.738 -20.500   6.823  1.00 31.28           C  
ATOM   2900  HB2 LYS B  95     -27.422 -20.076   6.087  1.00 31.28           H  
ATOM   2901  HB3 LYS B  95     -26.643 -19.808   7.660  1.00 31.28           H  
ATOM   2902  O   LYS B  95     -25.720 -20.838   3.834  1.00 31.28           O  
ATOM   2903  CG  LYS B  95     -27.295 -21.835   7.338  1.00 31.28           C  
ATOM   2904  HG2 LYS B  95     -27.231 -22.588   6.552  1.00 31.28           H  
ATOM   2905  HG3 LYS B  95     -26.696 -22.171   8.185  1.00 31.28           H  
ATOM   2906  CD  LYS B  95     -28.766 -21.743   7.749  1.00 31.28           C  
ATOM   2907  HD2 LYS B  95     -29.344 -21.380   6.899  1.00 31.28           H  
ATOM   2908  HD3 LYS B  95     -28.877 -21.061   8.593  1.00 31.28           H  
ATOM   2909  CE  LYS B  95     -29.228 -23.155   8.129  1.00 31.28           C  
ATOM   2910  HE2 LYS B  95     -28.904 -23.838   7.343  1.00 31.28           H  
ATOM   2911  HE3 LYS B  95     -28.725 -23.456   9.048  1.00 31.28           H  
ATOM   2912  NZ  LYS B  95     -30.701 -23.242   8.284  1.00 31.28           N  
ATOM   2913  HZ1 LYS B  95     -31.026 -22.620   9.010  1.00 31.28           H  
ATOM   2914  HZ2 LYS B  95     -31.151 -23.000   7.413  1.00 31.28           H  
ATOM   2915  HZ3 LYS B  95     -30.968 -24.188   8.517  1.00 31.28           H  
ATOM   2916  OXT LYS B  95     -25.336 -22.733   4.967  1.00 31.28           O  
TER    2917      LYS B  95                                                       
END   
