# Supplementary material for: TRIM2 E3 ligase substrate discovery reveals zinc-mediated regulation of TMEM106B in the endolysosomal pathway
Source: EMBO Rep. 2026 Jan 3;27(3):729–47. doi: 10.1038/s44319-025-00667-3 (PMC12894719; doi:10.1038/s44319-025-00667-3)
Supplement: Supplementary file 9 — Source data Fig. 3 [file 44319_2025_667_MOESM9_ESM.zip › Source_Data_Figure3/3D/relaxed_model_2_multimer_v3_pred_3.pdb]

ATOM      1  N   MET A   1       5.220 -84.337 -64.131  1.00 26.12           N  
ATOM      2  H   MET A   1       5.027 -83.843 -64.991  1.00 26.12           H  
ATOM      3  H2  MET A   1       6.074 -83.975 -63.732  1.00 26.12           H  
ATOM      4  H3  MET A   1       5.353 -85.315 -64.345  1.00 26.12           H  
ATOM      5  CA  MET A   1       4.089 -84.181 -63.185  1.00 26.12           C  
ATOM      6  HA  MET A   1       3.942 -83.126 -62.952  1.00 26.12           H  
ATOM      7  C   MET A   1       4.413 -84.911 -61.877  1.00 26.12           C  
ATOM      8  CB  MET A   1       2.787 -84.732 -63.799  1.00 26.12           C  
ATOM      9  HB2 MET A   1       1.998 -84.704 -63.047  1.00 26.12           H  
ATOM     10  HB3 MET A   1       2.946 -85.772 -64.083  1.00 26.12           H  
ATOM     11  O   MET A   1       3.872 -85.982 -61.627  1.00 26.12           O  
ATOM     12  CG  MET A   1       2.284 -83.972 -65.030  1.00 26.12           C  
ATOM     13  HG2 MET A   1       1.924 -82.990 -64.722  1.00 26.12           H  
ATOM     14  HG3 MET A   1       3.094 -83.842 -65.747  1.00 26.12           H  
ATOM     15  SD  MET A   1       0.943 -84.868 -65.851  1.00 26.12           S  
ATOM     16  CE  MET A   1       0.427 -83.646 -67.089  1.00 26.12           C  
ATOM     17  HE1 MET A   1       0.092 -82.735 -66.594  1.00 26.12           H  
ATOM     18  HE2 MET A   1       1.259 -83.415 -67.753  1.00 26.12           H  
ATOM     19  HE3 MET A   1      -0.395 -84.052 -67.679  1.00 26.12           H  
ATOM     20  N   GLY A   2       5.342 -84.389 -61.068  1.00 25.25           N  
ATOM     21  H   GLY A   2       5.711 -83.462 -61.226  1.00 25.25           H  
ATOM     22  CA  GLY A   2       5.733 -85.034 -59.808  1.00 25.25           C  
ATOM     23  HA2 GLY A   2       6.652 -84.585 -59.434  1.00 25.25           H  
ATOM     24  HA3 GLY A   2       5.913 -86.098 -59.963  1.00 25.25           H  
ATOM     25  C   GLY A   2       4.652 -84.849 -58.744  1.00 25.25           C  
ATOM     26  O   GLY A   2       4.568 -83.783 -58.146  1.00 25.25           O  
ATOM     27  N   LYS A   3       3.809 -85.866 -58.536  1.00 23.63           N  
ATOM     28  H   LYS A   3       3.941 -86.701 -59.088  1.00 23.63           H  
ATOM     29  CA  LYS A   3       2.706 -85.852 -57.560  1.00 23.63           C  
ATOM     30  HA  LYS A   3       2.259 -84.858 -57.541  1.00 23.63           H  
ATOM     31  C   LYS A   3       3.216 -86.126 -56.134  1.00 23.63           C  
ATOM     32  CB  LYS A   3       1.615 -86.875 -57.944  1.00 23.63           C  
ATOM     33  HB2 LYS A   3       2.027 -87.873 -57.792  1.00 23.63           H  
ATOM     34  HB3 LYS A   3       0.782 -86.753 -57.252  1.00 23.63           H  
ATOM     35  O   LYS A   3       2.762 -87.077 -55.504  1.00 23.63           O  
ATOM     36  CG  LYS A   3       1.064 -86.822 -59.376  1.00 23.63           C  
ATOM     37  HG2 LYS A   3       0.611 -85.849 -59.568  1.00 23.63           H  
ATOM     38  HG3 LYS A   3       1.872 -86.996 -60.086  1.00 23.63           H  
ATOM     39  CD  LYS A   3       0.014 -87.936 -59.523  1.00 23.63           C  
ATOM     40  HD2 LYS A   3       0.441 -88.873 -59.167  1.00 23.63           H  
ATOM     41  HD3 LYS A   3      -0.850 -87.692 -58.903  1.00 23.63           H  
ATOM     42  CE  LYS A   3      -0.429 -88.124 -60.977  1.00 23.63           C  
ATOM     43  HE2 LYS A   3       0.454 -88.312 -61.588  1.00 23.63           H  
ATOM     44  HE3 LYS A   3      -0.888 -87.198 -61.324  1.00 23.63           H  
ATOM     45  NZ  LYS A   3      -1.388 -89.252 -61.104  1.00 23.63           N  
ATOM     46  HZ1 LYS A   3      -2.212 -89.084 -60.544  1.00 23.63           H  
ATOM     47  HZ2 LYS A   3      -1.681 -89.370 -62.063  1.00 23.63           H  
ATOM     48  HZ3 LYS A   3      -0.969 -90.116 -60.792  1.00 23.63           H  
ATOM     49  N   SER A   4       4.194 -85.365 -55.645  1.00 26.62           N  
ATOM     50  H   SER A   4       4.549 -84.601 -56.202  1.00 26.62           H  
ATOM     51  CA  SER A   4       4.711 -85.547 -54.280  1.00 26.62           C  
ATOM     52  HA  SER A   4       4.949 -86.600 -54.130  1.00 26.62           H  
ATOM     53  C   SER A   4       3.625 -85.158 -53.273  1.00 26.62           C  
ATOM     54  CB  SER A   4       6.007 -84.764 -54.066  1.00 26.62           C  
ATOM     55  HB2 SER A   4       5.847 -83.708 -54.283  1.00 26.62           H  
ATOM     56  HB3 SER A   4       6.323 -84.872 -53.028  1.00 26.62           H  
ATOM     57  O   SER A   4       3.379 -83.979 -53.033  1.00 26.62           O  
ATOM     58  OG  SER A   4       7.009 -85.291 -54.919  1.00 26.62           O  
ATOM     59  HG  SER A   4       7.855 -84.933 -54.641  1.00 26.62           H  
ATOM     60  N   LEU A   5       2.906 -86.169 -52.780  1.00 22.11           N  
ATOM     61  H   LEU A   5       3.160 -87.101 -53.077  1.00 22.11           H  
ATOM     62  CA  LEU A   5       1.659 -86.028 -52.030  1.00 22.11           C  
ATOM     63  HA  LEU A   5       1.062 -85.265 -52.530  1.00 22.11           H  
ATOM     64  C   LEU A   5       1.882 -85.532 -50.595  1.00 22.11           C  
ATOM     65  CB  LEU A   5       0.887 -87.364 -52.071  1.00 22.11           C  
ATOM     66  HB2 LEU A   5       1.604 -88.185 -52.101  1.00 22.11           H  
ATOM     67  HB3 LEU A   5       0.310 -87.481 -51.154  1.00 22.11           H  
ATOM     68  O   LEU A   5       2.819 -85.926 -49.910  1.00 22.11           O  
ATOM     69  CG  LEU A   5      -0.076 -87.467 -53.269  1.00 22.11           C  
ATOM     70  HG  LEU A   5       0.395 -87.047 -54.158  1.00 22.11           H  
ATOM     71  CD1 LEU A   5      -0.430 -88.925 -53.557  1.00 22.11           C  
ATOM     72 HD11 LEU A   5      -1.125 -88.980 -54.394  1.00 22.11           H  
ATOM     73 HD12 LEU A   5      -0.889 -89.379 -52.678  1.00 22.11           H  
ATOM     74 HD13 LEU A   5       0.475 -89.476 -53.812  1.00 22.11           H  
ATOM     75  CD2 LEU A   5      -1.378 -86.711 -52.990  1.00 22.11           C  
ATOM     76 HD21 LEU A   5      -2.040 -86.784 -53.852  1.00 22.11           H  
ATOM     77 HD22 LEU A   5      -1.171 -85.657 -52.803  1.00 22.11           H  
ATOM     78 HD23 LEU A   5      -1.882 -87.134 -52.121  1.00 22.11           H  
ATOM     79  N   SER A   6       0.950 -84.704 -50.134  1.00 29.98           N  
ATOM     80  H   SER A   6       0.171 -84.486 -50.739  1.00 29.98           H  
ATOM     81  CA  SER A   6       1.012 -83.888 -48.915  1.00 29.98           C  
ATOM     82  HA  SER A   6       2.040 -83.562 -48.756  1.00 29.98           H  
ATOM     83  C   SER A   6       0.544 -84.587 -47.625  1.00 29.98           C  
ATOM     84  CB  SER A   6       0.139 -82.653 -49.185  1.00 29.98           C  
ATOM     85  HB2 SER A   6       0.547 -82.109 -50.037  1.00 29.98           H  
ATOM     86  HB3 SER A   6       0.136 -81.988 -48.321  1.00 29.98           H  
ATOM     87  O   SER A   6       0.074 -83.919 -46.714  1.00 29.98           O  
ATOM     88  OG  SER A   6      -1.184 -83.071 -49.489  1.00 29.98           O  
ATOM     89  HG  SER A   6      -1.665 -83.104 -48.659  1.00 29.98           H  
ATOM     90  N   HIS A   7       0.522 -85.922 -47.579  1.00 22.58           N  
ATOM     91  H   HIS A   7       1.014 -86.413 -48.311  1.00 22.58           H  
ATOM     92  CA  HIS A   7      -0.588 -86.614 -46.903  1.00 22.58           C  
ATOM     93  HA  HIS A   7      -1.507 -86.098 -47.180  1.00 22.58           H  
ATOM     94  C   HIS A   7      -0.604 -86.657 -45.358  1.00 22.58           C  
ATOM     95  CB  HIS A   7      -0.690 -88.041 -47.468  1.00 22.58           C  
ATOM     96  HB2 HIS A   7       0.215 -88.595 -47.223  1.00 22.58           H  
ATOM     97  HB3 HIS A   7      -0.768 -87.988 -48.554  1.00 22.58           H  
ATOM     98  O   HIS A   7      -1.685 -86.587 -44.784  1.00 22.58           O  
ATOM     99  CG  HIS A   7      -1.890 -88.795 -46.940  1.00 22.58           C  
ATOM    100  CD2 HIS A   7      -3.117 -88.882 -47.539  1.00 22.58           C  
ATOM    101  HD2 HIS A   7      -3.385 -88.466 -48.499  1.00 22.58           H  
ATOM    102  ND1 HIS A   7      -2.007 -89.399 -45.705  1.00 22.58           N  
ATOM    103  HD1 HIS A   7      -1.330 -89.358 -44.958  1.00 22.58           H  
ATOM    104  CE1 HIS A   7      -3.276 -89.813 -45.560  1.00 22.58           C  
ATOM    105  HE1 HIS A   7      -3.686 -90.269 -44.671  1.00 22.58           H  
ATOM    106  NE2 HIS A   7      -3.984 -89.542 -46.666  1.00 22.58           N  
ATOM    107  N   LEU A   8       0.517 -86.970 -44.699  1.00 22.13           N  
ATOM    108  H   LEU A   8       1.394 -86.872 -45.191  1.00 22.13           H  
ATOM    109  CA  LEU A   8       0.510 -87.765 -43.446  1.00 22.13           C  
ATOM    110  HA  LEU A   8      -0.188 -88.583 -43.627  1.00 22.13           H  
ATOM    111  C   LEU A   8      -0.110 -87.075 -42.179  1.00 22.13           C  
ATOM    112  CB  LEU A   8       1.908 -88.407 -43.276  1.00 22.13           C  
ATOM    113  HB2 LEU A   8       2.272 -88.188 -42.272  1.00 22.13           H  
ATOM    114  HB3 LEU A   8       2.629 -87.953 -43.957  1.00 22.13           H  
ATOM    115  O   LEU A   8      -0.327 -85.868 -42.194  1.00 22.13           O  
ATOM    116  CG  LEU A   8       1.890 -89.941 -43.507  1.00 22.13           C  
ATOM    117  HG  LEU A   8       1.011 -90.384 -43.039  1.00 22.13           H  
ATOM    118  CD1 LEU A   8       1.822 -90.316 -44.985  1.00 22.13           C  
ATOM    119 HD11 LEU A   8       2.690 -89.916 -45.510  1.00 22.13           H  
ATOM    120 HD12 LEU A   8       0.912 -89.915 -45.430  1.00 22.13           H  
ATOM    121 HD13 LEU A   8       1.812 -91.401 -45.089  1.00 22.13           H  
ATOM    122  CD2 LEU A   8       3.123 -90.592 -42.886  1.00 22.13           C  
ATOM    123 HD21 LEU A   8       4.028 -90.200 -43.353  1.00 22.13           H  
ATOM    124 HD22 LEU A   8       3.156 -90.383 -41.817  1.00 22.13           H  
ATOM    125 HD23 LEU A   8       3.085 -91.672 -43.027  1.00 22.13           H  
ATOM    126  N   PRO A   9      -0.483 -87.835 -41.113  1.00 23.31           N  
ATOM    127  CA  PRO A   9      -1.738 -87.712 -40.334  1.00 23.31           C  
ATOM    128  HA  PRO A   9      -2.445 -87.042 -40.824  1.00 23.31           H  
ATOM    129  C   PRO A   9      -1.467 -87.208 -38.883  1.00 23.31           C  
ATOM    130  CB  PRO A   9      -2.263 -89.169 -40.360  1.00 23.31           C  
ATOM    131  HB2 PRO A   9      -2.697 -89.467 -39.405  1.00 23.31           H  
ATOM    132  HB3 PRO A   9      -3.005 -89.279 -41.151  1.00 23.31           H  
ATOM    133  O   PRO A   9      -0.363 -86.761 -38.609  1.00 23.31           O  
ATOM    134  CG  PRO A   9      -1.061 -90.072 -40.658  1.00 23.31           C  
ATOM    135  HG2 PRO A   9      -1.168 -90.519 -41.647  1.00 23.31           H  
ATOM    136  HG3 PRO A   9      -0.929 -90.839 -39.895  1.00 23.31           H  
ATOM    137  CD  PRO A   9       0.093 -89.089 -40.651  1.00 23.31           C  
ATOM    138  HD2 PRO A   9       0.442 -88.963 -39.626  1.00 23.31           H  
ATOM    139  HD3 PRO A   9       0.940 -89.463 -41.225  1.00 23.31           H  
ATOM    140  N   LEU A  10      -2.307 -87.351 -37.838  1.00 22.12           N  
ATOM    141  H   LEU A  10      -1.778 -87.207 -36.990  1.00 22.12           H  
ATOM    142  CA  LEU A  10      -3.736 -87.002 -37.646  1.00 22.12           C  
ATOM    143  HA  LEU A  10      -3.922 -86.033 -38.110  1.00 22.12           H  
ATOM    144  C   LEU A  10      -4.059 -86.858 -36.129  1.00 22.12           C  
ATOM    145  CB  LEU A  10      -4.714 -88.039 -38.253  1.00 22.12           C  
ATOM    146  HB2 LEU A  10      -4.548 -89.005 -37.776  1.00 22.12           H  
ATOM    147  HB3 LEU A  10      -4.502 -88.148 -39.316  1.00 22.12           H  
ATOM    148  O   LEU A  10      -4.597 -85.845 -35.704  1.00 22.12           O  
ATOM    149  CG  LEU A  10      -6.205 -87.631 -38.102  1.00 22.12           C  
ATOM    150  HG  LEU A  10      -6.317 -86.814 -37.390  1.00 22.12           H  
ATOM    151  CD1 LEU A  10      -6.775 -87.149 -39.434  1.00 22.12           C  
ATOM    152 HD11 LEU A  10      -7.802 -86.811 -39.293  1.00 22.12           H  
ATOM    153 HD12 LEU A  10      -6.183 -86.310 -39.801  1.00 22.12           H  
ATOM    154 HD13 LEU A  10      -6.759 -87.955 -40.167  1.00 22.12           H  
ATOM    155  CD2 LEU A  10      -7.077 -88.784 -37.613  1.00 22.12           C  
ATOM    156 HD21 LEU A  10      -8.126 -88.487 -37.614  1.00 22.12           H  
ATOM    157 HD22 LEU A  10      -6.946 -89.661 -38.248  1.00 22.12           H  
ATOM    158 HD23 LEU A  10      -6.793 -89.025 -36.588  1.00 22.12           H  
ATOM    159  N   HIS A  11      -3.789 -87.903 -35.335  1.00 22.99           N  
ATOM    160  H   HIS A  11      -3.263 -88.656 -35.755  1.00 22.99           H  
ATOM    161  CA  HIS A  11      -4.310 -88.155 -33.968  1.00 22.99           C  
ATOM    162  HA  HIS A  11      -5.336 -87.792 -33.903  1.00 22.99           H  
ATOM    163  C   HIS A  11      -3.491 -87.483 -32.828  1.00 22.99           C  
ATOM    164  CB  HIS A  11      -4.285 -89.691 -33.804  1.00 22.99           C  
ATOM    165  HB2 HIS A  11      -3.303 -90.058 -34.103  1.00 22.99           H  
ATOM    166  HB3 HIS A  11      -4.385 -89.971 -32.755  1.00 22.99           H  
ATOM    167  O   HIS A  11      -2.357 -87.093 -33.070  1.00 22.99           O  
ATOM    168  CG  HIS A  11      -5.337 -90.438 -34.594  1.00 22.99           C  
ATOM    169  CD2 HIS A  11      -5.135 -91.122 -35.764  1.00 22.99           C  
ATOM    170  HD2 HIS A  11      -4.202 -91.201 -36.301  1.00 22.99           H  
ATOM    171  ND1 HIS A  11      -6.653 -90.642 -34.234  1.00 22.99           N  
ATOM    172  HD1 HIS A  11      -7.114 -90.288 -33.407  1.00 22.99           H  
ATOM    173  CE1 HIS A  11      -7.226 -91.421 -35.168  1.00 22.99           C  
ATOM    174  HE1 HIS A  11      -8.254 -91.751 -35.159  1.00 22.99           H  
ATOM    175  NE2 HIS A  11      -6.338 -91.736 -36.123  1.00 22.99           N  
ATOM    176  N   SER A  12      -3.895 -87.410 -31.540  1.00 20.81           N  
ATOM    177  H   SER A  12      -3.159 -87.014 -30.972  1.00 20.81           H  
ATOM    178  CA  SER A  12      -5.232 -87.421 -30.880  1.00 20.81           C  
ATOM    179  HA  SER A  12      -5.837 -86.612 -31.290  1.00 20.81           H  
ATOM    180  C   SER A  12      -5.183 -87.248 -29.339  1.00 20.81           C  
ATOM    181  CB  SER A  12      -5.978 -88.754 -31.077  1.00 20.81           C  
ATOM    182  HB2 SER A  12      -5.362 -89.572 -30.705  1.00 20.81           H  
ATOM    183  HB3 SER A  12      -6.178 -88.899 -32.139  1.00 20.81           H  
ATOM    184  O   SER A  12      -6.216 -86.909 -28.765  1.00 20.81           O  
ATOM    185  OG  SER A  12      -7.232 -88.784 -30.418  1.00 20.81           O  
ATOM    186  HG  SER A  12      -7.210 -88.130 -29.716  1.00 20.81           H  
ATOM    187  N   SER A  13      -4.099 -87.646 -28.657  1.00 23.88           N  
ATOM    188  H   SER A  13      -3.279 -87.925 -29.175  1.00 23.88           H  
ATOM    189  CA  SER A  13      -4.154 -88.126 -27.253  1.00 23.88           C  
ATOM    190  HA  SER A  13      -4.944 -88.877 -27.214  1.00 23.88           H  
ATOM    191  C   SER A  13      -4.515 -87.090 -26.167  1.00 23.88           C  
ATOM    192  CB  SER A  13      -2.856 -88.856 -26.902  1.00 23.88           C  
ATOM    193  HB2 SER A  13      -2.011 -88.174 -26.996  1.00 23.88           H  
ATOM    194  HB3 SER A  13      -2.901 -89.225 -25.877  1.00 23.88           H  
ATOM    195  O   SER A  13      -4.412 -85.889 -26.387  1.00 23.88           O  
ATOM    196  OG  SER A  13      -2.699 -89.953 -27.786  1.00 23.88           O  
ATOM    197  HG  SER A  13      -1.918 -90.437 -27.507  1.00 23.88           H  
ATOM    198  N   LYS A  14      -4.986 -87.591 -25.006  1.00 22.75           N  
ATOM    199  H   LYS A  14      -4.871 -88.583 -24.854  1.00 22.75           H  
ATOM    200  CA  LYS A  14      -5.864 -86.875 -24.049  1.00 22.75           C  
ATOM    201  HA  LYS A  14      -6.351 -86.042 -24.555  1.00 22.75           H  
ATOM    202  C   LYS A  14      -5.226 -86.283 -22.780  1.00 22.75           C  
ATOM    203  CB  LYS A  14      -6.927 -87.842 -23.491  1.00 22.75           C  
ATOM    204  HB2 LYS A  14      -7.594 -87.256 -22.858  1.00 22.75           H  
ATOM    205  HB3 LYS A  14      -6.424 -88.560 -22.844  1.00 22.75           H  
ATOM    206  O   LYS A  14      -5.865 -85.450 -22.151  1.00 22.75           O  
ATOM    207  CG  LYS A  14      -7.800 -88.630 -24.472  1.00 22.75           C  
ATOM    208  HG2 LYS A  14      -8.276 -87.949 -25.177  1.00 22.75           H  
ATOM    209  HG3 LYS A  14      -7.187 -89.352 -25.013  1.00 22.75           H  
ATOM    210  CD  LYS A  14      -8.871 -89.355 -23.636  1.00 22.75           C  
ATOM    211  HD2 LYS A  14      -8.398 -89.924 -22.836  1.00 22.75           H  
ATOM    212  HD3 LYS A  14      -9.505 -88.600 -23.169  1.00 22.75           H  
ATOM    213  CE  LYS A  14      -9.768 -90.280 -24.460  1.00 22.75           C  
ATOM    214  HE2 LYS A  14     -10.637 -90.535 -23.854  1.00 22.75           H  
ATOM    215  HE3 LYS A  14     -10.119 -89.736 -25.337  1.00 22.75           H  
ATOM    216  NZ  LYS A  14      -9.052 -91.517 -24.853  1.00 22.75           N  
ATOM    217  HZ1 LYS A  14      -8.244 -91.287 -25.414  1.00 22.75           H  
ATOM    218  HZ2 LYS A  14      -8.729 -92.004 -24.030  1.00 22.75           H  
ATOM    219  HZ3 LYS A  14      -9.655 -92.132 -25.380  1.00 22.75           H  
ATOM    220  N   GLU A  15      -4.118 -86.859 -22.327  1.00 27.52           N  
ATOM    221  H   GLU A  15      -3.617 -87.485 -22.941  1.00 27.52           H  
ATOM    222  CA  GLU A  15      -3.587 -86.748 -20.951  1.00 27.52           C  
ATOM    223  HA  GLU A  15      -4.338 -87.084 -20.236  1.00 27.52           H  
ATOM    224  C   GLU A  15      -3.194 -85.308 -20.553  1.00 27.52           C  
ATOM    225  CB  GLU A  15      -2.374 -87.698 -20.881  1.00 27.52           C  
ATOM    226  HB2 GLU A  15      -1.837 -87.655 -21.829  1.00 27.52           H  
ATOM    227  HB3 GLU A  15      -1.666 -87.381 -20.115  1.00 27.52           H  
ATOM    228  O   GLU A  15      -2.813 -84.524 -21.419  1.00 27.52           O  
ATOM    229  CG  GLU A  15      -2.813 -89.144 -20.606  1.00 27.52           C  
ATOM    230  HG2 GLU A  15      -3.636 -89.399 -21.273  1.00 27.52           H  
ATOM    231  HG3 GLU A  15      -3.183 -89.221 -19.583  1.00 27.52           H  
ATOM    232  CD  GLU A  15      -1.664 -90.132 -20.843  1.00 27.52           C  
ATOM    233  OE1 GLU A  15      -1.112 -90.680 -19.866  1.00 27.52           O  
ATOM    234  OE2 GLU A  15      -1.378 -90.364 -22.044  1.00 27.52           O  
ATOM    235  N   ASP A  16      -3.216 -84.888 -19.281  1.00 24.95           N  
ATOM    236  H   ASP A  16      -2.924 -83.927 -19.174  1.00 24.95           H  
ATOM    237  CA  ASP A  16      -3.862 -85.435 -18.067  1.00 24.95           C  
ATOM    238  HA  ASP A  16      -4.838 -85.839 -18.337  1.00 24.95           H  
ATOM    239  C   ASP A  16      -4.107 -84.257 -17.071  1.00 24.95           C  
ATOM    240  CB  ASP A  16      -3.021 -86.575 -17.433  1.00 24.95           C  
ATOM    241  HB2 ASP A  16      -2.311 -86.161 -16.716  1.00 24.95           H  
ATOM    242  HB3 ASP A  16      -2.430 -87.073 -18.201  1.00 24.95           H  
ATOM    243  O   ASP A  16      -4.180 -83.100 -17.487  1.00 24.95           O  
ATOM    244  CG  ASP A  16      -3.886 -87.647 -16.748  1.00 24.95           C  
ATOM    245  OD1 ASP A  16      -4.896 -87.259 -16.118  1.00 24.95           O  
ATOM    246  OD2 ASP A  16      -3.556 -88.844 -16.863  1.00 24.95           O  
ATOM    247  N   ALA A  17      -4.266 -84.540 -15.776  1.00 22.96           N  
ATOM    248  H   ALA A  17      -4.302 -85.525 -15.558  1.00 22.96           H  
ATOM    249  CA  ALA A  17      -4.593 -83.618 -14.674  1.00 22.96           C  
ATOM    250  HA  ALA A  17      -5.375 -82.938 -15.011  1.00 22.96           H  
ATOM    251  C   ALA A  17      -3.395 -82.748 -14.167  1.00 22.96           C  
ATOM    252  CB  ALA A  17      -5.179 -84.552 -13.615  1.00 22.96           C  
ATOM    253  HB1 ALA A  17      -5.883 -85.247 -14.072  1.00 22.96           H  
ATOM    254  HB2 ALA A  17      -4.379 -85.125 -13.146  1.00 22.96           H  
ATOM    255  HB3 ALA A  17      -5.740 -83.972 -12.882  1.00 22.96           H  
ATOM    256  O   ALA A  17      -2.395 -82.614 -14.862  1.00 22.96           O  
ATOM    257  N   TYR A  18      -3.353 -82.098 -12.988  1.00 23.18           N  
ATOM    258  H   TYR A  18      -2.446 -81.681 -12.835  1.00 23.18           H  
ATOM    259  CA  TYR A  18      -4.382 -81.658 -12.024  1.00 23.18           C  
ATOM    260  HA  TYR A  18      -5.382 -81.829 -12.422  1.00 23.18           H  
ATOM    261  C   TYR A  18      -4.235 -80.143 -11.793  1.00 23.18           C  
ATOM    262  CB  TYR A  18      -4.238 -82.359 -10.648  1.00 23.18           C  
ATOM    263  HB2 TYR A  18      -3.181 -82.527 -10.439  1.00 23.18           H  
ATOM    264  HB3 TYR A  18      -4.603 -81.685  -9.873  1.00 23.18           H  
ATOM    265  O   TYR A  18      -5.156 -79.382 -12.072  1.00 23.18           O  
ATOM    266  CG  TYR A  18      -5.005 -83.647 -10.455  1.00 23.18           C  
ATOM    267  CD1 TYR A  18      -6.399 -83.607 -10.249  1.00 23.18           C  
ATOM    268  HD1 TYR A  18      -6.908 -82.656 -10.196  1.00 23.18           H  
ATOM    269  CD2 TYR A  18      -4.333 -84.882 -10.501  1.00 23.18           C  
ATOM    270  HD2 TYR A  18      -3.264 -84.907 -10.655  1.00 23.18           H  
ATOM    271  CE1 TYR A  18      -7.129 -84.807 -10.145  1.00 23.18           C  
ATOM    272  HE1 TYR A  18      -8.201 -84.791 -10.012  1.00 23.18           H  
ATOM    273  CE2 TYR A  18      -5.061 -86.083 -10.415  1.00 23.18           C  
ATOM    274  HE2 TYR A  18      -4.547 -87.030 -10.498  1.00 23.18           H  
ATOM    275  OH  TYR A  18      -7.170 -87.204 -10.201  1.00 23.18           O  
ATOM    276  HH  TYR A  18      -6.604 -87.959 -10.371  1.00 23.18           H  
ATOM    277  CZ  TYR A  18      -6.462 -86.046 -10.250  1.00 23.18           C  
ATOM    278  N   ASP A  19      -3.103 -79.685 -11.248  1.00 28.34           N  
ATOM    279  H   ASP A  19      -2.651 -78.986 -11.819  1.00 28.34           H  
ATOM    280  CA  ASP A  19      -3.203 -79.162  -9.876  1.00 28.34           C  
ATOM    281  HA  ASP A  19      -4.158 -79.483  -9.459  1.00 28.34           H  
ATOM    282  C   ASP A  19      -3.236 -77.628  -9.893  1.00 28.34           C  
ATOM    283  CB  ASP A  19      -2.113 -79.716  -8.947  1.00 28.34           C  
ATOM    284  HB2 ASP A  19      -2.064 -80.801  -9.043  1.00 28.34           H  
ATOM    285  HB3 ASP A  19      -1.145 -79.296  -9.221  1.00 28.34           H  
ATOM    286  O   ASP A  19      -2.658 -77.006 -10.784  1.00 28.34           O  
ATOM    287  CG  ASP A  19      -2.470 -79.357  -7.502  1.00 28.34           C  
ATOM    288  OD1 ASP A  19      -1.788 -78.487  -6.921  1.00 28.34           O  
ATOM    289  OD2 ASP A  19      -3.512 -79.867  -7.036  1.00 28.34           O  
ATOM    290  N   GLY A  20      -3.976 -77.027  -8.957  1.00 24.37           N  
ATOM    291  H   GLY A  20      -4.313 -77.597  -8.194  1.00 24.37           H  
ATOM    292  CA  GLY A  20      -4.543 -75.684  -9.133  1.00 24.37           C  
ATOM    293  HA2 GLY A  20      -4.216 -75.270 -10.086  1.00 24.37           H  
ATOM    294  HA3 GLY A  20      -5.629 -75.773  -9.171  1.00 24.37           H  
ATOM    295  C   GLY A  20      -4.200 -74.651  -8.059  1.00 24.37           C  
ATOM    296  O   GLY A  20      -4.971 -73.708  -7.887  1.00 24.37           O  
ATOM    297  N   VAL A  21      -3.123 -74.833  -7.286  1.00 28.83           N  
ATOM    298  H   VAL A  21      -2.538 -75.637  -7.460  1.00 28.83           H  
ATOM    299  CA  VAL A  21      -2.818 -73.963  -6.129  1.00 28.83           C  
ATOM    300  HA  VAL A  21      -3.705 -74.008  -5.496  1.00 28.83           H  
ATOM    301  C   VAL A  21      -2.662 -72.467  -6.468  1.00 28.83           C  
ATOM    302  CB  VAL A  21      -1.644 -74.476  -5.270  1.00 28.83           C  
ATOM    303  HB  VAL A  21      -1.244 -73.638  -4.700  1.00 28.83           H  
ATOM    304  O   VAL A  21      -2.196 -72.077  -7.534  1.00 28.83           O  
ATOM    305  CG1 VAL A  21      -2.151 -75.502  -4.252  1.00 28.83           C  
ATOM    306 HG11 VAL A  21      -2.559 -76.368  -4.775  1.00 28.83           H  
ATOM    307 HG12 VAL A  21      -2.923 -75.063  -3.620  1.00 28.83           H  
ATOM    308 HG13 VAL A  21      -1.325 -75.835  -3.623  1.00 28.83           H  
ATOM    309  CG2 VAL A  21      -0.494 -75.091  -6.074  1.00 28.83           C  
ATOM    310 HG21 VAL A  21      -0.808 -76.024  -6.542  1.00 28.83           H  
ATOM    311 HG22 VAL A  21      -0.171 -74.392  -6.845  1.00 28.83           H  
ATOM    312 HG23 VAL A  21       0.345 -75.305  -5.412  1.00 28.83           H  
ATOM    313  N   THR A  22      -3.096 -71.626  -5.521  1.00 25.11           N  
ATOM    314  H   THR A  22      -3.388 -72.050  -4.652  1.00 25.11           H  
ATOM    315  CA  THR A  22      -3.762 -70.330  -5.784  1.00 25.11           C  
ATOM    316  HA  THR A  22      -3.914 -70.196  -6.855  1.00 25.11           H  
ATOM    317  C   THR A  22      -3.078 -69.065  -5.242  1.00 25.11           C  
ATOM    318  CB  THR A  22      -5.130 -70.368  -5.075  1.00 25.11           C  
ATOM    319  HB  THR A  22      -5.586 -69.378  -5.109  1.00 25.11           H  
ATOM    320  O   THR A  22      -3.430 -67.959  -5.643  1.00 25.11           O  
ATOM    321  CG2 THR A  22      -6.116 -71.367  -5.673  1.00 25.11           C  
ATOM    322 HG21 THR A  22      -6.235 -71.165  -6.738  1.00 25.11           H  
ATOM    323 HG22 THR A  22      -5.751 -72.387  -5.552  1.00 25.11           H  
ATOM    324 HG23 THR A  22      -7.086 -71.270  -5.185  1.00 25.11           H  
ATOM    325  OG1 THR A  22      -4.950 -70.759  -3.724  1.00 25.11           O  
ATOM    326  HG1 THR A  22      -5.809 -70.709  -3.299  1.00 25.11           H  
ATOM    327  N   SER A  23      -2.202 -69.218  -4.249  1.00 25.54           N  
ATOM    328  H   SER A  23      -1.927 -70.171  -4.057  1.00 25.54           H  
ATOM    329  CA  SER A  23      -1.754 -68.183  -3.289  1.00 25.54           C  
ATOM    330  HA  SER A  23      -2.624 -67.654  -2.901  1.00 25.54           H  
ATOM    331  C   SER A  23      -0.788 -67.146  -3.897  1.00 25.54           C  
ATOM    332  CB  SER A  23      -1.085 -68.970  -2.148  1.00 25.54           C  
ATOM    333  HB2 SER A  23      -1.845 -69.541  -1.615  1.00 25.54           H  
ATOM    334  HB3 SER A  23      -0.385 -69.678  -2.592  1.00 25.54           H  
ATOM    335  O   SER A  23      -0.068 -67.460  -4.838  1.00 25.54           O  
ATOM    336  OG  SER A  23      -0.353 -68.197  -1.224  1.00 25.54           O  
ATOM    337  HG  SER A  23      -0.916 -67.898  -0.506  1.00 25.54           H  
ATOM    338  N   GLU A  24      -0.607 -65.906  -3.417  1.00 24.52           N  
ATOM    339  H   GLU A  24       0.133 -65.461  -3.940  1.00 24.52           H  
ATOM    340  CA  GLU A  24      -1.405 -64.965  -2.588  1.00 24.52           C  
ATOM    341  HA  GLU A  24      -2.420 -64.857  -2.970  1.00 24.52           H  
ATOM    342  C   GLU A  24      -0.701 -63.585  -2.655  1.00 24.52           C  
ATOM    343  CB  GLU A  24      -1.425 -65.268  -1.068  1.00 24.52           C  
ATOM    344  HB2 GLU A  24      -0.483 -65.751  -0.811  1.00 24.52           H  
ATOM    345  HB3 GLU A  24      -1.427 -64.304  -0.559  1.00 24.52           H  
ATOM    346  O   GLU A  24      -1.273 -62.594  -3.090  1.00 24.52           O  
ATOM    347  CG  GLU A  24      -2.583 -65.985  -0.369  1.00 24.52           C  
ATOM    348  HG2 GLU A  24      -2.631 -67.031  -0.671  1.00 24.52           H  
ATOM    349  HG3 GLU A  24      -3.521 -65.498  -0.638  1.00 24.52           H  
ATOM    350  CD  GLU A  24      -2.326 -65.875   1.149  1.00 24.52           C  
ATOM    351  OE1 GLU A  24      -3.181 -65.325   1.872  1.00 24.52           O  
ATOM    352  OE2 GLU A  24      -1.201 -66.247   1.565  1.00 24.52           O  
ATOM    353  N   ASN A  25       0.534 -63.515  -2.126  1.00 24.64           N  
ATOM    354  H   ASN A  25       0.963 -64.413  -1.957  1.00 24.64           H  
ATOM    355  CA  ASN A  25       0.842 -62.503  -1.094  1.00 24.64           C  
ATOM    356  HA  ASN A  25      -0.027 -61.850  -1.000  1.00 24.64           H  
ATOM    357  C   ASN A  25       2.021 -61.558  -1.406  1.00 24.64           C  
ATOM    358  CB  ASN A  25       1.045 -63.243   0.260  1.00 24.64           C  
ATOM    359  HB2 ASN A  25       2.069 -63.121   0.615  1.00 24.64           H  
ATOM    360  HB3 ASN A  25       0.900 -64.317   0.148  1.00 24.64           H  
ATOM    361  O   ASN A  25       2.567 -60.922  -0.498  1.00 24.64           O  
ATOM    362  CG  ASN A  25       0.120 -62.752   1.363  1.00 24.64           C  
ATOM    363  ND2 ASN A  25      -0.373 -63.628   2.204  1.00 24.64           N  
ATOM    364 HD21 ASN A  25      -0.369 -64.616   1.993  1.00 24.64           H  
ATOM    365 HD22 ASN A  25      -1.133 -63.310   2.789  1.00 24.64           H  
ATOM    366  OD1 ASN A  25      -0.150 -61.571   1.499  1.00 24.64           O  
ATOM    367  N   MET A  26       2.499 -61.504  -2.654  1.00 22.73           N  
ATOM    368  H   MET A  26       1.981 -61.962  -3.391  1.00 22.73           H  
ATOM    369  CA  MET A  26       3.709 -60.732  -2.973  1.00 22.73           C  
ATOM    370  HA  MET A  26       4.473 -61.047  -2.262  1.00 22.73           H  
ATOM    371  C   MET A  26       3.480 -59.228  -2.728  1.00 22.73           C  
ATOM    372  CB  MET A  26       4.262 -61.069  -4.365  1.00 22.73           C  
ATOM    373  HB2 MET A  26       3.525 -60.830  -5.132  1.00 22.73           H  
ATOM    374  HB3 MET A  26       5.156 -60.469  -4.537  1.00 22.73           H  
ATOM    375  O   MET A  26       2.504 -58.640  -3.185  1.00 22.73           O  
ATOM    376  CG  MET A  26       4.639 -62.556  -4.448  1.00 22.73           C  
ATOM    377  HG2 MET A  26       3.723 -63.140  -4.539  1.00 22.73           H  
ATOM    378  HG3 MET A  26       5.137 -62.851  -3.525  1.00 22.73           H  
ATOM    379  SD  MET A  26       5.738 -62.984  -5.823  1.00 22.73           S  
ATOM    380  CE  MET A  26       5.647 -64.794  -5.736  1.00 22.73           C  
ATOM    381  HE1 MET A  26       4.616 -65.117  -5.886  1.00 22.73           H  
ATOM    382  HE2 MET A  26       5.996 -65.135  -4.761  1.00 22.73           H  
ATOM    383  HE3 MET A  26       6.273 -65.227  -6.515  1.00 22.73           H  
ATOM    384  N   ARG A  27       4.350 -58.649  -1.891  1.00 26.40           N  
ATOM    385  H   ARG A  27       5.169 -59.192  -1.659  1.00 26.40           H  
ATOM    386  CA  ARG A  27       4.027 -57.520  -1.001  1.00 26.40           C  
ATOM    387  HA  ARG A  27       2.993 -57.652  -0.679  1.00 26.40           H  
ATOM    388  C   ARG A  27       4.091 -56.122  -1.626  1.00 26.40           C  
ATOM    389  CB  ARG A  27       4.954 -57.579   0.231  1.00 26.40           C  
ATOM    390  HB2 ARG A  27       5.945 -57.916  -0.074  1.00 26.40           H  
ATOM    391  HB3 ARG A  27       5.076 -56.579   0.648  1.00 26.40           H  
ATOM    392  O   ARG A  27       4.737 -55.883  -2.638  1.00 26.40           O  
ATOM    393  CG  ARG A  27       4.427 -58.478   1.357  1.00 26.40           C  
ATOM    394  HG2 ARG A  27       4.368 -59.512   1.016  1.00 26.40           H  
ATOM    395  HG3 ARG A  27       3.435 -58.139   1.657  1.00 26.40           H  
ATOM    396  CD  ARG A  27       5.390 -58.372   2.547  1.00 26.40           C  
ATOM    397  HD2 ARG A  27       5.546 -57.318   2.778  1.00 26.40           H  
ATOM    398  HD3 ARG A  27       6.345 -58.813   2.259  1.00 26.40           H  
ATOM    399  NE  ARG A  27       4.870 -59.048   3.747  1.00 26.40           N  
ATOM    400  HE  ARG A  27       3.961 -59.480   3.662  1.00 26.40           H  
ATOM    401  NH1 ARG A  27       6.679 -58.649   5.108  1.00 26.40           N  
ATOM    402 HH11 ARG A  27       7.146 -58.195   4.336  1.00 26.40           H  
ATOM    403 HH12 ARG A  27       7.133 -58.734   6.006  1.00 26.40           H  
ATOM    404  NH2 ARG A  27       4.901 -59.723   5.921  1.00 26.40           N  
ATOM    405 HH21 ARG A  27       3.980 -60.121   5.803  1.00 26.40           H  
ATOM    406 HH22 ARG A  27       5.365 -59.796   6.815  1.00 26.40           H  
ATOM    407  CZ  ARG A  27       5.483 -59.137   4.914  1.00 26.40           C  
ATOM    408  N   ASN A  28       3.517 -55.192  -0.857  1.00 24.43           N  
ATOM    409  H   ASN A  28       2.954 -55.558  -0.103  1.00 24.43           H  
ATOM    410  CA  ASN A  28       3.677 -53.733  -0.855  1.00 24.43           C  
ATOM    411  HA  ASN A  28       3.091 -53.308  -1.670  1.00 24.43           H  
ATOM    412  C   ASN A  28       5.142 -53.253  -1.018  1.00 24.43           C  
ATOM    413  CB  ASN A  28       3.058 -53.283   0.488  1.00 24.43           C  
ATOM    414  HB2 ASN A  28       2.052 -53.694   0.576  1.00 24.43           H  
ATOM    415  HB3 ASN A  28       3.652 -53.659   1.321  1.00 24.43           H  
ATOM    416  O   ASN A  28       5.810 -52.911  -0.037  1.00 24.43           O  
ATOM    417  CG  ASN A  28       2.917 -51.780   0.622  1.00 24.43           C  
ATOM    418  ND2 ASN A  28       3.834 -51.114   1.278  1.00 24.43           N  
ATOM    419 HD21 ASN A  28       4.718 -51.564   1.466  1.00 24.43           H  
ATOM    420 HD22 ASN A  28       3.726 -50.110   1.277  1.00 24.43           H  
ATOM    421  OD1 ASN A  28       1.969 -51.197   0.140  1.00 24.43           O  
ATOM    422  N   GLY A  29       5.645 -53.242  -2.255  1.00 23.53           N  
ATOM    423  H   GLY A  29       5.084 -53.635  -2.996  1.00 23.53           H  
ATOM    424  CA  GLY A  29       6.949 -52.679  -2.608  1.00 23.53           C  
ATOM    425  HA2 GLY A  29       7.727 -53.192  -2.042  1.00 23.53           H  
ATOM    426  HA3 GLY A  29       7.135 -52.826  -3.672  1.00 23.53           H  
ATOM    427  C   GLY A  29       6.997 -51.179  -2.314  1.00 23.53           C  
ATOM    428  O   GLY A  29       6.129 -50.434  -2.750  1.00 23.53           O  
ATOM    429  N   LEU A  30       8.004 -50.752  -1.549  1.00 26.74           N  
ATOM    430  H   LEU A  30       8.667 -51.441  -1.225  1.00 26.74           H  
ATOM    431  CA  LEU A  30       8.025 -49.440  -0.889  1.00 26.74           C  
ATOM    432  HA  LEU A  30       7.074 -49.275  -0.383  1.00 26.74           H  
ATOM    433  C   LEU A  30       8.246 -48.228  -1.797  1.00 26.74           C  
ATOM    434  CB  LEU A  30       9.178 -49.439   0.138  1.00 26.74           C  
ATOM    435  HB2 LEU A  30      10.067 -49.844  -0.344  1.00 26.74           H  
ATOM    436  HB3 LEU A  30       9.409 -48.411   0.414  1.00 26.74           H  
ATOM    437  O   LEU A  30       7.885 -47.134  -1.387  1.00 26.74           O  
ATOM    438  CG  LEU A  30       8.899 -50.213   1.433  1.00 26.74           C  
ATOM    439  HG  LEU A  30       8.468 -51.186   1.197  1.00 26.74           H  
ATOM    440  CD1 LEU A  30      10.213 -50.435   2.183  1.00 26.74           C  
ATOM    441 HD11 LEU A  30      10.671 -49.475   2.424  1.00 26.74           H  
ATOM    442 HD12 LEU A  30      10.022 -50.981   3.106  1.00 26.74           H  
ATOM    443 HD13 LEU A  30      10.900 -51.016   1.567  1.00 26.74           H  
ATOM    444  CD2 LEU A  30       7.948 -49.443   2.351  1.00 26.74           C  
ATOM    445 HD21 LEU A  30       6.986 -49.302   1.859  1.00 26.74           H  
ATOM    446 HD22 LEU A  30       7.789 -50.001   3.274  1.00 26.74           H  
ATOM    447 HD23 LEU A  30       8.365 -48.465   2.590  1.00 26.74           H  
ATOM    448  N   VAL A  31       8.995 -48.386  -2.894  1.00 27.67           N  
ATOM    449  H   VAL A  31       9.118 -49.326  -3.245  1.00 27.67           H  
ATOM    450  CA  VAL A  31      10.029 -47.390  -3.237  1.00 27.67           C  
ATOM    451  HA  VAL A  31      10.721 -47.390  -2.396  1.00 27.67           H  
ATOM    452  C   VAL A  31       9.517 -45.949  -3.333  1.00 27.67           C  
ATOM    453  CB  VAL A  31      10.881 -47.766  -4.465  1.00 27.67           C  
ATOM    454  HB  VAL A  31      11.482 -46.900  -4.741  1.00 27.67           H  
ATOM    455  O   VAL A  31       8.742 -45.587  -4.214  1.00 27.67           O  
ATOM    456  CG1 VAL A  31      11.853 -48.893  -4.091  1.00 27.67           C  
ATOM    457 HG11 VAL A  31      12.483 -48.580  -3.259  1.00 27.67           H  
ATOM    458 HG12 VAL A  31      12.496 -49.115  -4.943  1.00 27.67           H  
ATOM    459 HG13 VAL A  31      11.305 -49.793  -3.815  1.00 27.67           H  
ATOM    460  CG2 VAL A  31      10.073 -48.200  -5.692  1.00 27.67           C  
ATOM    461 HG21 VAL A  31      10.746 -48.390  -6.529  1.00 27.67           H  
ATOM    462 HG22 VAL A  31       9.386 -47.404  -5.979  1.00 27.67           H  
ATOM    463 HG23 VAL A  31       9.499 -49.102  -5.481  1.00 27.67           H  
ATOM    464  N   ASN A  32      10.033 -45.135  -2.409  1.00 28.10           N  
ATOM    465  H   ASN A  32      10.606 -45.559  -1.693  1.00 28.10           H  
ATOM    466  CA  ASN A  32       9.754 -43.715  -2.244  1.00 28.10           C  
ATOM    467  HA  ASN A  32       8.675 -43.559  -2.245  1.00 28.10           H  
ATOM    468  C   ASN A  32      10.370 -42.916  -3.410  1.00 28.10           C  
ATOM    469  CB  ASN A  32      10.336 -43.246  -0.887  1.00 28.10           C  
ATOM    470  HB2 ASN A  32      11.423 -43.215  -0.965  1.00 28.10           H  
ATOM    471  HB3 ASN A  32      10.000 -42.228  -0.694  1.00 28.10           H  
ATOM    472  O   ASN A  32      11.406 -42.276  -3.238  1.00 28.10           O  
ATOM    473  CG  ASN A  32       9.990 -44.091   0.325  1.00 28.10           C  
ATOM    474  ND2 ASN A  32      10.957 -44.363   1.172  1.00 28.10           N  
ATOM    475 HD21 ASN A  32      10.677 -44.862   2.004  1.00 28.10           H  
ATOM    476 HD22 ASN A  32      11.863 -43.932   1.053  1.00 28.10           H  
ATOM    477  OD1 ASN A  32       8.878 -44.528   0.547  1.00 28.10           O  
ATOM    478  N   SER A  33       9.801 -42.987  -4.616  1.00 27.58           N  
ATOM    479  H   SER A  33       9.013 -43.603  -4.753  1.00 27.58           H  
ATOM    480  CA  SER A  33      10.217 -42.083  -5.695  1.00 27.58           C  
ATOM    481  HA  SER A  33      11.286 -42.221  -5.856  1.00 27.58           H  
ATOM    482  C   SER A  33      10.002 -40.634  -5.249  1.00 27.58           C  
ATOM    483  CB  SER A  33       9.503 -42.386  -7.010  1.00 27.58           C  
ATOM    484  HB2 SER A  33       9.740 -41.608  -7.735  1.00 27.58           H  
ATOM    485  HB3 SER A  33       8.424 -42.409  -6.853  1.00 27.58           H  
ATOM    486  O   SER A  33       8.959 -40.297  -4.700  1.00 27.58           O  
ATOM    487  OG  SER A  33       9.950 -43.634  -7.509  1.00 27.58           O  
ATOM    488  HG  SER A  33      10.897 -43.704  -7.362  1.00 27.58           H  
ATOM    489  N   GLU A  34      11.053 -39.830  -5.399  1.00 28.28           N  
ATOM    490  H   GLU A  34      11.829 -40.191  -5.936  1.00 28.28           H  
ATOM    491  CA  GLU A  34      11.446 -38.910  -4.330  1.00 28.28           C  
ATOM    492  HA  GLU A  34      10.922 -39.191  -3.416  1.00 28.28           H  
ATOM    493  C   GLU A  34      11.069 -37.444  -4.588  1.00 28.28           C  
ATOM    494  CB  GLU A  34      12.950 -39.133  -4.072  1.00 28.28           C  
ATOM    495  HB2 GLU A  34      13.496 -38.843  -4.970  1.00 28.28           H  
ATOM    496  HB3 GLU A  34      13.123 -40.198  -3.921  1.00 28.28           H  
ATOM    497  O   GLU A  34       9.991 -36.999  -4.212  1.00 28.28           O  
ATOM    498  CG  GLU A  34      13.517 -38.391  -2.851  1.00 28.28           C  
ATOM    499  HG2 GLU A  34      13.280 -37.329  -2.908  1.00 28.28           H  
ATOM    500  HG3 GLU A  34      13.035 -38.786  -1.957  1.00 28.28           H  
ATOM    501  CD  GLU A  34      15.042 -38.557  -2.747  1.00 28.28           C  
ATOM    502  OE1 GLU A  34      15.713 -38.495  -3.804  1.00 28.28           O  
ATOM    503  OE2 GLU A  34      15.525 -38.747  -1.610  1.00 28.28           O  
ATOM    504  N   VAL A  35      12.000 -36.670  -5.158  1.00 27.63           N  
ATOM    505  H   VAL A  35      12.832 -37.146  -5.478  1.00 27.63           H  
ATOM    506  CA  VAL A  35      12.216 -35.296  -4.681  1.00 27.63           C  
ATOM    507  HA  VAL A  35      12.266 -35.314  -3.592  1.00 27.63           H  
ATOM    508  C   VAL A  35      11.115 -34.325  -5.045  1.00 27.63           C  
ATOM    509  CB  VAL A  35      13.549 -34.718  -5.210  1.00 27.63           C  
ATOM    510  HB  VAL A  35      13.510 -34.681  -6.299  1.00 27.63           H  
ATOM    511  O   VAL A  35      10.850 -33.440  -4.241  1.00 27.63           O  
ATOM    512  CG1 VAL A  35      13.850 -33.300  -4.696  1.00 27.63           C  
ATOM    513 HG11 VAL A  35      13.801 -33.281  -3.607  1.00 27.63           H  
ATOM    514 HG12 VAL A  35      13.136 -32.581  -5.098  1.00 27.63           H  
ATOM    515 HG13 VAL A  35      14.845 -32.987  -5.014  1.00 27.63           H  
ATOM    516  CG2 VAL A  35      14.746 -35.584  -4.815  1.00 27.63           C  
ATOM    517 HG21 VAL A  35      14.814 -35.666  -3.730  1.00 27.63           H  
ATOM    518 HG22 VAL A  35      14.661 -36.582  -5.244  1.00 27.63           H  
ATOM    519 HG23 VAL A  35      15.671 -35.146  -5.189  1.00 27.63           H  
ATOM    520  N   HIS A  36      10.624 -34.383  -6.289  1.00 30.24           N  
ATOM    521  H   HIS A  36      10.773 -35.243  -6.797  1.00 30.24           H  
ATOM    522  CA  HIS A  36      10.435 -33.160  -7.074  1.00 30.24           C  
ATOM    523  HA  HIS A  36      11.250 -32.499  -6.778  1.00 30.24           H  
ATOM    524  C   HIS A  36       9.164 -32.377  -6.717  1.00 30.24           C  
ATOM    525  CB  HIS A  36      10.663 -33.414  -8.576  1.00 30.24           C  
ATOM    526  HB2 HIS A  36      11.325 -34.271  -8.699  1.00 30.24           H  
ATOM    527  HB3 HIS A  36       9.720 -33.654  -9.067  1.00 30.24           H  
ATOM    528  O   HIS A  36       8.221 -32.259  -7.500  1.00 30.24           O  
ATOM    529  CG  HIS A  36      11.318 -32.235  -9.264  1.00 30.24           C  
ATOM    530  CD2 HIS A  36      12.663 -32.033  -9.434  1.00 30.24           C  
ATOM    531  HD2 HIS A  36      13.448 -32.700  -9.110  1.00 30.24           H  
ATOM    532  ND1 HIS A  36      10.683 -31.139  -9.797  1.00 30.24           N  
ATOM    533  HD1 HIS A  36       9.685 -30.986  -9.827  1.00 30.24           H  
ATOM    534  CE1 HIS A  36      11.617 -30.301 -10.277  1.00 30.24           C  
ATOM    535  HE1 HIS A  36      11.408 -29.356 -10.756  1.00 30.24           H  
ATOM    536  NE2 HIS A  36      12.847 -30.808 -10.085  1.00 30.24           N  
ATOM    537  N   ASN A  37       9.219 -31.778  -5.528  1.00 30.89           N  
ATOM    538  H   ASN A  37       9.930 -32.115  -4.895  1.00 30.89           H  
ATOM    539  CA  ASN A  37       8.587 -30.543  -5.133  1.00 30.89           C  
ATOM    540  HA  ASN A  37       7.510 -30.683  -5.039  1.00 30.89           H  
ATOM    541  C   ASN A  37       8.881 -29.503  -6.218  1.00 30.89           C  
ATOM    542  CB  ASN A  37       9.176 -30.083  -3.781  1.00 30.89           C  
ATOM    543  HB2 ASN A  37      10.252 -29.942  -3.890  1.00 30.89           H  
ATOM    544  HB3 ASN A  37       8.748 -29.115  -3.521  1.00 30.89           H  
ATOM    545  O   ASN A  37       9.810 -28.701  -6.118  1.00 30.89           O  
ATOM    546  CG  ASN A  37       8.944 -31.007  -2.600  1.00 30.89           C  
ATOM    547  ND2 ASN A  37       9.720 -30.841  -1.555  1.00 30.89           N  
ATOM    548 HD21 ASN A  37      10.337 -30.042  -1.532  1.00 30.89           H  
ATOM    549 HD22 ASN A  37       9.544 -31.449  -0.769  1.00 30.89           H  
ATOM    550  OD1 ASN A  37       8.070 -31.856  -2.573  1.00 30.89           O  
ATOM    551  N   GLU A  38       8.055 -29.479  -7.258  1.00 30.30           N  
ATOM    552  H   GLU A  38       7.421 -30.255  -7.385  1.00 30.30           H  
ATOM    553  CA  GLU A  38       7.755 -28.213  -7.900  1.00 30.30           C  
ATOM    554  HA  GLU A  38       8.688 -27.679  -8.080  1.00 30.30           H  
ATOM    555  C   GLU A  38       6.963 -27.376  -6.888  1.00 30.30           C  
ATOM    556  CB  GLU A  38       7.072 -28.391  -9.267  1.00 30.30           C  
ATOM    557  HB2 GLU A  38       6.685 -27.424  -9.588  1.00 30.30           H  
ATOM    558  HB3 GLU A  38       6.245 -29.097  -9.189  1.00 30.30           H  
ATOM    559  O   GLU A  38       5.749 -27.210  -6.992  1.00 30.30           O  
ATOM    560  CG  GLU A  38       8.089 -28.879 -10.310  1.00 30.30           C  
ATOM    561  HG2 GLU A  38       8.400 -29.886 -10.033  1.00 30.30           H  
ATOM    562  HG3 GLU A  38       8.969 -28.235 -10.286  1.00 30.30           H  
ATOM    563  CD  GLU A  38       7.520 -28.894 -11.734  1.00 30.30           C  
ATOM    564  OE1 GLU A  38       7.293 -27.792 -12.288  1.00 30.30           O  
ATOM    565  OE2 GLU A  38       7.340 -30.010 -12.267  1.00 30.30           O  
ATOM    566  N   ASP A  39       7.711 -26.769  -5.958  1.00 34.03           N  
ATOM    567  H   ASP A  39       8.663 -27.098  -5.878  1.00 34.03           H  
ATOM    568  CA  ASP A  39       7.408 -25.560  -5.170  1.00 34.03           C  
ATOM    569  HA  ASP A  39       6.521 -25.737  -4.561  1.00 34.03           H  
ATOM    570  C   ASP A  39       7.106 -24.344  -6.088  1.00 34.03           C  
ATOM    571  CB  ASP A  39       8.616 -25.289  -4.234  1.00 34.03           C  
ATOM    572  HB2 ASP A  39       9.532 -25.666  -4.690  1.00 34.03           H  
ATOM    573  HB3 ASP A  39       8.758 -24.217  -4.094  1.00 34.03           H  
ATOM    574  O   ASP A  39       7.327 -23.185  -5.750  1.00 34.03           O  
ATOM    575  CG  ASP A  39       8.440 -25.881  -2.835  1.00 34.03           C  
ATOM    576  OD1 ASP A  39       7.487 -25.440  -2.155  1.00 34.03           O  
ATOM    577  OD2 ASP A  39       9.261 -26.744  -2.450  1.00 34.03           O  
ATOM    578  N   GLY A  40       6.650 -24.597  -7.320  1.00 31.19           N  
ATOM    579  H   GLY A  40       6.354 -25.546  -7.493  1.00 31.19           H  
ATOM    580  CA  GLY A  40       6.819 -23.713  -8.462  1.00 31.19           C  
ATOM    581  HA2 GLY A  40       7.861 -23.401  -8.521  1.00 31.19           H  
ATOM    582  HA3 GLY A  40       6.560 -24.247  -9.376  1.00 31.19           H  
ATOM    583  C   GLY A  40       5.953 -22.476  -8.342  1.00 31.19           C  
ATOM    584  O   GLY A  40       6.454 -21.364  -8.223  1.00 31.19           O  
ATOM    585  N   ARG A  41       4.631 -22.660  -8.350  1.00 29.84           N  
ATOM    586  H   ARG A  41       4.299 -23.614  -8.354  1.00 29.84           H  
ATOM    587  CA  ARG A  41       3.689 -21.572  -8.065  1.00 29.84           C  
ATOM    588  HA  ARG A  41       4.212 -20.622  -8.180  1.00 29.84           H  
ATOM    589  C   ARG A  41       3.301 -21.586  -6.595  1.00 29.84           C  
ATOM    590  CB  ARG A  41       2.510 -21.541  -9.046  1.00 29.84           C  
ATOM    591  HB2 ARG A  41       1.944 -22.469  -8.961  1.00 29.84           H  
ATOM    592  HB3 ARG A  41       1.857 -20.708  -8.784  1.00 29.84           H  
ATOM    593  O   ARG A  41       2.113 -21.548  -6.272  1.00 29.84           O  
ATOM    594  CG  ARG A  41       2.994 -21.356 -10.489  1.00 29.84           C  
ATOM    595  HG2 ARG A  41       3.577 -22.228 -10.784  1.00 29.84           H  
ATOM    596  HG3 ARG A  41       3.621 -20.468 -10.561  1.00 29.84           H  
ATOM    597  CD  ARG A  41       1.797 -21.212 -11.431  1.00 29.84           C  
ATOM    598  HD2 ARG A  41       1.334 -20.238 -11.272  1.00 29.84           H  
ATOM    599  HD3 ARG A  41       1.077 -21.993 -11.187  1.00 29.84           H  
ATOM    600  NE  ARG A  41       2.217 -21.356 -12.835  1.00 29.84           N  
ATOM    601  HE  ARG A  41       3.212 -21.328 -13.006  1.00 29.84           H  
ATOM    602  NH1 ARG A  41       0.134 -21.678 -13.738  1.00 29.84           N  
ATOM    603 HH11 ARG A  41      -0.452 -21.927 -14.522  1.00 29.84           H  
ATOM    604 HH12 ARG A  41      -0.264 -21.509 -12.826  1.00 29.84           H  
ATOM    605  NH2 ARG A  41       1.944 -21.874 -15.032  1.00 29.84           N  
ATOM    606 HH21 ARG A  41       1.350 -22.132 -15.807  1.00 29.84           H  
ATOM    607 HH22 ARG A  41       2.948 -21.899 -15.140  1.00 29.84           H  
ATOM    608  CZ  ARG A  41       1.432 -21.630 -13.859  1.00 29.84           C  
ATOM    609  N   ASN A  42       4.310 -21.526  -5.722  1.00 32.14           N  
ATOM    610  H   ASN A  42       5.250 -21.654  -6.068  1.00 32.14           H  
ATOM    611  CA  ASN A  42       4.179 -20.646  -4.572  1.00 32.14           C  
ATOM    612  HA  ASN A  42       3.327 -20.957  -3.967  1.00 32.14           H  
ATOM    613  C   ASN A  42       3.896 -19.250  -5.147  1.00 32.14           C  
ATOM    614  CB  ASN A  42       5.439 -20.697  -3.687  1.00 32.14           C  
ATOM    615  HB2 ASN A  42       6.306 -20.369  -4.261  1.00 32.14           H  
ATOM    616  HB3 ASN A  42       5.615 -21.721  -3.356  1.00 32.14           H  
ATOM    617  O   ASN A  42       4.791 -18.513  -5.558  1.00 32.14           O  
ATOM    618  CG  ASN A  42       5.309 -19.808  -2.456  1.00 32.14           C  
ATOM    619  ND2 ASN A  42       6.333 -19.716  -1.650  1.00 32.14           N  
ATOM    620 HD21 ASN A  42       7.196 -20.175  -1.907  1.00 32.14           H  
ATOM    621 HD22 ASN A  42       6.361 -18.854  -1.125  1.00 32.14           H  
ATOM    622  OD1 ASN A  42       4.288 -19.182  -2.211  1.00 32.14           O  
ATOM    623  N   GLY A  43       2.609 -18.940  -5.304  1.00 31.77           N  
ATOM    624  H   GLY A  43       1.926 -19.634  -5.035  1.00 31.77           H  
ATOM    625  CA  GLY A  43       2.163 -17.584  -5.540  1.00 31.77           C  
ATOM    626  HA2 GLY A  43       1.101 -17.566  -5.783  1.00 31.77           H  
ATOM    627  HA3 GLY A  43       2.743 -17.114  -6.334  1.00 31.77           H  
ATOM    628  C   GLY A  43       2.395 -16.861  -4.236  1.00 31.77           C  
ATOM    629  O   GLY A  43       1.443 -16.755  -3.464  1.00 31.77           O  
ATOM    630  N   ASP A  44       3.653 -16.463  -4.002  1.00 31.90           N  
ATOM    631  H   ASP A  44       4.367 -16.764  -4.650  1.00 31.90           H  
ATOM    632  CA  ASP A  44       4.110 -15.827  -2.777  1.00 31.90           C  
ATOM    633  HA  ASP A  44       4.130 -16.564  -1.973  1.00 31.90           H  
ATOM    634  C   ASP A  44       3.087 -14.753  -2.436  1.00 31.90           C  
ATOM    635  CB  ASP A  44       5.526 -15.230  -2.931  1.00 31.90           C  
ATOM    636  HB2 ASP A  44       5.679 -14.907  -3.960  1.00 31.90           H  
ATOM    637  HB3 ASP A  44       5.600 -14.346  -2.298  1.00 31.90           H  
ATOM    638  O   ASP A  44       2.975 -13.716  -3.105  1.00 31.90           O  
ATOM    639  CG  ASP A  44       6.648 -16.184  -2.496  1.00 31.90           C  
ATOM    640  OD1 ASP A  44       6.607 -16.637  -1.327  1.00 31.90           O  
ATOM    641  OD2 ASP A  44       7.569 -16.400  -3.311  1.00 31.90           O  
ATOM    642  N   VAL A  45       2.280 -15.052  -1.415  1.00 33.88           N  
ATOM    643  H   VAL A  45       2.375 -15.972  -1.008  1.00 33.88           H  
ATOM    644  CA  VAL A  45       1.446 -14.071  -0.738  1.00 33.88           C  
ATOM    645  HA  VAL A  45       0.764 -13.593  -1.441  1.00 33.88           H  
ATOM    646  C   VAL A  45       2.465 -13.083  -0.232  1.00 33.88           C  
ATOM    647  CB  VAL A  45       0.659 -14.706   0.425  1.00 33.88           C  
ATOM    648  HB  VAL A  45       1.337 -15.260   1.074  1.00 33.88           H  
ATOM    649  O   VAL A  45       3.159 -13.415   0.726  1.00 33.88           O  
ATOM    650  CG1 VAL A  45      -0.059 -13.639   1.263  1.00 33.88           C  
ATOM    651 HG11 VAL A  45      -0.647 -14.122   2.045  1.00 33.88           H  
ATOM    652 HG12 VAL A  45       0.666 -12.983   1.744  1.00 33.88           H  
ATOM    653 HG13 VAL A  45      -0.720 -13.046   0.631  1.00 33.88           H  
ATOM    654  CG2 VAL A  45      -0.391 -15.686  -0.109  1.00 33.88           C  
ATOM    655 HG21 VAL A  45      -0.927 -16.144   0.723  1.00 33.88           H  
ATOM    656 HG22 VAL A  45       0.094 -16.476  -0.682  1.00 33.88           H  
ATOM    657 HG23 VAL A  45      -1.097 -15.165  -0.755  1.00 33.88           H  
ATOM    658  N   SER A  46       2.636 -11.975  -0.969  1.00 33.23           N  
ATOM    659  H   SER A  46       2.062 -11.885  -1.795  1.00 33.23           H  
ATOM    660  CA  SER A  46       3.844 -11.148  -0.924  1.00 33.23           C  
ATOM    661  HA  SER A  46       4.666 -11.676  -1.407  1.00 33.23           H  
ATOM    662  C   SER A  46       4.180 -10.917   0.530  1.00 33.23           C  
ATOM    663  CB  SER A  46       3.620  -9.810  -1.636  1.00 33.23           C  
ATOM    664  HB2 SER A  46       2.857  -9.236  -1.112  1.00 33.23           H  
ATOM    665  HB3 SER A  46       4.551  -9.243  -1.635  1.00 33.23           H  
ATOM    666  O   SER A  46       3.406 -10.249   1.210  1.00 33.23           O  
ATOM    667  OG  SER A  46       3.199 -10.017  -2.973  1.00 33.23           O  
ATOM    668  HG  SER A  46       3.582 -10.840  -3.287  1.00 33.23           H  
ATOM    669  N   GLN A  47       5.222 -11.601   1.017  1.00 31.37           N  
ATOM    670  H   GLN A  47       5.748 -12.161   0.362  1.00 31.37           H  
ATOM    671  CA  GLN A  47       5.375 -11.938   2.432  1.00 31.37           C  
ATOM    672  HA  GLN A  47       4.428 -12.325   2.810  1.00 31.37           H  
ATOM    673  C   GLN A  47       5.717 -10.663   3.185  1.00 31.37           C  
ATOM    674  CB  GLN A  47       6.449 -13.035   2.581  1.00 31.37           C  
ATOM    675  HB2 GLN A  47       6.161 -13.898   1.981  1.00 31.37           H  
ATOM    676  HB3 GLN A  47       7.394 -12.660   2.186  1.00 31.37           H  
ATOM    677  O   GLN A  47       6.894 -10.387   3.399  1.00 31.37           O  
ATOM    678  CG  GLN A  47       6.667 -13.497   4.034  1.00 31.37           C  
ATOM    679  HG2 GLN A  47       6.687 -12.643   4.711  1.00 31.37           H  
ATOM    680  HG3 GLN A  47       5.844 -14.147   4.332  1.00 31.37           H  
ATOM    681  CD  GLN A  47       7.989 -14.241   4.194  1.00 31.37           C  
ATOM    682  NE2 GLN A  47       8.097 -15.457   3.705  1.00 31.37           N  
ATOM    683 HE21 GLN A  47       9.005 -15.891   3.788  1.00 31.37           H  
ATOM    684 HE22 GLN A  47       7.353 -15.866   3.158  1.00 31.37           H  
ATOM    685  OE1 GLN A  47       8.955 -13.736   4.741  1.00 31.37           O  
ATOM    686  N   PHE A  48       4.698  -9.846   3.472  1.00 32.54           N  
ATOM    687  H   PHE A  48       3.795 -10.124   3.115  1.00 32.54           H  
ATOM    688  CA  PHE A  48       4.804  -8.487   3.986  1.00 32.54           C  
ATOM    689  HA  PHE A  48       5.183  -7.835   3.199  1.00 32.54           H  
ATOM    690  C   PHE A  48       5.795  -8.518   5.132  1.00 32.54           C  
ATOM    691  CB  PHE A  48       3.416  -8.008   4.414  1.00 32.54           C  
ATOM    692  HB2 PHE A  48       3.505  -7.009   4.841  1.00 32.54           H  
ATOM    693  HB3 PHE A  48       3.045  -8.666   5.199  1.00 32.54           H  
ATOM    694  O   PHE A  48       5.520  -9.194   6.123  1.00 32.54           O  
ATOM    695  CG  PHE A  48       2.408  -7.969   3.283  1.00 32.54           C  
ATOM    696  CD1 PHE A  48       2.756  -7.393   2.048  1.00 32.54           C  
ATOM    697  HD1 PHE A  48       3.756  -7.015   1.896  1.00 32.54           H  
ATOM    698  CD2 PHE A  48       1.126  -8.520   3.459  1.00 32.54           C  
ATOM    699  HD2 PHE A  48       0.854  -8.974   4.401  1.00 32.54           H  
ATOM    700  CE1 PHE A  48       1.834  -7.366   0.995  1.00 32.54           C  
ATOM    701  HE1 PHE A  48       2.123  -6.999   0.021  1.00 32.54           H  
ATOM    702  CE2 PHE A  48       0.178  -8.433   2.428  1.00 32.54           C  
ATOM    703  HE2 PHE A  48      -0.819  -8.821   2.576  1.00 32.54           H  
ATOM    704  CZ  PHE A  48       0.531  -7.834   1.211  1.00 32.54           C  
ATOM    705  HZ  PHE A  48      -0.211  -7.734   0.432  1.00 32.54           H  
ATOM    706  N   PRO A  49       7.013  -7.996   4.904  1.00 32.36           N  
ATOM    707  CA  PRO A  49       8.182  -8.621   5.468  1.00 32.36           C  
ATOM    708  HA  PRO A  49       8.099  -9.708   5.467  1.00 32.36           H  
ATOM    709  C   PRO A  49       8.275  -8.146   6.907  1.00 32.36           C  
ATOM    710  CB  PRO A  49       9.325  -8.185   4.535  1.00 32.36           C  
ATOM    711  HB2 PRO A  49       9.377  -8.879   3.696  1.00 32.36           H  
ATOM    712  HB3 PRO A  49      10.293  -8.143   5.034  1.00 32.36           H  
ATOM    713  O   PRO A  49       7.371  -7.491   7.440  1.00 32.36           O  
ATOM    714  CG  PRO A  49       8.902  -6.809   4.016  1.00 32.36           C  
ATOM    715  HG2 PRO A  49       9.403  -6.016   4.571  1.00 32.36           H  
ATOM    716  HG3 PRO A  49       9.133  -6.705   2.956  1.00 32.36           H  
ATOM    717  CD  PRO A  49       7.393  -6.741   4.276  1.00 32.36           C  
ATOM    718  HD2 PRO A  49       6.855  -6.588   3.341  1.00 32.36           H  
ATOM    719  HD3 PRO A  49       7.178  -5.917   4.957  1.00 32.36           H  
ATOM    720  N   TYR A  50       9.434  -8.352   7.515  1.00 29.48           N  
ATOM    721  H   TYR A  50      10.149  -8.887   7.043  1.00 29.48           H  
ATOM    722  CA  TYR A  50       9.841  -7.378   8.511  1.00 29.48           C  
ATOM    723  HA  TYR A  50       9.200  -7.485   9.386  1.00 29.48           H  
ATOM    724  C   TYR A  50       9.635  -5.987   7.938  1.00 29.48           C  
ATOM    725  CB  TYR A  50      11.286  -7.612   8.927  1.00 29.48           C  
ATOM    726  HB2 TYR A  50      11.707  -6.690   9.328  1.00 29.48           H  
ATOM    727  HB3 TYR A  50      11.892  -7.925   8.077  1.00 29.48           H  
ATOM    728  O   TYR A  50      10.191  -5.659   6.890  1.00 29.48           O  
ATOM    729  CG  TYR A  50      11.285  -8.659  10.004  1.00 29.48           C  
ATOM    730  CD1 TYR A  50      11.121  -8.254  11.341  1.00 29.48           C  
ATOM    731  HD1 TYR A  50      11.110  -7.203  11.592  1.00 29.48           H  
ATOM    732  CD2 TYR A  50      11.263 -10.023   9.660  1.00 29.48           C  
ATOM    733  HD2 TYR A  50      11.358 -10.331   8.629  1.00 29.48           H  
ATOM    734  CE1 TYR A  50      10.943  -9.218  12.347  1.00 29.48           C  
ATOM    735  HE1 TYR A  50      10.814  -8.913  13.375  1.00 29.48           H  
ATOM    736  CE2 TYR A  50      11.083 -10.990  10.664  1.00 29.48           C  
ATOM    737  HE2 TYR A  50      11.055 -12.041  10.418  1.00 29.48           H  
ATOM    738  OH  TYR A  50      10.744 -11.524  12.972  1.00 29.48           O  
ATOM    739  HH  TYR A  50      10.640 -11.130  13.841  1.00 29.48           H  
ATOM    740  CZ  TYR A  50      10.922 -10.588  12.005  1.00 29.48           C  
ATOM    741  N   VAL A  51       8.756  -5.228   8.594  1.00 38.74           N  
ATOM    742  H   VAL A  51       8.259  -5.636   9.373  1.00 38.74           H  
ATOM    743  CA  VAL A  51       8.394  -3.891   8.162  1.00 38.74           C  
ATOM    744  HA  VAL A  51       8.182  -3.953   7.095  1.00 38.74           H  
ATOM    745  C   VAL A  51       9.633  -3.039   8.371  1.00 38.74           C  
ATOM    746  CB  VAL A  51       7.124  -3.395   8.880  1.00 38.74           C  
ATOM    747  HB  VAL A  51       7.179  -3.649   9.938  1.00 38.74           H  
ATOM    748  O   VAL A  51       9.869  -2.524   9.464  1.00 38.74           O  
ATOM    749  CG1 VAL A  51       6.911  -1.889   8.757  1.00 38.74           C  
ATOM    750 HG11 VAL A  51       5.938  -1.619   9.168  1.00 38.74           H  
ATOM    751 HG12 VAL A  51       7.676  -1.368   9.332  1.00 38.74           H  
ATOM    752 HG13 VAL A  51       6.962  -1.587   7.711  1.00 38.74           H  
ATOM    753  CG2 VAL A  51       5.888  -4.069   8.268  1.00 38.74           C  
ATOM    754 HG21 VAL A  51       5.986  -5.153   8.330  1.00 38.74           H  
ATOM    755 HG22 VAL A  51       5.778  -3.783   7.222  1.00 38.74           H  
ATOM    756 HG23 VAL A  51       4.994  -3.773   8.818  1.00 38.74           H  
ATOM    757  N   GLU A  52      10.505  -3.008   7.362  1.00 38.39           N  
ATOM    758  H   GLU A  52      10.320  -3.570   6.544  1.00 38.39           H  
ATOM    759  CA  GLU A  52      11.828  -2.460   7.562  1.00 38.39           C  
ATOM    760  HA  GLU A  52      12.192  -2.886   8.497  1.00 38.39           H  
ATOM    761  C   GLU A  52      11.665  -0.963   7.756  1.00 38.39           C  
ATOM    762  CB  GLU A  52      12.867  -2.847   6.499  1.00 38.39           C  
ATOM    763  HB2 GLU A  52      12.845  -3.926   6.347  1.00 38.39           H  
ATOM    764  HB3 GLU A  52      12.648  -2.344   5.557  1.00 38.39           H  
ATOM    765  O   GLU A  52      11.080  -0.228   6.952  1.00 38.39           O  
ATOM    766  CG  GLU A  52      14.255  -2.436   7.031  1.00 38.39           C  
ATOM    767  HG2 GLU A  52      14.279  -1.357   7.179  1.00 38.39           H  
ATOM    768  HG3 GLU A  52      14.406  -2.896   8.008  1.00 38.39           H  
ATOM    769  CD  GLU A  52      15.405  -2.826   6.100  1.00 38.39           C  
ATOM    770  OE1 GLU A  52      16.210  -3.689   6.511  1.00 38.39           O  
ATOM    771  OE2 GLU A  52      15.491  -2.204   5.017  1.00 38.39           O  
ATOM    772  N   PHE A  53      12.158  -0.530   8.902  1.00 39.96           N  
ATOM    773  H   PHE A  53      12.553  -1.225   9.520  1.00 39.96           H  
ATOM    774  CA  PHE A  53      12.110   0.830   9.382  1.00 39.96           C  
ATOM    775  HA  PHE A  53      11.125   1.247   9.170  1.00 39.96           H  
ATOM    776  C   PHE A  53      13.116   1.690   8.607  1.00 39.96           C  
ATOM    777  CB  PHE A  53      12.311   0.736  10.897  1.00 39.96           C  
ATOM    778  HB2 PHE A  53      13.157   0.078  11.098  1.00 39.96           H  
ATOM    779  HB3 PHE A  53      12.613   1.711  11.282  1.00 39.96           H  
ATOM    780  O   PHE A  53      14.101   2.195   9.146  1.00 39.96           O  
ATOM    781  CG  PHE A  53      11.086   0.229  11.657  1.00 39.96           C  
ATOM    782  CD1 PHE A  53       9.811   0.797  11.446  1.00 39.96           C  
ATOM    783  HD1 PHE A  53       9.680   1.588  10.722  1.00 39.96           H  
ATOM    784  CD2 PHE A  53      11.216  -0.833  12.573  1.00 39.96           C  
ATOM    785  HD2 PHE A  53      12.176  -1.304  12.724  1.00 39.96           H  
ATOM    786  CE1 PHE A  53       8.695   0.337  12.170  1.00 39.96           C  
ATOM    787  HE1 PHE A  53       7.714   0.756  11.997  1.00 39.96           H  
ATOM    788  CE2 PHE A  53      10.097  -1.300  13.287  1.00 39.96           C  
ATOM    789  HE2 PHE A  53      10.202  -2.128  13.973  1.00 39.96           H  
ATOM    790  CZ  PHE A  53       8.838  -0.710  13.093  1.00 39.96           C  
ATOM    791  HZ  PHE A  53       7.975  -1.081  13.625  1.00 39.96           H  
ATOM    792  N   THR A  54      12.864   1.822   7.304  1.00 43.68           N  
ATOM    793  H   THR A  54      12.049   1.333   6.960  1.00 43.68           H  
ATOM    794  CA  THR A  54      13.689   2.522   6.322  1.00 43.68           C  
ATOM    795  HA  THR A  54      14.732   2.282   6.527  1.00 43.68           H  
ATOM    796  C   THR A  54      13.529   4.031   6.504  1.00 43.68           C  
ATOM    797  CB  THR A  54      13.406   2.050   4.883  1.00 43.68           C  
ATOM    798  HB  THR A  54      13.943   2.700   4.193  1.00 43.68           H  
ATOM    799  O   THR A  54      12.774   4.715   5.809  1.00 43.68           O  
ATOM    800  CG2 THR A  54      13.868   0.619   4.639  1.00 43.68           C  
ATOM    801 HG21 THR A  54      13.335  -0.075   5.289  1.00 43.68           H  
ATOM    802 HG22 THR A  54      14.936   0.530   4.838  1.00 43.68           H  
ATOM    803 HG23 THR A  54      13.689   0.338   3.601  1.00 43.68           H  
ATOM    804  OG1 THR A  54      12.034   2.071   4.570  1.00 43.68           O  
ATOM    805  HG1 THR A  54      11.670   1.252   4.913  1.00 43.68           H  
ATOM    806  N   GLY A  55      14.263   4.550   7.486  1.00 46.58           N  
ATOM    807  H   GLY A  55      14.715   3.885   8.096  1.00 46.58           H  
ATOM    808  CA  GLY A  55      14.239   5.946   7.907  1.00 46.58           C  
ATOM    809  HA2 GLY A  55      15.267   6.300   7.984  1.00 46.58           H  
ATOM    810  HA3 GLY A  55      13.730   6.561   7.165  1.00 46.58           H  
ATOM    811  C   GLY A  55      13.549   6.154   9.257  1.00 46.58           C  
ATOM    812  O   GLY A  55      12.794   5.313   9.758  1.00 46.58           O  
ATOM    813  N   ARG A  56      13.818   7.317   9.862  1.00 55.95           N  
ATOM    814  H   ARG A  56      14.396   7.990   9.381  1.00 55.95           H  
ATOM    815  CA  ARG A  56      13.256   7.688  11.170  1.00 55.95           C  
ATOM    816  HA  ARG A  56      13.492   6.915  11.901  1.00 55.95           H  
ATOM    817  C   ARG A  56      11.736   7.766  11.153  1.00 55.95           C  
ATOM    818  CB  ARG A  56      13.832   9.025  11.655  1.00 55.95           C  
ATOM    819  HB2 ARG A  56      13.777   9.769  10.861  1.00 55.95           H  
ATOM    820  HB3 ARG A  56      13.228   9.379  12.491  1.00 55.95           H  
ATOM    821  O   ARG A  56      11.130   7.367  12.135  1.00 55.95           O  
ATOM    822  CG  ARG A  56      15.279   8.868  12.134  1.00 55.95           C  
ATOM    823  HG2 ARG A  56      15.329   8.060  12.863  1.00 55.95           H  
ATOM    824  HG3 ARG A  56      15.924   8.626  11.289  1.00 55.95           H  
ATOM    825  CD  ARG A  56      15.760  10.163  12.793  1.00 55.95           C  
ATOM    826  HD2 ARG A  56      15.075  10.420  13.601  1.00 55.95           H  
ATOM    827  HD3 ARG A  56      15.718  10.966  12.057  1.00 55.95           H  
ATOM    828  NE  ARG A  56      17.118   9.998  13.351  1.00 55.95           N  
ATOM    829  HE  ARG A  56      17.216   9.296  14.070  1.00 55.95           H  
ATOM    830  NH1 ARG A  56      18.204  11.627  12.140  1.00 55.95           N  
ATOM    831 HH11 ARG A  56      17.331  11.871  11.695  1.00 55.95           H  
ATOM    832 HH12 ARG A  56      19.046  12.136  11.911  1.00 55.95           H  
ATOM    833  NH2 ARG A  56      19.343  10.401  13.612  1.00 55.95           N  
ATOM    834 HH21 ARG A  56      19.394   9.676  14.314  1.00 55.95           H  
ATOM    835 HH22 ARG A  56      20.173  10.920  13.366  1.00 55.95           H  
ATOM    836  CZ  ARG A  56      18.208  10.675  13.031  1.00 55.95           C  
ATOM    837  N   ASP A  57      11.138   8.154  10.030  1.00 60.32           N  
ATOM    838  H   ASP A  57      11.739   8.554   9.324  1.00 60.32           H  
ATOM    839  CA  ASP A  57       9.734   8.582   9.984  1.00 60.32           C  
ATOM    840  HA  ASP A  57       9.300   8.486  10.979  1.00 60.32           H  
ATOM    841  C   ASP A  57       8.857   7.736   9.045  1.00 60.32           C  
ATOM    842  CB  ASP A  57       9.697  10.081   9.644  1.00 60.32           C  
ATOM    843  HB2 ASP A  57       8.697  10.474   9.830  1.00 60.32           H  
ATOM    844  HB3 ASP A  57       9.931  10.214   8.588  1.00 60.32           H  
ATOM    845  O   ASP A  57       7.699   8.075   8.818  1.00 60.32           O  
ATOM    846  CG  ASP A  57      10.715  10.848  10.495  1.00 60.32           C  
ATOM    847  OD1 ASP A  57      10.556  10.845  11.734  1.00 60.32           O  
ATOM    848  OD2 ASP A  57      11.742  11.274   9.920  1.00 60.32           O  
ATOM    849  N   SER A  58       9.365   6.616   8.508  1.00 64.95           N  
ATOM    850  H   SER A  58      10.301   6.334   8.764  1.00 64.95           H  
ATOM    851  CA  SER A  58       8.578   5.714   7.653  1.00 64.95           C  
ATOM    852  HA  SER A  58       7.524   5.920   7.839  1.00 64.95           H  
ATOM    853  C   SER A  58       8.763   4.232   7.983  1.00 64.95           C  
ATOM    854  CB  SER A  58       8.805   6.016   6.163  1.00 64.95           C  
ATOM    855  HB2 SER A  58       7.899   5.746   5.620  1.00 64.95           H  
ATOM    856  HB3 SER A  58       8.964   7.086   6.029  1.00 64.95           H  
ATOM    857  O   SER A  58       9.787   3.813   8.529  1.00 64.95           O  
ATOM    858  OG  SER A  58       9.884   5.297   5.591  1.00 64.95           O  
ATOM    859  HG  SER A  58      10.669   5.364   6.140  1.00 64.95           H  
ATOM    860  N   VAL A  59       7.740   3.454   7.645  1.00 68.54           N  
ATOM    861  H   VAL A  59       6.936   3.902   7.230  1.00 68.54           H  
ATOM    862  CA  VAL A  59       7.645   1.999   7.795  1.00 68.54           C  
ATOM    863  HA  VAL A  59       8.599   1.607   8.147  1.00 68.54           H  
ATOM    864  C   VAL A  59       7.368   1.411   6.408  1.00 68.54           C  
ATOM    865  CB  VAL A  59       6.559   1.632   8.844  1.00 68.54           C  
ATOM    866  HB  VAL A  59       6.759   0.614   9.178  1.00 68.54           H  
ATOM    867  O   VAL A  59       6.611   2.016   5.646  1.00 68.54           O  
ATOM    868  CG1 VAL A  59       6.632   2.521  10.089  1.00 68.54           C  
ATOM    869 HG11 VAL A  59       6.024   2.087  10.883  1.00 68.54           H  
ATOM    870 HG12 VAL A  59       7.663   2.609  10.431  1.00 68.54           H  
ATOM    871 HG13 VAL A  59       6.237   3.511   9.862  1.00 68.54           H  
ATOM    872  CG2 VAL A  59       5.104   1.691   8.361  1.00 68.54           C  
ATOM    873 HG21 VAL A  59       4.948   1.004   7.530  1.00 68.54           H  
ATOM    874 HG22 VAL A  59       4.443   1.394   9.174  1.00 68.54           H  
ATOM    875 HG23 VAL A  59       4.858   2.710   8.063  1.00 68.54           H  
ATOM    876  N   THR A  60       7.948   0.275   6.002  1.00 70.79           N  
ATOM    877  H   THR A  60       8.621  -0.204   6.583  1.00 70.79           H  
ATOM    878  CA  THR A  60       7.561  -0.311   4.699  1.00 70.79           C  
ATOM    879  HA  THR A  60       7.737   0.437   3.926  1.00 70.79           H  
ATOM    880  C   THR A  60       6.080  -0.683   4.680  1.00 70.79           C  
ATOM    881  CB  THR A  60       8.331  -1.566   4.291  1.00 70.79           C  
ATOM    882  HB  THR A  60       7.866  -1.978   3.395  1.00 70.79           H  
ATOM    883  O   THR A  60       5.533  -1.195   5.652  1.00 70.79           O  
ATOM    884  CG2 THR A  60       9.798  -1.321   3.966  1.00 70.79           C  
ATOM    885 HG21 THR A  60       9.877  -0.716   3.062  1.00 70.79           H  
ATOM    886 HG22 THR A  60      10.288  -0.797   4.787  1.00 70.79           H  
ATOM    887 HG23 THR A  60      10.301  -2.274   3.802  1.00 70.79           H  
ATOM    888  OG1 THR A  60       8.220  -2.518   5.304  1.00 70.79           O  
ATOM    889  HG1 THR A  60       7.327  -2.481   5.656  1.00 70.79           H  
ATOM    890  N   CYS A  61       5.435  -0.499   3.538  1.00 68.26           N  
ATOM    891  H   CYS A  61       5.959  -0.134   2.755  1.00 68.26           H  
ATOM    892  CA  CYS A  61       4.038  -0.831   3.344  1.00 68.26           C  
ATOM    893  HA  CYS A  61       3.468  -0.329   4.126  1.00 68.26           H  
ATOM    894  C   CYS A  61       3.790  -2.351   3.425  1.00 68.26           C  
ATOM    895  CB  CYS A  61       3.610  -0.247   2.003  1.00 68.26           C  
ATOM    896  HB2 CYS A  61       4.276  -0.623   1.226  1.00 68.26           H  
ATOM    897  HB3 CYS A  61       3.682   0.840   2.041  1.00 68.26           H  
ATOM    898  O   CYS A  61       4.276  -3.081   2.551  1.00 68.26           O  
ATOM    899  SG  CYS A  61       1.909  -0.761   1.651  1.00 68.26           S  
ATOM    900  HG  CYS A  61       1.326  -0.175   2.701  1.00 68.26           H  
ATOM    901  N   PRO A  62       2.951  -2.825   4.369  1.00 67.61           N  
ATOM    902  CA  PRO A  62       2.581  -4.228   4.515  1.00 67.61           C  
ATOM    903  HA  PRO A  62       3.433  -4.862   4.270  1.00 67.61           H  
ATOM    904  C   PRO A  62       1.411  -4.619   3.591  1.00 67.61           C  
ATOM    905  CB  PRO A  62       2.249  -4.381   6.002  1.00 67.61           C  
ATOM    906  HB2 PRO A  62       3.170  -4.408   6.586  1.00 67.61           H  
ATOM    907  HB3 PRO A  62       1.639  -5.257   6.220  1.00 67.61           H  
ATOM    908  O   PRO A  62       0.677  -5.549   3.880  1.00 67.61           O  
ATOM    909  CG  PRO A  62       1.506  -3.080   6.272  1.00 67.61           C  
ATOM    910  HG2 PRO A  62       0.484  -3.176   5.903  1.00 67.61           H  
ATOM    911  HG3 PRO A  62       1.517  -2.814   7.329  1.00 67.61           H  
ATOM    912  CD  PRO A  62       2.275  -2.070   5.419  1.00 67.61           C  
ATOM    913  HD2 PRO A  62       3.006  -1.556   6.042  1.00 67.61           H  
ATOM    914  HD3 PRO A  62       1.564  -1.370   4.981  1.00 67.61           H  
ATOM    915  N   THR A  63       1.205  -3.887   2.491  1.00 64.74           N  
ATOM    916  H   THR A  63       1.764  -3.054   2.379  1.00 64.74           H  
ATOM    917  CA  THR A  63       0.277  -4.257   1.405  1.00 64.74           C  
ATOM    918  HA  THR A  63      -0.248  -5.175   1.671  1.00 64.74           H  
ATOM    919  C   THR A  63       1.019  -4.533   0.096  1.00 64.74           C  
ATOM    920  CB  THR A  63      -0.772  -3.165   1.182  1.00 64.74           C  
ATOM    921  HB  THR A  63      -0.253  -2.254   0.884  1.00 64.74           H  
ATOM    922  O   THR A  63       0.491  -5.204  -0.779  1.00 64.74           O  
ATOM    923  CG2 THR A  63      -1.786  -3.490   0.090  1.00 64.74           C  
ATOM    924 HG21 THR A  63      -2.672  -2.860   0.173  1.00 64.74           H  
ATOM    925 HG22 THR A  63      -2.082  -4.537   0.140  1.00 64.74           H  
ATOM    926 HG23 THR A  63      -1.333  -3.271  -0.877  1.00 64.74           H  
ATOM    927  OG1 THR A  63      -1.486  -2.869   2.361  1.00 64.74           O  
ATOM    928  HG1 THR A  63      -2.175  -3.530   2.455  1.00 64.74           H  
ATOM    929  N   CYS A  64       2.262  -4.068  -0.052  1.00 69.18           N  
ATOM    930  H   CYS A  64       2.664  -3.516   0.693  1.00 69.18           H  
ATOM    931  CA  CYS A  64       3.103  -4.358  -1.221  1.00 69.18           C  
ATOM    932  HA  CYS A  64       2.660  -5.164  -1.806  1.00 69.18           H  
ATOM    933  C   CYS A  64       4.508  -4.827  -0.861  1.00 69.18           C  
ATOM    934  CB  CYS A  64       3.169  -3.122  -2.104  1.00 69.18           C  
ATOM    935  HB2 CYS A  64       2.145  -2.868  -2.378  1.00 69.18           H  
ATOM    936  HB3 CYS A  64       3.732  -3.354  -3.009  1.00 69.18           H  
ATOM    937  O   CYS A  64       5.394  -4.796  -1.707  1.00 69.18           O  
ATOM    938  SG  CYS A  64       4.004  -1.779  -1.219  1.00 69.18           S  
ATOM    939  HG  CYS A  64       5.148  -2.450  -1.057  1.00 69.18           H  
ATOM    940  N   GLN A  65       4.748  -5.171   0.401  1.00 72.30           N  
ATOM    941  H   GLN A  65       3.982  -5.151   1.059  1.00 72.30           H  
ATOM    942  CA  GLN A  65       6.033  -5.682   0.867  1.00 72.30           C  
ATOM    943  HA  GLN A  65       5.931  -5.725   1.951  1.00 72.30           H  
ATOM    944  C   GLN A  65       7.213  -4.731   0.566  1.00 72.30           C  
ATOM    945  CB  GLN A  65       6.209  -7.114   0.311  1.00 72.30           C  
ATOM    946  HB2 GLN A  65       5.260  -7.647   0.369  1.00 72.30           H  
ATOM    947  HB3 GLN A  65       6.474  -7.041  -0.744  1.00 72.30           H  
ATOM    948  O   GLN A  65       8.275  -5.151   0.126  1.00 72.30           O  
ATOM    949  CG  GLN A  65       7.263  -7.982   1.014  1.00 72.30           C  
ATOM    950  HG2 GLN A  65       6.946  -8.193   2.036  1.00 72.30           H  
ATOM    951  HG3 GLN A  65       8.225  -7.470   1.037  1.00 72.30           H  
ATOM    952  CD  GLN A  65       7.481  -9.324   0.334  1.00 72.30           C  
ATOM    953  NE2 GLN A  65       8.214 -10.222   0.945  1.00 72.30           N  
ATOM    954 HE21 GLN A  65       8.351 -11.097   0.460  1.00 72.30           H  
ATOM    955 HE22 GLN A  65       8.372 -10.145   1.940  1.00 72.30           H  
ATOM    956  OE1 GLN A  65       6.992  -9.597  -0.748  1.00 72.30           O  
ATOM    957  N   GLY A  66       7.013  -3.414   0.690  1.00 71.16           N  
ATOM    958  H   GLY A  66       6.153  -3.097   1.114  1.00 71.16           H  
ATOM    959  CA  GLY A  66       8.038  -2.437   0.289  1.00 71.16           C  
ATOM    960  HA2 GLY A  66       9.009  -2.798   0.627  1.00 71.16           H  
ATOM    961  HA3 GLY A  66       7.863  -1.491   0.802  1.00 71.16           H  
ATOM    962  C   GLY A  66       8.161  -2.167  -1.222  1.00 71.16           C  
ATOM    963  O   GLY A  66       8.694  -1.133  -1.602  1.00 71.16           O  
ATOM    964  N   THR A  67       7.617  -3.014  -2.102  1.00 70.13           N  
ATOM    965  H   THR A  67       7.205  -3.865  -1.748  1.00 70.13           H  
ATOM    966  CA  THR A  67       7.829  -2.919  -3.567  1.00 70.13           C  
ATOM    967  HA  THR A  67       8.895  -2.777  -3.746  1.00 70.13           H  
ATOM    968  C   THR A  67       7.105  -1.756  -4.262  1.00 70.13           C  
ATOM    969  CB  THR A  67       7.401  -4.210  -4.285  1.00 70.13           C  
ATOM    970  HB  THR A  67       7.724  -4.143  -5.324  1.00 70.13           H  
ATOM    971  O   THR A  67       7.302  -1.526  -5.455  1.00 70.13           O  
ATOM    972  CG2 THR A  67       7.978  -5.497  -3.697  1.00 70.13           C  
ATOM    973 HG21 THR A  67       9.067  -5.453  -3.720  1.00 70.13           H  
ATOM    974 HG22 THR A  67       7.649  -6.349  -4.292  1.00 70.13           H  
ATOM    975 HG23 THR A  67       7.656  -5.647  -2.667  1.00 70.13           H  
ATOM    976  OG1 THR A  67       6.000  -4.305  -4.276  1.00 70.13           O  
ATOM    977  HG1 THR A  67       5.749  -4.738  -3.457  1.00 70.13           H  
ATOM    978  N   GLY A  68       6.186  -1.084  -3.562  1.00 69.31           N  
ATOM    979  H   GLY A  68       6.103  -1.315  -2.582  1.00 69.31           H  
ATOM    980  CA  GLY A  68       5.256  -0.100  -4.126  1.00 69.31           C  
ATOM    981  HA2 GLY A  68       4.736   0.414  -3.318  1.00 69.31           H  
ATOM    982  HA3 GLY A  68       5.835   0.633  -4.688  1.00 69.31           H  
ATOM    983  C   GLY A  68       4.203  -0.687  -5.074  1.00 69.31           C  
ATOM    984  O   GLY A  68       3.280   0.015  -5.482  1.00 69.31           O  
ATOM    985  N   ARG A  69       4.288  -1.971  -5.432  1.00 68.91           N  
ATOM    986  H   ARG A  69       5.019  -2.540  -5.029  1.00 68.91           H  
ATOM    987  CA  ARG A  69       3.472  -2.583  -6.484  1.00 68.91           C  
ATOM    988  HA  ARG A  69       2.658  -1.909  -6.750  1.00 68.91           H  
ATOM    989  C   ARG A  69       2.800  -3.860  -6.011  1.00 68.91           C  
ATOM    990  CB  ARG A  69       4.319  -2.804  -7.747  1.00 68.91           C  
ATOM    991  HB2 ARG A  69       3.702  -3.287  -8.505  1.00 68.91           H  
ATOM    992  HB3 ARG A  69       5.161  -3.454  -7.511  1.00 68.91           H  
ATOM    993  O   ARG A  69       3.164  -4.462  -5.012  1.00 68.91           O  
ATOM    994  CG  ARG A  69       4.826  -1.465  -8.307  1.00 68.91           C  
ATOM    995  HG2 ARG A  69       5.576  -1.045  -7.637  1.00 68.91           H  
ATOM    996  HG3 ARG A  69       3.990  -0.767  -8.362  1.00 68.91           H  
ATOM    997  CD  ARG A  69       5.431  -1.578  -9.708  1.00 68.91           C  
ATOM    998  HD2 ARG A  69       5.701  -0.567 -10.012  1.00 68.91           H  
ATOM    999  HD3 ARG A  69       4.677  -1.957 -10.398  1.00 68.91           H  
ATOM   1000  NE  ARG A  69       6.620  -2.451  -9.742  1.00 68.91           N  
ATOM   1001  HE  ARG A  69       6.575  -3.286  -9.174  1.00 68.91           H  
ATOM   1002  NH1 ARG A  69       7.937  -1.211 -11.173  1.00 68.91           N  
ATOM   1003 HH11 ARG A  69       8.816  -1.072 -11.652  1.00 68.91           H  
ATOM   1004 HH12 ARG A  69       7.228  -0.493 -11.202  1.00 68.91           H  
ATOM   1005  NH2 ARG A  69       8.697  -3.138 -10.368  1.00 68.91           N  
ATOM   1006 HH21 ARG A  69       9.564  -2.981 -10.862  1.00 68.91           H  
ATOM   1007 HH22 ARG A  69       8.594  -3.960  -9.790  1.00 68.91           H  
ATOM   1008  CZ  ARG A  69       7.736  -2.261 -10.427  1.00 68.91           C  
ATOM   1009  N   ILE A  70       1.768  -4.233  -6.742  1.00 67.14           N  
ATOM   1010  H   ILE A  70       1.496  -3.643  -7.515  1.00 67.14           H  
ATOM   1011  CA  ILE A  70       0.932  -5.388  -6.472  1.00 67.14           C  
ATOM   1012  HA  ILE A  70       1.425  -6.023  -5.737  1.00 67.14           H  
ATOM   1013  C   ILE A  70       0.794  -6.186  -7.770  1.00 67.14           C  
ATOM   1014  CB  ILE A  70      -0.400  -4.884  -5.869  1.00 67.14           C  
ATOM   1015  HB  ILE A  70      -0.616  -3.889  -6.258  1.00 67.14           H  
ATOM   1016  O   ILE A  70       0.491  -5.578  -8.801  1.00 67.14           O  
ATOM   1017  CG1 ILE A  70      -0.141  -4.737  -4.347  1.00 67.14           C  
ATOM   1018 HG12 ILE A  70       0.299  -5.655  -3.958  1.00 67.14           H  
ATOM   1019 HG13 ILE A  70       0.595  -3.949  -4.187  1.00 67.14           H  
ATOM   1020  CG2 ILE A  70      -1.582  -5.773  -6.303  1.00 67.14           C  
ATOM   1021 HG21 ILE A  70      -1.800  -5.616  -7.360  1.00 67.14           H  
ATOM   1022 HG22 ILE A  70      -1.323  -6.827  -6.203  1.00 67.14           H  
ATOM   1023 HG23 ILE A  70      -2.500  -5.549  -5.760  1.00 67.14           H  
ATOM   1024  CD1 ILE A  70      -1.350  -4.406  -3.482  1.00 67.14           C  
ATOM   1025 HD11 ILE A  70      -1.108  -4.645  -2.447  1.00 67.14           H  
ATOM   1026 HD12 ILE A  70      -2.201  -5.035  -3.745  1.00 67.14           H  
ATOM   1027 HD13 ILE A  70      -1.597  -3.347  -3.553  1.00 67.14           H  
ATOM   1028  N   PRO A  71       1.005  -7.514  -7.762  1.00 64.04           N  
ATOM   1029  CA  PRO A  71       0.704  -8.353  -8.917  1.00 64.04           C  
ATOM   1030  HA  PRO A  71       1.315  -8.023  -9.758  1.00 64.04           H  
ATOM   1031  C   PRO A  71      -0.783  -8.262  -9.289  1.00 64.04           C  
ATOM   1032  CB  PRO A  71       1.127  -9.775  -8.527  1.00 64.04           C  
ATOM   1033  HB2 PRO A  71       0.276 -10.327  -8.127  1.00 64.04           H  
ATOM   1034  HB3 PRO A  71       1.558 -10.313  -9.371  1.00 64.04           H  
ATOM   1035  O   PRO A  71      -1.665  -8.338  -8.427  1.00 64.04           O  
ATOM   1036  CG  PRO A  71       2.154  -9.550  -7.417  1.00 64.04           C  
ATOM   1037  HG2 PRO A  71       3.124  -9.317  -7.857  1.00 64.04           H  
ATOM   1038  HG3 PRO A  71       2.236 -10.405  -6.745  1.00 64.04           H  
ATOM   1039  CD  PRO A  71       1.604  -8.320  -6.705  1.00 64.04           C  
ATOM   1040  HD2 PRO A  71       0.837  -8.617  -5.990  1.00 64.04           H  
ATOM   1041  HD3 PRO A  71       2.418  -7.801  -6.199  1.00 64.04           H  
ATOM   1042  N   ARG A  72      -1.086  -8.098 -10.582  1.00 57.37           N  
ATOM   1043  H   ARG A  72      -0.323  -8.111 -11.244  1.00 57.37           H  
ATOM   1044  CA  ARG A  72      -2.469  -8.129 -11.087  1.00 57.37           C  
ATOM   1045  HA  ARG A  72      -3.062  -7.401 -10.532  1.00 57.37           H  
ATOM   1046  C   ARG A  72      -3.094  -9.495 -10.813  1.00 57.37           C  
ATOM   1047  CB  ARG A  72      -2.527  -7.787 -12.582  1.00 57.37           C  
ATOM   1048  HB2 ARG A  72      -3.526  -8.011 -12.957  1.00 57.37           H  
ATOM   1049  HB3 ARG A  72      -1.807  -8.399 -13.127  1.00 57.37           H  
ATOM   1050  O   ARG A  72      -2.405 -10.511 -10.800  1.00 57.37           O  
ATOM   1051  CG  ARG A  72      -2.242  -6.301 -12.822  1.00 57.37           C  
ATOM   1052  HG2 ARG A  72      -1.225  -6.081 -12.499  1.00 57.37           H  
ATOM   1053  HG3 ARG A  72      -2.938  -5.710 -12.228  1.00 57.37           H  
ATOM   1054  CD  ARG A  72      -2.413  -5.935 -14.302  1.00 57.37           C  
ATOM   1055  HD2 ARG A  72      -3.453  -5.673 -14.497  1.00 57.37           H  
ATOM   1056  HD3 ARG A  72      -2.176  -6.811 -14.906  1.00 57.37           H  
ATOM   1057  NE  ARG A  72      -1.494  -4.858 -14.710  1.00 57.37           N  
ATOM   1058  HE  ARG A  72      -0.609  -5.187 -15.070  1.00 57.37           H  
ATOM   1059  NH1 ARG A  72      -2.907  -3.050 -14.748  1.00 57.37           N  
ATOM   1060 HH11 ARG A  72      -3.638  -3.641 -14.378  1.00 57.37           H  
ATOM   1061 HH12 ARG A  72      -3.053  -2.064 -14.909  1.00 57.37           H  
ATOM   1062  NH2 ARG A  72      -0.776  -2.816 -15.372  1.00 57.37           N  
ATOM   1063 HH21 ARG A  72      -0.930  -1.828 -15.511  1.00 57.37           H  
ATOM   1064 HH22 ARG A  72       0.165  -3.184 -15.372  1.00 57.37           H  
ATOM   1065  CZ  ARG A  72      -1.733  -3.583 -14.937  1.00 57.37           C  
ATOM   1066  N   GLY A  73      -4.401  -9.528 -10.558  1.00 55.84           N  
ATOM   1067  H   GLY A  73      -4.936  -8.673 -10.607  1.00 55.84           H  
ATOM   1068  CA  GLY A  73      -5.107 -10.758 -10.180  1.00 55.84           C  
ATOM   1069  HA2 GLY A  73      -6.172 -10.621 -10.370  1.00 55.84           H  
ATOM   1070  HA3 GLY A  73      -4.754 -11.581 -10.801  1.00 55.84           H  
ATOM   1071  C   GLY A  73      -4.932 -11.169  -8.710  1.00 55.84           C  
ATOM   1072  O   GLY A  73      -5.910 -11.602  -8.099  1.00 55.84           O  
ATOM   1073  N   GLN A  74      -3.765 -10.941  -8.088  1.00 51.45           N  
ATOM   1074  H   GLN A  74      -2.973 -10.623  -8.629  1.00 51.45           H  
ATOM   1075  CA  GLN A  74      -3.637 -11.009  -6.621  1.00 51.45           C  
ATOM   1076  HA  GLN A  74      -4.200 -11.873  -6.270  1.00 51.45           H  
ATOM   1077  C   GLN A  74      -4.263  -9.799  -5.920  1.00 51.45           C  
ATOM   1078  CB  GLN A  74      -2.185 -11.205  -6.164  1.00 51.45           C  
ATOM   1079  HB2 GLN A  74      -2.132 -11.047  -5.087  1.00 51.45           H  
ATOM   1080  HB3 GLN A  74      -1.537 -10.474  -6.650  1.00 51.45           H  
ATOM   1081  O   GLN A  74      -4.427  -9.826  -4.709  1.00 51.45           O  
ATOM   1082  CG  GLN A  74      -1.683 -12.627  -6.436  1.00 51.45           C  
ATOM   1083  HG2 GLN A  74      -1.631 -12.797  -7.512  1.00 51.45           H  
ATOM   1084  HG3 GLN A  74      -2.376 -13.349  -6.004  1.00 51.45           H  
ATOM   1085  CD  GLN A  74      -0.300 -12.844  -5.837  1.00 51.45           C  
ATOM   1086  NE2 GLN A  74      -0.183 -13.449  -4.673  1.00 51.45           N  
ATOM   1087 HE21 GLN A  74      -0.987 -13.792  -4.168  1.00 51.45           H  
ATOM   1088 HE22 GLN A  74       0.756 -13.608  -4.336  1.00 51.45           H  
ATOM   1089  OE1 GLN A  74       0.692 -12.446  -6.419  1.00 51.45           O  
ATOM   1090  N   GLU A  75      -4.697  -8.772  -6.652  1.00 51.54           N  
ATOM   1091  H   GLU A  75      -4.469  -8.769  -7.636  1.00 51.54           H  
ATOM   1092  CA  GLU A  75      -5.431  -7.625  -6.107  1.00 51.54           C  
ATOM   1093  HA  GLU A  75      -4.737  -7.034  -5.511  1.00 51.54           H  
ATOM   1094  C   GLU A  75      -6.578  -8.047  -5.155  1.00 51.54           C  
ATOM   1095  CB  GLU A  75      -5.875  -6.749  -7.295  1.00 51.54           C  
ATOM   1096  HB2 GLU A  75      -4.994  -6.553  -7.905  1.00 51.54           H  
ATOM   1097  HB3 GLU A  75      -6.229  -5.783  -6.933  1.00 51.54           H  
ATOM   1098  O   GLU A  75      -6.681  -7.538  -4.045  1.00 51.54           O  
ATOM   1099  CG  GLU A  75      -6.968  -7.346  -8.191  1.00 51.54           C  
ATOM   1100  HG2 GLU A  75      -7.932  -7.275  -7.688  1.00 51.54           H  
ATOM   1101  HG3 GLU A  75      -6.757  -8.400  -8.371  1.00 51.54           H  
ATOM   1102  CD  GLU A  75      -7.007  -6.597  -9.527  1.00 51.54           C  
ATOM   1103  OE1 GLU A  75      -6.463  -7.166 -10.505  1.00 51.54           O  
ATOM   1104  OE2 GLU A  75      -7.528  -5.458  -9.552  1.00 51.54           O  
ATOM   1105  N   ASN A  76      -7.358  -9.082  -5.483  1.00 49.72           N  
ATOM   1106  H   ASN A  76      -7.204  -9.526  -6.378  1.00 49.72           H  
ATOM   1107  CA  ASN A  76      -8.403  -9.609  -4.588  1.00 49.72           C  
ATOM   1108  HA  ASN A  76      -9.101  -8.807  -4.348  1.00 49.72           H  
ATOM   1109  C   ASN A  76      -7.884 -10.149  -3.237  1.00 49.72           C  
ATOM   1110  CB  ASN A  76      -9.152 -10.728  -5.329  1.00 49.72           C  
ATOM   1111  HB2 ASN A  76      -9.828 -11.226  -4.633  1.00 49.72           H  
ATOM   1112  HB3 ASN A  76      -8.437 -11.468  -5.689  1.00 49.72           H  
ATOM   1113  O   ASN A  76      -8.635 -10.181  -2.267  1.00 49.72           O  
ATOM   1114  CG  ASN A  76      -9.996 -10.223  -6.479  1.00 49.72           C  
ATOM   1115  ND2 ASN A  76     -10.041 -10.933  -7.579  1.00 49.72           N  
ATOM   1116 HD21 ASN A  76      -9.472 -11.762  -7.679  1.00 49.72           H  
ATOM   1117 HD22 ASN A  76     -10.591 -10.554  -8.337  1.00 49.72           H  
ATOM   1118  OD1 ASN A  76     -10.645  -9.196  -6.406  1.00 49.72           O  
ATOM   1119  N   GLN A  77      -6.628 -10.596  -3.182  1.00 49.81           N  
ATOM   1120  H   GLN A  77      -6.043 -10.446  -3.992  1.00 49.81           H  
ATOM   1121  CA  GLN A  77      -5.953 -11.127  -1.988  1.00 49.81           C  
ATOM   1122  HA  GLN A  77      -6.682 -11.609  -1.336  1.00 49.81           H  
ATOM   1123  C   GLN A  77      -5.254 -10.024  -1.183  1.00 49.81           C  
ATOM   1124  CB  GLN A  77      -4.893 -12.162  -2.412  1.00 49.81           C  
ATOM   1125  HB2 GLN A  77      -4.476 -12.617  -1.514  1.00 49.81           H  
ATOM   1126  HB3 GLN A  77      -4.081 -11.647  -2.925  1.00 49.81           H  
ATOM   1127  O   GLN A  77      -4.858 -10.233  -0.039  1.00 49.81           O  
ATOM   1128  CG  GLN A  77      -5.416 -13.281  -3.328  1.00 49.81           C  
ATOM   1129  HG2 GLN A  77      -5.914 -12.848  -4.195  1.00 49.81           H  
ATOM   1130  HG3 GLN A  77      -6.139 -13.888  -2.783  1.00 49.81           H  
ATOM   1131  CD  GLN A  77      -4.299 -14.184  -3.846  1.00 49.81           C  
ATOM   1132  NE2 GLN A  77      -4.545 -14.948  -4.887  1.00 49.81           N  
ATOM   1133 HE21 GLN A  77      -3.789 -15.561  -5.156  1.00 49.81           H  
ATOM   1134 HE22 GLN A  77      -5.462 -14.979  -5.309  1.00 49.81           H  
ATOM   1135  OE1 GLN A  77      -3.178 -14.212  -3.369  1.00 49.81           O  
ATOM   1136  N   LEU A  78      -5.065  -8.854  -1.792  1.00 49.20           N  
ATOM   1137  H   LEU A  78      -5.466  -8.719  -2.710  1.00 49.20           H  
ATOM   1138  CA  LEU A  78      -4.226  -7.794  -1.268  1.00 49.20           C  
ATOM   1139  HA  LEU A  78      -3.623  -8.188  -0.450  1.00 49.20           H  
ATOM   1140  C   LEU A  78      -5.118  -6.705  -0.691  1.00 49.20           C  
ATOM   1141  CB  LEU A  78      -3.264  -7.336  -2.371  1.00 49.20           C  
ATOM   1142  HB2 LEU A  78      -3.846  -7.047  -3.245  1.00 49.20           H  
ATOM   1143  HB3 LEU A  78      -2.706  -6.470  -2.015  1.00 49.20           H  
ATOM   1144  O   LEU A  78      -5.985  -6.140  -1.353  1.00 49.20           O  
ATOM   1145  CG  LEU A  78      -2.275  -8.465  -2.747  1.00 49.20           C  
ATOM   1146  HG  LEU A  78      -2.781  -9.429  -2.797  1.00 49.20           H  
ATOM   1147  CD1 LEU A  78      -1.627  -8.222  -4.093  1.00 49.20           C  
ATOM   1148 HD11 LEU A  78      -0.994  -9.069  -4.356  1.00 49.20           H  
ATOM   1149 HD12 LEU A  78      -1.012  -7.324  -4.037  1.00 49.20           H  
ATOM   1150 HD13 LEU A  78      -2.408  -8.114  -4.846  1.00 49.20           H  
ATOM   1151  CD2 LEU A  78      -1.137  -8.583  -1.750  1.00 49.20           C  
ATOM   1152 HD21 LEU A  78      -0.438  -9.355  -2.071  1.00 49.20           H  
ATOM   1153 HD22 LEU A  78      -0.607  -7.633  -1.679  1.00 49.20           H  
ATOM   1154 HD23 LEU A  78      -1.541  -8.887  -0.784  1.00 49.20           H  
ATOM   1155  N   VAL A  79      -4.925  -6.434   0.590  1.00 52.64           N  
ATOM   1156  H   VAL A  79      -4.226  -6.962   1.093  1.00 52.64           H  
ATOM   1157  CA  VAL A  79      -5.768  -5.518   1.349  1.00 52.64           C  
ATOM   1158  HA  VAL A  79      -6.705  -5.384   0.809  1.00 52.64           H  
ATOM   1159  C   VAL A  79      -5.099  -4.159   1.389  1.00 52.64           C  
ATOM   1160  CB  VAL A  79      -6.140  -6.073   2.740  1.00 52.64           C  
ATOM   1161  HB  VAL A  79      -6.111  -5.258   3.464  1.00 52.64           H  
ATOM   1162  O   VAL A  79      -4.080  -3.967   2.055  1.00 52.64           O  
ATOM   1163  CG1 VAL A  79      -7.578  -6.600   2.707  1.00 52.64           C  
ATOM   1164 HG11 VAL A  79      -7.835  -7.053   3.665  1.00 52.64           H  
ATOM   1165 HG12 VAL A  79      -8.271  -5.781   2.514  1.00 52.64           H  
ATOM   1166 HG13 VAL A  79      -7.679  -7.354   1.927  1.00 52.64           H  
ATOM   1167  CG2 VAL A  79      -5.235  -7.219   3.229  1.00 52.64           C  
ATOM   1168 HG21 VAL A  79      -5.571  -7.579   4.201  1.00 52.64           H  
ATOM   1169 HG22 VAL A  79      -4.209  -6.865   3.322  1.00 52.64           H  
ATOM   1170 HG23 VAL A  79      -5.276  -8.067   2.545  1.00 52.64           H  
ATOM   1171  N   ALA A  80      -5.686  -3.216   0.654  1.00 53.19           N  
ATOM   1172  H   ALA A  80      -6.556  -3.456   0.201  1.00 53.19           H  
ATOM   1173  CA  ALA A  80      -5.402  -1.809   0.808  1.00 53.19           C  
ATOM   1174  HA  ALA A  80      -4.349  -1.640   0.585  1.00 53.19           H  
ATOM   1175  C   ALA A  80      -5.726  -1.419   2.245  1.00 53.19           C  
ATOM   1176  CB  ALA A  80      -6.230  -0.989  -0.176  1.00 53.19           C  
ATOM   1177  HB1 ALA A  80      -6.174  -1.436  -1.169  1.00 53.19           H  
ATOM   1178  HB2 ALA A  80      -5.857   0.035  -0.196  1.00 53.19           H  
ATOM   1179  HB3 ALA A  80      -7.268  -0.977   0.160  1.00 53.19           H  
ATOM   1180  O   ALA A  80      -6.892  -1.390   2.630  1.00 53.19           O  
ATOM   1181  N   LEU A  81      -4.710  -1.111   3.033  1.00 51.36           N  
ATOM   1182  H   LEU A  81      -3.781  -1.126   2.637  1.00 51.36           H  
ATOM   1183  CA  LEU A  81      -4.923  -0.366   4.250  1.00 51.36           C  
ATOM   1184  HA  LEU A  81      -5.753  -0.793   4.812  1.00 51.36           H  
ATOM   1185  C   LEU A  81      -5.277   1.065   3.839  1.00 51.36           C  
ATOM   1186  CB  LEU A  81      -3.663  -0.415   5.105  1.00 51.36           C  
ATOM   1187  HB2 LEU A  81      -2.822  -0.080   4.497  1.00 51.36           H  
ATOM   1188  HB3 LEU A  81      -3.818   0.310   5.905  1.00 51.36           H  
ATOM   1189  O   LEU A  81      -4.554   1.699   3.069  1.00 51.36           O  
ATOM   1190  CG  LEU A  81      -3.302  -1.766   5.735  1.00 51.36           C  
ATOM   1191  HG  LEU A  81      -3.390  -2.565   4.998  1.00 51.36           H  
ATOM   1192  CD1 LEU A  81      -1.861  -1.710   6.238  1.00 51.36           C  
ATOM   1193 HD11 LEU A  81      -1.185  -1.573   5.394  1.00 51.36           H  
ATOM   1194 HD12 LEU A  81      -1.740  -0.889   6.945  1.00 51.36           H  
ATOM   1195 HD13 LEU A  81      -1.619  -2.646   6.741  1.00 51.36           H  
ATOM   1196  CD2 LEU A  81      -4.201  -2.060   6.931  1.00 51.36           C  
ATOM   1197 HD21 LEU A  81      -5.246  -2.109   6.624  1.00 51.36           H  
ATOM   1198 HD22 LEU A  81      -4.087  -1.278   7.681  1.00 51.36           H  
ATOM   1199 HD23 LEU A  81      -3.907  -3.002   7.393  1.00 51.36           H  
ATOM   1200  N   ILE A  82      -6.390   1.579   4.348  1.00 54.14           N  
ATOM   1201  H   ILE A  82      -6.985   0.966   4.886  1.00 54.14           H  
ATOM   1202  CA  ILE A  82      -6.845   2.951   4.108  1.00 54.14           C  
ATOM   1203  HA  ILE A  82      -6.084   3.477   3.532  1.00 54.14           H  
ATOM   1204  C   ILE A  82      -7.007   3.653   5.462  1.00 54.14           C  
ATOM   1205  CB  ILE A  82      -8.157   2.959   3.290  1.00 54.14           C  
ATOM   1206  HB  ILE A  82      -8.975   2.663   3.946  1.00 54.14           H  
ATOM   1207  O   ILE A  82      -7.502   3.010   6.398  1.00 54.14           O  
ATOM   1208  CG1 ILE A  82      -8.141   1.974   2.100  1.00 54.14           C  
ATOM   1209 HG12 ILE A  82      -7.203   2.065   1.553  1.00 54.14           H  
ATOM   1210 HG13 ILE A  82      -8.211   0.959   2.493  1.00 54.14           H  
ATOM   1211  CG2 ILE A  82      -8.429   4.392   2.817  1.00 54.14           C  
ATOM   1212 HG21 ILE A  82      -8.510   5.032   3.695  1.00 54.14           H  
ATOM   1213 HG22 ILE A  82      -9.379   4.480   2.291  1.00 54.14           H  
ATOM   1214 HG23 ILE A  82      -7.616   4.733   2.177  1.00 54.14           H  
ATOM   1215  CD1 ILE A  82      -9.303   2.182   1.123  1.00 54.14           C  
ATOM   1216 HD11 ILE A  82     -10.199   2.494   1.661  1.00 54.14           H  
ATOM   1217 HD12 ILE A  82      -9.511   1.254   0.590  1.00 54.14           H  
ATOM   1218 HD13 ILE A  82      -9.047   2.968   0.413  1.00 54.14           H  
ATOM   1219  N   PRO A  83      -6.618   4.940   5.617  1.00 52.19           N  
ATOM   1220  CA  PRO A  83      -6.764   5.589   6.910  1.00 52.19           C  
ATOM   1221  HA  PRO A  83      -6.218   4.966   7.618  1.00 52.19           H  
ATOM   1222  C   PRO A  83      -8.239   5.675   7.327  1.00 52.19           C  
ATOM   1223  CB  PRO A  83      -6.054   6.943   6.834  1.00 52.19           C  
ATOM   1224  HB2 PRO A  83      -5.123   6.890   7.397  1.00 52.19           H  
ATOM   1225  HB3 PRO A  83      -6.678   7.747   7.225  1.00 52.19           H  
ATOM   1226  O   PRO A  83      -9.074   5.960   6.480  1.00 52.19           O  
ATOM   1227  CG  PRO A  83      -5.737   7.167   5.355  1.00 52.19           C  
ATOM   1228  HG2 PRO A  83      -6.418   7.910   4.942  1.00 52.19           H  
ATOM   1229  HG3 PRO A  83      -4.709   7.507   5.229  1.00 52.19           H  
ATOM   1230  CD  PRO A  83      -5.949   5.820   4.660  1.00 52.19           C  
ATOM   1231  HD2 PRO A  83      -6.554   5.979   3.767  1.00 52.19           H  
ATOM   1232  HD3 PRO A  83      -4.987   5.405   4.357  1.00 52.19           H  
ATOM   1233  N   TYR A  84      -8.588   5.470   8.604  1.00 52.53           N  
ATOM   1234  H   TYR A  84      -7.862   5.193   9.249  1.00 52.53           H  
ATOM   1235  CA  TYR A  84      -9.981   5.468   9.092  1.00 52.53           C  
ATOM   1236  HA  TYR A  84     -10.515   4.661   8.590  1.00 52.53           H  
ATOM   1237  C   TYR A  84     -10.705   6.798   8.806  1.00 52.53           C  
ATOM   1238  CB  TYR A  84     -10.028   5.145  10.591  1.00 52.53           C  
ATOM   1239  HB2 TYR A  84      -9.756   6.031  11.164  1.00 52.53           H  
ATOM   1240  HB3 TYR A  84      -9.286   4.380  10.817  1.00 52.53           H  
ATOM   1241  O   TYR A  84     -11.916   6.845   8.599  1.00 52.53           O  
ATOM   1242  CG  TYR A  84     -11.390   4.635  11.041  1.00 52.53           C  
ATOM   1243  CD1 TYR A  84     -12.309   5.503  11.662  1.00 52.53           C  
ATOM   1244  HD1 TYR A  84     -12.044   6.537  11.825  1.00 52.53           H  
ATOM   1245  CD2 TYR A  84     -11.749   3.291  10.811  1.00 52.53           C  
ATOM   1246  HD2 TYR A  84     -11.060   2.622  10.316  1.00 52.53           H  
ATOM   1247  CE1 TYR A  84     -13.571   5.027  12.071  1.00 52.53           C  
ATOM   1248  HE1 TYR A  84     -14.268   5.696  12.554  1.00 52.53           H  
ATOM   1249  CE2 TYR A  84     -13.006   2.809  11.221  1.00 52.53           C  
ATOM   1250  HE2 TYR A  84     -13.280   1.776  11.061  1.00 52.53           H  
ATOM   1251  OH  TYR A  84     -15.131   3.207  12.252  1.00 52.53           O  
ATOM   1252  HH  TYR A  84     -15.632   3.872  12.729  1.00 52.53           H  
ATOM   1253  CZ  TYR A  84     -13.919   3.675  11.855  1.00 52.53           C  
ATOM   1254  N   SER A  85      -9.930   7.883   8.759  1.00 51.03           N  
ATOM   1255  H   SER A  85      -8.941   7.751   8.916  1.00 51.03           H  
ATOM   1256  CA  SER A  85     -10.330   9.243   8.395  1.00 51.03           C  
ATOM   1257  HA  SER A  85     -11.308   9.453   8.829  1.00 51.03           H  
ATOM   1258  C   SER A  85     -10.439   9.495   6.884  1.00 51.03           C  
ATOM   1259  CB  SER A  85      -9.306  10.212   8.999  1.00 51.03           C  
ATOM   1260  HB2 SER A  85      -9.494  11.225   8.643  1.00 51.03           H  
ATOM   1261  HB3 SER A  85      -9.401  10.200  10.085  1.00 51.03           H  
ATOM   1262  O   SER A  85     -10.880  10.574   6.484  1.00 51.03           O  
ATOM   1263  OG  SER A  85      -7.991   9.807   8.646  1.00 51.03           O  
ATOM   1264  HG  SER A  85      -7.355  10.435   8.995  1.00 51.03           H  
ATOM   1265  N   ASP A  86     -10.049   8.545   6.029  1.00 52.83           N  
ATOM   1266  H   ASP A  86      -9.739   7.656   6.393  1.00 52.83           H  
ATOM   1267  CA  ASP A  86     -10.058   8.715   4.578  1.00 52.83           C  
ATOM   1268  HA  ASP A  86      -9.434   9.578   4.345  1.00 52.83           H  
ATOM   1269  C   ASP A  86     -11.479   8.986   4.076  1.00 52.83           C  
ATOM   1270  CB  ASP A  86      -9.439   7.495   3.887  1.00 52.83           C  
ATOM   1271  HB2 ASP A  86      -8.489   7.277   4.375  1.00 52.83           H  
ATOM   1272  HB3 ASP A  86     -10.105   6.643   4.023  1.00 52.83           H  
ATOM   1273  O   ASP A  86     -12.448   8.284   4.382  1.00 52.83           O  
ATOM   1274  CG  ASP A  86      -9.170   7.674   2.390  1.00 52.83           C  
ATOM   1275  OD1 ASP A  86     -10.110   7.989   1.628  1.00 52.83           O  
ATOM   1276  OD2 ASP A  86      -8.035   7.433   1.933  1.00 52.83           O  
ATOM   1277  N   GLN A  87     -11.602  10.008   3.236  1.00 53.74           N  
ATOM   1278  H   GLN A  87     -10.766  10.536   3.028  1.00 53.74           H  
ATOM   1279  CA  GLN A  87     -12.854  10.408   2.603  1.00 53.74           C  
ATOM   1280  HA  GLN A  87     -13.527  10.755   3.387  1.00 53.74           H  
ATOM   1281  C   GLN A  87     -13.579   9.271   1.852  1.00 53.74           C  
ATOM   1282  CB  GLN A  87     -12.566  11.596   1.679  1.00 53.74           C  
ATOM   1283  HB2 GLN A  87     -12.219  12.433   2.285  1.00 53.74           H  
ATOM   1284  HB3 GLN A  87     -13.498  11.893   1.199  1.00 53.74           H  
ATOM   1285  O   GLN A  87     -14.800   9.328   1.701  1.00 53.74           O  
ATOM   1286  CG  GLN A  87     -11.507  11.298   0.599  1.00 53.74           C  
ATOM   1287  HG2 GLN A  87     -11.829  10.460  -0.019  1.00 53.74           H  
ATOM   1288  HG3 GLN A  87     -10.560  11.032   1.068  1.00 53.74           H  
ATOM   1289  CD  GLN A  87     -11.262  12.492  -0.314  1.00 53.74           C  
ATOM   1290  NE2 GLN A  87     -10.188  12.493  -1.071  1.00 53.74           N  
ATOM   1291 HE21 GLN A  87      -9.481  11.779  -0.966  1.00 53.74           H  
ATOM   1292 HE22 GLN A  87     -10.010  13.347  -1.579  1.00 53.74           H  
ATOM   1293  OE1 GLN A  87     -12.041  13.426  -0.387  1.00 53.74           O  
ATOM   1294  N   ARG A  88     -12.856   8.233   1.406  1.00 52.86           N  
ATOM   1295  H   ARG A  88     -11.862   8.265   1.582  1.00 52.86           H  
ATOM   1296  CA  ARG A  88     -13.380   7.010   0.773  1.00 52.86           C  
ATOM   1297  HA  ARG A  88     -14.135   7.281   0.036  1.00 52.86           H  
ATOM   1298  C   ARG A  88     -14.065   6.067   1.766  1.00 52.86           C  
ATOM   1299  CB  ARG A  88     -12.227   6.261   0.073  1.00 52.86           C  
ATOM   1300  HB2 ARG A  88     -11.480   5.986   0.818  1.00 52.86           H  
ATOM   1301  HB3 ARG A  88     -12.615   5.336  -0.353  1.00 52.86           H  
ATOM   1302  O   ARG A  88     -14.943   5.310   1.351  1.00 52.86           O  
ATOM   1303  CG  ARG A  88     -11.559   7.063  -1.059  1.00 52.86           C  
ATOM   1304  HG2 ARG A  88     -11.249   8.048  -0.709  1.00 52.86           H  
ATOM   1305  HG3 ARG A  88     -12.289   7.201  -1.857  1.00 52.86           H  
ATOM   1306  CD  ARG A  88     -10.335   6.335  -1.634  1.00 52.86           C  
ATOM   1307  HD2 ARG A  88     -10.071   6.810  -2.579  1.00 52.86           H  
ATOM   1308  HD3 ARG A  88     -10.601   5.297  -1.835  1.00 52.86           H  
ATOM   1309  NE  ARG A  88      -9.164   6.390  -0.737  1.00 52.86           N  
ATOM   1310  HE  ARG A  88      -9.244   6.925   0.116  1.00 52.86           H  
ATOM   1311  NH1 ARG A  88      -7.721   5.134  -2.023  1.00 52.86           N  
ATOM   1312 HH11 ARG A  88      -8.441   4.995  -2.717  1.00 52.86           H  
ATOM   1313 HH12 ARG A  88      -6.802   4.729  -2.135  1.00 52.86           H  
ATOM   1314  NH2 ARG A  88      -7.013   5.999  -0.107  1.00 52.86           N  
ATOM   1315 HH21 ARG A  88      -7.207   6.548   0.718  1.00 52.86           H  
ATOM   1316 HH22 ARG A  88      -6.104   5.574  -0.221  1.00 52.86           H  
ATOM   1317  CZ  ARG A  88      -7.979   5.841  -0.956  1.00 52.86           C  
ATOM   1318  N   LEU A  89     -13.690   6.117   3.047  1.00 52.96           N  
ATOM   1319  H   LEU A  89     -12.972   6.778   3.307  1.00 52.96           H  
ATOM   1320  CA  LEU A  89     -14.312   5.351   4.130  1.00 52.96           C  
ATOM   1321  HA  LEU A  89     -14.651   4.388   3.747  1.00 52.96           H  
ATOM   1322  C   LEU A  89     -15.531   6.030   4.738  1.00 52.96           C  
ATOM   1323  CB  LEU A  89     -13.320   5.111   5.268  1.00 52.96           C  
ATOM   1324  HB2 LEU A  89     -13.001   6.072   5.671  1.00 52.96           H  
ATOM   1325  HB3 LEU A  89     -13.845   4.586   6.066  1.00 52.96           H  
ATOM   1326  O   LEU A  89     -16.340   5.334   5.351  1.00 52.96           O  
ATOM   1327  CG  LEU A  89     -12.080   4.296   4.904  1.00 52.96           C  
ATOM   1328  HG  LEU A  89     -11.437   4.870   4.237  1.00 52.96           H  
ATOM   1329  CD1 LEU A  89     -11.358   4.017   6.204  1.00 52.96           C  
ATOM   1330 HD11 LEU A  89     -11.932   3.338   6.835  1.00 52.96           H  
ATOM   1331 HD12 LEU A  89     -11.264   4.973   6.717  1.00 52.96           H  
ATOM   1332 HD13 LEU A  89     -10.362   3.620   6.009  1.00 52.96           H  
ATOM   1333  CD2 LEU A  89     -12.408   2.963   4.253  1.00 52.96           C  
ATOM   1334 HD21 LEU A  89     -13.097   2.399   4.882  1.00 52.96           H  
ATOM   1335 HD22 LEU A  89     -11.479   2.403   4.142  1.00 52.96           H  
ATOM   1336 HD23 LEU A  89     -12.836   3.124   3.264  1.00 52.96           H  
ATOM   1337  N   ARG A  90     -15.690   7.355   4.568  1.00 49.66           N  
ATOM   1338  H   ARG A  90     -14.950   7.864   4.106  1.00 49.66           H  
ATOM   1339  CA  ARG A  90     -16.904   8.051   5.021  1.00 49.66           C  
ATOM   1340  HA  ARG A  90     -16.886   8.057   6.111  1.00 49.66           H  
ATOM   1341  C   ARG A  90     -18.121   7.264   4.531  1.00 49.66           C  
ATOM   1342  CB  ARG A  90     -16.994   9.492   4.500  1.00 49.66           C  
ATOM   1343  HB2 ARG A  90     -18.004   9.853   4.693  1.00 49.66           H  
ATOM   1344  HB3 ARG A  90     -16.829   9.507   3.423  1.00 49.66           H  
ATOM   1345  O   ARG A  90     -18.236   7.066   3.316  1.00 49.66           O  
ATOM   1346  CG  ARG A  90     -15.999  10.430   5.192  1.00 49.66           C  
ATOM   1347  HG2 ARG A  90     -16.059  10.304   6.273  1.00 49.66           H  
ATOM   1348  HG3 ARG A  90     -14.988  10.168   4.881  1.00 49.66           H  
ATOM   1349  CD  ARG A  90     -16.283  11.898   4.839  1.00 49.66           C  
ATOM   1350  HD2 ARG A  90     -15.428  12.493   5.159  1.00 49.66           H  
ATOM   1351  HD3 ARG A  90     -16.382  11.990   3.757  1.00 49.66           H  
ATOM   1352  NE  ARG A  90     -17.499  12.399   5.520  1.00 49.66           N  
ATOM   1353  HE  ARG A  90     -17.865  11.813   6.257  1.00 49.66           H  
ATOM   1354  NH1 ARG A  90     -17.668  14.428   4.456  1.00 49.66           N  
ATOM   1355 HH11 ARG A  90     -16.833  14.207   3.932  1.00 49.66           H  
ATOM   1356 HH12 ARG A  90     -18.074  15.351   4.393  1.00 49.66           H  
ATOM   1357  NH2 ARG A  90     -19.103  13.917   6.086  1.00 49.66           N  
ATOM   1358 HH21 ARG A  90     -19.415  13.312   6.833  1.00 49.66           H  
ATOM   1359 HH22 ARG A  90     -19.511  14.835   5.989  1.00 49.66           H  
ATOM   1360  CZ  ARG A  90     -18.084  13.572   5.348  1.00 49.66           C  
ATOM   1361  N   PRO A  91     -19.024   6.825   5.429  1.00 48.29           N  
ATOM   1362  CA  PRO A  91     -20.138   5.974   5.052  1.00 48.29           C  
ATOM   1363  HA  PRO A  91     -19.768   5.096   4.522  1.00 48.29           H  
ATOM   1364  C   PRO A  91     -21.074   6.752   4.128  1.00 48.29           C  
ATOM   1365  CB  PRO A  91     -20.785   5.510   6.363  1.00 48.29           C  
ATOM   1366  HB2 PRO A  91     -20.336   4.566   6.671  1.00 48.29           H  
ATOM   1367  HB3 PRO A  91     -21.866   5.401   6.280  1.00 48.29           H  
ATOM   1368  O   PRO A  91     -21.953   7.503   4.552  1.00 48.29           O  
ATOM   1369  CG  PRO A  91     -20.395   6.599   7.360  1.00 48.29           C  
ATOM   1370  HG2 PRO A  91     -20.366   6.221   8.383  1.00 48.29           H  
ATOM   1371  HG3 PRO A  91     -21.086   7.438   7.280  1.00 48.29           H  
ATOM   1372  CD  PRO A  91     -19.011   7.020   6.872  1.00 48.29           C  
ATOM   1373  HD2 PRO A  91     -18.252   6.377   7.317  1.00 48.29           H  
ATOM   1374  HD3 PRO A  91     -18.828   8.062   7.137  1.00 48.29           H  
ATOM   1375  N   ARG A  92     -20.888   6.563   2.819  1.00 45.05           N  
ATOM   1376  H   ARG A  92     -20.074   6.026   2.556  1.00 45.05           H  
ATOM   1377  CA  ARG A  92     -21.968   6.760   1.855  1.00 45.05           C  
ATOM   1378  HA  ARG A  92     -22.377   7.760   1.998  1.00 45.05           H  
ATOM   1379  C   ARG A  92     -23.053   5.749   2.220  1.00 45.05           C  
ATOM   1380  CB  ARG A  92     -21.469   6.592   0.408  1.00 45.05           C  
ATOM   1381  HB2 ARG A  92     -22.285   6.839  -0.272  1.00 45.05           H  
ATOM   1382  HB3 ARG A  92     -21.186   5.553   0.240  1.00 45.05           H  
ATOM   1383  O   ARG A  92     -22.753   4.723   2.822  1.00 45.05           O  
ATOM   1384  CG  ARG A  92     -20.259   7.495   0.108  1.00 45.05           C  
ATOM   1385  HG2 ARG A  92     -19.396   7.105   0.647  1.00 45.05           H  
ATOM   1386  HG3 ARG A  92     -20.450   8.505   0.469  1.00 45.05           H  
ATOM   1387  CD  ARG A  92     -19.898   7.549  -1.382  1.00 45.05           C  
ATOM   1388  HD2 ARG A  92     -18.855   7.862  -1.443  1.00 45.05           H  
ATOM   1389  HD3 ARG A  92     -19.984   6.551  -1.811  1.00 45.05           H  
ATOM   1390  NE  ARG A  92     -20.743   8.508  -2.128  1.00 45.05           N  
ATOM   1391  HE  ARG A  92     -21.638   8.731  -1.716  1.00 45.05           H  
ATOM   1392  NH1 ARG A  92     -19.287   8.942  -3.852  1.00 45.05           N  
ATOM   1393 HH11 ARG A  92     -18.617   8.330  -3.409  1.00 45.05           H  
ATOM   1394 HH12 ARG A  92     -19.020   9.533  -4.626  1.00 45.05           H  
ATOM   1395  NH2 ARG A  92     -21.217  10.047  -3.748  1.00 45.05           N  
ATOM   1396 HH21 ARG A  92     -22.094  10.261  -3.296  1.00 45.05           H  
ATOM   1397 HH22 ARG A  92     -20.959  10.558  -4.580  1.00 45.05           H  
ATOM   1398  CZ  ARG A  92     -20.417   9.154  -3.235  1.00 45.05           C  
ATOM   1399  N   ARG A  93     -24.300   6.017   1.831  1.00 39.35           N  
ATOM   1400  H   ARG A  93     -24.476   6.889   1.352  1.00 39.35           H  
ATOM   1401  CA  ARG A  93     -25.393   5.046   1.970  1.00 39.35           C  
ATOM   1402  HA  ARG A  93     -25.487   4.745   3.013  1.00 39.35           H  
ATOM   1403  C   ARG A  93     -25.059   3.776   1.176  1.00 39.35           C  
ATOM   1404  CB  ARG A  93     -26.727   5.660   1.505  1.00 39.35           C  
ATOM   1405  HB2 ARG A  93     -26.613   6.034   0.488  1.00 39.35           H  
ATOM   1406  HB3 ARG A  93     -27.477   4.869   1.488  1.00 39.35           H  
ATOM   1407  O   ARG A  93     -25.383   3.691  -0.006  1.00 39.35           O  
ATOM   1408  CG  ARG A  93     -27.248   6.792   2.406  1.00 39.35           C  
ATOM   1409  HG2 ARG A  93     -27.436   6.398   3.405  1.00 39.35           H  
ATOM   1410  HG3 ARG A  93     -26.507   7.589   2.468  1.00 39.35           H  
ATOM   1411  CD  ARG A  93     -28.550   7.353   1.817  1.00 39.35           C  
ATOM   1412  HD2 ARG A  93     -28.337   7.757   0.827  1.00 39.35           H  
ATOM   1413  HD3 ARG A  93     -29.265   6.537   1.714  1.00 39.35           H  
ATOM   1414  NE  ARG A  93     -29.141   8.406   2.667  1.00 39.35           N  
ATOM   1415  HE  ARG A  93     -28.783   8.483   3.608  1.00 39.35           H  
ATOM   1416  NH1 ARG A  93     -30.721   9.163   1.174  1.00 39.35           N  
ATOM   1417 HH11 ARG A  93     -31.508   9.762   0.968  1.00 39.35           H  
ATOM   1418 HH12 ARG A  93     -30.413   8.474   0.503  1.00 39.35           H  
ATOM   1419  NH2 ARG A  93     -30.617  10.059   3.210  1.00 39.35           N  
ATOM   1420 HH21 ARG A  93     -31.399  10.653   2.972  1.00 39.35           H  
ATOM   1421 HH22 ARG A  93     -30.240  10.101   4.146  1.00 39.35           H  
ATOM   1422  CZ  ARG A  93     -30.151   9.201   2.347  1.00 39.35           C  
ATOM   1423  N   THR A  94     -24.404   2.815   1.822  1.00 38.38           N  
ATOM   1424  H   THR A  94     -24.020   3.026   2.732  1.00 38.38           H  
ATOM   1425  CA  THR A  94     -24.521   1.396   1.503  1.00 38.38           C  
ATOM   1426  HA  THR A  94     -24.289   1.214   0.453  1.00 38.38           H  
ATOM   1427  C   THR A  94     -25.979   1.055   1.762  1.00 38.38           C  
ATOM   1428  CB  THR A  94     -23.584   0.544   2.377  1.00 38.38           C  
ATOM   1429  HB  THR A  94     -23.849  -0.509   2.279  1.00 38.38           H  
ATOM   1430  O   THR A  94     -26.409   0.998   2.914  1.00 38.38           O  
ATOM   1431  CG2 THR A  94     -22.124   0.733   1.966  1.00 38.38           C  
ATOM   1432 HG21 THR A  94     -21.494   0.102   2.593  1.00 38.38           H  
ATOM   1433 HG22 THR A  94     -21.993   0.440   0.924  1.00 38.38           H  
ATOM   1434 HG23 THR A  94     -21.829   1.774   2.099  1.00 38.38           H  
ATOM   1435  OG1 THR A  94     -23.682   0.934   3.728  1.00 38.38           O  
ATOM   1436  HG1 THR A  94     -24.562   0.683   4.016  1.00 38.38           H  
ATOM   1437  N   LYS A  95     -26.746   1.021   0.675  1.00 32.30           N  
ATOM   1438  H   LYS A  95     -26.279   1.029  -0.221  1.00 32.30           H  
ATOM   1439  CA  LYS A  95     -28.140   0.589   0.666  1.00 32.30           C  
ATOM   1440  HA  LYS A  95     -28.651   0.957   1.556  1.00 32.30           H  
ATOM   1441  C   LYS A  95     -28.191  -0.933   0.760  1.00 32.30           C  
ATOM   1442  CB  LYS A  95     -28.820   1.120  -0.605  1.00 32.30           C  
ATOM   1443  HB2 LYS A  95     -28.367   0.641  -1.473  1.00 32.30           H  
ATOM   1444  HB3 LYS A  95     -28.670   2.197  -0.674  1.00 32.30           H  
ATOM   1445  O   LYS A  95     -27.266  -1.550   0.190  1.00 32.30           O  
ATOM   1446  CG  LYS A  95     -30.324   0.822  -0.581  1.00 32.30           C  
ATOM   1447  HG2 LYS A  95     -30.483  -0.248  -0.442  1.00 32.30           H  
ATOM   1448  HG3 LYS A  95     -30.781   1.354   0.253  1.00 32.30           H  
ATOM   1449  CD  LYS A  95     -31.016   1.216  -1.885  1.00 32.30           C  
ATOM   1450  HD2 LYS A  95     -30.934   2.291  -2.042  1.00 32.30           H  
ATOM   1451  HD3 LYS A  95     -30.544   0.681  -2.710  1.00 32.30           H  
ATOM   1452  CE  LYS A  95     -32.485   0.796  -1.759  1.00 32.30           C  
ATOM   1453  HE2 LYS A  95     -32.957   1.396  -0.981  1.00 32.30           H  
ATOM   1454  HE3 LYS A  95     -32.508  -0.241  -1.427  1.00 32.30           H  
ATOM   1455  NZ  LYS A  95     -33.215   0.925  -3.042  1.00 32.30           N  
ATOM   1456  HZ1 LYS A  95     -34.170   0.616  -2.927  1.00 32.30           H  
ATOM   1457  HZ2 LYS A  95     -33.214   1.881  -3.368  1.00 32.30           H  
ATOM   1458  HZ3 LYS A  95     -32.784   0.336  -3.740  1.00 32.30           H  
ATOM   1459  OXT LYS A  95     -29.186  -1.407   1.340  1.00 32.30           O  
TER    1460      LYS A  95                                                       
ATOM   1460  N   MET B   1      -6.871 121.846  21.468  1.00 21.69           N  
ATOM   1461  H   MET B   1      -6.205 121.596  22.185  1.00 21.69           H  
ATOM   1462  H2  MET B   1      -7.663 121.229  21.579  1.00 21.69           H  
ATOM   1463  H3  MET B   1      -7.158 122.807  21.592  1.00 21.69           H  
ATOM   1464  CA  MET B   1      -6.249 121.631  20.135  1.00 21.69           C  
ATOM   1465  HA  MET B   1      -6.986 121.849  19.362  1.00 21.69           H  
ATOM   1466  C   MET B   1      -5.888 120.144  20.001  1.00 21.69           C  
ATOM   1467  CB  MET B   1      -5.050 122.575  19.936  1.00 21.69           C  
ATOM   1468  HB2 MET B   1      -4.488 122.269  19.053  1.00 21.69           H  
ATOM   1469  HB3 MET B   1      -4.390 122.516  20.802  1.00 21.69           H  
ATOM   1470  O   MET B   1      -6.008 119.451  21.001  1.00 21.69           O  
ATOM   1471  CG  MET B   1      -5.512 124.028  19.732  1.00 21.69           C  
ATOM   1472  HG2 MET B   1      -6.071 124.088  18.798  1.00 21.69           H  
ATOM   1473  HG3 MET B   1      -6.173 124.321  20.548  1.00 21.69           H  
ATOM   1474  SD  MET B   1      -4.154 125.221  19.667  1.00 21.69           S  
ATOM   1475  CE  MET B   1      -5.022 126.719  19.121  1.00 21.69           C  
ATOM   1476  HE1 MET B   1      -5.790 126.988  19.847  1.00 21.69           H  
ATOM   1477  HE2 MET B   1      -5.482 126.548  18.148  1.00 21.69           H  
ATOM   1478  HE3 MET B   1      -4.309 127.540  19.039  1.00 21.69           H  
ATOM   1479  N   GLY B   2      -5.564 119.631  18.802  1.00 22.38           N  
ATOM   1480  H   GLY B   2      -5.441 120.256  18.018  1.00 22.38           H  
ATOM   1481  CA  GLY B   2      -5.263 118.193  18.574  1.00 22.38           C  
ATOM   1482  HA2 GLY B   2      -5.883 117.579  19.228  1.00 22.38           H  
ATOM   1483  HA3 GLY B   2      -5.518 117.923  17.549  1.00 22.38           H  
ATOM   1484  C   GLY B   2      -3.795 117.832  18.864  1.00 22.38           C  
ATOM   1485  O   GLY B   2      -3.180 118.508  19.677  1.00 22.38           O  
ATOM   1486  N   LYS B   3      -3.121 116.848  18.247  1.00 22.51           N  
ATOM   1487  H   LYS B   3      -2.197 116.776  18.649  1.00 22.51           H  
ATOM   1488  CA  LYS B   3      -3.466 115.757  17.290  1.00 22.51           C  
ATOM   1489  HA  LYS B   3      -4.393 115.251  17.560  1.00 22.51           H  
ATOM   1490  C   LYS B   3      -2.341 114.692  17.271  1.00 22.51           C  
ATOM   1491  CB  LYS B   3      -3.487 116.229  15.811  1.00 22.51           C  
ATOM   1492  HB2 LYS B   3      -3.375 115.335  15.196  1.00 22.51           H  
ATOM   1493  HB3 LYS B   3      -2.607 116.845  15.630  1.00 22.51           H  
ATOM   1494  O   LYS B   3      -2.603 113.511  17.097  1.00 22.51           O  
ATOM   1495  CG  LYS B   3      -4.696 116.977  15.239  1.00 22.51           C  
ATOM   1496  HG2 LYS B   3      -5.617 116.470  15.527  1.00 22.51           H  
ATOM   1497  HG3 LYS B   3      -4.697 118.002  15.607  1.00 22.51           H  
ATOM   1498  CD  LYS B   3      -4.572 116.998  13.703  1.00 22.51           C  
ATOM   1499  HD2 LYS B   3      -4.613 115.974  13.332  1.00 22.51           H  
ATOM   1500  HD3 LYS B   3      -3.607 117.426  13.432  1.00 22.51           H  
ATOM   1501  CE  LYS B   3      -5.686 117.815  13.041  1.00 22.51           C  
ATOM   1502  HE2 LYS B   3      -6.647 117.394  13.336  1.00 22.51           H  
ATOM   1503  HE3 LYS B   3      -5.639 118.839  13.412  1.00 22.51           H  
ATOM   1504  NZ  LYS B   3      -5.561 117.803  11.559  1.00 22.51           N  
ATOM   1505  HZ1 LYS B   3      -5.615 116.858  11.206  1.00 22.51           H  
ATOM   1506  HZ2 LYS B   3      -6.303 118.337  11.129  1.00 22.51           H  
ATOM   1507  HZ3 LYS B   3      -4.677 118.196  11.267  1.00 22.51           H  
ATOM   1508  N   SER B   4      -1.103 115.187  17.273  1.00 21.18           N  
ATOM   1509  H   SER B   4      -1.038 116.184  17.419  1.00 21.18           H  
ATOM   1510  CA  SER B   4       0.078 114.641  16.581  1.00 21.18           C  
ATOM   1511  HA  SER B   4      -0.239 114.029  15.737  1.00 21.18           H  
ATOM   1512  C   SER B   4       0.976 113.778  17.503  1.00 21.18           C  
ATOM   1513  CB  SER B   4       0.838 115.874  16.056  1.00 21.18           C  
ATOM   1514  HB2 SER B   4       1.452 116.288  16.856  1.00 21.18           H  
ATOM   1515  HB3 SER B   4       1.476 115.579  15.224  1.00 21.18           H  
ATOM   1516  O   SER B   4       0.714 113.727  18.696  1.00 21.18           O  
ATOM   1517  OG  SER B   4      -0.005 116.897  15.547  1.00 21.18           O  
ATOM   1518  HG  SER B   4       0.557 117.606  15.227  1.00 21.18           H  
ATOM   1519  N   LEU B   5       2.079 113.122  17.100  1.00 19.72           N  
ATOM   1520  H   LEU B   5       2.499 112.636  17.879  1.00 19.72           H  
ATOM   1521  CA  LEU B   5       2.639 112.779  15.771  1.00 19.72           C  
ATOM   1522  HA  LEU B   5       1.839 112.448  15.109  1.00 19.72           H  
ATOM   1523  C   LEU B   5       3.681 111.643  15.870  1.00 19.72           C  
ATOM   1524  CB  LEU B   5       3.417 113.969  15.139  1.00 19.72           C  
ATOM   1525  HB2 LEU B   5       4.490 113.776  15.155  1.00 19.72           H  
ATOM   1526  HB3 LEU B   5       3.304 114.858  15.760  1.00 19.72           H  
ATOM   1527  O   LEU B   5       3.787 110.827  14.963  1.00 19.72           O  
ATOM   1528  CG  LEU B   5       3.033 114.277  13.674  1.00 19.72           C  
ATOM   1529  HG  LEU B   5       1.950 114.368  13.588  1.00 19.72           H  
ATOM   1530  CD1 LEU B   5       3.667 115.603  13.250  1.00 19.72           C  
ATOM   1531 HD11 LEU B   5       4.754 115.527  13.292  1.00 19.72           H  
ATOM   1532 HD12 LEU B   5       3.372 115.842  12.228  1.00 19.72           H  
ATOM   1533 HD13 LEU B   5       3.339 116.408  13.908  1.00 19.72           H  
ATOM   1534  CD2 LEU B   5       3.488 113.199  12.693  1.00 19.72           C  
ATOM   1535 HD21 LEU B   5       3.236 113.490  11.673  1.00 19.72           H  
ATOM   1536 HD22 LEU B   5       4.565 113.050  12.766  1.00 19.72           H  
ATOM   1537 HD23 LEU B   5       2.984 112.257  12.911  1.00 19.72           H  
ATOM   1538  N   SER B   6       4.559 111.702  16.880  1.00 23.96           N  
ATOM   1539  H   SER B   6       4.377 112.320  17.658  1.00 23.96           H  
ATOM   1540  CA  SER B   6       5.958 111.275  16.727  1.00 23.96           C  
ATOM   1541  HA  SER B   6       6.332 111.727  15.809  1.00 23.96           H  
ATOM   1542  C   SER B   6       6.142 109.759  16.587  1.00 23.96           C  
ATOM   1543  CB  SER B   6       6.821 111.848  17.856  1.00 23.96           C  
ATOM   1544  HB2 SER B   6       6.891 112.929  17.739  1.00 23.96           H  
ATOM   1545  HB3 SER B   6       7.825 111.425  17.808  1.00 23.96           H  
ATOM   1546  O   SER B   6       6.033 109.013  17.552  1.00 23.96           O  
ATOM   1547  OG  SER B   6       6.242 111.567  19.110  1.00 23.96           O  
ATOM   1548  HG  SER B   6       6.172 110.613  19.198  1.00 23.96           H  
ATOM   1549  N   HIS B   7       6.489 109.356  15.365  1.00 23.80           N  
ATOM   1550  H   HIS B   7       6.512 110.082  14.663  1.00 23.80           H  
ATOM   1551  CA  HIS B   7       6.498 107.993  14.815  1.00 23.80           C  
ATOM   1552  HA  HIS B   7       5.712 107.402  15.287  1.00 23.80           H  
ATOM   1553  C   HIS B   7       7.836 107.227  14.986  1.00 23.80           C  
ATOM   1554  CB  HIS B   7       6.143 108.222  13.323  1.00 23.80           C  
ATOM   1555  HB2 HIS B   7       6.907 108.863  12.886  1.00 23.80           H  
ATOM   1556  HB3 HIS B   7       5.202 108.771  13.281  1.00 23.80           H  
ATOM   1557  O   HIS B   7       7.991 106.138  14.446  1.00 23.80           O  
ATOM   1558  CG  HIS B   7       6.001 107.029  12.404  1.00 23.80           C  
ATOM   1559  CD2 HIS B   7       4.862 106.631  11.760  1.00 23.80           C  
ATOM   1560  HD2 HIS B   7       3.886 107.081  11.858  1.00 23.80           H  
ATOM   1561  ND1 HIS B   7       7.016 106.218  11.949  1.00 23.80           N  
ATOM   1562  HD1 HIS B   7       7.887 106.085  12.442  1.00 23.80           H  
ATOM   1563  CE1 HIS B   7       6.498 105.332  11.087  1.00 23.80           C  
ATOM   1564  HE1 HIS B   7       7.034 104.507  10.642  1.00 23.80           H  
ATOM   1565  NE2 HIS B   7       5.187 105.556  10.928  1.00 23.80           N  
ATOM   1566  N   LEU B   8       8.865 107.826  15.595  1.00 20.61           N  
ATOM   1567  H   LEU B   8       8.667 108.634  16.168  1.00 20.61           H  
ATOM   1568  CA  LEU B   8      10.260 107.604  15.165  1.00 20.61           C  
ATOM   1569  HA  LEU B   8      10.248 107.944  14.129  1.00 20.61           H  
ATOM   1570  C   LEU B   8      10.729 106.111  15.174  1.00 20.61           C  
ATOM   1571  CB  LEU B   8      11.190 108.535  15.970  1.00 20.61           C  
ATOM   1572  HB2 LEU B   8      11.516 108.001  16.862  1.00 20.61           H  
ATOM   1573  HB3 LEU B   8      10.636 109.414  16.300  1.00 20.61           H  
ATOM   1574  O   LEU B   8      10.449 105.420  16.150  1.00 20.61           O  
ATOM   1575  CG  LEU B   8      12.422 109.022  15.184  1.00 20.61           C  
ATOM   1576  HG  LEU B   8      12.935 108.170  14.739  1.00 20.61           H  
ATOM   1577  CD1 LEU B   8      12.047 110.026  14.085  1.00 20.61           C  
ATOM   1578 HD11 LEU B   8      11.396 109.569  13.340  1.00 20.61           H  
ATOM   1579 HD12 LEU B   8      12.952 110.362  13.579  1.00 20.61           H  
ATOM   1580 HD13 LEU B   8      11.546 110.889  14.522  1.00 20.61           H  
ATOM   1581  CD2 LEU B   8      13.402 109.719  16.123  1.00 20.61           C  
ATOM   1582 HD21 LEU B   8      13.720 109.025  16.901  1.00 20.61           H  
ATOM   1583 HD22 LEU B   8      14.284 110.040  15.568  1.00 20.61           H  
ATOM   1584 HD23 LEU B   8      12.933 110.586  16.588  1.00 20.61           H  
ATOM   1585  N   PRO B   9      11.427 105.595  14.126  1.00 24.12           N  
ATOM   1586  CA  PRO B   9      11.151 104.224  13.650  1.00 24.12           C  
ATOM   1587  HA  PRO B   9      10.336 103.774  14.218  1.00 24.12           H  
ATOM   1588  C   PRO B   9      12.323 103.208  13.619  1.00 24.12           C  
ATOM   1589  CB  PRO B   9      10.682 104.483  12.214  1.00 24.12           C  
ATOM   1590  HB2 PRO B   9       9.683 104.919  12.230  1.00 24.12           H  
ATOM   1591  HB3 PRO B   9      10.689 103.587  11.593  1.00 24.12           H  
ATOM   1592  O   PRO B   9      12.135 102.098  13.132  1.00 24.12           O  
ATOM   1593  CG  PRO B   9      11.695 105.520  11.731  1.00 24.12           C  
ATOM   1594  HG2 PRO B   9      11.277 106.142  10.939  1.00 24.12           H  
ATOM   1595  HG3 PRO B   9      12.601 105.023  11.386  1.00 24.12           H  
ATOM   1596  CD  PRO B   9      11.989 106.336  12.991  1.00 24.12           C  
ATOM   1597  HD2 PRO B   9      11.549 107.324  12.858  1.00 24.12           H  
ATOM   1598  HD3 PRO B   9      13.066 106.446  13.116  1.00 24.12           H  
ATOM   1599  N   LEU B  10      13.550 103.596  13.992  1.00 21.29           N  
ATOM   1600  H   LEU B  10      13.626 104.480  14.475  1.00 21.29           H  
ATOM   1601  CA  LEU B  10      14.805 102.871  13.677  1.00 21.29           C  
ATOM   1602  HA  LEU B  10      14.844 102.705  12.601  1.00 21.29           H  
ATOM   1603  C   LEU B  10      14.936 101.468  14.334  1.00 21.29           C  
ATOM   1604  CB  LEU B  10      15.993 103.765  14.119  1.00 21.29           C  
ATOM   1605  HB2 LEU B  10      15.688 104.402  14.949  1.00 21.29           H  
ATOM   1606  HB3 LEU B  10      16.769 103.114  14.523  1.00 21.29           H  
ATOM   1607  O   LEU B  10      14.433 101.280  15.433  1.00 21.29           O  
ATOM   1608  CG  LEU B  10      16.655 104.632  13.027  1.00 21.29           C  
ATOM   1609  HG  LEU B  10      16.898 104.031  12.151  1.00 21.29           H  
ATOM   1610  CD1 LEU B  10      15.770 105.773  12.541  1.00 21.29           C  
ATOM   1611 HD11 LEU B  10      16.306 106.356  11.791  1.00 21.29           H  
ATOM   1612 HD12 LEU B  10      14.874 105.360  12.078  1.00 21.29           H  
ATOM   1613 HD13 LEU B  10      15.499 106.417  13.377  1.00 21.29           H  
ATOM   1614  CD2 LEU B  10      17.967 105.205  13.559  1.00 21.29           C  
ATOM   1615 HD21 LEU B  10      18.449 105.801  12.784  1.00 21.29           H  
ATOM   1616 HD22 LEU B  10      17.778 105.832  14.431  1.00 21.29           H  
ATOM   1617 HD23 LEU B  10      18.640 104.394  13.838  1.00 21.29           H  
ATOM   1618  N   HIS B  11      15.716 100.486  13.834  1.00 21.21           N  
ATOM   1619  H   HIS B  11      15.738  99.703  14.471  1.00 21.21           H  
ATOM   1620  CA  HIS B  11      16.213 100.157  12.468  1.00 21.21           C  
ATOM   1621  HA  HIS B  11      15.367 100.076  11.785  1.00 21.21           H  
ATOM   1622  C   HIS B  11      16.973  98.803  12.464  1.00 21.21           C  
ATOM   1623  CB  HIS B  11      17.227 101.193  11.923  1.00 21.21           C  
ATOM   1624  HB2 HIS B  11      17.287 102.042  12.604  1.00 21.21           H  
ATOM   1625  HB3 HIS B  11      18.237 100.785  11.938  1.00 21.21           H  
ATOM   1626  O   HIS B  11      16.757  97.959  11.604  1.00 21.21           O  
ATOM   1627  CG  HIS B  11      16.982 101.676  10.507  1.00 21.21           C  
ATOM   1628  CD2 HIS B  11      16.044 102.580  10.073  1.00 21.21           C  
ATOM   1629  HD2 HIS B  11      15.284 103.063  10.670  1.00 21.21           H  
ATOM   1630  ND1 HIS B  11      17.751 101.358   9.409  1.00 21.21           N  
ATOM   1631  HD1 HIS B  11      18.504 100.685   9.390  1.00 21.21           H  
ATOM   1632  CE1 HIS B  11      17.298 102.058   8.356  1.00 21.21           C  
ATOM   1633  HE1 HIS B  11      17.700 102.006   7.355  1.00 21.21           H  
ATOM   1634  NE2 HIS B  11      16.261 102.826   8.717  1.00 21.21           N  
ATOM   1635  N   SER B  12      17.940  98.666  13.382  1.00 20.56           N  
ATOM   1636  H   SER B  12      18.000  99.397  14.076  1.00 20.56           H  
ATOM   1637  CA  SER B  12      19.053  97.687  13.387  1.00 20.56           C  
ATOM   1638  HA  SER B  12      19.347  97.451  12.365  1.00 20.56           H  
ATOM   1639  C   SER B  12      18.697  96.366  14.093  1.00 20.56           C  
ATOM   1640  CB  SER B  12      20.216  98.371  14.126  1.00 20.56           C  
ATOM   1641  HB2 SER B  12      20.821  97.629  14.648  1.00 20.56           H  
ATOM   1642  HB3 SER B  12      19.837  99.070  14.871  1.00 20.56           H  
ATOM   1643  O   SER B  12      17.701  96.341  14.802  1.00 20.56           O  
ATOM   1644  OG  SER B  12      21.033  99.048  13.199  1.00 20.56           O  
ATOM   1645  HG  SER B  12      21.448  98.354  12.682  1.00 20.56           H  
ATOM   1646  N   SER B  13      19.451  95.253  14.096  1.00 22.66           N  
ATOM   1647  H   SER B  13      19.057  94.581  14.739  1.00 22.66           H  
ATOM   1648  CA  SER B  13      20.534  94.620  13.287  1.00 22.66           C  
ATOM   1649  HA  SER B  13      20.204  94.493  12.256  1.00 22.66           H  
ATOM   1650  C   SER B  13      20.733  93.190  13.913  1.00 22.66           C  
ATOM   1651  CB  SER B  13      21.828  95.448  13.311  1.00 22.66           C  
ATOM   1652  HB2 SER B  13      22.668  94.820  13.011  1.00 22.66           H  
ATOM   1653  HB3 SER B  13      22.021  95.825  14.315  1.00 22.66           H  
ATOM   1654  O   SER B  13      19.931  92.820  14.765  1.00 22.66           O  
ATOM   1655  OG  SER B  13      21.809  96.502  12.364  1.00 22.66           O  
ATOM   1656  HG  SER B  13      22.477  96.314  11.701  1.00 22.66           H  
ATOM   1657  N   LYS B  14      21.702  92.295  13.636  1.00 21.64           N  
ATOM   1658  H   LYS B  14      21.548  91.449  14.167  1.00 21.64           H  
ATOM   1659  CA  LYS B  14      22.969  92.323  12.864  1.00 21.64           C  
ATOM   1660  HA  LYS B  14      22.861  92.939  11.971  1.00 21.64           H  
ATOM   1661  C   LYS B  14      23.442  90.924  12.390  1.00 21.64           C  
ATOM   1662  CB  LYS B  14      24.072  92.888  13.804  1.00 21.64           C  
ATOM   1663  HB2 LYS B  14      24.484  92.078  14.405  1.00 21.64           H  
ATOM   1664  HB3 LYS B  14      23.609  93.565  14.521  1.00 21.64           H  
ATOM   1665  O   LYS B  14      24.139  90.865  11.386  1.00 21.64           O  
ATOM   1666  CG  LYS B  14      25.229  93.678  13.154  1.00 21.64           C  
ATOM   1667  HG2 LYS B  14      25.715  94.237  13.954  1.00 21.64           H  
ATOM   1668  HG3 LYS B  14      24.821  94.413  12.460  1.00 21.64           H  
ATOM   1669  CD  LYS B  14      26.301  92.852  12.418  1.00 21.64           C  
ATOM   1670  HD2 LYS B  14      26.134  92.939  11.344  1.00 21.64           H  
ATOM   1671  HD3 LYS B  14      26.205  91.798  12.676  1.00 21.64           H  
ATOM   1672  CE  LYS B  14      27.729  93.315  12.752  1.00 21.64           C  
ATOM   1673  HE2 LYS B  14      27.734  94.402  12.835  1.00 21.64           H  
ATOM   1674  HE3 LYS B  14      28.391  93.029  11.935  1.00 21.64           H  
ATOM   1675  NZ  LYS B  14      28.224  92.695  14.006  1.00 21.64           N  
ATOM   1676  HZ1 LYS B  14      28.514  91.739  13.857  1.00 21.64           H  
ATOM   1677  HZ2 LYS B  14      27.485  92.489  14.663  1.00 21.64           H  
ATOM   1678  HZ3 LYS B  14      28.991  93.172  14.457  1.00 21.64           H  
ATOM   1679  N   GLU B  15      23.114  89.853  13.122  1.00 28.49           N  
ATOM   1680  H   GLU B  15      22.409  89.949  13.838  1.00 28.49           H  
ATOM   1681  CA  GLU B  15      23.842  88.563  13.201  1.00 28.49           C  
ATOM   1682  HA  GLU B  15      24.296  88.307  12.243  1.00 28.49           H  
ATOM   1683  C   GLU B  15      22.872  87.421  13.603  1.00 28.49           C  
ATOM   1684  CB  GLU B  15      24.937  88.745  14.280  1.00 28.49           C  
ATOM   1685  HB2 GLU B  15      25.056  87.847  14.886  1.00 28.49           H  
ATOM   1686  HB3 GLU B  15      24.609  89.516  14.978  1.00 28.49           H  
ATOM   1687  O   GLU B  15      21.776  87.716  14.077  1.00 28.49           O  
ATOM   1688  CG  GLU B  15      26.297  89.126  13.676  1.00 28.49           C  
ATOM   1689  HG2 GLU B  15      26.132  89.655  12.737  1.00 28.49           H  
ATOM   1690  HG3 GLU B  15      26.841  88.218  13.417  1.00 28.49           H  
ATOM   1691  CD  GLU B  15      27.157  90.019  14.584  1.00 28.49           C  
ATOM   1692  OE1 GLU B  15      28.391  90.076  14.379  1.00 28.49           O  
ATOM   1693  OE2 GLU B  15      26.620  90.940  15.250  1.00 28.49           O  
ATOM   1694  N   ASP B  16      23.168  86.121  13.469  1.00 27.98           N  
ATOM   1695  H   ASP B  16      22.430  85.495  13.756  1.00 27.98           H  
ATOM   1696  CA  ASP B  16      24.291  85.445  12.790  1.00 27.98           C  
ATOM   1697  HA  ASP B  16      24.617  86.065  11.955  1.00 27.98           H  
ATOM   1698  C   ASP B  16      23.839  84.081  12.211  1.00 27.98           C  
ATOM   1699  CB  ASP B  16      25.486  85.211  13.745  1.00 27.98           C  
ATOM   1700  HB2 ASP B  16      25.480  84.180  14.100  1.00 27.98           H  
ATOM   1701  HB3 ASP B  16      25.394  85.828  14.639  1.00 27.98           H  
ATOM   1702  O   ASP B  16      22.689  83.667  12.385  1.00 27.98           O  
ATOM   1703  CG  ASP B  16      26.831  85.494  13.065  1.00 27.98           C  
ATOM   1704  OD1 ASP B  16      26.900  85.303  11.828  1.00 27.98           O  
ATOM   1705  OD2 ASP B  16      27.765  85.897  13.788  1.00 27.98           O  
ATOM   1706  N   ALA B  17      24.748  83.375  11.534  1.00 24.09           N  
ATOM   1707  H   ALA B  17      25.667  83.786  11.456  1.00 24.09           H  
ATOM   1708  CA  ALA B  17      24.505  82.124  10.811  1.00 24.09           C  
ATOM   1709  HA  ALA B  17      23.609  82.260  10.204  1.00 24.09           H  
ATOM   1710  C   ALA B  17      24.244  80.879  11.698  1.00 24.09           C  
ATOM   1711  CB  ALA B  17      25.685  81.919   9.849  1.00 24.09           C  
ATOM   1712  HB1 ALA B  17      25.517  81.027   9.245  1.00 24.09           H  
ATOM   1713  HB2 ALA B  17      25.783  82.782   9.191  1.00 24.09           H  
ATOM   1714  HB3 ALA B  17      26.607  81.795  10.417  1.00 24.09           H  
ATOM   1715  O   ALA B  17      25.071  79.969  11.774  1.00 24.09           O  
ATOM   1716  N   TYR B  18      23.063  80.782  12.317  1.00 22.74           N  
ATOM   1717  H   TYR B  18      22.443  81.578  12.285  1.00 22.74           H  
ATOM   1718  CA  TYR B  18      22.540  79.475  12.740  1.00 22.74           C  
ATOM   1719  HA  TYR B  18      23.339  78.935  13.249  1.00 22.74           H  
ATOM   1720  C   TYR B  18      22.157  78.659  11.491  1.00 22.74           C  
ATOM   1721  CB  TYR B  18      21.394  79.631  13.748  1.00 22.74           C  
ATOM   1722  HB2 TYR B  18      20.907  78.663  13.870  1.00 22.74           H  
ATOM   1723  HB3 TYR B  18      20.653  80.323  13.350  1.00 22.74           H  
ATOM   1724  O   TYR B  18      21.255  79.040  10.747  1.00 22.74           O  
ATOM   1725  CG  TYR B  18      21.865  80.101  15.114  1.00 22.74           C  
ATOM   1726  CD1 TYR B  18      22.469  79.186  16.002  1.00 22.74           C  
ATOM   1727  HD1 TYR B  18      22.575  78.152  15.710  1.00 22.74           H  
ATOM   1728  CD2 TYR B  18      21.745  81.456  15.480  1.00 22.74           C  
ATOM   1729  HD2 TYR B  18      21.315  82.164  14.788  1.00 22.74           H  
ATOM   1730  CE1 TYR B  18      22.955  79.622  17.250  1.00 22.74           C  
ATOM   1731  HE1 TYR B  18      23.428  78.919  17.919  1.00 22.74           H  
ATOM   1732  CE2 TYR B  18      22.219  81.894  16.733  1.00 22.74           C  
ATOM   1733  HE2 TYR B  18      22.144  82.935  17.012  1.00 22.74           H  
ATOM   1734  OH  TYR B  18      23.299  81.409  18.818  1.00 22.74           O  
ATOM   1735  HH  TYR B  18      23.747  80.703  19.290  1.00 22.74           H  
ATOM   1736  CZ  TYR B  18      22.829  80.981  17.617  1.00 22.74           C  
ATOM   1737  N   ASP B  19      22.915  77.587  11.248  1.00 28.75           N  
ATOM   1738  H   ASP B  19      23.661  77.395  11.902  1.00 28.75           H  
ATOM   1739  CA  ASP B  19      22.963  76.827   9.989  1.00 28.75           C  
ATOM   1740  HA  ASP B  19      23.089  77.546   9.179  1.00 28.75           H  
ATOM   1741  C   ASP B  19      21.680  76.012   9.670  1.00 28.75           C  
ATOM   1742  CB  ASP B  19      24.232  75.953  10.032  1.00 28.75           C  
ATOM   1743  HB2 ASP B  19      24.081  75.133  10.735  1.00 28.75           H  
ATOM   1744  HB3 ASP B  19      25.070  76.552  10.388  1.00 28.75           H  
ATOM   1745  O   ASP B  19      20.783  75.890  10.506  1.00 28.75           O  
ATOM   1746  CG  ASP B  19      24.601  75.402   8.653  1.00 28.75           C  
ATOM   1747  OD1 ASP B  19      24.656  74.163   8.506  1.00 28.75           O  
ATOM   1748  OD2 ASP B  19      24.747  76.229   7.727  1.00 28.75           O  
ATOM   1749  N   GLY B  20      21.572  75.473   8.443  1.00 25.82           N  
ATOM   1750  H   GLY B  20      22.379  75.550   7.841  1.00 25.82           H  
ATOM   1751  CA  GLY B  20      20.421  74.672   7.974  1.00 25.82           C  
ATOM   1752  HA2 GLY B  20      19.506  75.107   8.374  1.00 25.82           H  
ATOM   1753  HA3 GLY B  20      20.358  74.733   6.888  1.00 25.82           H  
ATOM   1754  C   GLY B  20      20.461  73.194   8.424  1.00 25.82           C  
ATOM   1755  O   GLY B  20      20.768  72.902   9.570  1.00 25.82           O  
ATOM   1756  N   VAL B  21      20.128  72.156   7.637  1.00 28.20           N  
ATOM   1757  H   VAL B  21      20.258  71.289   8.137  1.00 28.20           H  
ATOM   1758  CA  VAL B  21      19.411  72.071   6.341  1.00 28.20           C  
ATOM   1759  HA  VAL B  21      18.707  72.900   6.276  1.00 28.20           H  
ATOM   1760  C   VAL B  21      18.600  70.747   6.231  1.00 28.20           C  
ATOM   1761  CB  VAL B  21      20.358  72.119   5.107  1.00 28.20           C  
ATOM   1762  HB  VAL B  21      20.839  71.145   5.018  1.00 28.20           H  
ATOM   1763  O   VAL B  21      17.469  70.774   5.758  1.00 28.20           O  
ATOM   1764  CG1 VAL B  21      19.565  72.381   3.816  1.00 28.20           C  
ATOM   1765 HG11 VAL B  21      20.240  72.385   2.960  1.00 28.20           H  
ATOM   1766 HG12 VAL B  21      18.821  71.601   3.656  1.00 28.20           H  
ATOM   1767 HG13 VAL B  21      19.061  73.346   3.878  1.00 28.20           H  
ATOM   1768  CG2 VAL B  21      21.502  73.138   5.123  1.00 28.20           C  
ATOM   1769 HG21 VAL B  21      22.091  73.048   6.036  1.00 28.20           H  
ATOM   1770 HG22 VAL B  21      22.171  72.949   4.283  1.00 28.20           H  
ATOM   1771 HG23 VAL B  21      21.119  74.154   5.026  1.00 28.20           H  
ATOM   1772  N   THR B  22      19.163  69.583   6.618  1.00 24.24           N  
ATOM   1773  H   THR B  22      20.036  69.635   7.124  1.00 24.24           H  
ATOM   1774  CA  THR B  22      18.710  68.213   6.206  1.00 24.24           C  
ATOM   1775  HA  THR B  22      17.816  68.314   5.590  1.00 24.24           H  
ATOM   1776  C   THR B  22      18.327  67.288   7.395  1.00 24.24           C  
ATOM   1777  CB  THR B  22      19.788  67.529   5.335  1.00 24.24           C  
ATOM   1778  HB  THR B  22      19.302  66.733   4.771  1.00 24.24           H  
ATOM   1779  O   THR B  22      18.577  67.661   8.537  1.00 24.24           O  
ATOM   1780  CG2 THR B  22      20.497  68.411   4.311  1.00 24.24           C  
ATOM   1781 HG21 THR B  22      21.008  67.773   3.591  1.00 24.24           H  
ATOM   1782 HG22 THR B  22      19.771  69.029   3.782  1.00 24.24           H  
ATOM   1783 HG23 THR B  22      21.244  69.036   4.801  1.00 24.24           H  
ATOM   1784  OG1 THR B  22      20.807  66.970   6.134  1.00 24.24           O  
ATOM   1785  HG1 THR B  22      21.295  67.682   6.554  1.00 24.24           H  
ATOM   1786  N   SER B  23      17.751  66.074   7.264  1.00 25.53           N  
ATOM   1787  H   SER B  23      17.543  65.655   8.160  1.00 25.53           H  
ATOM   1788  CA  SER B  23      17.338  65.277   6.080  1.00 25.53           C  
ATOM   1789  HA  SER B  23      17.083  65.972   5.280  1.00 25.53           H  
ATOM   1790  C   SER B  23      16.050  64.445   6.353  1.00 25.53           C  
ATOM   1791  CB  SER B  23      18.488  64.385   5.569  1.00 25.53           C  
ATOM   1792  HB2 SER B  23      19.453  64.860   5.749  1.00 25.53           H  
ATOM   1793  HB3 SER B  23      18.506  63.426   6.085  1.00 25.53           H  
ATOM   1794  O   SER B  23      14.998  65.030   6.576  1.00 25.53           O  
ATOM   1795  OG  SER B  23      18.321  64.205   4.176  1.00 25.53           O  
ATOM   1796  HG  SER B  23      18.718  63.373   3.908  1.00 25.53           H  
ATOM   1797  N   GLU B  24      16.071  63.102   6.418  1.00 25.27           N  
ATOM   1798  H   GLU B  24      15.843  62.762   7.341  1.00 25.27           H  
ATOM   1799  CA  GLU B  24      15.362  62.270   5.420  1.00 25.27           C  
ATOM   1800  HA  GLU B  24      14.830  62.938   4.742  1.00 25.27           H  
ATOM   1801  C   GLU B  24      14.300  61.347   6.072  1.00 25.27           C  
ATOM   1802  CB  GLU B  24      16.362  61.435   4.588  1.00 25.27           C  
ATOM   1803  HB2 GLU B  24      17.367  61.848   4.685  1.00 25.27           H  
ATOM   1804  HB3 GLU B  24      16.392  60.414   4.970  1.00 25.27           H  
ATOM   1805  O   GLU B  24      14.138  61.336   7.295  1.00 25.27           O  
ATOM   1806  CG  GLU B  24      15.976  61.423   3.099  1.00 25.27           C  
ATOM   1807  HG2 GLU B  24      14.929  61.133   3.009  1.00 25.27           H  
ATOM   1808  HG3 GLU B  24      16.072  62.435   2.705  1.00 25.27           H  
ATOM   1809  CD  GLU B  24      16.839  60.467   2.264  1.00 25.27           C  
ATOM   1810  OE1 GLU B  24      16.266  59.873   1.324  1.00 25.27           O  
ATOM   1811  OE2 GLU B  24      18.043  60.340   2.580  1.00 25.27           O  
ATOM   1812  N   ASN B  25      13.583  60.559   5.258  1.00 29.72           N  
ATOM   1813  H   ASN B  25      13.822  60.581   4.277  1.00 29.72           H  
ATOM   1814  CA  ASN B  25      12.479  59.672   5.652  1.00 29.72           C  
ATOM   1815  HA  ASN B  25      11.681  60.281   6.076  1.00 29.72           H  
ATOM   1816  C   ASN B  25      12.882  58.619   6.706  1.00 29.72           C  
ATOM   1817  CB  ASN B  25      11.940  58.977   4.386  1.00 29.72           C  
ATOM   1818  HB2 ASN B  25      12.767  58.501   3.858  1.00 29.72           H  
ATOM   1819  HB3 ASN B  25      11.240  58.193   4.675  1.00 29.72           H  
ATOM   1820  O   ASN B  25      13.480  57.593   6.387  1.00 29.72           O  
ATOM   1821  CG  ASN B  25      11.202  59.911   3.447  1.00 29.72           C  
ATOM   1822  ND2 ASN B  25      11.342  59.726   2.156  1.00 29.72           N  
ATOM   1823 HD21 ASN B  25      12.005  59.050   1.806  1.00 29.72           H  
ATOM   1824 HD22 ASN B  25      10.881  60.396   1.557  1.00 29.72           H  
ATOM   1825  OD1 ASN B  25      10.483  60.804   3.857  1.00 29.72           O  
ATOM   1826  N   MET B  26      12.510  58.855   7.969  1.00 24.82           N  
ATOM   1827  H   MET B  26      12.107  59.760   8.163  1.00 24.82           H  
ATOM   1828  CA  MET B  26      12.839  57.972   9.094  1.00 24.82           C  
ATOM   1829  HA  MET B  26      13.825  57.547   8.903  1.00 24.82           H  
ATOM   1830  C   MET B  26      11.880  56.762   9.250  1.00 24.82           C  
ATOM   1831  CB  MET B  26      12.954  58.796  10.394  1.00 24.82           C  
ATOM   1832  HB2 MET B  26      11.977  59.206  10.651  1.00 24.82           H  
ATOM   1833  HB3 MET B  26      13.271  58.129  11.195  1.00 24.82           H  
ATOM   1834  O   MET B  26      11.429  56.144   8.291  1.00 24.82           O  
ATOM   1835  CG  MET B  26      13.970  59.930  10.406  1.00 24.82           C  
ATOM   1836  HG2 MET B  26      14.913  59.586   9.982  1.00 24.82           H  
ATOM   1837  HG3 MET B  26      13.596  60.762   9.809  1.00 24.82           H  
ATOM   1838  SD  MET B  26      14.247  60.480  12.115  1.00 24.82           S  
ATOM   1839  CE  MET B  26      15.254  61.949  11.796  1.00 24.82           C  
ATOM   1840  HE1 MET B  26      14.690  62.654  11.185  1.00 24.82           H  
ATOM   1841  HE2 MET B  26      16.163  61.664  11.266  1.00 24.82           H  
ATOM   1842  HE3 MET B  26      15.519  62.426  12.739  1.00 24.82           H  
ATOM   1843  N   ARG B  27      11.611  56.383  10.508  1.00 27.39           N  
ATOM   1844  H   ARG B  27      11.884  57.050  11.216  1.00 27.39           H  
ATOM   1845  CA  ARG B  27      11.240  55.053  11.013  1.00 27.39           C  
ATOM   1846  HA  ARG B  27      11.880  54.323  10.519  1.00 27.39           H  
ATOM   1847  C   ARG B  27       9.802  54.600  10.708  1.00 27.39           C  
ATOM   1848  CB  ARG B  27      11.538  55.001  12.529  1.00 27.39           C  
ATOM   1849  HB2 ARG B  27      10.898  55.729  13.028  1.00 27.39           H  
ATOM   1850  HB3 ARG B  27      11.278  54.012  12.906  1.00 27.39           H  
ATOM   1851  O   ARG B  27       9.143  54.059  11.588  1.00 27.39           O  
ATOM   1852  CG  ARG B  27      13.001  55.269  12.916  1.00 27.39           C  
ATOM   1853  HG2 ARG B  27      13.337  56.222  12.505  1.00 27.39           H  
ATOM   1854  HG3 ARG B  27      13.631  54.470  12.527  1.00 27.39           H  
ATOM   1855  CD  ARG B  27      13.118  55.330  14.444  1.00 27.39           C  
ATOM   1856  HD2 ARG B  27      12.777  54.382  14.859  1.00 27.39           H  
ATOM   1857  HD3 ARG B  27      12.470  56.126  14.808  1.00 27.39           H  
ATOM   1858  NE  ARG B  27      14.506  55.583  14.877  1.00 27.39           N  
ATOM   1859  HE  ARG B  27      15.223  55.511  14.169  1.00 27.39           H  
ATOM   1860  NH1 ARG B  27      14.058  55.992  17.093  1.00 27.39           N  
ATOM   1861 HH11 ARG B  27      14.379  56.218  18.024  1.00 27.39           H  
ATOM   1862 HH12 ARG B  27      13.074  55.854  16.910  1.00 27.39           H  
ATOM   1863  NH2 ARG B  27      16.166  56.047  16.366  1.00 27.39           N  
ATOM   1864 HH21 ARG B  27      16.467  56.277  17.302  1.00 27.39           H  
ATOM   1865 HH22 ARG B  27      16.851  55.973  15.627  1.00 27.39           H  
ATOM   1866  CZ  ARG B  27      14.901  55.872  16.105  1.00 27.39           C  
ATOM   1867  N   ASN B  28       9.349  54.703   9.457  1.00 27.05           N  
ATOM   1868  H   ASN B  28       9.925  55.183   8.780  1.00 27.05           H  
ATOM   1869  CA  ASN B  28       8.234  53.876   8.973  1.00 27.05           C  
ATOM   1870  HA  ASN B  28       7.511  53.806   9.786  1.00 27.05           H  
ATOM   1871  C   ASN B  28       8.660  52.420   8.687  1.00 27.05           C  
ATOM   1872  CB  ASN B  28       7.502  54.539   7.798  1.00 27.05           C  
ATOM   1873  HB2 ASN B  28       8.081  54.421   6.882  1.00 27.05           H  
ATOM   1874  HB3 ASN B  28       7.368  55.602   7.996  1.00 27.05           H  
ATOM   1875  O   ASN B  28       7.901  51.648   8.109  1.00 27.05           O  
ATOM   1876  CG  ASN B  28       6.115  53.930   7.632  1.00 27.05           C  
ATOM   1877  ND2 ASN B  28       5.808  53.338   6.503  1.00 27.05           N  
ATOM   1878 HD21 ASN B  28       6.515  53.187   5.798  1.00 27.05           H  
ATOM   1879 HD22 ASN B  28       4.903  52.889   6.474  1.00 27.05           H  
ATOM   1880  OD1 ASN B  28       5.294  53.968   8.531  1.00 27.05           O  
ATOM   1881  N   GLY B  29       9.846  52.015   9.159  1.00 26.75           N  
ATOM   1882  H   GLY B  29      10.456  52.723   9.541  1.00 26.75           H  
ATOM   1883  CA  GLY B  29      10.159  50.631   9.512  1.00 26.75           C  
ATOM   1884  HA2 GLY B  29       9.967  49.985   8.655  1.00 26.75           H  
ATOM   1885  HA3 GLY B  29      11.209  50.544   9.790  1.00 26.75           H  
ATOM   1886  C   GLY B  29       9.296  50.146  10.680  1.00 26.75           C  
ATOM   1887  O   GLY B  29       9.817  49.698  11.700  1.00 26.75           O  
ATOM   1888  N   LEU B  30       7.971  50.236  10.512  1.00 27.81           N  
ATOM   1889  H   LEU B  30       7.668  50.638   9.636  1.00 27.81           H  
ATOM   1890  CA  LEU B  30       7.054  49.278  11.097  1.00 27.81           C  
ATOM   1891  HA  LEU B  30       6.967  49.452  12.170  1.00 27.81           H  
ATOM   1892  C   LEU B  30       7.647  47.899  10.857  1.00 27.81           C  
ATOM   1893  CB  LEU B  30       5.679  49.356  10.402  1.00 27.81           C  
ATOM   1894  HB2 LEU B  30       5.129  48.436  10.601  1.00 27.81           H  
ATOM   1895  HB3 LEU B  30       5.841  49.407   9.325  1.00 27.81           H  
ATOM   1896  O   LEU B  30       8.181  47.618   9.780  1.00 27.81           O  
ATOM   1897  CG  LEU B  30       4.804  50.541  10.835  1.00 27.81           C  
ATOM   1898  HG  LEU B  30       5.376  51.466  10.763  1.00 27.81           H  
ATOM   1899  CD1 LEU B  30       3.585  50.645   9.919  1.00 27.81           C  
ATOM   1900 HD11 LEU B  30       2.995  49.730   9.967  1.00 27.81           H  
ATOM   1901 HD12 LEU B  30       3.918  50.808   8.893  1.00 27.81           H  
ATOM   1902 HD13 LEU B  30       2.971  51.494  10.218  1.00 27.81           H  
ATOM   1903  CD2 LEU B  30       4.299  50.367  12.272  1.00 27.81           C  
ATOM   1904 HD21 LEU B  30       5.137  50.372  12.969  1.00 27.81           H  
ATOM   1905 HD22 LEU B  30       3.748  49.432  12.366  1.00 27.81           H  
ATOM   1906 HD23 LEU B  30       3.640  51.198  12.527  1.00 27.81           H  
ATOM   1907  N   VAL B  31       7.529  47.048  11.865  1.00 25.88           N  
ATOM   1908  H   VAL B  31       7.092  47.356  12.722  1.00 25.88           H  
ATOM   1909  CA  VAL B  31       7.820  45.635  11.712  1.00 25.88           C  
ATOM   1910  HA  VAL B  31       8.808  45.533  11.262  1.00 25.88           H  
ATOM   1911  C   VAL B  31       6.825  45.042  10.711  1.00 25.88           C  
ATOM   1912  CB  VAL B  31       7.870  44.906  13.071  1.00 25.88           C  
ATOM   1913  HB  VAL B  31       7.866  43.832  12.886  1.00 25.88           H  
ATOM   1914  O   VAL B  31       5.825  44.428  11.071  1.00 25.88           O  
ATOM   1915  CG1 VAL B  31       9.180  45.242  13.796  1.00 25.88           C  
ATOM   1916 HG11 VAL B  31      10.028  44.959  13.172  1.00 25.88           H  
ATOM   1917 HG12 VAL B  31       9.237  44.684  14.730  1.00 25.88           H  
ATOM   1918 HG13 VAL B  31       9.236  46.310  14.008  1.00 25.88           H  
ATOM   1919  CG2 VAL B  31       6.711  45.250  14.020  1.00 25.88           C  
ATOM   1920 HG21 VAL B  31       6.761  44.601  14.895  1.00 25.88           H  
ATOM   1921 HG22 VAL B  31       6.766  46.288  14.349  1.00 25.88           H  
ATOM   1922 HG23 VAL B  31       5.756  45.074  13.525  1.00 25.88           H  
ATOM   1923  N   ASN B  32       7.200  45.117   9.433  1.00 28.29           N  
ATOM   1924  H   ASN B  32       7.870  45.841   9.215  1.00 28.29           H  
ATOM   1925  CA  ASN B  32       7.260  43.933   8.596  1.00 28.29           C  
ATOM   1926  HA  ASN B  32       6.264  43.506   8.472  1.00 28.29           H  
ATOM   1927  C   ASN B  32       8.144  42.938   9.357  1.00 28.29           C  
ATOM   1928  CB  ASN B  32       7.856  44.283   7.217  1.00 28.29           C  
ATOM   1929  HB2 ASN B  32       7.989  43.361   6.650  1.00 28.29           H  
ATOM   1930  HB3 ASN B  32       8.841  44.728   7.358  1.00 28.29           H  
ATOM   1931  O   ASN B  32       9.320  42.764   9.041  1.00 28.29           O  
ATOM   1932  CG  ASN B  32       7.025  45.227   6.370  1.00 28.29           C  
ATOM   1933  ND2 ASN B  32       7.604  45.743   5.311  1.00 28.29           N  
ATOM   1934 HD21 ASN B  32       8.554  45.489   5.081  1.00 28.29           H  
ATOM   1935 HD22 ASN B  32       7.035  46.362   4.751  1.00 28.29           H  
ATOM   1936  OD1 ASN B  32       5.867  45.513   6.617  1.00 28.29           O  
ATOM   1937  N   SER B  33       7.601  42.361  10.437  1.00 25.52           N  
ATOM   1938  H   SER B  33       6.667  42.639  10.704  1.00 25.52           H  
ATOM   1939  CA  SER B  33       8.111  41.126  10.989  1.00 25.52           C  
ATOM   1940  HA  SER B  33       9.103  41.268  11.420  1.00 25.52           H  
ATOM   1941  C   SER B  33       8.180  40.227   9.786  1.00 25.52           C  
ATOM   1942  CB  SER B  33       7.150  40.520  12.017  1.00 25.52           C  
ATOM   1943  HB2 SER B  33       6.144  40.478  11.599  1.00 25.52           H  
ATOM   1944  HB3 SER B  33       7.471  39.506  12.257  1.00 25.52           H  
ATOM   1945  O   SER B  33       7.144  39.994   9.158  1.00 25.52           O  
ATOM   1946  OG  SER B  33       7.137  41.297  13.198  1.00 25.52           O  
ATOM   1947  HG  SER B  33       7.990  41.205  13.627  1.00 25.52           H  
ATOM   1948  N   GLU B  34       9.400  39.834   9.429  1.00 28.57           N  
ATOM   1949  H   GLU B  34      10.208  40.207   9.906  1.00 28.57           H  
ATOM   1950  CA  GLU B  34       9.621  38.824   8.420  1.00 28.57           C  
ATOM   1951  HA  GLU B  34       9.389  39.228   7.434  1.00 28.57           H  
ATOM   1952  C   GLU B  34       8.645  37.710   8.793  1.00 28.57           C  
ATOM   1953  CB  GLU B  34      11.097  38.379   8.465  1.00 28.57           C  
ATOM   1954  HB2 GLU B  34      11.235  37.659   9.272  1.00 28.57           H  
ATOM   1955  HB3 GLU B  34      11.715  39.242   8.711  1.00 28.57           H  
ATOM   1956  O   GLU B  34       8.769  37.103   9.865  1.00 28.57           O  
ATOM   1957  CG  GLU B  34      11.606  37.762   7.152  1.00 28.57           C  
ATOM   1958  HG2 GLU B  34      12.125  36.833   7.385  1.00 28.57           H  
ATOM   1959  HG3 GLU B  34      10.763  37.509   6.510  1.00 28.57           H  
ATOM   1960  CD  GLU B  34      12.575  38.716   6.435  1.00 28.57           C  
ATOM   1961  OE1 GLU B  34      13.719  38.851   6.927  1.00 28.57           O  
ATOM   1962  OE2 GLU B  34      12.151  39.327   5.429  1.00 28.57           O  
ATOM   1963  N   VAL B  35       7.600  37.525   7.976  1.00 30.77           N  
ATOM   1964  H   VAL B  35       7.490  38.151   7.192  1.00 30.77           H  
ATOM   1965  CA  VAL B  35       6.847  36.278   7.972  1.00 30.77           C  
ATOM   1966  HA  VAL B  35       6.547  36.007   8.984  1.00 30.77           H  
ATOM   1967  C   VAL B  35       7.906  35.329   7.486  1.00 30.77           C  
ATOM   1968  CB  VAL B  35       5.608  36.315   7.058  1.00 30.77           C  
ATOM   1969  HB  VAL B  35       5.881  36.700   6.076  1.00 30.77           H  
ATOM   1970  O   VAL B  35       8.147  35.229   6.286  1.00 30.77           O  
ATOM   1971  CG1 VAL B  35       4.978  34.925   6.890  1.00 30.77           C  
ATOM   1972 HG11 VAL B  35       5.661  34.269   6.351  1.00 30.77           H  
ATOM   1973 HG12 VAL B  35       4.750  34.489   7.863  1.00 30.77           H  
ATOM   1974 HG13 VAL B  35       4.064  35.003   6.301  1.00 30.77           H  
ATOM   1975  CG2 VAL B  35       4.547  37.240   7.666  1.00 30.77           C  
ATOM   1976 HG21 VAL B  35       4.306  36.917   8.679  1.00 30.77           H  
ATOM   1977 HG22 VAL B  35       3.644  37.223   7.055  1.00 30.77           H  
ATOM   1978 HG23 VAL B  35       4.926  38.261   7.700  1.00 30.77           H  
ATOM   1979  N   HIS B  36       8.671  34.818   8.451  1.00 28.87           N  
ATOM   1980  H   HIS B  36       8.517  35.138   9.397  1.00 28.87           H  
ATOM   1981  CA  HIS B  36       9.846  34.041   8.178  1.00 28.87           C  
ATOM   1982  HA  HIS B  36      10.513  34.606   7.527  1.00 28.87           H  
ATOM   1983  C   HIS B  36       9.277  32.856   7.441  1.00 28.87           C  
ATOM   1984  CB  HIS B  36      10.590  33.684   9.471  1.00 28.87           C  
ATOM   1985  HB2 HIS B  36       9.967  33.039  10.091  1.00 28.87           H  
ATOM   1986  HB3 HIS B  36      10.785  34.601  10.028  1.00 28.87           H  
ATOM   1987  O   HIS B  36       8.521  32.066   8.016  1.00 28.87           O  
ATOM   1988  CG  HIS B  36      11.908  32.998   9.211  1.00 28.87           C  
ATOM   1989  CD2 HIS B  36      13.148  33.580   9.201  1.00 28.87           C  
ATOM   1990  HD2 HIS B  36      13.360  34.625   9.373  1.00 28.87           H  
ATOM   1991  ND1 HIS B  36      12.087  31.664   8.931  1.00 28.87           N  
ATOM   1992  HD1 HIS B  36      11.360  30.965   8.886  1.00 28.87           H  
ATOM   1993  CE1 HIS B  36      13.401  31.444   8.767  1.00 28.87           C  
ATOM   1994  HE1 HIS B  36      13.844  30.485   8.540  1.00 28.87           H  
ATOM   1995  NE2 HIS B  36      14.093  32.583   8.930  1.00 28.87           N  
ATOM   1996  N   ASN B  37       9.552  32.821   6.140  1.00 31.35           N  
ATOM   1997  H   ASN B  37      10.041  33.603   5.728  1.00 31.35           H  
ATOM   1998  CA  ASN B  37       9.184  31.717   5.298  1.00 31.35           C  
ATOM   1999  HA  ASN B  37       8.134  31.466   5.450  1.00 31.35           H  
ATOM   2000  C   ASN B  37      10.046  30.565   5.807  1.00 31.35           C  
ATOM   2001  CB  ASN B  37       9.397  32.075   3.816  1.00 31.35           C  
ATOM   2002  HB2 ASN B  37      10.436  32.367   3.661  1.00 31.35           H  
ATOM   2003  HB3 ASN B  37       9.220  31.189   3.207  1.00 31.35           H  
ATOM   2004  O   ASN B  37      11.125  30.282   5.297  1.00 31.35           O  
ATOM   2005  CG  ASN B  37       8.474  33.172   3.303  1.00 31.35           C  
ATOM   2006  ND2 ASN B  37       8.980  34.053   2.472  1.00 31.35           N  
ATOM   2007 HD21 ASN B  37       9.942  33.966   2.179  1.00 31.35           H  
ATOM   2008 HD22 ASN B  37       8.362  34.798   2.183  1.00 31.35           H  
ATOM   2009  OD1 ASN B  37       7.296  33.256   3.617  1.00 31.35           O  
ATOM   2010  N   GLU B  38       9.577  29.896   6.860  1.00 30.06           N  
ATOM   2011  H   GLU B  38       8.778  30.288   7.337  1.00 30.06           H  
ATOM   2012  CA  GLU B  38       9.951  28.528   7.165  1.00 30.06           C  
ATOM   2013  HA  GLU B  38      11.032  28.434   7.054  1.00 30.06           H  
ATOM   2014  C   GLU B  38       9.334  27.631   6.081  1.00 30.06           C  
ATOM   2015  CB  GLU B  38       9.608  28.131   8.617  1.00 30.06           C  
ATOM   2016  HB2 GLU B  38       9.747  27.054   8.709  1.00 30.06           H  
ATOM   2017  HB3 GLU B  38       8.565  28.364   8.835  1.00 30.06           H  
ATOM   2018  O   GLU B  38       8.564  26.716   6.356  1.00 30.06           O  
ATOM   2019  CG  GLU B  38      10.526  28.817   9.644  1.00 30.06           C  
ATOM   2020  HG2 GLU B  38      10.213  29.855   9.756  1.00 30.06           H  
ATOM   2021  HG3 GLU B  38      11.547  28.816   9.264  1.00 30.06           H  
ATOM   2022  CD  GLU B  38      10.511  28.104  11.008  1.00 30.06           C  
ATOM   2023  OE1 GLU B  38      11.113  27.005  11.097  1.00 30.06           O  
ATOM   2024  OE2 GLU B  38       9.914  28.658  11.957  1.00 30.06           O  
ATOM   2025  N   ASP B  39       9.751  27.887   4.831  1.00 31.68           N  
ATOM   2026  H   ASP B  39      10.311  28.717   4.698  1.00 31.68           H  
ATOM   2027  CA  ASP B  39       9.749  26.964   3.697  1.00 31.68           C  
ATOM   2028  HA  ASP B  39       8.766  26.888   3.232  1.00 31.68           H  
ATOM   2029  C   ASP B  39      10.227  25.584   4.141  1.00 31.68           C  
ATOM   2030  CB  ASP B  39      10.807  27.440   2.676  1.00 31.68           C  
ATOM   2031  HB2 ASP B  39      11.120  26.589   2.071  1.00 31.68           H  
ATOM   2032  HB3 ASP B  39      11.693  27.795   3.202  1.00 31.68           H  
ATOM   2033  O   ASP B  39       9.744  24.554   3.677  1.00 31.68           O  
ATOM   2034  CG  ASP B  39      10.318  28.507   1.704  1.00 31.68           C  
ATOM   2035  OD1 ASP B  39       9.437  28.160   0.890  1.00 31.68           O  
ATOM   2036  OD2 ASP B  39      10.859  29.633   1.754  1.00 31.68           O  
ATOM   2037  N   GLY B  40      11.239  25.583   5.019  1.00 30.26           N  
ATOM   2038  H   GLY B  40      11.532  26.496   5.337  1.00 30.26           H  
ATOM   2039  CA  GLY B  40      12.175  24.481   5.182  1.00 30.26           C  
ATOM   2040  HA2 GLY B  40      12.747  24.366   4.262  1.00 30.26           H  
ATOM   2041  HA3 GLY B  40      12.864  24.720   5.992  1.00 30.26           H  
ATOM   2042  C   GLY B  40      11.513  23.148   5.498  1.00 30.26           C  
ATOM   2043  O   GLY B  40      11.950  22.125   4.981  1.00 30.26           O  
ATOM   2044  N   ARG B  41      10.441  23.143   6.300  1.00 28.50           N  
ATOM   2045  H   ARG B  41      10.070  24.040   6.580  1.00 28.50           H  
ATOM   2046  CA  ARG B  41       9.652  21.931   6.566  1.00 28.50           C  
ATOM   2047  HA  ARG B  41      10.252  21.078   6.248  1.00 28.50           H  
ATOM   2048  C   ARG B  41       8.426  21.820   5.663  1.00 28.50           C  
ATOM   2049  CB  ARG B  41       9.388  21.708   8.060  1.00 28.50           C  
ATOM   2050  HB2 ARG B  41       8.777  22.522   8.449  1.00 28.50           H  
ATOM   2051  HB3 ARG B  41       8.842  20.772   8.182  1.00 28.50           H  
ATOM   2052  O   ARG B  41       7.380  21.330   6.087  1.00 28.50           O  
ATOM   2053  CG  ARG B  41      10.702  21.619   8.849  1.00 28.50           C  
ATOM   2054  HG2 ARG B  41      11.390  20.933   8.355  1.00 28.50           H  
ATOM   2055  HG3 ARG B  41      11.154  22.610   8.887  1.00 28.50           H  
ATOM   2056  CD  ARG B  41      10.436  21.124  10.272  1.00 28.50           C  
ATOM   2057  HD2 ARG B  41      10.240  20.052  10.245  1.00 28.50           H  
ATOM   2058  HD3 ARG B  41       9.555  21.638  10.654  1.00 28.50           H  
ATOM   2059  NE  ARG B  41      11.578  21.419  11.154  1.00 28.50           N  
ATOM   2060  HE  ARG B  41      12.349  21.915  10.731  1.00 28.50           H  
ATOM   2061  NH1 ARG B  41      10.637  20.682  13.111  1.00 28.50           N  
ATOM   2062 HH11 ARG B  41      10.640  20.634  14.120  1.00 28.50           H  
ATOM   2063 HH12 ARG B  41       9.852  20.340  12.577  1.00 28.50           H  
ATOM   2064  NH2 ARG B  41      12.590  21.768  13.159  1.00 28.50           N  
ATOM   2065 HH21 ARG B  41      12.565  21.740  14.169  1.00 28.50           H  
ATOM   2066 HH22 ARG B  41      13.275  22.348  12.696  1.00 28.50           H  
ATOM   2067  CZ  ARG B  41      11.599  21.283  12.466  1.00 28.50           C  
ATOM   2068  N   ASN B  42       8.644  22.048   4.369  1.00 32.10           N  
ATOM   2069  H   ASN B  42       9.403  22.671   4.133  1.00 32.10           H  
ATOM   2070  CA  ASN B  42       8.327  21.035   3.366  1.00 32.10           C  
ATOM   2071  HA  ASN B  42       7.249  20.875   3.351  1.00 32.10           H  
ATOM   2072  C   ASN B  42       8.997  19.704   3.766  1.00 32.10           C  
ATOM   2073  CB  ASN B  42       8.766  21.541   1.979  1.00 32.10           C  
ATOM   2074  HB2 ASN B  42       9.852  21.635   1.951  1.00 32.10           H  
ATOM   2075  HB3 ASN B  42       8.336  22.527   1.804  1.00 32.10           H  
ATOM   2076  O   ASN B  42       9.986  19.264   3.186  1.00 32.10           O  
ATOM   2077  CG  ASN B  42       8.332  20.625   0.843  1.00 32.10           C  
ATOM   2078  ND2 ASN B  42       8.693  20.959  -0.372  1.00 32.10           N  
ATOM   2079 HD21 ASN B  42       9.317  21.741  -0.507  1.00 32.10           H  
ATOM   2080 HD22 ASN B  42       8.524  20.256  -1.077  1.00 32.10           H  
ATOM   2081  OD1 ASN B  42       7.638  19.634   1.010  1.00 32.10           O  
ATOM   2082  N   GLY B  43       8.485  19.085   4.834  1.00 30.11           N  
ATOM   2083  H   GLY B  43       7.699  19.523   5.292  1.00 30.11           H  
ATOM   2084  CA  GLY B  43       8.721  17.680   5.083  1.00 30.11           C  
ATOM   2085  HA2 GLY B  43       8.261  17.368   6.020  1.00 30.11           H  
ATOM   2086  HA3 GLY B  43       9.788  17.460   5.089  1.00 30.11           H  
ATOM   2087  C   GLY B  43       8.039  16.985   3.930  1.00 30.11           C  
ATOM   2088  O   GLY B  43       6.809  16.956   3.929  1.00 30.11           O  
ATOM   2089  N   ASP B  44       8.840  16.541   2.955  1.00 30.33           N  
ATOM   2090  H   ASP B  44       9.815  16.802   3.001  1.00 30.33           H  
ATOM   2091  CA  ASP B  44       8.394  15.956   1.696  1.00 30.33           C  
ATOM   2092  HA  ASP B  44       8.080  16.750   1.018  1.00 30.33           H  
ATOM   2093  C   ASP B  44       7.202  15.040   1.969  1.00 30.33           C  
ATOM   2094  CB  ASP B  44       9.541  15.166   1.033  1.00 30.33           C  
ATOM   2095  HB2 ASP B  44       9.115  14.354   0.444  1.00 30.33           H  
ATOM   2096  HB3 ASP B  44      10.172  14.713   1.798  1.00 30.33           H  
ATOM   2097  O   ASP B  44       7.370  13.902   2.430  1.00 30.33           O  
ATOM   2098  CG  ASP B  44      10.383  16.010   0.076  1.00 30.33           C  
ATOM   2099  OD1 ASP B  44       9.824  16.377  -0.983  1.00 30.33           O  
ATOM   2100  OD2 ASP B  44      11.580  16.208   0.377  1.00 30.33           O  
ATOM   2101  N   VAL B  45       5.994  15.563   1.699  1.00 32.58           N  
ATOM   2102  H   VAL B  45       5.967  16.541   1.451  1.00 32.58           H  
ATOM   2103  CA  VAL B  45       4.749  14.793   1.642  1.00 32.58           C  
ATOM   2104  HA  VAL B  45       4.576  14.278   2.587  1.00 32.58           H  
ATOM   2105  C   VAL B  45       5.023  13.807   0.550  1.00 32.58           C  
ATOM   2106  CB  VAL B  45       3.523  15.646   1.269  1.00 32.58           C  
ATOM   2107  HB  VAL B  45       3.753  16.273   0.407  1.00 32.58           H  
ATOM   2108  O   VAL B  45       5.016  14.193  -0.618  1.00 32.58           O  
ATOM   2109  CG1 VAL B  45       2.299  14.773   0.933  1.00 32.58           C  
ATOM   2110 HG11 VAL B  45       2.090  14.089   1.755  1.00 32.58           H  
ATOM   2111 HG12 VAL B  45       1.432  15.412   0.767  1.00 32.58           H  
ATOM   2112 HG13 VAL B  45       2.470  14.204   0.019  1.00 32.58           H  
ATOM   2113  CG2 VAL B  45       3.144  16.556   2.437  1.00 32.58           C  
ATOM   2114 HG21 VAL B  45       2.296  17.182   2.163  1.00 32.58           H  
ATOM   2115 HG22 VAL B  45       3.985  17.204   2.685  1.00 32.58           H  
ATOM   2116 HG23 VAL B  45       2.892  15.960   3.315  1.00 32.58           H  
ATOM   2117  N   SER B  46       5.440  12.612   0.962  1.00 30.97           N  
ATOM   2118  H   SER B  46       5.448  12.453   1.959  1.00 30.97           H  
ATOM   2119  CA  SER B  46       6.511  11.975   0.221  1.00 30.97           C  
ATOM   2120  HA  SER B  46       7.346  12.672   0.145  1.00 30.97           H  
ATOM   2121  C   SER B  46       6.006  11.693  -1.174  1.00 30.97           C  
ATOM   2122  CB  SER B  46       7.022  10.744   0.954  1.00 30.97           C  
ATOM   2123  HB2 SER B  46       6.212  10.021   1.052  1.00 30.97           H  
ATOM   2124  HB3 SER B  46       7.845  10.316   0.382  1.00 30.97           H  
ATOM   2125  O   SER B  46       5.142  10.839  -1.371  1.00 30.97           O  
ATOM   2126  OG  SER B  46       7.487  11.076   2.246  1.00 30.97           O  
ATOM   2127  HG  SER B  46       7.614  12.026   2.304  1.00 30.97           H  
ATOM   2128  N   GLN B  47       6.520  12.476  -2.125  1.00 29.74           N  
ATOM   2129  H   GLN B  47       7.130  13.227  -1.836  1.00 29.74           H  
ATOM   2130  CA  GLN B  47       6.088  12.474  -3.512  1.00 29.74           C  
ATOM   2131  HA  GLN B  47       5.014  12.288  -3.532  1.00 29.74           H  
ATOM   2132  C   GLN B  47       6.775  11.307  -4.206  1.00 29.74           C  
ATOM   2133  CB  GLN B  47       6.354  13.837  -4.166  1.00 29.74           C  
ATOM   2134  HB2 GLN B  47       7.422  13.941  -4.353  1.00 29.74           H  
ATOM   2135  HB3 GLN B  47       6.050  14.630  -3.483  1.00 29.74           H  
ATOM   2136  O   GLN B  47       7.380  11.435  -5.264  1.00 29.74           O  
ATOM   2137  CG  GLN B  47       5.572  14.003  -5.482  1.00 29.74           C  
ATOM   2138  HG2 GLN B  47       5.610  13.084  -6.066  1.00 29.74           H  
ATOM   2139  HG3 GLN B  47       4.529  14.219  -5.251  1.00 29.74           H  
ATOM   2140  CD  GLN B  47       6.137  15.127  -6.341  1.00 29.74           C  
ATOM   2141  NE2 GLN B  47       6.185  16.343  -5.843  1.00 29.74           N  
ATOM   2142 HE21 GLN B  47       5.952  16.509  -4.875  1.00 29.74           H  
ATOM   2143 HE22 GLN B  47       6.634  17.039  -6.422  1.00 29.74           H  
ATOM   2144  OE1 GLN B  47       6.530  14.939  -7.480  1.00 29.74           O  
ATOM   2145  N   PHE B  48       6.679  10.142  -3.572  1.00 31.00           N  
ATOM   2146  H   PHE B  48       6.173  10.171  -2.698  1.00 31.00           H  
ATOM   2147  CA  PHE B  48       6.591   8.892  -4.268  1.00 31.00           C  
ATOM   2148  HA  PHE B  48       7.548   8.619  -4.712  1.00 31.00           H  
ATOM   2149  C   PHE B  48       5.494   9.101  -5.305  1.00 31.00           C  
ATOM   2150  CB  PHE B  48       6.165   7.843  -3.266  1.00 31.00           C  
ATOM   2151  HB2 PHE B  48       5.219   8.173  -2.838  1.00 31.00           H  
ATOM   2152  HB3 PHE B  48       5.974   6.926  -3.823  1.00 31.00           H  
ATOM   2153  O   PHE B  48       4.324   9.263  -4.935  1.00 31.00           O  
ATOM   2154  CG  PHE B  48       7.145   7.580  -2.136  1.00 31.00           C  
ATOM   2155  CD1 PHE B  48       8.242   6.726  -2.334  1.00 31.00           C  
ATOM   2156  HD1 PHE B  48       8.453   6.334  -3.318  1.00 31.00           H  
ATOM   2157  CD2 PHE B  48       6.893   8.082  -0.847  1.00 31.00           C  
ATOM   2158  HD2 PHE B  48       6.059   8.749  -0.687  1.00 31.00           H  
ATOM   2159  CE1 PHE B  48       9.027   6.326  -1.238  1.00 31.00           C  
ATOM   2160  HE1 PHE B  48       9.849   5.643  -1.399  1.00 31.00           H  
ATOM   2161  CE2 PHE B  48       7.651   7.655   0.256  1.00 31.00           C  
ATOM   2162  HE2 PHE B  48       7.421   8.008   1.250  1.00 31.00           H  
ATOM   2163  CZ  PHE B  48       8.721   6.773   0.058  1.00 31.00           C  
ATOM   2164  HZ  PHE B  48       9.319   6.458   0.901  1.00 31.00           H  
ATOM   2165  N   PRO B  49       5.858   9.228  -6.585  1.00 29.40           N  
ATOM   2166  CA  PRO B  49       4.858   9.549  -7.572  1.00 29.40           C  
ATOM   2167  HA  PRO B  49       4.358  10.476  -7.291  1.00 29.40           H  
ATOM   2168  C   PRO B  49       3.855   8.394  -7.588  1.00 29.40           C  
ATOM   2169  CB  PRO B  49       5.622   9.747  -8.889  1.00 29.40           C  
ATOM   2170  HB2 PRO B  49       5.513   8.868  -9.524  1.00 29.40           H  
ATOM   2171  HB3 PRO B  49       5.267  10.630  -9.421  1.00 29.40           H  
ATOM   2172  O   PRO B  49       4.199   7.261  -7.227  1.00 29.40           O  
ATOM   2173  CG  PRO B  49       7.087   9.912  -8.467  1.00 29.40           C  
ATOM   2174  HG2 PRO B  49       7.778   9.549  -9.229  1.00 29.40           H  
ATOM   2175  HG3 PRO B  49       7.285  10.960  -8.242  1.00 29.40           H  
ATOM   2176  CD  PRO B  49       7.177   9.098  -7.184  1.00 29.40           C  
ATOM   2177  HD2 PRO B  49       7.374   8.051  -7.411  1.00 29.40           H  
ATOM   2178  HD3 PRO B  49       7.977   9.493  -6.559  1.00 29.40           H  
ATOM   2179  N   TYR B  50       2.670   8.626  -8.150  1.00 32.76           N  
ATOM   2180  H   TYR B  50       2.418   9.577  -8.379  1.00 32.76           H  
ATOM   2181  CA  TYR B  50       2.032   7.543  -8.891  1.00 32.76           C  
ATOM   2182  HA  TYR B  50       1.949   6.662  -8.255  1.00 32.76           H  
ATOM   2183  C   TYR B  50       2.958   7.207 -10.064  1.00 32.76           C  
ATOM   2184  CB  TYR B  50       0.628   7.925  -9.377  1.00 32.76           C  
ATOM   2185  HB2 TYR B  50       0.628   8.964  -9.707  1.00 32.76           H  
ATOM   2186  HB3 TYR B  50       0.387   7.320 -10.251  1.00 32.76           H  
ATOM   2187  O   TYR B  50       2.693   7.564 -11.211  1.00 32.76           O  
ATOM   2188  CG  TYR B  50      -0.495   7.697  -8.388  1.00 32.76           C  
ATOM   2189  CD1 TYR B  50      -1.099   6.426  -8.293  1.00 32.76           C  
ATOM   2190  HD1 TYR B  50      -0.709   5.597  -8.865  1.00 32.76           H  
ATOM   2191  CD2 TYR B  50      -0.999   8.775  -7.640  1.00 32.76           C  
ATOM   2192  HD2 TYR B  50      -0.524   9.743  -7.701  1.00 32.76           H  
ATOM   2193  CE1 TYR B  50      -2.229   6.241  -7.473  1.00 32.76           C  
ATOM   2194  HE1 TYR B  50      -2.698   5.270  -7.400  1.00 32.76           H  
ATOM   2195  CE2 TYR B  50      -2.138   8.600  -6.835  1.00 32.76           C  
ATOM   2196  HE2 TYR B  50      -2.520   9.437  -6.269  1.00 32.76           H  
ATOM   2197  OH  TYR B  50      -3.841   7.172  -5.948  1.00 32.76           O  
ATOM   2198  HH  TYR B  50      -4.071   8.018  -5.557  1.00 32.76           H  
ATOM   2199  CZ  TYR B  50      -2.759   7.334  -6.756  1.00 32.76           C  
ATOM   2200  N   VAL B  51       4.067   6.515  -9.784  1.00 32.12           N  
ATOM   2201  H   VAL B  51       4.272   6.332  -8.812  1.00 32.12           H  
ATOM   2202  CA  VAL B  51       4.765   5.758 -10.799  1.00 32.12           C  
ATOM   2203  HA  VAL B  51       4.755   6.359 -11.708  1.00 32.12           H  
ATOM   2204  C   VAL B  51       3.870   4.566 -11.022  1.00 32.12           C  
ATOM   2205  CB  VAL B  51       6.236   5.394 -10.510  1.00 32.12           C  
ATOM   2206  HB  VAL B  51       6.311   4.412 -10.044  1.00 32.12           H  
ATOM   2207  O   VAL B  51       4.045   3.479 -10.469  1.00 32.12           O  
ATOM   2208  CG1 VAL B  51       6.945   5.384 -11.871  1.00 32.12           C  
ATOM   2209 HG11 VAL B  51       6.544   4.589 -12.499  1.00 32.12           H  
ATOM   2210 HG12 VAL B  51       8.016   5.239 -11.732  1.00 32.12           H  
ATOM   2211 HG13 VAL B  51       6.815   6.341 -12.378  1.00 32.12           H  
ATOM   2212  CG2 VAL B  51       6.992   6.378  -9.620  1.00 32.12           C  
ATOM   2213 HG21 VAL B  51       6.496   6.449  -8.652  1.00 32.12           H  
ATOM   2214 HG22 VAL B  51       7.036   7.356 -10.098  1.00 32.12           H  
ATOM   2215 HG23 VAL B  51       8.009   6.019  -9.457  1.00 32.12           H  
ATOM   2216  N   GLU B  52       2.866   4.836 -11.851  1.00 34.60           N  
ATOM   2217  H   GLU B  52       2.744   5.807 -12.100  1.00 34.60           H  
ATOM   2218  CA  GLU B  52       2.132   3.883 -12.648  1.00 34.60           C  
ATOM   2219  HA  GLU B  52       1.737   3.114 -11.984  1.00 34.60           H  
ATOM   2220  C   GLU B  52       3.144   3.209 -13.587  1.00 34.60           C  
ATOM   2221  CB  GLU B  52       0.948   4.594 -13.345  1.00 34.60           C  
ATOM   2222  HB2 GLU B  52       1.232   4.864 -14.362  1.00 34.60           H  
ATOM   2223  HB3 GLU B  52       0.717   5.524 -12.826  1.00 34.60           H  
ATOM   2224  O   GLU B  52       3.104   3.316 -14.809  1.00 34.60           O  
ATOM   2225  CG  GLU B  52      -0.328   3.729 -13.316  1.00 34.60           C  
ATOM   2226  HG2 GLU B  52      -0.054   2.674 -13.296  1.00 34.60           H  
ATOM   2227  HG3 GLU B  52      -0.839   3.921 -12.373  1.00 34.60           H  
ATOM   2228  CD  GLU B  52      -1.301   3.971 -14.488  1.00 34.60           C  
ATOM   2229  OE1 GLU B  52      -2.498   3.649 -14.303  1.00 34.60           O  
ATOM   2230  OE2 GLU B  52      -0.851   4.376 -15.582  1.00 34.60           O  
ATOM   2231  N   PHE B  53       4.088   2.482 -12.981  1.00 35.71           N  
ATOM   2232  H   PHE B  53       4.119   2.541 -11.973  1.00 35.71           H  
ATOM   2233  CA  PHE B  53       4.816   1.394 -13.588  1.00 35.71           C  
ATOM   2234  HA  PHE B  53       5.253   1.724 -14.530  1.00 35.71           H  
ATOM   2235  C   PHE B  53       3.777   0.316 -13.878  1.00 35.71           C  
ATOM   2236  CB  PHE B  53       5.920   0.887 -12.654  1.00 35.71           C  
ATOM   2237  HB2 PHE B  53       5.461   0.688 -11.685  1.00 35.71           H  
ATOM   2238  HB3 PHE B  53       6.278  -0.060 -13.056  1.00 35.71           H  
ATOM   2239  O   PHE B  53       3.682  -0.716 -13.208  1.00 35.71           O  
ATOM   2240  CG  PHE B  53       7.139   1.770 -12.451  1.00 35.71           C  
ATOM   2241  CD1 PHE B  53       7.924   2.169 -13.551  1.00 35.71           C  
ATOM   2242  HD1 PHE B  53       7.618   1.923 -14.557  1.00 35.71           H  
ATOM   2243  CD2 PHE B  53       7.556   2.099 -11.145  1.00 35.71           C  
ATOM   2244  HD2 PHE B  53       6.953   1.827 -10.290  1.00 35.71           H  
ATOM   2245  CE1 PHE B  53       9.119   2.882 -13.345  1.00 35.71           C  
ATOM   2246  HE1 PHE B  53       9.715   3.196 -14.190  1.00 35.71           H  
ATOM   2247  CE2 PHE B  53       8.763   2.791 -10.939  1.00 35.71           C  
ATOM   2248  HE2 PHE B  53       9.077   3.044  -9.938  1.00 35.71           H  
ATOM   2249  CZ  PHE B  53       9.549   3.177 -12.040  1.00 35.71           C  
ATOM   2250  HZ  PHE B  53      10.468   3.722 -11.883  1.00 35.71           H  
ATOM   2251  N   THR B  54       2.998   0.596 -14.916  1.00 43.16           N  
ATOM   2252  H   THR B  54       3.103   1.516 -15.317  1.00 43.16           H  
ATOM   2253  CA  THR B  54       2.140  -0.299 -15.668  1.00 43.16           C  
ATOM   2254  HA  THR B  54       1.539  -0.883 -14.970  1.00 43.16           H  
ATOM   2255  C   THR B  54       3.010  -1.280 -16.444  1.00 43.16           C  
ATOM   2256  CB  THR B  54       1.200   0.500 -16.591  1.00 43.16           C  
ATOM   2257  HB  THR B  54       0.699  -0.173 -17.286  1.00 43.16           H  
ATOM   2258  O   THR B  54       2.845  -1.499 -17.643  1.00 43.16           O  
ATOM   2259  CG2 THR B  54       0.145   1.251 -15.796  1.00 43.16           C  
ATOM   2260 HG21 THR B  54       0.635   2.051 -15.241  1.00 43.16           H  
ATOM   2261 HG22 THR B  54      -0.369   0.584 -15.104  1.00 43.16           H  
ATOM   2262 HG23 THR B  54      -0.583   1.696 -16.474  1.00 43.16           H  
ATOM   2263  OG1 THR B  54       1.914   1.485 -17.298  1.00 43.16           O  
ATOM   2264  HG1 THR B  54       1.584   2.341 -17.015  1.00 43.16           H  
ATOM   2265  N   GLY B  55       3.897  -1.973 -15.719  1.00 42.81           N  
ATOM   2266  H   GLY B  55       3.960  -1.745 -14.737  1.00 42.81           H  
ATOM   2267  CA  GLY B  55       4.232  -3.334 -16.092  1.00 42.81           C  
ATOM   2268  HA2 GLY B  55       4.846  -3.328 -16.993  1.00 42.81           H  
ATOM   2269  HA3 GLY B  55       4.767  -3.833 -15.283  1.00 42.81           H  
ATOM   2270  C   GLY B  55       2.915  -4.063 -16.352  1.00 42.81           C  
ATOM   2271  O   GLY B  55       1.928  -3.861 -15.626  1.00 42.81           O  
ATOM   2272  N   ARG B  56       2.869  -4.852 -17.430  1.00 52.91           N  
ATOM   2273  H   ARG B  56       3.713  -4.983 -17.969  1.00 52.91           H  
ATOM   2274  CA  ARG B  56       1.629  -5.500 -17.887  1.00 52.91           C  
ATOM   2275  HA  ARG B  56       0.913  -4.737 -18.195  1.00 52.91           H  
ATOM   2276  C   ARG B  56       0.938  -6.272 -16.768  1.00 52.91           C  
ATOM   2277  CB  ARG B  56       1.912  -6.432 -19.072  1.00 52.91           C  
ATOM   2278  HB2 ARG B  56       1.041  -7.071 -19.222  1.00 52.91           H  
ATOM   2279  HB3 ARG B  56       2.764  -7.074 -18.850  1.00 52.91           H  
ATOM   2280  O   ARG B  56      -0.284  -6.282 -16.722  1.00 52.91           O  
ATOM   2281  CG  ARG B  56       2.162  -5.639 -20.361  1.00 52.91           C  
ATOM   2282  HG2 ARG B  56       1.330  -4.954 -20.525  1.00 52.91           H  
ATOM   2283  HG3 ARG B  56       3.084  -5.066 -20.273  1.00 52.91           H  
ATOM   2284  CD  ARG B  56       2.263  -6.597 -21.552  1.00 52.91           C  
ATOM   2285  HD2 ARG B  56       3.127  -7.244 -21.406  1.00 52.91           H  
ATOM   2286  HD3 ARG B  56       1.376  -7.230 -21.567  1.00 52.91           H  
ATOM   2287  NE  ARG B  56       2.337  -5.856 -22.829  1.00 52.91           N  
ATOM   2288  HE  ARG B  56       1.552  -5.255 -23.033  1.00 52.91           H  
ATOM   2289  NH1 ARG B  56       4.361  -6.647 -23.590  1.00 52.91           N  
ATOM   2290 HH11 ARG B  56       4.445  -7.213 -22.758  1.00 52.91           H  
ATOM   2291 HH12 ARG B  56       5.081  -6.680 -24.297  1.00 52.91           H  
ATOM   2292  NH2 ARG B  56       3.199  -5.206 -24.832  1.00 52.91           N  
ATOM   2293 HH21 ARG B  56       3.935  -5.247 -25.523  1.00 52.91           H  
ATOM   2294 HH22 ARG B  56       2.395  -4.616 -24.988  1.00 52.91           H  
ATOM   2295  CZ  ARG B  56       3.296  -5.909 -23.737  1.00 52.91           C  
ATOM   2296  N   ASP B  57       1.712  -6.750 -15.799  1.00 57.20           N  
ATOM   2297  H   ASP B  57       2.700  -6.770 -16.008  1.00 57.20           H  
ATOM   2298  CA  ASP B  57       1.280  -7.681 -14.763  1.00 57.20           C  
ATOM   2299  HA  ASP B  57       0.247  -7.968 -14.962  1.00 57.20           H  
ATOM   2300  C   ASP B  57       1.315  -7.082 -13.341  1.00 57.20           C  
ATOM   2301  CB  ASP B  57       2.122  -8.960 -14.915  1.00 57.20           C  
ATOM   2302  HB2 ASP B  57       1.624  -9.789 -14.410  1.00 57.20           H  
ATOM   2303  HB3 ASP B  57       3.094  -8.803 -14.449  1.00 57.20           H  
ATOM   2304  O   ASP B  57       1.076  -7.799 -12.375  1.00 57.20           O  
ATOM   2305  CG  ASP B  57       2.319  -9.297 -16.400  1.00 57.20           C  
ATOM   2306  OD1 ASP B  57       1.301  -9.561 -17.076  1.00 57.20           O  
ATOM   2307  OD2 ASP B  57       3.447  -9.070 -16.893  1.00 57.20           O  
ATOM   2308  N   SER B  58       1.558  -5.769 -13.178  1.00 63.70           N  
ATOM   2309  H   SER B  58       1.754  -5.207 -13.994  1.00 63.70           H  
ATOM   2310  CA  SER B  58       1.534  -5.098 -11.863  1.00 63.70           C  
ATOM   2311  HA  SER B  58       1.056  -5.772 -11.153  1.00 63.70           H  
ATOM   2312  C   SER B  58       0.727  -3.799 -11.834  1.00 63.70           C  
ATOM   2313  CB  SER B  58       2.949  -4.845 -11.327  1.00 63.70           C  
ATOM   2314  HB2 SER B  58       3.518  -5.774 -11.366  1.00 63.70           H  
ATOM   2315  HB3 SER B  58       2.874  -4.537 -10.284  1.00 63.70           H  
ATOM   2316  O   SER B  58       0.714  -3.039 -12.801  1.00 63.70           O  
ATOM   2317  OG  SER B  58       3.645  -3.841 -12.054  1.00 63.70           O  
ATOM   2318  HG  SER B  58       3.048  -3.123 -12.275  1.00 63.70           H  
ATOM   2319  N   VAL B  59       0.115  -3.508 -10.688  1.00 65.67           N  
ATOM   2320  H   VAL B  59       0.181  -4.187  -9.944  1.00 65.67           H  
ATOM   2321  CA  VAL B  59      -0.599  -2.261 -10.371  1.00 65.67           C  
ATOM   2322  HA  VAL B  59      -0.499  -1.574 -11.212  1.00 65.67           H  
ATOM   2323  C   VAL B  59       0.035  -1.554  -9.166  1.00 65.67           C  
ATOM   2324  CB  VAL B  59      -2.105  -2.519 -10.166  1.00 65.67           C  
ATOM   2325  HB  VAL B  59      -2.553  -1.608  -9.767  1.00 65.67           H  
ATOM   2326  O   VAL B  59       0.727  -2.173  -8.359  1.00 65.67           O  
ATOM   2327  CG1 VAL B  59      -2.796  -2.778 -11.503  1.00 65.67           C  
ATOM   2328 HG11 VAL B  59      -2.728  -1.882 -12.121  1.00 65.67           H  
ATOM   2329 HG12 VAL B  59      -3.846  -3.022 -11.340  1.00 65.67           H  
ATOM   2330 HG13 VAL B  59      -2.299  -3.603 -12.013  1.00 65.67           H  
ATOM   2331  CG2 VAL B  59      -2.400  -3.693  -9.226  1.00 65.67           C  
ATOM   2332 HG21 VAL B  59      -1.901  -3.523  -8.273  1.00 65.67           H  
ATOM   2333 HG22 VAL B  59      -3.473  -3.774  -9.053  1.00 65.67           H  
ATOM   2334 HG23 VAL B  59      -2.051  -4.634  -9.653  1.00 65.67           H  
ATOM   2335  N   THR B  60      -0.146  -0.236  -9.055  1.00 67.76           N  
ATOM   2336  H   THR B  60      -0.740   0.243  -9.717  1.00 67.76           H  
ATOM   2337  CA  THR B  60       0.427   0.586  -7.973  1.00 67.76           C  
ATOM   2338  HA  THR B  60       1.486   0.356  -7.854  1.00 67.76           H  
ATOM   2339  C   THR B  60      -0.285   0.324  -6.655  1.00 67.76           C  
ATOM   2340  CB  THR B  60       0.281   2.084  -8.280  1.00 67.76           C  
ATOM   2341  HB  THR B  60       0.592   2.665  -7.412  1.00 67.76           H  
ATOM   2342  O   THR B  60      -1.477   0.607  -6.548  1.00 67.76           O  
ATOM   2343  CG2 THR B  60       1.121   2.494  -9.477  1.00 67.76           C  
ATOM   2344 HG21 THR B  60       1.048   3.573  -9.614  1.00 67.76           H  
ATOM   2345 HG22 THR B  60       2.163   2.229  -9.295  1.00 67.76           H  
ATOM   2346 HG23 THR B  60       0.763   1.990 -10.375  1.00 67.76           H  
ATOM   2347  OG1 THR B  60      -1.064   2.374  -8.589  1.00 67.76           O  
ATOM   2348  HG1 THR B  60      -1.582   1.992  -7.876  1.00 67.76           H  
ATOM   2349  N   CYS B  61       0.431  -0.139  -5.633  1.00 66.07           N  
ATOM   2350  H   CYS B  61       1.430  -0.239  -5.742  1.00 66.07           H  
ATOM   2351  CA  CYS B  61      -0.146  -0.409  -4.321  1.00 66.07           C  
ATOM   2352  HA  CYS B  61      -0.787  -1.287  -4.400  1.00 66.07           H  
ATOM   2353  C   CYS B  61      -0.941   0.802  -3.794  1.00 66.07           C  
ATOM   2354  CB  CYS B  61       1.001  -0.725  -3.374  1.00 66.07           C  
ATOM   2355  HB2 CYS B  61       1.680   0.127  -3.333  1.00 66.07           H  
ATOM   2356  HB3 CYS B  61       1.542  -1.587  -3.765  1.00 66.07           H  
ATOM   2357  O   CYS B  61      -0.350   1.868  -3.652  1.00 66.07           O  
ATOM   2358  SG  CYS B  61       0.326  -1.053  -1.720  1.00 66.07           S  
ATOM   2359  HG  CYS B  61       1.507  -1.177  -1.108  1.00 66.07           H  
ATOM   2360  N   PRO B  62      -2.244   0.682  -3.484  1.00 64.42           N  
ATOM   2361  CA  PRO B  62      -3.104   1.812  -3.147  1.00 64.42           C  
ATOM   2362  HA  PRO B  62      -2.848   2.672  -3.765  1.00 64.42           H  
ATOM   2363  C   PRO B  62      -2.996   2.227  -1.679  1.00 64.42           C  
ATOM   2364  CB  PRO B  62      -4.522   1.353  -3.492  1.00 64.42           C  
ATOM   2365  HB2 PRO B  62      -5.267   1.843  -2.865  1.00 64.42           H  
ATOM   2366  HB3 PRO B  62      -4.724   1.540  -4.547  1.00 64.42           H  
ATOM   2367  O   PRO B  62      -3.282   3.382  -1.375  1.00 64.42           O  
ATOM   2368  CG  PRO B  62      -4.457  -0.148  -3.241  1.00 64.42           C  
ATOM   2369  HG2 PRO B  62      -5.229  -0.693  -3.785  1.00 64.42           H  
ATOM   2370  HG3 PRO B  62      -4.505  -0.348  -2.170  1.00 64.42           H  
ATOM   2371  CD  PRO B  62      -3.061  -0.479  -3.739  1.00 64.42           C  
ATOM   2372  HD2 PRO B  62      -3.093  -0.590  -4.823  1.00 64.42           H  
ATOM   2373  HD3 PRO B  62      -2.677  -1.370  -3.242  1.00 64.42           H  
ATOM   2374  N   THR B  63      -2.558   1.328  -0.786  1.00 64.00           N  
ATOM   2375  H   THR B  63      -2.414   0.375  -1.089  1.00 64.00           H  
ATOM   2376  CA  THR B  63      -2.211   1.651   0.613  1.00 64.00           C  
ATOM   2377  HA  THR B  63      -3.094   1.967   1.169  1.00 64.00           H  
ATOM   2378  C   THR B  63      -1.170   2.744   0.681  1.00 64.00           C  
ATOM   2379  CB  THR B  63      -1.548   0.449   1.296  1.00 64.00           C  
ATOM   2380  HB  THR B  63      -0.698   0.117   0.700  1.00 64.00           H  
ATOM   2381  O   THR B  63      -1.247   3.674   1.476  1.00 64.00           O  
ATOM   2382  CG2 THR B  63      -1.057   0.724   2.715  1.00 64.00           C  
ATOM   2383 HG21 THR B  63      -0.876  -0.212   3.243  1.00 64.00           H  
ATOM   2384 HG22 THR B  63      -0.129   1.294   2.684  1.00 64.00           H  
ATOM   2385 HG23 THR B  63      -1.799   1.324   3.242  1.00 64.00           H  
ATOM   2386  OG1 THR B  63      -2.458  -0.592   1.341  1.00 64.00           O  
ATOM   2387  HG1 THR B  63      -2.029  -1.340   1.763  1.00 64.00           H  
ATOM   2388  N   CYS B  64      -0.152   2.567  -0.148  1.00 68.14           N  
ATOM   2389  H   CYS B  64      -0.175   1.781  -0.782  1.00 68.14           H  
ATOM   2390  CA  CYS B  64       1.044   3.364  -0.137  1.00 68.14           C  
ATOM   2391  HA  CYS B  64       0.952   4.159   0.602  1.00 68.14           H  
ATOM   2392  C   CYS B  64       1.223   4.054  -1.482  1.00 68.14           C  
ATOM   2393  CB  CYS B  64       2.187   2.445   0.300  1.00 68.14           C  
ATOM   2394  HB2 CYS B  64       3.019   3.045   0.670  1.00 68.14           H  
ATOM   2395  HB3 CYS B  64       1.838   1.848   1.142  1.00 68.14           H  
ATOM   2396  O   CYS B  64       2.312   4.450  -1.798  1.00 68.14           O  
ATOM   2397  SG  CYS B  64       2.735   1.377  -1.067  1.00 68.14           S  
ATOM   2398  HG  CYS B  64       3.389   0.479  -0.326  1.00 68.14           H  
ATOM   2399  N   GLN B  65       0.203   4.186  -2.324  1.00 68.51           N  
ATOM   2400  H   GLN B  65      -0.688   3.794  -2.055  1.00 68.51           H  
ATOM   2401  CA  GLN B  65       0.262   4.969  -3.565  1.00 68.51           C  
ATOM   2402  HA  GLN B  65      -0.607   4.668  -4.151  1.00 68.51           H  
ATOM   2403  C   GLN B  65       1.487   4.737  -4.500  1.00 68.51           C  
ATOM   2404  CB  GLN B  65       0.059   6.434  -3.143  1.00 68.51           C  
ATOM   2405  HB2 GLN B  65      -0.712   6.461  -2.373  1.00 68.51           H  
ATOM   2406  HB3 GLN B  65       0.977   6.832  -2.712  1.00 68.51           H  
ATOM   2407  O   GLN B  65       1.867   5.631  -5.246  1.00 68.51           O  
ATOM   2408  CG  GLN B  65      -0.393   7.337  -4.287  1.00 68.51           C  
ATOM   2409  HG2 GLN B  65      -1.035   6.761  -4.952  1.00 68.51           H  
ATOM   2410  HG3 GLN B  65       0.469   7.695  -4.850  1.00 68.51           H  
ATOM   2411  CD  GLN B  65      -1.161   8.535  -3.754  1.00 68.51           C  
ATOM   2412  NE2 GLN B  65      -2.448   8.406  -3.508  1.00 68.51           N  
ATOM   2413 HE21 GLN B  65      -2.885   7.503  -3.626  1.00 68.51           H  
ATOM   2414 HE22 GLN B  65      -2.864   9.205  -3.050  1.00 68.51           H  
ATOM   2415  OE1 GLN B  65      -0.640   9.603  -3.512  1.00 68.51           O  
ATOM   2416  N   GLY B  66       2.128   3.560  -4.487  1.00 69.48           N  
ATOM   2417  H   GLY B  66       1.766   2.842  -3.876  1.00 69.48           H  
ATOM   2418  CA  GLY B  66       3.400   3.325  -5.201  1.00 69.48           C  
ATOM   2419  HA2 GLY B  66       3.411   2.309  -5.598  1.00 69.48           H  
ATOM   2420  HA3 GLY B  66       3.458   3.993  -6.061  1.00 69.48           H  
ATOM   2421  C   GLY B  66       4.688   3.541  -4.387  1.00 69.48           C  
ATOM   2422  O   GLY B  66       5.759   3.138  -4.827  1.00 69.48           O  
ATOM   2423  N   THR B  67       4.601   4.114  -3.187  1.00 69.62           N  
ATOM   2424  H   THR B  67       3.683   4.394  -2.872  1.00 69.62           H  
ATOM   2425  CA  THR B  67       5.723   4.518  -2.323  1.00 69.62           C  
ATOM   2426  HA  THR B  67       6.397   5.135  -2.917  1.00 69.62           H  
ATOM   2427  C   THR B  67       6.575   3.357  -1.799  1.00 69.62           C  
ATOM   2428  CB  THR B  67       5.221   5.305  -1.082  1.00 69.62           C  
ATOM   2429  HB  THR B  67       6.086   5.693  -0.542  1.00 69.62           H  
ATOM   2430  O   THR B  67       7.744   3.533  -1.459  1.00 69.62           O  
ATOM   2431  CG2 THR B  67       4.151   6.409  -1.209  1.00 69.62           C  
ATOM   2432 HG21 THR B  67       3.799   6.499  -2.237  1.00 69.62           H  
ATOM   2433 HG22 THR B  67       3.299   6.228  -0.553  1.00 69.62           H  
ATOM   2434 HG23 THR B  67       4.521   7.376  -0.870  1.00 69.62           H  
ATOM   2435  OG1 THR B  67       4.641   4.373  -0.238  1.00 69.62           O  
ATOM   2436  HG1 THR B  67       4.430   4.809   0.591  1.00 69.62           H  
ATOM   2437  N   GLY B  68       5.963   2.185  -1.612  1.00 69.92           N  
ATOM   2438  H   GLY B  68       4.983   2.148  -1.854  1.00 69.92           H  
ATOM   2439  CA  GLY B  68       6.547   1.110  -0.813  1.00 69.92           C  
ATOM   2440  HA2 GLY B  68       5.993   0.187  -0.984  1.00 69.92           H  
ATOM   2441  HA3 GLY B  68       7.575   0.966  -1.145  1.00 69.92           H  
ATOM   2442  C   GLY B  68       6.591   1.381   0.698  1.00 69.92           C  
ATOM   2443  O   GLY B  68       6.956   0.488   1.453  1.00 69.92           O  
ATOM   2444  N   ARG B  69       6.192   2.561   1.182  1.00 70.93           N  
ATOM   2445  H   ARG B  69       5.859   3.237   0.509  1.00 70.93           H  
ATOM   2446  CA  ARG B  69       6.300   3.007   2.582  1.00 70.93           C  
ATOM   2447  HA  ARG B  69       6.398   2.133   3.226  1.00 70.93           H  
ATOM   2448  C   ARG B  69       5.082   3.789   3.073  1.00 70.93           C  
ATOM   2449  CB  ARG B  69       7.548   3.878   2.784  1.00 70.93           C  
ATOM   2450  HB2 ARG B  69       7.390   4.840   2.296  1.00 70.93           H  
ATOM   2451  HB3 ARG B  69       7.672   4.055   3.852  1.00 70.93           H  
ATOM   2452  O   ARG B  69       4.416   4.495   2.324  1.00 70.93           O  
ATOM   2453  CG  ARG B  69       8.840   3.264   2.235  1.00 70.93           C  
ATOM   2454  HG2 ARG B  69       8.782   3.232   1.147  1.00 70.93           H  
ATOM   2455  HG3 ARG B  69       8.973   2.252   2.617  1.00 70.93           H  
ATOM   2456  CD  ARG B  69      10.033   4.123   2.657  1.00 70.93           C  
ATOM   2457  HD2 ARG B  69      10.446   3.711   3.578  1.00 70.93           H  
ATOM   2458  HD3 ARG B  69       9.698   5.138   2.867  1.00 70.93           H  
ATOM   2459  NE  ARG B  69      11.054   4.185   1.599  1.00 70.93           N  
ATOM   2460  HE  ARG B  69      10.747   3.974   0.661  1.00 70.93           H  
ATOM   2461  NH1 ARG B  69      12.821   4.795   2.937  1.00 70.93           N  
ATOM   2462 HH11 ARG B  69      12.286   4.568   3.763  1.00 70.93           H  
ATOM   2463 HH12 ARG B  69      13.766   5.132   3.047  1.00 70.93           H  
ATOM   2464  NH2 ARG B  69      13.058   4.789   0.723  1.00 70.93           N  
ATOM   2465 HH21 ARG B  69      12.690   4.637  -0.206  1.00 70.93           H  
ATOM   2466 HH22 ARG B  69      14.013   5.092   0.849  1.00 70.93           H  
ATOM   2467  CZ  ARG B  69      12.301   4.581   1.763  1.00 70.93           C  
ATOM   2468  N   ILE B  70       4.816   3.704   4.362  1.00 67.87           N  
ATOM   2469  H   ILE B  70       5.439   3.155   4.937  1.00 67.87           H  
ATOM   2470  CA  ILE B  70       3.795   4.480   5.059  1.00 67.87           C  
ATOM   2471  HA  ILE B  70       3.246   5.105   4.354  1.00 67.87           H  
ATOM   2472  C   ILE B  70       4.525   5.356   6.085  1.00 67.87           C  
ATOM   2473  CB  ILE B  70       2.795   3.523   5.729  1.00 67.87           C  
ATOM   2474  HB  ILE B  70       3.359   2.905   6.427  1.00 67.87           H  
ATOM   2475  O   ILE B  70       5.440   4.859   6.744  1.00 67.87           O  
ATOM   2476  CG1 ILE B  70       2.102   2.594   4.706  1.00 67.87           C  
ATOM   2477 HG12 ILE B  70       2.758   2.354   3.869  1.00 67.87           H  
ATOM   2478 HG13 ILE B  70       1.216   3.076   4.292  1.00 67.87           H  
ATOM   2479  CG2 ILE B  70       1.732   4.293   6.530  1.00 67.87           C  
ATOM   2480 HG21 ILE B  70       1.108   3.596   7.090  1.00 67.87           H  
ATOM   2481 HG22 ILE B  70       2.203   4.937   7.272  1.00 67.87           H  
ATOM   2482 HG23 ILE B  70       1.114   4.901   5.869  1.00 67.87           H  
ATOM   2483  CD1 ILE B  70       1.731   1.270   5.371  1.00 67.87           C  
ATOM   2484 HD11 ILE B  70       1.139   0.673   4.678  1.00 67.87           H  
ATOM   2485 HD12 ILE B  70       2.644   0.749   5.658  1.00 67.87           H  
ATOM   2486 HD13 ILE B  70       1.174   1.426   6.295  1.00 67.87           H  
ATOM   2487  N   PRO B  71       4.164   6.636   6.256  1.00 64.83           N  
ATOM   2488  CA  PRO B  71       4.697   7.442   7.349  1.00 64.83           C  
ATOM   2489  HA  PRO B  71       5.780   7.493   7.242  1.00 64.83           H  
ATOM   2490  C   PRO B  71       4.343   6.841   8.719  1.00 64.83           C  
ATOM   2491  CB  PRO B  71       4.118   8.845   7.147  1.00 64.83           C  
ATOM   2492  HB2 PRO B  71       3.180   8.947   7.692  1.00 64.83           H  
ATOM   2493  HB3 PRO B  71       4.823   9.619   7.452  1.00 64.83           H  
ATOM   2494  O   PRO B  71       3.219   6.376   8.938  1.00 64.83           O  
ATOM   2495  CG  PRO B  71       3.848   8.883   5.641  1.00 64.83           C  
ATOM   2496  HG2 PRO B  71       4.780   9.065   5.106  1.00 64.83           H  
ATOM   2497  HG3 PRO B  71       3.104   9.631   5.367  1.00 64.83           H  
ATOM   2498  CD  PRO B  71       3.365   7.462   5.366  1.00 64.83           C  
ATOM   2499  HD2 PRO B  71       3.530   7.216   4.317  1.00 64.83           H  
ATOM   2500  HD3 PRO B  71       2.310   7.370   5.625  1.00 64.83           H  
ATOM   2501  N   ARG B  72       5.289   6.859   9.663  1.00 58.10           N  
ATOM   2502  H   ARG B  72       6.160   7.321   9.447  1.00 58.10           H  
ATOM   2503  CA  ARG B  72       5.056   6.374  11.033  1.00 58.10           C  
ATOM   2504  HA  ARG B  72       4.812   5.312  10.997  1.00 58.10           H  
ATOM   2505  C   ARG B  72       3.869   7.078  11.672  1.00 58.10           C  
ATOM   2506  CB  ARG B  72       6.280   6.578  11.926  1.00 58.10           C  
ATOM   2507  HB2 ARG B  72       6.720   7.556  11.731  1.00 58.10           H  
ATOM   2508  HB3 ARG B  72       5.967   6.544  12.969  1.00 58.10           H  
ATOM   2509  O   ARG B  72       3.621   8.259  11.434  1.00 58.10           O  
ATOM   2510  CG  ARG B  72       7.311   5.477  11.714  1.00 58.10           C  
ATOM   2511  HG2 ARG B  72       6.850   4.505  11.886  1.00 58.10           H  
ATOM   2512  HG3 ARG B  72       7.697   5.535  10.696  1.00 58.10           H  
ATOM   2513  CD  ARG B  72       8.434   5.661  12.728  1.00 58.10           C  
ATOM   2514  HD2 ARG B  72       8.148   5.217  13.682  1.00 58.10           H  
ATOM   2515  HD3 ARG B  72       8.596   6.726  12.893  1.00 58.10           H  
ATOM   2516  NE  ARG B  72       9.685   5.102  12.220  1.00 58.10           N  
ATOM   2517  HE  ARG B  72      10.272   5.773  11.746  1.00 58.10           H  
ATOM   2518  NH1 ARG B  72       9.736   3.105  13.331  1.00 58.10           N  
ATOM   2519 HH11 ARG B  72      10.112   2.170  13.398  1.00 58.10           H  
ATOM   2520 HH12 ARG B  72       8.801   3.285  13.669  1.00 58.10           H  
ATOM   2521  NH2 ARG B  72      11.432   3.729  11.996  1.00 58.10           N  
ATOM   2522 HH21 ARG B  72      11.916   2.874  12.232  1.00 58.10           H  
ATOM   2523 HH22 ARG B  72      11.796   4.327  11.267  1.00 58.10           H  
ATOM   2524  CZ  ARG B  72      10.272   3.975  12.522  1.00 58.10           C  
ATOM   2525  N   GLY B  73       3.109   6.347  12.478  1.00 56.40           N  
ATOM   2526  H   GLY B  73       3.383   5.386  12.628  1.00 56.40           H  
ATOM   2527  CA  GLY B  73       1.902   6.861  13.130  1.00 56.40           C  
ATOM   2528  HA2 GLY B  73       2.137   7.816  13.601  1.00 56.40           H  
ATOM   2529  HA3 GLY B  73       1.602   6.160  13.909  1.00 56.40           H  
ATOM   2530  C   GLY B  73       0.706   7.080  12.191  1.00 56.40           C  
ATOM   2531  O   GLY B  73      -0.430   7.059  12.666  1.00 56.40           O  
ATOM   2532  N   GLN B  74       0.901   7.184  10.869  1.00 51.57           N  
ATOM   2533  H   GLN B  74       1.844   7.258  10.515  1.00 51.57           H  
ATOM   2534  CA  GLN B  74      -0.187   6.962   9.908  1.00 51.57           C  
ATOM   2535  HA  GLN B  74      -1.093   7.414  10.311  1.00 51.57           H  
ATOM   2536  C   GLN B  74      -0.502   5.467   9.752  1.00 51.57           C  
ATOM   2537  CB  GLN B  74       0.076   7.644   8.557  1.00 51.57           C  
ATOM   2538  HB2 GLN B  74       0.984   7.252   8.096  1.00 51.57           H  
ATOM   2539  HB3 GLN B  74      -0.761   7.416   7.897  1.00 51.57           H  
ATOM   2540  O   GLN B  74      -1.630   5.129   9.416  1.00 51.57           O  
ATOM   2541  CG  GLN B  74       0.184   9.169   8.702  1.00 51.57           C  
ATOM   2542  HG2 GLN B  74       1.144   9.427   9.149  1.00 51.57           H  
ATOM   2543  HG3 GLN B  74      -0.609   9.531   9.355  1.00 51.57           H  
ATOM   2544  CD  GLN B  74       0.053   9.874   7.360  1.00 51.57           C  
ATOM   2545  NE2 GLN B  74      -1.148  10.146   6.897  1.00 51.57           N  
ATOM   2546 HE21 GLN B  74      -1.973   9.942   7.443  1.00 51.57           H  
ATOM   2547 HE22 GLN B  74      -1.168  10.632   6.012  1.00 51.57           H  
ATOM   2548  OE1 GLN B  74       1.017  10.186   6.692  1.00 51.57           O  
ATOM   2549  N   GLU B  75       0.417   4.568  10.115  1.00 51.13           N  
ATOM   2550  H   GLU B  75       1.350   4.900  10.317  1.00 51.13           H  
ATOM   2551  CA  GLU B  75       0.170   3.119  10.228  1.00 51.13           C  
ATOM   2552  HA  GLU B  75      -0.099   2.736   9.243  1.00 51.13           H  
ATOM   2553  C   GLU B  75      -0.993   2.757  11.177  1.00 51.13           C  
ATOM   2554  CB  GLU B  75       1.475   2.426  10.652  1.00 51.13           C  
ATOM   2555  HB2 GLU B  75       1.377   1.351  10.502  1.00 51.13           H  
ATOM   2556  HB3 GLU B  75       2.274   2.784  10.002  1.00 51.13           H  
ATOM   2557  O   GLU B  75      -1.761   1.851  10.885  1.00 51.13           O  
ATOM   2558  CG  GLU B  75       1.851   2.695  12.119  1.00 51.13           C  
ATOM   2559  HG2 GLU B  75       1.307   2.006  12.765  1.00 51.13           H  
ATOM   2560  HG3 GLU B  75       1.553   3.708  12.390  1.00 51.13           H  
ATOM   2561  CD  GLU B  75       3.355   2.555  12.347  1.00 51.13           C  
ATOM   2562  OE1 GLU B  75       3.982   3.621  12.572  1.00 51.13           O  
ATOM   2563  OE2 GLU B  75       3.871   1.422  12.261  1.00 51.13           O  
ATOM   2564  N   ASN B  76      -1.197   3.517  12.258  1.00 48.50           N  
ATOM   2565  H   ASN B  76      -0.507   4.221  12.480  1.00 48.50           H  
ATOM   2566  CA  ASN B  76      -2.348   3.343  13.155  1.00 48.50           C  
ATOM   2567  HA  ASN B  76      -2.566   2.281  13.261  1.00 48.50           H  
ATOM   2568  C   ASN B  76      -3.617   4.013  12.615  1.00 48.50           C  
ATOM   2569  CB  ASN B  76      -2.001   3.924  14.534  1.00 48.50           C  
ATOM   2570  HB2 ASN B  76      -1.652   4.950  14.421  1.00 48.50           H  
ATOM   2571  HB3 ASN B  76      -2.899   3.933  15.151  1.00 48.50           H  
ATOM   2572  O   ASN B  76      -4.723   3.688  13.038  1.00 48.50           O  
ATOM   2573  CG  ASN B  76      -0.959   3.116  15.282  1.00 48.50           C  
ATOM   2574  ND2 ASN B  76      -0.324   3.704  16.267  1.00 48.50           N  
ATOM   2575 HD21 ASN B  76       0.371   3.132  16.725  1.00 48.50           H  
ATOM   2576 HD22 ASN B  76      -0.521   4.661  16.522  1.00 48.50           H  
ATOM   2577  OD1 ASN B  76      -0.704   1.959  15.020  1.00 48.50           O  
ATOM   2578  N   GLN B  77      -3.472   4.978  11.703  1.00 46.09           N  
ATOM   2579  H   GLN B  77      -2.543   5.165  11.353  1.00 46.09           H  
ATOM   2580  CA  GLN B  77      -4.613   5.571  11.013  1.00 46.09           C  
ATOM   2581  HA  GLN B  77      -5.418   5.726  11.732  1.00 46.09           H  
ATOM   2582  C   GLN B  77      -5.131   4.600   9.958  1.00 46.09           C  
ATOM   2583  CB  GLN B  77      -4.255   6.933  10.398  1.00 46.09           C  
ATOM   2584  HB2 GLN B  77      -3.476   6.812   9.646  1.00 46.09           H  
ATOM   2585  HB3 GLN B  77      -5.140   7.335   9.905  1.00 46.09           H  
ATOM   2586  O   GLN B  77      -6.340   4.502   9.793  1.00 46.09           O  
ATOM   2587  CG  GLN B  77      -3.788   7.933  11.464  1.00 46.09           C  
ATOM   2588  HG2 GLN B  77      -4.608   8.143  12.152  1.00 46.09           H  
ATOM   2589  HG3 GLN B  77      -2.970   7.500  12.040  1.00 46.09           H  
ATOM   2590  CD  GLN B  77      -3.307   9.247  10.865  1.00 46.09           C  
ATOM   2591  NE2 GLN B  77      -2.287   9.847  11.438  1.00 46.09           N  
ATOM   2592 HE21 GLN B  77      -1.990  10.728  11.044  1.00 46.09           H  
ATOM   2593 HE22 GLN B  77      -1.812   9.409  12.214  1.00 46.09           H  
ATOM   2594  OE1 GLN B  77      -3.821   9.752   9.879  1.00 46.09           O  
ATOM   2595  N   LEU B  78      -4.234   3.874   9.286  1.00 46.95           N  
ATOM   2596  H   LEU B  78      -3.265   4.051   9.510  1.00 46.95           H  
ATOM   2597  CA  LEU B  78      -4.467   2.778   8.346  1.00 46.95           C  
ATOM   2598  HA  LEU B  78      -5.084   3.123   7.516  1.00 46.95           H  
ATOM   2599  C   LEU B  78      -5.223   1.587   8.981  1.00 46.95           C  
ATOM   2600  CB  LEU B  78      -3.082   2.370   7.811  1.00 46.95           C  
ATOM   2601  HB2 LEU B  78      -3.131   1.347   7.440  1.00 46.95           H  
ATOM   2602  HB3 LEU B  78      -2.386   2.315   8.649  1.00 46.95           H  
ATOM   2603  O   LEU B  78      -4.672   0.518   9.206  1.00 46.95           O  
ATOM   2604  CG  LEU B  78      -2.429   3.261   6.745  1.00 46.95           C  
ATOM   2605  HG  LEU B  78      -2.066   4.186   7.194  1.00 46.95           H  
ATOM   2606  CD1 LEU B  78      -1.249   2.500   6.181  1.00 46.95           C  
ATOM   2607 HD11 LEU B  78      -1.585   1.614   5.643  1.00 46.95           H  
ATOM   2608 HD12 LEU B  78      -0.693   3.149   5.504  1.00 46.95           H  
ATOM   2609 HD13 LEU B  78      -0.628   2.190   7.022  1.00 46.95           H  
ATOM   2610  CD2 LEU B  78      -3.334   3.631   5.588  1.00 46.95           C  
ATOM   2611 HD21 LEU B  78      -3.844   2.737   5.229  1.00 46.95           H  
ATOM   2612 HD22 LEU B  78      -2.760   4.083   4.780  1.00 46.95           H  
ATOM   2613 HD23 LEU B  78      -4.054   4.358   5.965  1.00 46.95           H  
ATOM   2614  N   VAL B  79      -6.512   1.772   9.261  1.00 49.15           N  
ATOM   2615  H   VAL B  79      -6.867   2.710   9.140  1.00 49.15           H  
ATOM   2616  CA  VAL B  79      -7.359   0.786   9.959  1.00 49.15           C  
ATOM   2617  HA  VAL B  79      -6.731   0.126  10.557  1.00 49.15           H  
ATOM   2618  C   VAL B  79      -8.143  -0.096   8.990  1.00 49.15           C  
ATOM   2619  CB  VAL B  79      -8.328   1.514  10.910  1.00 49.15           C  
ATOM   2620  HB  VAL B  79      -8.877   2.249  10.322  1.00 49.15           H  
ATOM   2621  O   VAL B  79      -8.351  -1.280   9.249  1.00 49.15           O  
ATOM   2622  CG1 VAL B  79      -9.345   0.586  11.588  1.00 49.15           C  
ATOM   2623 HG11 VAL B  79     -10.018   0.146  10.852  1.00 49.15           H  
ATOM   2624 HG12 VAL B  79      -9.947   1.148  12.303  1.00 49.15           H  
ATOM   2625 HG13 VAL B  79      -8.822  -0.213  12.114  1.00 49.15           H  
ATOM   2626  CG2 VAL B  79      -7.590   2.244  12.036  1.00 49.15           C  
ATOM   2627 HG21 VAL B  79      -8.296   2.794  12.659  1.00 49.15           H  
ATOM   2628 HG22 VAL B  79      -7.052   1.526  12.655  1.00 49.15           H  
ATOM   2629 HG23 VAL B  79      -6.864   2.951  11.635  1.00 49.15           H  
ATOM   2630  N   ALA B  80      -8.638   0.465   7.885  1.00 46.04           N  
ATOM   2631  H   ALA B  80      -8.362   1.403   7.633  1.00 46.04           H  
ATOM   2632  CA  ALA B  80      -9.534  -0.276   7.010  1.00 46.04           C  
ATOM   2633  HA  ALA B  80     -10.138  -0.954   7.614  1.00 46.04           H  
ATOM   2634  C   ALA B  80      -8.729  -1.125   6.027  1.00 46.04           C  
ATOM   2635  CB  ALA B  80     -10.506   0.692   6.338  1.00 46.04           C  
ATOM   2636  HB1 ALA B  80     -11.228   0.133   5.744  1.00 46.04           H  
ATOM   2637  HB2 ALA B  80      -9.951   1.374   5.693  1.00 46.04           H  
ATOM   2638  HB3 ALA B  80     -11.039   1.253   7.105  1.00 46.04           H  
ATOM   2639  O   ALA B  80      -8.286  -0.618   5.001  1.00 46.04           O  
ATOM   2640  N   LEU B  81      -8.584  -2.414   6.343  1.00 48.41           N  
ATOM   2641  H   LEU B  81      -8.861  -2.695   7.273  1.00 48.41           H  
ATOM   2642  CA  LEU B  81      -8.213  -3.469   5.401  1.00 48.41           C  
ATOM   2643  HA  LEU B  81      -7.294  -3.197   4.882  1.00 48.41           H  
ATOM   2644  C   LEU B  81      -9.334  -3.617   4.362  1.00 48.41           C  
ATOM   2645  CB  LEU B  81      -8.008  -4.789   6.173  1.00 48.41           C  
ATOM   2646  HB2 LEU B  81      -8.878  -4.947   6.810  1.00 48.41           H  
ATOM   2647  HB3 LEU B  81      -7.980  -5.614   5.461  1.00 48.41           H  
ATOM   2648  O   LEU B  81     -10.342  -4.283   4.596  1.00 48.41           O  
ATOM   2649  CG  LEU B  81      -6.740  -4.862   7.040  1.00 48.41           C  
ATOM   2650  HG  LEU B  81      -6.655  -3.962   7.650  1.00 48.41           H  
ATOM   2651  CD1 LEU B  81      -6.828  -6.077   7.962  1.00 48.41           C  
ATOM   2652 HD11 LEU B  81      -7.697  -5.983   8.614  1.00 48.41           H  
ATOM   2653 HD12 LEU B  81      -5.935  -6.131   8.584  1.00 48.41           H  
ATOM   2654 HD13 LEU B  81      -6.914  -6.993   7.377  1.00 48.41           H  
ATOM   2655  CD2 LEU B  81      -5.476  -5.036   6.200  1.00 48.41           C  
ATOM   2656 HD21 LEU B  81      -5.516  -5.988   5.672  1.00 48.41           H  
ATOM   2657 HD22 LEU B  81      -5.369  -4.222   5.483  1.00 48.41           H  
ATOM   2658 HD23 LEU B  81      -4.603  -5.058   6.852  1.00 48.41           H  
ATOM   2659  N   ILE B  82      -9.177  -2.959   3.219  1.00 54.35           N  
ATOM   2660  H   ILE B  82      -8.354  -2.383   3.113  1.00 54.35           H  
ATOM   2661  CA  ILE B  82     -10.119  -3.006   2.104  1.00 54.35           C  
ATOM   2662  HA  ILE B  82     -11.029  -3.509   2.432  1.00 54.35           H  
ATOM   2663  C   ILE B  82      -9.503  -3.834   0.974  1.00 54.35           C  
ATOM   2664  CB  ILE B  82     -10.497  -1.566   1.700  1.00 54.35           C  
ATOM   2665  HB  ILE B  82      -9.590  -0.976   1.570  1.00 54.35           H  
ATOM   2666  O   ILE B  82      -8.396  -3.512   0.552  1.00 54.35           O  
ATOM   2667  CG1 ILE B  82     -11.336  -0.971   2.856  1.00 54.35           C  
ATOM   2668 HG12 ILE B  82     -10.658  -0.688   3.660  1.00 54.35           H  
ATOM   2669 HG13 ILE B  82     -12.007  -1.739   3.243  1.00 54.35           H  
ATOM   2670  CG2 ILE B  82     -11.264  -1.551   0.376  1.00 54.35           C  
ATOM   2671 HG21 ILE B  82     -11.450  -0.528   0.049  1.00 54.35           H  
ATOM   2672 HG22 ILE B  82     -12.203  -2.091   0.497  1.00 54.35           H  
ATOM   2673 HG23 ILE B  82     -10.675  -2.028  -0.407  1.00 54.35           H  
ATOM   2674  CD1 ILE B  82     -12.210   0.234   2.518  1.00 54.35           C  
ATOM   2675 HD11 ILE B  82     -12.824   0.471   3.387  1.00 54.35           H  
ATOM   2676 HD12 ILE B  82     -11.583   1.087   2.255  1.00 54.35           H  
ATOM   2677 HD13 ILE B  82     -12.869   0.016   1.678  1.00 54.35           H  
ATOM   2678  N   PRO B  83     -10.168  -4.887   0.460  1.00 51.91           N  
ATOM   2679  CA  PRO B  83      -9.620  -5.670  -0.648  1.00 51.91           C  
ATOM   2680  HA  PRO B  83      -8.681  -6.139  -0.356  1.00 51.91           H  
ATOM   2681  C   PRO B  83      -9.374  -4.751  -1.846  1.00 51.91           C  
ATOM   2682  CB  PRO B  83     -10.664  -6.750  -0.951  1.00 51.91           C  
ATOM   2683  HB2 PRO B  83     -10.702  -7.003  -2.011  1.00 51.91           H  
ATOM   2684  HB3 PRO B  83     -10.444  -7.640  -0.360  1.00 51.91           H  
ATOM   2685  O   PRO B  83     -10.192  -3.876  -2.121  1.00 51.91           O  
ATOM   2686  CG  PRO B  83     -11.974  -6.128  -0.466  1.00 51.91           C  
ATOM   2687  HG2 PRO B  83     -12.705  -6.888  -0.190  1.00 51.91           H  
ATOM   2688  HG3 PRO B  83     -12.377  -5.474  -1.239  1.00 51.91           H  
ATOM   2689  CD  PRO B  83     -11.537  -5.299   0.741  1.00 51.91           C  
ATOM   2690  HD2 PRO B  83     -11.550  -5.914   1.640  1.00 51.91           H  
ATOM   2691  HD3 PRO B  83     -12.203  -4.444   0.857  1.00 51.91           H  
ATOM   2692  N   TYR B  84      -8.266  -4.921  -2.565  1.00 56.31           N  
ATOM   2693  H   TYR B  84      -7.606  -5.632  -2.281  1.00 56.31           H  
ATOM   2694  CA  TYR B  84      -7.840  -3.999  -3.625  1.00 56.31           C  
ATOM   2695  HA  TYR B  84      -7.532  -3.054  -3.176  1.00 56.31           H  
ATOM   2696  C   TYR B  84      -8.928  -3.743  -4.682  1.00 56.31           C  
ATOM   2697  CB  TYR B  84      -6.637  -4.623  -4.314  1.00 56.31           C  
ATOM   2698  HB2 TYR B  84      -7.026  -5.389  -4.986  1.00 56.31           H  
ATOM   2699  HB3 TYR B  84      -6.000  -5.105  -3.572  1.00 56.31           H  
ATOM   2700  O   TYR B  84      -9.074  -2.635  -5.198  1.00 56.31           O  
ATOM   2701  CG  TYR B  84      -5.770  -3.716  -5.141  1.00 56.31           C  
ATOM   2702  CD1 TYR B  84      -6.248  -3.168  -6.346  1.00 56.31           C  
ATOM   2703  HD1 TYR B  84      -7.247  -3.384  -6.695  1.00 56.31           H  
ATOM   2704  CD2 TYR B  84      -4.432  -3.539  -4.763  1.00 56.31           C  
ATOM   2705  HD2 TYR B  84      -4.072  -3.992  -3.851  1.00 56.31           H  
ATOM   2706  CE1 TYR B  84      -5.419  -2.351  -7.125  1.00 56.31           C  
ATOM   2707  HE1 TYR B  84      -5.798  -1.906  -8.033  1.00 56.31           H  
ATOM   2708  CE2 TYR B  84      -3.571  -2.816  -5.601  1.00 56.31           C  
ATOM   2709  HE2 TYR B  84      -2.523  -2.695  -5.372  1.00 56.31           H  
ATOM   2710  OH  TYR B  84      -3.290  -1.326  -7.432  1.00 56.31           O  
ATOM   2711  HH  TYR B  84      -3.777  -0.874  -8.125  1.00 56.31           H  
ATOM   2712  CZ  TYR B  84      -4.084  -2.162  -6.733  1.00 56.31           C  
ATOM   2713  N   SER B  85      -9.710  -4.780  -4.987  1.00 55.22           N  
ATOM   2714  H   SER B  85      -9.553  -5.648  -4.495  1.00 55.22           H  
ATOM   2715  CA  SER B  85     -10.818  -4.763  -5.942  1.00 55.22           C  
ATOM   2716  HA  SER B  85     -10.480  -4.264  -6.850  1.00 55.22           H  
ATOM   2717  C   SER B  85     -12.064  -4.015  -5.459  1.00 55.22           C  
ATOM   2718  CB  SER B  85     -11.169  -6.204  -6.301  1.00 55.22           C  
ATOM   2719  HB2 SER B  85     -12.059  -6.230  -6.931  1.00 55.22           H  
ATOM   2720  HB3 SER B  85     -10.337  -6.628  -6.864  1.00 55.22           H  
ATOM   2721  O   SER B  85     -13.034  -3.884  -6.210  1.00 55.22           O  
ATOM   2722  OG  SER B  85     -11.377  -6.983  -5.138  1.00 55.22           O  
ATOM   2723  HG  SER B  85     -11.251  -7.891  -5.425  1.00 55.22           H  
ATOM   2724  N   ASP B  86     -12.064  -3.486  -4.233  1.00 54.20           N  
ATOM   2725  H   ASP B  86     -11.254  -3.625  -3.645  1.00 54.20           H  
ATOM   2726  CA  ASP B  86     -13.159  -2.681  -3.717  1.00 54.20           C  
ATOM   2727  HA  ASP B  86     -14.052  -3.306  -3.725  1.00 54.20           H  
ATOM   2728  C   ASP B  86     -13.403  -1.455  -4.609  1.00 54.20           C  
ATOM   2729  CB  ASP B  86     -12.895  -2.273  -2.267  1.00 54.20           C  
ATOM   2730  HB2 ASP B  86     -12.599  -3.158  -1.704  1.00 54.20           H  
ATOM   2731  HB3 ASP B  86     -12.080  -1.549  -2.251  1.00 54.20           H  
ATOM   2732  O   ASP B  86     -12.531  -0.628  -4.884  1.00 54.20           O  
ATOM   2733  CG  ASP B  86     -14.122  -1.668  -1.583  1.00 54.20           C  
ATOM   2734  OD1 ASP B  86     -14.658  -0.644  -2.058  1.00 54.20           O  
ATOM   2735  OD2 ASP B  86     -14.558  -2.172  -0.530  1.00 54.20           O  
ATOM   2736  N   GLN B  87     -14.656  -1.296  -5.021  1.00 53.93           N  
ATOM   2737  H   GLN B  87     -15.303  -2.036  -4.788  1.00 53.93           H  
ATOM   2738  CA  GLN B  87     -15.145  -0.172  -5.817  1.00 53.93           C  
ATOM   2739  HA  GLN B  87     -14.701  -0.250  -6.809  1.00 53.93           H  
ATOM   2740  C   GLN B  87     -14.791   1.227  -5.263  1.00 53.93           C  
ATOM   2741  CB  GLN B  87     -16.664  -0.333  -5.963  1.00 53.93           C  
ATOM   2742  HB2 GLN B  87     -16.871  -1.250  -6.515  1.00 53.93           H  
ATOM   2743  HB3 GLN B  87     -17.049   0.506  -6.544  1.00 53.93           H  
ATOM   2744  O   GLN B  87     -14.801   2.200  -6.021  1.00 53.93           O  
ATOM   2745  CG  GLN B  87     -17.397  -0.395  -4.608  1.00 53.93           C  
ATOM   2746  HG2 GLN B  87     -17.182   0.502  -4.027  1.00 53.93           H  
ATOM   2747  HG3 GLN B  87     -17.053  -1.257  -4.037  1.00 53.93           H  
ATOM   2748  CD  GLN B  87     -18.908  -0.507  -4.754  1.00 53.93           C  
ATOM   2749  NE2 GLN B  87     -19.611  -0.820  -3.690  1.00 53.93           N  
ATOM   2750 HE21 GLN B  87     -19.148  -1.108  -2.840  1.00 53.93           H  
ATOM   2751 HE22 GLN B  87     -20.596  -0.982  -3.845  1.00 53.93           H  
ATOM   2752  OE1 GLN B  87     -19.488  -0.278  -5.801  1.00 53.93           O  
ATOM   2753  N   ARG B  88     -14.484   1.354  -3.963  1.00 53.72           N  
ATOM   2754  H   ARG B  88     -14.502   0.510  -3.409  1.00 53.72           H  
ATOM   2755  CA  ARG B  88     -14.022   2.582  -3.290  1.00 53.72           C  
ATOM   2756  HA  ARG B  88     -14.616   3.428  -3.632  1.00 53.72           H  
ATOM   2757  C   ARG B  88     -12.564   2.928  -3.604  1.00 53.72           C  
ATOM   2758  CB  ARG B  88     -14.181   2.422  -1.764  1.00 53.72           C  
ATOM   2759  HB2 ARG B  88     -13.593   1.565  -1.434  1.00 53.72           H  
ATOM   2760  HB3 ARG B  88     -13.769   3.303  -1.274  1.00 53.72           H  
ATOM   2761  O   ARG B  88     -12.219   4.108  -3.551  1.00 53.72           O  
ATOM   2762  CG  ARG B  88     -15.641   2.261  -1.306  1.00 53.72           C  
ATOM   2763  HG2 ARG B  88     -16.166   3.195  -1.509  1.00 53.72           H  
ATOM   2764  HG3 ARG B  88     -16.141   1.466  -1.860  1.00 53.72           H  
ATOM   2765  CD  ARG B  88     -15.743   1.964   0.197  1.00 53.72           C  
ATOM   2766  HD2 ARG B  88     -16.762   2.181   0.517  1.00 53.72           H  
ATOM   2767  HD3 ARG B  88     -15.067   2.627   0.738  1.00 53.72           H  
ATOM   2768  NE  ARG B  88     -15.440   0.557   0.526  1.00 53.72           N  
ATOM   2769  HE  ARG B  88     -15.196  -0.065  -0.231  1.00 53.72           H  
ATOM   2770  NH1 ARG B  88     -15.721   0.710   2.805  1.00 53.72           N  
ATOM   2771 HH11 ARG B  88     -15.850   1.708   2.721  1.00 53.72           H  
ATOM   2772 HH12 ARG B  88     -15.699   0.261   3.709  1.00 53.72           H  
ATOM   2773  NH2 ARG B  88     -15.227  -1.254   1.890  1.00 53.72           N  
ATOM   2774 HH21 ARG B  88     -15.193  -1.703   2.794  1.00 53.72           H  
ATOM   2775 HH22 ARG B  88     -14.991  -1.783   1.063  1.00 53.72           H  
ATOM   2776  CZ  ARG B  88     -15.468   0.011   1.732  1.00 53.72           C  
ATOM   2777  N   LEU B  89     -11.735   1.934  -3.929  1.00 52.02           N  
ATOM   2778  H   LEU B  89     -12.110   0.996  -3.965  1.00 52.02           H  
ATOM   2779  CA  LEU B  89     -10.325   2.095  -4.295  1.00 52.02           C  
ATOM   2780  HA  LEU B  89      -9.886   2.898  -3.704  1.00 52.02           H  
ATOM   2781  C   LEU B  89     -10.115   2.474  -5.755  1.00 52.02           C  
ATOM   2782  CB  LEU B  89      -9.574   0.788  -4.020  1.00 52.02           C  
ATOM   2783  HB2 LEU B  89      -8.610   0.809  -4.528  1.00 52.02           H  
ATOM   2784  HB3 LEU B  89     -10.133  -0.044  -4.450  1.00 52.02           H  
ATOM   2785  O   LEU B  89      -9.084   3.069  -6.068  1.00 52.02           O  
ATOM   2786  CG  LEU B  89      -9.329   0.533  -2.532  1.00 52.02           C  
ATOM   2787  HG  LEU B  89     -10.259   0.621  -1.969  1.00 52.02           H  
ATOM   2788  CD1 LEU B  89      -8.798  -0.876  -2.389  1.00 52.02           C  
ATOM   2789 HD11 LEU B  89      -8.752  -1.159  -1.337  1.00 52.02           H  
ATOM   2790 HD12 LEU B  89      -9.490  -1.566  -2.873  1.00 52.02           H  
ATOM   2791 HD13 LEU B  89      -7.817  -0.954  -2.856  1.00 52.02           H  
ATOM   2792  CD2 LEU B  89      -8.294   1.517  -1.987  1.00 52.02           C  
ATOM   2793 HD21 LEU B  89      -8.745   2.501  -1.858  1.00 52.02           H  
ATOM   2794 HD22 LEU B  89      -7.452   1.582  -2.676  1.00 52.02           H  
ATOM   2795 HD23 LEU B  89      -7.920   1.166  -1.025  1.00 52.02           H  
ATOM   2796  N   ARG B  90     -11.081   2.178  -6.639  1.00 47.68           N  
ATOM   2797  H   ARG B  90     -11.872   1.644  -6.308  1.00 47.68           H  
ATOM   2798  CA  ARG B  90     -11.016   2.618  -8.041  1.00 47.68           C  
ATOM   2799  HA  ARG B  90     -10.189   2.079  -8.503  1.00 47.68           H  
ATOM   2800  C   ARG B  90     -10.717   4.121  -8.079  1.00 47.68           C  
ATOM   2801  CB  ARG B  90     -12.314   2.325  -8.807  1.00 47.68           C  
ATOM   2802  HB2 ARG B  90     -13.153   2.819  -8.316  1.00 47.68           H  
ATOM   2803  HB3 ARG B  90     -12.211   2.740  -9.809  1.00 47.68           H  
ATOM   2804  O   ARG B  90     -11.417   4.868  -7.387  1.00 47.68           O  
ATOM   2805  CG  ARG B  90     -12.602   0.821  -8.914  1.00 47.68           C  
ATOM   2806  HG2 ARG B  90     -12.950   0.461  -7.946  1.00 47.68           H  
ATOM   2807  HG3 ARG B  90     -11.687   0.283  -9.161  1.00 47.68           H  
ATOM   2808  CD  ARG B  90     -13.664   0.522  -9.982  1.00 47.68           C  
ATOM   2809  HD2 ARG B  90     -14.014  -0.499  -9.829  1.00 47.68           H  
ATOM   2810  HD3 ARG B  90     -14.506   1.202  -9.852  1.00 47.68           H  
ATOM   2811  NE  ARG B  90     -13.100   0.629 -11.346  1.00 47.68           N  
ATOM   2812  HE  ARG B  90     -12.092   0.595 -11.408  1.00 47.68           H  
ATOM   2813  NH1 ARG B  90     -15.059   0.559 -12.547  1.00 47.68           N  
ATOM   2814 HH11 ARG B  90     -15.532   0.470 -13.435  1.00 47.68           H  
ATOM   2815 HH12 ARG B  90     -15.573   0.475 -11.682  1.00 47.68           H  
ATOM   2816  NH2 ARG B  90     -13.102   0.605 -13.620  1.00 47.68           N  
ATOM   2817 HH21 ARG B  90     -13.593   0.512 -14.498  1.00 47.68           H  
ATOM   2818 HH22 ARG B  90     -12.092   0.600 -13.620  1.00 47.68           H  
ATOM   2819  CZ  ARG B  90     -13.756   0.602 -12.493  1.00 47.68           C  
ATOM   2820  N   PRO B  91      -9.723   4.574  -8.869  1.00 43.49           N  
ATOM   2821  CA  PRO B  91      -9.264   5.955  -8.850  1.00 43.49           C  
ATOM   2822  HA  PRO B  91      -8.938   6.219  -7.844  1.00 43.49           H  
ATOM   2823  C   PRO B  91     -10.403   6.885  -9.262  1.00 43.49           C  
ATOM   2824  CB  PRO B  91      -8.050   6.018  -9.786  1.00 43.49           C  
ATOM   2825  HB2 PRO B  91      -7.989   6.960 -10.330  1.00 43.49           H  
ATOM   2826  HB3 PRO B  91      -7.140   5.861  -9.208  1.00 43.49           H  
ATOM   2827  O   PRO B  91     -10.718   7.073 -10.438  1.00 43.49           O  
ATOM   2828  CG  PRO B  91      -8.261   4.832 -10.725  1.00 43.49           C  
ATOM   2829  HG2 PRO B  91      -8.942   5.112 -11.528  1.00 43.49           H  
ATOM   2830  HG3 PRO B  91      -7.318   4.463 -11.130  1.00 43.49           H  
ATOM   2831  CD  PRO B  91      -8.927   3.804  -9.814  1.00 43.49           C  
ATOM   2832  HD2 PRO B  91      -9.545   3.129 -10.407  1.00 43.49           H  
ATOM   2833  HD3 PRO B  91      -8.165   3.244  -9.272  1.00 43.49           H  
ATOM   2834  N   ARG B  92     -11.057   7.473  -8.260  1.00 39.85           N  
ATOM   2835  H   ARG B  92     -10.791   7.209  -7.322  1.00 39.85           H  
ATOM   2836  CA  ARG B  92     -11.901   8.640  -8.468  1.00 39.85           C  
ATOM   2837  HA  ARG B  92     -12.543   8.460  -9.330  1.00 39.85           H  
ATOM   2838  C   ARG B  92     -10.974   9.797  -8.807  1.00 39.85           C  
ATOM   2839  CB  ARG B  92     -12.752   8.932  -7.223  1.00 39.85           C  
ATOM   2840  HB2 ARG B  92     -13.287   9.868  -7.385  1.00 39.85           H  
ATOM   2841  HB3 ARG B  92     -12.106   9.048  -6.353  1.00 39.85           H  
ATOM   2842  O   ARG B  92      -9.878   9.881  -8.264  1.00 39.85           O  
ATOM   2843  CG  ARG B  92     -13.769   7.810  -6.969  1.00 39.85           C  
ATOM   2844  HG2 ARG B  92     -14.302   7.611  -7.899  1.00 39.85           H  
ATOM   2845  HG3 ARG B  92     -13.249   6.898  -6.676  1.00 39.85           H  
ATOM   2846  CD  ARG B  92     -14.769   8.193  -5.866  1.00 39.85           C  
ATOM   2847  HD2 ARG B  92     -14.645   9.246  -5.611  1.00 39.85           H  
ATOM   2848  HD3 ARG B  92     -14.533   7.611  -4.974  1.00 39.85           H  
ATOM   2849  NE  ARG B  92     -16.160   7.977  -6.320  1.00 39.85           N  
ATOM   2850  HE  ARG B  92     -16.391   8.398  -7.209  1.00 39.85           H  
ATOM   2851  NH1 ARG B  92     -16.885   6.564  -4.654  1.00 39.85           N  
ATOM   2852 HH11 ARG B  92     -17.462   5.771  -4.413  1.00 39.85           H  
ATOM   2853 HH12 ARG B  92     -15.966   6.621  -4.238  1.00 39.85           H  
ATOM   2854  NH2 ARG B  92     -18.195   6.970  -6.414  1.00 39.85           N  
ATOM   2855 HH21 ARG B  92     -18.317   7.319  -7.354  1.00 39.85           H  
ATOM   2856 HH22 ARG B  92     -18.833   6.264  -6.076  1.00 39.85           H  
ATOM   2857  CZ  ARG B  92     -17.066   7.173  -5.793  1.00 39.85           C  
ATOM   2858  N   ARG B  93     -11.451  10.727  -9.636  1.00 34.56           N  
ATOM   2859  H   ARG B  93     -12.348  10.562 -10.070  1.00 34.56           H  
ATOM   2860  CA  ARG B  93     -10.853  12.062  -9.736  1.00 34.56           C  
ATOM   2861  HA  ARG B  93      -9.787  11.980  -9.949  1.00 34.56           H  
ATOM   2862  C   ARG B  93     -10.987  12.751  -8.374  1.00 34.56           C  
ATOM   2863  CB  ARG B  93     -11.530  12.886 -10.847  1.00 34.56           C  
ATOM   2864  HB2 ARG B  93     -12.608  12.889 -10.682  1.00 34.56           H  
ATOM   2865  HB3 ARG B  93     -11.177  13.914 -10.768  1.00 34.56           H  
ATOM   2866  O   ARG B  93     -11.980  13.432  -8.127  1.00 34.56           O  
ATOM   2867  CG  ARG B  93     -11.238  12.392 -12.272  1.00 34.56           C  
ATOM   2868  HG2 ARG B  93     -10.166  12.456 -12.462  1.00 34.56           H  
ATOM   2869  HG3 ARG B  93     -11.562  11.357 -12.382  1.00 34.56           H  
ATOM   2870  CD  ARG B  93     -11.996  13.278 -13.272  1.00 34.56           C  
ATOM   2871  HD2 ARG B  93     -11.707  14.315 -13.104  1.00 34.56           H  
ATOM   2872  HD3 ARG B  93     -13.065  13.178 -13.083  1.00 34.56           H  
ATOM   2873  NE  ARG B  93     -11.704  12.920 -14.673  1.00 34.56           N  
ATOM   2874  HE  ARG B  93     -10.922  12.299 -14.829  1.00 34.56           H  
ATOM   2875  NH1 ARG B  93     -13.308  14.234 -15.671  1.00 34.56           N  
ATOM   2876 HH11 ARG B  93     -13.601  14.558 -14.760  1.00 34.56           H  
ATOM   2877 HH12 ARG B  93     -13.732  14.603 -16.510  1.00 34.56           H  
ATOM   2878  NH2 ARG B  93     -11.914  13.048 -16.941  1.00 34.56           N  
ATOM   2879 HH21 ARG B  93     -12.353  13.433 -17.764  1.00 34.56           H  
ATOM   2880 HH22 ARG B  93     -11.120  12.433 -17.054  1.00 34.56           H  
ATOM   2881  CZ  ARG B  93     -12.308  13.399 -15.750  1.00 34.56           C  
ATOM   2882  N   THR B  94     -10.026  12.527  -7.484  1.00 33.72           N  
ATOM   2883  H   THR B  94      -9.317  11.841  -7.702  1.00 33.72           H  
ATOM   2884  CA  THR B  94      -9.705  13.458  -6.405  1.00 33.72           C  
ATOM   2885  HA  THR B  94     -10.601  13.716  -5.840  1.00 33.72           H  
ATOM   2886  C   THR B  94      -9.182  14.706  -7.099  1.00 33.72           C  
ATOM   2887  CB  THR B  94      -8.668  12.867  -5.437  1.00 33.72           C  
ATOM   2888  HB  THR B  94      -8.293  13.650  -4.779  1.00 33.72           H  
ATOM   2889  O   THR B  94      -8.070  14.703  -7.622  1.00 33.72           O  
ATOM   2890  CG2 THR B  94      -9.291  11.755  -4.589  1.00 33.72           C  
ATOM   2891 HG21 THR B  94     -10.141  12.148  -4.032  1.00 33.72           H  
ATOM   2892 HG22 THR B  94      -9.614  10.933  -5.228  1.00 33.72           H  
ATOM   2893 HG23 THR B  94      -8.544  11.386  -3.886  1.00 33.72           H  
ATOM   2894  OG1 THR B  94      -7.600  12.286  -6.146  1.00 33.72           O  
ATOM   2895  HG1 THR B  94      -7.153  13.002  -6.603  1.00 33.72           H  
ATOM   2896  N   LYS B  95     -10.082  15.678  -7.245  1.00 27.95           N  
ATOM   2897  H   LYS B  95     -10.949  15.583  -6.735  1.00 27.95           H  
ATOM   2898  CA  LYS B  95      -9.812  17.000  -7.806  1.00 27.95           C  
ATOM   2899  HA  LYS B  95      -9.166  16.912  -8.679  1.00 27.95           H  
ATOM   2900  C   LYS B  95      -9.028  17.835  -6.797  1.00 27.95           C  
ATOM   2901  CB  LYS B  95     -11.151  17.657  -8.181  1.00 27.95           C  
ATOM   2902  HB2 LYS B  95     -11.693  17.002  -8.863  1.00 27.95           H  
ATOM   2903  HB3 LYS B  95     -11.740  17.791  -7.274  1.00 27.95           H  
ATOM   2904  O   LYS B  95      -9.299  17.635  -5.593  1.00 27.95           O  
ATOM   2905  CG  LYS B  95     -10.943  19.019  -8.855  1.00 27.95           C  
ATOM   2906  HG2 LYS B  95     -10.405  18.877  -9.793  1.00 27.95           H  
ATOM   2907  HG3 LYS B  95     -10.349  19.663  -8.206  1.00 27.95           H  
ATOM   2908  CD  LYS B  95     -12.260  19.748  -9.117  1.00 27.95           C  
ATOM   2909  HD2 LYS B  95     -12.891  19.154  -9.778  1.00 27.95           H  
ATOM   2910  HD3 LYS B  95     -12.765  19.912  -8.165  1.00 27.95           H  
ATOM   2911  CE  LYS B  95     -11.909  21.090  -9.768  1.00 27.95           C  
ATOM   2912  HE2 LYS B  95     -11.114  21.551  -9.182  1.00 27.95           H  
ATOM   2913  HE3 LYS B  95     -11.505  20.901 -10.763  1.00 27.95           H  
ATOM   2914  NZ  LYS B  95     -13.072  22.007  -9.835  1.00 27.95           N  
ATOM   2915  HZ1 LYS B  95     -12.804  22.865 -10.296  1.00 27.95           H  
ATOM   2916  HZ2 LYS B  95     -13.838  21.586 -10.340  1.00 27.95           H  
ATOM   2917  HZ3 LYS B  95     -13.373  22.242  -8.900  1.00 27.95           H  
ATOM   2918  OXT LYS B  95      -8.267  18.693  -7.281  1.00 27.95           O  
TER    2919      LYS B  95                                                       
END   
