# Supplementary material for: TRIM2 E3 ligase substrate discovery reveals zinc-mediated regulation of TMEM106B in the endolysosomal pathway
Source: EMBO Rep. 2026 Jan 3;27(3):729–47. doi: 10.1038/s44319-025-00667-3 (PMC12894719; doi:10.1038/s44319-025-00667-3)
Supplement: Supplementary file 9 — Source data Fig. 3 [file 44319_2025_667_MOESM9_ESM.zip › Source_Data_Figure3/3D/relaxed_model_2_multimer_v3_pred_2.pdb]

ATOM      1  N   MET A   1     -16.440  79.669 -61.986  1.00 21.84           N  
ATOM      2  H   MET A   1     -15.787  80.220 -62.524  1.00 21.84           H  
ATOM      3  H2  MET A   1     -15.895  79.134 -61.324  1.00 21.84           H  
ATOM      4  H3  MET A   1     -17.078  80.275 -61.491  1.00 21.84           H  
ATOM      5  CA  MET A   1     -17.167  78.737 -62.893  1.00 21.84           C  
ATOM      6  HA  MET A   1     -17.840  78.104 -62.315  1.00 21.84           H  
ATOM      7  C   MET A   1     -16.116  77.842 -63.561  1.00 21.84           C  
ATOM      8  CB  MET A   1     -17.975  79.528 -63.938  1.00 21.84           C  
ATOM      9  HB2 MET A   1     -18.478  78.826 -64.603  1.00 21.84           H  
ATOM     10  HB3 MET A   1     -17.286  80.125 -64.537  1.00 21.84           H  
ATOM     11  O   MET A   1     -14.948  78.085 -63.327  1.00 21.84           O  
ATOM     12  CG  MET A   1     -19.036  80.463 -63.338  1.00 21.84           C  
ATOM     13  HG2 MET A   1     -19.771  79.866 -62.798  1.00 21.84           H  
ATOM     14  HG3 MET A   1     -18.568  81.158 -62.640  1.00 21.84           H  
ATOM     15  SD  MET A   1     -19.892  81.434 -64.604  1.00 21.84           S  
ATOM     16  CE  MET A   1     -21.125  82.308 -63.599  1.00 21.84           C  
ATOM     17  HE1 MET A   1     -20.625  82.926 -62.853  1.00 21.84           H  
ATOM     18  HE2 MET A   1     -21.729  82.947 -64.243  1.00 21.84           H  
ATOM     19  HE3 MET A   1     -21.775  81.589 -63.101  1.00 21.84           H  
ATOM     20  N   GLY A   2     -16.349  76.837 -64.401  1.00 21.32           N  
ATOM     21  H   GLY A   2     -15.486  76.437 -64.741  1.00 21.32           H  
ATOM     22  CA  GLY A   2     -17.535  76.033 -64.662  1.00 21.32           C  
ATOM     23  HA2 GLY A   2     -17.943  76.281 -65.642  1.00 21.32           H  
ATOM     24  HA3 GLY A   2     -18.296  76.218 -63.904  1.00 21.32           H  
ATOM     25  C   GLY A   2     -17.176  74.537 -64.623  1.00 21.32           C  
ATOM     26  O   GLY A   2     -17.285  73.936 -63.566  1.00 21.32           O  
ATOM     27  N   LYS A   3     -16.843  73.933 -65.774  1.00 20.71           N  
ATOM     28  H   LYS A   3     -16.522  74.520 -66.531  1.00 20.71           H  
ATOM     29  CA  LYS A   3     -17.323  72.586 -66.158  1.00 20.71           C  
ATOM     30  HA  LYS A   3     -18.176  72.354 -65.519  1.00 20.71           H  
ATOM     31  C   LYS A   3     -16.361  71.389 -66.001  1.00 20.71           C  
ATOM     32  CB  LYS A   3     -17.816  72.620 -67.619  1.00 20.71           C  
ATOM     33  HB2 LYS A   3     -16.946  72.696 -68.271  1.00 20.71           H  
ATOM     34  HB3 LYS A   3     -18.318  71.680 -67.847  1.00 20.71           H  
ATOM     35  O   LYS A   3     -15.149  71.522 -65.886  1.00 20.71           O  
ATOM     36  CG  LYS A   3     -18.784  73.760 -67.963  1.00 20.71           C  
ATOM     37  HG2 LYS A   3     -19.645  73.724 -67.295  1.00 20.71           H  
ATOM     38  HG3 LYS A   3     -18.281  74.721 -67.851  1.00 20.71           H  
ATOM     39  CD  LYS A   3     -19.252  73.610 -69.416  1.00 20.71           C  
ATOM     40  HD2 LYS A   3     -19.835  72.694 -69.510  1.00 20.71           H  
ATOM     41  HD3 LYS A   3     -18.381  73.542 -70.068  1.00 20.71           H  
ATOM     42  CE  LYS A   3     -20.105  74.811 -69.840  1.00 20.71           C  
ATOM     43  HE2 LYS A   3     -19.512  75.719 -69.728  1.00 20.71           H  
ATOM     44  HE3 LYS A   3     -20.960  74.885 -69.168  1.00 20.71           H  
ATOM     45  NZ  LYS A   3     -20.573  74.679 -71.243  1.00 20.71           N  
ATOM     46  HZ1 LYS A   3     -21.136  73.848 -71.357  1.00 20.71           H  
ATOM     47  HZ2 LYS A   3     -21.136  75.474 -71.511  1.00 20.71           H  
ATOM     48  HZ3 LYS A   3     -19.792  74.619 -71.881  1.00 20.71           H  
ATOM     49  N   SER A   4     -17.003  70.228 -66.150  1.00 24.29           N  
ATOM     50  H   SER A   4     -18.007  70.325 -66.201  1.00 24.29           H  
ATOM     51  CA  SER A   4     -16.638  68.812 -66.015  1.00 24.29           C  
ATOM     52  HA  SER A   4     -16.171  68.659 -65.042  1.00 24.29           H  
ATOM     53  C   SER A   4     -15.716  68.196 -67.082  1.00 24.29           C  
ATOM     54  CB  SER A   4     -17.965  68.017 -66.062  1.00 24.29           C  
ATOM     55  HB2 SER A   4     -17.797  67.023 -65.647  1.00 24.29           H  
ATOM     56  HB3 SER A   4     -18.296  67.909 -67.095  1.00 24.29           H  
ATOM     57  O   SER A   4     -16.080  67.167 -67.655  1.00 24.29           O  
ATOM     58  OG  SER A   4     -19.016  68.651 -65.360  1.00 24.29           O  
ATOM     59  HG  SER A   4     -19.610  67.968 -65.040  1.00 24.29           H  
ATOM     60  N   LEU A   5     -14.584  68.805 -67.446  1.00 19.86           N  
ATOM     61  H   LEU A   5     -14.261  69.618 -66.942  1.00 19.86           H  
ATOM     62  CA  LEU A   5     -13.765  68.208 -68.517  1.00 19.86           C  
ATOM     63  HA  LEU A   5     -14.427  68.129 -69.379  1.00 19.86           H  
ATOM     64  C   LEU A   5     -13.353  66.747 -68.235  1.00 19.86           C  
ATOM     65  CB  LEU A   5     -12.590  69.111 -68.920  1.00 19.86           C  
ATOM     66  HB2 LEU A   5     -11.757  68.498 -69.266  1.00 19.86           H  
ATOM     67  HB3 LEU A   5     -12.248  69.656 -68.041  1.00 19.86           H  
ATOM     68  O   LEU A   5     -13.329  66.287 -67.097  1.00 19.86           O  
ATOM     69  CG  LEU A   5     -12.964  70.098 -70.041  1.00 19.86           C  
ATOM     70  HG  LEU A   5     -13.880  70.624 -69.770  1.00 19.86           H  
ATOM     71  CD1 LEU A   5     -11.848  71.126 -70.201  1.00 19.86           C  
ATOM     72 HD11 LEU A   5     -12.109  71.845 -70.977  1.00 19.86           H  
ATOM     73 HD12 LEU A   5     -11.701  71.662 -69.263  1.00 19.86           H  
ATOM     74 HD13 LEU A   5     -10.917  70.628 -70.473  1.00 19.86           H  
ATOM     75  CD2 LEU A   5     -13.165  69.412 -71.400  1.00 19.86           C  
ATOM     76 HD21 LEU A   5     -14.016  68.732 -71.374  1.00 19.86           H  
ATOM     77 HD22 LEU A   5     -12.268  68.853 -71.669  1.00 19.86           H  
ATOM     78 HD23 LEU A   5     -13.352  70.163 -72.167  1.00 19.86           H  
ATOM     79  N   SER A   6     -13.149  66.022 -69.333  1.00 23.32           N  
ATOM     80  H   SER A   6     -12.879  66.524 -70.167  1.00 23.32           H  
ATOM     81  CA  SER A   6     -13.805  64.747 -69.622  1.00 23.32           C  
ATOM     82  HA  SER A   6     -14.637  64.627 -68.928  1.00 23.32           H  
ATOM     83  C   SER A   6     -12.924  63.493 -69.475  1.00 23.32           C  
ATOM     84  CB  SER A   6     -14.389  64.875 -71.041  1.00 23.32           C  
ATOM     85  HB2 SER A   6     -14.946  63.979 -71.317  1.00 23.32           H  
ATOM     86  HB3 SER A   6     -15.079  65.719 -71.065  1.00 23.32           H  
ATOM     87  O   SER A   6     -11.821  63.509 -68.947  1.00 23.32           O  
ATOM     88  OG  SER A   6     -13.346  65.106 -71.971  1.00 23.32           O  
ATOM     89  HG  SER A   6     -13.696  65.095 -72.864  1.00 23.32           H  
ATOM     90  N   HIS A   7     -13.487  62.387 -69.964  1.00 23.05           N  
ATOM     91  H   HIS A   7     -14.330  62.551 -70.496  1.00 23.05           H  
ATOM     92  CA  HIS A   7     -13.333  60.987 -69.572  1.00 23.05           C  
ATOM     93  HA  HIS A   7     -13.364  60.906 -68.486  1.00 23.05           H  
ATOM     94  C   HIS A   7     -12.078  60.239 -70.057  1.00 23.05           C  
ATOM     95  CB  HIS A   7     -14.602  60.338 -70.176  1.00 23.05           C  
ATOM     96  HB2 HIS A   7     -15.475  60.893 -69.833  1.00 23.05           H  
ATOM     97  HB3 HIS A   7     -14.561  60.436 -71.260  1.00 23.05           H  
ATOM     98  O   HIS A   7     -11.948  59.070 -69.714  1.00 23.05           O  
ATOM     99  CG  HIS A   7     -14.863  58.889 -69.861  1.00 23.05           C  
ATOM    100  CD2 HIS A   7     -15.477  58.396 -68.743  1.00 23.05           C  
ATOM    101  HD2 HIS A   7     -15.831  58.975 -67.902  1.00 23.05           H  
ATOM    102  ND1 HIS A   7     -14.607  57.815 -70.684  1.00 23.05           N  
ATOM    103  HD1 HIS A   7     -14.080  57.834 -71.546  1.00 23.05           H  
ATOM    104  CE1 HIS A   7     -15.036  56.703 -70.067  1.00 23.05           C  
ATOM    105  HE1 HIS A   7     -14.937  55.697 -70.449  1.00 23.05           H  
ATOM    106  NE2 HIS A   7     -15.591  57.012 -68.888  1.00 23.05           N  
ATOM    107  N   LEU A   8     -11.254  60.818 -70.944  1.00 18.74           N  
ATOM    108  H   LEU A   8     -11.289  61.823 -71.038  1.00 18.74           H  
ATOM    109  CA  LEU A   8     -10.669  60.030 -72.043  1.00 18.74           C  
ATOM    110  HA  LEU A   8     -11.529  59.768 -72.659  1.00 18.74           H  
ATOM    111  C   LEU A   8      -9.971  58.724 -71.567  1.00 18.74           C  
ATOM    112  CB  LEU A   8      -9.766  60.882 -72.951  1.00 18.74           C  
ATOM    113  HB2 LEU A   8     -10.128  61.910 -72.986  1.00 18.74           H  
ATOM    114  HB3 LEU A   8      -8.759  60.896 -72.533  1.00 18.74           H  
ATOM    115  O   LEU A   8      -8.909  58.788 -70.945  1.00 18.74           O  
ATOM    116  CG  LEU A   8      -9.737  60.311 -74.386  1.00 18.74           C  
ATOM    117  HG  LEU A   8      -9.683  59.223 -74.346  1.00 18.74           H  
ATOM    118  CD1 LEU A   8     -10.985  60.722 -75.180  1.00 18.74           C  
ATOM    119 HD11 LEU A   8     -11.888  60.335 -74.708  1.00 18.74           H  
ATOM    120 HD12 LEU A   8     -11.045  61.808 -75.246  1.00 18.74           H  
ATOM    121 HD13 LEU A   8     -10.924  60.309 -76.187  1.00 18.74           H  
ATOM    122  CD2 LEU A   8      -8.514  60.811 -75.150  1.00 18.74           C  
ATOM    123 HD21 LEU A   8      -7.608  60.495 -74.632  1.00 18.74           H  
ATOM    124 HD22 LEU A   8      -8.528  61.898 -75.215  1.00 18.74           H  
ATOM    125 HD23 LEU A   8      -8.504  60.385 -76.153  1.00 18.74           H  
ATOM    126  N   PRO A   9     -10.575  57.548 -71.845  1.00 25.05           N  
ATOM    127  CA  PRO A   9     -10.248  56.280 -71.199  1.00 25.05           C  
ATOM    128  HA  PRO A   9      -9.944  56.433 -70.163  1.00 25.05           H  
ATOM    129  C   PRO A   9      -9.117  55.619 -71.974  1.00 25.05           C  
ATOM    130  CB  PRO A   9     -11.553  55.474 -71.249  1.00 25.05           C  
ATOM    131  HB2 PRO A   9     -11.382  54.398 -71.216  1.00 25.05           H  
ATOM    132  HB3 PRO A   9     -12.189  55.777 -70.418  1.00 25.05           H  
ATOM    133  O   PRO A   9      -9.364  54.813 -72.871  1.00 25.05           O  
ATOM    134  CG  PRO A   9     -12.189  55.917 -72.568  1.00 25.05           C  
ATOM    135  HG2 PRO A   9     -13.276  55.834 -72.535  1.00 25.05           H  
ATOM    136  HG3 PRO A   9     -11.798  55.328 -73.397  1.00 25.05           H  
ATOM    137  CD  PRO A   9     -11.738  57.368 -72.705  1.00 25.05           C  
ATOM    138  HD2 PRO A   9     -11.490  57.585 -73.744  1.00 25.05           H  
ATOM    139  HD3 PRO A   9     -12.548  58.015 -72.367  1.00 25.05           H  
ATOM    140  N   LEU A  10      -7.875  56.043 -71.750  1.00 20.91           N  
ATOM    141  H   LEU A  10      -7.697  56.752 -71.053  1.00 20.91           H  
ATOM    142  CA  LEU A  10      -6.804  55.548 -72.606  1.00 20.91           C  
ATOM    143  HA  LEU A  10      -7.143  55.741 -73.624  1.00 20.91           H  
ATOM    144  C   LEU A  10      -6.656  54.014 -72.472  1.00 20.91           C  
ATOM    145  CB  LEU A  10      -5.503  56.339 -72.402  1.00 20.91           C  
ATOM    146  HB2 LEU A  10      -5.728  57.349 -72.057  1.00 20.91           H  
ATOM    147  HB3 LEU A  10      -4.917  55.841 -71.629  1.00 20.91           H  
ATOM    148  O   LEU A  10      -6.633  53.467 -71.374  1.00 20.91           O  
ATOM    149  CG  LEU A  10      -4.683  56.434 -73.704  1.00 20.91           C  
ATOM    150  HG  LEU A  10      -4.659  55.459 -74.192  1.00 20.91           H  
ATOM    151  CD1 LEU A  10      -5.269  57.464 -74.680  1.00 20.91           C  
ATOM    152 HD11 LEU A  10      -5.293  58.448 -74.212  1.00 20.91           H  
ATOM    153 HD12 LEU A  10      -4.651  57.511 -75.577  1.00 20.91           H  
ATOM    154 HD13 LEU A  10      -6.281  57.186 -74.974  1.00 20.91           H  
ATOM    155  CD2 LEU A  10      -3.246  56.848 -73.400  1.00 20.91           C  
ATOM    156 HD21 LEU A  10      -2.670  56.901 -74.323  1.00 20.91           H  
ATOM    157 HD22 LEU A  10      -2.787  56.108 -72.745  1.00 20.91           H  
ATOM    158 HD23 LEU A  10      -3.232  57.820 -72.905  1.00 20.91           H  
ATOM    159  N   HIS A  11      -6.615  53.379 -73.647  1.00 22.10           N  
ATOM    160  H   HIS A  11      -6.711  53.992 -74.444  1.00 22.10           H  
ATOM    161  CA  HIS A  11      -6.446  51.956 -74.001  1.00 22.10           C  
ATOM    162  HA  HIS A  11      -7.345  51.386 -73.766  1.00 22.10           H  
ATOM    163  C   HIS A  11      -5.222  51.287 -73.328  1.00 22.10           C  
ATOM    164  CB  HIS A  11      -6.207  52.007 -75.527  1.00 22.10           C  
ATOM    165  HB2 HIS A  11      -5.463  52.773 -75.745  1.00 22.10           H  
ATOM    166  HB3 HIS A  11      -5.760  51.076 -75.876  1.00 22.10           H  
ATOM    167  O   HIS A  11      -4.420  51.978 -72.716  1.00 22.10           O  
ATOM    168  CG  HIS A  11      -7.430  52.282 -76.369  1.00 22.10           C  
ATOM    169  CD2 HIS A  11      -8.079  53.478 -76.536  1.00 22.10           C  
ATOM    170  HD2 HIS A  11      -7.837  54.412 -76.050  1.00 22.10           H  
ATOM    171  ND1 HIS A  11      -8.050  51.373 -77.198  1.00 22.10           N  
ATOM    172  HD1 HIS A  11      -7.825  50.393 -77.288  1.00 22.10           H  
ATOM    173  CE1 HIS A  11      -9.042  52.005 -77.844  1.00 22.10           C  
ATOM    174  HE1 HIS A  11      -9.713  51.545 -78.555  1.00 22.10           H  
ATOM    175  NE2 HIS A  11      -9.096  53.293 -77.476  1.00 22.10           N  
ATOM    176  N   SER A  12      -4.836  50.015 -73.516  1.00 21.78           N  
ATOM    177  H   SER A  12      -3.928  49.904 -73.088  1.00 21.78           H  
ATOM    178  CA  SER A  12      -5.449  48.687 -73.740  1.00 21.78           C  
ATOM    179  HA  SER A  12      -6.224  48.520 -72.991  1.00 21.78           H  
ATOM    180  C   SER A  12      -4.295  47.680 -73.471  1.00 21.78           C  
ATOM    181  CB  SER A  12      -6.070  48.484 -75.137  1.00 21.78           C  
ATOM    182  HB2 SER A  12      -5.298  48.455 -75.906  1.00 21.78           H  
ATOM    183  HB3 SER A  12      -6.734  49.326 -75.335  1.00 21.78           H  
ATOM    184  O   SER A  12      -3.476  47.903 -72.588  1.00 21.78           O  
ATOM    185  OG  SER A  12      -6.897  47.331 -75.203  1.00 21.78           O  
ATOM    186  HG  SER A  12      -6.402  46.511 -75.270  1.00 21.78           H  
ATOM    187  N   SER A  13      -4.142  46.630 -74.279  1.00 24.29           N  
ATOM    188  H   SER A  13      -4.661  46.660 -75.145  1.00 24.29           H  
ATOM    189  CA  SER A  13      -3.946  45.240 -73.838  1.00 24.29           C  
ATOM    190  HA  SER A  13      -4.515  45.075 -72.923  1.00 24.29           H  
ATOM    191  C   SER A  13      -2.521  44.747 -73.580  1.00 24.29           C  
ATOM    192  CB  SER A  13      -4.516  44.326 -74.939  1.00 24.29           C  
ATOM    193  HB2 SER A  13      -3.734  44.107 -75.666  1.00 24.29           H  
ATOM    194  HB3 SER A  13      -4.834  43.385 -74.490  1.00 24.29           H  
ATOM    195  O   SER A  13      -2.364  43.583 -73.252  1.00 24.29           O  
ATOM    196  OG  SER A  13      -5.606  44.929 -75.633  1.00 24.29           O  
ATOM    197  HG  SER A  13      -5.995  44.235 -76.170  1.00 24.29           H  
ATOM    198  N   LYS A  14      -1.505  45.563 -73.862  1.00 19.87           N  
ATOM    199  H   LYS A  14      -1.730  46.546 -73.910  1.00 19.87           H  
ATOM    200  CA  LYS A  14      -0.333  45.094 -74.620  1.00 19.87           C  
ATOM    201  HA  LYS A  14      -0.704  44.870 -75.620  1.00 19.87           H  
ATOM    202  C   LYS A  14       0.301  43.740 -74.249  1.00 19.87           C  
ATOM    203  CB  LYS A  14       0.698  46.220 -74.766  1.00 19.87           C  
ATOM    204  HB2 LYS A  14       0.568  46.953 -73.970  1.00 19.87           H  
ATOM    205  HB3 LYS A  14       1.714  45.836 -74.676  1.00 19.87           H  
ATOM    206  O   LYS A  14      -0.029  42.754 -74.889  1.00 19.87           O  
ATOM    207  CG  LYS A  14       0.591  46.904 -76.128  1.00 19.87           C  
ATOM    208  HG2 LYS A  14       0.592  46.163 -76.928  1.00 19.87           H  
ATOM    209  HG3 LYS A  14      -0.320  47.501 -76.173  1.00 19.87           H  
ATOM    210  CD  LYS A  14       1.824  47.791 -76.268  1.00 19.87           C  
ATOM    211  HD2 LYS A  14       1.884  48.446 -75.399  1.00 19.87           H  
ATOM    212  HD3 LYS A  14       2.716  47.165 -76.288  1.00 19.87           H  
ATOM    213  CE  LYS A  14       1.771  48.627 -77.537  1.00 19.87           C  
ATOM    214  HE2 LYS A  14       1.861  47.962 -78.396  1.00 19.87           H  
ATOM    215  HE3 LYS A  14       0.812  49.142 -77.587  1.00 19.87           H  
ATOM    216  NZ  LYS A  14       2.885  49.596 -77.496  1.00 19.87           N  
ATOM    217  HZ1 LYS A  14       3.748  49.087 -77.369  1.00 19.87           H  
ATOM    218  HZ2 LYS A  14       2.794  50.206 -76.696  1.00 19.87           H  
ATOM    219  HZ3 LYS A  14       2.944  50.136 -78.347  1.00 19.87           H  
ATOM    220  N   GLU A  15       1.376  43.741 -73.467  1.00 26.23           N  
ATOM    221  H   GLU A  15       1.558  44.542 -72.879  1.00 26.23           H  
ATOM    222  CA  GLU A  15       2.517  42.869 -73.785  1.00 26.23           C  
ATOM    223  HA  GLU A  15       2.436  42.574 -74.831  1.00 26.23           H  
ATOM    224  C   GLU A  15       2.490  41.550 -73.003  1.00 26.23           C  
ATOM    225  CB  GLU A  15       3.837  43.666 -73.667  1.00 26.23           C  
ATOM    226  HB2 GLU A  15       4.643  43.001 -73.355  1.00 26.23           H  
ATOM    227  HB3 GLU A  15       3.728  44.450 -72.919  1.00 26.23           H  
ATOM    228  O   GLU A  15       2.550  41.549 -71.777  1.00 26.23           O  
ATOM    229  CG  GLU A  15       4.218  44.280 -75.029  1.00 26.23           C  
ATOM    230  HG2 GLU A  15       3.322  44.650 -75.528  1.00 26.23           H  
ATOM    231  HG3 GLU A  15       4.615  43.488 -75.664  1.00 26.23           H  
ATOM    232  CD  GLU A  15       5.231  45.431 -74.934  1.00 26.23           C  
ATOM    233  OE1 GLU A  15       6.428  45.185 -75.196  1.00 26.23           O  
ATOM    234  OE2 GLU A  15       4.777  46.584 -74.719  1.00 26.23           O  
ATOM    235  N   ASP A  16       2.389  40.447 -73.759  1.00 25.84           N  
ATOM    236  H   ASP A  16       2.241  40.590 -74.748  1.00 25.84           H  
ATOM    237  CA  ASP A  16       2.085  39.082 -73.300  1.00 25.84           C  
ATOM    238  HA  ASP A  16       1.201  39.095 -72.662  1.00 25.84           H  
ATOM    239  C   ASP A  16       3.206  38.342 -72.555  1.00 25.84           C  
ATOM    240  CB  ASP A  16       1.800  38.207 -74.541  1.00 25.84           C  
ATOM    241  HB2 ASP A  16       1.717  37.167 -74.223  1.00 25.84           H  
ATOM    242  HB3 ASP A  16       2.647  38.265 -75.225  1.00 25.84           H  
ATOM    243  O   ASP A  16       2.954  37.647 -71.574  1.00 25.84           O  
ATOM    244  CG  ASP A  16       0.527  38.551 -75.303  1.00 25.84           C  
ATOM    245  OD1 ASP A  16      -0.562  38.225 -74.784  1.00 25.84           O  
ATOM    246  OD2 ASP A  16       0.668  39.082 -76.429  1.00 25.84           O  
ATOM    247  N   ALA A  17       4.397  38.312 -73.162  1.00 23.65           N  
ATOM    248  H   ALA A  17       4.535  38.973 -73.913  1.00 23.65           H  
ATOM    249  CA  ALA A  17       5.247  37.112 -73.146  1.00 23.65           C  
ATOM    250  HA  ALA A  17       4.601  36.234 -73.122  1.00 23.65           H  
ATOM    251  C   ALA A  17       6.156  37.045 -71.897  1.00 23.65           C  
ATOM    252  CB  ALA A  17       6.008  37.110 -74.473  1.00 23.65           C  
ATOM    253  HB1 ALA A  17       6.869  37.777 -74.418  1.00 23.65           H  
ATOM    254  HB2 ALA A  17       6.313  36.085 -74.681  1.00 23.65           H  
ATOM    255  HB3 ALA A  17       5.352  37.422 -75.286  1.00 23.65           H  
ATOM    256  O   ALA A  17       6.066  37.909 -71.038  1.00 23.65           O  
ATOM    257  N   TYR A  18       7.119  36.144 -71.666  1.00 25.20           N  
ATOM    258  H   TYR A  18       7.563  36.361 -70.786  1.00 25.20           H  
ATOM    259  CA  TYR A  18       7.457  34.780 -72.098  1.00 25.20           C  
ATOM    260  HA  TYR A  18       6.605  34.307 -72.587  1.00 25.20           H  
ATOM    261  C   TYR A  18       7.799  33.991 -70.808  1.00 25.20           C  
ATOM    262  CB  TYR A  18       8.706  34.749 -73.022  1.00 25.20           C  
ATOM    263  HB2 TYR A  18       9.364  33.928 -72.737  1.00 25.20           H  
ATOM    264  HB3 TYR A  18       9.289  35.653 -72.848  1.00 25.20           H  
ATOM    265  O   TYR A  18       7.971  34.562 -69.734  1.00 25.20           O  
ATOM    266  CG  TYR A  18       8.462  34.585 -74.510  1.00 25.20           C  
ATOM    267  CD1 TYR A  18       8.009  33.361 -75.046  1.00 25.20           C  
ATOM    268  HD1 TYR A  18       7.829  32.516 -74.398  1.00 25.20           H  
ATOM    269  CD2 TYR A  18       8.724  35.669 -75.369  1.00 25.20           C  
ATOM    270  HD2 TYR A  18       9.088  36.601 -74.961  1.00 25.20           H  
ATOM    271  CE1 TYR A  18       7.773  33.243 -76.431  1.00 25.20           C  
ATOM    272  HE1 TYR A  18       7.411  32.315 -76.850  1.00 25.20           H  
ATOM    273  CE2 TYR A  18       8.461  35.565 -76.746  1.00 25.20           C  
ATOM    274  HE2 TYR A  18       8.629  36.415 -77.391  1.00 25.20           H  
ATOM    275  OH  TYR A  18       7.723  34.253 -78.610  1.00 25.20           O  
ATOM    276  HH  TYR A  18       7.860  35.092 -79.057  1.00 25.20           H  
ATOM    277  CZ  TYR A  18       7.981  34.351 -77.279  1.00 25.20           C  
ATOM    278  N   ASP A  19       7.967  32.686 -70.998  1.00 28.01           N  
ATOM    279  H   ASP A  19       7.836  32.387 -71.954  1.00 28.01           H  
ATOM    280  CA  ASP A  19       8.093  31.547 -70.075  1.00 28.01           C  
ATOM    281  HA  ASP A  19       7.102  31.304 -69.691  1.00 28.01           H  
ATOM    282  C   ASP A  19       9.032  31.677 -68.853  1.00 28.01           C  
ATOM    283  CB  ASP A  19       8.545  30.408 -71.005  1.00 28.01           C  
ATOM    284  HB2 ASP A  19       7.988  30.466 -71.941  1.00 28.01           H  
ATOM    285  HB3 ASP A  19       9.598  30.525 -71.262  1.00 28.01           H  
ATOM    286  O   ASP A  19       8.588  31.626 -67.709  1.00 28.01           O  
ATOM    287  CG  ASP A  19       8.289  29.023 -70.439  1.00 28.01           C  
ATOM    288  OD1 ASP A  19       9.283  28.287 -70.270  1.00 28.01           O  
ATOM    289  OD2 ASP A  19       7.091  28.699 -70.296  1.00 28.01           O  
ATOM    290  N   GLY A  20      10.332  31.866 -69.088  1.00 23.00           N  
ATOM    291  H   GLY A  20      10.642  31.770 -70.044  1.00 23.00           H  
ATOM    292  CA  GLY A  20      11.328  32.098 -68.045  1.00 23.00           C  
ATOM    293  HA2 GLY A  20      12.255  32.401 -68.532  1.00 23.00           H  
ATOM    294  HA3 GLY A  20      10.986  32.936 -67.438  1.00 23.00           H  
ATOM    295  C   GLY A  20      11.666  30.939 -67.094  1.00 23.00           C  
ATOM    296  O   GLY A  20      11.262  29.797 -67.256  1.00 23.00           O  
ATOM    297  N   VAL A  21      12.591  31.232 -66.171  1.00 25.81           N  
ATOM    298  H   VAL A  21      12.782  32.209 -66.000  1.00 25.81           H  
ATOM    299  CA  VAL A  21      13.627  30.254 -65.794  1.00 25.81           C  
ATOM    300  HA  VAL A  21      13.422  29.339 -66.350  1.00 25.81           H  
ATOM    301  C   VAL A  21      13.634  29.806 -64.323  1.00 25.81           C  
ATOM    302  CB  VAL A  21      15.033  30.715 -66.253  1.00 25.81           C  
ATOM    303  HB  VAL A  21      15.419  31.455 -65.552  1.00 25.81           H  
ATOM    304  O   VAL A  21      13.180  28.718 -63.995  1.00 25.81           O  
ATOM    305  CG1 VAL A  21      15.986  29.512 -66.312  1.00 25.81           C  
ATOM    306 HG11 VAL A  21      15.661  28.829 -67.097  1.00 25.81           H  
ATOM    307 HG12 VAL A  21      17.001  29.846 -66.528  1.00 25.81           H  
ATOM    308 HG13 VAL A  21      15.982  28.968 -65.367  1.00 25.81           H  
ATOM    309  CG2 VAL A  21      15.073  31.399 -67.624  1.00 25.81           C  
ATOM    310 HG21 VAL A  21      14.610  30.756 -68.372  1.00 25.81           H  
ATOM    311 HG22 VAL A  21      16.105  31.597 -67.913  1.00 25.81           H  
ATOM    312 HG23 VAL A  21      14.544  32.352 -67.588  1.00 25.81           H  
ATOM    313  N   THR A  22      14.354  30.528 -63.465  1.00 24.20           N  
ATOM    314  H   THR A  22      14.587  31.481 -63.704  1.00 24.20           H  
ATOM    315  CA  THR A  22      15.146  29.936 -62.366  1.00 24.20           C  
ATOM    316  HA  THR A  22      15.353  28.888 -62.584  1.00 24.20           H  
ATOM    317  C   THR A  22      14.422  29.992 -61.014  1.00 24.20           C  
ATOM    318  CB  THR A  22      16.477  30.705 -62.246  1.00 24.20           C  
ATOM    319  HB  THR A  22      16.980  30.406 -61.326  1.00 24.20           H  
ATOM    320  O   THR A  22      13.438  30.704 -60.874  1.00 24.20           O  
ATOM    321  CG2 THR A  22      17.451  30.485 -63.402  1.00 24.20           C  
ATOM    322 HG21 THR A  22      18.437  30.847 -63.113  1.00 24.20           H  
ATOM    323 HG22 THR A  22      17.524  29.421 -63.626  1.00 24.20           H  
ATOM    324 HG23 THR A  22      17.130  31.034 -64.287  1.00 24.20           H  
ATOM    325  OG1 THR A  22      16.247  32.094 -62.197  1.00 24.20           O  
ATOM    326  HG1 THR A  22      17.059  32.527 -61.922  1.00 24.20           H  
ATOM    327  N   SER A  23      14.887  29.412 -59.900  1.00 22.88           N  
ATOM    328  H   SER A  23      14.355  29.749 -59.111  1.00 22.88           H  
ATOM    329  CA  SER A  23      15.570  28.136 -59.604  1.00 22.88           C  
ATOM    330  HA  SER A  23      15.069  27.316 -60.120  1.00 22.88           H  
ATOM    331  C   SER A  23      15.449  27.892 -58.089  1.00 22.88           C  
ATOM    332  CB  SER A  23      17.071  28.115 -59.954  1.00 22.88           C  
ATOM    333  HB2 SER A  23      17.544  29.027 -59.587  1.00 22.88           H  
ATOM    334  HB3 SER A  23      17.191  28.068 -61.036  1.00 22.88           H  
ATOM    335  O   SER A  23      14.767  26.980 -57.637  1.00 22.88           O  
ATOM    336  OG  SER A  23      17.710  26.995 -59.361  1.00 22.88           O  
ATOM    337  HG  SER A  23      18.650  27.167 -59.264  1.00 22.88           H  
ATOM    338  N   GLU A  24      16.163  28.712 -57.316  1.00 25.50           N  
ATOM    339  H   GLU A  24      16.593  29.506 -57.768  1.00 25.50           H  
ATOM    340  CA  GLU A  24      16.696  28.370 -55.993  1.00 25.50           C  
ATOM    341  HA  GLU A  24      16.878  27.299 -55.912  1.00 25.50           H  
ATOM    342  C   GLU A  24      15.747  28.786 -54.852  1.00 25.50           C  
ATOM    343  CB  GLU A  24      18.029  29.134 -55.872  1.00 25.50           C  
ATOM    344  HB2 GLU A  24      17.869  30.179 -56.139  1.00 25.50           H  
ATOM    345  HB3 GLU A  24      18.361  29.127 -54.834  1.00 25.50           H  
ATOM    346  O   GLU A  24      14.598  29.161 -55.049  1.00 25.50           O  
ATOM    347  CG  GLU A  24      19.210  28.585 -56.675  1.00 25.50           C  
ATOM    348  HG2 GLU A  24      19.208  27.497 -56.616  1.00 25.50           H  
ATOM    349  HG3 GLU A  24      19.114  28.879 -57.721  1.00 25.50           H  
ATOM    350  CD  GLU A  24      20.516  29.139 -56.082  1.00 25.50           C  
ATOM    351  OE1 GLU A  24      21.407  28.321 -55.760  1.00 25.50           O  
ATOM    352  OE2 GLU A  24      20.581  30.369 -55.861  1.00 25.50           O  
ATOM    353  N   ASN A  25      16.204  28.979 -53.618  1.00 25.89           N  
ATOM    354  H   ASN A  25      15.714  29.746 -53.181  1.00 25.89           H  
ATOM    355  CA  ASN A  25      16.760  28.023 -52.651  1.00 25.89           C  
ATOM    356  HA  ASN A  25      16.591  27.002 -52.995  1.00 25.89           H  
ATOM    357  C   ASN A  25      15.973  28.205 -51.346  1.00 25.89           C  
ATOM    358  CB  ASN A  25      18.273  28.290 -52.396  1.00 25.89           C  
ATOM    359  HB2 ASN A  25      18.534  29.301 -52.711  1.00 25.89           H  
ATOM    360  HB3 ASN A  25      18.528  28.246 -51.337  1.00 25.89           H  
ATOM    361  O   ASN A  25      16.500  27.916 -50.272  1.00 25.89           O  
ATOM    362  CG  ASN A  25      19.203  27.291 -53.046  1.00 25.89           C  
ATOM    363  ND2 ASN A  25      20.458  27.643 -53.165  1.00 25.89           N  
ATOM    364 HD21 ASN A  25      20.690  28.623 -53.088  1.00 25.89           H  
ATOM    365 HD22 ASN A  25      20.959  27.164 -53.900  1.00 25.89           H  
ATOM    366  OD1 ASN A  25      18.823  26.197 -53.419  1.00 25.89           O  
ATOM    367  N   MET A  26      14.783  28.825 -51.396  1.00 20.68           N  
ATOM    368  H   MET A  26      14.321  28.944 -52.287  1.00 20.68           H  
ATOM    369  CA  MET A  26      14.120  29.285 -50.180  1.00 20.68           C  
ATOM    370  HA  MET A  26      14.814  29.939 -49.652  1.00 20.68           H  
ATOM    371  C   MET A  26      13.864  28.066 -49.293  1.00 20.68           C  
ATOM    372  CB  MET A  26      12.872  30.122 -50.476  1.00 20.68           C  
ATOM    373  HB2 MET A  26      12.403  30.385 -49.528  1.00 20.68           H  
ATOM    374  HB3 MET A  26      12.161  29.544 -51.066  1.00 20.68           H  
ATOM    375  O   MET A  26      13.101  27.163 -49.627  1.00 20.68           O  
ATOM    376  CG  MET A  26      13.236  31.415 -51.220  1.00 20.68           C  
ATOM    377  HG2 MET A  26      13.465  31.171 -52.257  1.00 20.68           H  
ATOM    378  HG3 MET A  26      14.124  31.853 -50.765  1.00 20.68           H  
ATOM    379  SD  MET A  26      11.926  32.665 -51.190  1.00 20.68           S  
ATOM    380  CE  MET A  26      12.634  33.897 -52.314  1.00 20.68           C  
ATOM    381  HE1 MET A  26      11.950  34.741 -52.403  1.00 20.68           H  
ATOM    382  HE2 MET A  26      12.781  33.452 -53.298  1.00 20.68           H  
ATOM    383  HE3 MET A  26      13.591  34.247 -51.926  1.00 20.68           H  
ATOM    384  N   ARG A  27      14.681  28.004 -48.236  1.00 25.85           N  
ATOM    385  H   ARG A  27      15.284  28.804 -48.111  1.00 25.85           H  
ATOM    386  CA  ARG A  27      15.030  26.795 -47.493  1.00 25.85           C  
ATOM    387  HA  ARG A  27      15.310  26.018 -48.204  1.00 25.85           H  
ATOM    388  C   ARG A  27      13.855  26.281 -46.679  1.00 25.85           C  
ATOM    389  CB  ARG A  27      16.203  27.116 -46.543  1.00 25.85           C  
ATOM    390  HB2 ARG A  27      16.080  28.122 -46.144  1.00 25.85           H  
ATOM    391  HB3 ARG A  27      16.173  26.436 -45.692  1.00 25.85           H  
ATOM    392  O   ARG A  27      12.929  27.020 -46.384  1.00 25.85           O  
ATOM    393  CG  ARG A  27      17.595  26.980 -47.170  1.00 25.85           C  
ATOM    394  HG2 ARG A  27      17.721  27.712 -47.968  1.00 25.85           H  
ATOM    395  HG3 ARG A  27      17.714  25.975 -47.573  1.00 25.85           H  
ATOM    396  CD  ARG A  27      18.640  27.227 -46.073  1.00 25.85           C  
ATOM    397  HD2 ARG A  27      18.425  26.574 -45.227  1.00 25.85           H  
ATOM    398  HD3 ARG A  27      18.557  28.264 -45.746  1.00 25.85           H  
ATOM    399  NE  ARG A  27      20.011  26.963 -46.539  1.00 25.85           N  
ATOM    400  HE  ARG A  27      20.110  26.606 -47.479  1.00 25.85           H  
ATOM    401  NH1 ARG A  27      21.098  27.643 -44.631  1.00 25.85           N  
ATOM    402 HH11 ARG A  27      20.208  27.893 -44.224  1.00 25.85           H  
ATOM    403 HH12 ARG A  27      21.955  27.788 -44.117  1.00 25.85           H  
ATOM    404  NH2 ARG A  27      22.277  26.854 -46.354  1.00 25.85           N  
ATOM    405 HH21 ARG A  27      22.332  26.486 -47.294  1.00 25.85           H  
ATOM    406 HH22 ARG A  27      23.127  27.005 -45.830  1.00 25.85           H  
ATOM    407  CZ  ARG A  27      21.118  27.153 -45.841  1.00 25.85           C  
ATOM    408  N   ASN A  28      14.029  25.038 -46.230  1.00 23.09           N  
ATOM    409  H   ASN A  28      14.632  24.490 -46.827  1.00 23.09           H  
ATOM    410  CA  ASN A  28      13.920  24.472 -44.876  1.00 23.09           C  
ATOM    411  HA  ASN A  28      13.343  23.556 -45.002  1.00 23.09           H  
ATOM    412  C   ASN A  28      13.177  25.238 -43.769  1.00 23.09           C  
ATOM    413  CB  ASN A  28      15.336  24.066 -44.408  1.00 23.09           C  
ATOM    414  HB2 ASN A  28      15.810  24.888 -43.872  1.00 23.09           H  
ATOM    415  HB3 ASN A  28      15.958  23.814 -45.267  1.00 23.09           H  
ATOM    416  O   ASN A  28      13.546  25.097 -42.602  1.00 23.09           O  
ATOM    417  CG  ASN A  28      15.306  22.822 -43.539  1.00 23.09           C  
ATOM    418  ND2 ASN A  28      15.796  22.876 -42.324  1.00 23.09           N  
ATOM    419 HD21 ASN A  28      15.675  22.037 -41.775  1.00 23.09           H  
ATOM    420 HD22 ASN A  28      15.987  23.772 -41.899  1.00 23.09           H  
ATOM    421  OD1 ASN A  28      14.860  21.778 -43.969  1.00 23.09           O  
ATOM    422  N   GLY A  29      12.133  26.002 -44.071  1.00 23.45           N  
ATOM    423  H   GLY A  29      11.952  26.210 -45.043  1.00 23.45           H  
ATOM    424  CA  GLY A  29      11.073  26.274 -43.118  1.00 23.45           C  
ATOM    425  HA2 GLY A  29      10.327  26.934 -43.561  1.00 23.45           H  
ATOM    426  HA3 GLY A  29      11.471  26.724 -42.209  1.00 23.45           H  
ATOM    427  C   GLY A  29      10.432  24.937 -42.798  1.00 23.45           C  
ATOM    428  O   GLY A  29       9.376  24.616 -43.333  1.00 23.45           O  
ATOM    429  N   LEU A  30      11.138  24.128 -42.000  1.00 27.16           N  
ATOM    430  H   LEU A  30      12.045  24.461 -41.704  1.00 27.16           H  
ATOM    431  CA  LEU A  30      10.611  22.975 -41.322  1.00 27.16           C  
ATOM    432  HA  LEU A  30      10.275  22.227 -42.040  1.00 27.16           H  
ATOM    433  C   LEU A  30       9.419  23.545 -40.586  1.00 27.16           C  
ATOM    434  CB  LEU A  30      11.654  22.362 -40.361  1.00 27.16           C  
ATOM    435  HB2 LEU A  30      12.065  23.162 -39.745  1.00 27.16           H  
ATOM    436  HB3 LEU A  30      11.148  21.666 -39.691  1.00 27.16           H  
ATOM    437  O   LEU A  30       9.545  24.206 -39.554  1.00 27.16           O  
ATOM    438  CG  LEU A  30      12.809  21.620 -41.055  1.00 27.16           C  
ATOM    439  HG  LEU A  30      13.198  22.253 -41.852  1.00 27.16           H  
ATOM    440  CD1 LEU A  30      13.935  21.345 -40.054  1.00 27.16           C  
ATOM    441 HD11 LEU A  30      13.540  20.769 -39.217  1.00 27.16           H  
ATOM    442 HD12 LEU A  30      14.331  22.288 -39.678  1.00 27.16           H  
ATOM    443 HD13 LEU A  30      14.730  20.772 -40.531  1.00 27.16           H  
ATOM    444  CD2 LEU A  30      12.374  20.283 -41.657  1.00 27.16           C  
ATOM    445 HD21 LEU A  30      11.606  20.446 -42.413  1.00 27.16           H  
ATOM    446 HD22 LEU A  30      11.978  19.632 -40.878  1.00 27.16           H  
ATOM    447 HD23 LEU A  30      13.226  19.801 -42.137  1.00 27.16           H  
ATOM    448  N   VAL A  31       8.256  23.299 -41.170  1.00 26.84           N  
ATOM    449  H   VAL A  31       8.284  22.998 -42.133  1.00 26.84           H  
ATOM    450  CA  VAL A  31       7.076  22.960 -40.414  1.00 26.84           C  
ATOM    451  HA  VAL A  31       6.786  23.802 -39.785  1.00 26.84           H  
ATOM    452  C   VAL A  31       7.514  21.820 -39.500  1.00 26.84           C  
ATOM    453  CB  VAL A  31       5.897  22.608 -41.348  1.00 26.84           C  
ATOM    454  HB  VAL A  31       5.112  22.142 -40.752  1.00 26.84           H  
ATOM    455  O   VAL A  31       7.295  20.643 -39.766  1.00 26.84           O  
ATOM    456  CG1 VAL A  31       5.321  23.893 -41.959  1.00 26.84           C  
ATOM    457 HG11 VAL A  31       4.457  23.654 -42.578  1.00 26.84           H  
ATOM    458 HG12 VAL A  31       5.005  24.568 -41.164  1.00 26.84           H  
ATOM    459 HG13 VAL A  31       6.073  24.392 -42.571  1.00 26.84           H  
ATOM    460  CG2 VAL A  31       6.251  21.672 -42.519  1.00 26.84           C  
ATOM    461 HG21 VAL A  31       6.693  20.745 -42.153  1.00 26.84           H  
ATOM    462 HG22 VAL A  31       6.942  22.154 -43.210  1.00 26.84           H  
ATOM    463 HG23 VAL A  31       5.341  21.416 -43.061  1.00 26.84           H  
ATOM    464  N   ASN A  32       8.174  22.184 -38.398  1.00 28.45           N  
ATOM    465  H   ASN A  32       8.491  23.141 -38.351  1.00 28.45           H  
ATOM    466  CA  ASN A  32       8.009  21.495 -37.142  1.00 28.45           C  
ATOM    467  HA  ASN A  32       8.234  20.434 -37.250  1.00 28.45           H  
ATOM    468  C   ASN A  32       6.522  21.667 -36.866  1.00 28.45           C  
ATOM    469  CB  ASN A  32       8.910  22.116 -36.061  1.00 28.45           C  
ATOM    470  HB2 ASN A  32       8.800  23.200 -36.070  1.00 28.45           H  
ATOM    471  HB3 ASN A  32       8.582  21.760 -35.084  1.00 28.45           H  
ATOM    472  O   ASN A  32       6.093  22.593 -36.183  1.00 28.45           O  
ATOM    473  CG  ASN A  32      10.378  21.759 -36.205  1.00 28.45           C  
ATOM    474  ND2 ASN A  32      11.236  22.454 -35.497  1.00 28.45           N  
ATOM    475 HD21 ASN A  32      10.899  23.156 -34.854  1.00 28.45           H  
ATOM    476 HD22 ASN A  32      12.204  22.174 -35.567  1.00 28.45           H  
ATOM    477  OD1 ASN A  32      10.785  20.861 -36.924  1.00 28.45           O  
ATOM    478  N   SER A  33       5.723  20.852 -37.554  1.00 27.74           N  
ATOM    479  H   SER A  33       6.147  20.243 -38.239  1.00 27.74           H  
ATOM    480  CA  SER A  33       4.359  20.595 -37.193  1.00 27.74           C  
ATOM    481  HA  SER A  33       3.773  21.513 -37.222  1.00 27.74           H  
ATOM    482  C   SER A  33       4.495  20.106 -35.776  1.00 27.74           C  
ATOM    483  CB  SER A  33       3.733  19.541 -38.107  1.00 27.74           C  
ATOM    484  HB2 SER A  33       2.755  19.257 -37.716  1.00 27.74           H  
ATOM    485  HB3 SER A  33       4.368  18.656 -38.145  1.00 27.74           H  
ATOM    486  O   SER A  33       4.976  18.999 -35.531  1.00 27.74           O  
ATOM    487  OG  SER A  33       3.580  20.072 -39.410  1.00 27.74           O  
ATOM    488  HG  SER A  33       3.026  20.854 -39.365  1.00 27.74           H  
ATOM    489  N   GLU A  34       4.181  21.015 -34.864  1.00 30.66           N  
ATOM    490  H   GLU A  34       4.047  21.968 -35.171  1.00 30.66           H  
ATOM    491  CA  GLU A  34       4.076  20.773 -33.448  1.00 30.66           C  
ATOM    492  HA  GLU A  34       4.979  20.267 -33.106  1.00 30.66           H  
ATOM    493  C   GLU A  34       2.881  19.846 -33.296  1.00 30.66           C  
ATOM    494  CB  GLU A  34       3.953  22.118 -32.718  1.00 30.66           C  
ATOM    495  HB2 GLU A  34       2.934  22.501 -32.782  1.00 30.66           H  
ATOM    496  HB3 GLU A  34       4.587  22.836 -33.240  1.00 30.66           H  
ATOM    497  O   GLU A  34       1.769  20.229 -32.949  1.00 30.66           O  
ATOM    498  CG  GLU A  34       4.400  22.052 -31.251  1.00 30.66           C  
ATOM    499  HG2 GLU A  34       3.537  22.225 -30.608  1.00 30.66           H  
ATOM    500  HG3 GLU A  34       4.789  21.061 -31.018  1.00 30.66           H  
ATOM    501  CD  GLU A  34       5.477  23.116 -30.995  1.00 30.66           C  
ATOM    502  OE1 GLU A  34       5.096  24.297 -30.838  1.00 30.66           O  
ATOM    503  OE2 GLU A  34       6.673  22.744 -31.023  1.00 30.66           O  
ATOM    504  N   VAL A  35       3.104  18.588 -33.651  1.00 30.11           N  
ATOM    505  H   VAL A  35       3.999  18.389 -34.074  1.00 30.11           H  
ATOM    506  CA  VAL A  35       2.311  17.469 -33.219  1.00 30.11           C  
ATOM    507  HA  VAL A  35       1.255  17.668 -33.404  1.00 30.11           H  
ATOM    508  C   VAL A  35       2.573  17.420 -31.707  1.00 30.11           C  
ATOM    509  CB  VAL A  35       2.741  16.208 -34.008  1.00 30.11           C  
ATOM    510  HB  VAL A  35       3.796  16.004 -33.825  1.00 30.11           H  
ATOM    511  O   VAL A  35       3.334  16.588 -31.232  1.00 30.11           O  
ATOM    512  CG1 VAL A  35       1.928  14.996 -33.587  1.00 30.11           C  
ATOM    513 HG11 VAL A  35       2.178  14.136 -34.207  1.00 30.11           H  
ATOM    514 HG12 VAL A  35       2.195  14.763 -32.556  1.00 30.11           H  
ATOM    515 HG13 VAL A  35       0.861  15.207 -33.662  1.00 30.11           H  
ATOM    516  CG2 VAL A  35       2.540  16.348 -35.524  1.00 30.11           C  
ATOM    517 HG21 VAL A  35       1.493  16.558 -35.744  1.00 30.11           H  
ATOM    518 HG22 VAL A  35       3.155  17.161 -35.911  1.00 30.11           H  
ATOM    519 HG23 VAL A  35       2.841  15.430 -36.028  1.00 30.11           H  
ATOM    520  N   HIS A  36       1.993  18.328 -30.907  1.00 31.89           N  
ATOM    521  H   HIS A  36       2.250  19.275 -31.146  1.00 31.89           H  
ATOM    522  CA  HIS A  36       0.553  18.292 -30.660  1.00 31.89           C  
ATOM    523  HA  HIS A  36       0.104  18.399 -31.647  1.00 31.89           H  
ATOM    524  C   HIS A  36      -0.010  16.943 -30.196  1.00 31.89           C  
ATOM    525  CB  HIS A  36       0.027  19.545 -29.909  1.00 31.89           C  
ATOM    526  HB2 HIS A  36       0.271  20.409 -30.527  1.00 31.89           H  
ATOM    527  HB3 HIS A  36      -1.062  19.493 -29.901  1.00 31.89           H  
ATOM    528  O   HIS A  36      -1.168  16.873 -29.801  1.00 31.89           O  
ATOM    529  CG  HIS A  36       0.468  19.887 -28.495  1.00 31.89           C  
ATOM    530  CD2 HIS A  36       1.543  20.678 -28.174  1.00 31.89           C  
ATOM    531  HD2 HIS A  36       2.293  21.028 -28.867  1.00 31.89           H  
ATOM    532  ND1 HIS A  36      -0.307  19.834 -27.353  1.00 31.89           N  
ATOM    533  HD1 HIS A  36      -1.211  19.406 -27.211  1.00 31.89           H  
ATOM    534  CE1 HIS A  36       0.295  20.551 -26.389  1.00 31.89           C  
ATOM    535  HE1 HIS A  36      -0.100  20.727 -25.400  1.00 31.89           H  
ATOM    536  NE2 HIS A  36       1.436  21.077 -26.838  1.00 31.89           N  
ATOM    537  N   ASN A  37       0.754  15.849 -30.286  1.00 30.43           N  
ATOM    538  H   ASN A  37       1.721  15.970 -30.551  1.00 30.43           H  
ATOM    539  CA  ASN A  37       0.423  14.594 -29.649  1.00 30.43           C  
ATOM    540  HA  ASN A  37      -0.647  14.404 -29.738  1.00 30.43           H  
ATOM    541  C   ASN A  37       0.732  14.797 -28.167  1.00 30.43           C  
ATOM    542  CB  ASN A  37       1.185  13.413 -30.283  1.00 30.43           C  
ATOM    543  HB2 ASN A  37       2.241  13.669 -30.369  1.00 30.43           H  
ATOM    544  HB3 ASN A  37       1.106  12.555 -29.615  1.00 30.43           H  
ATOM    545  O   ASN A  37       1.617  14.158 -27.600  1.00 30.43           O  
ATOM    546  CG  ASN A  37       0.659  12.957 -31.634  1.00 30.43           C  
ATOM    547  ND2 ASN A  37       1.377  12.074 -32.290  1.00 30.43           N  
ATOM    548 HD21 ASN A  37       2.225  11.710 -31.881  1.00 30.43           H  
ATOM    549 HD22 ASN A  37       1.008  11.786 -33.185  1.00 30.43           H  
ATOM    550  OD1 ASN A  37      -0.368  13.378 -32.139  1.00 30.43           O  
ATOM    551  N   GLU A  38      -0.046  15.662 -27.518  1.00 32.97           N  
ATOM    552  H   GLU A  38      -0.676  16.220 -28.078  1.00 32.97           H  
ATOM    553  CA  GLU A  38      -0.494  15.373 -26.170  1.00 32.97           C  
ATOM    554  HA  GLU A  38       0.362  15.187 -25.522  1.00 32.97           H  
ATOM    555  C   GLU A  38      -1.308  14.082 -26.268  1.00 32.97           C  
ATOM    556  CB  GLU A  38      -1.320  16.528 -25.587  1.00 32.97           C  
ATOM    557  HB2 GLU A  38      -2.001  16.137 -24.831  1.00 32.97           H  
ATOM    558  HB3 GLU A  38      -1.913  16.983 -26.381  1.00 32.97           H  
ATOM    559  O   GLU A  38      -2.535  14.062 -26.180  1.00 32.97           O  
ATOM    560  CG  GLU A  38      -0.457  17.579 -24.890  1.00 32.97           C  
ATOM    561  HG2 GLU A  38       0.054  17.107 -24.051  1.00 32.97           H  
ATOM    562  HG3 GLU A  38       0.306  17.943 -25.579  1.00 32.97           H  
ATOM    563  CD  GLU A  38      -1.342  18.730 -24.391  1.00 32.97           C  
ATOM    564  OE1 GLU A  38      -1.311  19.010 -23.173  1.00 32.97           O  
ATOM    565  OE2 GLU A  38      -2.056  19.324 -25.233  1.00 32.97           O  
ATOM    566  N   ASP A  39      -0.608  12.958 -26.418  1.00 33.38           N  
ATOM    567  H   ASP A  39       0.381  13.052 -26.599  1.00 33.38           H  
ATOM    568  CA  ASP A  39      -1.065  11.694 -25.876  1.00 33.38           C  
ATOM    569  HA  ASP A  39      -2.107  11.555 -26.164  1.00 33.38           H  
ATOM    570  C   ASP A  39      -1.006  11.885 -24.354  1.00 33.38           C  
ATOM    571  CB  ASP A  39      -0.249  10.519 -26.449  1.00 33.38           C  
ATOM    572  HB2 ASP A  39       0.461  10.140 -25.714  1.00 33.38           H  
ATOM    573  HB3 ASP A  39       0.334  10.871 -27.300  1.00 33.38           H  
ATOM    574  O   ASP A  39      -0.145  11.380 -23.636  1.00 33.38           O  
ATOM    575  CG  ASP A  39      -1.139   9.363 -26.929  1.00 33.38           C  
ATOM    576  OD1 ASP A  39      -2.118   9.006 -26.221  1.00 33.38           O  
ATOM    577  OD2 ASP A  39      -0.816   8.793 -27.993  1.00 33.38           O  
ATOM    578  N   GLY A  40      -1.933  12.716 -23.868  1.00 32.80           N  
ATOM    579  H   GLY A  40      -2.514  13.163 -24.562  1.00 32.80           H  
ATOM    580  CA  GLY A  40      -2.181  13.083 -22.488  1.00 32.80           C  
ATOM    581  HA2 GLY A  40      -2.875  13.923 -22.450  1.00 32.80           H  
ATOM    582  HA3 GLY A  40      -1.241  13.371 -22.017  1.00 32.80           H  
ATOM    583  C   GLY A  40      -2.774  11.909 -21.730  1.00 32.80           C  
ATOM    584  O   GLY A  40      -3.565  12.085 -20.811  1.00 32.80           O  
ATOM    585  N   ARG A  41      -2.318  10.690 -22.029  1.00 33.14           N  
ATOM    586  H   ARG A  41      -1.660  10.658 -22.795  1.00 33.14           H  
ATOM    587  CA  ARG A  41      -2.181   9.637 -21.031  1.00 33.14           C  
ATOM    588  HA  ARG A  41      -3.098   9.581 -20.444  1.00 33.14           H  
ATOM    589  C   ARG A  41      -1.059  10.044 -20.074  1.00 33.14           C  
ATOM    590  CB  ARG A  41      -1.923   8.281 -21.697  1.00 33.14           C  
ATOM    591  HB2 ARG A  41      -1.906   7.510 -20.927  1.00 33.14           H  
ATOM    592  HB3 ARG A  41      -0.948   8.306 -22.184  1.00 33.14           H  
ATOM    593  O   ARG A  41      -0.156   9.263 -19.785  1.00 33.14           O  
ATOM    594  CG  ARG A  41      -2.982   7.927 -22.742  1.00 33.14           C  
ATOM    595  HG2 ARG A  41      -2.930   8.637 -23.567  1.00 33.14           H  
ATOM    596  HG3 ARG A  41      -3.977   7.961 -22.298  1.00 33.14           H  
ATOM    597  CD  ARG A  41      -2.699   6.525 -23.274  1.00 33.14           C  
ATOM    598  HD2 ARG A  41      -2.929   5.793 -22.500  1.00 33.14           H  
ATOM    599  HD3 ARG A  41      -1.642   6.463 -23.532  1.00 33.14           H  
ATOM    600  NE  ARG A  41      -3.493   6.268 -24.481  1.00 33.14           N  
ATOM    601  HE  ARG A  41      -3.876   7.089 -24.927  1.00 33.14           H  
ATOM    602  NH1 ARG A  41      -2.734   4.144 -24.881  1.00 33.14           N  
ATOM    603 HH11 ARG A  41      -2.680   3.344 -25.495  1.00 33.14           H  
ATOM    604 HH12 ARG A  41      -2.089   4.262 -24.112  1.00 33.14           H  
ATOM    605  NH2 ARG A  41      -4.207   5.081 -26.275  1.00 33.14           N  
ATOM    606 HH21 ARG A  41      -4.638   5.928 -26.616  1.00 33.14           H  
ATOM    607 HH22 ARG A  41      -4.125   4.284 -26.891  1.00 33.14           H  
ATOM    608  CZ  ARG A  41      -3.479   5.166 -25.200  1.00 33.14           C  
ATOM    609  N   ASN A  42      -1.163  11.256 -19.527  1.00 33.69           N  
ATOM    610  H   ASN A  42      -1.939  11.816 -19.852  1.00 33.69           H  
ATOM    611  CA  ASN A  42      -0.798  11.512 -18.157  1.00 33.69           C  
ATOM    612  HA  ASN A  42       0.235  11.216 -17.980  1.00 33.69           H  
ATOM    613  C   ASN A  42      -1.727  10.602 -17.357  1.00 33.69           C  
ATOM    614  CB  ASN A  42      -0.957  13.012 -17.852  1.00 33.69           C  
ATOM    615  HB2 ASN A  42      -2.008  13.300 -17.869  1.00 33.69           H  
ATOM    616  HB3 ASN A  42      -0.428  13.585 -18.613  1.00 33.69           H  
ATOM    617  O   ASN A  42      -2.803  10.980 -16.902  1.00 33.69           O  
ATOM    618  CG  ASN A  42      -0.379  13.372 -16.493  1.00 33.69           C  
ATOM    619  ND2 ASN A  42       0.163  14.557 -16.349  1.00 33.69           N  
ATOM    620 HD21 ASN A  42       0.445  14.773 -15.404  1.00 33.69           H  
ATOM    621 HD22 ASN A  42       0.132  15.238 -17.094  1.00 33.69           H  
ATOM    622  OD1 ASN A  42      -0.345  12.588 -15.566  1.00 33.69           O  
ATOM    623  N   GLY A  43      -1.366   9.320 -17.309  1.00 35.18           N  
ATOM    624  H   GLY A  43      -0.530   9.056 -17.810  1.00 35.18           H  
ATOM    625  CA  GLY A  43      -1.765   8.520 -16.190  1.00 35.18           C  
ATOM    626  HA2 GLY A  43      -1.304   7.533 -16.230  1.00 35.18           H  
ATOM    627  HA3 GLY A  43      -2.850   8.444 -16.125  1.00 35.18           H  
ATOM    628  C   GLY A  43      -1.208   9.294 -15.021  1.00 35.18           C  
ATOM    629  O   GLY A  43       0.001   9.240 -14.804  1.00 35.18           O  
ATOM    630  N   ASP A  44      -2.090  10.029 -14.340  1.00 32.80           N  
ATOM    631  H   ASP A  44      -2.951  10.276 -14.805  1.00 32.80           H  
ATOM    632  CA  ASP A  44      -1.917  10.488 -12.976  1.00 32.80           C  
ATOM    633  HA  ASP A  44      -1.042  11.135 -12.906  1.00 32.80           H  
ATOM    634  C   ASP A  44      -1.686   9.217 -12.142  1.00 32.80           C  
ATOM    635  CB  ASP A  44      -3.163  11.256 -12.481  1.00 32.80           C  
ATOM    636  HB2 ASP A  44      -4.053  10.677 -12.726  1.00 32.80           H  
ATOM    637  HB3 ASP A  44      -3.110  11.319 -11.394  1.00 32.80           H  
ATOM    638  O   ASP A  44      -2.529   8.772 -11.359  1.00 32.80           O  
ATOM    639  CG  ASP A  44      -3.330  12.693 -12.990  1.00 32.80           C  
ATOM    640  OD1 ASP A  44      -2.387  13.491 -12.802  1.00 32.80           O  
ATOM    641  OD2 ASP A  44      -4.463  13.010 -13.423  1.00 32.80           O  
ATOM    642  N   VAL A  45      -0.518   8.591 -12.314  1.00 37.01           N  
ATOM    643  H   VAL A  45       0.052   8.955 -13.064  1.00 37.01           H  
ATOM    644  CA  VAL A  45       0.215   8.014 -11.210  1.00 37.01           C  
ATOM    645  HA  VAL A  45      -0.356   7.213 -10.741  1.00 37.01           H  
ATOM    646  C   VAL A  45       0.307   9.210 -10.303  1.00 37.01           C  
ATOM    647  CB  VAL A  45       1.615   7.516 -11.618  1.00 37.01           C  
ATOM    648  HB  VAL A  45       2.213   8.336 -12.015  1.00 37.01           H  
ATOM    649  O   VAL A  45       1.112  10.111 -10.538  1.00 37.01           O  
ATOM    650  CG1 VAL A  45       2.327   6.921 -10.396  1.00 37.01           C  
ATOM    651 HG11 VAL A  45       1.724   6.122  -9.965  1.00 37.01           H  
ATOM    652 HG12 VAL A  45       2.483   7.695  -9.645  1.00 37.01           H  
ATOM    653 HG13 VAL A  45       3.301   6.530 -10.689  1.00 37.01           H  
ATOM    654  CG2 VAL A  45       1.531   6.432 -12.698  1.00 37.01           C  
ATOM    655 HG21 VAL A  45       0.920   5.600 -12.348  1.00 37.01           H  
ATOM    656 HG22 VAL A  45       2.533   6.077 -12.940  1.00 37.01           H  
ATOM    657 HG23 VAL A  45       1.090   6.849 -13.603  1.00 37.01           H  
ATOM    658  N   SER A  46      -0.654   9.289  -9.378  1.00 35.31           N  
ATOM    659  H   SER A  46      -1.368   8.574  -9.369  1.00 35.31           H  
ATOM    660  CA  SER A  46      -0.705  10.365  -8.413  1.00 35.31           C  
ATOM    661  HA  SER A  46      -1.011  11.288  -8.906  1.00 35.31           H  
ATOM    662  C   SER A  46       0.732  10.500  -7.926  1.00 35.31           C  
ATOM    663  CB  SER A  46      -1.700  10.017  -7.302  1.00 35.31           C  
ATOM    664  HB2 SER A  46      -1.373   9.103  -6.807  1.00 35.31           H  
ATOM    665  HB3 SER A  46      -1.739  10.826  -6.573  1.00 35.31           H  
ATOM    666  O   SER A  46       1.407   9.485  -7.726  1.00 35.31           O  
ATOM    667  OG  SER A  46      -2.989   9.806  -7.859  1.00 35.31           O  
ATOM    668  HG  SER A  46      -2.924   9.879  -8.814  1.00 35.31           H  
ATOM    669  N   GLN A  47       1.271  11.718  -7.886  1.00 36.09           N  
ATOM    670  H   GLN A  47       0.740  12.515  -8.208  1.00 36.09           H  
ATOM    671  CA  GLN A  47       2.561  11.940  -7.246  1.00 36.09           C  
ATOM    672  HA  GLN A  47       3.244  11.147  -7.548  1.00 36.09           H  
ATOM    673  C   GLN A  47       2.297  11.824  -5.762  1.00 36.09           C  
ATOM    674  CB  GLN A  47       3.196  13.261  -7.632  1.00 36.09           C  
ATOM    675  HB2 GLN A  47       3.279  13.316  -8.717  1.00 36.09           H  
ATOM    676  HB3 GLN A  47       2.590  14.094  -7.277  1.00 36.09           H  
ATOM    677  O   GLN A  47       2.018  12.752  -5.016  1.00 36.09           O  
ATOM    678  CG  GLN A  47       4.596  13.320  -7.006  1.00 36.09           C  
ATOM    679  HG2 GLN A  47       5.204  12.494  -7.376  1.00 36.09           H  
ATOM    680  HG3 GLN A  47       4.537  13.254  -5.920  1.00 36.09           H  
ATOM    681  CD  GLN A  47       5.267  14.626  -7.361  1.00 36.09           C  
ATOM    682  NE2 GLN A  47       5.773  14.763  -8.567  1.00 36.09           N  
ATOM    683 HE21 GLN A  47       6.194  15.659  -8.765  1.00 36.09           H  
ATOM    684 HE22 GLN A  47       5.709  14.020  -9.248  1.00 36.09           H  
ATOM    685  OE1 GLN A  47       5.326  15.554  -6.577  1.00 36.09           O  
ATOM    686  N   PHE A  48       2.204  10.583  -5.408  1.00 37.77           N  
ATOM    687  H   PHE A  48       2.388   9.896  -6.125  1.00 37.77           H  
ATOM    688  CA  PHE A  48       1.790  10.079  -4.161  1.00 37.77           C  
ATOM    689  HA  PHE A  48       1.091  10.768  -3.686  1.00 37.77           H  
ATOM    690  C   PHE A  48       3.171  10.073  -3.488  1.00 37.77           C  
ATOM    691  CB  PHE A  48       1.105   8.776  -4.621  1.00 37.77           C  
ATOM    692  HB2 PHE A  48       1.795   7.932  -4.613  1.00 37.77           H  
ATOM    693  HB3 PHE A  48       0.995   8.769  -5.706  1.00 37.77           H  
ATOM    694  O   PHE A  48       4.035   9.320  -3.955  1.00 37.77           O  
ATOM    695  CG  PHE A  48      -0.355   8.462  -4.346  1.00 37.77           C  
ATOM    696  CD1 PHE A  48      -1.219   9.272  -3.586  1.00 37.77           C  
ATOM    697  HD1 PHE A  48      -0.857  10.174  -3.114  1.00 37.77           H  
ATOM    698  CD2 PHE A  48      -0.865   7.321  -4.991  1.00 37.77           C  
ATOM    699  HD2 PHE A  48      -0.218   6.718  -5.611  1.00 37.77           H  
ATOM    700  CE1 PHE A  48      -2.558   8.887  -3.399  1.00 37.77           C  
ATOM    701  HE1 PHE A  48      -3.211   9.496  -2.792  1.00 37.77           H  
ATOM    702  CE2 PHE A  48      -2.216   6.981  -4.869  1.00 37.77           C  
ATOM    703  HE2 PHE A  48      -2.605   6.118  -5.390  1.00 37.77           H  
ATOM    704  CZ  PHE A  48      -3.060   7.754  -4.058  1.00 37.77           C  
ATOM    705  HZ  PHE A  48      -4.101   7.483  -3.954  1.00 37.77           H  
ATOM    706  N   PRO A  49       3.459  11.043  -2.586  1.00 36.64           N  
ATOM    707  CA  PRO A  49       4.790  11.239  -2.035  1.00 36.64           C  
ATOM    708  HA  PRO A  49       5.435  11.694  -2.787  1.00 36.64           H  
ATOM    709  C   PRO A  49       5.362   9.889  -1.623  1.00 36.64           C  
ATOM    710  CB  PRO A  49       4.634  12.207  -0.850  1.00 36.64           C  
ATOM    711  HB2 PRO A  49       5.250  11.921   0.002  1.00 36.64           H  
ATOM    712  HB3 PRO A  49       4.888  13.216  -1.174  1.00 36.64           H  
ATOM    713  O   PRO A  49       4.872   9.247  -0.694  1.00 36.64           O  
ATOM    714  CG  PRO A  49       3.145  12.142  -0.516  1.00 36.64           C  
ATOM    715  HG2 PRO A  49       2.943  11.281   0.121  1.00 36.64           H  
ATOM    716  HG3 PRO A  49       2.791  13.063  -0.052  1.00 36.64           H  
ATOM    717  CD  PRO A  49       2.530  11.928  -1.895  1.00 36.64           C  
ATOM    718  HD2 PRO A  49       1.528  11.511  -1.793  1.00 36.64           H  
ATOM    719  HD3 PRO A  49       2.479  12.879  -2.425  1.00 36.64           H  
ATOM    720  N   TYR A  50       6.389   9.451  -2.355  1.00 37.65           N  
ATOM    721  H   TYR A  50       6.666   9.984  -3.167  1.00 37.65           H  
ATOM    722  CA  TYR A  50       7.201   8.312  -1.971  1.00 37.65           C  
ATOM    723  HA  TYR A  50       6.549   7.461  -1.776  1.00 37.65           H  
ATOM    724  C   TYR A  50       7.888   8.723  -0.673  1.00 37.65           C  
ATOM    725  CB  TYR A  50       8.204   7.937  -3.082  1.00 37.65           C  
ATOM    726  HB2 TYR A  50       8.309   8.766  -3.782  1.00 37.65           H  
ATOM    727  HB3 TYR A  50       9.189   7.788  -2.642  1.00 37.65           H  
ATOM    728  O   TYR A  50       8.969   9.307  -0.674  1.00 37.65           O  
ATOM    729  CG  TYR A  50       7.874   6.674  -3.856  1.00 37.65           C  
ATOM    730  CD1 TYR A  50       8.499   5.458  -3.515  1.00 37.65           C  
ATOM    731  HD1 TYR A  50       9.188   5.424  -2.684  1.00 37.65           H  
ATOM    732  CD2 TYR A  50       6.992   6.725  -4.952  1.00 37.65           C  
ATOM    733  HD2 TYR A  50       6.492   7.650  -5.197  1.00 37.65           H  
ATOM    734  CE1 TYR A  50       8.259   4.298  -4.278  1.00 37.65           C  
ATOM    735  HE1 TYR A  50       8.754   3.372  -4.027  1.00 37.65           H  
ATOM    736  CE2 TYR A  50       6.762   5.572  -5.728  1.00 37.65           C  
ATOM    737  HE2 TYR A  50       6.087   5.609  -6.570  1.00 37.65           H  
ATOM    738  OH  TYR A  50       7.159   3.243  -6.135  1.00 37.65           O  
ATOM    739  HH  TYR A  50       7.473   2.466  -5.668  1.00 37.65           H  
ATOM    740  CZ  TYR A  50       7.400   4.360  -5.397  1.00 37.65           C  
ATOM    741  N   VAL A  51       7.222   8.494   0.453  1.00 45.00           N  
ATOM    742  H   VAL A  51       6.261   8.191   0.392  1.00 45.00           H  
ATOM    743  CA  VAL A  51       7.885   8.538   1.742  1.00 45.00           C  
ATOM    744  HA  VAL A  51       8.509   9.430   1.800  1.00 45.00           H  
ATOM    745  C   VAL A  51       8.777   7.311   1.732  1.00 45.00           C  
ATOM    746  CB  VAL A  51       6.893   8.575   2.913  1.00 45.00           C  
ATOM    747  HB  VAL A  51       6.270   7.681   2.890  1.00 45.00           H  
ATOM    748  O   VAL A  51       8.306   6.178   1.819  1.00 45.00           O  
ATOM    749  CG1 VAL A  51       7.651   8.645   4.244  1.00 45.00           C  
ATOM    750 HG11 VAL A  51       8.307   9.516   4.261  1.00 45.00           H  
ATOM    751 HG12 VAL A  51       6.944   8.714   5.070  1.00 45.00           H  
ATOM    752 HG13 VAL A  51       8.250   7.744   4.378  1.00 45.00           H  
ATOM    753  CG2 VAL A  51       5.977   9.805   2.826  1.00 45.00           C  
ATOM    754 HG21 VAL A  51       5.364   9.753   1.926  1.00 45.00           H  
ATOM    755 HG22 VAL A  51       5.313   9.832   3.690  1.00 45.00           H  
ATOM    756 HG23 VAL A  51       6.574  10.717   2.800  1.00 45.00           H  
ATOM    757  N   GLU A  52      10.069   7.532   1.508  1.00 46.45           N  
ATOM    758  H   GLU A  52      10.378   8.470   1.297  1.00 46.45           H  
ATOM    759  CA  GLU A  52      11.075   6.496   1.666  1.00 46.45           C  
ATOM    760  HA  GLU A  52      10.779   5.621   1.086  1.00 46.45           H  
ATOM    761  C   GLU A  52      11.098   6.117   3.142  1.00 46.45           C  
ATOM    762  CB  GLU A  52      12.438   6.962   1.146  1.00 46.45           C  
ATOM    763  HB2 GLU A  52      12.771   7.833   1.710  1.00 46.45           H  
ATOM    764  HB3 GLU A  52      12.336   7.240   0.097  1.00 46.45           H  
ATOM    765  O   GLU A  52      11.756   6.733   3.979  1.00 46.45           O  
ATOM    766  CG  GLU A  52      13.468   5.828   1.263  1.00 46.45           C  
ATOM    767  HG2 GLU A  52      13.064   4.943   0.771  1.00 46.45           H  
ATOM    768  HG3 GLU A  52      13.626   5.579   2.312  1.00 46.45           H  
ATOM    769  CD  GLU A  52      14.814   6.199   0.633  1.00 46.45           C  
ATOM    770  OE1 GLU A  52      15.366   5.326  -0.072  1.00 46.45           O  
ATOM    771  OE2 GLU A  52      15.288   7.329   0.885  1.00 46.45           O  
ATOM    772  N   PHE A  53      10.291   5.122   3.483  1.00 50.30           N  
ATOM    773  H   PHE A  53       9.606   4.801   2.814  1.00 50.30           H  
ATOM    774  CA  PHE A  53      10.299   4.592   4.819  1.00 50.30           C  
ATOM    775  HA  PHE A  53      10.249   5.419   5.528  1.00 50.30           H  
ATOM    776  C   PHE A  53      11.611   3.843   5.029  1.00 50.30           C  
ATOM    777  CB  PHE A  53       9.091   3.705   5.047  1.00 50.30           C  
ATOM    778  HB2 PHE A  53       9.137   2.843   4.382  1.00 50.30           H  
ATOM    779  HB3 PHE A  53       9.205   3.378   6.081  1.00 50.30           H  
ATOM    780  O   PHE A  53      11.833   2.754   4.488  1.00 50.30           O  
ATOM    781  CG  PHE A  53       7.750   4.386   4.909  1.00 50.30           C  
ATOM    782  CD1 PHE A  53       7.314   5.277   5.905  1.00 50.30           C  
ATOM    783  HD1 PHE A  53       7.918   5.450   6.784  1.00 50.30           H  
ATOM    784  CD2 PHE A  53       6.961   4.177   3.763  1.00 50.30           C  
ATOM    785  HD2 PHE A  53       7.300   3.532   2.966  1.00 50.30           H  
ATOM    786  CE1 PHE A  53       6.128   6.004   5.718  1.00 50.30           C  
ATOM    787  HE1 PHE A  53       5.829   6.742   6.447  1.00 50.30           H  
ATOM    788  CE2 PHE A  53       5.752   4.868   3.601  1.00 50.30           C  
ATOM    789  HE2 PHE A  53       5.161   4.715   2.710  1.00 50.30           H  
ATOM    790  CZ  PHE A  53       5.354   5.808   4.561  1.00 50.30           C  
ATOM    791  HZ  PHE A  53       4.450   6.381   4.411  1.00 50.30           H  
ATOM    792  N   THR A  54      12.487   4.427   5.835  1.00 51.52           N  
ATOM    793  H   THR A  54      12.286   5.352   6.188  1.00 51.52           H  
ATOM    794  CA  THR A  54      13.680   3.749   6.323  1.00 51.52           C  
ATOM    795  HA  THR A  54      14.218   3.353   5.461  1.00 51.52           H  
ATOM    796  C   THR A  54      13.233   2.572   7.201  1.00 51.52           C  
ATOM    797  CB  THR A  54      14.617   4.731   7.041  1.00 51.52           C  
ATOM    798  HB  THR A  54      15.485   4.187   7.415  1.00 51.52           H  
ATOM    799  O   THR A  54      12.329   2.679   8.031  1.00 51.52           O  
ATOM    800  CG2 THR A  54      15.100   5.847   6.113  1.00 51.52           C  
ATOM    801 HG21 THR A  54      15.580   5.417   5.234  1.00 51.52           H  
ATOM    802 HG22 THR A  54      14.264   6.465   5.783  1.00 51.52           H  
ATOM    803 HG23 THR A  54      15.824   6.475   6.632  1.00 51.52           H  
ATOM    804  OG1 THR A  54      13.953   5.334   8.118  1.00 51.52           O  
ATOM    805  HG1 THR A  54      14.289   6.226   8.231  1.00 51.52           H  
ATOM    806  N   GLY A  55      13.802   1.387   6.961  1.00 56.19           N  
ATOM    807  H   GLY A  55      14.510   1.356   6.241  1.00 56.19           H  
ATOM    808  CA  GLY A  55      13.205   0.106   7.374  1.00 56.19           C  
ATOM    809  HA2 GLY A  55      12.249  -0.007   6.863  1.00 56.19           H  
ATOM    810  HA3 GLY A  55      13.858  -0.701   7.042  1.00 56.19           H  
ATOM    811  C   GLY A  55      12.948  -0.100   8.876  1.00 56.19           C  
ATOM    812  O   GLY A  55      12.198  -1.008   9.230  1.00 56.19           O  
ATOM    813  N   ARG A  56      13.530   0.716   9.768  1.00 64.11           N  
ATOM    814  H   ARG A  56      14.015   1.527   9.414  1.00 64.11           H  
ATOM    815  CA  ARG A  56      13.287   0.606  11.218  1.00 64.11           C  
ATOM    816  HA  ARG A  56      13.353  -0.442  11.513  1.00 64.11           H  
ATOM    817  C   ARG A  56      11.876   1.031  11.601  1.00 64.11           C  
ATOM    818  CB  ARG A  56      14.313   1.409  12.028  1.00 64.11           C  
ATOM    819  HB2 ARG A  56      13.974   1.448  13.063  1.00 64.11           H  
ATOM    820  HB3 ARG A  56      14.372   2.430  11.653  1.00 64.11           H  
ATOM    821  O   ARG A  56      11.226   0.302  12.340  1.00 64.11           O  
ATOM    822  CG  ARG A  56      15.695   0.747  11.990  1.00 64.11           C  
ATOM    823  HG2 ARG A  56      15.593  -0.313  12.224  1.00 64.11           H  
ATOM    824  HG3 ARG A  56      16.126   0.853  10.995  1.00 64.11           H  
ATOM    825  CD  ARG A  56      16.619   1.392  13.027  1.00 64.11           C  
ATOM    826  HD2 ARG A  56      16.156   1.305  14.010  1.00 64.11           H  
ATOM    827  HD3 ARG A  56      16.715   2.454  12.801  1.00 64.11           H  
ATOM    828  NE  ARG A  56      17.933   0.716  13.059  1.00 64.11           N  
ATOM    829  HE  ARG A  56      17.924  -0.252  13.347  1.00 64.11           H  
ATOM    830  NH1 ARG A  56      19.257   2.485  12.418  1.00 64.11           N  
ATOM    831 HH11 ARG A  56      18.440   3.079  12.386  1.00 64.11           H  
ATOM    832 HH12 ARG A  56      20.169   2.869  12.214  1.00 64.11           H  
ATOM    833  NH2 ARG A  56      20.188   0.504  12.842  1.00 64.11           N  
ATOM    834 HH21 ARG A  56      21.090   0.905  12.628  1.00 64.11           H  
ATOM    835 HH22 ARG A  56      20.126  -0.465  13.120  1.00 64.11           H  
ATOM    836  CZ  ARG A  56      19.113   1.239  12.774  1.00 64.11           C  
ATOM    837  N   ASP A  57      11.379   2.123  11.033  1.00 68.86           N  
ATOM    838  H   ASP A  57      11.968   2.657  10.411  1.00 68.86           H  
ATOM    839  CA  ASP A  57      10.098   2.727  11.420  1.00 68.86           C  
ATOM    840  HA  ASP A  57       9.803   2.329  12.390  1.00 68.86           H  
ATOM    841  C   ASP A  57       8.971   2.372  10.452  1.00 68.86           C  
ATOM    842  CB  ASP A  57      10.264   4.240  11.605  1.00 68.86           C  
ATOM    843  HB2 ASP A  57      10.532   4.690  10.649  1.00 68.86           H  
ATOM    844  HB3 ASP A  57       9.321   4.672  11.941  1.00 68.86           H  
ATOM    845  O   ASP A  57       7.959   3.063  10.377  1.00 68.86           O  
ATOM    846  CG  ASP A  57      11.336   4.547  12.648  1.00 68.86           C  
ATOM    847  OD1 ASP A  57      11.308   3.894  13.716  1.00 68.86           O  
ATOM    848  OD2 ASP A  57      12.220   5.373  12.339  1.00 68.86           O  
ATOM    849  N   SER A  58       9.124   1.289   9.691  1.00 74.97           N  
ATOM    850  H   SER A  58       9.970   0.743   9.778  1.00 74.97           H  
ATOM    851  CA  SER A  58       8.088   0.815   8.782  1.00 74.97           C  
ATOM    852  HA  SER A  58       7.129   1.217   9.109  1.00 74.97           H  
ATOM    853  C   SER A  58       7.925  -0.687   8.766  1.00 74.97           C  
ATOM    854  CB  SER A  58       8.314   1.334   7.379  1.00 74.97           C  
ATOM    855  HB2 SER A  58       8.175   2.414   7.433  1.00 74.97           H  
ATOM    856  HB3 SER A  58       7.545   0.924   6.724  1.00 74.97           H  
ATOM    857  O   SER A  58       8.850  -1.456   9.037  1.00 74.97           O  
ATOM    858  OG  SER A  58       9.605   0.991   6.894  1.00 74.97           O  
ATOM    859  HG  SER A  58      10.240   1.531   7.371  1.00 74.97           H  
ATOM    860  N   VAL A  59       6.703  -1.080   8.446  1.00 76.62           N  
ATOM    861  H   VAL A  59       6.015  -0.368   8.248  1.00 76.62           H  
ATOM    862  CA  VAL A  59       6.328  -2.442   8.108  1.00 76.62           C  
ATOM    863  HA  VAL A  59       7.126  -3.123   8.405  1.00 76.62           H  
ATOM    864  C   VAL A  59       6.168  -2.567   6.606  1.00 76.62           C  
ATOM    865  CB  VAL A  59       5.051  -2.879   8.840  1.00 76.62           C  
ATOM    866  HB  VAL A  59       4.835  -3.905   8.543  1.00 76.62           H  
ATOM    867  O   VAL A  59       5.960  -1.582   5.890  1.00 76.62           O  
ATOM    868  CG1 VAL A  59       5.321  -2.873  10.345  1.00 76.62           C  
ATOM    869 HG11 VAL A  59       4.622  -3.553  10.832  1.00 76.62           H  
ATOM    870 HG12 VAL A  59       6.335  -3.210  10.559  1.00 76.62           H  
ATOM    871 HG13 VAL A  59       5.151  -1.871  10.739  1.00 76.62           H  
ATOM    872  CG2 VAL A  59       3.838  -2.005   8.485  1.00 76.62           C  
ATOM    873 HG21 VAL A  59       2.939  -2.462   8.896  1.00 76.62           H  
ATOM    874 HG22 VAL A  59       3.705  -1.950   7.404  1.00 76.62           H  
ATOM    875 HG23 VAL A  59       3.944  -1.001   8.898  1.00 76.62           H  
ATOM    876  N   THR A  60       6.253  -3.792   6.108  1.00 80.77           N  
ATOM    877  H   THR A  60       6.336  -4.584   6.729  1.00 80.77           H  
ATOM    878  CA  THR A  60       5.829  -4.079   4.742  1.00 80.77           C  
ATOM    879  HA  THR A  60       6.361  -3.415   4.060  1.00 80.77           H  
ATOM    880  C   THR A  60       4.343  -3.793   4.592  1.00 80.77           C  
ATOM    881  CB  THR A  60       6.144  -5.523   4.345  1.00 80.77           C  
ATOM    882  HB  THR A  60       5.559  -5.798   3.467  1.00 80.77           H  
ATOM    883  O   THR A  60       3.529  -4.093   5.459  1.00 80.77           O  
ATOM    884  CG2 THR A  60       7.627  -5.614   3.998  1.00 80.77           C  
ATOM    885 HG21 THR A  60       7.869  -6.634   3.698  1.00 80.77           H  
ATOM    886 HG22 THR A  60       8.239  -5.310   4.847  1.00 80.77           H  
ATOM    887 HG23 THR A  60       7.844  -4.959   3.154  1.00 80.77           H  
ATOM    888  OG1 THR A  60       5.862  -6.414   5.399  1.00 80.77           O  
ATOM    889  HG1 THR A  60       5.883  -7.310   5.055  1.00 80.77           H  
ATOM    890  N   CYS A  61       3.980  -3.181   3.472  1.00 78.90           N  
ATOM    891  H   CYS A  61       4.688  -2.944   2.792  1.00 78.90           H  
ATOM    892  CA  CYS A  61       2.591  -2.956   3.127  1.00 78.90           C  
ATOM    893  HA  CYS A  61       2.115  -2.395   3.931  1.00 78.90           H  
ATOM    894  C   CYS A  61       1.899  -4.308   2.923  1.00 78.90           C  
ATOM    895  CB  CYS A  61       2.564  -2.132   1.848  1.00 78.90           C  
ATOM    896  HB2 CYS A  61       3.125  -2.666   1.081  1.00 78.90           H  
ATOM    897  HB3 CYS A  61       3.069  -1.185   2.042  1.00 78.90           H  
ATOM    898  O   CYS A  61       2.298  -5.037   2.011  1.00 78.90           O  
ATOM    899  SG  CYS A  61       0.856  -1.870   1.283  1.00 78.90           S  
ATOM    900  HG  CYS A  61       1.196  -1.168   0.199  1.00 78.90           H  
ATOM    901  N   PRO A  62       0.847  -4.638   3.689  1.00 78.77           N  
ATOM    902  CA  PRO A  62       0.148  -5.903   3.530  1.00 78.77           C  
ATOM    903  HA  PRO A  62       0.872  -6.717   3.488  1.00 78.77           H  
ATOM    904  C   PRO A  62      -0.661  -5.975   2.237  1.00 78.77           C  
ATOM    905  CB  PRO A  62      -0.708  -6.061   4.784  1.00 78.77           C  
ATOM    906  HB2 PRO A  62      -1.628  -6.614   4.594  1.00 78.77           H  
ATOM    907  HB3 PRO A  62      -0.122  -6.559   5.556  1.00 78.77           H  
ATOM    908  O   PRO A  62      -0.896  -7.063   1.729  1.00 78.77           O  
ATOM    909  CG  PRO A  62      -0.983  -4.626   5.209  1.00 78.77           C  
ATOM    910  HG2 PRO A  62      -1.849  -4.245   4.668  1.00 78.77           H  
ATOM    911  HG3 PRO A  62      -1.136  -4.578   6.287  1.00 78.77           H  
ATOM    912  CD  PRO A  62       0.275  -3.873   4.780  1.00 78.77           C  
ATOM    913  HD2 PRO A  62       0.978  -3.822   5.612  1.00 78.77           H  
ATOM    914  HD3 PRO A  62       0.011  -2.875   4.430  1.00 78.77           H  
ATOM    915  N   THR A  63      -1.041  -4.834   1.650  1.00 77.02           N  
ATOM    916  H   THR A  63      -0.863  -3.960   2.124  1.00 77.02           H  
ATOM    917  CA  THR A  63      -1.765  -4.803   0.371  1.00 77.02           C  
ATOM    918  HA  THR A  63      -2.646  -5.441   0.438  1.00 77.02           H  
ATOM    919  C   THR A  63      -0.907  -5.298  -0.782  1.00 77.02           C  
ATOM    920  CB  THR A  63      -2.192  -3.378   0.004  1.00 77.02           C  
ATOM    921  HB  THR A  63      -1.312  -2.817  -0.309  1.00 77.02           H  
ATOM    922  O   THR A  63      -1.359  -6.092  -1.589  1.00 77.02           O  
ATOM    923  CG2 THR A  63      -3.214  -3.322  -1.127  1.00 77.02           C  
ATOM    924 HG21 THR A  63      -4.151  -3.778  -0.805  1.00 77.02           H  
ATOM    925 HG22 THR A  63      -2.834  -3.840  -2.007  1.00 77.02           H  
ATOM    926 HG23 THR A  63      -3.404  -2.286  -1.410  1.00 77.02           H  
ATOM    927  OG1 THR A  63      -2.727  -2.709   1.112  1.00 77.02           O  
ATOM    928  HG1 THR A  63      -3.503  -3.194   1.403  1.00 77.02           H  
ATOM    929  N   CYS A  64       0.314  -4.780  -0.904  1.00 80.76           N  
ATOM    930  H   CYS A  64       0.663  -4.177  -0.172  1.00 80.76           H  
ATOM    931  CA  CYS A  64       1.192  -5.072  -2.034  1.00 80.76           C  
ATOM    932  HA  CYS A  64       0.658  -5.661  -2.780  1.00 80.76           H  
ATOM    933  C   CYS A  64       2.393  -5.897  -1.643  1.00 80.76           C  
ATOM    934  CB  CYS A  64       1.644  -3.786  -2.698  1.00 80.76           C  
ATOM    935  HB2 CYS A  64       0.759  -3.239  -3.023  1.00 80.76           H  
ATOM    936  HB3 CYS A  64       2.251  -4.035  -3.568  1.00 80.76           H  
ATOM    937  O   CYS A  64       3.315  -6.031  -2.442  1.00 80.76           O  
ATOM    938  SG  CYS A  64       2.678  -2.846  -1.556  1.00 80.76           S  
ATOM    939  HG  CYS A  64       2.889  -1.791  -2.348  1.00 80.76           H  
ATOM    940  N   GLN A  65       2.411  -6.449  -0.437  1.00 80.92           N  
ATOM    941  H   GLN A  65       1.661  -6.287   0.221  1.00 80.92           H  
ATOM    942  CA  GLN A  65       3.414  -7.433  -0.118  1.00 80.92           C  
ATOM    943  HA  GLN A  65       3.237  -7.731   0.916  1.00 80.92           H  
ATOM    944  C   GLN A  65       4.857  -6.884  -0.139  1.00 80.92           C  
ATOM    945  CB  GLN A  65       3.128  -8.633  -1.059  1.00 80.92           C  
ATOM    946  HB2 GLN A  65       2.749  -8.334  -2.037  1.00 80.92           H  
ATOM    947  HB3 GLN A  65       4.042  -9.150  -1.352  1.00 80.92           H  
ATOM    948  O   GLN A  65       5.805  -7.582  -0.469  1.00 80.92           O  
ATOM    949  CG  GLN A  65       2.069  -9.562  -0.468  1.00 80.92           C  
ATOM    950  HG2 GLN A  65       1.130  -9.339  -0.975  1.00 80.92           H  
ATOM    951  HG3 GLN A  65       1.853  -9.345   0.578  1.00 80.92           H  
ATOM    952  CD  GLN A  65       2.347 -11.034  -0.716  1.00 80.92           C  
ATOM    953  NE2 GLN A  65       1.586 -11.946  -0.163  1.00 80.92           N  
ATOM    954 HE21 GLN A  65       1.768 -12.902  -0.434  1.00 80.92           H  
ATOM    955 HE22 GLN A  65       0.853 -11.674   0.476  1.00 80.92           H  
ATOM    956  OE1 GLN A  65       3.206 -11.411  -1.476  1.00 80.92           O  
ATOM    957  N   GLY A  66       5.043  -5.593   0.151  1.00 80.53           N  
ATOM    958  H   GLY A  66       4.246  -5.052   0.453  1.00 80.53           H  
ATOM    959  CA  GLY A  66       6.345  -4.942  -0.035  1.00 80.53           C  
ATOM    960  HA2 GLY A  66       6.459  -4.108   0.658  1.00 80.53           H  
ATOM    961  HA3 GLY A  66       7.132  -5.653   0.216  1.00 80.53           H  
ATOM    962  C   GLY A  66       6.625  -4.458  -1.462  1.00 80.53           C  
ATOM    963  O   GLY A  66       7.359  -3.493  -1.642  1.00 80.53           O  
ATOM    964  N   THR A  67       6.004  -5.029  -2.493  1.00 80.17           N  
ATOM    965  H   THR A  67       5.392  -5.810  -2.302  1.00 80.17           H  
ATOM    966  CA  THR A  67       6.333  -4.737  -3.907  1.00 80.17           C  
ATOM    967  HA  THR A  67       7.387  -4.952  -4.082  1.00 80.17           H  
ATOM    968  C   THR A  67       6.092  -3.291  -4.330  1.00 80.17           C  
ATOM    969  CB  THR A  67       5.518  -5.604  -4.865  1.00 80.17           C  
ATOM    970  HB  THR A  67       5.848  -5.407  -5.885  1.00 80.17           H  
ATOM    971  O   THR A  67       6.590  -2.848  -5.364  1.00 80.17           O  
ATOM    972  CG2 THR A  67       5.627  -7.089  -4.602  1.00 80.17           C  
ATOM    973 HG21 THR A  67       4.893  -7.624  -5.204  1.00 80.17           H  
ATOM    974 HG22 THR A  67       5.484  -7.342  -3.552  1.00 80.17           H  
ATOM    975 HG23 THR A  67       6.626  -7.368  -4.937  1.00 80.17           H  
ATOM    976  OG1 THR A  67       4.177  -5.250  -4.766  1.00 80.17           O  
ATOM    977  HG1 THR A  67       3.827  -5.701  -3.994  1.00 80.17           H  
ATOM    978  N   GLY A  68       5.259  -2.560  -3.584  1.00 80.79           N  
ATOM    979  H   GLY A  68       4.889  -2.998  -2.753  1.00 80.79           H  
ATOM    980  CA  GLY A  68       4.831  -1.214  -3.951  1.00 80.79           C  
ATOM    981  HA2 GLY A  68       5.718  -0.657  -4.254  1.00 80.79           H  
ATOM    982  HA3 GLY A  68       4.380  -0.717  -3.091  1.00 80.79           H  
ATOM    983  C   GLY A  68       3.846  -1.175  -5.117  1.00 80.79           C  
ATOM    984  O   GLY A  68       3.244  -0.139  -5.382  1.00 80.79           O  
ATOM    985  N   ARG A  69       3.605  -2.295  -5.790  1.00 80.66           N  
ATOM    986  H   ARG A  69       4.054  -3.146  -5.483  1.00 80.66           H  
ATOM    987  CA  ARG A  69       2.712  -2.397  -6.939  1.00 80.66           C  
ATOM    988  HA  ARG A  69       2.124  -1.487  -7.058  1.00 80.66           H  
ATOM    989  C   ARG A  69       1.722  -3.526  -6.714  1.00 80.66           C  
ATOM    990  CB  ARG A  69       3.539  -2.601  -8.211  1.00 80.66           C  
ATOM    991  HB2 ARG A  69       2.867  -2.761  -9.054  1.00 80.66           H  
ATOM    992  HB3 ARG A  69       4.152  -3.490  -8.060  1.00 80.66           H  
ATOM    993  O   ARG A  69       1.841  -4.310  -5.788  1.00 80.66           O  
ATOM    994  CG  ARG A  69       4.500  -1.455  -8.548  1.00 80.66           C  
ATOM    995  HG2 ARG A  69       5.277  -1.410  -7.785  1.00 80.66           H  
ATOM    996  HG3 ARG A  69       3.966  -0.506  -8.575  1.00 80.66           H  
ATOM    997  CD  ARG A  69       5.139  -1.725  -9.919  1.00 80.66           C  
ATOM    998  HD2 ARG A  69       5.245  -2.802 -10.051  1.00 80.66           H  
ATOM    999  HD3 ARG A  69       4.480  -1.373 -10.712  1.00 80.66           H  
ATOM   1000  NE  ARG A  69       6.492  -1.153 -10.022  1.00 80.66           N  
ATOM   1001  HE  ARG A  69       7.227  -1.711  -9.611  1.00 80.66           H  
ATOM   1002  NH1 ARG A  69       6.010   0.706 -11.276  1.00 80.66           N  
ATOM   1003 HH11 ARG A  69       5.043   0.416 -11.294  1.00 80.66           H  
ATOM   1004 HH12 ARG A  69       6.311   1.565 -11.715  1.00 80.66           H  
ATOM   1005  NH2 ARG A  69       8.118   0.298 -10.652  1.00 80.66           N  
ATOM   1006 HH21 ARG A  69       8.416   1.154 -11.097  1.00 80.66           H  
ATOM   1007 HH22 ARG A  69       8.799  -0.280 -10.180  1.00 80.66           H  
ATOM   1008  CZ  ARG A  69       6.864  -0.056 -10.649  1.00 80.66           C  
ATOM   1009  N   ILE A  70       0.695  -3.583  -7.528  1.00 80.60           N  
ATOM   1010  H   ILE A  70       0.605  -2.889  -8.256  1.00 80.60           H  
ATOM   1011  CA  ILE A  70      -0.237  -4.700  -7.516  1.00 80.60           C  
ATOM   1012  HA  ILE A  70       0.223  -5.530  -6.981  1.00 80.60           H  
ATOM   1013  C   ILE A  70      -0.457  -5.136  -8.961  1.00 80.60           C  
ATOM   1014  CB  ILE A  70      -1.543  -4.338  -6.788  1.00 80.60           C  
ATOM   1015  HB  ILE A  70      -2.123  -5.254  -6.680  1.00 80.60           H  
ATOM   1016  O   ILE A  70      -0.394  -4.291  -9.866  1.00 80.60           O  
ATOM   1017  CG1 ILE A  70      -2.348  -3.414  -7.705  1.00 80.60           C  
ATOM   1018 HG12 ILE A  70      -1.671  -2.695  -8.168  1.00 80.60           H  
ATOM   1019 HG13 ILE A  70      -2.812  -4.011  -8.491  1.00 80.60           H  
ATOM   1020  CG2 ILE A  70      -1.272  -3.784  -5.370  1.00 80.60           C  
ATOM   1021 HG21 ILE A  70      -0.654  -4.491  -4.817  1.00 80.60           H  
ATOM   1022 HG22 ILE A  70      -0.762  -2.823  -5.437  1.00 80.60           H  
ATOM   1023 HG23 ILE A  70      -2.204  -3.639  -4.825  1.00 80.60           H  
ATOM   1024  CD1 ILE A  70      -3.435  -2.635  -7.028  1.00 80.60           C  
ATOM   1025 HD11 ILE A  70      -2.909  -1.798  -6.567  1.00 80.60           H  
ATOM   1026 HD12 ILE A  70      -3.972  -3.248  -6.305  1.00 80.60           H  
ATOM   1027 HD13 ILE A  70      -4.128  -2.251  -7.776  1.00 80.60           H  
ATOM   1028  N   PRO A  71      -0.751  -6.417  -9.197  1.00 78.98           N  
ATOM   1029  CA  PRO A  71      -1.126  -6.879 -10.519  1.00 78.98           C  
ATOM   1030  HA  PRO A  71      -0.341  -6.640 -11.237  1.00 78.98           H  
ATOM   1031  C   PRO A  71      -2.429  -6.190 -10.922  1.00 78.98           C  
ATOM   1032  CB  PRO A  71      -1.288  -8.400 -10.423  1.00 78.98           C  
ATOM   1033  HB2 PRO A  71      -0.511  -8.900 -11.003  1.00 78.98           H  
ATOM   1034  HB3 PRO A  71      -2.267  -8.716 -10.784  1.00 78.98           H  
ATOM   1035  O   PRO A  71      -3.377  -6.113 -10.129  1.00 78.98           O  
ATOM   1036  CG  PRO A  71      -1.136  -8.739  -8.935  1.00 78.98           C  
ATOM   1037  HG2 PRO A  71      -2.011  -9.259  -8.545  1.00 78.98           H  
ATOM   1038  HG3 PRO A  71      -0.278  -9.384  -8.748  1.00 78.98           H  
ATOM   1039  CD  PRO A  71      -1.061  -7.417  -8.197  1.00 78.98           C  
ATOM   1040  HD2 PRO A  71      -0.347  -7.461  -7.375  1.00 78.98           H  
ATOM   1041  HD3 PRO A  71      -2.047  -7.199  -7.787  1.00 78.98           H  
ATOM   1042  N   ARG A  72      -2.499  -5.701 -12.163  1.00 76.75           N  
ATOM   1043  H   ARG A  72      -1.712  -5.847 -12.779  1.00 76.75           H  
ATOM   1044  CA  ARG A  72      -3.755  -5.187 -12.722  1.00 76.75           C  
ATOM   1045  HA  ARG A  72      -4.084  -4.338 -12.122  1.00 76.75           H  
ATOM   1046  C   ARG A  72      -4.827  -6.273 -12.613  1.00 76.75           C  
ATOM   1047  CB  ARG A  72      -3.571  -4.748 -14.183  1.00 76.75           C  
ATOM   1048  HB2 ARG A  72      -4.552  -4.659 -14.649  1.00 76.75           H  
ATOM   1049  HB3 ARG A  72      -3.007  -5.509 -14.722  1.00 76.75           H  
ATOM   1050  O   ARG A  72      -4.576  -7.437 -12.907  1.00 76.75           O  
ATOM   1051  CG  ARG A  72      -2.866  -3.392 -14.299  1.00 76.75           C  
ATOM   1052  HG2 ARG A  72      -1.884  -3.460 -13.832  1.00 76.75           H  
ATOM   1053  HG3 ARG A  72      -3.466  -2.646 -13.776  1.00 76.75           H  
ATOM   1054  CD  ARG A  72      -2.724  -2.968 -15.768  1.00 76.75           C  
ATOM   1055  HD2 ARG A  72      -2.585  -3.864 -16.373  1.00 76.75           H  
ATOM   1056  HD3 ARG A  72      -3.641  -2.484 -16.105  1.00 76.75           H  
ATOM   1057  NE  ARG A  72      -1.553  -2.105 -15.995  1.00 76.75           N  
ATOM   1058  HE  ARG A  72      -0.748  -2.560 -16.402  1.00 76.75           H  
ATOM   1059  NH1 ARG A  72      -2.411  -0.034 -15.502  1.00 76.75           N  
ATOM   1060 HH11 ARG A  72      -2.278   0.964 -15.421  1.00 76.75           H  
ATOM   1061 HH12 ARG A  72      -3.296  -0.470 -15.285  1.00 76.75           H  
ATOM   1062  NH2 ARG A  72      -0.264  -0.251 -16.098  1.00 76.75           N  
ATOM   1063 HH21 ARG A  72      -0.086   0.713 -15.855  1.00 76.75           H  
ATOM   1064 HH22 ARG A  72       0.523  -0.861 -16.267  1.00 76.75           H  
ATOM   1065  CZ  ARG A  72      -1.419  -0.802 -15.859  1.00 76.75           C  
ATOM   1066  N   GLY A  73      -6.021  -5.895 -12.161  1.00 73.71           N  
ATOM   1067  H   GLY A  73      -6.160  -4.923 -11.925  1.00 73.71           H  
ATOM   1068  CA  GLY A  73      -7.162  -6.805 -12.009  1.00 73.71           C  
ATOM   1069  HA2 GLY A  73      -8.081  -6.219 -12.047  1.00 73.71           H  
ATOM   1070  HA3 GLY A  73      -7.174  -7.502 -12.847  1.00 73.71           H  
ATOM   1071  C   GLY A  73      -7.191  -7.633 -10.718  1.00 73.71           C  
ATOM   1072  O   GLY A  73      -8.271  -8.045 -10.302  1.00 73.71           O  
ATOM   1073  N   GLN A  74      -6.065  -7.824 -10.024  1.00 71.80           N  
ATOM   1074  H   GLN A  74      -5.187  -7.494 -10.400  1.00 71.80           H  
ATOM   1075  CA  GLN A  74      -6.080  -8.399  -8.667  1.00 71.80           C  
ATOM   1076  HA  GLN A  74      -6.907  -9.104  -8.585  1.00 71.80           H  
ATOM   1077  C   GLN A  74      -6.318  -7.350  -7.586  1.00 71.80           C  
ATOM   1078  CB  GLN A  74      -4.794  -9.167  -8.379  1.00 71.80           C  
ATOM   1079  HB2 GLN A  74      -3.954  -8.509  -8.604  1.00 71.80           H  
ATOM   1080  HB3 GLN A  74      -4.763  -9.433  -7.323  1.00 71.80           H  
ATOM   1081  O   GLN A  74      -6.482  -7.701  -6.423  1.00 71.80           O  
ATOM   1082  CG  GLN A  74      -4.716 -10.457  -9.205  1.00 71.80           C  
ATOM   1083  HG2 GLN A  74      -5.672 -10.978  -9.154  1.00 71.80           H  
ATOM   1084  HG3 GLN A  74      -4.515 -10.212 -10.247  1.00 71.80           H  
ATOM   1085  CD  GLN A  74      -3.634 -11.403  -8.699  1.00 71.80           C  
ATOM   1086  NE2 GLN A  74      -3.901 -12.213  -7.699  1.00 71.80           N  
ATOM   1087 HE21 GLN A  74      -4.797 -12.211  -7.232  1.00 71.80           H  
ATOM   1088 HE22 GLN A  74      -3.144 -12.815  -7.409  1.00 71.80           H  
ATOM   1089  OE1 GLN A  74      -2.523 -11.437  -9.193  1.00 71.80           O  
ATOM   1090  N   GLU A  75      -6.384  -6.077  -7.964  1.00 69.92           N  
ATOM   1091  H   GLU A  75      -6.198  -5.861  -8.933  1.00 69.92           H  
ATOM   1092  CA  GLU A  75      -6.626  -4.970  -7.054  1.00 69.92           C  
ATOM   1093  HA  GLU A  75      -5.764  -4.891  -6.391  1.00 69.92           H  
ATOM   1094  C   GLU A  75      -7.841  -5.246  -6.151  1.00 69.92           C  
ATOM   1095  CB  GLU A  75      -6.670  -3.688  -7.896  1.00 69.92           C  
ATOM   1096  HB2 GLU A  75      -5.827  -3.724  -8.586  1.00 69.92           H  
ATOM   1097  HB3 GLU A  75      -6.491  -2.844  -7.230  1.00 69.92           H  
ATOM   1098  O   GLU A  75      -7.698  -5.243  -4.935  1.00 69.92           O  
ATOM   1099  CG  GLU A  75      -7.944  -3.442  -8.720  1.00 69.92           C  
ATOM   1100  HG2 GLU A  75      -8.751  -3.169  -8.040  1.00 69.92           H  
ATOM   1101  HG3 GLU A  75      -8.214  -4.370  -9.225  1.00 69.92           H  
ATOM   1102  CD  GLU A  75      -7.766  -2.331  -9.772  1.00 69.92           C  
ATOM   1103  OE1 GLU A  75      -8.489  -2.384 -10.791  1.00 69.92           O  
ATOM   1104  OE2 GLU A  75      -6.893  -1.451  -9.586  1.00 69.92           O  
ATOM   1105  N   ASN A  76      -8.970  -5.696  -6.706  1.00 65.57           N  
ATOM   1106  H   ASN A  76      -9.031  -5.666  -7.714  1.00 65.57           H  
ATOM   1107  CA  ASN A  76     -10.186  -6.052  -5.961  1.00 65.57           C  
ATOM   1108  HA  ASN A  76     -10.563  -5.159  -5.462  1.00 65.57           H  
ATOM   1109  C   ASN A  76      -9.997  -7.111  -4.850  1.00 65.57           C  
ATOM   1110  CB  ASN A  76     -11.249  -6.569  -6.955  1.00 65.57           C  
ATOM   1111  HB2 ASN A  76     -12.170  -6.753  -6.403  1.00 65.57           H  
ATOM   1112  HB3 ASN A  76     -10.908  -7.521  -7.363  1.00 65.57           H  
ATOM   1113  O   ASN A  76     -10.829  -7.184  -3.949  1.00 65.57           O  
ATOM   1114  CG  ASN A  76     -11.592  -5.662  -8.128  1.00 65.57           C  
ATOM   1115  ND2 ASN A  76     -12.425  -6.116  -9.028  1.00 65.57           N  
ATOM   1116 HD21 ASN A  76     -12.804  -7.049  -8.957  1.00 65.57           H  
ATOM   1117 HD22 ASN A  76     -12.561  -5.517  -9.830  1.00 65.57           H  
ATOM   1118  OD1 ASN A  76     -11.116  -4.560  -8.302  1.00 65.57           O  
ATOM   1119  N   GLN A  77      -8.953  -7.944  -4.920  1.00 68.28           N  
ATOM   1120  H   GLN A  77      -8.256  -7.774  -5.630  1.00 68.28           H  
ATOM   1121  CA  GLN A  77      -8.649  -8.975  -3.915  1.00 68.28           C  
ATOM   1122  HA  GLN A  77      -9.576  -9.326  -3.461  1.00 68.28           H  
ATOM   1123  C   GLN A  77      -7.763  -8.448  -2.781  1.00 68.28           C  
ATOM   1124  CB  GLN A  77      -7.951 -10.171  -4.584  1.00 68.28           C  
ATOM   1125  HB2 GLN A  77      -7.753 -10.925  -3.822  1.00 68.28           H  
ATOM   1126  HB3 GLN A  77      -6.994  -9.849  -4.993  1.00 68.28           H  
ATOM   1127  O   GLN A  77      -7.621  -9.096  -1.747  1.00 68.28           O  
ATOM   1128  CG  GLN A  77      -8.785 -10.813  -5.701  1.00 68.28           C  
ATOM   1129  HG2 GLN A  77      -9.724 -11.184  -5.290  1.00 68.28           H  
ATOM   1130  HG3 GLN A  77      -9.013 -10.065  -6.460  1.00 68.28           H  
ATOM   1131  CD  GLN A  77      -8.056 -11.971  -6.374  1.00 68.28           C  
ATOM   1132  NE2 GLN A  77      -8.267 -12.187  -7.654  1.00 68.28           N  
ATOM   1133 HE21 GLN A  77      -7.804 -12.995  -8.043  1.00 68.28           H  
ATOM   1134 HE22 GLN A  77      -8.910 -11.612  -8.180  1.00 68.28           H  
ATOM   1135  OE1 GLN A  77      -7.274 -12.700  -5.791  1.00 68.28           O  
ATOM   1136  N   LEU A  78      -7.145  -7.286  -2.974  1.00 72.08           N  
ATOM   1137  H   LEU A  78      -7.357  -6.759  -3.810  1.00 72.08           H  
ATOM   1138  CA  LEU A  78      -6.222  -6.695  -2.023  1.00 72.08           C  
ATOM   1139  HA  LEU A  78      -5.803  -7.484  -1.398  1.00 72.08           H  
ATOM   1140  C   LEU A  78      -6.957  -5.737  -1.099  1.00 72.08           C  
ATOM   1141  CB  LEU A  78      -5.073  -6.020  -2.776  1.00 72.08           C  
ATOM   1142  HB2 LEU A  78      -5.470  -5.194  -3.366  1.00 72.08           H  
ATOM   1143  HB3 LEU A  78      -4.369  -5.625  -2.043  1.00 72.08           H  
ATOM   1144  O   LEU A  78      -7.983  -5.167  -1.456  1.00 72.08           O  
ATOM   1145  CG  LEU A  78      -4.306  -6.983  -3.694  1.00 72.08           C  
ATOM   1146  HG  LEU A  78      -4.983  -7.425  -4.424  1.00 72.08           H  
ATOM   1147  CD1 LEU A  78      -3.263  -6.198  -4.466  1.00 72.08           C  
ATOM   1148 HD11 LEU A  78      -2.547  -5.755  -3.774  1.00 72.08           H  
ATOM   1149 HD12 LEU A  78      -3.765  -5.423  -5.045  1.00 72.08           H  
ATOM   1150 HD13 LEU A  78      -2.739  -6.874  -5.142  1.00 72.08           H  
ATOM   1151  CD2 LEU A  78      -3.633  -8.117  -2.920  1.00 72.08           C  
ATOM   1152 HD21 LEU A  78      -4.389  -8.818  -2.568  1.00 72.08           H  
ATOM   1153 HD22 LEU A  78      -2.949  -8.660  -3.573  1.00 72.08           H  
ATOM   1154 HD23 LEU A  78      -3.081  -7.734  -2.061  1.00 72.08           H  
ATOM   1155  N   VAL A  79      -6.413  -5.536   0.096  1.00 70.93           N  
ATOM   1156  H   VAL A  79      -5.577  -6.049   0.336  1.00 70.93           H  
ATOM   1157  CA  VAL A  79      -7.032  -4.703   1.125  1.00 70.93           C  
ATOM   1158  HA  VAL A  79      -8.003  -4.347   0.781  1.00 70.93           H  
ATOM   1159  C   VAL A  79      -6.149  -3.502   1.390  1.00 70.93           C  
ATOM   1160  CB  VAL A  79      -7.269  -5.519   2.400  1.00 70.93           C  
ATOM   1161  HB  VAL A  79      -6.313  -5.789   2.850  1.00 70.93           H  
ATOM   1162  O   VAL A  79      -4.994  -3.666   1.775  1.00 70.93           O  
ATOM   1163  CG1 VAL A  79      -8.076  -4.704   3.395  1.00 70.93           C  
ATOM   1164 HG11 VAL A  79      -7.543  -3.798   3.681  1.00 70.93           H  
ATOM   1165 HG12 VAL A  79      -9.053  -4.462   2.975  1.00 70.93           H  
ATOM   1166 HG13 VAL A  79      -8.209  -5.339   4.271  1.00 70.93           H  
ATOM   1167  CG2 VAL A  79      -8.063  -6.805   2.130  1.00 70.93           C  
ATOM   1168 HG21 VAL A  79      -8.273  -7.321   3.067  1.00 70.93           H  
ATOM   1169 HG22 VAL A  79      -9.002  -6.572   1.629  1.00 70.93           H  
ATOM   1170 HG23 VAL A  79      -7.487  -7.484   1.501  1.00 70.93           H  
ATOM   1171  N   ALA A  80      -6.671  -2.301   1.177  1.00 71.07           N  
ATOM   1172  H   ALA A  80      -7.641  -2.249   0.903  1.00 71.07           H  
ATOM   1173  CA  ALA A  80      -6.043  -1.067   1.588  1.00 71.07           C  
ATOM   1174  HA  ALA A  80      -4.968  -1.193   1.459  1.00 71.07           H  
ATOM   1175  C   ALA A  80      -6.293  -0.785   3.062  1.00 71.07           C  
ATOM   1176  CB  ALA A  80      -6.504   0.098   0.716  1.00 71.07           C  
ATOM   1177  HB1 ALA A  80      -5.886   0.974   0.916  1.00 71.07           H  
ATOM   1178  HB2 ALA A  80      -7.538   0.329   0.973  1.00 71.07           H  
ATOM   1179  HB3 ALA A  80      -6.422  -0.166  -0.338  1.00 71.07           H  
ATOM   1180  O   ALA A  80      -7.384  -0.960   3.605  1.00 71.07           O  
ATOM   1181  N   LEU A  81      -5.241  -0.293   3.681  1.00 68.56           N  
ATOM   1182  H   LEU A  81      -4.395  -0.161   3.147  1.00 68.56           H  
ATOM   1183  CA  LEU A  81      -5.255   0.214   5.025  1.00 68.56           C  
ATOM   1184  HA  LEU A  81      -5.993  -0.316   5.627  1.00 68.56           H  
ATOM   1185  C   LEU A  81      -5.644   1.695   4.962  1.00 68.56           C  
ATOM   1186  CB  LEU A  81      -3.853  -0.058   5.567  1.00 68.56           C  
ATOM   1187  HB2 LEU A  81      -3.106   0.324   4.871  1.00 68.56           H  
ATOM   1188  HB3 LEU A  81      -3.749   0.503   6.496  1.00 68.56           H  
ATOM   1189  O   LEU A  81      -4.965   2.488   4.307  1.00 68.56           O  
ATOM   1190  CG  LEU A  81      -3.554  -1.520   5.916  1.00 68.56           C  
ATOM   1191  HG  LEU A  81      -3.855  -2.175   5.099  1.00 68.56           H  
ATOM   1192  CD1 LEU A  81      -2.060  -1.671   6.144  1.00 68.56           C  
ATOM   1193 HD11 LEU A  81      -1.650  -0.829   6.701  1.00 68.56           H  
ATOM   1194 HD12 LEU A  81      -1.854  -2.575   6.717  1.00 68.56           H  
ATOM   1195 HD13 LEU A  81      -1.596  -1.731   5.159  1.00 68.56           H  
ATOM   1196  CD2 LEU A  81      -4.246  -1.962   7.197  1.00 68.56           C  
ATOM   1197 HD21 LEU A  81      -3.838  -1.427   8.055  1.00 68.56           H  
ATOM   1198 HD22 LEU A  81      -5.319  -1.773   7.154  1.00 68.56           H  
ATOM   1199 HD23 LEU A  81      -4.067  -3.025   7.360  1.00 68.56           H  
ATOM   1200  N   ILE A  82      -6.754   2.065   5.607  1.00 70.48           N  
ATOM   1201  H   ILE A  82      -7.309   1.348   6.053  1.00 70.48           H  
ATOM   1202  CA  ILE A  82      -7.239   3.450   5.691  1.00 70.48           C  
ATOM   1203  HA  ILE A  82      -6.524   4.092   5.176  1.00 70.48           H  
ATOM   1204  C   ILE A  82      -7.330   3.881   7.167  1.00 70.48           C  
ATOM   1205  CB  ILE A  82      -8.594   3.616   4.964  1.00 70.48           C  
ATOM   1206  HB  ILE A  82      -9.335   2.993   5.465  1.00 70.48           H  
ATOM   1207  O   ILE A  82      -7.884   3.121   7.970  1.00 70.48           O  
ATOM   1208  CG1 ILE A  82      -8.503   3.166   3.488  1.00 70.48           C  
ATOM   1209 HG12 ILE A  82      -7.621   3.605   3.022  1.00 70.48           H  
ATOM   1210 HG13 ILE A  82      -8.388   2.082   3.469  1.00 70.48           H  
ATOM   1211  CG2 ILE A  82      -9.055   5.077   5.066  1.00 70.48           C  
ATOM   1212 HG21 ILE A  82     -10.024   5.235   4.594  1.00 70.48           H  
ATOM   1213 HG22 ILE A  82      -9.179   5.344   6.116  1.00 70.48           H  
ATOM   1214 HG23 ILE A  82      -8.311   5.725   4.603  1.00 70.48           H  
ATOM   1215  CD1 ILE A  82      -9.733   3.522   2.638  1.00 70.48           C  
ATOM   1216 HD11 ILE A  82      -9.574   4.481   2.145  1.00 70.48           H  
ATOM   1217 HD12 ILE A  82     -10.632   3.610   3.249  1.00 70.48           H  
ATOM   1218 HD13 ILE A  82      -9.910   2.742   1.897  1.00 70.48           H  
ATOM   1219  N   PRO A  83      -6.845   5.088   7.544  1.00 67.30           N  
ATOM   1220  CA  PRO A  83      -6.928   5.583   8.920  1.00 67.30           C  
ATOM   1221  HA  PRO A  83      -6.332   4.929   9.556  1.00 67.30           H  
ATOM   1222  C   PRO A  83      -8.372   5.653   9.417  1.00 67.30           C  
ATOM   1223  CB  PRO A  83      -6.296   6.979   8.923  1.00 67.30           C  
ATOM   1224  HB2 PRO A  83      -5.710   7.149   9.826  1.00 67.30           H  
ATOM   1225  HB3 PRO A  83      -7.065   7.746   8.827  1.00 67.30           H  
ATOM   1226  O   PRO A  83      -9.234   6.049   8.640  1.00 67.30           O  
ATOM   1227  CG  PRO A  83      -5.420   6.999   7.675  1.00 67.30           C  
ATOM   1228  HG2 PRO A  83      -5.337   8.002   7.257  1.00 67.30           H  
ATOM   1229  HG3 PRO A  83      -4.433   6.607   7.919  1.00 67.30           H  
ATOM   1230  CD  PRO A  83      -6.125   6.047   6.714  1.00 67.30           C  
ATOM   1231  HD2 PRO A  83      -5.382   5.563   6.080  1.00 67.30           H  
ATOM   1232  HD3 PRO A  83      -6.830   6.607   6.100  1.00 67.30           H  
ATOM   1233  N   TYR A  84      -8.663   5.379  10.698  1.00 68.97           N  
ATOM   1234  H   TYR A  84      -7.927   5.041  11.302  1.00 68.97           H  
ATOM   1235  CA  TYR A  84     -10.050   5.500  11.209  1.00 68.97           C  
ATOM   1236  HA  TYR A  84     -10.668   4.756  10.705  1.00 68.97           H  
ATOM   1237  C   TYR A  84     -10.656   6.894  11.014  1.00 68.97           C  
ATOM   1238  CB  TYR A  84     -10.149   5.244  12.708  1.00 68.97           C  
ATOM   1239  HB2 TYR A  84      -9.503   4.412  12.988  1.00 68.97           H  
ATOM   1240  HB3 TYR A  84      -9.756   6.103  13.252  1.00 68.97           H  
ATOM   1241  O   TYR A  84     -11.844   7.062  10.751  1.00 68.97           O  
ATOM   1242  CG  TYR A  84     -11.564   4.946  13.171  1.00 68.97           C  
ATOM   1243  CD1 TYR A  84     -12.188   5.826  14.074  1.00 68.97           C  
ATOM   1244  HD1 TYR A  84     -11.658   6.694  14.436  1.00 68.97           H  
ATOM   1245  CD2 TYR A  84     -12.274   3.824  12.691  1.00 68.97           C  
ATOM   1246  HD2 TYR A  84     -11.836   3.165  11.956  1.00 68.97           H  
ATOM   1247  CE1 TYR A  84     -13.498   5.573  14.519  1.00 68.97           C  
ATOM   1248  HE1 TYR A  84     -13.968   6.246  15.220  1.00 68.97           H  
ATOM   1249  CE2 TYR A  84     -13.574   3.553  13.151  1.00 68.97           C  
ATOM   1250  HE2 TYR A  84     -14.113   2.684  12.804  1.00 68.97           H  
ATOM   1251  OH  TYR A  84     -15.447   4.172  14.505  1.00 68.97           O  
ATOM   1252  HH  TYR A  84     -15.721   4.791  15.186  1.00 68.97           H  
ATOM   1253  CZ  TYR A  84     -14.188   4.428  14.067  1.00 68.97           C  
ATOM   1254  N   SER A  85      -9.811   7.908  11.182  1.00 67.31           N  
ATOM   1255  H   SER A  85      -8.840   7.697  11.361  1.00 67.31           H  
ATOM   1256  CA  SER A  85     -10.159   9.319  11.050  1.00 67.31           C  
ATOM   1257  HA  SER A  85     -11.109   9.504  11.551  1.00 67.31           H  
ATOM   1258  C   SER A  85     -10.309   9.761   9.600  1.00 67.31           C  
ATOM   1259  CB  SER A  85      -9.072  10.156  11.722  1.00 67.31           C  
ATOM   1260  HB2 SER A  85      -9.270  11.216  11.565  1.00 67.31           H  
ATOM   1261  HB3 SER A  85      -9.074   9.953  12.793  1.00 67.31           H  
ATOM   1262  O   SER A  85     -10.674  10.911   9.346  1.00 67.31           O  
ATOM   1263  OG  SER A  85      -7.804   9.817  11.187  1.00 67.31           O  
ATOM   1264  HG  SER A  85      -7.135  10.381  11.582  1.00 67.31           H  
ATOM   1265  N   ASP A  86     -10.015   8.882   8.645  1.00 66.54           N  
ATOM   1266  H   ASP A  86      -9.771   7.933   8.891  1.00 66.54           H  
ATOM   1267  CA  ASP A  86     -10.081   9.226   7.245  1.00 66.54           C  
ATOM   1268  HA  ASP A  86      -9.401  10.061   7.078  1.00 66.54           H  
ATOM   1269  C   ASP A  86     -11.502   9.665   6.893  1.00 66.54           C  
ATOM   1270  CB  ASP A  86      -9.597   8.057   6.399  1.00 66.54           C  
ATOM   1271  HB2 ASP A  86     -10.339   7.259   6.438  1.00 66.54           H  
ATOM   1272  HB3 ASP A  86      -8.653   7.701   6.809  1.00 66.54           H  
ATOM   1273  O   ASP A  86     -12.499   8.985   7.151  1.00 66.54           O  
ATOM   1274  CG  ASP A  86      -9.364   8.458   4.953  1.00 66.54           C  
ATOM   1275  OD1 ASP A  86     -10.311   8.935   4.296  1.00 66.54           O  
ATOM   1276  OD2 ASP A  86      -8.250   8.262   4.435  1.00 66.54           O  
ATOM   1277  N   GLN A  87     -11.593  10.832   6.264  1.00 68.68           N  
ATOM   1278  H   GLN A  87     -10.737  11.348   6.122  1.00 68.68           H  
ATOM   1279  CA  GLN A  87     -12.846  11.415   5.806  1.00 68.68           C  
ATOM   1280  HA  GLN A  87     -13.432  11.675   6.687  1.00 68.68           H  
ATOM   1281  C   GLN A  87     -13.683  10.459   4.936  1.00 68.68           C  
ATOM   1282  CB  GLN A  87     -12.522  12.706   5.051  1.00 68.68           C  
ATOM   1283  HB2 GLN A  87     -13.457  13.168   4.733  1.00 68.68           H  
ATOM   1284  HB3 GLN A  87     -12.022  13.391   5.736  1.00 68.68           H  
ATOM   1285  O   GLN A  87     -14.904  10.609   4.852  1.00 68.68           O  
ATOM   1286  CG  GLN A  87     -11.623  12.482   3.818  1.00 68.68           C  
ATOM   1287  HG2 GLN A  87     -12.126  11.826   3.108  1.00 68.68           H  
ATOM   1288  HG3 GLN A  87     -10.685  12.014   4.114  1.00 68.68           H  
ATOM   1289  CD  GLN A  87     -11.292  13.782   3.102  1.00 68.68           C  
ATOM   1290  NE2 GLN A  87     -10.530  13.733   2.035  1.00 68.68           N  
ATOM   1291 HE21 GLN A  87     -10.016  12.891   1.819  1.00 68.68           H  
ATOM   1292 HE22 GLN A  87     -10.237  14.636   1.691  1.00 68.68           H  
ATOM   1293  OE1 GLN A  87     -11.734  14.858   3.460  1.00 68.68           O  
ATOM   1294  N   ARG A  88     -13.039   9.472   4.299  1.00 63.01           N  
ATOM   1295  H   ARG A  88     -12.040   9.414   4.435  1.00 63.01           H  
ATOM   1296  CA  ARG A  88     -13.658   8.402   3.511  1.00 63.01           C  
ATOM   1297  HA  ARG A  88     -14.384   8.831   2.821  1.00 63.01           H  
ATOM   1298  C   ARG A  88     -14.416   7.387   4.366  1.00 63.01           C  
ATOM   1299  CB  ARG A  88     -12.562   7.672   2.718  1.00 63.01           C  
ATOM   1300  HB2 ARG A  88     -13.028   6.839   2.192  1.00 63.01           H  
ATOM   1301  HB3 ARG A  88     -11.841   7.237   3.409  1.00 63.01           H  
ATOM   1302  O   ARG A  88     -15.356   6.779   3.857  1.00 63.01           O  
ATOM   1303  CG  ARG A  88     -11.845   8.554   1.679  1.00 63.01           C  
ATOM   1304  HG2 ARG A  88     -12.573   8.843   0.920  1.00 63.01           H  
ATOM   1305  HG3 ARG A  88     -11.451   9.465   2.129  1.00 63.01           H  
ATOM   1306  CD  ARG A  88     -10.705   7.796   0.987  1.00 63.01           C  
ATOM   1307  HD2 ARG A  88     -10.443   8.329   0.073  1.00 63.01           H  
ATOM   1308  HD3 ARG A  88     -11.060   6.800   0.725  1.00 63.01           H  
ATOM   1309  NE  ARG A  88      -9.501   7.643   1.819  1.00 63.01           N  
ATOM   1310  HE  ARG A  88      -9.518   8.016   2.757  1.00 63.01           H  
ATOM   1311  NH1 ARG A  88      -8.185   6.653   0.220  1.00 63.01           N  
ATOM   1312 HH11 ARG A  88      -8.909   6.806  -0.468  1.00 63.01           H  
ATOM   1313 HH12 ARG A  88      -7.311   6.214  -0.034  1.00 63.01           H  
ATOM   1314  NH2 ARG A  88      -7.409   6.886   2.289  1.00 63.01           N  
ATOM   1315 HH21 ARG A  88      -6.533   6.448   2.040  1.00 63.01           H  
ATOM   1316 HH22 ARG A  88      -7.524   7.313   3.197  1.00 63.01           H  
ATOM   1317  CZ  ARG A  88      -8.375   7.060   1.444  1.00 63.01           C  
ATOM   1318  N   LEU A  89     -14.036   7.208   5.632  1.00 66.00           N  
ATOM   1319  H   LEU A  89     -13.258   7.750   5.979  1.00 66.00           H  
ATOM   1320  CA  LEU A  89     -14.713   6.327   6.588  1.00 66.00           C  
ATOM   1321  HA  LEU A  89     -15.112   5.458   6.065  1.00 66.00           H  
ATOM   1322  C   LEU A  89     -15.896   6.976   7.280  1.00 66.00           C  
ATOM   1323  CB  LEU A  89     -13.742   5.856   7.674  1.00 66.00           C  
ATOM   1324  HB2 LEU A  89     -13.374   6.719   8.229  1.00 66.00           H  
ATOM   1325  HB3 LEU A  89     -14.288   5.224   8.375  1.00 66.00           H  
ATOM   1326  O   LEU A  89     -16.698   6.251   7.870  1.00 66.00           O  
ATOM   1327  CG  LEU A  89     -12.548   5.064   7.150  1.00 66.00           C  
ATOM   1328  HG  LEU A  89     -11.900   5.718   6.566  1.00 66.00           H  
ATOM   1329  CD1 LEU A  89     -11.787   4.519   8.336  1.00 66.00           C  
ATOM   1330 HD11 LEU A  89     -12.392   3.816   8.908  1.00 66.00           H  
ATOM   1331 HD12 LEU A  89     -11.556   5.381   8.962  1.00 66.00           H  
ATOM   1332 HD13 LEU A  89     -10.856   4.052   8.014  1.00 66.00           H  
ATOM   1333  CD2 LEU A  89     -12.956   3.888   6.286  1.00 66.00           C  
ATOM   1334 HD21 LEU A  89     -12.030   3.390   5.998  1.00 66.00           H  
ATOM   1335 HD22 LEU A  89     -13.443   4.231   5.373  1.00 66.00           H  
ATOM   1336 HD23 LEU A  89     -13.597   3.207   6.844  1.00 66.00           H  
ATOM   1337  N   ARG A  90     -16.038   8.310   7.209  1.00 68.39           N  
ATOM   1338  H   ARG A  90     -15.327   8.842   6.728  1.00 68.39           H  
ATOM   1339  CA  ARG A  90     -17.218   8.973   7.770  1.00 68.39           C  
ATOM   1340  HA  ARG A  90     -17.161   8.843   8.851  1.00 68.39           H  
ATOM   1341  C   ARG A  90     -18.456   8.259   7.234  1.00 68.39           C  
ATOM   1342  CB  ARG A  90     -17.286  10.467   7.440  1.00 68.39           C  
ATOM   1343  HB2 ARG A  90     -17.216  10.616   6.362  1.00 68.39           H  
ATOM   1344  HB3 ARG A  90     -18.251  10.843   7.778  1.00 68.39           H  
ATOM   1345  O   ARG A  90     -18.568   8.142   6.009  1.00 68.39           O  
ATOM   1346  CG  ARG A  90     -16.170  11.244   8.146  1.00 68.39           C  
ATOM   1347  HG2 ARG A  90     -16.070  10.906   9.177  1.00 68.39           H  
ATOM   1348  HG3 ARG A  90     -15.229  11.040   7.636  1.00 68.39           H  
ATOM   1349  CD  ARG A  90     -16.443  12.753   8.137  1.00 68.39           C  
ATOM   1350  HD2 ARG A  90     -15.509  13.265   8.369  1.00 68.39           H  
ATOM   1351  HD3 ARG A  90     -16.766  13.052   7.140  1.00 68.39           H  
ATOM   1352  NE  ARG A  90     -17.453  13.120   9.154  1.00 68.39           N  
ATOM   1353  HE  ARG A  90     -17.647  12.422   9.858  1.00 68.39           H  
ATOM   1354  NH1 ARG A  90     -17.822  15.286   8.489  1.00 68.39           N  
ATOM   1355 HH11 ARG A  90     -18.223  16.196   8.665  1.00 68.39           H  
ATOM   1356 HH12 ARG A  90     -17.129  15.167   7.764  1.00 68.39           H  
ATOM   1357  NH2 ARG A  90     -18.845  14.503  10.311  1.00 68.39           N  
ATOM   1358 HH21 ARG A  90     -19.254  15.414  10.456  1.00 68.39           H  
ATOM   1359 HH22 ARG A  90     -18.997  13.780  11.001  1.00 68.39           H  
ATOM   1360  CZ  ARG A  90     -18.035  14.296   9.310  1.00 68.39           C  
ATOM   1361  N   PRO A  91     -19.355   7.784   8.117  1.00 60.16           N  
ATOM   1362  CA  PRO A  91     -20.514   7.014   7.713  1.00 60.16           C  
ATOM   1363  HA  PRO A  91     -20.205   6.124   7.166  1.00 60.16           H  
ATOM   1364  C   PRO A  91     -21.362   7.897   6.806  1.00 60.16           C  
ATOM   1365  CB  PRO A  91     -21.220   6.585   9.007  1.00 60.16           C  
ATOM   1366  HB2 PRO A  91     -20.858   5.600   9.301  1.00 60.16           H  
ATOM   1367  HB3 PRO A  91     -22.305   6.570   8.906  1.00 60.16           H  
ATOM   1368  O   PRO A  91     -22.147   8.737   7.242  1.00 60.16           O  
ATOM   1369  CG  PRO A  91     -20.755   7.616  10.033  1.00 60.16           C  
ATOM   1370  HG2 PRO A  91     -20.757   7.211  11.045  1.00 60.16           H  
ATOM   1371  HG3 PRO A  91     -21.386   8.503   9.974  1.00 60.16           H  
ATOM   1372  CD  PRO A  91     -19.346   7.957   9.561  1.00 60.16           C  
ATOM   1373  HD2 PRO A  91     -19.102   8.980   9.844  1.00 60.16           H  
ATOM   1374  HD3 PRO A  91     -18.632   7.260  10.001  1.00 60.16           H  
ATOM   1375  N   ARG A  92     -21.189   7.731   5.497  1.00 53.04           N  
ATOM   1376  H   ARG A  92     -20.441   7.114   5.215  1.00 53.04           H  
ATOM   1377  CA  ARG A  92     -22.280   8.004   4.579  1.00 53.04           C  
ATOM   1378  HA  ARG A  92     -22.676   9.000   4.778  1.00 53.04           H  
ATOM   1379  C   ARG A  92     -23.367   7.000   4.927  1.00 53.04           C  
ATOM   1380  CB  ARG A  92     -21.794   7.900   3.131  1.00 53.04           C  
ATOM   1381  HB2 ARG A  92     -22.660   7.902   2.468  1.00 53.04           H  
ATOM   1382  HB3 ARG A  92     -21.243   6.971   2.986  1.00 53.04           H  
ATOM   1383  O   ARG A  92     -23.057   5.920   5.422  1.00 53.04           O  
ATOM   1384  CG  ARG A  92     -20.904   9.106   2.802  1.00 53.04           C  
ATOM   1385  HG2 ARG A  92     -21.475  10.013   3.004  1.00 53.04           H  
ATOM   1386  HG3 ARG A  92     -20.014   9.106   3.430  1.00 53.04           H  
ATOM   1387  CD  ARG A  92     -20.486   9.093   1.330  1.00 53.04           C  
ATOM   1388  HD2 ARG A  92     -19.614   8.449   1.216  1.00 53.04           H  
ATOM   1389  HD3 ARG A  92     -21.306   8.678   0.744  1.00 53.04           H  
ATOM   1390  NE  ARG A  92     -20.193  10.461   0.858  1.00 53.04           N  
ATOM   1391  HE  ARG A  92     -20.081  11.161   1.577  1.00 53.04           H  
ATOM   1392  NH1 ARG A  92     -20.307  10.015  -1.383  1.00 53.04           N  
ATOM   1393 HH11 ARG A  92     -20.498   9.051  -1.150  1.00 53.04           H  
ATOM   1394 HH12 ARG A  92     -20.588  10.341  -2.297  1.00 53.04           H  
ATOM   1395  NH2 ARG A  92     -20.063  12.124  -0.694  1.00 53.04           N  
ATOM   1396 HH21 ARG A  92     -20.039  12.818   0.039  1.00 53.04           H  
ATOM   1397 HH22 ARG A  92     -20.127  12.445  -1.650  1.00 53.04           H  
ATOM   1398  CZ  ARG A  92     -20.201  10.863  -0.396  1.00 53.04           C  
ATOM   1399  N   ARG A  93     -24.627   7.347   4.662  1.00 43.97           N  
ATOM   1400  H   ARG A  93     -24.800   8.266   4.280  1.00 43.97           H  
ATOM   1401  CA  ARG A  93     -25.715   6.366   4.668  1.00 43.97           C  
ATOM   1402  HA  ARG A  93     -25.802   5.898   5.649  1.00 43.97           H  
ATOM   1403  C   ARG A  93     -25.344   5.267   3.670  1.00 43.97           C  
ATOM   1404  CB  ARG A  93     -27.052   7.027   4.287  1.00 43.97           C  
ATOM   1405  HB2 ARG A  93     -27.783   6.238   4.111  1.00 43.97           H  
ATOM   1406  HB3 ARG A  93     -26.926   7.579   3.355  1.00 43.97           H  
ATOM   1407  O   ARG A  93     -25.604   5.410   2.480  1.00 43.97           O  
ATOM   1408  CG  ARG A  93     -27.615   7.969   5.360  1.00 43.97           C  
ATOM   1409  HG2 ARG A  93     -26.898   8.760   5.579  1.00 43.97           H  
ATOM   1410  HG3 ARG A  93     -27.810   7.400   6.269  1.00 43.97           H  
ATOM   1411  CD  ARG A  93     -28.923   8.592   4.851  1.00 43.97           C  
ATOM   1412  HD2 ARG A  93     -29.597   7.788   4.553  1.00 43.97           H  
ATOM   1413  HD3 ARG A  93     -28.700   9.203   3.976  1.00 43.97           H  
ATOM   1414  NE  ARG A  93     -29.588   9.414   5.880  1.00 43.97           N  
ATOM   1415  HE  ARG A  93     -29.231   9.340   6.822  1.00 43.97           H  
ATOM   1416  NH1 ARG A  93     -31.221  10.322   4.539  1.00 43.97           N  
ATOM   1417 HH11 ARG A  93     -32.048  10.894   4.439  1.00 43.97           H  
ATOM   1418 HH12 ARG A  93     -30.851   9.814   3.749  1.00 43.97           H  
ATOM   1419  NH2 ARG A  93     -31.186  10.812   6.712  1.00 43.97           N  
ATOM   1420 HH21 ARG A  93     -32.012  11.379   6.583  1.00 43.97           H  
ATOM   1421 HH22 ARG A  93     -30.809  10.705   7.643  1.00 43.97           H  
ATOM   1422  CZ  ARG A  93     -30.656  10.176   5.706  1.00 43.97           C  
ATOM   1423  N   THR A  94     -24.665   4.226   4.133  1.00 42.07           N  
ATOM   1424  H   THR A  94     -24.326   4.248   5.084  1.00 42.07           H  
ATOM   1425  CA  THR A  94     -24.627   2.930   3.474  1.00 42.07           C  
ATOM   1426  HA  THR A  94     -24.347   3.029   2.426  1.00 42.07           H  
ATOM   1427  C   THR A  94     -26.061   2.442   3.568  1.00 42.07           C  
ATOM   1428  CB  THR A  94     -23.637   1.984   4.171  1.00 42.07           C  
ATOM   1429  HB  THR A  94     -23.781   0.968   3.802  1.00 42.07           H  
ATOM   1430  O   THR A  94     -26.500   2.001   4.628  1.00 42.07           O  
ATOM   1431  CG2 THR A  94     -22.190   2.413   3.913  1.00 42.07           C  
ATOM   1432 HG21 THR A  94     -21.520   1.706   4.401  1.00 42.07           H  
ATOM   1433 HG22 THR A  94     -22.014   3.409   4.319  1.00 42.07           H  
ATOM   1434 HG23 THR A  94     -21.990   2.407   2.842  1.00 42.07           H  
ATOM   1435  OG1 THR A  94     -23.833   2.016   5.565  1.00 42.07           O  
ATOM   1436  HG1 THR A  94     -24.706   1.648   5.719  1.00 42.07           H  
ATOM   1437  N   LYS A  95     -26.823   2.753   2.519  1.00 33.41           N  
ATOM   1438  H   LYS A  95     -26.357   3.118   1.700  1.00 33.41           H  
ATOM   1439  CA  LYS A  95     -28.192   2.290   2.341  1.00 33.41           C  
ATOM   1440  HA  LYS A  95     -28.752   2.424   3.266  1.00 33.41           H  
ATOM   1441  C   LYS A  95     -28.183   0.789   2.085  1.00 33.41           C  
ATOM   1442  CB  LYS A  95     -28.847   3.071   1.192  1.00 33.41           C  
ATOM   1443  HB2 LYS A  95     -28.343   2.819   0.259  1.00 33.41           H  
ATOM   1444  HB3 LYS A  95     -28.734   4.139   1.380  1.00 33.41           H  
ATOM   1445  O   LYS A  95     -27.198   0.335   1.461  1.00 33.41           O  
ATOM   1446  CG  LYS A  95     -30.339   2.737   1.076  1.00 33.41           C  
ATOM   1447  HG2 LYS A  95     -30.833   2.971   2.019  1.00 33.41           H  
ATOM   1448  HG3 LYS A  95     -30.463   1.674   0.867  1.00 33.41           H  
ATOM   1449  CD  LYS A  95     -31.007   3.517  -0.057  1.00 33.41           C  
ATOM   1450  HD2 LYS A  95     -30.523   3.257  -0.998  1.00 33.41           H  
ATOM   1451  HD3 LYS A  95     -30.908   4.587   0.125  1.00 33.41           H  
ATOM   1452  CE  LYS A  95     -32.485   3.118  -0.098  1.00 33.41           C  
ATOM   1453  HE2 LYS A  95     -32.951   3.399   0.846  1.00 33.41           H  
ATOM   1454  HE3 LYS A  95     -32.538   2.032  -0.173  1.00 33.41           H  
ATOM   1455  NZ  LYS A  95     -33.200   3.738  -1.240  1.00 33.41           N  
ATOM   1456  HZ1 LYS A  95     -32.778   3.441  -2.109  1.00 33.41           H  
ATOM   1457  HZ2 LYS A  95     -33.172   4.746  -1.183  1.00 33.41           H  
ATOM   1458  HZ3 LYS A  95     -34.163   3.435  -1.247  1.00 33.41           H  
ATOM   1459  OXT LYS A  95     -29.200   0.186   2.473  1.00 33.41           O  
TER    1460      LYS A  95                                                       
ATOM   1460  N   MET B   1      31.908 -90.645  37.365  1.00 22.33           N  
ATOM   1461  H   MET B   1      32.677 -91.035  37.891  1.00 22.33           H  
ATOM   1462  H2  MET B   1      32.167 -89.735  37.012  1.00 22.33           H  
ATOM   1463  H3  MET B   1      31.724 -91.249  36.576  1.00 22.33           H  
ATOM   1464  CA  MET B   1      30.697 -90.545  38.215  1.00 22.33           C  
ATOM   1465  HA  MET B   1      29.883 -90.118  37.629  1.00 22.33           H  
ATOM   1466  C   MET B   1      30.854 -89.626  39.432  1.00 22.33           C  
ATOM   1467  CB  MET B   1      30.241 -91.935  38.703  1.00 22.33           C  
ATOM   1468  HB2 MET B   1      29.598 -91.844  39.578  1.00 22.33           H  
ATOM   1469  HB3 MET B   1      31.110 -92.522  38.998  1.00 22.33           H  
ATOM   1470  O   MET B   1      29.892 -89.536  40.182  1.00 22.33           O  
ATOM   1471  CG  MET B   1      29.430 -92.710  37.666  1.00 22.33           C  
ATOM   1472  HG2 MET B   1      30.045 -92.920  36.791  1.00 22.33           H  
ATOM   1473  HG3 MET B   1      28.572 -92.110  37.363  1.00 22.33           H  
ATOM   1474  SD  MET B   1      28.831 -94.269  38.359  1.00 22.33           S  
ATOM   1475  CE  MET B   1      27.729 -94.826  37.032  1.00 22.33           C  
ATOM   1476  HE1 MET B   1      27.282 -95.780  37.310  1.00 22.33           H  
ATOM   1477  HE2 MET B   1      28.296 -94.955  36.110  1.00 22.33           H  
ATOM   1478  HE3 MET B   1      26.938 -94.093  36.873  1.00 22.33           H  
ATOM   1479  N   GLY B   2      32.002 -88.979  39.687  1.00 27.89           N  
ATOM   1480  H   GLY B   2      32.782 -88.979  39.045  1.00 27.89           H  
ATOM   1481  CA  GLY B   2      32.183 -88.175  40.907  1.00 27.89           C  
ATOM   1482  HA2 GLY B   2      33.159 -87.691  40.889  1.00 27.89           H  
ATOM   1483  HA3 GLY B   2      32.142 -88.818  41.786  1.00 27.89           H  
ATOM   1484  C   GLY B   2      31.122 -87.076  41.032  1.00 27.89           C  
ATOM   1485  O   GLY B   2      31.145 -86.120  40.268  1.00 27.89           O  
ATOM   1486  N   LYS B   3      30.161 -87.283  41.937  1.00 20.73           N  
ATOM   1487  H   LYS B   3      30.249 -88.120  42.495  1.00 20.73           H  
ATOM   1488  CA  LYS B   3      29.038 -86.383  42.263  1.00 20.73           C  
ATOM   1489  HA  LYS B   3      28.666 -85.909  41.355  1.00 20.73           H  
ATOM   1490  C   LYS B   3      29.564 -85.274  43.209  1.00 20.73           C  
ATOM   1491  CB  LYS B   3      27.924 -87.232  42.916  1.00 20.73           C  
ATOM   1492  HB2 LYS B   3      28.122 -87.296  43.986  1.00 20.73           H  
ATOM   1493  HB3 LYS B   3      26.982 -86.701  42.771  1.00 20.73           H  
ATOM   1494  O   LYS B   3      30.749 -85.261  43.498  1.00 20.73           O  
ATOM   1495  CG  LYS B   3      27.689 -88.662  42.393  1.00 20.73           C  
ATOM   1496  HG2 LYS B   3      28.567 -89.277  42.593  1.00 20.73           H  
ATOM   1497  HG3 LYS B   3      27.500 -88.634  41.320  1.00 20.73           H  
ATOM   1498  CD  LYS B   3      26.481 -89.284  43.113  1.00 20.73           C  
ATOM   1499  HD2 LYS B   3      25.586 -88.717  42.855  1.00 20.73           H  
ATOM   1500  HD3 LYS B   3      26.639 -89.217  44.190  1.00 20.73           H  
ATOM   1501  CE  LYS B   3      26.294 -90.755  42.723  1.00 20.73           C  
ATOM   1502  HE2 LYS B   3      26.144 -90.809  41.645  1.00 20.73           H  
ATOM   1503  HE3 LYS B   3      27.208 -91.297  42.962  1.00 20.73           H  
ATOM   1504  NZ  LYS B   3      25.138 -91.363  43.433  1.00 20.73           N  
ATOM   1505  HZ1 LYS B   3      25.021 -92.330  43.165  1.00 20.73           H  
ATOM   1506  HZ2 LYS B   3      25.273 -91.328  44.433  1.00 20.73           H  
ATOM   1507  HZ3 LYS B   3      24.285 -90.870  43.212  1.00 20.73           H  
ATOM   1508  N   SER B   4      28.825 -84.381  43.869  1.00 21.45           N  
ATOM   1509  H   SER B   4      29.425 -83.868  44.500  1.00 21.45           H  
ATOM   1510  CA  SER B   4      27.552 -83.700  43.592  1.00 21.45           C  
ATOM   1511  HA  SER B   4      27.478 -83.477  42.528  1.00 21.45           H  
ATOM   1512  C   SER B   4      27.508 -82.367  44.360  1.00 21.45           C  
ATOM   1513  CB  SER B   4      26.302 -84.476  44.056  1.00 21.45           C  
ATOM   1514  HB2 SER B   4      25.685 -83.843  44.694  1.00 21.45           H  
ATOM   1515  HB3 SER B   4      26.591 -85.360  44.624  1.00 21.45           H  
ATOM   1516  O   SER B   4      27.239 -81.339  43.758  1.00 21.45           O  
ATOM   1517  OG  SER B   4      25.475 -84.835  42.972  1.00 21.45           O  
ATOM   1518  HG  SER B   4      25.088 -84.040  42.599  1.00 21.45           H  
ATOM   1519  N   LEU B   5      27.615 -82.405  45.698  1.00 21.13           N  
ATOM   1520  H   LEU B   5      27.996 -83.232  46.136  1.00 21.13           H  
ATOM   1521  CA  LEU B   5      26.810 -81.516  46.559  1.00 21.13           C  
ATOM   1522  HA  LEU B   5      25.915 -81.258  45.991  1.00 21.13           H  
ATOM   1523  C   LEU B   5      27.450 -80.154  46.891  1.00 21.13           C  
ATOM   1524  CB  LEU B   5      26.355 -82.284  47.818  1.00 21.13           C  
ATOM   1525  HB2 LEU B   5      27.195 -82.871  48.190  1.00 21.13           H  
ATOM   1526  HB3 LEU B   5      26.095 -81.569  48.598  1.00 21.13           H  
ATOM   1527  O   LEU B   5      28.663 -80.047  47.026  1.00 21.13           O  
ATOM   1528  CG  LEU B   5      25.137 -83.201  47.588  1.00 21.13           C  
ATOM   1529  HG  LEU B   5      25.305 -83.815  46.703  1.00 21.13           H  
ATOM   1530  CD1 LEU B   5      24.952 -84.160  48.760  1.00 21.13           C  
ATOM   1531 HD11 LEU B   5      25.847 -84.768  48.888  1.00 21.13           H  
ATOM   1532 HD12 LEU B   5      24.102 -84.816  48.573  1.00 21.13           H  
ATOM   1533 HD13 LEU B   5      24.772 -83.596  49.675  1.00 21.13           H  
ATOM   1534  CD2 LEU B   5      23.842 -82.403  47.410  1.00 21.13           C  
ATOM   1535 HD21 LEU B   5      23.891 -81.772  46.522  1.00 21.13           H  
ATOM   1536 HD22 LEU B   5      23.002 -83.088  47.291  1.00 21.13           H  
ATOM   1537 HD23 LEU B   5      23.662 -81.779  48.285  1.00 21.13           H  
ATOM   1538  N   SER B   6      26.590 -79.132  47.028  1.00 24.18           N  
ATOM   1539  H   SER B   6      25.609 -79.370  47.006  1.00 24.18           H  
ATOM   1540  CA  SER B   6      26.840 -77.751  46.579  1.00 24.18           C  
ATOM   1541  HA  SER B   6      27.820 -77.698  46.105  1.00 24.18           H  
ATOM   1542  C   SER B   6      26.781 -76.607  47.615  1.00 24.18           C  
ATOM   1543  CB  SER B   6      25.773 -77.444  45.514  1.00 24.18           C  
ATOM   1544  HB2 SER B   6      25.991 -78.023  44.617  1.00 24.18           H  
ATOM   1545  HB3 SER B   6      25.800 -76.384  45.259  1.00 24.18           H  
ATOM   1546  O   SER B   6      27.573 -75.680  47.518  1.00 24.18           O  
ATOM   1547  OG  SER B   6      24.479 -77.802  45.992  1.00 24.18           O  
ATOM   1548  HG  SER B   6      23.829 -77.455  45.376  1.00 24.18           H  
ATOM   1549  N   HIS B   7      25.790 -76.572  48.517  1.00 23.21           N  
ATOM   1550  H   HIS B   7      25.269 -77.432  48.609  1.00 23.21           H  
ATOM   1551  CA  HIS B   7      24.961 -75.348  48.642  1.00 23.21           C  
ATOM   1552  HA  HIS B   7      25.124 -74.737  47.754  1.00 23.21           H  
ATOM   1553  C   HIS B   7      25.182 -74.388  49.840  1.00 23.21           C  
ATOM   1554  CB  HIS B   7      23.487 -75.813  48.623  1.00 23.21           C  
ATOM   1555  HB2 HIS B   7      23.337 -76.535  47.820  1.00 23.21           H  
ATOM   1556  HB3 HIS B   7      23.267 -76.321  49.561  1.00 23.21           H  
ATOM   1557  O   HIS B   7      24.416 -73.443  49.985  1.00 23.21           O  
ATOM   1558  CG  HIS B   7      22.469 -74.716  48.418  1.00 23.21           C  
ATOM   1559  CD2 HIS B   7      22.235 -74.022  47.263  1.00 23.21           C  
ATOM   1560  HD2 HIS B   7      22.730 -74.177  46.315  1.00 23.21           H  
ATOM   1561  ND1 HIS B   7      21.664 -74.163  49.390  1.00 23.21           N  
ATOM   1562  HD1 HIS B   7      21.739 -74.332  50.383  1.00 23.21           H  
ATOM   1563  CE1 HIS B   7      20.975 -73.154  48.833  1.00 23.21           C  
ATOM   1564  HE1 HIS B   7      20.306 -72.490  49.360  1.00 23.21           H  
ATOM   1565  NE2 HIS B   7      21.270 -73.050  47.530  1.00 23.21           N  
ATOM   1566  N   LEU B   8      26.084 -74.644  50.787  1.00 19.69           N  
ATOM   1567  H   LEU B   8      26.792 -75.343  50.611  1.00 19.69           H  
ATOM   1568  CA  LEU B   8      25.918 -74.091  52.153  1.00 19.69           C  
ATOM   1569  HA  LEU B   8      24.914 -74.380  52.466  1.00 19.69           H  
ATOM   1570  C   LEU B   8      25.928 -72.522  52.259  1.00 19.69           C  
ATOM   1571  CB  LEU B   8      26.922 -74.806  53.081  1.00 19.69           C  
ATOM   1572  HB2 LEU B   8      27.381 -75.654  52.573  1.00 19.69           H  
ATOM   1573  HB3 LEU B   8      27.735 -74.119  53.317  1.00 19.69           H  
ATOM   1574  O   LEU B   8      26.407 -71.864  51.343  1.00 19.69           O  
ATOM   1575  CG  LEU B   8      26.245 -75.324  54.366  1.00 19.69           C  
ATOM   1576  HG  LEU B   8      25.457 -74.637  54.674  1.00 19.69           H  
ATOM   1577  CD1 LEU B   8      25.592 -76.686  54.136  1.00 19.69           C  
ATOM   1578 HD11 LEU B   8      24.859 -76.615  53.333  1.00 19.69           H  
ATOM   1579 HD12 LEU B   8      26.349 -77.424  53.868  1.00 19.69           H  
ATOM   1580 HD13 LEU B   8      25.086 -77.007  55.046  1.00 19.69           H  
ATOM   1581  CD2 LEU B   8      27.247 -75.456  55.511  1.00 19.69           C  
ATOM   1582 HD21 LEU B   8      28.017 -76.181  55.247  1.00 19.69           H  
ATOM   1583 HD22 LEU B   8      27.728 -74.501  55.723  1.00 19.69           H  
ATOM   1584 HD23 LEU B   8      26.733 -75.792  56.412  1.00 19.69           H  
ATOM   1585  N   PRO B   9      25.490 -71.901  53.387  1.00 22.04           N  
ATOM   1586  CA  PRO B   9      24.185 -71.272  53.651  1.00 22.04           C  
ATOM   1587  HA  PRO B   9      23.493 -71.479  52.835  1.00 22.04           H  
ATOM   1588  C   PRO B   9      24.244 -69.719  53.856  1.00 22.04           C  
ATOM   1589  CB  PRO B   9      23.742 -72.031  54.914  1.00 22.04           C  
ATOM   1590  HB2 PRO B   9      22.937 -71.552  55.472  1.00 22.04           H  
ATOM   1591  HB3 PRO B   9      23.424 -73.033  54.628  1.00 22.04           H  
ATOM   1592  O   PRO B   9      25.075 -69.037  53.277  1.00 22.04           O  
ATOM   1593  CG  PRO B   9      25.035 -72.129  55.727  1.00 22.04           C  
ATOM   1594  HG2 PRO B   9      25.091 -73.074  56.267  1.00 22.04           H  
ATOM   1595  HG3 PRO B   9      25.100 -71.296  56.428  1.00 22.04           H  
ATOM   1596  CD  PRO B   9      26.143 -71.998  54.678  1.00 22.04           C  
ATOM   1597  HD2 PRO B   9      26.857 -72.820  54.743  1.00 22.04           H  
ATOM   1598  HD3 PRO B   9      26.692 -71.073  54.855  1.00 22.04           H  
ATOM   1599  N   LEU B  10      23.355 -69.160  54.702  1.00 21.18           N  
ATOM   1600  H   LEU B  10      22.936 -69.820  55.342  1.00 21.18           H  
ATOM   1601  CA  LEU B  10      22.451 -68.020  54.421  1.00 21.18           C  
ATOM   1602  HA  LEU B  10      22.371 -67.890  53.342  1.00 21.18           H  
ATOM   1603  C   LEU B  10      22.758 -66.629  55.043  1.00 21.18           C  
ATOM   1604  CB  LEU B  10      21.088 -68.487  55.004  1.00 21.18           C  
ATOM   1605  HB2 LEU B  10      21.139 -68.351  56.084  1.00 21.18           H  
ATOM   1606  HB3 LEU B  10      20.965 -69.556  54.835  1.00 21.18           H  
ATOM   1607  O   LEU B  10      22.068 -65.674  54.707  1.00 21.18           O  
ATOM   1608  CG  LEU B  10      19.803 -67.800  54.491  1.00 21.18           C  
ATOM   1609  HG  LEU B  10      19.946 -66.729  54.342  1.00 21.18           H  
ATOM   1610  CD1 LEU B  10      19.364 -68.424  53.167  1.00 21.18           C  
ATOM   1611 HD11 LEU B  10      20.153 -68.294  52.426  1.00 21.18           H  
ATOM   1612 HD12 LEU B  10      19.152 -69.486  53.292  1.00 21.18           H  
ATOM   1613 HD13 LEU B  10      18.469 -67.918  52.804  1.00 21.18           H  
ATOM   1614  CD2 LEU B  10      18.680 -67.978  55.515  1.00 21.18           C  
ATOM   1615 HD21 LEU B  10      18.495 -69.037  55.697  1.00 21.18           H  
ATOM   1616 HD22 LEU B  10      18.958 -67.490  56.449  1.00 21.18           H  
ATOM   1617 HD23 LEU B  10      17.769 -67.510  55.143  1.00 21.18           H  
ATOM   1618  N   HIS B  11      23.602 -66.517  56.073  1.00 21.22           N  
ATOM   1619  H   HIS B  11      24.248 -67.275  56.243  1.00 21.22           H  
ATOM   1620  CA  HIS B  11      23.317 -65.554  57.165  1.00 21.22           C  
ATOM   1621  HA  HIS B  11      22.302 -65.783  57.490  1.00 21.22           H  
ATOM   1622  C   HIS B  11      23.247 -64.046  56.787  1.00 21.22           C  
ATOM   1623  CB  HIS B  11      24.214 -65.834  58.379  1.00 21.22           C  
ATOM   1624  HB2 HIS B  11      24.258 -64.943  59.005  1.00 21.22           H  
ATOM   1625  HB3 HIS B  11      25.230 -66.049  58.048  1.00 21.22           H  
ATOM   1626  O   HIS B  11      23.899 -63.586  55.859  1.00 21.22           O  
ATOM   1627  CG  HIS B  11      23.698 -66.972  59.229  1.00 21.22           C  
ATOM   1628  CD2 HIS B  11      23.728 -68.307  58.927  1.00 21.22           C  
ATOM   1629  HD2 HIS B  11      24.149 -68.747  58.035  1.00 21.22           H  
ATOM   1630  ND1 HIS B  11      23.082 -66.852  60.456  1.00 21.22           N  
ATOM   1631  HD1 HIS B  11      22.952 -65.999  60.980  1.00 21.22           H  
ATOM   1632  CE1 HIS B  11      22.754 -68.084  60.882  1.00 21.22           C  
ATOM   1633  HE1 HIS B  11      22.276 -68.311  61.823  1.00 21.22           H  
ATOM   1634  NE2 HIS B  11      23.121 -69.003  59.976  1.00 21.22           N  
ATOM   1635  N   SER B  12      22.429 -63.290  57.550  1.00 20.36           N  
ATOM   1636  H   SER B  12      22.110 -63.731  58.401  1.00 20.36           H  
ATOM   1637  CA  SER B  12      21.521 -62.237  57.036  1.00 20.36           C  
ATOM   1638  HA  SER B  12      21.519 -62.277  55.946  1.00 20.36           H  
ATOM   1639  C   SER B  12      21.741 -60.762  57.441  1.00 20.36           C  
ATOM   1640  CB  SER B  12      20.115 -62.616  57.542  1.00 20.36           C  
ATOM   1641  HB2 SER B  12      19.867 -63.617  57.189  1.00 20.36           H  
ATOM   1642  HB3 SER B  12      20.124 -62.630  58.632  1.00 20.36           H  
ATOM   1643  O   SER B  12      21.183 -59.894  56.775  1.00 20.36           O  
ATOM   1644  OG  SER B  12      19.100 -61.729  57.122  1.00 20.36           O  
ATOM   1645  HG  SER B  12      19.517 -60.934  56.782  1.00 20.36           H  
ATOM   1646  N   SER B  13      22.338 -60.450  58.593  1.00 23.60           N  
ATOM   1647  H   SER B  13      22.819 -61.173  59.109  1.00 23.60           H  
ATOM   1648  CA  SER B  13      22.054 -59.187  59.328  1.00 23.60           C  
ATOM   1649  HA  SER B  13      20.974 -59.071  59.417  1.00 23.60           H  
ATOM   1650  C   SER B  13      22.638 -57.907  58.674  1.00 23.60           C  
ATOM   1651  CB  SER B  13      22.677 -59.302  60.730  1.00 23.60           C  
ATOM   1652  HB2 SER B  13      23.744 -59.093  60.649  1.00 23.60           H  
ATOM   1653  HB3 SER B  13      22.236 -58.556  61.391  1.00 23.60           H  
ATOM   1654  O   SER B  13      23.658 -58.024  58.011  1.00 23.60           O  
ATOM   1655  OG  SER B  13      22.532 -60.598  61.297  1.00 23.60           O  
ATOM   1656  HG  SER B  13      23.002 -60.596  62.134  1.00 23.60           H  
ATOM   1657  N   LYS B  14      22.231 -56.643  58.935  1.00 21.30           N  
ATOM   1658  H   LYS B  14      22.934 -55.997  58.606  1.00 21.30           H  
ATOM   1659  CA  LYS B  14      20.907 -55.987  59.082  1.00 21.30           C  
ATOM   1660  HA  LYS B  14      20.286 -56.334  58.257  1.00 21.30           H  
ATOM   1661  C   LYS B  14      21.009 -54.440  58.893  1.00 21.30           C  
ATOM   1662  CB  LYS B  14      20.203 -56.338  60.408  1.00 21.30           C  
ATOM   1663  HB2 LYS B  14      20.565 -55.711  61.223  1.00 21.30           H  
ATOM   1664  HB3 LYS B  14      20.441 -57.367  60.677  1.00 21.30           H  
ATOM   1665  O   LYS B  14      20.664 -53.960  57.826  1.00 21.30           O  
ATOM   1666  CG  LYS B  14      18.675 -56.251  60.303  1.00 21.30           C  
ATOM   1667  HG2 LYS B  14      18.379 -55.269  59.933  1.00 21.30           H  
ATOM   1668  HG3 LYS B  14      18.326 -57.016  59.610  1.00 21.30           H  
ATOM   1669  CD  LYS B  14      18.058 -56.476  61.687  1.00 21.30           C  
ATOM   1670  HD2 LYS B  14      18.124 -55.547  62.254  1.00 21.30           H  
ATOM   1671  HD3 LYS B  14      18.634 -57.238  62.212  1.00 21.30           H  
ATOM   1672  CE  LYS B  14      16.605 -56.938  61.593  1.00 21.30           C  
ATOM   1673  HE2 LYS B  14      16.550 -57.798  60.927  1.00 21.30           H  
ATOM   1674  HE3 LYS B  14      16.014 -56.131  61.158  1.00 21.30           H  
ATOM   1675  NZ  LYS B  14      16.101 -57.289  62.941  1.00 21.30           N  
ATOM   1676  HZ1 LYS B  14      16.154 -56.473  63.534  1.00 21.30           H  
ATOM   1677  HZ2 LYS B  14      16.670 -58.012  63.358  1.00 21.30           H  
ATOM   1678  HZ3 LYS B  14      15.137 -57.589  62.897  1.00 21.30           H  
ATOM   1679  N   GLU B  15      21.409 -53.693  59.931  1.00 28.06           N  
ATOM   1680  H   GLU B  15      21.781 -54.185  60.730  1.00 28.06           H  
ATOM   1681  CA  GLU B  15      21.176 -52.234  60.163  1.00 28.06           C  
ATOM   1682  HA  GLU B  15      20.175 -51.942  59.845  1.00 28.06           H  
ATOM   1683  C   GLU B  15      22.185 -51.298  59.450  1.00 28.06           C  
ATOM   1684  CB  GLU B  15      21.307 -52.027  61.689  1.00 28.06           C  
ATOM   1685  HB2 GLU B  15      22.201 -52.546  62.034  1.00 28.06           H  
ATOM   1686  HB3 GLU B  15      21.447 -50.971  61.920  1.00 28.06           H  
ATOM   1687  O   GLU B  15      23.203 -51.780  58.966  1.00 28.06           O  
ATOM   1688  CG  GLU B  15      20.098 -52.527  62.490  1.00 28.06           C  
ATOM   1689  HG2 GLU B  15      19.854 -53.543  62.178  1.00 28.06           H  
ATOM   1690  HG3 GLU B  15      19.231 -51.904  62.270  1.00 28.06           H  
ATOM   1691  CD  GLU B  15      20.393 -52.532  63.998  1.00 28.06           C  
ATOM   1692  OE1 GLU B  15      19.949 -51.614  64.719  1.00 28.06           O  
ATOM   1693  OE2 GLU B  15      21.026 -53.525  64.433  1.00 28.06           O  
ATOM   1694  N   ASP B  16      22.118 -49.953  59.421  1.00 24.95           N  
ATOM   1695  H   ASP B  16      22.988 -49.594  59.055  1.00 24.95           H  
ATOM   1696  CA  ASP B  16      21.019 -48.958  59.311  1.00 24.95           C  
ATOM   1697  HA  ASP B  16      20.272 -49.316  58.601  1.00 24.95           H  
ATOM   1698  C   ASP B  16      21.599 -47.635  58.739  1.00 24.95           C  
ATOM   1699  CB  ASP B  16      20.334 -48.587  60.658  1.00 24.95           C  
ATOM   1700  HB2 ASP B  16      20.934 -48.946  61.494  1.00 24.95           H  
ATOM   1701  HB3 ASP B  16      20.303 -47.503  60.767  1.00 24.95           H  
ATOM   1702  O   ASP B  16      21.148 -47.139  57.714  1.00 24.95           O  
ATOM   1703  CG  ASP B  16      18.877 -49.047  60.809  1.00 24.95           C  
ATOM   1704  OD1 ASP B  16      18.185 -49.208  59.780  1.00 24.95           O  
ATOM   1705  OD2 ASP B  16      18.451 -49.203  61.970  1.00 24.95           O  
ATOM   1706  N   ALA B  17      22.560 -47.019  59.447  1.00 25.53           N  
ATOM   1707  H   ALA B  17      22.969 -47.562  60.193  1.00 25.53           H  
ATOM   1708  CA  ALA B  17      22.510 -45.565  59.682  1.00 25.53           C  
ATOM   1709  HA  ALA B  17      21.452 -45.310  59.744  1.00 25.53           H  
ATOM   1710  C   ALA B  17      23.094 -44.601  58.610  1.00 25.53           C  
ATOM   1711  CB  ALA B  17      23.100 -45.301  61.076  1.00 25.53           C  
ATOM   1712  HB1 ALA B  17      22.946 -44.262  61.368  1.00 25.53           H  
ATOM   1713  HB2 ALA B  17      24.169 -45.516  61.065  1.00 25.53           H  
ATOM   1714  HB3 ALA B  17      22.611 -45.940  61.812  1.00 25.53           H  
ATOM   1715  O   ALA B  17      23.801 -44.983  57.685  1.00 25.53           O  
ATOM   1716  N   TYR B  18      22.813 -43.310  58.862  1.00 25.04           N  
ATOM   1717  H   TYR B  18      22.355 -43.183  59.753  1.00 25.04           H  
ATOM   1718  CA  TYR B  18      22.551 -42.175  57.961  1.00 25.04           C  
ATOM   1719  HA  TYR B  18      21.707 -42.462  57.334  1.00 25.04           H  
ATOM   1720  C   TYR B  18      23.624 -41.670  56.965  1.00 25.04           C  
ATOM   1721  CB  TYR B  18      22.077 -40.994  58.839  1.00 25.04           C  
ATOM   1722  HB2 TYR B  18      22.884 -40.681  59.501  1.00 25.04           H  
ATOM   1723  HB3 TYR B  18      21.836 -40.167  58.172  1.00 25.04           H  
ATOM   1724  O   TYR B  18      23.688 -42.106  55.824  1.00 25.04           O  
ATOM   1725  CG  TYR B  18      20.849 -41.197  59.678  1.00 25.04           C  
ATOM   1726  CD1 TYR B  18      19.611 -40.788  59.155  1.00 25.04           C  
ATOM   1727  HD1 TYR B  18      19.550 -40.374  58.160  1.00 25.04           H  
ATOM   1728  CD2 TYR B  18      20.945 -41.708  60.987  1.00 25.04           C  
ATOM   1729  HD2 TYR B  18      21.905 -41.977  61.402  1.00 25.04           H  
ATOM   1730  CE1 TYR B  18      18.451 -40.907  59.935  1.00 25.04           C  
ATOM   1731  HE1 TYR B  18      17.491 -40.600  59.545  1.00 25.04           H  
ATOM   1732  CE2 TYR B  18      19.779 -41.851  61.761  1.00 25.04           C  
ATOM   1733  HE2 TYR B  18      19.837 -42.261  62.758  1.00 25.04           H  
ATOM   1734  OH  TYR B  18      17.404 -41.579  61.975  1.00 25.04           O  
ATOM   1735  HH  TYR B  18      17.579 -42.027  62.806  1.00 25.04           H  
ATOM   1736  CZ  TYR B  18      18.533 -41.448  61.232  1.00 25.04           C  
ATOM   1737  N   ASP B  19      24.262 -40.542  57.301  1.00 29.40           N  
ATOM   1738  H   ASP B  19      24.318 -40.364  58.294  1.00 29.40           H  
ATOM   1739  CA  ASP B  19      23.924 -39.319  56.539  1.00 29.40           C  
ATOM   1740  HA  ASP B  19      22.983 -39.451  56.005  1.00 29.40           H  
ATOM   1741  C   ASP B  19      24.986 -38.930  55.521  1.00 29.40           C  
ATOM   1742  CB  ASP B  19      23.761 -38.164  57.552  1.00 29.40           C  
ATOM   1743  HB2 ASP B  19      23.193 -38.496  58.421  1.00 29.40           H  
ATOM   1744  HB3 ASP B  19      24.745 -37.876  57.924  1.00 29.40           H  
ATOM   1745  O   ASP B  19      24.705 -38.344  54.485  1.00 29.40           O  
ATOM   1746  CG  ASP B  19      23.046 -36.939  56.978  1.00 29.40           C  
ATOM   1747  OD1 ASP B  19      23.658 -35.850  57.027  1.00 29.40           O  
ATOM   1748  OD2 ASP B  19      21.862 -37.101  56.606  1.00 29.40           O  
ATOM   1749  N   GLY B  20      26.235 -39.195  55.892  1.00 23.16           N  
ATOM   1750  H   GLY B  20      26.311 -39.847  56.659  1.00 23.16           H  
ATOM   1751  CA  GLY B  20      27.181 -38.094  55.887  1.00 23.16           C  
ATOM   1752  HA2 GLY B  20      26.774 -37.292  56.503  1.00 23.16           H  
ATOM   1753  HA3 GLY B  20      28.112 -38.427  56.347  1.00 23.16           H  
ATOM   1754  C   GLY B  20      27.484 -37.493  54.521  1.00 23.16           C  
ATOM   1755  O   GLY B  20      27.036 -36.402  54.185  1.00 23.16           O  
ATOM   1756  N   VAL B  21      28.494 -38.065  53.873  1.00 27.87           N  
ATOM   1757  H   VAL B  21      28.743 -39.008  54.136  1.00 27.87           H  
ATOM   1758  CA  VAL B  21      29.537 -37.197  53.326  1.00 27.87           C  
ATOM   1759  HA  VAL B  21      29.293 -36.183  53.642  1.00 27.87           H  
ATOM   1760  C   VAL B  21      29.529 -37.072  51.799  1.00 27.87           C  
ATOM   1761  CB  VAL B  21      30.934 -37.488  53.956  1.00 27.87           C  
ATOM   1762  HB  VAL B  21      31.595 -37.971  53.237  1.00 27.87           H  
ATOM   1763  O   VAL B  21      28.526 -37.179  51.103  1.00 27.87           O  
ATOM   1764  CG1 VAL B  21      31.555 -36.158  54.405  1.00 27.87           C  
ATOM   1765 HG11 VAL B  21      32.620 -36.286  54.599  1.00 27.87           H  
ATOM   1766 HG12 VAL B  21      31.069 -35.816  55.319  1.00 27.87           H  
ATOM   1767 HG13 VAL B  21      31.396 -35.381  53.657  1.00 27.87           H  
ATOM   1768  CG2 VAL B  21      30.956 -38.402  55.184  1.00 27.87           C  
ATOM   1769 HG21 VAL B  21      31.979 -38.502  55.547  1.00 27.87           H  
ATOM   1770 HG22 VAL B  21      30.593 -39.394  54.917  1.00 27.87           H  
ATOM   1771 HG23 VAL B  21      30.340 -37.984  55.980  1.00 27.87           H  
ATOM   1772  N   THR B  22      30.717 -36.773  51.302  1.00 26.07           N  
ATOM   1773  H   THR B  22      31.501 -36.967  51.907  1.00 26.07           H  
ATOM   1774  CA  THR B  22      31.110 -35.924  50.197  1.00 26.07           C  
ATOM   1775  HA  THR B  22      30.579 -34.974  50.253  1.00 26.07           H  
ATOM   1776  C   THR B  22      30.860 -36.522  48.824  1.00 26.07           C  
ATOM   1777  CB  THR B  22      32.628 -35.682  50.358  1.00 26.07           C  
ATOM   1778  HB  THR B  22      33.001 -35.116  49.504  1.00 26.07           H  
ATOM   1779  O   THR B  22      31.819 -36.664  48.068  1.00 26.07           O  
ATOM   1780  CG2 THR B  22      33.022 -34.919  51.616  1.00 26.07           C  
ATOM   1781 HG21 THR B  22      32.242 -34.208  51.888  1.00 26.07           H  
ATOM   1782 HG22 THR B  22      33.231 -35.612  52.431  1.00 26.07           H  
ATOM   1783 HG23 THR B  22      33.938 -34.365  51.412  1.00 26.07           H  
ATOM   1784  OG1 THR B  22      33.280 -36.937  50.434  1.00 26.07           O  
ATOM   1785  HG1 THR B  22      33.306 -37.260  49.530  1.00 26.07           H  
ATOM   1786  N   SER B  23      29.638 -36.911  48.456  1.00 26.27           N  
ATOM   1787  H   SER B  23      28.867 -36.846  49.105  1.00 26.27           H  
ATOM   1788  CA  SER B  23      29.434 -37.282  47.050  1.00 26.27           C  
ATOM   1789  HA  SER B  23      30.161 -38.058  46.814  1.00 26.27           H  
ATOM   1790  C   SER B  23      29.738 -36.066  46.165  1.00 26.27           C  
ATOM   1791  CB  SER B  23      28.058 -37.877  46.772  1.00 26.27           C  
ATOM   1792  HB2 SER B  23      27.307 -37.088  46.733  1.00 26.27           H  
ATOM   1793  HB3 SER B  23      27.798 -38.579  47.565  1.00 26.27           H  
ATOM   1794  O   SER B  23      28.975 -35.105  46.111  1.00 26.27           O  
ATOM   1795  OG  SER B  23      28.111 -38.572  45.536  1.00 26.27           O  
ATOM   1796  HG  SER B  23      28.781 -39.257  45.607  1.00 26.27           H  
ATOM   1797  N   GLU B  24      30.931 -36.094  45.569  1.00 27.35           N  
ATOM   1798  H   GLU B  24      31.547 -36.849  45.836  1.00 27.35           H  
ATOM   1799  CA  GLU B  24      31.536 -35.022  44.795  1.00 27.35           C  
ATOM   1800  HA  GLU B  24      31.489 -34.102  45.378  1.00 27.35           H  
ATOM   1801  C   GLU B  24      30.805 -34.760  43.473  1.00 27.35           C  
ATOM   1802  CB  GLU B  24      33.018 -35.356  44.508  1.00 27.35           C  
ATOM   1803  HB2 GLU B  24      33.117 -36.428  44.333  1.00 27.35           H  
ATOM   1804  HB3 GLU B  24      33.333 -34.855  43.593  1.00 27.35           H  
ATOM   1805  O   GLU B  24      30.004 -35.551  42.968  1.00 27.35           O  
ATOM   1806  CG  GLU B  24      33.995 -34.916  45.603  1.00 27.35           C  
ATOM   1807  HG2 GLU B  24      33.812 -35.493  46.510  1.00 27.35           H  
ATOM   1808  HG3 GLU B  24      33.823 -33.862  45.826  1.00 27.35           H  
ATOM   1809  CD  GLU B  24      35.441 -35.125  45.127  1.00 27.35           C  
ATOM   1810  OE1 GLU B  24      36.174 -34.115  45.027  1.00 27.35           O  
ATOM   1811  OE2 GLU B  24      35.782 -36.290  44.824  1.00 27.35           O  
ATOM   1812  N   ASN B  25      31.206 -33.633  42.890  1.00 30.39           N  
ATOM   1813  H   ASN B  25      31.890 -33.121  43.429  1.00 30.39           H  
ATOM   1814  CA  ASN B  25      30.727 -32.913  41.712  1.00 30.39           C  
ATOM   1815  HA  ASN B  25      29.705 -32.587  41.902  1.00 30.39           H  
ATOM   1816  C   ASN B  25      30.723 -33.667  40.364  1.00 30.39           C  
ATOM   1817  CB  ASN B  25      31.641 -31.671  41.583  1.00 30.39           C  
ATOM   1818  HB2 ASN B  25      31.333 -31.079  40.721  1.00 30.39           H  
ATOM   1819  HB3 ASN B  25      32.666 -32.000  41.412  1.00 30.39           H  
ATOM   1820  O   ASN B  25      30.769 -33.013  39.327  1.00 30.39           O  
ATOM   1821  CG  ASN B  25      31.615 -30.728  42.765  1.00 30.39           C  
ATOM   1822  ND2 ASN B  25      32.606 -29.879  42.883  1.00 30.39           N  
ATOM   1823 HD21 ASN B  25      32.582 -29.284  43.699  1.00 30.39           H  
ATOM   1824 HD22 ASN B  25      33.372 -29.887  42.225  1.00 30.39           H  
ATOM   1825  OD1 ASN B  25      30.723 -30.734  43.591  1.00 30.39           O  
ATOM   1826  N   MET B  26      30.739 -35.001  40.308  1.00 22.75           N  
ATOM   1827  H   MET B  26      30.671 -35.519  41.172  1.00 22.75           H  
ATOM   1828  CA  MET B  26      30.988 -35.682  39.026  1.00 22.75           C  
ATOM   1829  HA  MET B  26      31.945 -35.344  38.629  1.00 22.75           H  
ATOM   1830  C   MET B  26      29.933 -35.409  37.946  1.00 22.75           C  
ATOM   1831  CB  MET B  26      31.033 -37.203  39.187  1.00 22.75           C  
ATOM   1832  HB2 MET B  26      31.077 -37.647  38.193  1.00 22.75           H  
ATOM   1833  HB3 MET B  26      30.118 -37.549  39.669  1.00 22.75           H  
ATOM   1834  O   MET B  26      30.268 -35.131  36.798  1.00 22.75           O  
ATOM   1835  CG  MET B  26      32.217 -37.743  39.971  1.00 22.75           C  
ATOM   1836  HG2 MET B  26      33.141 -37.340  39.557  1.00 22.75           H  
ATOM   1837  HG3 MET B  26      32.133 -37.441  41.015  1.00 22.75           H  
ATOM   1838  SD  MET B  26      32.257 -39.551  39.860  1.00 22.75           S  
ATOM   1839  CE  MET B  26      33.659 -39.873  40.954  1.00 22.75           C  
ATOM   1840  HE1 MET B  26      34.551 -39.381  40.565  1.00 22.75           H  
ATOM   1841  HE2 MET B  26      33.838 -40.947  41.016  1.00 22.75           H  
ATOM   1842  HE3 MET B  26      33.446 -39.486  41.951  1.00 22.75           H  
ATOM   1843  N   ARG B  27      28.666 -35.706  38.256  1.00 27.69           N  
ATOM   1844  H   ARG B  27      28.440 -35.812  39.234  1.00 27.69           H  
ATOM   1845  CA  ARG B  27      27.663 -36.035  37.222  1.00 27.69           C  
ATOM   1846  HA  ARG B  27      28.095 -36.740  36.512  1.00 27.69           H  
ATOM   1847  C   ARG B  27      27.274 -34.788  36.430  1.00 27.69           C  
ATOM   1848  CB  ARG B  27      26.413 -36.630  37.887  1.00 27.69           C  
ATOM   1849  HB2 ARG B  27      25.640 -36.741  37.127  1.00 27.69           H  
ATOM   1850  HB3 ARG B  27      26.043 -35.931  38.637  1.00 27.69           H  
ATOM   1851  O   ARG B  27      27.377 -33.684  36.934  1.00 27.69           O  
ATOM   1852  CG  ARG B  27      26.641 -37.999  38.541  1.00 27.69           C  
ATOM   1853  HG2 ARG B  27      27.066 -38.684  37.807  1.00 27.69           H  
ATOM   1854  HG3 ARG B  27      27.324 -37.903  39.386  1.00 27.69           H  
ATOM   1855  CD  ARG B  27      25.289 -38.538  39.023  1.00 27.69           C  
ATOM   1856  HD2 ARG B  27      24.600 -38.560  38.179  1.00 27.69           H  
ATOM   1857  HD3 ARG B  27      24.897 -37.859  39.781  1.00 27.69           H  
ATOM   1858  NE  ARG B  27      25.402 -39.893  39.591  1.00 27.69           N  
ATOM   1859  HE  ARG B  27      26.335 -40.267  39.694  1.00 27.69           H  
ATOM   1860  NH1 ARG B  27      23.163 -40.216  39.996  1.00 27.69           N  
ATOM   1861 HH11 ARG B  27      22.418 -40.779  40.381  1.00 27.69           H  
ATOM   1862 HH12 ARG B  27      22.977 -39.278  39.671  1.00 27.69           H  
ATOM   1863  NH2 ARG B  27      24.623 -41.815  40.531  1.00 27.69           N  
ATOM   1864 HH21 ARG B  27      25.570 -42.155  40.620  1.00 27.69           H  
ATOM   1865 HH22 ARG B  27      23.861 -42.362  40.906  1.00 27.69           H  
ATOM   1866  CZ  ARG B  27      24.399 -40.633  40.033  1.00 27.69           C  
ATOM   1867  N   ASN B  28      26.591 -34.828  35.293  1.00 23.49           N  
ATOM   1868  H   ASN B  28      26.309 -33.875  35.108  1.00 23.49           H  
ATOM   1869  CA  ASN B  28      26.601 -35.634  34.060  1.00 23.49           C  
ATOM   1870  HA  ASN B  28      27.616 -35.741  33.677  1.00 23.49           H  
ATOM   1871  C   ASN B  28      25.780 -34.820  33.047  1.00 23.49           C  
ATOM   1872  CB  ASN B  28      25.915 -37.018  34.175  1.00 23.49           C  
ATOM   1873  HB2 ASN B  28      26.501 -37.659  34.834  1.00 23.49           H  
ATOM   1874  HB3 ASN B  28      24.913 -36.909  34.590  1.00 23.49           H  
ATOM   1875  O   ASN B  28      26.136 -34.711  31.884  1.00 23.49           O  
ATOM   1876  CG  ASN B  28      25.835 -37.709  32.807  1.00 23.49           C  
ATOM   1877  ND2 ASN B  28      24.672 -38.100  32.335  1.00 23.49           N  
ATOM   1878 HD21 ASN B  28      24.710 -38.519  31.417  1.00 23.49           H  
ATOM   1879 HD22 ASN B  28      23.809 -37.945  32.837  1.00 23.49           H  
ATOM   1880  OD1 ASN B  28      26.828 -37.913  32.141  1.00 23.49           O  
ATOM   1881  N   GLY B  29      24.623 -34.321  33.505  1.00 23.41           N  
ATOM   1882  H   GLY B  29      24.454 -34.364  34.499  1.00 23.41           H  
ATOM   1883  CA  GLY B  29      23.493 -33.969  32.658  1.00 23.41           C  
ATOM   1884  HA2 GLY B  29      23.091 -34.874  32.203  1.00 23.41           H  
ATOM   1885  HA3 GLY B  29      22.710 -33.531  33.278  1.00 23.41           H  
ATOM   1886  C   GLY B  29      23.821 -32.963  31.565  1.00 23.41           C  
ATOM   1887  O   GLY B  29      23.912 -31.771  31.833  1.00 23.41           O  
ATOM   1888  N   LEU B  30      23.852 -33.476  30.332  1.00 28.70           N  
ATOM   1889  H   LEU B  30      23.926 -34.481  30.276  1.00 28.70           H  
ATOM   1890  CA  LEU B  30      23.692 -32.785  29.051  1.00 28.70           C  
ATOM   1891  HA  LEU B  30      24.468 -32.026  28.944  1.00 28.70           H  
ATOM   1892  C   LEU B  30      22.332 -32.088  28.930  1.00 28.70           C  
ATOM   1893  CB  LEU B  30      23.795 -33.819  27.910  1.00 28.70           C  
ATOM   1894  HB2 LEU B  30      23.043 -34.586  28.092  1.00 28.70           H  
ATOM   1895  HB3 LEU B  30      23.545 -33.346  26.960  1.00 28.70           H  
ATOM   1896  O   LEU B  30      21.732 -32.100  27.857  1.00 28.70           O  
ATOM   1897  CG  LEU B  30      25.149 -34.490  27.699  1.00 28.70           C  
ATOM   1898  HG  LEU B  30      25.558 -34.829  28.651  1.00 28.70           H  
ATOM   1899  CD1 LEU B  30      24.936 -35.705  26.794  1.00 28.70           C  
ATOM   1900 HD11 LEU B  30      25.893 -36.195  26.616  1.00 28.70           H  
ATOM   1901 HD12 LEU B  30      24.265 -36.416  27.276  1.00 28.70           H  
ATOM   1902 HD13 LEU B  30      24.511 -35.393  25.841  1.00 28.70           H  
ATOM   1903  CD2 LEU B  30      26.132 -33.536  27.020  1.00 28.70           C  
ATOM   1904 HD21 LEU B  30      27.084 -34.043  26.861  1.00 28.70           H  
ATOM   1905 HD22 LEU B  30      25.739 -33.200  26.061  1.00 28.70           H  
ATOM   1906 HD23 LEU B  30      26.306 -32.669  27.658  1.00 28.70           H  
ATOM   1907  N   VAL B  31      21.824 -31.439  29.976  1.00 26.64           N  
ATOM   1908  H   VAL B  31      22.384 -31.380  30.815  1.00 26.64           H  
ATOM   1909  CA  VAL B  31      20.919 -30.330  29.697  1.00 26.64           C  
ATOM   1910  HA  VAL B  31      20.246 -30.608  28.886  1.00 26.64           H  
ATOM   1911  C   VAL B  31      21.795 -29.213  29.123  1.00 26.64           C  
ATOM   1912  CB  VAL B  31      19.977 -29.969  30.861  1.00 26.64           C  
ATOM   1913  HB  VAL B  31      19.408 -29.084  30.578  1.00 26.64           H  
ATOM   1914  O   VAL B  31      22.063 -28.196  29.753  1.00 26.64           O  
ATOM   1915  CG1 VAL B  31      18.979 -31.119  31.083  1.00 26.64           C  
ATOM   1916 HG11 VAL B  31      18.432 -31.311  30.160  1.00 26.64           H  
ATOM   1917 HG12 VAL B  31      19.502 -32.025  31.388  1.00 26.64           H  
ATOM   1918 HG13 VAL B  31      18.263 -30.837  31.855  1.00 26.64           H  
ATOM   1919  CG2 VAL B  31      20.678 -29.687  32.193  1.00 26.64           C  
ATOM   1920 HG21 VAL B  31      21.232 -30.563  32.531  1.00 26.64           H  
ATOM   1921 HG22 VAL B  31      21.370 -28.852  32.082  1.00 26.64           H  
ATOM   1922 HG23 VAL B  31      19.937 -29.416  32.945  1.00 26.64           H  
ATOM   1923  N   ASN B  32      22.230 -29.425  27.870  1.00 28.55           N  
ATOM   1924  H   ASN B  32      22.102 -30.371  27.540  1.00 28.55           H  
ATOM   1925  CA  ASN B  32      22.058 -28.454  26.809  1.00 28.55           C  
ATOM   1926  HA  ASN B  32      22.715 -27.595  26.949  1.00 28.55           H  
ATOM   1927  C   ASN B  32      20.605 -28.020  26.934  1.00 28.55           C  
ATOM   1928  CB  ASN B  32      22.306 -29.111  25.433  1.00 28.55           C  
ATOM   1929  HB2 ASN B  32      21.912 -28.456  24.656  1.00 28.55           H  
ATOM   1930  HB3 ASN B  32      21.757 -30.051  25.375  1.00 28.55           H  
ATOM   1931  O   ASN B  32      19.710 -28.559  26.288  1.00 28.55           O  
ATOM   1932  CG  ASN B  32      23.759 -29.368  25.098  1.00 28.55           C  
ATOM   1933  ND2 ASN B  32      24.010 -30.171  24.091  1.00 28.55           N  
ATOM   1934 HD21 ASN B  32      24.981 -30.277  23.837  1.00 28.55           H  
ATOM   1935 HD22 ASN B  32      23.244 -30.517  23.530  1.00 28.55           H  
ATOM   1936  OD1 ASN B  32      24.682 -28.856  25.705  1.00 28.55           O  
ATOM   1937  N   SER B  33      20.357 -27.130  27.890  1.00 28.21           N  
ATOM   1938  H   SER B  33      21.101 -26.885  28.528  1.00 28.21           H  
ATOM   1939  CA  SER B  33      19.157 -26.347  27.901  1.00 28.21           C  
ATOM   1940  HA  SER B  33      18.277 -26.991  27.885  1.00 28.21           H  
ATOM   1941  C   SER B  33      19.272 -25.587  26.606  1.00 28.21           C  
ATOM   1942  CB  SER B  33      19.091 -25.438  29.122  1.00 28.21           C  
ATOM   1943  HB2 SER B  33      20.016 -24.868  29.208  1.00 28.21           H  
ATOM   1944  HB3 SER B  33      18.253 -24.749  29.016  1.00 28.21           H  
ATOM   1945  O   SER B  33      20.026 -24.619  26.498  1.00 28.21           O  
ATOM   1946  OG  SER B  33      18.902 -26.232  30.278  1.00 28.21           O  
ATOM   1947  HG  SER B  33      19.111 -25.703  31.051  1.00 28.21           H  
ATOM   1948  N   GLU B  34      18.592 -26.139  25.609  1.00 31.14           N  
ATOM   1949  H   GLU B  34      18.250 -27.078  25.755  1.00 31.14           H  
ATOM   1950  CA  GLU B  34      18.201 -25.508  24.377  1.00 31.14           C  
ATOM   1951  HA  GLU B  34      19.086 -25.143  23.856  1.00 31.14           H  
ATOM   1952  C   GLU B  34      17.340 -24.340  24.834  1.00 31.14           C  
ATOM   1953  CB  GLU B  34      17.469 -26.554  23.510  1.00 31.14           C  
ATOM   1954  HB2 GLU B  34      16.404 -26.583  23.739  1.00 31.14           H  
ATOM   1955  HB3 GLU B  34      17.856 -27.535  23.785  1.00 31.14           H  
ATOM   1956  O   GLU B  34      16.112 -24.377  24.838  1.00 31.14           O  
ATOM   1957  CG  GLU B  34      17.667 -26.378  21.999  1.00 31.14           C  
ATOM   1958  HG2 GLU B  34      16.723 -26.078  21.544  1.00 31.14           H  
ATOM   1959  HG3 GLU B  34      18.393 -25.589  21.803  1.00 31.14           H  
ATOM   1960  CD  GLU B  34      18.159 -27.704  21.397  1.00 31.14           C  
ATOM   1961  OE1 GLU B  34      17.312 -28.606  21.206  1.00 31.14           O  
ATOM   1962  OE2 GLU B  34      19.390 -27.825  21.202  1.00 31.14           O  
ATOM   1963  N   VAL B  35      17.999 -23.303  25.348  1.00 29.43           N  
ATOM   1964  H   VAL B  35      18.997 -23.402  25.473  1.00 29.43           H  
ATOM   1965  CA  VAL B  35      17.418 -21.989  25.472  1.00 29.43           C  
ATOM   1966  HA  VAL B  35      16.408 -22.078  25.872  1.00 29.43           H  
ATOM   1967  C   VAL B  35      17.320 -21.539  24.029  1.00 29.43           C  
ATOM   1968  CB  VAL B  35      18.215 -21.066  26.409  1.00 29.43           C  
ATOM   1969  HB  VAL B  35      19.235 -20.948  26.042  1.00 29.43           H  
ATOM   1970  O   VAL B  35      18.100 -20.734  23.528  1.00 29.43           O  
ATOM   1971  CG1 VAL B  35      17.547 -19.695  26.507  1.00 29.43           C  
ATOM   1972 HG11 VAL B  35      17.610 -19.196  25.540  1.00 29.43           H  
ATOM   1973 HG12 VAL B  35      16.503 -19.804  26.799  1.00 29.43           H  
ATOM   1974 HG13 VAL B  35      18.067 -19.077  27.239  1.00 29.43           H  
ATOM   1975  CG2 VAL B  35      18.261 -21.639  27.833  1.00 29.43           C  
ATOM   1976 HG21 VAL B  35      17.250 -21.795  28.208  1.00 29.43           H  
ATOM   1977 HG22 VAL B  35      18.794 -20.954  28.492  1.00 29.43           H  
ATOM   1978 HG23 VAL B  35      18.793 -22.591  27.829  1.00 29.43           H  
ATOM   1979  N   HIS B  36      16.310 -22.106  23.377  1.00 32.37           N  
ATOM   1980  H   HIS B  36      15.850 -22.864  23.861  1.00 32.37           H  
ATOM   1981  CA  HIS B  36      15.615 -21.618  22.216  1.00 32.37           C  
ATOM   1982  HA  HIS B  36      16.341 -21.369  21.442  1.00 32.37           H  
ATOM   1983  C   HIS B  36      14.885 -20.346  22.646  1.00 32.37           C  
ATOM   1984  CB  HIS B  36      14.673 -22.723  21.707  1.00 32.37           C  
ATOM   1985  HB2 HIS B  36      13.678 -22.619  22.140  1.00 32.37           H  
ATOM   1986  HB3 HIS B  36      15.049 -23.691  22.038  1.00 32.37           H  
ATOM   1987  O   HIS B  36      13.709 -20.144  22.368  1.00 32.37           O  
ATOM   1988  CG  HIS B  36      14.570 -22.800  20.210  1.00 32.37           C  
ATOM   1989  CD2 HIS B  36      15.335 -23.620  19.426  1.00 32.37           C  
ATOM   1990  HD2 HIS B  36      16.142 -24.250  19.769  1.00 32.37           H  
ATOM   1991  ND1 HIS B  36      13.607 -22.249  19.394  1.00 32.37           N  
ATOM   1992  HD1 HIS B  36      12.886 -21.583  19.633  1.00 32.37           H  
ATOM   1993  CE1 HIS B  36      13.773 -22.774  18.166  1.00 32.37           C  
ATOM   1994  HE1 HIS B  36      13.120 -22.629  17.318  1.00 32.37           H  
ATOM   1995  NE2 HIS B  36      14.828 -23.592  18.131  1.00 32.37           N  
ATOM   1996  N   ASN B  37      15.608 -19.427  23.289  1.00 30.42           N  
ATOM   1997  H   ASN B  37      16.572 -19.665  23.472  1.00 30.42           H  
ATOM   1998  CA  ASN B  37      15.349 -18.028  23.077  1.00 30.42           C  
ATOM   1999  HA  ASN B  37      14.277 -17.836  23.117  1.00 30.42           H  
ATOM   2000  C   ASN B  37      15.825 -17.757  21.643  1.00 30.42           C  
ATOM   2001  CB  ASN B  37      16.044 -17.172  24.149  1.00 30.42           C  
ATOM   2002  HB2 ASN B  37      17.114 -17.384  24.139  1.00 30.42           H  
ATOM   2003  HB3 ASN B  37      15.914 -16.122  23.885  1.00 30.42           H  
ATOM   2004  O   ASN B  37      16.748 -16.981  21.407  1.00 30.42           O  
ATOM   2005  CG  ASN B  37      15.508 -17.355  25.561  1.00 30.42           C  
ATOM   2006  ND2 ASN B  37      16.160 -16.755  26.529  1.00 30.42           N  
ATOM   2007 HD21 ASN B  37      16.966 -16.185  26.316  1.00 30.42           H  
ATOM   2008 HD22 ASN B  37      15.784 -16.888  27.457  1.00 30.42           H  
ATOM   2009  OD1 ASN B  37      14.527 -18.019  25.841  1.00 30.42           O  
ATOM   2010  N   GLU B  38      15.167 -18.393  20.665  1.00 33.06           N  
ATOM   2011  H   GLU B  38      14.485 -19.077  20.961  1.00 33.06           H  
ATOM   2012  CA  GLU B  38      14.742 -17.635  19.516  1.00 33.06           C  
ATOM   2013  HA  GLU B  38      15.598 -17.265  18.952  1.00 33.06           H  
ATOM   2014  C   GLU B  38      13.990 -16.465  20.136  1.00 33.06           C  
ATOM   2015  CB  GLU B  38      13.823 -18.451  18.592  1.00 33.06           C  
ATOM   2016  HB2 GLU B  38      13.145 -19.053  19.196  1.00 33.06           H  
ATOM   2017  HB3 GLU B  38      13.229 -17.749  18.007  1.00 33.06           H  
ATOM   2018  O   GLU B  38      12.813 -16.550  20.487  1.00 33.06           O  
ATOM   2019  CG  GLU B  38      14.583 -19.343  17.604  1.00 33.06           C  
ATOM   2020  HG2 GLU B  38      15.114 -20.123  18.150  1.00 33.06           H  
ATOM   2021  HG3 GLU B  38      15.318 -18.736  17.075  1.00 33.06           H  
ATOM   2022  CD  GLU B  38      13.599 -19.965  16.602  1.00 33.06           C  
ATOM   2023  OE1 GLU B  38      13.827 -19.834  15.380  1.00 33.06           O  
ATOM   2024  OE2 GLU B  38      12.574 -20.511  17.066  1.00 33.06           O  
ATOM   2025  N   ASP B  39      14.704 -15.358  20.324  1.00 33.13           N  
ATOM   2026  H   ASP B  39      15.708 -15.430  20.235  1.00 33.13           H  
ATOM   2027  CA  ASP B  39      14.115 -14.035  20.259  1.00 33.13           C  
ATOM   2028  HA  ASP B  39      13.275 -13.989  20.951  1.00 33.13           H  
ATOM   2029  C   ASP B  39      13.581 -13.946  18.822  1.00 33.13           C  
ATOM   2030  CB  ASP B  39      15.149 -12.963  20.665  1.00 33.13           C  
ATOM   2031  HB2 ASP B  39      15.997 -13.453  21.146  1.00 33.13           H  
ATOM   2032  HB3 ASP B  39      15.543 -12.452  19.787  1.00 33.13           H  
ATOM   2033  O   ASP B  39      14.155 -13.334  17.922  1.00 33.13           O  
ATOM   2034  CG  ASP B  39      14.595 -11.912  21.643  1.00 33.13           C  
ATOM   2035  OD1 ASP B  39      13.553 -11.267  21.348  1.00 33.13           O  
ATOM   2036  OD2 ASP B  39      15.256 -11.685  22.679  1.00 33.13           O  
ATOM   2037  N   GLY B  40      12.488 -14.682  18.601  1.00 31.94           N  
ATOM   2038  H   GLY B  40      12.194 -15.253  19.380  1.00 31.94           H  
ATOM   2039  CA  GLY B  40      11.716 -14.845  17.392  1.00 31.94           C  
ATOM   2040  HA2 GLY B  40      12.385 -15.020  16.549  1.00 31.94           H  
ATOM   2041  HA3 GLY B  40      11.031 -15.686  17.496  1.00 31.94           H  
ATOM   2042  C   GLY B  40      10.928 -13.575  17.160  1.00 31.94           C  
ATOM   2043  O   GLY B  40       9.773 -13.599  16.767  1.00 31.94           O  
ATOM   2044  N   ARG B  41      11.603 -12.435  17.291  1.00 32.74           N  
ATOM   2045  H   ARG B  41      12.547 -12.533  17.638  1.00 32.74           H  
ATOM   2046  CA  ARG B  41      11.333 -11.265  16.475  1.00 32.74           C  
ATOM   2047  HA  ARG B  41      10.253 -11.125  16.423  1.00 32.74           H  
ATOM   2048  C   ARG B  41      11.809 -11.536  15.044  1.00 32.74           C  
ATOM   2049  CB  ARG B  41      11.969 -10.011  17.083  1.00 32.74           C  
ATOM   2050  HB2 ARG B  41      11.600  -9.138  16.545  1.00 32.74           H  
ATOM   2051  HB3 ARG B  41      13.050 -10.068  16.952  1.00 32.74           H  
ATOM   2052  O   ARG B  41      12.265 -10.624  14.360  1.00 32.74           O  
ATOM   2053  CG  ARG B  41      11.669  -9.853  18.575  1.00 32.74           C  
ATOM   2054  HG2 ARG B  41      10.593  -9.873  18.752  1.00 32.74           H  
ATOM   2055  HG3 ARG B  41      12.137 -10.671  19.122  1.00 32.74           H  
ATOM   2056  CD  ARG B  41      12.249  -8.531  19.064  1.00 32.74           C  
ATOM   2057  HD2 ARG B  41      11.572  -7.721  18.791  1.00 32.74           H  
ATOM   2058  HD3 ARG B  41      13.217  -8.373  18.590  1.00 32.74           H  
ATOM   2059  NE  ARG B  41      12.446  -8.580  20.515  1.00 32.74           N  
ATOM   2060  HE  ARG B  41      12.499  -9.505  20.917  1.00 32.74           H  
ATOM   2061  NH1 ARG B  41      13.154  -6.420  20.800  1.00 32.74           N  
ATOM   2062 HH11 ARG B  41      13.088  -6.296  19.800  1.00 32.74           H  
ATOM   2063 HH12 ARG B  41      13.495  -5.693  21.412  1.00 32.74           H  
ATOM   2064  NH2 ARG B  41      12.984  -7.797  22.557  1.00 32.74           N  
ATOM   2065 HH21 ARG B  41      12.937  -8.759  22.861  1.00 32.74           H  
ATOM   2066 HH22 ARG B  41      13.378  -7.100  23.172  1.00 32.74           H  
ATOM   2067  CZ  ARG B  41      12.851  -7.595  21.282  1.00 32.74           C  
ATOM   2068  N   ASN B  42      11.600 -12.759  14.546  1.00 33.34           N  
ATOM   2069  H   ASN B  42      11.333 -13.466  15.216  1.00 33.34           H  
ATOM   2070  CA  ASN B  42      10.921 -12.937  13.281  1.00 33.34           C  
ATOM   2071  HA  ASN B  42      11.506 -12.492  12.476  1.00 33.34           H  
ATOM   2072  C   ASN B  42       9.593 -12.183  13.401  1.00 33.34           C  
ATOM   2073  CB  ASN B  42      10.742 -14.442  13.002  1.00 33.34           C  
ATOM   2074  HB2 ASN B  42      10.038 -14.878  13.710  1.00 33.34           H  
ATOM   2075  HB3 ASN B  42      11.702 -14.946  13.115  1.00 33.34           H  
ATOM   2076  O   ASN B  42       8.522 -12.746  13.591  1.00 33.34           O  
ATOM   2077  CG  ASN B  42      10.240 -14.714  11.592  1.00 33.34           C  
ATOM   2078  ND2 ASN B  42      10.282 -15.948  11.158  1.00 33.34           N  
ATOM   2079 HD21 ASN B  42      10.502 -16.701  11.793  1.00 33.34           H  
ATOM   2080 HD22 ASN B  42       9.763 -16.095  10.304  1.00 33.34           H  
ATOM   2081  OD1 ASN B  42       9.871 -13.830  10.842  1.00 33.34           O  
ATOM   2082  N   GLY B  43       9.673 -10.850  13.366  1.00 35.27           N  
ATOM   2083  H   GLY B  43      10.597 -10.452  13.279  1.00 35.27           H  
ATOM   2084  CA  GLY B  43       8.579 -10.122  12.790  1.00 35.27           C  
ATOM   2085  HA2 GLY B  43       8.819  -9.064  12.684  1.00 35.27           H  
ATOM   2086  HA3 GLY B  43       7.664 -10.263  13.366  1.00 35.27           H  
ATOM   2087  C   GLY B  43       8.465 -10.761  11.429  1.00 35.27           C  
ATOM   2088  O   GLY B  43       9.362 -10.548  10.610  1.00 35.27           O  
ATOM   2089  N   ASP B  44       7.422 -11.573  11.258  1.00 33.35           N  
ATOM   2090  H   ASP B  44       6.973 -11.946  12.082  1.00 33.35           H  
ATOM   2091  CA  ASP B  44       6.853 -11.940   9.980  1.00 33.35           C  
ATOM   2092  HA  ASP B  44       7.593 -12.473   9.382  1.00 33.35           H  
ATOM   2093  C   ASP B  44       6.505 -10.612   9.299  1.00 33.35           C  
ATOM   2094  CB  ASP B  44       5.606 -12.830  10.155  1.00 33.35           C  
ATOM   2095  HB2 ASP B  44       4.951 -12.387  10.906  1.00 33.35           H  
ATOM   2096  HB3 ASP B  44       5.060 -12.842   9.211  1.00 33.35           H  
ATOM   2097  O   ASP B  44       5.352 -10.210   9.149  1.00 33.35           O  
ATOM   2098  CG  ASP B  44       5.901 -14.288  10.515  1.00 33.35           C  
ATOM   2099  OD1 ASP B  44       6.602 -14.945   9.712  1.00 33.35           O  
ATOM   2100  OD2 ASP B  44       5.335 -14.746  11.531  1.00 33.35           O  
ATOM   2101  N   VAL B  45       7.542  -9.896   8.863  1.00 37.79           N  
ATOM   2102  H   VAL B  45       8.437 -10.248   9.171  1.00 37.79           H  
ATOM   2103  CA  VAL B  45       7.574  -9.240   7.582  1.00 37.79           C  
ATOM   2104  HA  VAL B  45       6.825  -8.450   7.523  1.00 37.79           H  
ATOM   2105  C   VAL B  45       7.222 -10.388   6.681  1.00 37.79           C  
ATOM   2106  CB  VAL B  45       8.984  -8.707   7.271  1.00 37.79           C  
ATOM   2107  HB  VAL B  45       9.723  -9.507   7.324  1.00 37.79           H  
ATOM   2108  O   VAL B  45       8.103 -11.159   6.298  1.00 37.79           O  
ATOM   2109  CG1 VAL B  45       9.011  -8.088   5.876  1.00 37.79           C  
ATOM   2110 HG11 VAL B  45       8.751  -8.830   5.122  1.00 37.79           H  
ATOM   2111 HG12 VAL B  45       8.285  -7.275   5.867  1.00 37.79           H  
ATOM   2112 HG13 VAL B  45      10.009  -7.707   5.658  1.00 37.79           H  
ATOM   2113  CG2 VAL B  45       9.395  -7.616   8.266  1.00 37.79           C  
ATOM   2114 HG21 VAL B  45       8.660  -6.811   8.260  1.00 37.79           H  
ATOM   2115 HG22 VAL B  45      10.378  -7.226   8.001  1.00 37.79           H  
ATOM   2116 HG23 VAL B  45       9.454  -8.041   9.268  1.00 37.79           H  
ATOM   2117  N   SER B  46       5.913 -10.589   6.506  1.00 36.52           N  
ATOM   2118  H   SER B  46       5.263 -10.035   7.046  1.00 36.52           H  
ATOM   2119  CA  SER B  46       5.400 -11.705   5.754  1.00 36.52           C  
ATOM   2120  HA  SER B  46       5.566 -12.631   6.304  1.00 36.52           H  
ATOM   2121  C   SER B  46       6.244 -11.671   4.500  1.00 36.52           C  
ATOM   2122  CB  SER B  46       3.908 -11.522   5.463  1.00 36.52           C  
ATOM   2123  HB2 SER B  46       3.796 -10.727   4.726  1.00 36.52           H  
ATOM   2124  HB3 SER B  46       3.498 -12.446   5.055  1.00 36.52           H  
ATOM   2125  O   SER B  46       6.369 -10.599   3.891  1.00 36.52           O  
ATOM   2126  OG  SER B  46       3.184 -11.138   6.619  1.00 36.52           O  
ATOM   2127  HG  SER B  46       3.559 -11.562   7.395  1.00 36.52           H  
ATOM   2128  N   GLN B  47       6.925 -12.777   4.186  1.00 36.34           N  
ATOM   2129  H   GLN B  47       6.914 -13.551   4.835  1.00 36.34           H  
ATOM   2130  CA  GLN B  47       7.616 -12.959   2.911  1.00 36.34           C  
ATOM   2131  HA  GLN B  47       8.161 -12.044   2.679  1.00 36.34           H  
ATOM   2132  C   GLN B  47       6.544 -13.151   1.850  1.00 36.34           C  
ATOM   2133  CB  GLN B  47       8.612 -14.111   2.961  1.00 36.34           C  
ATOM   2134  HB2 GLN B  47       8.076 -15.056   3.043  1.00 36.34           H  
ATOM   2135  HB3 GLN B  47       9.249 -13.997   3.838  1.00 36.34           H  
ATOM   2136  O   GLN B  47       6.394 -14.151   1.169  1.00 36.34           O  
ATOM   2137  CG  GLN B  47       9.491 -14.112   1.701  1.00 36.34           C  
ATOM   2138  HG2 GLN B  47      10.146 -13.240   1.712  1.00 36.34           H  
ATOM   2139  HG3 GLN B  47       8.884 -14.074   0.797  1.00 36.34           H  
ATOM   2140  CD  GLN B  47      10.332 -15.372   1.647  1.00 36.34           C  
ATOM   2141  NE2 GLN B  47      11.333 -15.495   2.489  1.00 36.34           N  
ATOM   2142 HE21 GLN B  47      11.830 -16.373   2.449  1.00 36.34           H  
ATOM   2143 HE22 GLN B  47      11.505 -14.797   3.199  1.00 36.34           H  
ATOM   2144  OE1 GLN B  47      10.102 -16.273   0.862  1.00 36.34           O  
ATOM   2145  N   PHE B  48       5.697 -12.164   1.829  1.00 38.61           N  
ATOM   2146  H   PHE B  48       5.900 -11.443   2.506  1.00 38.61           H  
ATOM   2147  CA  PHE B  48       5.018 -11.651   0.732  1.00 38.61           C  
ATOM   2148  HA  PHE B  48       4.123 -12.248   0.556  1.00 38.61           H  
ATOM   2149  C   PHE B  48       5.976 -11.699  -0.459  1.00 38.61           C  
ATOM   2150  CB  PHE B  48       4.716 -10.261   1.284  1.00 38.61           C  
ATOM   2151  HB2 PHE B  48       4.668  -9.568   0.444  1.00 38.61           H  
ATOM   2152  HB3 PHE B  48       5.594  -9.840   1.773  1.00 38.61           H  
ATOM   2153  O   PHE B  48       6.938 -10.921  -0.464  1.00 38.61           O  
ATOM   2154  CG  PHE B  48       3.518 -10.104   2.218  1.00 38.61           C  
ATOM   2155  CD1 PHE B  48       2.503 -11.075   2.353  1.00 38.61           C  
ATOM   2156  HD1 PHE B  48       2.646 -12.072   1.963  1.00 38.61           H  
ATOM   2157  CD2 PHE B  48       3.425  -8.944   2.997  1.00 38.61           C  
ATOM   2158  HD2 PHE B  48       4.232  -8.226   2.991  1.00 38.61           H  
ATOM   2159  CE1 PHE B  48       1.312 -10.799   3.044  1.00 38.61           C  
ATOM   2160  HE1 PHE B  48       0.531 -11.542   3.112  1.00 38.61           H  
ATOM   2161  CE2 PHE B  48       2.307  -8.731   3.817  1.00 38.61           C  
ATOM   2162  HE2 PHE B  48       2.291  -7.877   4.477  1.00 38.61           H  
ATOM   2163  CZ  PHE B  48       1.217  -9.617   3.787  1.00 38.61           C  
ATOM   2164  HZ  PHE B  48       0.351  -9.433   4.406  1.00 38.61           H  
ATOM   2165  N   PRO B  49       5.830 -12.689  -1.372  1.00 37.96           N  
ATOM   2166  CA  PRO B  49       6.605 -12.714  -2.591  1.00 37.96           C  
ATOM   2167  HA  PRO B  49       7.624 -13.037  -2.376  1.00 37.96           H  
ATOM   2168  C   PRO B  49       6.608 -11.304  -3.151  1.00 37.96           C  
ATOM   2169  CB  PRO B  49       5.924 -13.725  -3.527  1.00 37.96           C  
ATOM   2170  HB2 PRO B  49       6.473 -14.666  -3.500  1.00 37.96           H  
ATOM   2171  HB3 PRO B  49       5.858 -13.361  -4.553  1.00 37.96           H  
ATOM   2172  O   PRO B  49       5.558 -10.747  -3.479  1.00 37.96           O  
ATOM   2173  CG  PRO B  49       4.539 -13.934  -2.918  1.00 37.96           C  
ATOM   2174  HG2 PRO B  49       4.145 -14.925  -3.144  1.00 37.96           H  
ATOM   2175  HG3 PRO B  49       3.858 -13.156  -3.261  1.00 37.96           H  
ATOM   2176  CD  PRO B  49       4.846 -13.768  -1.435  1.00 37.96           C  
ATOM   2177  HD2 PRO B  49       3.926 -13.590  -0.877  1.00 37.96           H  
ATOM   2178  HD3 PRO B  49       5.302 -14.687  -1.066  1.00 37.96           H  
ATOM   2179  N   TYR B  50       7.804 -10.717  -3.217  1.00 38.49           N  
ATOM   2180  H   TYR B  50       8.605 -11.192  -2.827  1.00 38.49           H  
ATOM   2181  CA  TYR B  50       8.005  -9.507  -3.979  1.00 38.49           C  
ATOM   2182  HA  TYR B  50       7.256  -8.793  -3.636  1.00 38.49           H  
ATOM   2183  C   TYR B  50       7.747  -9.910  -5.432  1.00 38.49           C  
ATOM   2184  CB  TYR B  50       9.400  -8.893  -3.755  1.00 38.49           C  
ATOM   2185  HB2 TYR B  50       9.858  -8.670  -4.718  1.00 38.49           H  
ATOM   2186  HB3 TYR B  50      10.049  -9.624  -3.273  1.00 38.49           H  
ATOM   2187  O   TYR B  50       8.657 -10.296  -6.159  1.00 38.49           O  
ATOM   2188  CG  TYR B  50       9.424  -7.608  -2.946  1.00 38.49           C  
ATOM   2189  CD1 TYR B  50       9.517  -6.360  -3.596  1.00 38.49           C  
ATOM   2190  HD1 TYR B  50       9.521  -6.317  -4.675  1.00 38.49           H  
ATOM   2191  CD2 TYR B  50       9.441  -7.666  -1.541  1.00 38.49           C  
ATOM   2192  HD2 TYR B  50       9.343  -8.620  -1.043  1.00 38.49           H  
ATOM   2193  CE1 TYR B  50       9.656  -5.177  -2.841  1.00 38.49           C  
ATOM   2194  HE1 TYR B  50       9.738  -4.222  -3.339  1.00 38.49           H  
ATOM   2195  CE2 TYR B  50       9.607  -6.491  -0.784  1.00 38.49           C  
ATOM   2196  HE2 TYR B  50       9.635  -6.539   0.294  1.00 38.49           H  
ATOM   2197  OH  TYR B  50       9.866  -4.114  -0.692  1.00 38.49           O  
ATOM   2198  HH  TYR B  50       9.637  -3.352  -1.229  1.00 38.49           H  
ATOM   2199  CZ  TYR B  50       9.727  -5.247  -1.432  1.00 38.49           C  
ATOM   2200  N   VAL B  51       6.484  -9.929  -5.845  1.00 46.72           N  
ATOM   2201  H   VAL B  51       5.756  -9.795  -5.157  1.00 46.72           H  
ATOM   2202  CA  VAL B  51       6.139 -10.036  -7.246  1.00 46.72           C  
ATOM   2203  HA  VAL B  51       6.692 -10.864  -7.692  1.00 46.72           H  
ATOM   2204  C   VAL B  51       6.634  -8.731  -7.835  1.00 46.72           C  
ATOM   2205  CB  VAL B  51       4.640 -10.283  -7.468  1.00 46.72           C  
ATOM   2206  HB  VAL B  51       4.072  -9.447  -7.062  1.00 46.72           H  
ATOM   2207  O   VAL B  51       6.048  -7.669  -7.619  1.00 46.72           O  
ATOM   2208  CG1 VAL B  51       4.358 -10.431  -8.968  1.00 46.72           C  
ATOM   2209 HG11 VAL B  51       4.968 -11.231  -9.389  1.00 46.72           H  
ATOM   2210 HG12 VAL B  51       4.586  -9.498  -9.484  1.00 46.72           H  
ATOM   2211 HG13 VAL B  51       3.306 -10.671  -9.125  1.00 46.72           H  
ATOM   2212  CG2 VAL B  51       4.170 -11.568  -6.772  1.00 46.72           C  
ATOM   2213 HG21 VAL B  51       4.277 -11.469  -5.692  1.00 46.72           H  
ATOM   2214 HG22 VAL B  51       4.759 -12.418  -7.114  1.00 46.72           H  
ATOM   2215 HG23 VAL B  51       3.117 -11.744  -6.992  1.00 46.72           H  
ATOM   2216  N   GLU B  52       7.788  -8.795  -8.498  1.00 49.02           N  
ATOM   2217  H   GLU B  52       8.312  -9.658  -8.483  1.00 49.02           H  
ATOM   2218  CA  GLU B  52       8.293  -7.690  -9.290  1.00 49.02           C  
ATOM   2219  HA  GLU B  52       8.285  -6.796  -8.665  1.00 49.02           H  
ATOM   2220  C   GLU B  52       7.318  -7.484 -10.440  1.00 49.02           C  
ATOM   2221  CB  GLU B  52       9.736  -7.896  -9.748  1.00 49.02           C  
ATOM   2222  HB2 GLU B  52       9.796  -8.753 -10.419  1.00 49.02           H  
ATOM   2223  HB3 GLU B  52      10.362  -8.078  -8.875  1.00 49.02           H  
ATOM   2224  O   GLU B  52       7.373  -8.059 -11.525  1.00 49.02           O  
ATOM   2225  CG  GLU B  52      10.214  -6.619 -10.457  1.00 49.02           C  
ATOM   2226  HG2 GLU B  52       9.632  -6.460 -11.365  1.00 49.02           H  
ATOM   2227  HG3 GLU B  52      10.035  -5.768  -9.799  1.00 49.02           H  
ATOM   2228  CD  GLU B  52      11.696  -6.675 -10.828  1.00 49.02           C  
ATOM   2229  OE1 GLU B  52      12.365  -5.637 -10.625  1.00 49.02           O  
ATOM   2230  OE2 GLU B  52      12.128  -7.726 -11.349  1.00 49.02           O  
ATOM   2231  N   PHE B  53       6.333  -6.672 -10.129  1.00 53.89           N  
ATOM   2232  H   PHE B  53       6.228  -6.449  -9.150  1.00 53.89           H  
ATOM   2233  CA  PHE B  53       5.346  -6.182 -11.035  1.00 53.89           C  
ATOM   2234  HA  PHE B  53       4.842  -7.011 -11.531  1.00 53.89           H  
ATOM   2235  C   PHE B  53       6.046  -5.329 -12.083  1.00 53.89           C  
ATOM   2236  CB  PHE B  53       4.384  -5.412 -10.146  1.00 53.89           C  
ATOM   2237  HB2 PHE B  53       4.986  -4.860  -9.424  1.00 53.89           H  
ATOM   2238  HB3 PHE B  53       3.869  -4.647 -10.727  1.00 53.89           H  
ATOM   2239  O   PHE B  53       6.316  -4.142 -11.883  1.00 53.89           O  
ATOM   2240  CG  PHE B  53       3.395  -6.267  -9.396  1.00 53.89           C  
ATOM   2241  CD1 PHE B  53       2.647  -7.251 -10.064  1.00 53.89           C  
ATOM   2242  HD1 PHE B  53       2.688  -7.346 -11.139  1.00 53.89           H  
ATOM   2243  CD2 PHE B  53       3.343  -6.178  -7.995  1.00 53.89           C  
ATOM   2244  HD2 PHE B  53       3.961  -5.477  -7.453  1.00 53.89           H  
ATOM   2245  CE1 PHE B  53       1.960  -8.210  -9.313  1.00 53.89           C  
ATOM   2246  HE1 PHE B  53       1.511  -9.047  -9.827  1.00 53.89           H  
ATOM   2247  CE2 PHE B  53       2.583  -7.083  -7.251  1.00 53.89           C  
ATOM   2248  HE2 PHE B  53       2.584  -7.030  -6.172  1.00 53.89           H  
ATOM   2249  CZ  PHE B  53       1.935  -8.133  -7.909  1.00 53.89           C  
ATOM   2250  HZ  PHE B  53       1.445  -8.901  -7.329  1.00 53.89           H  
ATOM   2251  N   THR B  54       6.347  -5.945 -13.221  1.00 56.99           N  
ATOM   2252  H   THR B  54       6.304  -6.954 -13.242  1.00 56.99           H  
ATOM   2253  CA  THR B  54       6.781  -5.207 -14.401  1.00 56.99           C  
ATOM   2254  HA  THR B  54       7.687  -4.663 -14.131  1.00 56.99           H  
ATOM   2255  C   THR B  54       5.688  -4.188 -14.744  1.00 56.99           C  
ATOM   2256  CB  THR B  54       7.145  -6.131 -15.574  1.00 56.99           C  
ATOM   2257  HB  THR B  54       7.573  -5.511 -16.362  1.00 56.99           H  
ATOM   2258  O   THR B  54       4.491  -4.490 -14.743  1.00 56.99           O  
ATOM   2259  CG2 THR B  54       8.173  -7.197 -15.193  1.00 56.99           C  
ATOM   2260 HG21 THR B  54       7.761  -7.892 -14.462  1.00 56.99           H  
ATOM   2261 HG22 THR B  54       8.467  -7.754 -16.083  1.00 56.99           H  
ATOM   2262 HG23 THR B  54       9.059  -6.725 -14.766  1.00 56.99           H  
ATOM   2263  OG1 THR B  54       6.015  -6.776 -16.100  1.00 56.99           O  
ATOM   2264  HG1 THR B  54       5.839  -7.570 -15.589  1.00 56.99           H  
ATOM   2265  N   GLY B  55       6.075  -2.922 -14.933  1.00 60.71           N  
ATOM   2266  H   GLY B  55       7.062  -2.725 -14.850  1.00 60.71           H  
ATOM   2267  CA  GLY B  55       5.147  -1.779 -14.919  1.00 60.71           C  
ATOM   2268  HA2 GLY B  55       5.714  -0.872 -15.127  1.00 60.71           H  
ATOM   2269  HA3 GLY B  55       4.717  -1.684 -13.921  1.00 60.71           H  
ATOM   2270  C   GLY B  55       3.989  -1.839 -15.927  1.00 60.71           C  
ATOM   2271  O   GLY B  55       3.004  -1.118 -15.770  1.00 60.71           O  
ATOM   2272  N   ARG B  56       4.073  -2.699 -16.952  1.00 69.16           N  
ATOM   2273  H   ARG B  56       4.842  -3.354 -16.951  1.00 69.16           H  
ATOM   2274  CA  ARG B  56       3.001  -2.871 -17.942  1.00 69.16           C  
ATOM   2275  HA  ARG B  56       2.692  -1.891 -18.305  1.00 69.16           H  
ATOM   2276  C   ARG B  56       1.748  -3.474 -17.319  1.00 69.16           C  
ATOM   2277  CB  ARG B  56       3.477  -3.705 -19.138  1.00 69.16           C  
ATOM   2278  HB2 ARG B  56       2.611  -3.940 -19.756  1.00 69.16           H  
ATOM   2279  HB3 ARG B  56       3.913  -4.643 -18.795  1.00 69.16           H  
ATOM   2280  O   ARG B  56       0.687  -2.867 -17.432  1.00 69.16           O  
ATOM   2281  CG  ARG B  56       4.492  -2.925 -19.985  1.00 69.16           C  
ATOM   2282  HG2 ARG B  56       5.425  -2.813 -19.434  1.00 69.16           H  
ATOM   2283  HG3 ARG B  56       4.089  -1.937 -20.207  1.00 69.16           H  
ATOM   2284  CD  ARG B  56       4.760  -3.651 -21.306  1.00 69.16           C  
ATOM   2285  HD2 ARG B  56       5.169  -4.637 -21.084  1.00 69.16           H  
ATOM   2286  HD3 ARG B  56       3.813  -3.795 -21.826  1.00 69.16           H  
ATOM   2287  NE  ARG B  56       5.665  -2.864 -22.171  1.00 69.16           N  
ATOM   2288  HE  ARG B  56       5.344  -1.941 -22.426  1.00 69.16           H  
ATOM   2289  NH1 ARG B  56       7.329  -4.429 -22.448  1.00 69.16           N  
ATOM   2290 HH11 ARG B  56       6.806  -5.083 -21.884  1.00 69.16           H  
ATOM   2291 HH12 ARG B  56       8.213  -4.708 -22.850  1.00 69.16           H  
ATOM   2292  NH2 ARG B  56       7.513  -2.434 -23.427  1.00 69.16           N  
ATOM   2293 HH21 ARG B  56       8.397  -2.731 -23.815  1.00 69.16           H  
ATOM   2294 HH22 ARG B  56       7.165  -1.509 -23.633  1.00 69.16           H  
ATOM   2295  CZ  ARG B  56       6.826  -3.247 -22.674  1.00 69.16           C  
ATOM   2296  N   ASP B  57       1.878  -4.563 -16.570  1.00 74.49           N  
ATOM   2297  H   ASP B  57       2.790  -4.992 -16.496  1.00 74.49           H  
ATOM   2298  CA  ASP B  57       0.735  -5.330 -16.049  1.00 74.49           C  
ATOM   2299  HA  ASP B  57      -0.158  -5.044 -16.605  1.00 74.49           H  
ATOM   2300  C   ASP B  57       0.428  -5.024 -14.585  1.00 74.49           C  
ATOM   2301  CB  ASP B  57       0.942  -6.823 -16.315  1.00 74.49           C  
ATOM   2302  HB2 ASP B  57       0.070  -7.381 -15.973  1.00 74.49           H  
ATOM   2303  HB3 ASP B  57       1.817  -7.168 -15.764  1.00 74.49           H  
ATOM   2304  O   ASP B  57      -0.271  -5.769 -13.901  1.00 74.49           O  
ATOM   2305  CG  ASP B  57       1.126  -7.074 -17.810  1.00 74.49           C  
ATOM   2306  OD1 ASP B  57       0.383  -6.443 -18.596  1.00 74.49           O  
ATOM   2307  OD2 ASP B  57       2.067  -7.816 -18.154  1.00 74.49           O  
ATOM   2308  N   SER B  58       0.933  -3.898 -14.090  1.00 79.97           N  
ATOM   2309  H   SER B  58       1.504  -3.314 -14.685  1.00 79.97           H  
ATOM   2310  CA  SER B  58       0.757  -3.500 -12.706  1.00 79.97           C  
ATOM   2311  HA  SER B  58      -0.053  -4.082 -12.266  1.00 79.97           H  
ATOM   2312  C   SER B  58       0.391  -2.043 -12.539  1.00 79.97           C  
ATOM   2313  CB  SER B  58       2.011  -3.819 -11.929  1.00 79.97           C  
ATOM   2314  HB2 SER B  58       1.858  -3.551 -10.884  1.00 79.97           H  
ATOM   2315  HB3 SER B  58       2.185  -4.892 -11.996  1.00 79.97           H  
ATOM   2316  O   SER B  58       0.690  -1.192 -13.376  1.00 79.97           O  
ATOM   2317  OG  SER B  58       3.134  -3.115 -12.439  1.00 79.97           O  
ATOM   2318  HG  SER B  58       3.491  -3.634 -13.165  1.00 79.97           H  
ATOM   2319  N   VAL B  59      -0.274  -1.762 -11.426  1.00 79.06           N  
ATOM   2320  H   VAL B  59      -0.460  -2.519 -10.784  1.00 79.06           H  
ATOM   2321  CA  VAL B  59      -0.511  -0.399 -10.955  1.00 79.06           C  
ATOM   2322  HA  VAL B  59      -0.080   0.302 -11.670  1.00 79.06           H  
ATOM   2323  C   VAL B  59       0.237  -0.186  -9.654  1.00 79.06           C  
ATOM   2324  CB  VAL B  59      -2.006  -0.046 -10.846  1.00 79.06           C  
ATOM   2325  HB  VAL B  59      -2.090   0.976 -10.479  1.00 79.06           H  
ATOM   2326  O   VAL B  59       0.536  -1.126  -8.919  1.00 79.06           O  
ATOM   2327  CG1 VAL B  59      -2.657  -0.088 -12.227  1.00 79.06           C  
ATOM   2328 HG11 VAL B  59      -2.547  -1.087 -12.650  1.00 79.06           H  
ATOM   2329 HG12 VAL B  59      -3.716   0.161 -12.145  1.00 79.06           H  
ATOM   2330 HG13 VAL B  59      -2.166   0.641 -12.871  1.00 79.06           H  
ATOM   2331  CG2 VAL B  59      -2.792  -0.947  -9.903  1.00 79.06           C  
ATOM   2332 HG21 VAL B  59      -2.684  -1.994 -10.185  1.00 79.06           H  
ATOM   2333 HG22 VAL B  59      -2.435  -0.777  -8.887  1.00 79.06           H  
ATOM   2334 HG23 VAL B  59      -3.851  -0.688  -9.929  1.00 79.06           H  
ATOM   2335  N   THR B  60       0.571   1.064  -9.367  1.00 81.06           N  
ATOM   2336  H   THR B  60       0.277   1.814  -9.976  1.00 81.06           H  
ATOM   2337  CA  THR B  60       1.109   1.445  -8.063  1.00 81.06           C  
ATOM   2338  HA  THR B  60       2.037   0.907  -7.871  1.00 81.06           H  
ATOM   2339  C   THR B  60       0.101   1.091  -6.978  1.00 81.06           C  
ATOM   2340  CB  THR B  60       1.386   2.951  -8.020  1.00 81.06           C  
ATOM   2341  HB  THR B  60       1.622   3.249  -6.998  1.00 81.06           H  
ATOM   2342  O   THR B  60      -1.067   1.462  -7.078  1.00 81.06           O  
ATOM   2343  CG2 THR B  60       2.557   3.313  -8.933  1.00 81.06           C  
ATOM   2344 HG21 THR B  60       2.803   4.365  -8.790  1.00 81.06           H  
ATOM   2345 HG22 THR B  60       3.431   2.717  -8.670  1.00 81.06           H  
ATOM   2346 HG23 THR B  60       2.295   3.147  -9.978  1.00 81.06           H  
ATOM   2347  OG1 THR B  60       0.250   3.652  -8.476  1.00 81.06           O  
ATOM   2348  HG1 THR B  60      -0.505   3.338  -7.972  1.00 81.06           H  
ATOM   2349  N   CYS B  61       0.546   0.413  -5.925  1.00 80.08           N  
ATOM   2350  H   CYS B  61       1.528   0.183  -5.872  1.00 80.08           H  
ATOM   2351  CA  CYS B  61      -0.273   0.196  -4.746  1.00 80.08           C  
ATOM   2352  HA  CYS B  61      -1.175  -0.340  -5.044  1.00 80.08           H  
ATOM   2353  C   CYS B  61      -0.614   1.566  -4.129  1.00 80.08           C  
ATOM   2354  CB  CYS B  61       0.520  -0.671  -3.773  1.00 80.08           C  
ATOM   2355  HB2 CYS B  61       1.443  -0.155  -3.507  1.00 80.08           H  
ATOM   2356  HB3 CYS B  61       0.774  -1.607  -4.270  1.00 80.08           H  
ATOM   2357  O   CYS B  61       0.310   2.308  -3.826  1.00 80.08           O  
ATOM   2358  SG  CYS B  61      -0.466  -0.980  -2.280  1.00 80.08           S  
ATOM   2359  HG  CYS B  61       0.379  -1.846  -1.714  1.00 80.08           H  
ATOM   2360  N   PRO B  62      -1.883   1.926  -3.912  1.00 77.63           N  
ATOM   2361  CA  PRO B  62      -2.361   3.180  -3.376  1.00 77.63           C  
ATOM   2362  HA  PRO B  62      -1.757   4.015  -3.732  1.00 77.63           H  
ATOM   2363  C   PRO B  62      -2.333   3.155  -1.851  1.00 77.63           C  
ATOM   2364  CB  PRO B  62      -3.795   3.312  -3.893  1.00 77.63           C  
ATOM   2365  HB2 PRO B  62      -4.400   3.979  -3.278  1.00 77.63           H  
ATOM   2366  HB3 PRO B  62      -3.783   3.651  -4.929  1.00 77.63           H  
ATOM   2367  O   PRO B  62      -2.372   4.218  -1.249  1.00 77.63           O  
ATOM   2368  CG  PRO B  62      -4.282   1.880  -3.828  1.00 77.63           C  
ATOM   2369  HG2 PRO B  62      -5.101   1.732  -4.532  1.00 77.63           H  
ATOM   2370  HG3 PRO B  62      -4.603   1.636  -2.816  1.00 77.63           H  
ATOM   2371  CD  PRO B  62      -3.004   1.112  -4.175  1.00 77.63           C  
ATOM   2372  HD2 PRO B  62      -2.951   0.910  -5.245  1.00 77.63           H  
ATOM   2373  HD3 PRO B  62      -2.932   0.219  -3.553  1.00 77.63           H  
ATOM   2374  N   THR B  63      -2.237   1.976  -1.219  1.00 75.48           N  
ATOM   2375  H   THR B  63      -2.309   1.124  -1.756  1.00 75.48           H  
ATOM   2376  CA  THR B  63      -2.119   1.857   0.238  1.00 75.48           C  
ATOM   2377  HA  THR B  63      -2.910   2.437   0.712  1.00 75.48           H  
ATOM   2378  C   THR B  63      -0.786   2.393   0.719  1.00 75.48           C  
ATOM   2379  CB  THR B  63      -2.212   0.404   0.706  1.00 75.48           C  
ATOM   2380  HB  THR B  63      -1.320  -0.147   0.408  1.00 75.48           H  
ATOM   2381  O   THR B  63      -0.732   3.286   1.552  1.00 75.48           O  
ATOM   2382  CG2 THR B  63      -2.347   0.353   2.224  1.00 75.48           C  
ATOM   2383 HG21 THR B  63      -2.518  -0.666   2.569  1.00 75.48           H  
ATOM   2384 HG22 THR B  63      -1.433   0.721   2.690  1.00 75.48           H  
ATOM   2385 HG23 THR B  63      -3.167   1.000   2.535  1.00 75.48           H  
ATOM   2386  OG1 THR B  63      -3.311  -0.223   0.115  1.00 75.48           O  
ATOM   2387  HG1 THR B  63      -3.246  -1.140   0.389  1.00 75.48           H  
ATOM   2388  N   CYS B  64       0.299   1.843   0.174  1.00 77.71           N  
ATOM   2389  H   CYS B  64       0.180   1.102  -0.502  1.00 77.71           H  
ATOM   2390  CA  CYS B  64       1.656   2.307   0.445  1.00 77.71           C  
ATOM   2391  HA  CYS B  64       1.691   2.840   1.395  1.00 77.71           H  
ATOM   2392  C   CYS B  64       2.159   3.248  -0.626  1.00 77.71           C  
ATOM   2393  CB  CYS B  64       2.586   1.114   0.524  1.00 77.71           C  
ATOM   2394  HB2 CYS B  64       2.189   0.429   1.274  1.00 77.71           H  
ATOM   2395  HB3 CYS B  64       3.574   1.447   0.842  1.00 77.71           H  
ATOM   2396  O   CYS B  64       3.328   3.613  -0.620  1.00 77.71           O  
ATOM   2397  SG  CYS B  64       2.714   0.369  -1.124  1.00 77.71           S  
ATOM   2398  HG  CYS B  64       3.187   1.466  -1.721  1.00 77.71           H  
ATOM   2399  N   GLN B  65       1.319   3.577  -1.596  1.00 78.19           N  
ATOM   2400  H   GLN B  65       0.373   3.223  -1.576  1.00 78.19           H  
ATOM   2401  CA  GLN B  65       1.623   4.648  -2.505  1.00 78.19           C  
ATOM   2402  HA  GLN B  65       0.767   4.737  -3.174  1.00 78.19           H  
ATOM   2403  C   GLN B  65       2.861   4.397  -3.396  1.00 78.19           C  
ATOM   2404  CB  GLN B  65       1.681   5.862  -1.569  1.00 78.19           C  
ATOM   2405  HB2 GLN B  65       2.616   5.921  -1.012  1.00 78.19           H  
ATOM   2406  HB3 GLN B  65       0.851   5.819  -0.863  1.00 78.19           H  
ATOM   2407  O   GLN B  65       3.647   5.291  -3.672  1.00 78.19           O  
ATOM   2408  CG  GLN B  65       1.551   7.080  -2.377  1.00 78.19           C  
ATOM   2409  HG2 GLN B  65       0.817   6.801  -3.133  1.00 78.19           H  
ATOM   2410  HG3 GLN B  65       2.534   7.324  -2.781  1.00 78.19           H  
ATOM   2411  CD  GLN B  65       1.042   8.253  -1.587  1.00 78.19           C  
ATOM   2412  NE2 GLN B  65      -0.208   8.292  -1.206  1.00 78.19           N  
ATOM   2413 HE21 GLN B  65      -0.459   9.083  -0.630  1.00 78.19           H  
ATOM   2414 HE22 GLN B  65      -0.851   7.562  -1.478  1.00 78.19           H  
ATOM   2415  OE1 GLN B  65       1.751   9.173  -1.275  1.00 78.19           O  
ATOM   2416  N   GLY B  66       3.088   3.145  -3.803  1.00 78.82           N  
ATOM   2417  H   GLY B  66       2.349   2.470  -3.670  1.00 78.82           H  
ATOM   2418  CA  GLY B  66       4.322   2.754  -4.496  1.00 78.82           C  
ATOM   2419  HA2 GLY B  66       4.654   3.593  -5.107  1.00 78.82           H  
ATOM   2420  HA3 GLY B  66       4.136   1.937  -5.193  1.00 78.82           H  
ATOM   2421  C   GLY B  66       5.494   2.382  -3.579  1.00 78.82           C  
ATOM   2422  O   GLY B  66       6.366   1.623  -3.992  1.00 78.82           O  
ATOM   2423  N   THR B  67       5.522   2.843  -2.328  1.00 77.68           N  
ATOM   2424  H   THR B  67       4.803   3.493  -2.040  1.00 77.68           H  
ATOM   2425  CA  THR B  67       6.696   2.687  -1.439  1.00 77.68           C  
ATOM   2426  HA  THR B  67       7.589   3.006  -1.977  1.00 77.68           H  
ATOM   2427  C   THR B  67       6.943   1.250  -0.979  1.00 77.68           C  
ATOM   2428  CB  THR B  67       6.579   3.562  -0.184  1.00 77.68           C  
ATOM   2429  HB  THR B  67       7.514   3.500   0.373  1.00 77.68           H  
ATOM   2430  O   THR B  67       8.026   0.922  -0.504  1.00 77.68           O  
ATOM   2431  CG2 THR B  67       6.288   5.032  -0.476  1.00 77.68           C  
ATOM   2432 HG21 THR B  67       7.156   5.464  -0.974  1.00 77.68           H  
ATOM   2433 HG22 THR B  67       6.131   5.563   0.463  1.00 77.68           H  
ATOM   2434 HG23 THR B  67       5.408   5.163  -1.106  1.00 77.68           H  
ATOM   2435  OG1 THR B  67       5.554   3.057   0.625  1.00 77.68           O  
ATOM   2436  HG1 THR B  67       4.738   3.459   0.317  1.00 77.68           H  
ATOM   2437  N   GLY B  68       5.923   0.392  -1.059  1.00 79.82           N  
ATOM   2438  H   GLY B  68       5.055   0.738  -1.442  1.00 79.82           H  
ATOM   2439  CA  GLY B  68       5.975  -0.970  -0.539  1.00 79.82           C  
ATOM   2440  HA2 GLY B  68       5.179  -1.575  -0.972  1.00 79.82           H  
ATOM   2441  HA3 GLY B  68       6.941  -1.383  -0.828  1.00 79.82           H  
ATOM   2442  C   GLY B  68       5.896  -1.065   0.980  1.00 79.82           C  
ATOM   2443  O   GLY B  68       5.713  -2.154   1.517  1.00 79.82           O  
ATOM   2444  N   ARG B  69       5.985   0.053   1.697  1.00 78.33           N  
ATOM   2445  H   ARG B  69       6.070   0.937   1.215  1.00 78.33           H  
ATOM   2446  CA  ARG B  69       6.027   0.080   3.153  1.00 78.33           C  
ATOM   2447  HA  ARG B  69       5.789  -0.907   3.550  1.00 78.33           H  
ATOM   2448  C   ARG B  69       4.973   1.020   3.713  1.00 78.33           C  
ATOM   2449  CB  ARG B  69       7.436   0.443   3.634  1.00 78.33           C  
ATOM   2450  HB2 ARG B  69       7.430   0.442   4.724  1.00 78.33           H  
ATOM   2451  HB3 ARG B  69       7.679   1.448   3.289  1.00 78.33           H  
ATOM   2452  O   ARG B  69       4.434   1.877   3.022  1.00 78.33           O  
ATOM   2453  CG  ARG B  69       8.542  -0.507   3.157  1.00 78.33           C  
ATOM   2454  HG2 ARG B  69       8.709  -0.344   2.093  1.00 78.33           H  
ATOM   2455  HG3 ARG B  69       8.246  -1.544   3.319  1.00 78.33           H  
ATOM   2456  CD  ARG B  69       9.833  -0.219   3.940  1.00 78.33           C  
ATOM   2457  HD2 ARG B  69       9.843  -0.807   4.858  1.00 78.33           H  
ATOM   2458  HD3 ARG B  69       9.843   0.829   4.238  1.00 78.33           H  
ATOM   2459  NE  ARG B  69      11.040  -0.438   3.126  1.00 78.33           N  
ATOM   2460  HE  ARG B  69      11.267   0.310   2.486  1.00 78.33           H  
ATOM   2461  NH1 ARG B  69      11.755  -2.417   4.047  1.00 78.33           N  
ATOM   2462 HH11 ARG B  69      12.389  -3.203   4.046  1.00 78.33           H  
ATOM   2463 HH12 ARG B  69      10.956  -2.396   4.665  1.00 78.33           H  
ATOM   2464  NH2 ARG B  69      12.927  -1.465   2.399  1.00 78.33           N  
ATOM   2465 HH21 ARG B  69      13.561  -2.251   2.405  1.00 78.33           H  
ATOM   2466 HH22 ARG B  69      13.054  -0.723   1.726  1.00 78.33           H  
ATOM   2467  CZ  ARG B  69      11.896  -1.438   3.197  1.00 78.33           C  
ATOM   2468  N   ILE B  70       4.638   0.806   4.970  1.00 76.80           N  
ATOM   2469  H   ILE B  70       5.116   0.073   5.473  1.00 76.80           H  
ATOM   2470  CA  ILE B  70       3.713   1.642   5.725  1.00 76.80           C  
ATOM   2471  HA  ILE B  70       3.528   2.564   5.173  1.00 76.80           H  
ATOM   2472  C   ILE B  70       4.424   1.970   7.036  1.00 76.80           C  
ATOM   2473  CB  ILE B  70       2.369   0.913   5.919  1.00 76.80           C  
ATOM   2474  HB  ILE B  70       2.565  -0.015   6.457  1.00 76.80           H  
ATOM   2475  O   ILE B  70       5.083   1.091   7.597  1.00 76.80           O  
ATOM   2476  CG1 ILE B  70       1.759   0.565   4.543  1.00 76.80           C  
ATOM   2477 HG12 ILE B  70       2.451  -0.065   3.983  1.00 76.80           H  
ATOM   2478 HG13 ILE B  70       1.580   1.474   3.970  1.00 76.80           H  
ATOM   2479  CG2 ILE B  70       1.367   1.734   6.746  1.00 76.80           C  
ATOM   2480 HG21 ILE B  70       0.512   1.107   7.002  1.00 76.80           H  
ATOM   2481 HG22 ILE B  70       1.808   2.042   7.694  1.00 76.80           H  
ATOM   2482 HG23 ILE B  70       1.024   2.604   6.187  1.00 76.80           H  
ATOM   2483  CD1 ILE B  70       0.459  -0.213   4.669  1.00 76.80           C  
ATOM   2484 HD11 ILE B  70      -0.345   0.451   4.986  1.00 76.80           H  
ATOM   2485 HD12 ILE B  70       0.191  -0.642   3.704  1.00 76.80           H  
ATOM   2486 HD13 ILE B  70       0.596  -1.008   5.402  1.00 76.80           H  
ATOM   2487  N   PRO B  71       4.362   3.214   7.526  1.00 72.43           N  
ATOM   2488  CA  PRO B  71       5.035   3.579   8.761  1.00 72.43           C  
ATOM   2489  HA  PRO B  71       6.096   3.344   8.670  1.00 72.43           H  
ATOM   2490  C   PRO B  71       4.450   2.783   9.936  1.00 72.43           C  
ATOM   2491  CB  PRO B  71       4.891   5.094   8.899  1.00 72.43           C  
ATOM   2492  HB2 PRO B  71       4.720   5.396   9.932  1.00 72.43           H  
ATOM   2493  HB3 PRO B  71       5.787   5.579   8.513  1.00 72.43           H  
ATOM   2494  O   PRO B  71       3.233   2.588  10.041  1.00 72.43           O  
ATOM   2495  CG  PRO B  71       3.695   5.431   8.013  1.00 72.43           C  
ATOM   2496  HG2 PRO B  71       3.774   6.414   7.550  1.00 72.43           H  
ATOM   2497  HG3 PRO B  71       2.799   5.365   8.631  1.00 72.43           H  
ATOM   2498  CD  PRO B  71       3.585   4.312   6.993  1.00 72.43           C  
ATOM   2499  HD2 PRO B  71       3.969   4.608   6.017  1.00 72.43           H  
ATOM   2500  HD3 PRO B  71       2.533   4.048   6.885  1.00 72.43           H  
ATOM   2501  N   ARG B  72       5.334   2.301  10.815  1.00 66.58           N  
ATOM   2502  H   ARG B  72       6.295   2.587  10.696  1.00 66.58           H  
ATOM   2503  CA  ARG B  72       4.990   1.520  12.011  1.00 66.58           C  
ATOM   2504  HA  ARG B  72       4.464   0.615  11.709  1.00 66.58           H  
ATOM   2505  C   ARG B  72       4.049   2.306  12.909  1.00 66.58           C  
ATOM   2506  CB  ARG B  72       6.249   1.143  12.812  1.00 66.58           C  
ATOM   2507  HB2 ARG B  72       5.974   0.965  13.852  1.00 66.58           H  
ATOM   2508  HB3 ARG B  72       6.963   1.966  12.790  1.00 66.58           H  
ATOM   2509  O   ARG B  72       4.109   3.533  12.981  1.00 66.58           O  
ATOM   2510  CG  ARG B  72       6.895  -0.137  12.283  1.00 66.58           C  
ATOM   2511  HG2 ARG B  72       6.180  -0.955  12.372  1.00 66.58           H  
ATOM   2512  HG3 ARG B  72       7.157   0.007  11.235  1.00 66.58           H  
ATOM   2513  CD  ARG B  72       8.141  -0.509  13.091  1.00 66.58           C  
ATOM   2514  HD2 ARG B  72       8.687   0.403  13.333  1.00 66.58           H  
ATOM   2515  HD3 ARG B  72       7.847  -0.980  14.029  1.00 66.58           H  
ATOM   2516  NE  ARG B  72       9.042  -1.381  12.323  1.00 66.58           N  
ATOM   2517  HE  ARG B  72       9.875  -0.923  11.981  1.00 66.58           H  
ATOM   2518  NH1 ARG B  72       8.059  -3.423  12.683  1.00 66.58           N  
ATOM   2519 HH11 ARG B  72       7.328  -2.970  13.213  1.00 66.58           H  
ATOM   2520 HH12 ARG B  72       7.999  -4.413  12.488  1.00 66.58           H  
ATOM   2521  NH2 ARG B  72       9.852  -3.254  11.352  1.00 66.58           N  
ATOM   2522 HH21 ARG B  72       9.798  -4.245  11.167  1.00 66.58           H  
ATOM   2523 HH22 ARG B  72      10.406  -2.658  10.754  1.00 66.58           H  
ATOM   2524  CZ  ARG B  72       8.977  -2.681  12.128  1.00 66.58           C  
ATOM   2525  N   GLY B  73       3.165   1.592  13.604  1.00 62.35           N  
ATOM   2526  H   GLY B  73       3.168   0.588  13.498  1.00 62.35           H  
ATOM   2527  CA  GLY B  73       2.216   2.190  14.545  1.00 62.35           C  
ATOM   2528  HA2 GLY B  73       2.751   2.886  15.191  1.00 62.35           H  
ATOM   2529  HA3 GLY B  73       1.795   1.400  15.166  1.00 62.35           H  
ATOM   2530  C   GLY B  73       1.061   2.949  13.888  1.00 62.35           C  
ATOM   2531  O   GLY B  73      -0.001   3.054  14.499  1.00 62.35           O  
ATOM   2532  N   GLN B  74       1.203   3.410  12.640  1.00 56.34           N  
ATOM   2533  H   GLN B  74       2.113   3.379  12.202  1.00 56.34           H  
ATOM   2534  CA  GLN B  74       0.049   3.812  11.843  1.00 56.34           C  
ATOM   2535  HA  GLN B  74      -0.634   4.356  12.496  1.00 56.34           H  
ATOM   2536  C   GLN B  74      -0.727   2.595  11.342  1.00 56.34           C  
ATOM   2537  CB  GLN B  74       0.423   4.770  10.705  1.00 56.34           C  
ATOM   2538  HB2 GLN B  74      -0.472   4.958  10.111  1.00 56.34           H  
ATOM   2539  HB3 GLN B  74       1.174   4.315  10.060  1.00 56.34           H  
ATOM   2540  O   GLN B  74      -1.919   2.720  11.152  1.00 56.34           O  
ATOM   2541  CG  GLN B  74       0.937   6.111  11.251  1.00 56.34           C  
ATOM   2542  HG2 GLN B  74       0.312   6.428  12.086  1.00 56.34           H  
ATOM   2543  HG3 GLN B  74       1.957   5.987  11.616  1.00 56.34           H  
ATOM   2544  CD  GLN B  74       0.919   7.210  10.195  1.00 56.34           C  
ATOM   2545  NE2 GLN B  74      -0.135   7.988  10.101  1.00 56.34           N  
ATOM   2546 HE21 GLN B  74      -0.900   7.892  10.753  1.00 56.34           H  
ATOM   2547 HE22 GLN B  74      -0.075   8.717   9.405  1.00 56.34           H  
ATOM   2548  OE1 GLN B  74       1.841   7.402   9.428  1.00 56.34           O  
ATOM   2549  N   GLU B  75      -0.131   1.407  11.229  1.00 56.97           N  
ATOM   2550  H   GLU B  75       0.870   1.358  11.357  1.00 56.97           H  
ATOM   2551  CA  GLU B  75      -0.829   0.173  10.822  1.00 56.97           C  
ATOM   2552  HA  GLU B  75      -1.167   0.294   9.793  1.00 56.97           H  
ATOM   2553  C   GLU B  75      -2.082  -0.149  11.653  1.00 56.97           C  
ATOM   2554  CB  GLU B  75       0.168  -0.988  10.820  1.00 56.97           C  
ATOM   2555  HB2 GLU B  75       1.022  -0.681  10.217  1.00 56.97           H  
ATOM   2556  HB3 GLU B  75      -0.289  -1.856  10.344  1.00 56.97           H  
ATOM   2557  O   GLU B  75      -3.151  -0.364  11.096  1.00 56.97           O  
ATOM   2558  CG  GLU B  75       0.641  -1.373  12.232  1.00 56.97           C  
ATOM   2559  HG2 GLU B  75       0.684  -0.483  12.860  1.00 56.97           H  
ATOM   2560  HG3 GLU B  75      -0.076  -2.063  12.676  1.00 56.97           H  
ATOM   2561  CD  GLU B  75       2.025  -2.010  12.226  1.00 56.97           C  
ATOM   2562  OE1 GLU B  75       2.782  -1.721  13.182  1.00 56.97           O  
ATOM   2563  OE2 GLU B  75       2.356  -2.686  11.237  1.00 56.97           O  
ATOM   2564  N   ASN B  76      -1.993  -0.063  12.982  1.00 53.24           N  
ATOM   2565  H   ASN B  76      -1.074   0.061  13.382  1.00 53.24           H  
ATOM   2566  CA  ASN B  76      -3.134  -0.247  13.881  1.00 53.24           C  
ATOM   2567  HA  ASN B  76      -3.732  -1.089  13.532  1.00 53.24           H  
ATOM   2568  C   ASN B  76      -4.056   0.983  13.905  1.00 53.24           C  
ATOM   2569  CB  ASN B  76      -2.601  -0.562  15.289  1.00 53.24           C  
ATOM   2570  HB2 ASN B  76      -1.942   0.242  15.616  1.00 53.24           H  
ATOM   2571  HB3 ASN B  76      -3.440  -0.622  15.981  1.00 53.24           H  
ATOM   2572  O   ASN B  76      -5.206   0.893  14.327  1.00 53.24           O  
ATOM   2573  CG  ASN B  76      -1.857  -1.884  15.364  1.00 53.24           C  
ATOM   2574  ND2 ASN B  76      -0.987  -2.047  16.332  1.00 53.24           N  
ATOM   2575 HD21 ASN B  76      -0.488  -2.925  16.312  1.00 53.24           H  
ATOM   2576 HD22 ASN B  76      -0.804  -1.320  17.008  1.00 53.24           H  
ATOM   2577  OD1 ASN B  76      -2.041  -2.787  14.572  1.00 53.24           O  
ATOM   2578  N   GLN B  77      -3.560   2.144  13.461  1.00 51.76           N  
ATOM   2579  H   GLN B  77      -2.625   2.138  13.080  1.00 51.76           H  
ATOM   2580  CA  GLN B  77      -4.384   3.333  13.221  1.00 51.76           C  
ATOM   2581  HA  GLN B  77      -5.151   3.394  13.993  1.00 51.76           H  
ATOM   2582  C   GLN B  77      -5.101   3.263  11.870  1.00 51.76           C  
ATOM   2583  CB  GLN B  77      -3.547   4.618  13.271  1.00 51.76           C  
ATOM   2584  HB2 GLN B  77      -4.207   5.466  13.091  1.00 51.76           H  
ATOM   2585  HB3 GLN B  77      -2.812   4.609  12.466  1.00 51.76           H  
ATOM   2586  O   GLN B  77      -6.039   4.032  11.637  1.00 51.76           O  
ATOM   2587  CG  GLN B  77      -2.838   4.847  14.608  1.00 51.76           C  
ATOM   2588  HG2 GLN B  77      -3.575   5.069  15.380  1.00 51.76           H  
ATOM   2589  HG3 GLN B  77      -2.303   3.946  14.907  1.00 51.76           H  
ATOM   2590  CD  GLN B  77      -1.859   6.011  14.512  1.00 51.76           C  
ATOM   2591  NE2 GLN B  77      -0.658   5.858  15.018  1.00 51.76           N  
ATOM   2592 HE21 GLN B  77      -0.370   4.939  15.319  1.00 51.76           H  
ATOM   2593 HE22 GLN B  77      -0.021   6.639  14.943  1.00 51.76           H  
ATOM   2594  OE1 GLN B  77      -2.144   7.061  13.958  1.00 51.76           O  
ATOM   2595  N   LEU B  78      -4.696   2.352  10.985  1.00 54.65           N  
ATOM   2596  H   LEU B  78      -3.899   1.777  11.217  1.00 54.65           H  
ATOM   2597  CA  LEU B  78      -5.411   2.018   9.769  1.00 54.65           C  
ATOM   2598  HA  LEU B  78      -5.878   2.920   9.373  1.00 54.65           H  
ATOM   2599  C   LEU B  78      -6.526   1.048  10.152  1.00 54.65           C  
ATOM   2600  CB  LEU B  78      -4.462   1.490   8.692  1.00 54.65           C  
ATOM   2601  HB2 LEU B  78      -5.091   1.271   7.829  1.00 54.65           H  
ATOM   2602  HB3 LEU B  78      -4.022   0.557   9.044  1.00 54.65           H  
ATOM   2603  O   LEU B  78      -6.425  -0.166  10.040  1.00 54.65           O  
ATOM   2604  CG  LEU B  78      -3.328   2.465   8.292  1.00 54.65           C  
ATOM   2605  HG  LEU B  78      -2.997   2.996   9.184  1.00 54.65           H  
ATOM   2606  CD1 LEU B  78      -2.080   1.832   7.679  1.00 54.65           C  
ATOM   2607 HD11 LEU B  78      -1.993   0.798   8.014  1.00 54.65           H  
ATOM   2608 HD12 LEU B  78      -1.210   2.388   8.029  1.00 54.65           H  
ATOM   2609 HD13 LEU B  78      -2.095   1.880   6.590  1.00 54.65           H  
ATOM   2610  CD2 LEU B  78      -3.783   3.586   7.383  1.00 54.65           C  
ATOM   2611 HD21 LEU B  78      -4.501   4.187   7.941  1.00 54.65           H  
ATOM   2612 HD22 LEU B  78      -2.932   4.219   7.129  1.00 54.65           H  
ATOM   2613 HD23 LEU B  78      -4.222   3.191   6.467  1.00 54.65           H  
ATOM   2614  N   VAL B  79      -7.591   1.617  10.700  1.00 59.43           N  
ATOM   2615  H   VAL B  79      -7.552   2.617  10.834  1.00 59.43           H  
ATOM   2616  CA  VAL B  79      -8.643   0.853  11.377  1.00 59.43           C  
ATOM   2617  HA  VAL B  79      -8.176   0.053  11.951  1.00 59.43           H  
ATOM   2618  C   VAL B  79      -9.599   0.182  10.397  1.00 59.43           C  
ATOM   2619  CB  VAL B  79      -9.373   1.777  12.355  1.00 59.43           C  
ATOM   2620  HB  VAL B  79      -9.808   2.595  11.780  1.00 59.43           H  
ATOM   2621  O   VAL B  79     -10.250  -0.797  10.749  1.00 59.43           O  
ATOM   2622  CG1 VAL B  79     -10.462   1.093  13.183  1.00 59.43           C  
ATOM   2623 HG11 VAL B  79     -10.873   1.777  13.926  1.00 59.43           H  
ATOM   2624 HG12 VAL B  79     -11.276   0.761  12.538  1.00 59.43           H  
ATOM   2625 HG13 VAL B  79     -10.044   0.226  13.695  1.00 59.43           H  
ATOM   2626  CG2 VAL B  79      -8.368   2.331  13.368  1.00 59.43           C  
ATOM   2627 HG21 VAL B  79      -7.744   3.105  12.921  1.00 59.43           H  
ATOM   2628 HG22 VAL B  79      -7.727   1.527  13.728  1.00 59.43           H  
ATOM   2629 HG23 VAL B  79      -8.871   2.756  14.236  1.00 59.43           H  
ATOM   2630  N   ALA B  80      -9.696   0.677   9.162  1.00 62.40           N  
ATOM   2631  H   ALA B  80      -9.084   1.433   8.891  1.00 62.40           H  
ATOM   2632  CA  ALA B  80     -10.536   0.059   8.150  1.00 62.40           C  
ATOM   2633  HA  ALA B  80     -11.157  -0.714   8.604  1.00 62.40           H  
ATOM   2634  C   ALA B  80      -9.678  -0.621   7.084  1.00 62.40           C  
ATOM   2635  CB  ALA B  80     -11.503   1.097   7.598  1.00 62.40           C  
ATOM   2636  HB1 ALA B  80     -12.194   0.619   6.903  1.00 62.40           H  
ATOM   2637  HB2 ALA B  80     -10.925   1.865   7.084  1.00 62.40           H  
ATOM   2638  HB3 ALA B  80     -12.071   1.537   8.417  1.00 62.40           H  
ATOM   2639  O   ALA B  80      -9.125   0.024   6.191  1.00 62.40           O  
ATOM   2640  N   LEU B  81      -9.629  -1.945   7.186  1.00 64.09           N  
ATOM   2641  H   LEU B  81     -10.037  -2.361   8.011  1.00 64.09           H  
ATOM   2642  CA  LEU B  81      -9.251  -2.850   6.114  1.00 64.09           C  
ATOM   2643  HA  LEU B  81      -8.312  -2.527   5.666  1.00 64.09           H  
ATOM   2644  C   LEU B  81     -10.336  -2.797   5.033  1.00 64.09           C  
ATOM   2645  CB  LEU B  81      -9.110  -4.253   6.735  1.00 64.09           C  
ATOM   2646  HB2 LEU B  81      -9.250  -5.025   5.978  1.00 64.09           H  
ATOM   2647  HB3 LEU B  81      -9.929  -4.402   7.438  1.00 64.09           H  
ATOM   2648  O   LEU B  81     -11.435  -3.322   5.209  1.00 64.09           O  
ATOM   2649  CG  LEU B  81      -7.786  -4.494   7.483  1.00 64.09           C  
ATOM   2650  HG  LEU B  81      -7.699  -3.774   8.296  1.00 64.09           H  
ATOM   2651  CD1 LEU B  81      -7.798  -5.905   8.070  1.00 64.09           C  
ATOM   2652 HD11 LEU B  81      -6.883  -6.075   8.637  1.00 64.09           H  
ATOM   2653 HD12 LEU B  81      -7.873  -6.649   7.278  1.00 64.09           H  
ATOM   2654 HD13 LEU B  81      -8.644  -6.014   8.749  1.00 64.09           H  
ATOM   2655  CD2 LEU B  81      -6.540  -4.397   6.603  1.00 64.09           C  
ATOM   2656 HD21 LEU B  81      -5.660  -4.569   7.223  1.00 64.09           H  
ATOM   2657 HD22 LEU B  81      -6.561  -5.165   5.829  1.00 64.09           H  
ATOM   2658 HD23 LEU B  81      -6.462  -3.415   6.137  1.00 64.09           H  
ATOM   2659  N   ILE B  82     -10.053  -2.105   3.935  1.00 72.71           N  
ATOM   2660  H   ILE B  82      -9.139  -1.681   3.859  1.00 72.71           H  
ATOM   2661  CA  ILE B  82     -11.010  -1.868   2.854  1.00 72.71           C  
ATOM   2662  HA  ILE B  82     -11.961  -2.336   3.108  1.00 72.71           H  
ATOM   2663  C   ILE B  82     -10.493  -2.506   1.569  1.00 72.71           C  
ATOM   2664  CB  ILE B  82     -11.245  -0.353   2.723  1.00 72.71           C  
ATOM   2665  HB  ILE B  82     -10.288   0.170   2.731  1.00 72.71           H  
ATOM   2666  O   ILE B  82      -9.351  -2.237   1.216  1.00 72.71           O  
ATOM   2667  CG1 ILE B  82     -12.089   0.079   3.928  1.00 72.71           C  
ATOM   2668 HG12 ILE B  82     -11.622  -0.273   4.849  1.00 72.71           H  
ATOM   2669 HG13 ILE B  82     -13.067  -0.397   3.865  1.00 72.71           H  
ATOM   2670  CG2 ILE B  82     -11.987  -0.017   1.432  1.00 72.71           C  
ATOM   2671 HG21 ILE B  82     -11.353  -0.270   0.582  1.00 72.71           H  
ATOM   2672 HG22 ILE B  82     -12.914  -0.590   1.387  1.00 72.71           H  
ATOM   2673 HG23 ILE B  82     -12.195   1.050   1.349  1.00 72.71           H  
ATOM   2674  CD1 ILE B  82     -12.265   1.581   4.074  1.00 72.71           C  
ATOM   2675 HD11 ILE B  82     -11.319   1.990   4.428  1.00 72.71           H  
ATOM   2676 HD12 ILE B  82     -13.034   1.736   4.831  1.00 72.71           H  
ATOM   2677 HD13 ILE B  82     -12.583   2.069   3.153  1.00 72.71           H  
ATOM   2678  N   PRO B  83     -11.282  -3.312   0.834  1.00 71.14           N  
ATOM   2679  CA  PRO B  83     -10.839  -3.846  -0.449  1.00 71.14           C  
ATOM   2680  HA  PRO B  83      -9.991  -4.512  -0.288  1.00 71.14           H  
ATOM   2681  C   PRO B  83     -10.425  -2.709  -1.381  1.00 71.14           C  
ATOM   2682  CB  PRO B  83     -12.003  -4.664  -1.011  1.00 71.14           C  
ATOM   2683  HB2 PRO B  83     -11.857  -5.714  -0.757  1.00 71.14           H  
ATOM   2684  HB3 PRO B  83     -12.107  -4.553  -2.090  1.00 71.14           H  
ATOM   2685  O   PRO B  83     -11.056  -1.661  -1.419  1.00 71.14           O  
ATOM   2686  CG  PRO B  83     -13.223  -4.128  -0.263  1.00 71.14           C  
ATOM   2687  HG2 PRO B  83     -13.991  -4.892  -0.144  1.00 71.14           H  
ATOM   2688  HG3 PRO B  83     -13.624  -3.267  -0.797  1.00 71.14           H  
ATOM   2689  CD  PRO B  83     -12.666  -3.675   1.085  1.00 71.14           C  
ATOM   2690  HD2 PRO B  83     -13.250  -2.833   1.457  1.00 71.14           H  
ATOM   2691  HD3 PRO B  83     -12.698  -4.500   1.796  1.00 71.14           H  
ATOM   2692  N   TYR B  84      -9.368  -2.898  -2.151  1.00 71.63           N  
ATOM   2693  H   TYR B  84      -8.886  -3.783  -2.087  1.00 71.63           H  
ATOM   2694  CA  TYR B  84      -8.787  -1.861  -2.995  1.00 71.63           C  
ATOM   2695  HA  TYR B  84      -8.296  -1.102  -2.385  1.00 71.63           H  
ATOM   2696  C   TYR B  84      -9.786  -1.225  -3.965  1.00 71.63           C  
ATOM   2697  CB  TYR B  84      -7.769  -2.552  -3.853  1.00 71.63           C  
ATOM   2698  HB2 TYR B  84      -7.150  -3.220  -3.254  1.00 71.63           H  
ATOM   2699  HB3 TYR B  84      -8.340  -3.125  -4.584  1.00 71.63           H  
ATOM   2700  O   TYR B  84      -9.744  -0.034  -4.264  1.00 71.63           O  
ATOM   2701  CG  TYR B  84      -6.919  -1.623  -4.639  1.00 71.63           C  
ATOM   2702  CD1 TYR B  84      -7.386  -1.038  -5.833  1.00 71.63           C  
ATOM   2703  HD1 TYR B  84      -8.394  -1.213  -6.179  1.00 71.63           H  
ATOM   2704  CD2 TYR B  84      -5.603  -1.477  -4.235  1.00 71.63           C  
ATOM   2705  HD2 TYR B  84      -5.224  -2.001  -3.369  1.00 71.63           H  
ATOM   2706  CE1 TYR B  84      -6.537  -0.258  -6.627  1.00 71.63           C  
ATOM   2707  HE1 TYR B  84      -6.896   0.168  -7.552  1.00 71.63           H  
ATOM   2708  CE2 TYR B  84      -4.747  -0.828  -5.105  1.00 71.63           C  
ATOM   2709  HE2 TYR B  84      -3.694  -0.987  -4.929  1.00 71.63           H  
ATOM   2710  OH  TYR B  84      -4.354   0.558  -7.060  1.00 71.63           O  
ATOM   2711  HH  TYR B  84      -4.793   0.781  -7.885  1.00 71.63           H  
ATOM   2712  CZ  TYR B  84      -5.196  -0.144  -6.261  1.00 71.63           C  
ATOM   2713  N   SER B  85     -10.682  -2.058  -4.482  1.00 71.36           N  
ATOM   2714  H   SER B  85     -10.656  -3.023  -4.184  1.00 71.36           H  
ATOM   2715  CA  SER B  85     -11.714  -1.685  -5.439  1.00 71.36           C  
ATOM   2716  HA  SER B  85     -11.270  -1.074  -6.226  1.00 71.36           H  
ATOM   2717  C   SER B  85     -12.852  -0.904  -4.812  1.00 71.36           C  
ATOM   2718  CB  SER B  85     -12.239  -2.966  -6.051  1.00 71.36           C  
ATOM   2719  HB2 SER B  85     -11.344  -3.483  -6.398  1.00 71.36           H  
ATOM   2720  HB3 SER B  85     -12.906  -2.756  -6.888  1.00 71.36           H  
ATOM   2721  O   SER B  85     -13.809  -0.538  -5.496  1.00 71.36           O  
ATOM   2722  OG  SER B  85     -12.877  -3.788  -5.088  1.00 71.36           O  
ATOM   2723  HG  SER B  85     -13.779  -3.478  -4.978  1.00 71.36           H  
ATOM   2724  N   ASP B  86     -12.795  -0.685  -3.501  1.00 71.88           N  
ATOM   2725  H   ASP B  86     -11.993  -1.008  -2.980  1.00 71.88           H  
ATOM   2726  CA  ASP B  86     -13.783   0.096  -2.802  1.00 71.88           C  
ATOM   2727  HA  ASP B  86     -14.747  -0.396  -2.925  1.00 71.88           H  
ATOM   2728  C   ASP B  86     -13.851   1.495  -3.411  1.00 71.88           C  
ATOM   2729  CB  ASP B  86     -13.462   0.131  -1.315  1.00 71.88           C  
ATOM   2730  HB2 ASP B  86     -13.323  -0.895  -0.973  1.00 71.88           H  
ATOM   2731  HB3 ASP B  86     -12.549   0.705  -1.162  1.00 71.88           H  
ATOM   2732  O   ASP B  86     -12.868   2.225  -3.544  1.00 71.88           O  
ATOM   2733  CG  ASP B  86     -14.589   0.729  -0.488  1.00 71.88           C  
ATOM   2734  OD1 ASP B  86     -14.934   1.912  -0.685  1.00 71.88           O  
ATOM   2735  OD2 ASP B  86     -15.133   0.049   0.404  1.00 71.88           O  
ATOM   2736  N   GLN B  87     -15.071   1.886  -3.758  1.00 70.81           N  
ATOM   2737  H   GLN B  87     -15.812   1.206  -3.663  1.00 70.81           H  
ATOM   2738  CA  GLN B  87     -15.394   3.186  -4.329  1.00 70.81           C  
ATOM   2739  HA  GLN B  87     -14.968   3.228  -5.331  1.00 70.81           H  
ATOM   2740  C   GLN B  87     -14.841   4.377  -3.526  1.00 70.81           C  
ATOM   2741  CB  GLN B  87     -16.920   3.278  -4.446  1.00 70.81           C  
ATOM   2742  HB2 GLN B  87     -17.180   4.230  -4.909  1.00 70.81           H  
ATOM   2743  HB3 GLN B  87     -17.269   2.478  -5.099  1.00 70.81           H  
ATOM   2744  O   GLN B  87     -14.668   5.463  -4.082  1.00 70.81           O  
ATOM   2745  CG  GLN B  87     -17.634   3.163  -3.085  1.00 70.81           C  
ATOM   2746  HG2 GLN B  87     -17.379   2.218  -2.604  1.00 70.81           H  
ATOM   2747  HG3 GLN B  87     -17.317   3.975  -2.430  1.00 70.81           H  
ATOM   2748  CD  GLN B  87     -19.147   3.229  -3.203  1.00 70.81           C  
ATOM   2749  NE2 GLN B  87     -19.860   3.121  -2.105  1.00 70.81           N  
ATOM   2750 HE21 GLN B  87     -20.853   3.022  -2.258  1.00 70.81           H  
ATOM   2751 HE22 GLN B  87     -19.416   2.807  -1.254  1.00 70.81           H  
ATOM   2752  OE1 GLN B  87     -19.723   3.411  -4.260  1.00 70.81           O  
ATOM   2753  N   ARG B  88     -14.573   4.198  -2.227  1.00 66.93           N  
ATOM   2754  H   ARG B  88     -14.718   3.274  -1.846  1.00 66.93           H  
ATOM   2755  CA  ARG B  88     -13.972   5.197  -1.340  1.00 66.93           C  
ATOM   2756  HA  ARG B  88     -14.474   6.155  -1.475  1.00 66.93           H  
ATOM   2757  C   ARG B  88     -12.496   5.440  -1.644  1.00 66.93           C  
ATOM   2758  CB  ARG B  88     -14.122   4.733   0.116  1.00 66.93           C  
ATOM   2759  HB2 ARG B  88     -13.584   5.435   0.754  1.00 66.93           H  
ATOM   2760  HB3 ARG B  88     -13.635   3.766   0.242  1.00 66.93           H  
ATOM   2761  O   ARG B  88     -12.031   6.554  -1.422  1.00 66.93           O  
ATOM   2762  CG  ARG B  88     -15.583   4.671   0.593  1.00 66.93           C  
ATOM   2763  HG2 ARG B  88     -15.985   5.685   0.595  1.00 66.93           H  
ATOM   2764  HG3 ARG B  88     -16.191   4.066  -0.079  1.00 66.93           H  
ATOM   2765  CD  ARG B  88     -15.686   4.105   2.014  1.00 66.93           C  
ATOM   2766  HD2 ARG B  88     -16.677   4.334   2.405  1.00 66.93           H  
ATOM   2767  HD3 ARG B  88     -14.944   4.595   2.645  1.00 66.93           H  
ATOM   2768  NE  ARG B  88     -15.481   2.648   2.055  1.00 66.93           N  
ATOM   2769  HE  ARG B  88     -15.326   2.170   1.179  1.00 66.93           H  
ATOM   2770  NH1 ARG B  88     -15.708   2.383   4.326  1.00 66.93           N  
ATOM   2771 HH11 ARG B  88     -15.804   3.382   4.430  1.00 66.93           H  
ATOM   2772 HH12 ARG B  88     -15.695   1.771   5.129  1.00 66.93           H  
ATOM   2773  NH2 ARG B  88     -15.346   0.606   3.032  1.00 66.93           N  
ATOM   2774 HH21 ARG B  88     -15.241   0.225   2.103  1.00 66.93           H  
ATOM   2775 HH22 ARG B  88     -15.334  -0.014   3.830  1.00 66.93           H  
ATOM   2776  CZ  ARG B  88     -15.508   1.887   3.134  1.00 66.93           C  
ATOM   2777  N   LEU B  89     -11.774   4.437  -2.142  1.00 66.32           N  
ATOM   2778  H   LEU B  89     -12.239   3.561  -2.333  1.00 66.32           H  
ATOM   2779  CA  LEU B  89     -10.362   4.533  -2.517  1.00 66.32           C  
ATOM   2780  HA  LEU B  89      -9.834   5.148  -1.788  1.00 66.32           H  
ATOM   2781  C   LEU B  89     -10.148   5.196  -3.871  1.00 66.32           C  
ATOM   2782  CB  LEU B  89      -9.742   3.132  -2.535  1.00 66.32           C  
ATOM   2783  HB2 LEU B  89      -8.764   3.169  -3.017  1.00 66.32           H  
ATOM   2784  HB3 LEU B  89     -10.365   2.475  -3.143  1.00 66.32           H  
ATOM   2785  O   LEU B  89      -9.034   5.645  -4.139  1.00 66.32           O  
ATOM   2786  CG  LEU B  89      -9.573   2.531  -1.136  1.00 66.32           C  
ATOM   2787  HG  LEU B  89     -10.504   2.608  -0.575  1.00 66.32           H  
ATOM   2788  CD1 LEU B  89      -9.210   1.071  -1.262  1.00 66.32           C  
ATOM   2789 HD11 LEU B  89      -8.235   0.963  -1.738  1.00 66.32           H  
ATOM   2790 HD12 LEU B  89      -9.227   0.592  -0.283  1.00 66.32           H  
ATOM   2791 HD13 LEU B  89      -9.977   0.581  -1.861  1.00 66.32           H  
ATOM   2792  CD2 LEU B  89      -8.454   3.236  -0.372  1.00 66.32           C  
ATOM   2793 HD21 LEU B  89      -8.161   2.642   0.494  1.00 66.32           H  
ATOM   2794 HD22 LEU B  89      -7.577   3.349  -1.010  1.00 66.32           H  
ATOM   2795 HD23 LEU B  89      -8.809   4.209  -0.035  1.00 66.32           H  
ATOM   2796  N   ARG B  90     -11.198   5.309  -4.701  1.00 61.43           N  
ATOM   2797  H   ARG B  90     -12.076   4.899  -4.416  1.00 61.43           H  
ATOM   2798  CA  ARG B  90     -11.110   6.081  -5.944  1.00 61.43           C  
ATOM   2799  HA  ARG B  90     -10.399   5.562  -6.586  1.00 61.43           H  
ATOM   2800  C   ARG B  90     -10.568   7.469  -5.603  1.00 61.43           C  
ATOM   2801  CB  ARG B  90     -12.458   6.200  -6.666  1.00 61.43           C  
ATOM   2802  HB2 ARG B  90     -13.194   6.656  -6.005  1.00 61.43           H  
ATOM   2803  HB3 ARG B  90     -12.321   6.852  -7.529  1.00 61.43           H  
ATOM   2804  O   ARG B  90     -11.130   8.101  -4.701  1.00 61.43           O  
ATOM   2805  CG  ARG B  90     -12.966   4.834  -7.145  1.00 61.43           C  
ATOM   2806  HG2 ARG B  90     -13.273   4.250  -6.278  1.00 61.43           H  
ATOM   2807  HG3 ARG B  90     -12.164   4.293  -7.646  1.00 61.43           H  
ATOM   2808  CD  ARG B  90     -14.152   4.978  -8.107  1.00 61.43           C  
ATOM   2809  HD2 ARG B  90     -14.868   5.684  -7.685  1.00 61.43           H  
ATOM   2810  HD3 ARG B  90     -14.633   4.004  -8.196  1.00 61.43           H  
ATOM   2811  NE  ARG B  90     -13.709   5.415  -9.448  1.00 61.43           N  
ATOM   2812  HE  ARG B  90     -12.718   5.348  -9.632  1.00 61.43           H  
ATOM   2813  NH1 ARG B  90     -15.770   5.855 -10.359  1.00 61.43           N  
ATOM   2814 HH11 ARG B  90     -16.199   5.542  -9.500  1.00 61.43           H  
ATOM   2815 HH12 ARG B  90     -16.333   6.074 -11.168  1.00 61.43           H  
ATOM   2816  NH2 ARG B  90     -13.938   6.076 -11.615  1.00 61.43           N  
ATOM   2817 HH21 ARG B  90     -14.517   6.325 -12.405  1.00 61.43           H  
ATOM   2818 HH22 ARG B  90     -12.940   5.993 -11.749  1.00 61.43           H  
ATOM   2819  CZ  ARG B  90     -14.472   5.781 -10.463  1.00 61.43           C  
ATOM   2820  N   PRO B  91      -9.510   7.939  -6.289  1.00 55.18           N  
ATOM   2821  CA  PRO B  91      -8.894   9.222  -6.001  1.00 55.18           C  
ATOM   2822  HA  PRO B  91      -8.496   9.227  -4.986  1.00 55.18           H  
ATOM   2823  C   PRO B  91      -9.962  10.302  -6.134  1.00 55.18           C  
ATOM   2824  CB  PRO B  91      -7.733   9.376  -6.992  1.00 55.18           C  
ATOM   2825  HB2 PRO B  91      -7.613  10.402  -7.339  1.00 55.18           H  
ATOM   2826  HB3 PRO B  91      -6.811   9.032  -6.521  1.00 55.18           H  
ATOM   2827  O   PRO B  91     -10.382  10.689  -7.223  1.00 55.18           O  
ATOM   2828  CG  PRO B  91      -8.095   8.429  -8.134  1.00 55.18           C  
ATOM   2829  HG2 PRO B  91      -7.208   8.054  -8.646  1.00 55.18           H  
ATOM   2830  HG3 PRO B  91      -8.755   8.938  -8.836  1.00 55.18           H  
ATOM   2831  CD  PRO B  91      -8.858   7.313  -7.429  1.00 55.18           C  
ATOM   2832  HD2 PRO B  91      -8.159   6.556  -7.073  1.00 55.18           H  
ATOM   2833  HD3 PRO B  91      -9.578   6.873  -8.118  1.00 55.18           H  
ATOM   2834  N   ARG B  92     -10.478  10.757  -4.996  1.00 48.07           N  
ATOM   2835  H   ARG B  92     -10.142  10.342  -4.138  1.00 48.07           H  
ATOM   2836  CA  ARG B  92     -11.189  12.023  -4.948  1.00 48.07           C  
ATOM   2837  HA  ARG B  92     -11.853  12.098  -5.810  1.00 48.07           H  
ATOM   2838  C   ARG B  92     -10.128  13.097  -5.087  1.00 48.07           C  
ATOM   2839  CB  ARG B  92     -11.989  12.140  -3.648  1.00 48.07           C  
ATOM   2840  HB2 ARG B  92     -12.332  13.170  -3.541  1.00 48.07           H  
ATOM   2841  HB3 ARG B  92     -11.359  11.890  -2.795  1.00 48.07           H  
ATOM   2842  O   ARG B  92      -9.032  12.921  -4.565  1.00 48.07           O  
ATOM   2843  CG  ARG B  92     -13.202  11.208  -3.706  1.00 48.07           C  
ATOM   2844  HG2 ARG B  92     -13.767  11.445  -4.608  1.00 48.07           H  
ATOM   2845  HG3 ARG B  92     -12.883  10.167  -3.757  1.00 48.07           H  
ATOM   2846  CD  ARG B  92     -14.094  11.408  -2.483  1.00 48.07           C  
ATOM   2847  HD2 ARG B  92     -14.063  12.454  -2.180  1.00 48.07           H  
ATOM   2848  HD3 ARG B  92     -13.717  10.789  -1.668  1.00 48.07           H  
ATOM   2849  NE  ARG B  92     -15.478  11.054  -2.820  1.00 48.07           N  
ATOM   2850  HE  ARG B  92     -15.642  10.827  -3.790  1.00 48.07           H  
ATOM   2851  NH1 ARG B  92     -16.355  11.155  -0.705  1.00 48.07           N  
ATOM   2852 HH11 ARG B  92     -17.101  10.980  -0.047  1.00 48.07           H  
ATOM   2853 HH12 ARG B  92     -15.438  11.408  -0.366  1.00 48.07           H  
ATOM   2854  NH2 ARG B  92     -17.642  10.589  -2.460  1.00 48.07           N  
ATOM   2855 HH21 ARG B  92     -17.695  10.339  -3.438  1.00 48.07           H  
ATOM   2856 HH22 ARG B  92     -18.373  10.308  -1.822  1.00 48.07           H  
ATOM   2857  CZ  ARG B  92     -16.485  10.945  -1.987  1.00 48.07           C  
ATOM   2858  N   ARG B  93     -10.471  14.218  -5.726  1.00 38.59           N  
ATOM   2859  H   ARG B  93     -11.369  14.248  -6.186  1.00 38.59           H  
ATOM   2860  CA  ARG B  93      -9.733  15.472  -5.541  1.00 38.59           C  
ATOM   2861  HA  ARG B  93      -8.689  15.346  -5.828  1.00 38.59           H  
ATOM   2862  C   ARG B  93      -9.765  15.796  -4.046  1.00 38.59           C  
ATOM   2863  CB  ARG B  93     -10.363  16.611  -6.365  1.00 38.59           C  
ATOM   2864  HB2 ARG B  93      -9.934  17.553  -6.024  1.00 38.59           H  
ATOM   2865  HB3 ARG B  93     -11.436  16.644  -6.175  1.00 38.59           H  
ATOM   2866  O   ARG B  93     -10.712  16.417  -3.568  1.00 38.59           O  
ATOM   2867  CG  ARG B  93     -10.117  16.501  -7.877  1.00 38.59           C  
ATOM   2868  HG2 ARG B  93     -10.517  15.559  -8.253  1.00 38.59           H  
ATOM   2869  HG3 ARG B  93      -9.044  16.534  -8.066  1.00 38.59           H  
ATOM   2870  CD  ARG B  93     -10.804  17.673  -8.594  1.00 38.59           C  
ATOM   2871  HD2 ARG B  93     -10.484  18.603  -8.123  1.00 38.59           H  
ATOM   2872  HD3 ARG B  93     -11.883  17.572  -8.476  1.00 38.59           H  
ATOM   2873  NE  ARG B  93     -10.460  17.726 -10.027  1.00 38.59           N  
ATOM   2874  HE  ARG B  93      -9.720  17.115 -10.341  1.00 38.59           H  
ATOM   2875  NH1 ARG B  93     -11.890  19.423 -10.638  1.00 38.59           N  
ATOM   2876 HH11 ARG B  93     -12.220  20.064 -11.346  1.00 38.59           H  
ATOM   2877 HH12 ARG B  93     -12.220  19.484  -9.685  1.00 38.59           H  
ATOM   2878  NH2 ARG B  93     -10.509  18.546 -12.152  1.00 38.59           N  
ATOM   2879 HH21 ARG B  93     -10.853  19.199 -12.843  1.00 38.59           H  
ATOM   2880 HH22 ARG B  93      -9.760  17.923 -12.416  1.00 38.59           H  
ATOM   2881  CZ  ARG B  93     -10.954  18.560 -10.928  1.00 38.59           C  
ATOM   2882  N   THR B  94      -8.805  15.282  -3.291  1.00 35.61           N  
ATOM   2883  H   THR B  94      -8.133  14.658  -3.714  1.00 35.61           H  
ATOM   2884  CA  THR B  94      -8.482  15.775  -1.961  1.00 35.61           C  
ATOM   2885  HA  THR B  94      -9.375  15.827  -1.339  1.00 35.61           H  
ATOM   2886  C   THR B  94      -7.960  17.181  -2.198  1.00 35.61           C  
ATOM   2887  CB  THR B  94      -7.445  14.878  -1.269  1.00 35.61           C  
ATOM   2888  HB  THR B  94      -7.065  15.377  -0.378  1.00 35.61           H  
ATOM   2889  O   THR B  94      -6.858  17.350  -2.713  1.00 35.61           O  
ATOM   2890  CG2 THR B  94      -8.066  13.536  -0.871  1.00 35.61           C  
ATOM   2891 HG21 THR B  94      -7.324  12.950  -0.329  1.00 35.61           H  
ATOM   2892 HG22 THR B  94      -8.930  13.706  -0.228  1.00 35.61           H  
ATOM   2893 HG23 THR B  94      -8.370  12.985  -1.761  1.00 35.61           H  
ATOM   2894  OG1 THR B  94      -6.383  14.586  -2.143  1.00 35.61           O  
ATOM   2895  HG1 THR B  94      -5.957  15.421  -2.351  1.00 35.61           H  
ATOM   2896  N   LYS B  95      -8.852  18.151  -1.997  1.00 28.89           N  
ATOM   2897  H   LYS B  95      -9.737  17.893  -1.585  1.00 28.89           H  
ATOM   2898  CA  LYS B  95      -8.547  19.575  -2.064  1.00 28.89           C  
ATOM   2899  HA  LYS B  95      -8.005  19.794  -2.984  1.00 28.89           H  
ATOM   2900  C   LYS B  95      -7.602  19.960  -0.931  1.00 28.89           C  
ATOM   2901  CB  LYS B  95      -9.863  20.365  -2.008  1.00 28.89           C  
ATOM   2902  HB2 LYS B  95     -10.538  19.977  -2.772  1.00 28.89           H  
ATOM   2903  HB3 LYS B  95     -10.318  20.227  -1.028  1.00 28.89           H  
ATOM   2904  O   LYS B  95      -7.730  19.326   0.141  1.00 28.89           O  
ATOM   2905  CG  LYS B  95      -9.635  21.860  -2.260  1.00 28.89           C  
ATOM   2906  HG2 LYS B  95      -9.153  21.990  -3.229  1.00 28.89           H  
ATOM   2907  HG3 LYS B  95      -8.988  22.270  -1.485  1.00 28.89           H  
ATOM   2908  CD  LYS B  95     -10.953  22.635  -2.236  1.00 28.89           C  
ATOM   2909  HD2 LYS B  95     -11.623  22.239  -2.999  1.00 28.89           H  
ATOM   2910  HD3 LYS B  95     -11.409  22.530  -1.251  1.00 28.89           H  
ATOM   2911  CE  LYS B  95     -10.639  24.106  -2.518  1.00 28.89           C  
ATOM   2912  HE2 LYS B  95      -9.906  24.442  -1.784  1.00 28.89           H  
ATOM   2913  HE3 LYS B  95     -10.169  24.179  -3.498  1.00 28.89           H  
ATOM   2914  NZ  LYS B  95     -11.851  24.957  -2.456  1.00 28.89           N  
ATOM   2915  HZ1 LYS B  95     -12.529  24.664  -3.144  1.00 28.89           H  
ATOM   2916  HZ2 LYS B  95     -11.599  25.919  -2.635  1.00 28.89           H  
ATOM   2917  HZ3 LYS B  95     -12.260  24.906  -1.533  1.00 28.89           H  
ATOM   2918  OXT LYS B  95      -6.862  20.931  -1.170  1.00 28.89           O  
TER    2919      LYS B  95                                                       
END   
