# Supplementary material for: TRIM2 E3 ligase substrate discovery reveals zinc-mediated regulation of TMEM106B in the endolysosomal pathway
Source: EMBO Rep. 2026 Jan 3;27(3):729–47. doi: 10.1038/s44319-025-00667-3 (PMC12894719; doi:10.1038/s44319-025-00667-3)
Supplement: Supplementary file 9 — Source data Fig. 3 [file 44319_2025_667_MOESM9_ESM.zip › Source_Data_Figure3/3D/relaxed_model_5_multimer_v3_pred_1.pdb]

ATOM      1  N   MET A   1      14.588  63.561 101.432  1.00 20.11           N  
ATOM      2  H   MET A   1      15.540  63.225 101.473  1.00 20.11           H  
ATOM      3  H2  MET A   1      14.349  63.997 102.311  1.00 20.11           H  
ATOM      4  H3  MET A   1      13.980  62.769 101.277  1.00 20.11           H  
ATOM      5  CA  MET A   1      14.464  64.531 100.317  1.00 20.11           C  
ATOM      6  HA  MET A   1      13.421  64.831 100.214  1.00 20.11           H  
ATOM      7  C   MET A   1      14.884  63.837  99.026  1.00 20.11           C  
ATOM      8  CB  MET A   1      15.305  65.794 100.567  1.00 20.11           C  
ATOM      9  HB2 MET A   1      15.265  66.438  99.688  1.00 20.11           H  
ATOM     10  HB3 MET A   1      16.342  65.508 100.742  1.00 20.11           H  
ATOM     11  O   MET A   1      15.909  63.161  99.039  1.00 20.11           O  
ATOM     12  CG  MET A   1      14.785  66.581 101.779  1.00 20.11           C  
ATOM     13  HG2 MET A   1      14.669  65.899 102.621  1.00 20.11           H  
ATOM     14  HG3 MET A   1      13.805  67.001 101.551  1.00 20.11           H  
ATOM     15  SD  MET A   1      15.885  67.902 102.339  1.00 20.11           S  
ATOM     16  CE  MET A   1      15.236  69.324 101.415  1.00 20.11           C  
ATOM     17  HE1 MET A   1      14.194  69.496 101.685  1.00 20.11           H  
ATOM     18  HE2 MET A   1      15.311  69.138 100.344  1.00 20.11           H  
ATOM     19  HE3 MET A   1      15.817  70.212 101.664  1.00 20.11           H  
ATOM     20  N   GLY A   2      14.068  63.927  97.970  1.00 26.37           N  
ATOM     21  H   GLY A   2      13.279  64.557  97.998  1.00 26.37           H  
ATOM     22  CA  GLY A   2      14.283  63.224  96.697  1.00 26.37           C  
ATOM     23  HA2 GLY A   2      14.602  62.201  96.895  1.00 26.37           H  
ATOM     24  HA3 GLY A   2      13.348  63.182  96.139  1.00 26.37           H  
ATOM     25  C   GLY A   2      15.326  63.914  95.815  1.00 26.37           C  
ATOM     26  O   GLY A   2      15.376  65.139  95.760  1.00 26.37           O  
ATOM     27  N   LYS A   3      16.189  63.132  95.159  1.00 27.00           N  
ATOM     28  H   LYS A   3      16.048  62.132  95.186  1.00 27.00           H  
ATOM     29  CA  LYS A   3      17.329  63.640  94.381  1.00 27.00           C  
ATOM     30  HA  LYS A   3      17.579  64.646  94.718  1.00 27.00           H  
ATOM     31  C   LYS A   3      16.944  63.766  92.902  1.00 27.00           C  
ATOM     32  CB  LYS A   3      18.566  62.747  94.609  1.00 27.00           C  
ATOM     33  HB2 LYS A   3      19.395  63.152  94.028  1.00 27.00           H  
ATOM     34  HB3 LYS A   3      18.354  61.744  94.239  1.00 27.00           H  
ATOM     35  O   LYS A   3      17.260  62.887  92.107  1.00 27.00           O  
ATOM     36  CG  LYS A   3      18.993  62.654  96.086  1.00 27.00           C  
ATOM     37  HG2 LYS A   3      18.190  62.201  96.668  1.00 27.00           H  
ATOM     38  HG3 LYS A   3      19.189  63.654  96.472  1.00 27.00           H  
ATOM     39  CD  LYS A   3      20.256  61.787  96.232  1.00 27.00           C  
ATOM     40  HD2 LYS A   3      20.089  60.846  95.709  1.00 27.00           H  
ATOM     41  HD3 LYS A   3      21.100  62.284  95.754  1.00 27.00           H  
ATOM     42  CE  LYS A   3      20.594  61.455  97.693  1.00 27.00           C  
ATOM     43  HE2 LYS A   3      21.377  60.697  97.693  1.00 27.00           H  
ATOM     44  HE3 LYS A   3      19.714  61.015  98.163  1.00 27.00           H  
ATOM     45  NZ  LYS A   3      21.053  62.642  98.458  1.00 27.00           N  
ATOM     46  HZ1 LYS A   3      20.339  63.357  98.472  1.00 27.00           H  
ATOM     47  HZ2 LYS A   3      21.882  63.030  98.031  1.00 27.00           H  
ATOM     48  HZ3 LYS A   3      21.285  62.386  99.407  1.00 27.00           H  
ATOM     49  N   SER A   4      16.242  64.843  92.552  1.00 26.44           N  
ATOM     50  H   SER A   4      15.933  65.459  93.290  1.00 26.44           H  
ATOM     51  CA  SER A   4      15.684  65.106  91.211  1.00 26.44           C  
ATOM     52  HA  SER A   4      15.210  64.190  90.860  1.00 26.44           H  
ATOM     53  C   SER A   4      16.739  65.489  90.155  1.00 26.44           C  
ATOM     54  CB  SER A   4      14.584  66.175  91.302  1.00 26.44           C  
ATOM     55  HB2 SER A   4      14.059  66.231  90.348  1.00 26.44           H  
ATOM     56  HB3 SER A   4      15.032  67.145  91.515  1.00 26.44           H  
ATOM     57  O   SER A   4      16.633  66.520  89.500  1.00 26.44           O  
ATOM     58  OG  SER A   4      13.664  65.855  92.332  1.00 26.44           O  
ATOM     59  HG  SER A   4      12.903  66.432  92.233  1.00 26.44           H  
ATOM     60  N   LEU A   5      17.777  64.667  89.981  1.00 22.59           N  
ATOM     61  H   LEU A   5      17.784  63.817  90.527  1.00 22.59           H  
ATOM     62  CA  LEU A   5      18.886  64.868  89.033  1.00 22.59           C  
ATOM     63  HA  LEU A   5      19.084  65.939  88.987  1.00 22.59           H  
ATOM     64  C   LEU A   5      18.518  64.496  87.575  1.00 22.59           C  
ATOM     65  CB  LEU A   5      20.147  64.158  89.593  1.00 22.59           C  
ATOM     66  HB2 LEU A   5      19.846  63.447  90.364  1.00 22.59           H  
ATOM     67  HB3 LEU A   5      20.618  63.553  88.819  1.00 22.59           H  
ATOM     68  O   LEU A   5      19.355  64.051  86.798  1.00 22.59           O  
ATOM     69  CG  LEU A   5      21.197  65.136  90.169  1.00 22.59           C  
ATOM     70  HG  LEU A   5      20.788  66.146  90.219  1.00 22.59           H  
ATOM     71  CD1 LEU A   5      21.602  64.739  91.589  1.00 22.59           C  
ATOM     72 HD11 LEU A   5      20.723  64.755  92.234  1.00 22.59           H  
ATOM     73 HD12 LEU A   5      22.335  65.451  91.969  1.00 22.59           H  
ATOM     74 HD13 LEU A   5      22.038  63.740  91.583  1.00 22.59           H  
ATOM     75  CD2 LEU A   5      22.454  65.167  89.300  1.00 22.59           C  
ATOM     76 HD21 LEU A   5      22.187  65.453  88.283  1.00 22.59           H  
ATOM     77 HD22 LEU A   5      23.162  65.897  89.693  1.00 22.59           H  
ATOM     78 HD23 LEU A   5      22.925  64.184  89.278  1.00 22.59           H  
ATOM     79  N   SER A   6      17.257  64.686  87.182  1.00 28.44           N  
ATOM     80  H   SER A   6      16.637  65.176  87.811  1.00 28.44           H  
ATOM     81  CA  SER A   6      16.678  64.245  85.902  1.00 28.44           C  
ATOM     82  HA  SER A   6      17.122  63.285  85.635  1.00 28.44           H  
ATOM     83  C   SER A   6      16.933  65.194  84.717  1.00 28.44           C  
ATOM     84  CB  SER A   6      15.172  64.025  86.102  1.00 28.44           C  
ATOM     85  HB2 SER A   6      14.721  63.639  85.187  1.00 28.44           H  
ATOM     86  HB3 SER A   6      15.021  63.292  86.895  1.00 28.44           H  
ATOM     87  O   SER A   6      16.169  65.192  83.759  1.00 28.44           O  
ATOM     88  OG  SER A   6      14.549  65.242  86.471  1.00 28.44           O  
ATOM     89  HG  SER A   6      14.397  65.741  85.665  1.00 28.44           H  
ATOM     90  N   HIS A   7      17.936  66.070  84.798  1.00 22.34           N  
ATOM     91  H   HIS A   7      18.587  65.964  85.563  1.00 22.34           H  
ATOM     92  CA  HIS A   7      17.976  67.320  84.020  1.00 22.34           C  
ATOM     93  HA  HIS A   7      16.946  67.617  83.820  1.00 22.34           H  
ATOM     94  C   HIS A   7      18.655  67.222  82.634  1.00 22.34           C  
ATOM     95  CB  HIS A   7      18.598  68.418  84.912  1.00 22.34           C  
ATOM     96  HB2 HIS A   7      19.679  68.281  84.944  1.00 22.34           H  
ATOM     97  HB3 HIS A   7      18.221  68.301  85.928  1.00 22.34           H  
ATOM     98  O   HIS A   7      18.896  68.254  82.010  1.00 22.34           O  
ATOM     99  CG  HIS A   7      18.299  69.841  84.484  1.00 22.34           C  
ATOM    100  CD2 HIS A   7      17.384  70.691  85.043  1.00 22.34           C  
ATOM    101  HD2 HIS A   7      16.748  70.473  85.888  1.00 22.34           H  
ATOM    102  ND1 HIS A   7      18.865  70.514  83.426  1.00 22.34           N  
ATOM    103  HD1 HIS A   7      19.395  70.062  82.695  1.00 22.34           H  
ATOM    104  CE1 HIS A   7      18.288  71.720  83.327  1.00 22.34           C  
ATOM    105  HE1 HIS A   7      18.475  72.439  82.543  1.00 22.34           H  
ATOM    106  NE2 HIS A   7      17.385  71.879  84.305  1.00 22.34           N  
ATOM    107  N   LEU A   8      19.049  66.042  82.137  1.00 23.42           N  
ATOM    108  H   LEU A   8      18.761  65.183  82.583  1.00 23.42           H  
ATOM    109  CA  LEU A   8      19.882  66.003  80.921  1.00 23.42           C  
ATOM    110  HA  LEU A   8      20.721  66.659  81.151  1.00 23.42           H  
ATOM    111  C   LEU A   8      19.122  66.613  79.710  1.00 23.42           C  
ATOM    112  CB  LEU A   8      20.468  64.600  80.672  1.00 23.42           C  
ATOM    113  HB2 LEU A   8      19.919  64.133  79.854  1.00 23.42           H  
ATOM    114  HB3 LEU A   8      20.346  63.975  81.557  1.00 23.42           H  
ATOM    115  O   LEU A   8      18.000  66.184  79.441  1.00 23.42           O  
ATOM    116  CG  LEU A   8      21.968  64.668  80.318  1.00 23.42           C  
ATOM    117  HG  LEU A   8      22.127  65.426  79.551  1.00 23.42           H  
ATOM    118  CD1 LEU A   8      22.836  65.002  81.540  1.00 23.42           C  
ATOM    119 HD11 LEU A   8      22.582  65.983  81.942  1.00 23.42           H  
ATOM    120 HD12 LEU A   8      22.695  64.248  82.315  1.00 23.42           H  
ATOM    121 HD13 LEU A   8      23.886  65.017  81.247  1.00 23.42           H  
ATOM    122  CD2 LEU A   8      22.451  63.330  79.765  1.00 23.42           C  
ATOM    123 HD21 LEU A   8      22.313  62.542  80.506  1.00 23.42           H  
ATOM    124 HD22 LEU A   8      23.505  63.397  79.497  1.00 23.42           H  
ATOM    125 HD23 LEU A   8      21.883  63.081  78.868  1.00 23.42           H  
ATOM    126  N   PRO A   9      19.651  67.676  79.062  1.00 21.98           N  
ATOM    127  CA  PRO A   9      18.795  68.724  78.493  1.00 21.98           C  
ATOM    128  HA  PRO A   9      17.887  68.804  79.091  1.00 21.98           H  
ATOM    129  C   PRO A   9      18.364  68.533  77.027  1.00 21.98           C  
ATOM    130  CB  PRO A   9      19.605  70.017  78.674  1.00 21.98           C  
ATOM    131  HB2 PRO A   9      19.482  70.384  79.693  1.00 21.98           H  
ATOM    132  HB3 PRO A   9      19.340  70.798  77.962  1.00 21.98           H  
ATOM    133  O   PRO A   9      18.835  67.658  76.306  1.00 21.98           O  
ATOM    134  CG  PRO A   9      21.037  69.535  78.474  1.00 21.98           C  
ATOM    135  HG2 PRO A   9      21.232  69.377  77.413  1.00 21.98           H  
ATOM    136  HG3 PRO A   9      21.763  70.222  78.908  1.00 21.98           H  
ATOM    137  CD  PRO A   9      21.010  68.197  79.206  1.00 21.98           C  
ATOM    138  HD2 PRO A   9      21.741  67.517  78.768  1.00 21.98           H  
ATOM    139  HD3 PRO A   9      21.238  68.384  80.255  1.00 21.98           H  
ATOM    140  N   LEU A  10      17.488  69.450  76.596  1.00 19.81           N  
ATOM    141  H   LEU A  10      17.154  70.095  77.298  1.00 19.81           H  
ATOM    142  CA  LEU A  10      17.155  69.799  75.208  1.00 19.81           C  
ATOM    143  HA  LEU A  10      16.990  68.885  74.639  1.00 19.81           H  
ATOM    144  C   LEU A  10      18.354  70.571  74.552  1.00 19.81           C  
ATOM    145  CB  LEU A  10      15.838  70.618  75.256  1.00 19.81           C  
ATOM    146  HB2 LEU A  10      15.558  70.830  74.225  1.00 19.81           H  
ATOM    147  HB3 LEU A  10      16.033  71.568  75.753  1.00 19.81           H  
ATOM    148  O   LEU A  10      19.336  70.860  75.229  1.00 19.81           O  
ATOM    149  CG  LEU A  10      14.564  69.993  75.870  1.00 19.81           C  
ATOM    150  HG  LEU A  10      14.407  69.000  75.448  1.00 19.81           H  
ATOM    151  CD1 LEU A  10      14.559  69.903  77.401  1.00 19.81           C  
ATOM    152 HD11 LEU A  10      15.224  69.107  77.736  1.00 19.81           H  
ATOM    153 HD12 LEU A  10      13.558  69.648  77.751  1.00 19.81           H  
ATOM    154 HD13 LEU A  10      14.856  70.855  77.839  1.00 19.81           H  
ATOM    155  CD2 LEU A  10      13.372  70.879  75.487  1.00 19.81           C  
ATOM    156 HD21 LEU A  10      13.282  70.943  74.403  1.00 19.81           H  
ATOM    157 HD22 LEU A  10      13.499  71.883  75.892  1.00 19.81           H  
ATOM    158 HD23 LEU A  10      12.447  70.451  75.875  1.00 19.81           H  
ATOM    159  N   HIS A  11      18.388  71.004  73.280  1.00 18.97           N  
ATOM    160  H   HIS A  11      19.276  71.428  73.052  1.00 18.97           H  
ATOM    161  CA  HIS A  11      17.293  71.212  72.313  1.00 18.97           C  
ATOM    162  HA  HIS A  11      16.564  70.408  72.405  1.00 18.97           H  
ATOM    163  C   HIS A  11      17.697  71.308  70.821  1.00 18.97           C  
ATOM    164  CB  HIS A  11      16.671  72.591  72.653  1.00 18.97           C  
ATOM    165  HB2 HIS A  11      16.655  72.743  73.732  1.00 18.97           H  
ATOM    166  HB3 HIS A  11      17.319  73.371  72.253  1.00 18.97           H  
ATOM    167  O   HIS A  11      16.816  71.332  69.966  1.00 18.97           O  
ATOM    168  CG  HIS A  11      15.268  72.844  72.146  1.00 18.97           C  
ATOM    169  CD2 HIS A  11      14.366  71.935  71.652  1.00 18.97           C  
ATOM    170  HD2 HIS A  11      14.532  70.877  71.511  1.00 18.97           H  
ATOM    171  ND1 HIS A  11      14.645  74.071  72.130  1.00 18.97           N  
ATOM    172  HD1 HIS A  11      15.058  74.951  72.403  1.00 18.97           H  
ATOM    173  CE1 HIS A  11      13.404  73.906  71.643  1.00 18.97           C  
ATOM    174  HE1 HIS A  11      12.680  74.694  71.500  1.00 18.97           H  
ATOM    175  NE2 HIS A  11      13.185  72.619  71.349  1.00 18.97           N  
ATOM    176  N   SER A  12      18.975  71.539  70.500  1.00 22.04           N  
ATOM    177  H   SER A  12      19.702  71.373  71.181  1.00 22.04           H  
ATOM    178  CA  SER A  12      19.299  72.347  69.309  1.00 22.04           C  
ATOM    179  HA  SER A  12      18.523  73.110  69.243  1.00 22.04           H  
ATOM    180  C   SER A  12      19.246  71.605  67.967  1.00 22.04           C  
ATOM    181  CB  SER A  12      20.609  73.109  69.482  1.00 22.04           C  
ATOM    182  HB2 SER A  12      20.727  73.407  70.524  1.00 22.04           H  
ATOM    183  HB3 SER A  12      21.448  72.479  69.187  1.00 22.04           H  
ATOM    184  O   SER A  12      19.263  70.380  67.908  1.00 22.04           O  
ATOM    185  OG  SER A  12      20.558  74.274  68.679  1.00 22.04           O  
ATOM    186  HG  SER A  12      21.433  74.666  68.644  1.00 22.04           H  
ATOM    187  N   SER A  13      19.108  72.386  66.892  1.00 22.39           N  
ATOM    188  H   SER A  13      19.264  73.367  67.073  1.00 22.39           H  
ATOM    189  CA  SER A  13      18.032  72.104  65.938  1.00 22.39           C  
ATOM    190  HA  SER A  13      17.404  71.315  66.351  1.00 22.39           H  
ATOM    191  C   SER A  13      18.417  71.633  64.530  1.00 22.39           C  
ATOM    192  CB  SER A  13      17.152  73.359  65.797  1.00 22.39           C  
ATOM    193  HB2 SER A  13      17.681  74.105  65.204  1.00 22.39           H  
ATOM    194  HB3 SER A  13      16.227  73.095  65.284  1.00 22.39           H  
ATOM    195  O   SER A  13      17.746  70.746  64.017  1.00 22.39           O  
ATOM    196  OG  SER A  13      16.842  73.955  67.045  1.00 22.39           O  
ATOM    197  HG  SER A  13      16.346  73.322  67.569  1.00 22.39           H  
ATOM    198  N   LYS A  14      19.307  72.345  63.821  1.00 19.49           N  
ATOM    199  H   LYS A  14      19.982  72.895  64.333  1.00 19.49           H  
ATOM    200  CA  LYS A  14      18.840  72.903  62.532  1.00 19.49           C  
ATOM    201  HA  LYS A  14      17.814  72.572  62.369  1.00 19.49           H  
ATOM    202  C   LYS A  14      19.533  72.506  61.231  1.00 19.49           C  
ATOM    203  CB  LYS A  14      18.858  74.442  62.615  1.00 19.49           C  
ATOM    204  HB2 LYS A  14      19.609  74.836  61.929  1.00 19.49           H  
ATOM    205  HB3 LYS A  14      19.138  74.775  63.614  1.00 19.49           H  
ATOM    206  O   LYS A  14      18.859  72.579  60.211  1.00 19.49           O  
ATOM    207  CG  LYS A  14      17.491  75.032  62.256  1.00 19.49           C  
ATOM    208  HG2 LYS A  14      17.146  74.607  61.314  1.00 19.49           H  
ATOM    209  HG3 LYS A  14      16.774  74.789  63.041  1.00 19.49           H  
ATOM    210  CD  LYS A  14      17.606  76.549  62.103  1.00 19.49           C  
ATOM    211  HD2 LYS A  14      18.284  76.758  61.275  1.00 19.49           H  
ATOM    212  HD3 LYS A  14      18.013  76.982  63.016  1.00 19.49           H  
ATOM    213  CE  LYS A  14      16.230  77.146  61.811  1.00 19.49           C  
ATOM    214  HE2 LYS A  14      15.764  76.552  61.025  1.00 19.49           H  
ATOM    215  HE3 LYS A  14      15.612  77.068  62.705  1.00 19.49           H  
ATOM    216  NZ  LYS A  14      16.355  78.554  61.366  1.00 19.49           N  
ATOM    217  HZ1 LYS A  14      15.447  78.944  61.153  1.00 19.49           H  
ATOM    218  HZ2 LYS A  14      16.809  79.113  62.074  1.00 19.49           H  
ATOM    219  HZ3 LYS A  14      16.918  78.589  60.528  1.00 19.49           H  
ATOM    220  N   GLU A  15      20.850  72.320  61.244  1.00 24.23           N  
ATOM    221  H   GLU A  15      21.331  72.196  62.123  1.00 24.23           H  
ATOM    222  CA  GLU A  15      21.662  72.604  60.048  1.00 24.23           C  
ATOM    223  HA  GLU A  15      21.329  73.565  59.658  1.00 24.23           H  
ATOM    224  C   GLU A  15      21.440  71.649  58.868  1.00 24.23           C  
ATOM    225  CB  GLU A  15      23.148  72.771  60.415  1.00 24.23           C  
ATOM    226  HB2 GLU A  15      23.412  72.091  61.225  1.00 24.23           H  
ATOM    227  HB3 GLU A  15      23.774  72.545  59.553  1.00 24.23           H  
ATOM    228  O   GLU A  15      20.957  70.536  59.042  1.00 24.23           O  
ATOM    229  CG  GLU A  15      23.410  74.226  60.830  1.00 24.23           C  
ATOM    230  HG2 GLU A  15      23.188  74.884  59.990  1.00 24.23           H  
ATOM    231  HG3 GLU A  15      22.730  74.491  61.640  1.00 24.23           H  
ATOM    232  CD  GLU A  15      24.855  74.442  61.289  1.00 24.23           C  
ATOM    233  OE1 GLU A  15      25.688  74.868  60.458  1.00 24.23           O  
ATOM    234  OE2 GLU A  15      25.098  74.216  62.497  1.00 24.23           O  
ATOM    235  N   ASP A  16      21.770  72.180  57.684  1.00 19.77           N  
ATOM    236  H   ASP A  16      22.150  73.116  57.716  1.00 19.77           H  
ATOM    237  CA  ASP A  16      21.398  71.759  56.328  1.00 19.77           C  
ATOM    238  HA  ASP A  16      20.313  71.663  56.291  1.00 19.77           H  
ATOM    239  C   ASP A  16      21.983  70.370  55.934  1.00 19.77           C  
ATOM    240  CB  ASP A  16      21.800  72.920  55.387  1.00 19.77           C  
ATOM    241  HB2 ASP A  16      21.409  72.716  54.391  1.00 19.77           H  
ATOM    242  HB3 ASP A  16      22.888  72.966  55.331  1.00 19.77           H  
ATOM    243  O   ASP A  16      21.724  69.369  56.587  1.00 19.77           O  
ATOM    244  CG  ASP A  16      21.289  74.302  55.831  1.00 19.77           C  
ATOM    245  OD1 ASP A  16      20.305  74.784  55.228  1.00 19.77           O  
ATOM    246  OD2 ASP A  16      21.892  74.875  56.769  1.00 19.77           O  
ATOM    247  N   ALA A  17      22.814  70.182  54.905  1.00 21.58           N  
ATOM    248  H   ALA A  17      23.378  69.366  55.092  1.00 21.58           H  
ATOM    249  CA  ALA A  17      22.405  70.225  53.497  1.00 21.58           C  
ATOM    250  HA  ALA A  17      21.389  70.614  53.437  1.00 21.58           H  
ATOM    251  C   ALA A  17      22.356  68.771  52.944  1.00 21.58           C  
ATOM    252  CB  ALA A  17      23.325  71.184  52.734  1.00 21.58           C  
ATOM    253  HB1 ALA A  17      22.911  71.340  51.738  1.00 21.58           H  
ATOM    254  HB2 ALA A  17      23.378  72.151  53.234  1.00 21.58           H  
ATOM    255  HB3 ALA A  17      24.331  70.768  52.672  1.00 21.58           H  
ATOM    256  O   ALA A  17      21.621  67.956  53.481  1.00 21.58           O  
ATOM    257  N   TYR A  18      23.187  68.329  51.989  1.00 21.83           N  
ATOM    258  H   TYR A  18      23.487  67.399  52.243  1.00 21.83           H  
ATOM    259  CA  TYR A  18      22.831  68.290  50.557  1.00 21.83           C  
ATOM    260  HA  TYR A  18      21.943  68.900  50.395  1.00 21.83           H  
ATOM    261  C   TYR A  18      22.455  66.844  50.116  1.00 21.83           C  
ATOM    262  CB  TYR A  18      23.984  68.873  49.702  1.00 21.83           C  
ATOM    263  HB2 TYR A  18      24.076  68.314  48.770  1.00 21.83           H  
ATOM    264  HB3 TYR A  18      24.928  68.727  50.227  1.00 21.83           H  
ATOM    265  O   TYR A  18      22.504  65.911  50.908  1.00 21.83           O  
ATOM    266  CG  TYR A  18      23.840  70.336  49.309  1.00 21.83           C  
ATOM    267  CD1 TYR A  18      22.844  70.732  48.391  1.00 21.83           C  
ATOM    268  HD1 TYR A  18      22.174  70.000  47.966  1.00 21.83           H  
ATOM    269  CD2 TYR A  18      24.721  71.301  49.838  1.00 21.83           C  
ATOM    270  HD2 TYR A  18      25.493  71.000  50.530  1.00 21.83           H  
ATOM    271  CE1 TYR A  18      22.712  72.089  48.031  1.00 21.83           C  
ATOM    272  HE1 TYR A  18      21.946  72.402  47.338  1.00 21.83           H  
ATOM    273  CE2 TYR A  18      24.573  72.661  49.504  1.00 21.83           C  
ATOM    274  HE2 TYR A  18      25.232  73.397  49.941  1.00 21.83           H  
ATOM    275  OH  TYR A  18      23.420  74.368  48.271  1.00 21.83           O  
ATOM    276  HH  TYR A  18      24.019  74.925  48.774  1.00 21.83           H  
ATOM    277  CZ  TYR A  18      23.566  73.058  48.599  1.00 21.83           C  
ATOM    278  N   ASP A  19      22.091  66.686  48.838  1.00 20.69           N  
ATOM    279  H   ASP A  19      22.216  67.500  48.253  1.00 20.69           H  
ATOM    280  CA  ASP A  19      21.139  65.706  48.267  1.00 20.69           C  
ATOM    281  HA  ASP A  19      20.270  65.631  48.920  1.00 20.69           H  
ATOM    282  C   ASP A  19      21.588  64.248  47.968  1.00 20.69           C  
ATOM    283  CB  ASP A  19      20.694  66.386  46.957  1.00 20.69           C  
ATOM    284  HB2 ASP A  19      21.580  66.682  46.396  1.00 20.69           H  
ATOM    285  HB3 ASP A  19      20.152  67.299  47.203  1.00 20.69           H  
ATOM    286  O   ASP A  19      20.824  63.319  48.216  1.00 20.69           O  
ATOM    287  CG  ASP A  19      19.824  65.525  46.041  1.00 20.69           C  
ATOM    288  OD1 ASP A  19      18.593  65.532  46.253  1.00 20.69           O  
ATOM    289  OD2 ASP A  19      20.403  64.935  45.099  1.00 20.69           O  
ATOM    290  N   GLY A  20      22.763  64.054  47.356  1.00 21.61           N  
ATOM    291  H   GLY A  20      23.367  64.863  47.331  1.00 21.61           H  
ATOM    292  CA  GLY A  20      22.969  63.069  46.266  1.00 21.61           C  
ATOM    293  HA2 GLY A  20      22.484  63.476  45.379  1.00 21.61           H  
ATOM    294  HA3 GLY A  20      24.036  63.023  46.050  1.00 21.61           H  
ATOM    295  C   GLY A  20      22.487  61.608  46.431  1.00 21.61           C  
ATOM    296  O   GLY A  20      22.775  60.943  47.422  1.00 21.61           O  
ATOM    297  N   VAL A  21      21.839  61.086  45.373  1.00 22.48           N  
ATOM    298  H   VAL A  21      21.656  61.742  44.627  1.00 22.48           H  
ATOM    299  CA  VAL A  21      20.990  59.870  45.386  1.00 22.48           C  
ATOM    300  HA  VAL A  21      20.782  59.705  46.443  1.00 22.48           H  
ATOM    301  C   VAL A  21      21.659  58.525  44.949  1.00 22.48           C  
ATOM    302  CB  VAL A  21      19.596  60.156  44.733  1.00 22.48           C  
ATOM    303  HB  VAL A  21      19.481  59.598  43.803  1.00 22.48           H  
ATOM    304  O   VAL A  21      22.644  58.075  45.530  1.00 22.48           O  
ATOM    305  CG1 VAL A  21      18.474  59.720  45.682  1.00 22.48           C  
ATOM    306 HG11 VAL A  21      17.511  59.774  45.172  1.00 22.48           H  
ATOM    307 HG12 VAL A  21      18.644  58.703  46.033  1.00 22.48           H  
ATOM    308 HG13 VAL A  21      18.453  60.384  46.546  1.00 22.48           H  
ATOM    309  CG2 VAL A  21      19.315  61.613  44.337  1.00 22.48           C  
ATOM    310 HG21 VAL A  21      19.386  62.267  45.205  1.00 22.48           H  
ATOM    311 HG22 VAL A  21      20.021  61.949  43.578  1.00 22.48           H  
ATOM    312 HG23 VAL A  21      18.310  61.703  43.925  1.00 22.48           H  
ATOM    313  N   THR A  22      21.080  57.787  43.988  1.00 22.56           N  
ATOM    314  H   THR A  22      20.378  58.246  43.426  1.00 22.56           H  
ATOM    315  CA  THR A  22      20.984  56.309  43.962  1.00 22.56           C  
ATOM    316  HA  THR A  22      21.087  55.935  44.981  1.00 22.56           H  
ATOM    317  C   THR A  22      22.042  55.582  43.109  1.00 22.56           C  
ATOM    318  CB  THR A  22      19.582  55.911  43.448  1.00 22.56           C  
ATOM    319  HB  THR A  22      19.515  54.824  43.406  1.00 22.56           H  
ATOM    320  O   THR A  22      21.699  54.985  42.087  1.00 22.56           O  
ATOM    321  CG2 THR A  22      18.420  56.420  44.294  1.00 22.56           C  
ATOM    322 HG21 THR A  22      18.255  57.481  44.105  1.00 22.56           H  
ATOM    323 HG22 THR A  22      17.516  55.879  44.017  1.00 22.56           H  
ATOM    324 HG23 THR A  22      18.625  56.254  45.351  1.00 22.56           H  
ATOM    325  OG1 THR A  22      19.394  56.446  42.156  1.00 22.56           O  
ATOM    326  HG1 THR A  22      20.051  56.010  41.609  1.00 22.56           H  
ATOM    327  N   SER A  23      23.327  55.652  43.464  1.00 24.43           N  
ATOM    328  H   SER A  23      23.565  56.186  44.287  1.00 24.43           H  
ATOM    329  CA  SER A  23      24.397  55.214  42.544  1.00 24.43           C  
ATOM    330  HA  SER A  23      24.226  55.764  41.618  1.00 24.43           H  
ATOM    331  C   SER A  23      24.400  53.720  42.133  1.00 24.43           C  
ATOM    332  CB  SER A  23      25.773  55.661  43.040  1.00 24.43           C  
ATOM    333  HB2 SER A  23      26.146  54.957  43.783  1.00 24.43           H  
ATOM    334  HB3 SER A  23      25.692  56.650  43.491  1.00 24.43           H  
ATOM    335  O   SER A  23      23.763  52.847  42.725  1.00 24.43           O  
ATOM    336  OG  SER A  23      26.662  55.737  41.939  1.00 24.43           O  
ATOM    337  HG  SER A  23      27.520  56.039  42.247  1.00 24.43           H  
ATOM    338  N   GLU A  24      25.143  53.465  41.058  1.00 21.57           N  
ATOM    339  H   GLU A  24      25.734  54.229  40.764  1.00 21.57           H  
ATOM    340  CA  GLU A  24      25.085  52.333  40.134  1.00 21.57           C  
ATOM    341  HA  GLU A  24      24.046  52.184  39.840  1.00 21.57           H  
ATOM    342  C   GLU A  24      25.604  51.002  40.715  1.00 21.57           C  
ATOM    343  CB  GLU A  24      25.871  52.782  38.886  1.00 21.57           C  
ATOM    344  HB2 GLU A  24      25.521  53.777  38.611  1.00 21.57           H  
ATOM    345  HB3 GLU A  24      26.929  52.859  39.137  1.00 21.57           H  
ATOM    346  O   GLU A  24      26.751  50.606  40.502  1.00 21.57           O  
ATOM    347  CG  GLU A  24      25.704  51.877  37.660  1.00 21.57           C  
ATOM    348  HG2 GLU A  24      25.988  50.857  37.923  1.00 21.57           H  
ATOM    349  HG3 GLU A  24      24.652  51.863  37.377  1.00 21.57           H  
ATOM    350  CD  GLU A  24      26.548  52.348  36.461  1.00 21.57           C  
ATOM    351  OE1 GLU A  24      26.747  51.506  35.557  1.00 21.57           O  
ATOM    352  OE2 GLU A  24      26.955  53.531  36.430  1.00 21.57           O  
ATOM    353  N   ASN A  25      24.738  50.247  41.399  1.00 27.55           N  
ATOM    354  H   ASN A  25      23.847  50.645  41.659  1.00 27.55           H  
ATOM    355  CA  ASN A  25      25.019  48.836  41.677  1.00 27.55           C  
ATOM    356  HA  ASN A  25      26.052  48.763  42.018  1.00 27.55           H  
ATOM    357  C   ASN A  25      24.901  48.030  40.368  1.00 27.55           C  
ATOM    358  CB  ASN A  25      24.120  48.320  42.814  1.00 27.55           C  
ATOM    359  HB2 ASN A  25      24.115  49.046  43.628  1.00 27.55           H  
ATOM    360  HB3 ASN A  25      23.100  48.198  42.449  1.00 27.55           H  
ATOM    361  O   ASN A  25      23.804  47.627  39.967  1.00 27.55           O  
ATOM    362  CG  ASN A  25      24.623  47.001  43.382  1.00 27.55           C  
ATOM    363  ND2 ASN A  25      23.775  46.243  44.036  1.00 27.55           N  
ATOM    364 HD21 ASN A  25      22.809  46.522  44.133  1.00 27.55           H  
ATOM    365 HD22 ASN A  25      24.154  45.381  44.401  1.00 27.55           H  
ATOM    366  OD1 ASN A  25      25.782  46.639  43.288  1.00 27.55           O  
ATOM    367  N   MET A  26      26.026  47.884  39.660  1.00 26.56           N  
ATOM    368  H   MET A  26      26.850  48.349  40.013  1.00 26.56           H  
ATOM    369  CA  MET A  26      26.077  47.324  38.310  1.00 26.56           C  
ATOM    370  HA  MET A  26      25.488  47.978  37.666  1.00 26.56           H  
ATOM    371  C   MET A  26      25.465  45.924  38.214  1.00 26.56           C  
ATOM    372  CB  MET A  26      27.514  47.297  37.766  1.00 26.56           C  
ATOM    373  HB2 MET A  26      27.565  46.596  36.932  1.00 26.56           H  
ATOM    374  HB3 MET A  26      28.198  46.950  38.540  1.00 26.56           H  
ATOM    375  O   MET A  26      25.510  45.101  39.130  1.00 26.56           O  
ATOM    376  CG  MET A  26      27.970  48.659  37.240  1.00 26.56           C  
ATOM    377  HG2 MET A  26      27.241  49.027  36.518  1.00 26.56           H  
ATOM    378  HG3 MET A  26      28.019  49.368  38.067  1.00 26.56           H  
ATOM    379  SD  MET A  26      29.588  48.582  36.428  1.00 26.56           S  
ATOM    380  CE  MET A  26      29.713  50.304  35.875  1.00 26.56           C  
ATOM    381  HE1 MET A  26      29.536  50.979  36.713  1.00 26.56           H  
ATOM    382  HE2 MET A  26      28.965  50.496  35.105  1.00 26.56           H  
ATOM    383  HE3 MET A  26      30.705  50.489  35.463  1.00 26.56           H  
ATOM    384  N   ARG A  27      24.917  45.640  37.031  1.00 24.80           N  
ATOM    385  H   ARG A  27      24.990  46.344  36.310  1.00 24.80           H  
ATOM    386  CA  ARG A  27      24.299  44.358  36.704  1.00 24.80           C  
ATOM    387  HA  ARG A  27      23.547  44.123  37.457  1.00 24.80           H  
ATOM    388  C   ARG A  27      25.360  43.257  36.741  1.00 24.80           C  
ATOM    389  CB  ARG A  27      23.628  44.440  35.317  1.00 24.80           C  
ATOM    390  HB2 ARG A  27      24.389  44.673  34.572  1.00 24.80           H  
ATOM    391  HB3 ARG A  27      23.204  43.466  35.073  1.00 24.80           H  
ATOM    392  O   ARG A  27      26.054  43.052  35.747  1.00 24.80           O  
ATOM    393  CG  ARG A  27      22.519  45.500  35.233  1.00 24.80           C  
ATOM    394  HG2 ARG A  27      21.698  45.220  35.893  1.00 24.80           H  
ATOM    395  HG3 ARG A  27      22.909  46.468  35.548  1.00 24.80           H  
ATOM    396  CD  ARG A  27      22.007  45.631  33.793  1.00 24.80           C  
ATOM    397  HD2 ARG A  27      21.548  44.688  33.495  1.00 24.80           H  
ATOM    398  HD3 ARG A  27      22.856  45.834  33.141  1.00 24.80           H  
ATOM    399  NE  ARG A  27      21.024  46.725  33.674  1.00 24.80           N  
ATOM    400  HE  ARG A  27      20.736  47.167  34.535  1.00 24.80           H  
ATOM    401  NH1 ARG A  27      20.840  46.737  31.382  1.00 24.80           N  
ATOM    402 HH11 ARG A  27      20.461  47.137  30.536  1.00 24.80           H  
ATOM    403 HH12 ARG A  27      21.502  45.976  31.335  1.00 24.80           H  
ATOM    404  NH2 ARG A  27      19.678  48.208  32.593  1.00 24.80           N  
ATOM    405 HH21 ARG A  27      19.313  48.601  31.737  1.00 24.80           H  
ATOM    406 HH22 ARG A  27      19.433  48.628  33.478  1.00 24.80           H  
ATOM    407  CZ  ARG A  27      20.521  47.215  32.554  1.00 24.80           C  
ATOM    408  N   ASN A  28      25.389  42.465  37.815  1.00 29.63           N  
ATOM    409  H   ASN A  28      24.930  42.783  38.657  1.00 29.63           H  
ATOM    410  CA  ASN A  28      25.788  41.062  37.703  1.00 29.63           C  
ATOM    411  HA  ASN A  28      26.733  41.007  37.163  1.00 29.63           H  
ATOM    412  C   ASN A  28      24.720  40.360  36.857  1.00 29.63           C  
ATOM    413  CB  ASN A  28      25.993  40.403  39.079  1.00 29.63           C  
ATOM    414  HB2 ASN A  28      26.728  40.968  39.652  1.00 29.63           H  
ATOM    415  HB3 ASN A  28      25.052  40.390  39.628  1.00 29.63           H  
ATOM    416  O   ASN A  28      23.815  39.703  37.372  1.00 29.63           O  
ATOM    417  CG  ASN A  28      26.516  38.981  38.912  1.00 29.63           C  
ATOM    418  ND2 ASN A  28      26.015  38.025  39.657  1.00 29.63           N  
ATOM    419 HD21 ASN A  28      25.259  38.215  40.298  1.00 29.63           H  
ATOM    420 HD22 ASN A  28      26.378  37.099  39.479  1.00 29.63           H  
ATOM    421  OD1 ASN A  28      27.381  38.708  38.101  1.00 29.63           O  
ATOM    422  N   GLY A  29      24.773  40.616  35.549  1.00 26.11           N  
ATOM    423  H   GLY A  29      25.517  41.216  35.223  1.00 26.11           H  
ATOM    424  CA  GLY A  29      23.966  39.941  34.563  1.00 26.11           C  
ATOM    425  HA2 GLY A  29      22.905  40.044  34.792  1.00 26.11           H  
ATOM    426  HA3 GLY A  29      24.174  40.334  33.568  1.00 26.11           H  
ATOM    427  C   GLY A  29      24.379  38.490  34.615  1.00 26.11           C  
ATOM    428  O   GLY A  29      25.380  38.119  34.010  1.00 26.11           O  
ATOM    429  N   LEU A  30      23.608  37.701  35.363  1.00 26.98           N  
ATOM    430  H   LEU A  30      22.921  38.144  35.956  1.00 26.98           H  
ATOM    431  CA  LEU A  30      23.617  36.254  35.296  1.00 26.98           C  
ATOM    432  HA  LEU A  30      24.635  35.886  35.423  1.00 26.98           H  
ATOM    433  C   LEU A  30      23.162  35.880  33.887  1.00 26.98           C  
ATOM    434  CB  LEU A  30      22.721  35.662  36.403  1.00 26.98           C  
ATOM    435  HB2 LEU A  30      22.585  34.598  36.210  1.00 26.98           H  
ATOM    436  HB3 LEU A  30      21.740  36.134  36.340  1.00 26.98           H  
ATOM    437  O   LEU A  30      22.021  35.485  33.657  1.00 26.98           O  
ATOM    438  CG  LEU A  30      23.272  35.829  37.831  1.00 26.98           C  
ATOM    439  HG  LEU A  30      23.541  36.871  38.004  1.00 26.98           H  
ATOM    440  CD1 LEU A  30      22.195  35.442  38.845  1.00 26.98           C  
ATOM    441 HD11 LEU A  30      21.908  34.400  38.703  1.00 26.98           H  
ATOM    442 HD12 LEU A  30      22.574  35.578  39.858  1.00 26.98           H  
ATOM    443 HD13 LEU A  30      21.320  36.078  38.711  1.00 26.98           H  
ATOM    444  CD2 LEU A  30      24.498  34.948  38.087  1.00 26.98           C  
ATOM    445 HD21 LEU A  30      25.326  35.272  37.456  1.00 26.98           H  
ATOM    446 HD22 LEU A  30      24.805  35.028  39.130  1.00 26.98           H  
ATOM    447 HD23 LEU A  30      24.265  33.908  37.858  1.00 26.98           H  
ATOM    448  N   VAL A  31      24.102  35.994  32.948  1.00 25.85           N  
ATOM    449  H   VAL A  31      24.949  36.472  33.220  1.00 25.85           H  
ATOM    450  CA  VAL A  31      24.177  35.196  31.734  1.00 25.85           C  
ATOM    451  HA  VAL A  31      23.202  35.201  31.247  1.00 25.85           H  
ATOM    452  C   VAL A  31      24.438  33.761  32.176  1.00 25.85           C  
ATOM    453  CB  VAL A  31      25.209  35.747  30.723  1.00 25.85           C  
ATOM    454  HB  VAL A  31      25.291  35.038  29.898  1.00 25.85           H  
ATOM    455  O   VAL A  31      25.478  33.163  31.918  1.00 25.85           O  
ATOM    456  CG1 VAL A  31      24.708  37.077  30.143  1.00 25.85           C  
ATOM    457 HG11 VAL A  31      23.724  36.933  29.696  1.00 25.85           H  
ATOM    458 HG12 VAL A  31      25.394  37.422  29.370  1.00 25.85           H  
ATOM    459 HG13 VAL A  31      24.641  37.831  30.928  1.00 25.85           H  
ATOM    460  CG2 VAL A  31      26.617  35.998  31.289  1.00 25.85           C  
ATOM    461 HG21 VAL A  31      27.032  35.082  31.708  1.00 25.85           H  
ATOM    462 HG22 VAL A  31      26.593  36.765  32.062  1.00 25.85           H  
ATOM    463 HG23 VAL A  31      27.276  36.329  30.486  1.00 25.85           H  
ATOM    464  N   ASN A  32      23.453  33.211  32.888  1.00 31.54           N  
ATOM    465  H   ASN A  32      22.668  33.807  33.105  1.00 31.54           H  
ATOM    466  CA  ASN A  32      23.184  31.796  32.864  1.00 31.54           C  
ATOM    467  HA  ASN A  32      24.039  31.231  33.236  1.00 31.54           H  
ATOM    468  C   ASN A  32      22.970  31.520  31.385  1.00 31.54           C  
ATOM    469  CB  ASN A  32      21.929  31.493  33.702  1.00 31.54           C  
ATOM    470  HB2 ASN A  32      21.641  30.453  33.544  1.00 31.54           H  
ATOM    471  HB3 ASN A  32      21.106  32.120  33.360  1.00 31.54           H  
ATOM    472  O   ASN A  32      21.909  31.841  30.850  1.00 31.54           O  
ATOM    473  CG  ASN A  32      22.113  31.703  35.192  1.00 31.54           C  
ATOM    474  ND2 ASN A  32      21.031  31.743  35.931  1.00 31.54           N  
ATOM    475 HD21 ASN A  32      20.124  31.645  35.497  1.00 31.54           H  
ATOM    476 HD22 ASN A  32      21.169  31.865  36.924  1.00 31.54           H  
ATOM    477  OD1 ASN A  32      23.204  31.822  35.724  1.00 31.54           O  
ATOM    478  N   SER A  33      24.035  31.075  30.718  1.00 31.71           N  
ATOM    479  H   SER A  33      24.932  31.085  31.182  1.00 31.71           H  
ATOM    480  CA  SER A  33      24.001  30.669  29.327  1.00 31.71           C  
ATOM    481  HA  SER A  33      23.665  31.494  28.700  1.00 31.71           H  
ATOM    482  C   SER A  33      23.000  29.539  29.268  1.00 31.71           C  
ATOM    483  CB  SER A  33      25.379  30.204  28.853  1.00 31.71           C  
ATOM    484  HB2 SER A  33      25.732  29.389  29.485  1.00 31.71           H  
ATOM    485  HB3 SER A  33      25.303  29.849  27.825  1.00 31.71           H  
ATOM    486  O   SER A  33      23.326  28.400  29.603  1.00 31.71           O  
ATOM    487  OG  SER A  33      26.297  31.278  28.914  1.00 31.71           O  
ATOM    488  HG  SER A  33      27.152  30.969  28.607  1.00 31.71           H  
ATOM    489  N   GLU A  34      21.760  29.898  28.950  1.00 31.42           N  
ATOM    490  H   GLU A  34      21.543  30.881  28.876  1.00 31.42           H  
ATOM    491  CA  GLU A  34      20.681  28.957  28.787  1.00 31.42           C  
ATOM    492  HA  GLU A  34      20.570  28.380  29.705  1.00 31.42           H  
ATOM    493  C   GLU A  34      21.145  28.047  27.667  1.00 31.42           C  
ATOM    494  CB  GLU A  34      19.359  29.697  28.523  1.00 31.42           C  
ATOM    495  HB2 GLU A  34      19.242  30.439  29.314  1.00 31.42           H  
ATOM    496  HB3 GLU A  34      19.400  30.226  27.571  1.00 31.42           H  
ATOM    497  O   GLU A  34      21.234  28.451  26.505  1.00 31.42           O  
ATOM    498  CG  GLU A  34      18.140  28.761  28.549  1.00 31.42           C  
ATOM    499  HG2 GLU A  34      17.918  28.428  27.535  1.00 31.42           H  
ATOM    500  HG3 GLU A  34      18.383  27.876  29.137  1.00 31.42           H  
ATOM    501  CD  GLU A  34      16.919  29.460  29.172  1.00 31.42           C  
ATOM    502  OE1 GLU A  34      16.418  30.435  28.570  1.00 31.42           O  
ATOM    503  OE2 GLU A  34      16.523  29.034  30.283  1.00 31.42           O  
ATOM    504  N   VAL A  35      21.553  26.839  28.058  1.00 30.70           N  
ATOM    505  H   VAL A  35      21.611  26.659  29.051  1.00 30.70           H  
ATOM    506  CA  VAL A  35      21.827  25.741  27.147  1.00 30.70           C  
ATOM    507  HA  VAL A  35      22.417  26.127  26.316  1.00 30.70           H  
ATOM    508  C   VAL A  35      20.472  25.358  26.576  1.00 30.70           C  
ATOM    509  CB  VAL A  35      22.615  24.562  27.782  1.00 30.70           C  
ATOM    510  HB  VAL A  35      22.150  23.616  27.502  1.00 30.70           H  
ATOM    511  O   VAL A  35      19.845  24.374  26.967  1.00 30.70           O  
ATOM    512  CG1 VAL A  35      24.042  24.523  27.222  1.00 30.70           C  
ATOM    513 HG11 VAL A  35      24.582  23.674  27.641  1.00 30.70           H  
ATOM    514 HG12 VAL A  35      24.004  24.407  26.139  1.00 30.70           H  
ATOM    515 HG13 VAL A  35      24.565  25.447  27.469  1.00 30.70           H  
ATOM    516  CG2 VAL A  35      22.713  24.600  29.316  1.00 30.70           C  
ATOM    517 HG21 VAL A  35      21.711  24.612  29.745  1.00 30.70           H  
ATOM    518 HG22 VAL A  35      23.266  25.482  29.641  1.00 30.70           H  
ATOM    519 HG23 VAL A  35      23.230  23.708  29.670  1.00 30.70           H  
ATOM    520  N   HIS A  36      20.027  26.188  25.632  1.00 31.14           N  
ATOM    521  H   HIS A  36      20.519  27.066  25.543  1.00 31.14           H  
ATOM    522  CA  HIS A  36      19.269  25.770  24.479  1.00 31.14           C  
ATOM    523  HA  HIS A  36      18.295  25.385  24.780  1.00 31.14           H  
ATOM    524  C   HIS A  36      20.084  24.643  23.854  1.00 31.14           C  
ATOM    525  CB  HIS A  36      19.082  26.957  23.518  1.00 31.14           C  
ATOM    526  HB2 HIS A  36      18.864  26.565  22.524  1.00 31.14           H  
ATOM    527  HB3 HIS A  36      20.007  27.529  23.446  1.00 31.14           H  
ATOM    528  O   HIS A  36      20.919  24.865  22.978  1.00 31.14           O  
ATOM    529  CG  HIS A  36      17.946  27.871  23.895  1.00 31.14           C  
ATOM    530  CD2 HIS A  36      18.027  29.079  24.536  1.00 31.14           C  
ATOM    531  HD2 HIS A  36      18.929  29.546  24.903  1.00 31.14           H  
ATOM    532  ND1 HIS A  36      16.619  27.655  23.600  1.00 31.14           N  
ATOM    533  HD1 HIS A  36      16.245  26.855  23.110  1.00 31.14           H  
ATOM    534  CE1 HIS A  36      15.917  28.706  24.053  1.00 31.14           C  
ATOM    535  HE1 HIS A  36      14.847  28.825  23.970  1.00 31.14           H  
ATOM    536  NE2 HIS A  36      16.734  29.609  24.610  1.00 31.14           N  
ATOM    537  N   ASN A  37      19.874  23.433  24.383  1.00 32.61           N  
ATOM    538  H   ASN A  37      19.315  23.383  25.223  1.00 32.61           H  
ATOM    539  CA  ASN A  37      20.204  22.204  23.692  1.00 32.61           C  
ATOM    540  HA  ASN A  37      21.285  22.071  23.658  1.00 32.61           H  
ATOM    541  C   ASN A  37      19.677  22.402  22.279  1.00 32.61           C  
ATOM    542  CB  ASN A  37      19.529  21.007  24.383  1.00 32.61           C  
ATOM    543  HB2 ASN A  37      19.439  20.194  23.662  1.00 32.61           H  
ATOM    544  HB3 ASN A  37      18.523  21.285  24.698  1.00 32.61           H  
ATOM    545  O   ASN A  37      18.505  22.754  22.118  1.00 32.61           O  
ATOM    546  CG  ASN A  37      20.316  20.466  25.562  1.00 32.61           C  
ATOM    547  ND2 ASN A  37      19.659  19.792  26.476  1.00 32.61           N  
ATOM    548 HD21 ASN A  37      18.655  19.702  26.415  1.00 32.61           H  
ATOM    549 HD22 ASN A  37      20.211  19.471  27.259  1.00 32.61           H  
ATOM    550  OD1 ASN A  37      21.522  20.588  25.671  1.00 32.61           O  
ATOM    551  N   GLU A  38      20.590  22.306  21.315  1.00 30.90           N  
ATOM    552  H   GLU A  38      21.543  22.085  21.565  1.00 30.90           H  
ATOM    553  CA  GLU A  38      20.349  22.759  19.952  1.00 30.90           C  
ATOM    554  HA  GLU A  38      20.191  23.837  19.958  1.00 30.90           H  
ATOM    555  C   GLU A  38      19.099  22.115  19.354  1.00 30.90           C  
ATOM    556  CB  GLU A  38      21.573  22.435  19.073  1.00 30.90           C  
ATOM    557  HB2 GLU A  38      21.306  22.569  18.024  1.00 30.90           H  
ATOM    558  HB3 GLU A  38      21.858  21.392  19.214  1.00 30.90           H  
ATOM    559  O   GLU A  38      18.553  21.140  19.881  1.00 30.90           O  
ATOM    560  CG  GLU A  38      22.774  23.342  19.352  1.00 30.90           C  
ATOM    561  HG2 GLU A  38      23.146  23.150  20.359  1.00 30.90           H  
ATOM    562  HG3 GLU A  38      22.456  24.383  19.300  1.00 30.90           H  
ATOM    563  CD  GLU A  38      23.877  23.085  18.316  1.00 30.90           C  
ATOM    564  OE1 GLU A  38      23.827  23.719  17.236  1.00 30.90           O  
ATOM    565  OE2 GLU A  38      24.750  22.233  18.599  1.00 30.90           O  
ATOM    566  N   ASP A  39      18.718  22.606  18.174  1.00 30.30           N  
ATOM    567  H   ASP A  39      19.164  23.446  17.833  1.00 30.30           H  
ATOM    568  CA  ASP A  39      18.006  21.796  17.198  1.00 30.30           C  
ATOM    569  HA  ASP A  39      17.012  21.564  17.581  1.00 30.30           H  
ATOM    570  C   ASP A  39      18.777  20.486  16.978  1.00 30.30           C  
ATOM    571  CB  ASP A  39      17.857  22.548  15.866  1.00 30.30           C  
ATOM    572  HB2 ASP A  39      17.460  21.858  15.121  1.00 30.30           H  
ATOM    573  HB3 ASP A  39      18.840  22.873  15.526  1.00 30.30           H  
ATOM    574  O   ASP A  39      19.553  20.324  16.032  1.00 30.30           O  
ATOM    575  CG  ASP A  39      16.916  23.748  15.930  1.00 30.30           C  
ATOM    576  OD1 ASP A  39      15.787  23.576  16.437  1.00 30.30           O  
ATOM    577  OD2 ASP A  39      17.324  24.802  15.393  1.00 30.30           O  
ATOM    578  N   GLY A  40      18.509  19.504  17.839  1.00 30.16           N  
ATOM    579  H   GLY A  40      18.050  19.782  18.694  1.00 30.16           H  
ATOM    580  CA  GLY A  40      18.576  18.104  17.516  1.00 30.16           C  
ATOM    581  HA2 GLY A  40      19.583  17.828  17.203  1.00 30.16           H  
ATOM    582  HA3 GLY A  40      18.258  17.500  18.365  1.00 30.16           H  
ATOM    583  C   GLY A  40      17.596  17.948  16.379  1.00 30.16           C  
ATOM    584  O   GLY A  40      16.417  17.683  16.611  1.00 30.16           O  
ATOM    585  N   ARG A  41      18.096  18.201  15.161  1.00 29.93           N  
ATOM    586  H   ARG A  41      19.014  18.623  15.152  1.00 29.93           H  
ATOM    587  CA  ARG A  41      17.419  17.982  13.894  1.00 29.93           C  
ATOM    588  HA  ARG A  41      16.463  18.504  13.887  1.00 29.93           H  
ATOM    589  C   ARG A  41      17.155  16.492  13.858  1.00 29.93           C  
ATOM    590  CB  ARG A  41      18.276  18.453  12.700  1.00 29.93           C  
ATOM    591  HB2 ARG A  41      19.226  17.919  12.714  1.00 29.93           H  
ATOM    592  HB3 ARG A  41      17.755  18.195  11.778  1.00 29.93           H  
ATOM    593  O   ARG A  41      17.936  15.724  13.298  1.00 29.93           O  
ATOM    594  CG  ARG A  41      18.566  19.961  12.693  1.00 29.93           C  
ATOM    595  HG2 ARG A  41      17.632  20.522  12.672  1.00 29.93           H  
ATOM    596  HG3 ARG A  41      19.115  20.221  13.598  1.00 29.93           H  
ATOM    597  CD  ARG A  41      19.425  20.338  11.480  1.00 29.93           C  
ATOM    598  HD2 ARG A  41      18.811  20.288  10.582  1.00 29.93           H  
ATOM    599  HD3 ARG A  41      20.241  19.620  11.397  1.00 29.93           H  
ATOM    600  NE  ARG A  41      19.992  21.690  11.637  1.00 29.93           N  
ATOM    601  HE  ARG A  41      19.713  22.193  12.467  1.00 29.93           H  
ATOM    602  NH1 ARG A  41      21.337  21.695   9.776  1.00 29.93           N  
ATOM    603 HH11 ARG A  41      20.955  20.794   9.525  1.00 29.93           H  
ATOM    604 HH12 ARG A  41      22.048  22.143   9.215  1.00 29.93           H  
ATOM    605  NH2 ARG A  41      21.391  23.423  11.195  1.00 29.93           N  
ATOM    606 HH21 ARG A  41      22.120  23.858  10.648  1.00 29.93           H  
ATOM    607 HH22 ARG A  41      21.101  23.851  12.062  1.00 29.93           H  
ATOM    608  CZ  ARG A  41      20.899  22.262  10.868  1.00 29.93           C  
ATOM    609  N   ASN A  42      16.073  16.097  14.524  1.00 34.46           N  
ATOM    610  H   ASN A  42      15.625  16.788  15.109  1.00 34.46           H  
ATOM    611  CA  ASN A  42      15.369  14.867  14.282  1.00 34.46           C  
ATOM    612  HA  ASN A  42      16.020  14.009  14.448  1.00 34.46           H  
ATOM    613  C   ASN A  42      15.022  14.995  12.818  1.00 34.46           C  
ATOM    614  CB  ASN A  42      14.131  14.791  15.187  1.00 34.46           C  
ATOM    615  HB2 ASN A  42      14.438  14.870  16.230  1.00 34.46           H  
ATOM    616  HB3 ASN A  42      13.453  15.614  14.961  1.00 34.46           H  
ATOM    617  O   ASN A  42      14.132  15.770  12.465  1.00 34.46           O  
ATOM    618  CG  ASN A  42      13.394  13.477  15.012  1.00 34.46           C  
ATOM    619  ND2 ASN A  42      12.171  13.396  15.477  1.00 34.46           N  
ATOM    620 HD21 ASN A  42      11.716  14.221  15.843  1.00 34.46           H  
ATOM    621 HD22 ASN A  42      11.691  12.528  15.290  1.00 34.46           H  
ATOM    622  OD1 ASN A  42      13.911  12.495  14.509  1.00 34.46           O  
ATOM    623  N   GLY A  43      15.895  14.428  11.987  1.00 30.15           N  
ATOM    624  H   GLY A  43      16.685  13.926  12.366  1.00 30.15           H  
ATOM    625  CA  GLY A  43      15.833  14.693  10.575  1.00 30.15           C  
ATOM    626  HA2 GLY A  43      16.039  15.746  10.381  1.00 30.15           H  
ATOM    627  HA3 GLY A  43      16.537  14.064  10.029  1.00 30.15           H  
ATOM    628  C   GLY A  43      14.422  14.351  10.154  1.00 30.15           C  
ATOM    629  O   GLY A  43      13.887  13.320  10.578  1.00 30.15           O  
ATOM    630  N   ASP A  44      13.863  15.152   9.257  1.00 31.18           N  
ATOM    631  H   ASP A  44      14.265  16.059   9.065  1.00 31.18           H  
ATOM    632  CA  ASP A  44      13.087  14.532   8.206  1.00 31.18           C  
ATOM    633  HA  ASP A  44      12.258  13.969   8.635  1.00 31.18           H  
ATOM    634  C   ASP A  44      14.047  13.542   7.536  1.00 31.18           C  
ATOM    635  CB  ASP A  44      12.516  15.583   7.242  1.00 31.18           C  
ATOM    636  HB2 ASP A  44      13.250  16.370   7.070  1.00 31.18           H  
ATOM    637  HB3 ASP A  44      12.309  15.103   6.285  1.00 31.18           H  
ATOM    638  O   ASP A  44      14.733  13.869   6.561  1.00 31.18           O  
ATOM    639  CG  ASP A  44      11.198  16.174   7.752  1.00 31.18           C  
ATOM    640  OD1 ASP A  44      10.295  15.366   8.067  1.00 31.18           O  
ATOM    641  OD2 ASP A  44      11.095  17.420   7.774  1.00 31.18           O  
ATOM    642  N   VAL A  45      14.141  12.337   8.134  1.00 31.61           N  
ATOM    643  H   VAL A  45      13.675  12.266   9.028  1.00 31.61           H  
ATOM    644  CA  VAL A  45      14.516  11.090   7.487  1.00 31.61           C  
ATOM    645  HA  VAL A  45      15.564  11.099   7.186  1.00 31.61           H  
ATOM    646  C   VAL A  45      13.612  11.135   6.309  1.00 31.61           C  
ATOM    647  CB  VAL A  45      14.188   9.829   8.310  1.00 31.61           C  
ATOM    648  HB  VAL A  45      13.154   9.860   8.653  1.00 31.61           H  
ATOM    649  O   VAL A  45      12.401  10.955   6.463  1.00 31.61           O  
ATOM    650  CG1 VAL A  45      14.395   8.556   7.470  1.00 31.61           C  
ATOM    651 HG11 VAL A  45      15.411   8.525   7.078  1.00 31.61           H  
ATOM    652 HG12 VAL A  45      14.225   7.677   8.092  1.00 31.61           H  
ATOM    653 HG13 VAL A  45      13.686   8.521   6.643  1.00 31.61           H  
ATOM    654  CG2 VAL A  45      15.086   9.743   9.542  1.00 31.61           C  
ATOM    655 HG21 VAL A  45      14.842   8.849  10.117  1.00 31.61           H  
ATOM    656 HG22 VAL A  45      14.922  10.613  10.178  1.00 31.61           H  
ATOM    657 HG23 VAL A  45      16.134   9.710   9.245  1.00 31.61           H  
ATOM    658  N   SER A  46      14.194  11.578   5.201  1.00 30.08           N  
ATOM    659  H   SER A  46      15.168  11.844   5.231  1.00 30.08           H  
ATOM    660  CA  SER A  46      13.384  12.062   4.124  1.00 30.08           C  
ATOM    661  HA  SER A  46      12.681  12.807   4.496  1.00 30.08           H  
ATOM    662  C   SER A  46      12.636  10.825   3.700  1.00 30.08           C  
ATOM    663  CB  SER A  46      14.236  12.708   3.032  1.00 30.08           C  
ATOM    664  HB2 SER A  46      14.963  11.985   2.662  1.00 30.08           H  
ATOM    665  HB3 SER A  46      13.597  13.026   2.208  1.00 30.08           H  
ATOM    666  O   SER A  46      13.203   9.897   3.122  1.00 30.08           O  
ATOM    667  OG  SER A  46      14.922  13.830   3.566  1.00 30.08           O  
ATOM    668  HG  SER A  46      14.739  13.911   4.505  1.00 30.08           H  
ATOM    669  N   GLN A  47      11.341  10.823   4.009  1.00 30.07           N  
ATOM    670  H   GLN A  47      11.021  11.512   4.674  1.00 30.07           H  
ATOM    671  CA  GLN A  47      10.368  10.232   3.140  1.00 30.07           C  
ATOM    672  HA  GLN A  47      10.621   9.193   2.930  1.00 30.07           H  
ATOM    673  C   GLN A  47      10.550  11.065   1.881  1.00 30.07           C  
ATOM    674  CB  GLN A  47       8.956  10.309   3.749  1.00 30.07           C  
ATOM    675  HB2 GLN A  47       8.247   9.907   3.026  1.00 30.07           H  
ATOM    676  HB3 GLN A  47       8.698  11.351   3.942  1.00 30.07           H  
ATOM    677  O   GLN A  47       9.824  12.017   1.631  1.00 30.07           O  
ATOM    678  CG  GLN A  47       8.837   9.521   5.064  1.00 30.07           C  
ATOM    679  HG2 GLN A  47       9.075   8.473   4.883  1.00 30.07           H  
ATOM    680  HG3 GLN A  47       9.555   9.914   5.785  1.00 30.07           H  
ATOM    681  CD  GLN A  47       7.438   9.603   5.671  1.00 30.07           C  
ATOM    682  NE2 GLN A  47       7.323   9.714   6.976  1.00 30.07           N  
ATOM    683 HE21 GLN A  47       8.146   9.846   7.547  1.00 30.07           H  
ATOM    684 HE22 GLN A  47       6.383   9.835   7.325  1.00 30.07           H  
ATOM    685  OE1 GLN A  47       6.420   9.554   5.002  1.00 30.07           O  
ATOM    686  N   PHE A  48      11.594  10.728   1.116  1.00 30.16           N  
ATOM    687  H   PHE A  48      12.257  10.093   1.536  1.00 30.16           H  
ATOM    688  CA  PHE A  48      11.464  10.591  -0.300  1.00 30.16           C  
ATOM    689  HA  PHE A  48      11.379  11.568  -0.775  1.00 30.16           H  
ATOM    690  C   PHE A  48      10.173   9.776  -0.390  1.00 30.16           C  
ATOM    691  CB  PHE A  48      12.695   9.839  -0.858  1.00 30.16           C  
ATOM    692  HB2 PHE A  48      12.578   9.743  -1.937  1.00 30.16           H  
ATOM    693  HB3 PHE A  48      12.719   8.829  -0.448  1.00 30.16           H  
ATOM    694  O   PHE A  48      10.214   8.579  -0.075  1.00 30.16           O  
ATOM    695  CG  PHE A  48      14.040  10.496  -0.571  1.00 30.16           C  
ATOM    696  CD1 PHE A  48      14.448  11.621  -1.311  1.00 30.16           C  
ATOM    697  HD1 PHE A  48      13.811  12.014  -2.090  1.00 30.16           H  
ATOM    698  CD2 PHE A  48      14.882   9.992   0.442  1.00 30.16           C  
ATOM    699  HD2 PHE A  48      14.580   9.129   1.017  1.00 30.16           H  
ATOM    700  CE1 PHE A  48      15.676  12.249  -1.030  1.00 30.16           C  
ATOM    701  HE1 PHE A  48      15.978  13.121  -1.590  1.00 30.16           H  
ATOM    702  CE2 PHE A  48      16.110  10.618   0.723  1.00 30.16           C  
ATOM    703  HE2 PHE A  48      16.742  10.235   1.510  1.00 30.16           H  
ATOM    704  CZ  PHE A  48      16.504  11.752  -0.008  1.00 30.16           C  
ATOM    705  HZ  PHE A  48      17.441  12.241   0.216  1.00 30.16           H  
ATOM    706  N   PRO A  49       9.005  10.383  -0.721  1.00 30.81           N  
ATOM    707  CA  PRO A  49       8.013   9.559  -1.376  1.00 30.81           C  
ATOM    708  HA  PRO A  49       7.586   8.815  -0.704  1.00 30.81           H  
ATOM    709  C   PRO A  49       8.841   8.914  -2.469  1.00 30.81           C  
ATOM    710  CB  PRO A  49       6.944  10.507  -1.925  1.00 30.81           C  
ATOM    711  HB2 PRO A  49       6.175  10.657  -1.167  1.00 30.81           H  
ATOM    712  HB3 PRO A  49       6.498  10.132  -2.846  1.00 30.81           H  
ATOM    713  O   PRO A  49       9.585   9.630  -3.154  1.00 30.81           O  
ATOM    714  CG  PRO A  49       7.701  11.815  -2.149  1.00 30.81           C  
ATOM    715  HG2 PRO A  49       8.193  11.809  -3.121  1.00 30.81           H  
ATOM    716  HG3 PRO A  49       7.042  12.680  -2.065  1.00 30.81           H  
ATOM    717  CD  PRO A  49       8.740  11.792  -1.032  1.00 30.81           C  
ATOM    718  HD2 PRO A  49       9.628  12.338  -1.354  1.00 30.81           H  
ATOM    719  HD3 PRO A  49       8.300  12.278  -0.162  1.00 30.81           H  
ATOM    720  N   TYR A  50       8.875   7.586  -2.523  1.00 30.39           N  
ATOM    721  H   TYR A  50       8.341   7.023  -1.876  1.00 30.39           H  
ATOM    722  CA  TYR A  50       9.609   6.963  -3.599  1.00 30.39           C  
ATOM    723  HA  TYR A  50      10.631   7.343  -3.587  1.00 30.39           H  
ATOM    724  C   TYR A  50       8.897   7.499  -4.844  1.00 30.39           C  
ATOM    725  CB  TYR A  50       9.686   5.435  -3.437  1.00 30.39           C  
ATOM    726  HB2 TYR A  50       9.135   5.139  -2.544  1.00 30.39           H  
ATOM    727  HB3 TYR A  50       9.178   4.953  -4.273  1.00 30.39           H  
ATOM    728  O   TYR A  50       7.735   7.192  -5.109  1.00 30.39           O  
ATOM    729  CG  TYR A  50      11.105   4.879  -3.330  1.00 30.39           C  
ATOM    730  CD1 TYR A  50      11.924   4.757  -4.473  1.00 30.39           C  
ATOM    731  HD1 TYR A  50      11.570   5.114  -5.429  1.00 30.39           H  
ATOM    732  CD2 TYR A  50      11.600   4.448  -2.082  1.00 30.39           C  
ATOM    733  HD2 TYR A  50      10.981   4.537  -1.201  1.00 30.39           H  
ATOM    734  CE1 TYR A  50      13.194   4.151  -4.382  1.00 30.39           C  
ATOM    735  HE1 TYR A  50      13.813   4.026  -5.258  1.00 30.39           H  
ATOM    736  CE2 TYR A  50      12.876   3.859  -1.981  1.00 30.39           C  
ATOM    737  HE2 TYR A  50      13.230   3.509  -1.023  1.00 30.39           H  
ATOM    738  OH  TYR A  50      14.886   3.092  -3.053  1.00 30.39           O  
ATOM    739  HH  TYR A  50      15.060   2.787  -2.159  1.00 30.39           H  
ATOM    740  CZ  TYR A  50      13.668   3.690  -3.137  1.00 30.39           C  
ATOM    741  N   VAL A  51       9.564   8.460  -5.492  1.00 33.02           N  
ATOM    742  H   VAL A  51      10.341   8.857  -4.983  1.00 33.02           H  
ATOM    743  CA  VAL A  51       9.392   8.888  -6.865  1.00 33.02           C  
ATOM    744  HA  VAL A  51       8.360   8.709  -7.166  1.00 33.02           H  
ATOM    745  C   VAL A  51      10.358   7.943  -7.589  1.00 33.02           C  
ATOM    746  CB  VAL A  51       9.637  10.396  -7.098  1.00 33.02           C  
ATOM    747  HB  VAL A  51      10.704  10.614  -7.068  1.00 33.02           H  
ATOM    748  O   VAL A  51      11.302   8.341  -8.252  1.00 33.02           O  
ATOM    749  CG1 VAL A  51       9.070  10.783  -8.473  1.00 33.02           C  
ATOM    750 HG11 VAL A  51       7.995  10.606  -8.505  1.00 33.02           H  
ATOM    751 HG12 VAL A  51       9.266  11.837  -8.666  1.00 33.02           H  
ATOM    752 HG13 VAL A  51       9.561  10.199  -9.252  1.00 33.02           H  
ATOM    753  CG2 VAL A  51       8.933  11.285  -6.064  1.00 33.02           C  
ATOM    754 HG21 VAL A  51       9.000  12.332  -6.360  1.00 33.02           H  
ATOM    755 HG22 VAL A  51       7.886  10.998  -5.965  1.00 33.02           H  
ATOM    756 HG23 VAL A  51       9.430  11.182  -5.100  1.00 33.02           H  
ATOM    757  N   GLU A  52      10.143   6.626  -7.493  1.00 35.96           N  
ATOM    758  H   GLU A  52      10.902   6.010  -7.749  1.00 35.96           H  
ATOM    759  CA  GLU A  52       8.775   6.160  -7.745  1.00 35.96           C  
ATOM    760  HA  GLU A  52       8.051   6.816  -7.263  1.00 35.96           H  
ATOM    761  C   GLU A  52       8.369   6.416  -9.186  1.00 35.96           C  
ATOM    762  CB  GLU A  52       8.366   4.804  -7.140  1.00 35.96           C  
ATOM    763  HB2 GLU A  52       7.552   4.432  -7.761  1.00 35.96           H  
ATOM    764  HB3 GLU A  52       7.908   4.983  -6.167  1.00 35.96           H  
ATOM    765  O   GLU A  52       7.213   6.156  -9.485  1.00 35.96           O  
ATOM    766  CG  GLU A  52       9.380   3.676  -6.942  1.00 35.96           C  
ATOM    767  HG2 GLU A  52       9.945   3.841  -6.025  1.00 35.96           H  
ATOM    768  HG3 GLU A  52      10.088   3.679  -7.771  1.00 35.96           H  
ATOM    769  CD  GLU A  52       8.646   2.327  -6.843  1.00 35.96           C  
ATOM    770  OE1 GLU A  52       9.159   1.364  -7.458  1.00 35.96           O  
ATOM    771  OE2 GLU A  52       7.497   2.315  -6.353  1.00 35.96           O  
ATOM    772  N   PHE A  53       9.271   6.984 -10.023  1.00 35.41           N  
ATOM    773  H   PHE A  53      10.172   7.202  -9.624  1.00 35.41           H  
ATOM    774  CA  PHE A  53       9.070   7.449 -11.396  1.00 35.41           C  
ATOM    775  HA  PHE A  53       8.748   8.490 -11.388  1.00 35.41           H  
ATOM    776  C   PHE A  53       7.992   6.612 -12.037  1.00 35.41           C  
ATOM    777  CB  PHE A  53      10.365   7.337 -12.220  1.00 35.41           C  
ATOM    778  HB2 PHE A  53      10.100   7.289 -13.276  1.00 35.41           H  
ATOM    779  HB3 PHE A  53      10.877   6.404 -11.982  1.00 35.41           H  
ATOM    780  O   PHE A  53       8.242   5.492 -12.492  1.00 35.41           O  
ATOM    781  CG  PHE A  53      11.326   8.493 -12.069  1.00 35.41           C  
ATOM    782  CD1 PHE A  53      11.085   9.697 -12.759  1.00 35.41           C  
ATOM    783  HD1 PHE A  53      10.204   9.804 -13.374  1.00 35.41           H  
ATOM    784  CD2 PHE A  53      12.483   8.357 -11.281  1.00 35.41           C  
ATOM    785  HD2 PHE A  53      12.675   7.442 -10.740  1.00 35.41           H  
ATOM    786  CE1 PHE A  53      11.998  10.762 -12.659  1.00 35.41           C  
ATOM    787  HE1 PHE A  53      11.815  11.686 -13.186  1.00 35.41           H  
ATOM    788  CE2 PHE A  53      13.396   9.421 -11.183  1.00 35.41           C  
ATOM    789  HE2 PHE A  53      14.278   9.319 -10.568  1.00 35.41           H  
ATOM    790  CZ  PHE A  53      13.154  10.622 -11.872  1.00 35.41           C  
ATOM    791  HZ  PHE A  53      13.856  11.439 -11.790  1.00 35.41           H  
ATOM    792  N   THR A  54       6.769   7.109 -11.943  1.00 40.26           N  
ATOM    793  H   THR A  54       6.605   8.008 -11.512  1.00 40.26           H  
ATOM    794  CA  THR A  54       5.634   6.405 -12.473  1.00 40.26           C  
ATOM    795  HA  THR A  54       5.741   5.334 -12.298  1.00 40.26           H  
ATOM    796  C   THR A  54       5.774   6.675 -13.946  1.00 40.26           C  
ATOM    797  CB  THR A  54       4.303   6.857 -11.851  1.00 40.26           C  
ATOM    798  HB  THR A  54       3.500   6.740 -12.578  1.00 40.26           H  
ATOM    799  O   THR A  54       5.521   7.781 -14.426  1.00 40.26           O  
ATOM    800  CG2 THR A  54       3.975   6.043 -10.600  1.00 40.26           C  
ATOM    801 HG21 THR A  54       3.828   4.997 -10.867  1.00 40.26           H  
ATOM    802 HG22 THR A  54       4.780   6.112  -9.869  1.00 40.26           H  
ATOM    803 HG23 THR A  54       3.066   6.441 -10.150  1.00 40.26           H  
ATOM    804  OG1 THR A  54       4.338   8.190 -11.391  1.00 40.26           O  
ATOM    805  HG1 THR A  54       4.469   8.146 -10.441  1.00 40.26           H  
ATOM    806  N   GLY A  55       6.276   5.670 -14.668  1.00 44.07           N  
ATOM    807  H   GLY A  55       6.562   4.827 -14.190  1.00 44.07           H  
ATOM    808  CA  GLY A  55       6.111   5.650 -16.108  1.00 44.07           C  
ATOM    809  HA2 GLY A  55       6.701   6.449 -16.558  1.00 44.07           H  
ATOM    810  HA3 GLY A  55       6.425   4.689 -16.514  1.00 44.07           H  
ATOM    811  C   GLY A  55       4.631   5.872 -16.417  1.00 44.07           C  
ATOM    812  O   GLY A  55       3.762   5.729 -15.546  1.00 44.07           O  
ATOM    813  N   ARG A  56       4.309   6.183 -17.673  1.00 53.93           N  
ATOM    814  H   ARG A  56       5.037   6.211 -18.372  1.00 53.93           H  
ATOM    815  CA  ARG A  56       2.901   6.320 -18.085  1.00 53.93           C  
ATOM    816  HA  ARG A  56       2.456   7.163 -17.556  1.00 53.93           H  
ATOM    817  C   ARG A  56       2.036   5.116 -17.692  1.00 53.93           C  
ATOM    818  CB  ARG A  56       2.821   6.552 -19.595  1.00 53.93           C  
ATOM    819  HB2 ARG A  56       3.553   5.931 -20.111  1.00 53.93           H  
ATOM    820  HB3 ARG A  56       1.830   6.260 -19.943  1.00 53.93           H  
ATOM    821  O   ARG A  56       0.828   5.284 -17.575  1.00 53.93           O  
ATOM    822  CG  ARG A  56       3.028   8.031 -19.930  1.00 53.93           C  
ATOM    823  HG2 ARG A  56       2.272   8.622 -19.413  1.00 53.93           H  
ATOM    824  HG3 ARG A  56       4.021   8.356 -19.618  1.00 53.93           H  
ATOM    825  CD  ARG A  56       2.873   8.215 -21.440  1.00 53.93           C  
ATOM    826  HD2 ARG A  56       1.973   7.694 -21.766  1.00 53.93           H  
ATOM    827  HD3 ARG A  56       3.733   7.762 -21.934  1.00 53.93           H  
ATOM    828  NE  ARG A  56       2.761   9.637 -21.811  1.00 53.93           N  
ATOM    829  HE  ARG A  56       2.750  10.308 -21.057  1.00 53.93           H  
ATOM    830  NH1 ARG A  56       2.690   9.301 -24.079  1.00 53.93           N  
ATOM    831 HH11 ARG A  56       2.822   8.312 -23.923  1.00 53.93           H  
ATOM    832 HH12 ARG A  56       2.612   9.657 -25.021  1.00 53.93           H  
ATOM    833  NH2 ARG A  56       2.487  11.370 -23.265  1.00 53.93           N  
ATOM    834 HH21 ARG A  56       2.415  11.711 -24.213  1.00 53.93           H  
ATOM    835 HH22 ARG A  56       2.467  12.020 -22.492  1.00 53.93           H  
ATOM    836  CZ  ARG A  56       2.647  10.095 -23.045  1.00 53.93           C  
ATOM    837  N   ASP A  57       2.669   3.979 -17.413  1.00 62.16           N  
ATOM    838  H   ASP A  57       3.648   3.964 -17.662  1.00 62.16           H  
ATOM    839  CA  ASP A  57       2.091   2.669 -17.149  1.00 62.16           C  
ATOM    840  HA  ASP A  57       1.037   2.704 -17.427  1.00 62.16           H  
ATOM    841  C   ASP A  57       2.160   2.231 -15.671  1.00 62.16           C  
ATOM    842  CB  ASP A  57       2.761   1.665 -18.101  1.00 62.16           C  
ATOM    843  HB2 ASP A  57       3.726   1.373 -17.688  1.00 62.16           H  
ATOM    844  HB3 ASP A  57       2.138   0.775 -18.191  1.00 62.16           H  
ATOM    845  O   ASP A  57       1.892   1.073 -15.366  1.00 62.16           O  
ATOM    846  CG  ASP A  57       2.970   2.299 -19.481  1.00 62.16           C  
ATOM    847  OD1 ASP A  57       1.954   2.674 -20.107  1.00 62.16           O  
ATOM    848  OD2 ASP A  57       4.144   2.594 -19.798  1.00 62.16           O  
ATOM    849  N   SER A  58       2.470   3.122 -14.718  1.00 70.26           N  
ATOM    850  H   SER A  58       2.769   4.047 -14.990  1.00 70.26           H  
ATOM    851  CA  SER A  58       2.277   2.845 -13.280  1.00 70.26           C  
ATOM    852  HA  SER A  58       1.534   2.052 -13.196  1.00 70.26           H  
ATOM    853  C   SER A  58       1.667   4.023 -12.507  1.00 70.26           C  
ATOM    854  CB  SER A  58       3.553   2.273 -12.636  1.00 70.26           C  
ATOM    855  HB2 SER A  58       3.362   2.035 -11.590  1.00 70.26           H  
ATOM    856  HB3 SER A  58       3.803   1.345 -13.150  1.00 70.26           H  
ATOM    857  O   SER A  58       1.520   5.134 -13.031  1.00 70.26           O  
ATOM    858  OG  SER A  58       4.664   3.144 -12.712  1.00 70.26           O  
ATOM    859  HG  SER A  58       5.454   2.599 -12.733  1.00 70.26           H  
ATOM    860  N   VAL A  59       1.225   3.751 -11.277  1.00 73.10           N  
ATOM    861  H   VAL A  59       1.280   2.791 -10.970  1.00 73.10           H  
ATOM    862  CA  VAL A  59       0.729   4.718 -10.285  1.00 73.10           C  
ATOM    863  HA  VAL A  59       1.040   5.717 -10.588  1.00 73.10           H  
ATOM    864  C   VAL A  59       1.368   4.427  -8.923  1.00 73.10           C  
ATOM    865  CB  VAL A  59      -0.813   4.738 -10.181  1.00 73.10           C  
ATOM    866  HB  VAL A  59      -1.083   5.497  -9.446  1.00 73.10           H  
ATOM    867  O   VAL A  59       1.660   3.275  -8.605  1.00 73.10           O  
ATOM    868  CG1 VAL A  59      -1.452   5.149 -11.512  1.00 73.10           C  
ATOM    869 HG11 VAL A  59      -1.020   6.088 -11.856  1.00 73.10           H  
ATOM    870 HG12 VAL A  59      -1.286   4.375 -12.262  1.00 73.10           H  
ATOM    871 HG13 VAL A  59      -2.526   5.281 -11.378  1.00 73.10           H  
ATOM    872  CG2 VAL A  59      -1.434   3.412  -9.731  1.00 73.10           C  
ATOM    873 HG21 VAL A  59      -2.521   3.495  -9.720  1.00 73.10           H  
ATOM    874 HG22 VAL A  59      -1.148   2.607 -10.407  1.00 73.10           H  
ATOM    875 HG23 VAL A  59      -1.102   3.178  -8.719  1.00 73.10           H  
ATOM    876  N   THR A  60       1.599   5.455  -8.109  1.00 73.86           N  
ATOM    877  H   THR A  60       1.405   6.398  -8.415  1.00 73.86           H  
ATOM    878  CA  THR A  60       2.085   5.278  -6.733  1.00 73.86           C  
ATOM    879  HA  THR A  60       2.978   4.653  -6.747  1.00 73.86           H  
ATOM    880  C   THR A  60       1.009   4.582  -5.906  1.00 73.86           C  
ATOM    881  CB  THR A  60       2.449   6.628  -6.099  1.00 73.86           C  
ATOM    882  HB  THR A  60       1.547   7.231  -5.991  1.00 73.86           H  
ATOM    883  O   THR A  60      -0.172   4.915  -6.014  1.00 73.86           O  
ATOM    884  CG2 THR A  60       3.129   6.486  -4.741  1.00 73.86           C  
ATOM    885 HG21 THR A  60       2.430   6.063  -4.020  1.00 73.86           H  
ATOM    886 HG22 THR A  60       3.441   7.465  -4.378  1.00 73.86           H  
ATOM    887 HG23 THR A  60       4.001   5.838  -4.823  1.00 73.86           H  
ATOM    888  OG1 THR A  60       3.350   7.310  -6.939  1.00 73.86           O  
ATOM    889  HG1 THR A  60       4.216   7.244  -6.531  1.00 73.86           H  
ATOM    890  N   CYS A  61       1.398   3.618  -5.075  1.00 75.71           N  
ATOM    891  H   CYS A  61       2.375   3.370  -5.025  1.00 75.71           H  
ATOM    892  CA  CYS A  61       0.464   2.867  -4.254  1.00 75.71           C  
ATOM    893  HA  CYS A  61      -0.282   2.444  -4.926  1.00 75.71           H  
ATOM    894  C   CYS A  61      -0.238   3.786  -3.252  1.00 75.71           C  
ATOM    895  CB  CYS A  61       1.191   1.712  -3.569  1.00 75.71           C  
ATOM    896  HB2 CYS A  61       2.017   2.109  -2.977  1.00 75.71           H  
ATOM    897  HB3 CYS A  61       1.600   1.042  -4.325  1.00 75.71           H  
ATOM    898  O   CYS A  61       0.419   4.292  -2.345  1.00 75.71           O  
ATOM    899  SG  CYS A  61       0.035   0.820  -2.496  1.00 75.71           S  
ATOM    900  HG  CYS A  61       0.873  -0.183  -2.217  1.00 75.71           H  
ATOM    901  N   PRO A  62      -1.567   3.979  -3.343  1.00 73.56           N  
ATOM    902  CA  PRO A  62      -2.269   4.942  -2.498  1.00 73.56           C  
ATOM    903  HA  PRO A  62      -1.776   5.912  -2.552  1.00 73.56           H  
ATOM    904  C   PRO A  62      -2.304   4.505  -1.029  1.00 73.56           C  
ATOM    905  CB  PRO A  62      -3.671   5.050  -3.109  1.00 73.56           C  
ATOM    906  HB2 PRO A  62      -3.672   5.834  -3.865  1.00 73.56           H  
ATOM    907  HB3 PRO A  62      -4.435   5.251  -2.358  1.00 73.56           H  
ATOM    908  O   PRO A  62      -2.500   5.328  -0.143  1.00 73.56           O  
ATOM    909  CG  PRO A  62      -3.883   3.696  -3.787  1.00 73.56           C  
ATOM    910  HG2 PRO A  62      -4.246   2.968  -3.063  1.00 73.56           H  
ATOM    911  HG3 PRO A  62      -4.556   3.774  -4.641  1.00 73.56           H  
ATOM    912  CD  PRO A  62      -2.486   3.311  -4.251  1.00 73.56           C  
ATOM    913  HD2 PRO A  62      -2.326   3.669  -5.268  1.00 73.56           H  
ATOM    914  HD3 PRO A  62      -2.373   2.228  -4.205  1.00 73.56           H  
ATOM    915  N   THR A  63      -2.108   3.212  -0.759  1.00 72.58           N  
ATOM    916  H   THR A  63      -1.968   2.583  -1.536  1.00 72.58           H  
ATOM    917  CA  THR A  63      -2.222   2.627   0.580  1.00 72.58           C  
ATOM    918  HA  THR A  63      -2.982   3.175   1.137  1.00 72.58           H  
ATOM    919  C   THR A  63      -0.941   2.730   1.410  1.00 72.58           C  
ATOM    920  CB  THR A  63      -2.694   1.178   0.443  1.00 72.58           C  
ATOM    921  HB  THR A  63      -1.951   0.593  -0.100  1.00 72.58           H  
ATOM    922  O   THR A  63      -1.029   2.825   2.628  1.00 72.58           O  
ATOM    923  CG2 THR A  63      -2.983   0.532   1.785  1.00 72.58           C  
ATOM    924 HG21 THR A  63      -2.048   0.363   2.319  1.00 72.58           H  
ATOM    925 HG22 THR A  63      -3.475  -0.427   1.623  1.00 72.58           H  
ATOM    926 HG23 THR A  63      -3.617   1.189   2.380  1.00 72.58           H  
ATOM    927  OG1 THR A  63      -3.913   1.175  -0.267  1.00 72.58           O  
ATOM    928  HG1 THR A  63      -4.465   1.849   0.138  1.00 72.58           H  
ATOM    929  N   CYS A  64       0.235   2.758   0.777  1.00 73.58           N  
ATOM    930  H   CYS A  64       0.242   2.682  -0.230  1.00 73.58           H  
ATOM    931  CA  CYS A  64       1.518   3.037   1.444  1.00 73.58           C  
ATOM    932  HA  CYS A  64       1.350   3.192   2.509  1.00 73.58           H  
ATOM    933  C   CYS A  64       2.191   4.329   0.951  1.00 73.58           C  
ATOM    934  CB  CYS A  64       2.447   1.828   1.311  1.00 73.58           C  
ATOM    935  HB2 CYS A  64       3.374   2.037   1.845  1.00 73.58           H  
ATOM    936  HB3 CYS A  64       1.983   0.962   1.784  1.00 73.58           H  
ATOM    937  O   CYS A  64       3.312   4.627   1.337  1.00 73.58           O  
ATOM    938  SG  CYS A  64       2.831   1.499  -0.430  1.00 73.58           S  
ATOM    939  HG  CYS A  64       1.680   0.890  -0.726  1.00 73.58           H  
ATOM    940  N   GLN A  65       1.536   5.083   0.066  1.00 75.71           N  
ATOM    941  H   GLN A  65       0.639   4.758  -0.265  1.00 75.71           H  
ATOM    942  CA  GLN A  65       2.062   6.296  -0.576  1.00 75.71           C  
ATOM    943  HA  GLN A  65       1.396   6.520  -1.410  1.00 75.71           H  
ATOM    944  C   GLN A  65       3.447   6.116  -1.233  1.00 75.71           C  
ATOM    945  CB  GLN A  65       1.967   7.494   0.382  1.00 75.71           C  
ATOM    946  HB2 GLN A  65       2.603   7.324   1.251  1.00 75.71           H  
ATOM    947  HB3 GLN A  65       2.324   8.385  -0.135  1.00 75.71           H  
ATOM    948  O   GLN A  65       4.224   7.060  -1.334  1.00 75.71           O  
ATOM    949  CG  GLN A  65       0.520   7.741   0.838  1.00 75.71           C  
ATOM    950  HG2 GLN A  65       0.160   6.885   1.409  1.00 75.71           H  
ATOM    951  HG3 GLN A  65      -0.121   7.865  -0.035  1.00 75.71           H  
ATOM    952  CD  GLN A  65       0.405   8.995   1.695  1.00 75.71           C  
ATOM    953  NE2 GLN A  65      -0.153   8.910   2.882  1.00 75.71           N  
ATOM    954 HE21 GLN A  65      -0.135   9.764   3.422  1.00 75.71           H  
ATOM    955 HE22 GLN A  65      -0.432   8.016   3.260  1.00 75.71           H  
ATOM    956  OE1 GLN A  65       0.791  10.083   1.311  1.00 75.71           O  
ATOM    957  N   GLY A  66       3.748   4.903  -1.708  1.00 74.13           N  
ATOM    958  H   GLY A  66       3.061   4.171  -1.604  1.00 74.13           H  
ATOM    959  CA  GLY A  66       5.022   4.576  -2.356  1.00 74.13           C  
ATOM    960  HA2 GLY A  66       5.470   5.483  -2.763  1.00 74.13           H  
ATOM    961  HA3 GLY A  66       4.837   3.906  -3.196  1.00 74.13           H  
ATOM    962  C   GLY A  66       6.072   3.919  -1.461  1.00 74.13           C  
ATOM    963  O   GLY A  66       7.091   3.489  -1.980  1.00 74.13           O  
ATOM    964  N   THR A  67       5.856   3.783  -0.149  1.00 72.19           N  
ATOM    965  H   THR A  67       5.017   4.156   0.272  1.00 72.19           H  
ATOM    966  CA  THR A  67       6.880   3.207   0.749  1.00 72.19           C  
ATOM    967  HA  THR A  67       7.858   3.592   0.460  1.00 72.19           H  
ATOM    968  C   THR A  67       6.981   1.682   0.696  1.00 72.19           C  
ATOM    969  CB  THR A  67       6.639   3.597   2.211  1.00 72.19           C  
ATOM    970  HB  THR A  67       7.448   3.201   2.826  1.00 72.19           H  
ATOM    971  O   THR A  67       7.870   1.122   1.321  1.00 72.19           O  
ATOM    972  CG2 THR A  67       6.554   5.103   2.447  1.00 72.19           C  
ATOM    973 HG21 THR A  67       7.471   5.577   2.097  1.00 72.19           H  
ATOM    974 HG22 THR A  67       5.707   5.533   1.912  1.00 72.19           H  
ATOM    975 HG23 THR A  67       6.441   5.303   3.513  1.00 72.19           H  
ATOM    976  OG1 THR A  67       5.432   3.014   2.620  1.00 72.19           O  
ATOM    977  HG1 THR A  67       5.225   3.316   3.508  1.00 72.19           H  
ATOM    978  N   GLY A  68       6.033   0.978   0.069  1.00 76.14           N  
ATOM    979  H   GLY A  68       5.303   1.494  -0.402  1.00 76.14           H  
ATOM    980  CA  GLY A  68       5.977  -0.489   0.079  1.00 76.14           C  
ATOM    981  HA2 GLY A  68       5.262  -0.830  -0.671  1.00 76.14           H  
ATOM    982  HA3 GLY A  68       6.964  -0.863  -0.192  1.00 76.14           H  
ATOM    983  C   GLY A  68       5.609  -1.117   1.434  1.00 76.14           C  
ATOM    984  O   GLY A  68       5.170  -2.265   1.474  1.00 76.14           O  
ATOM    985  N   ARG A  69       5.683  -0.377   2.545  1.00 75.57           N  
ATOM    986  H   ARG A  69       6.077   0.547   2.439  1.00 75.57           H  
ATOM    987  CA  ARG A  69       5.369  -0.831   3.908  1.00 75.57           C  
ATOM    988  HA  ARG A  69       5.022  -1.864   3.887  1.00 75.57           H  
ATOM    989  C   ARG A  69       4.269   0.003   4.557  1.00 75.57           C  
ATOM    990  CB  ARG A  69       6.626  -0.763   4.789  1.00 75.57           C  
ATOM    991  HB2 ARG A  69       7.085   0.217   4.658  1.00 75.57           H  
ATOM    992  HB3 ARG A  69       6.315  -0.842   5.830  1.00 75.57           H  
ATOM    993  O   ARG A  69       4.029   1.155   4.218  1.00 75.57           O  
ATOM    994  CG  ARG A  69       7.688  -1.850   4.549  1.00 75.57           C  
ATOM    995  HG2 ARG A  69       7.250  -2.842   4.661  1.00 75.57           H  
ATOM    996  HG3 ARG A  69       8.105  -1.747   3.547  1.00 75.57           H  
ATOM    997  CD  ARG A  69       8.759  -1.621   5.633  1.00 75.57           C  
ATOM    998  HD2 ARG A  69       8.313  -1.841   6.602  1.00 75.57           H  
ATOM    999  HD3 ARG A  69       9.015  -0.562   5.640  1.00 75.57           H  
ATOM   1000  NE  ARG A  69       9.990  -2.431   5.507  1.00 75.57           N  
ATOM   1001  HE  ARG A  69       9.906  -3.437   5.507  1.00 75.57           H  
ATOM   1002  NH1 ARG A  69      11.393  -0.700   4.951  1.00 75.57           N  
ATOM   1003 HH11 ARG A  69      12.163  -0.553   4.315  1.00 75.57           H  
ATOM   1004 HH12 ARG A  69      10.595  -0.318   4.464  1.00 75.57           H  
ATOM   1005  NH2 ARG A  69      12.271  -2.658   5.374  1.00 75.57           N  
ATOM   1006 HH21 ARG A  69      13.149  -2.201   5.171  1.00 75.57           H  
ATOM   1007 HH22 ARG A  69      12.238  -3.503   5.926  1.00 75.57           H  
ATOM   1008  CZ  ARG A  69      11.198  -1.934   5.282  1.00 75.57           C  
ATOM   1009  N   ILE A  70       3.629  -0.578   5.559  1.00 74.43           N  
ATOM   1010  H   ILE A  70       3.856  -1.540   5.768  1.00 74.43           H  
ATOM   1011  CA  ILE A  70       2.711   0.105   6.465  1.00 74.43           C  
ATOM   1012  HA  ILE A  70       2.668   1.167   6.222  1.00 74.43           H  
ATOM   1013  C   ILE A  70       3.262  -0.088   7.880  1.00 74.43           C  
ATOM   1014  CB  ILE A  70       1.290  -0.451   6.292  1.00 74.43           C  
ATOM   1015  HB  ILE A  70       1.331  -1.529   6.449  1.00 74.43           H  
ATOM   1016  O   ILE A  70       3.442  -1.232   8.304  1.00 74.43           O  
ATOM   1017  CG1 ILE A  70       0.789  -0.173   4.856  1.00 74.43           C  
ATOM   1018 HG12 ILE A  70       0.456   0.861   4.768  1.00 74.43           H  
ATOM   1019 HG13 ILE A  70       1.578  -0.335   4.122  1.00 74.43           H  
ATOM   1020  CG2 ILE A  70       0.327   0.152   7.329  1.00 74.43           C  
ATOM   1021 HG21 ILE A  70      -0.685  -0.225   7.178  1.00 74.43           H  
ATOM   1022 HG22 ILE A  70       0.630  -0.136   8.336  1.00 74.43           H  
ATOM   1023 HG23 ILE A  70       0.326   1.239   7.254  1.00 74.43           H  
ATOM   1024  CD1 ILE A  70      -0.344  -1.114   4.483  1.00 74.43           C  
ATOM   1025 HD11 ILE A  70      -0.584  -0.977   3.429  1.00 74.43           H  
ATOM   1026 HD12 ILE A  70      -1.216  -0.879   5.093  1.00 74.43           H  
ATOM   1027 HD13 ILE A  70      -0.046  -2.150   4.648  1.00 74.43           H  
ATOM   1028  N   PRO A  71       3.573   0.989   8.618  1.00 69.44           N  
ATOM   1029  CA  PRO A  71       3.946   0.901  10.022  1.00 69.44           C  
ATOM   1030  HA  PRO A  71       4.898   0.376  10.100  1.00 69.44           H  
ATOM   1031  C   PRO A  71       2.886   0.174  10.853  1.00 69.44           C  
ATOM   1032  CB  PRO A  71       4.134   2.346  10.495  1.00 69.44           C  
ATOM   1033  HB2 PRO A  71       4.920   2.424  11.246  1.00 69.44           H  
ATOM   1034  HB3 PRO A  71       3.195   2.738  10.886  1.00 69.44           H  
ATOM   1035  O   PRO A  71       1.676   0.352  10.670  1.00 69.44           O  
ATOM   1036  CG  PRO A  71       4.495   3.093   9.213  1.00 69.44           C  
ATOM   1037  HG2 PRO A  71       4.229   4.149   9.268  1.00 69.44           H  
ATOM   1038  HG3 PRO A  71       5.559   2.975   9.008  1.00 69.44           H  
ATOM   1039  CD  PRO A  71       3.683   2.360   8.149  1.00 69.44           C  
ATOM   1040  HD2 PRO A  71       2.683   2.788   8.069  1.00 69.44           H  
ATOM   1041  HD3 PRO A  71       4.195   2.418   7.189  1.00 69.44           H  
ATOM   1042  N   ARG A  72       3.331  -0.615  11.826  1.00 57.75           N  
ATOM   1043  H   ARG A  72       4.326  -0.657  11.992  1.00 57.75           H  
ATOM   1044  CA  ARG A  72       2.431  -1.175  12.833  1.00 57.75           C  
ATOM   1045  HA  ARG A  72       1.582  -1.627  12.320  1.00 57.75           H  
ATOM   1046  C   ARG A  72       1.846  -0.061  13.687  1.00 57.75           C  
ATOM   1047  CB  ARG A  72       3.119  -2.276  13.637  1.00 57.75           C  
ATOM   1048  HB2 ARG A  72       2.512  -2.537  14.504  1.00 57.75           H  
ATOM   1049  HB3 ARG A  72       4.085  -1.927  14.003  1.00 57.75           H  
ATOM   1050  O   ARG A  72       2.437   1.003  13.851  1.00 57.75           O  
ATOM   1051  CG  ARG A  72       3.273  -3.497  12.717  1.00 57.75           C  
ATOM   1052  HG2 ARG A  72       2.396  -3.619  12.081  1.00 57.75           H  
ATOM   1053  HG3 ARG A  72       4.123  -3.330  12.055  1.00 57.75           H  
ATOM   1054  CD  ARG A  72       3.466  -4.794  13.482  1.00 57.75           C  
ATOM   1055  HD2 ARG A  72       4.108  -4.611  14.344  1.00 57.75           H  
ATOM   1056  HD3 ARG A  72       2.489  -5.124  13.833  1.00 57.75           H  
ATOM   1057  NE  ARG A  72       4.076  -5.805  12.602  1.00 57.75           N  
ATOM   1058  HE  ARG A  72       4.531  -5.471  11.765  1.00 57.75           H  
ATOM   1059  NH1 ARG A  72       3.583  -7.639  13.873  1.00 57.75           N  
ATOM   1060 HH11 ARG A  72       3.024  -7.020  14.443  1.00 57.75           H  
ATOM   1061 HH12 ARG A  72       3.605  -8.637  14.025  1.00 57.75           H  
ATOM   1062  NH2 ARG A  72       4.850  -7.840  12.025  1.00 57.75           N  
ATOM   1063 HH21 ARG A  72       5.295  -7.381  11.243  1.00 57.75           H  
ATOM   1064 HH22 ARG A  72       4.920  -8.838  12.162  1.00 57.75           H  
ATOM   1065  CZ  ARG A  72       4.169  -7.090  12.844  1.00 57.75           C  
ATOM   1066  N   GLY A  73       0.602  -0.249  14.108  1.00 58.26           N  
ATOM   1067  H   GLY A  73       0.226  -1.182  14.020  1.00 58.26           H  
ATOM   1068  CA  GLY A  73      -0.241   0.838  14.623  1.00 58.26           C  
ATOM   1069  HA2 GLY A  73      -1.032   0.404  15.235  1.00 58.26           H  
ATOM   1070  HA3 GLY A  73       0.362   1.482  15.262  1.00 58.26           H  
ATOM   1071  C   GLY A  73      -0.897   1.724  13.546  1.00 58.26           C  
ATOM   1072  O   GLY A  73      -2.027   2.164  13.765  1.00 58.26           O  
ATOM   1073  N   GLN A  74      -0.303   1.913  12.356  1.00 55.26           N  
ATOM   1074  H   GLN A  74       0.631   1.557  12.208  1.00 55.26           H  
ATOM   1075  CA  GLN A  74      -1.077   2.337  11.173  1.00 55.26           C  
ATOM   1076  HA  GLN A  74      -1.835   3.052  11.491  1.00 55.26           H  
ATOM   1077  C   GLN A  74      -1.858   1.161  10.569  1.00 55.26           C  
ATOM   1078  CB  GLN A  74      -0.216   3.051  10.116  1.00 55.26           C  
ATOM   1079  HB2 GLN A  74      -0.803   3.127   9.201  1.00 55.26           H  
ATOM   1080  HB3 GLN A  74       0.681   2.473   9.891  1.00 55.26           H  
ATOM   1081  O   GLN A  74      -2.948   1.373  10.050  1.00 55.26           O  
ATOM   1082  CG  GLN A  74       0.179   4.474  10.542  1.00 55.26           C  
ATOM   1083  HG2 GLN A  74       0.872   4.427  11.382  1.00 55.26           H  
ATOM   1084  HG3 GLN A  74      -0.716   5.008  10.861  1.00 55.26           H  
ATOM   1085  CD  GLN A  74       0.829   5.270   9.411  1.00 55.26           C  
ATOM   1086  NE2 GLN A  74       0.845   6.582   9.486  1.00 55.26           N  
ATOM   1087 HE21 GLN A  74       1.309   7.055   8.724  1.00 55.26           H  
ATOM   1088 HE22 GLN A  74       0.456   7.070  10.281  1.00 55.26           H  
ATOM   1089  OE1 GLN A  74       1.335   4.744   8.437  1.00 55.26           O  
ATOM   1090  N   GLU A  75      -1.399  -0.083  10.750  1.00 52.74           N  
ATOM   1091  H   GLU A  75      -0.441  -0.194  11.050  1.00 52.74           H  
ATOM   1092  CA  GLU A  75      -2.189  -1.296  10.457  1.00 52.74           C  
ATOM   1093  HA  GLU A  75      -2.390  -1.326   9.386  1.00 52.74           H  
ATOM   1094  C   GLU A  75      -3.560  -1.296  11.173  1.00 52.74           C  
ATOM   1095  CB  GLU A  75      -1.361  -2.550  10.809  1.00 52.74           C  
ATOM   1096  HB2 GLU A  75      -0.328  -2.391  10.501  1.00 52.74           H  
ATOM   1097  HB3 GLU A  75      -1.754  -3.400  10.251  1.00 52.74           H  
ATOM   1098  O   GLU A  75      -4.570  -1.663  10.586  1.00 52.74           O  
ATOM   1099  CG  GLU A  75      -1.411  -2.882  12.308  1.00 52.74           C  
ATOM   1100  HG2 GLU A  75      -1.321  -1.952  12.870  1.00 52.74           H  
ATOM   1101  HG3 GLU A  75      -2.377  -3.327  12.544  1.00 52.74           H  
ATOM   1102  CD  GLU A  75      -0.305  -3.825  12.771  1.00 52.74           C  
ATOM   1103  OE1 GLU A  75       0.373  -3.411  13.736  1.00 52.74           O  
ATOM   1104  OE2 GLU A  75      -0.109  -4.903  12.170  1.00 52.74           O  
ATOM   1105  N   ASN A  76      -3.651  -0.772  12.403  1.00 50.70           N  
ATOM   1106  H   ASN A  76      -2.794  -0.500  12.863  1.00 50.70           H  
ATOM   1107  CA  ASN A  76      -4.917  -0.678  13.145  1.00 50.70           C  
ATOM   1108  HA  ASN A  76      -5.400  -1.655  13.130  1.00 50.70           H  
ATOM   1109  C   ASN A  76      -5.904   0.316  12.495  1.00 50.70           C  
ATOM   1110  CB  ASN A  76      -4.615  -0.296  14.608  1.00 50.70           C  
ATOM   1111  HB2 ASN A  76      -4.036   0.627  14.631  1.00 50.70           H  
ATOM   1112  HB3 ASN A  76      -5.556  -0.115  15.128  1.00 50.70           H  
ATOM   1113  O   ASN A  76      -7.109   0.258  12.741  1.00 50.70           O  
ATOM   1114  CG  ASN A  76      -3.872  -1.371  15.384  1.00 50.70           C  
ATOM   1115  ND2 ASN A  76      -3.302  -1.033  16.516  1.00 50.70           N  
ATOM   1116 HD21 ASN A  76      -2.796  -1.774  16.979  1.00 50.70           H  
ATOM   1117 HD22 ASN A  76      -3.333  -0.082  16.856  1.00 50.70           H  
ATOM   1118  OD1 ASN A  76      -3.798  -2.524  15.009  1.00 50.70           O  
ATOM   1119  N   GLN A  77      -5.397   1.217  11.648  1.00 48.66           N  
ATOM   1120  H   GLN A  77      -4.406   1.167  11.457  1.00 48.66           H  
ATOM   1121  CA  GLN A  77      -6.170   2.143  10.817  1.00 48.66           C  
ATOM   1122  HA  GLN A  77      -7.140   2.322  11.282  1.00 48.66           H  
ATOM   1123  C   GLN A  77      -6.426   1.584   9.406  1.00 48.66           C  
ATOM   1124  CB  GLN A  77      -5.431   3.488  10.700  1.00 48.66           C  
ATOM   1125  HB2 GLN A  77      -4.544   3.359  10.080  1.00 48.66           H  
ATOM   1126  HB3 GLN A  77      -6.085   4.195  10.190  1.00 48.66           H  
ATOM   1127  O   GLN A  77      -7.168   2.184   8.636  1.00 48.66           O  
ATOM   1128  CG  GLN A  77      -5.000   4.101  12.041  1.00 48.66           C  
ATOM   1129  HG2 GLN A  77      -5.880   4.307  12.651  1.00 48.66           H  
ATOM   1130  HG3 GLN A  77      -4.363   3.400  12.579  1.00 48.66           H  
ATOM   1131  CD  GLN A  77      -4.226   5.398  11.837  1.00 48.66           C  
ATOM   1132  NE2 GLN A  77      -3.101   5.569  12.496  1.00 48.66           N  
ATOM   1133 HE21 GLN A  77      -2.640   6.457  12.358  1.00 48.66           H  
ATOM   1134 HE22 GLN A  77      -2.753   4.851  13.114  1.00 48.66           H  
ATOM   1135  OE1 GLN A  77      -4.616   6.283  11.096  1.00 48.66           O  
ATOM   1136  N   LEU A  78      -5.820   0.455   9.041  1.00 49.73           N  
ATOM   1137  H   LEU A  78      -5.260  -0.028   9.729  1.00 49.73           H  
ATOM   1138  CA  LEU A  78      -5.731  -0.059   7.678  1.00 49.73           C  
ATOM   1139  HA  LEU A  78      -6.515   0.366   7.053  1.00 49.73           H  
ATOM   1140  C   LEU A  78      -5.936  -1.578   7.715  1.00 49.73           C  
ATOM   1141  CB  LEU A  78      -4.345   0.336   7.118  1.00 49.73           C  
ATOM   1142  HB2 LEU A  78      -4.144  -0.231   6.209  1.00 49.73           H  
ATOM   1143  HB3 LEU A  78      -3.585   0.039   7.841  1.00 49.73           H  
ATOM   1144  O   LEU A  78      -4.977  -2.340   7.778  1.00 49.73           O  
ATOM   1145  CG  LEU A  78      -4.154   1.827   6.788  1.00 49.73           C  
ATOM   1146  HG  LEU A  78      -4.325   2.428   7.682  1.00 49.73           H  
ATOM   1147  CD1 LEU A  78      -2.716   2.055   6.325  1.00 49.73           C  
ATOM   1148 HD11 LEU A  78      -2.567   3.104   6.072  1.00 49.73           H  
ATOM   1149 HD12 LEU A  78      -2.038   1.802   7.139  1.00 49.73           H  
ATOM   1150 HD13 LEU A  78      -2.489   1.441   5.453  1.00 49.73           H  
ATOM   1151  CD2 LEU A  78      -5.082   2.324   5.677  1.00 49.73           C  
ATOM   1152 HD21 LEU A  78      -6.124   2.234   5.984  1.00 49.73           H  
ATOM   1153 HD22 LEU A  78      -4.880   3.377   5.483  1.00 49.73           H  
ATOM   1154 HD23 LEU A  78      -4.916   1.760   4.759  1.00 49.73           H  
ATOM   1155  N   VAL A  79      -7.200  -2.017   7.698  1.00 52.26           N  
ATOM   1156  H   VAL A  79      -7.940  -1.340   7.573  1.00 52.26           H  
ATOM   1157  CA  VAL A  79      -7.573  -3.380   8.121  1.00 52.26           C  
ATOM   1158  HA  VAL A  79      -6.664  -3.915   8.393  1.00 52.26           H  
ATOM   1159  C   VAL A  79      -8.231  -4.204   7.018  1.00 52.26           C  
ATOM   1160  CB  VAL A  79      -8.462  -3.346   9.380  1.00 52.26           C  
ATOM   1161  HB  VAL A  79      -9.461  -3.002   9.111  1.00 52.26           H  
ATOM   1162  O   VAL A  79      -7.814  -5.329   6.759  1.00 52.26           O  
ATOM   1163  CG1 VAL A  79      -8.565  -4.753   9.985  1.00 52.26           C  
ATOM   1164 HG11 VAL A  79      -9.132  -4.738  10.916  1.00 52.26           H  
ATOM   1165 HG12 VAL A  79      -9.051  -5.435   9.288  1.00 52.26           H  
ATOM   1166 HG13 VAL A  79      -7.566  -5.130  10.203  1.00 52.26           H  
ATOM   1167  CG2 VAL A  79      -7.891  -2.403  10.453  1.00 52.26           C  
ATOM   1168 HG21 VAL A  79      -8.421  -2.496  11.401  1.00 52.26           H  
ATOM   1169 HG22 VAL A  79      -6.851  -2.672  10.638  1.00 52.26           H  
ATOM   1170 HG23 VAL A  79      -7.934  -1.365  10.125  1.00 52.26           H  
ATOM   1171  N   ALA A  80      -9.269  -3.685   6.361  1.00 53.44           N  
ATOM   1172  H   ALA A  80      -9.539  -2.729   6.540  1.00 53.44           H  
ATOM   1173  CA  ALA A  80      -9.963  -4.444   5.327  1.00 53.44           C  
ATOM   1174  HA  ALA A  80      -9.842  -5.510   5.523  1.00 53.44           H  
ATOM   1175  C   ALA A  80      -9.387  -4.150   3.946  1.00 53.44           C  
ATOM   1176  CB  ALA A  80     -11.455  -4.162   5.386  1.00 53.44           C  
ATOM   1177  HB1 ALA A  80     -11.969  -4.754   4.629  1.00 53.44           H  
ATOM   1178  HB2 ALA A  80     -11.838  -4.423   6.373  1.00 53.44           H  
ATOM   1179  HB3 ALA A  80     -11.610  -3.101   5.190  1.00 53.44           H  
ATOM   1180  O   ALA A  80      -9.401  -3.005   3.498  1.00 53.44           O  
ATOM   1181  N   LEU A  81      -8.955  -5.213   3.274  1.00 55.99           N  
ATOM   1182  H   LEU A  81      -8.951  -6.101   3.755  1.00 55.99           H  
ATOM   1183  CA  LEU A  81      -8.553  -5.220   1.875  1.00 55.99           C  
ATOM   1184  HA  LEU A  81      -7.992  -4.312   1.655  1.00 55.99           H  
ATOM   1185  C   LEU A  81      -9.801  -5.215   0.991  1.00 55.99           C  
ATOM   1186  CB  LEU A  81      -7.676  -6.470   1.645  1.00 55.99           C  
ATOM   1187  HB2 LEU A  81      -8.213  -7.345   2.010  1.00 55.99           H  
ATOM   1188  HB3 LEU A  81      -7.509  -6.624   0.579  1.00 55.99           H  
ATOM   1189  O   LEU A  81     -10.457  -6.244   0.835  1.00 55.99           O  
ATOM   1190  CG  LEU A  81      -6.319  -6.393   2.356  1.00 55.99           C  
ATOM   1191  HG  LEU A  81      -6.482  -6.165   3.409  1.00 55.99           H  
ATOM   1192  CD1 LEU A  81      -5.578  -7.726   2.275  1.00 55.99           C  
ATOM   1193 HD11 LEU A  81      -5.405  -8.003   1.235  1.00 55.99           H  
ATOM   1194 HD12 LEU A  81      -4.622  -7.648   2.793  1.00 55.99           H  
ATOM   1195 HD13 LEU A  81      -6.170  -8.503   2.757  1.00 55.99           H  
ATOM   1196  CD2 LEU A  81      -5.412  -5.324   1.759  1.00 55.99           C  
ATOM   1197 HD21 LEU A  81      -4.680  -5.075   2.528  1.00 55.99           H  
ATOM   1198 HD22 LEU A  81      -5.945  -4.411   1.496  1.00 55.99           H  
ATOM   1199 HD23 LEU A  81      -4.876  -5.708   0.890  1.00 55.99           H  
ATOM   1200  N   ILE A  82     -10.147  -4.054   0.434  1.00 62.17           N  
ATOM   1201  H   ILE A  82      -9.577  -3.242   0.622  1.00 62.17           H  
ATOM   1202  CA  ILE A  82     -11.260  -3.916  -0.516  1.00 62.17           C  
ATOM   1203  HA  ILE A  82     -11.704  -4.903  -0.652  1.00 62.17           H  
ATOM   1204  C   ILE A  82     -10.735  -3.464  -1.879  1.00 62.17           C  
ATOM   1205  CB  ILE A  82     -12.390  -3.013   0.022  1.00 62.17           C  
ATOM   1206  HB  ILE A  82     -13.204  -3.074  -0.701  1.00 62.17           H  
ATOM   1207  O   ILE A  82      -9.841  -2.619  -1.899  1.00 62.17           O  
ATOM   1208  CG1 ILE A  82     -12.012  -1.522   0.179  1.00 62.17           C  
ATOM   1209 HG12 ILE A  82     -11.340  -1.398   1.028  1.00 62.17           H  
ATOM   1210 HG13 ILE A  82     -11.500  -1.167  -0.716  1.00 62.17           H  
ATOM   1211  CG2 ILE A  82     -12.901  -3.590   1.359  1.00 62.17           C  
ATOM   1212 HG21 ILE A  82     -12.160  -3.426   2.141  1.00 62.17           H  
ATOM   1213 HG22 ILE A  82     -13.836  -3.115   1.656  1.00 62.17           H  
ATOM   1214 HG23 ILE A  82     -13.066  -4.662   1.258  1.00 62.17           H  
ATOM   1215  CD1 ILE A  82     -13.250  -0.634   0.360  1.00 62.17           C  
ATOM   1216 HD11 ILE A  82     -12.936   0.392   0.554  1.00 62.17           H  
ATOM   1217 HD12 ILE A  82     -13.862  -0.975   1.195  1.00 62.17           H  
ATOM   1218 HD13 ILE A  82     -13.857  -0.659  -0.545  1.00 62.17           H  
ATOM   1219  N   PRO A  83     -11.245  -3.987  -3.013  1.00 63.26           N  
ATOM   1220  CA  PRO A  83     -10.738  -3.627  -4.334  1.00 63.26           C  
ATOM   1221  HA  PRO A  83      -9.759  -4.097  -4.429  1.00 63.26           H  
ATOM   1222  C   PRO A  83     -10.643  -2.111  -4.546  1.00 63.26           C  
ATOM   1223  CB  PRO A  83     -11.681  -4.284  -5.342  1.00 63.26           C  
ATOM   1224  HB2 PRO A  83     -12.539  -3.639  -5.535  1.00 63.26           H  
ATOM   1225  HB3 PRO A  83     -11.169  -4.534  -6.270  1.00 63.26           H  
ATOM   1226  O   PRO A  83     -11.521  -1.384  -4.088  1.00 63.26           O  
ATOM   1227  CG  PRO A  83     -12.136  -5.531  -4.588  1.00 63.26           C  
ATOM   1228  HG2 PRO A  83     -11.370  -6.303  -4.662  1.00 63.26           H  
ATOM   1229  HG3 PRO A  83     -13.092  -5.902  -4.958  1.00 63.26           H  
ATOM   1230  CD  PRO A  83     -12.238  -5.044  -3.142  1.00 63.26           C  
ATOM   1231  HD2 PRO A  83     -12.036  -5.875  -2.466  1.00 63.26           H  
ATOM   1232  HD3 PRO A  83     -13.230  -4.633  -2.957  1.00 63.26           H  
ATOM   1233  N   TYR A  84      -9.637  -1.596  -5.257  1.00 66.42           N  
ATOM   1234  H   TYR A  84      -8.901  -2.210  -5.574  1.00 66.42           H  
ATOM   1235  CA  TYR A  84      -9.539  -0.142  -5.488  1.00 66.42           C  
ATOM   1236  HA  TYR A  84      -9.596   0.343  -4.514  1.00 66.42           H  
ATOM   1237  C   TYR A  84     -10.709   0.409  -6.332  1.00 66.42           C  
ATOM   1238  CB  TYR A  84      -8.175   0.217  -6.081  1.00 66.42           C  
ATOM   1239  HB2 TYR A  84      -7.411  -0.337  -5.536  1.00 66.42           H  
ATOM   1240  HB3 TYR A  84      -8.135  -0.081  -7.129  1.00 66.42           H  
ATOM   1241  O   TYR A  84     -11.108   1.566  -6.204  1.00 66.42           O  
ATOM   1242  CG  TYR A  84      -7.848   1.689  -5.937  1.00 66.42           C  
ATOM   1243  CD1 TYR A  84      -7.998   2.573  -7.022  1.00 66.42           C  
ATOM   1244  HD1 TYR A  84      -8.324   2.202  -7.982  1.00 66.42           H  
ATOM   1245  CD2 TYR A  84      -7.423   2.175  -4.686  1.00 66.42           C  
ATOM   1246  HD2 TYR A  84      -7.299   1.488  -3.863  1.00 66.42           H  
ATOM   1247  CE1 TYR A  84      -7.714   3.943  -6.856  1.00 66.42           C  
ATOM   1248  HE1 TYR A  84      -7.807   4.626  -7.687  1.00 66.42           H  
ATOM   1249  CE2 TYR A  84      -7.166   3.547  -4.508  1.00 66.42           C  
ATOM   1250  HE2 TYR A  84      -6.853   3.917  -3.543  1.00 66.42           H  
ATOM   1251  OH  TYR A  84      -7.008   5.751  -5.446  1.00 66.42           O  
ATOM   1252  HH  TYR A  84      -6.691   5.952  -4.563  1.00 66.42           H  
ATOM   1253  CZ  TYR A  84      -7.295   4.431  -5.601  1.00 66.42           C  
ATOM   1254  N   SER A  85     -11.331  -0.463  -7.127  1.00 67.21           N  
ATOM   1255  H   SER A  85     -10.950  -1.397  -7.179  1.00 67.21           H  
ATOM   1256  CA  SER A  85     -12.578  -0.238  -7.864  1.00 67.21           C  
ATOM   1257  HA  SER A  85     -12.558   0.768  -8.284  1.00 67.21           H  
ATOM   1258  C   SER A  85     -13.852  -0.347  -7.007  1.00 67.21           C  
ATOM   1259  CB  SER A  85     -12.621  -1.240  -9.023  1.00 67.21           C  
ATOM   1260  HB2 SER A  85     -11.804  -1.020  -9.710  1.00 67.21           H  
ATOM   1261  HB3 SER A  85     -13.565  -1.152  -9.562  1.00 67.21           H  
ATOM   1262  O   SER A  85     -14.959  -0.164  -7.522  1.00 67.21           O  
ATOM   1263  OG  SER A  85     -12.467  -2.562  -8.532  1.00 67.21           O  
ATOM   1264  HG  SER A  85     -12.136  -3.110  -9.247  1.00 67.21           H  
ATOM   1265  N   ASP A  86     -13.744  -0.643  -5.707  1.00 67.09           N  
ATOM   1266  H   ASP A  86     -12.824  -0.766  -5.309  1.00 67.09           H  
ATOM   1267  CA  ASP A  86     -14.898  -0.848  -4.837  1.00 67.09           C  
ATOM   1268  HA  ASP A  86     -15.510  -1.620  -5.303  1.00 67.09           H  
ATOM   1269  C   ASP A  86     -15.741   0.431  -4.726  1.00 67.09           C  
ATOM   1270  CB  ASP A  86     -14.466  -1.393  -3.467  1.00 67.09           C  
ATOM   1271  HB2 ASP A  86     -13.797  -2.238  -3.627  1.00 67.09           H  
ATOM   1272  HB3 ASP A  86     -13.933  -0.617  -2.917  1.00 67.09           H  
ATOM   1273  O   ASP A  86     -15.298   1.504  -4.315  1.00 67.09           O  
ATOM   1274  CG  ASP A  86     -15.637  -1.900  -2.628  1.00 67.09           C  
ATOM   1275  OD1 ASP A  86     -16.650  -1.185  -2.469  1.00 67.09           O  
ATOM   1276  OD2 ASP A  86     -15.554  -3.014  -2.076  1.00 67.09           O  
ATOM   1277  N   GLN A  87     -17.023   0.297  -5.050  1.00 67.27           N  
ATOM   1278  H   GLN A  87     -17.300  -0.610  -5.396  1.00 67.27           H  
ATOM   1279  CA  GLN A  87     -18.029   1.358  -4.996  1.00 67.27           C  
ATOM   1280  HA  GLN A  87     -17.688   2.153  -5.660  1.00 67.27           H  
ATOM   1281  C   GLN A  87     -18.192   2.013  -3.607  1.00 67.27           C  
ATOM   1282  CB  GLN A  87     -19.365   0.830  -5.558  1.00 67.27           C  
ATOM   1283  HB2 GLN A  87     -19.377   1.019  -6.632  1.00 67.27           H  
ATOM   1284  HB3 GLN A  87     -20.182   1.402  -5.117  1.00 67.27           H  
ATOM   1285  O   GLN A  87     -18.751   3.107  -3.516  1.00 67.27           O  
ATOM   1286  CG  GLN A  87     -19.619  -0.679  -5.351  1.00 67.27           C  
ATOM   1287  HG2 GLN A  87     -18.892  -1.252  -5.927  1.00 67.27           H  
ATOM   1288  HG3 GLN A  87     -19.502  -0.932  -4.297  1.00 67.27           H  
ATOM   1289  CD  GLN A  87     -21.005  -1.123  -5.800  1.00 67.27           C  
ATOM   1290  NE2 GLN A  87     -21.183  -2.385  -6.121  1.00 67.27           N  
ATOM   1291 HE21 GLN A  87     -20.414  -3.040  -6.109  1.00 67.27           H  
ATOM   1292 HE22 GLN A  87     -22.102  -2.647  -6.449  1.00 67.27           H  
ATOM   1293  OE1 GLN A  87     -21.952  -0.354  -5.848  1.00 67.27           O  
ATOM   1294  N   ARG A  88     -17.678   1.394  -2.537  1.00 63.06           N  
ATOM   1295  H   ARG A  88     -17.263   0.487  -2.694  1.00 63.06           H  
ATOM   1296  CA  ARG A  88     -17.519   1.971  -1.195  1.00 63.06           C  
ATOM   1297  HA  ARG A  88     -18.432   2.494  -0.911  1.00 63.06           H  
ATOM   1298  C   ARG A  88     -16.387   3.002  -1.127  1.00 63.06           C  
ATOM   1299  CB  ARG A  88     -17.243   0.826  -0.205  1.00 63.06           C  
ATOM   1300  HB2 ARG A  88     -17.010   1.246   0.773  1.00 63.06           H  
ATOM   1301  HB3 ARG A  88     -16.352   0.282  -0.520  1.00 63.06           H  
ATOM   1302  O   ARG A  88     -16.534   4.004  -0.429  1.00 63.06           O  
ATOM   1303  CG  ARG A  88     -18.433  -0.141  -0.066  1.00 63.06           C  
ATOM   1304  HG2 ARG A  88     -18.730  -0.540  -1.036  1.00 63.06           H  
ATOM   1305  HG3 ARG A  88     -19.277   0.412   0.347  1.00 63.06           H  
ATOM   1306  CD  ARG A  88     -18.110  -1.305   0.874  1.00 63.06           C  
ATOM   1307  HD2 ARG A  88     -19.045  -1.785   1.163  1.00 63.06           H  
ATOM   1308  HD3 ARG A  88     -17.631  -0.905   1.768  1.00 63.06           H  
ATOM   1309  NE  ARG A  88     -17.225  -2.315   0.269  1.00 63.06           N  
ATOM   1310  HE  ARG A  88     -16.909  -2.177  -0.680  1.00 63.06           H  
ATOM   1311  NH1 ARG A  88     -17.135  -3.707   2.092  1.00 63.06           N  
ATOM   1312 HH11 ARG A  88     -17.736  -3.069   2.594  1.00 63.06           H  
ATOM   1313 HH12 ARG A  88     -16.778  -4.547   2.524  1.00 63.06           H  
ATOM   1314  NH2 ARG A  88     -16.011  -4.237   0.247  1.00 63.06           N  
ATOM   1315 HH21 ARG A  88     -15.622  -5.065   0.675  1.00 63.06           H  
ATOM   1316 HH22 ARG A  88     -15.737  -3.977  -0.690  1.00 63.06           H  
ATOM   1317  CZ  ARG A  88     -16.793  -3.412   0.867  1.00 63.06           C  
ATOM   1318  N   LEU A  89     -15.279   2.805  -1.845  1.00 59.36           N  
ATOM   1319  H   LEU A  89     -15.233   2.010  -2.466  1.00 59.36           H  
ATOM   1320  CA  LEU A  89     -14.167   3.765  -1.879  1.00 59.36           C  
ATOM   1321  HA  LEU A  89     -13.848   3.965  -0.856  1.00 59.36           H  
ATOM   1322  C   LEU A  89     -14.572   5.111  -2.468  1.00 59.36           C  
ATOM   1323  CB  LEU A  89     -12.961   3.201  -2.636  1.00 59.36           C  
ATOM   1324  HB2 LEU A  89     -13.281   2.847  -3.617  1.00 59.36           H  
ATOM   1325  HB3 LEU A  89     -12.238   4.000  -2.802  1.00 59.36           H  
ATOM   1326  O   LEU A  89     -14.013   6.131  -2.069  1.00 59.36           O  
ATOM   1327  CG  LEU A  89     -12.253   2.069  -1.882  1.00 59.36           C  
ATOM   1328  HG  LEU A  89     -12.979   1.291  -1.645  1.00 59.36           H  
ATOM   1329  CD1 LEU A  89     -11.192   1.479  -2.788  1.00 59.36           C  
ATOM   1330 HD11 LEU A  89     -11.664   1.178  -3.723  1.00 59.36           H  
ATOM   1331 HD12 LEU A  89     -10.768   0.584  -2.332  1.00 59.36           H  
ATOM   1332 HD13 LEU A  89     -10.408   2.205  -3.000  1.00 59.36           H  
ATOM   1333  CD2 LEU A  89     -11.577   2.552  -0.593  1.00 59.36           C  
ATOM   1334 HD21 LEU A  89     -10.995   1.734  -0.167  1.00 59.36           H  
ATOM   1335 HD22 LEU A  89     -10.904   3.381  -0.811  1.00 59.36           H  
ATOM   1336 HD23 LEU A  89     -12.321   2.853   0.145  1.00 59.36           H  
ATOM   1337  N   ARG A  90     -15.597   5.132  -3.332  1.00 59.26           N  
ATOM   1338  H   ARG A  90     -15.983   4.239  -3.604  1.00 59.26           H  
ATOM   1339  CA  ARG A  90     -16.212   6.370  -3.822  1.00 59.26           C  
ATOM   1340  HA  ARG A  90     -15.477   6.871  -4.452  1.00 59.26           H  
ATOM   1341  C   ARG A  90     -16.569   7.262  -2.624  1.00 59.26           C  
ATOM   1342  CB  ARG A  90     -17.471   6.078  -4.651  1.00 59.26           C  
ATOM   1343  HB2 ARG A  90     -18.208   5.574  -4.026  1.00 59.26           H  
ATOM   1344  HB3 ARG A  90     -17.895   7.029  -4.973  1.00 59.26           H  
ATOM   1345  O   ARG A  90     -17.398   6.847  -1.807  1.00 59.26           O  
ATOM   1346  CG  ARG A  90     -17.177   5.213  -5.886  1.00 59.26           C  
ATOM   1347  HG2 ARG A  90     -16.774   4.252  -5.567  1.00 59.26           H  
ATOM   1348  HG3 ARG A  90     -16.431   5.703  -6.512  1.00 59.26           H  
ATOM   1349  CD  ARG A  90     -18.446   4.955  -6.709  1.00 59.26           C  
ATOM   1350  HD2 ARG A  90     -19.215   4.553  -6.049  1.00 59.26           H  
ATOM   1351  HD3 ARG A  90     -18.210   4.203  -7.463  1.00 59.26           H  
ATOM   1352  NE  ARG A  90     -18.928   6.180  -7.380  1.00 59.26           N  
ATOM   1353  HE  ARG A  90     -18.304   6.975  -7.358  1.00 59.26           H  
ATOM   1354  NH1 ARG A  90     -20.874   5.316  -8.238  1.00 59.26           N  
ATOM   1355 HH11 ARG A  90     -20.635   4.422  -7.833  1.00 59.26           H  
ATOM   1356 HH12 ARG A  90     -21.667   5.393  -8.858  1.00 59.26           H  
ATOM   1357  NH2 ARG A  90     -20.309   7.425  -8.696  1.00 59.26           N  
ATOM   1358 HH21 ARG A  90     -19.640   8.182  -8.680  1.00 59.26           H  
ATOM   1359 HH22 ARG A  90     -21.119   7.489  -9.297  1.00 59.26           H  
ATOM   1360  CZ  ARG A  90     -20.032   6.302  -8.095  1.00 59.26           C  
ATOM   1361  N   PRO A  91     -16.004   8.480  -2.513  1.00 52.13           N  
ATOM   1362  CA  PRO A  91     -16.303   9.374  -1.408  1.00 52.13           C  
ATOM   1363  HA  PRO A  91     -16.114   8.871  -0.459  1.00 52.13           H  
ATOM   1364  C   PRO A  91     -17.775   9.769  -1.486  1.00 52.13           C  
ATOM   1365  CB  PRO A  91     -15.336  10.555  -1.540  1.00 52.13           C  
ATOM   1366  HB2 PRO A  91     -15.777  11.495  -1.207  1.00 52.13           H  
ATOM   1367  HB3 PRO A  91     -14.430  10.344  -0.971  1.00 52.13           H  
ATOM   1368  O   PRO A  91     -18.193  10.618  -2.277  1.00 52.13           O  
ATOM   1369  CG  PRO A  91     -15.000  10.578  -3.029  1.00 52.13           C  
ATOM   1370  HG2 PRO A  91     -15.773  11.119  -3.574  1.00 52.13           H  
ATOM   1371  HG3 PRO A  91     -14.020  11.017  -3.217  1.00 52.13           H  
ATOM   1372  CD  PRO A  91     -15.038   9.099  -3.411  1.00 52.13           C  
ATOM   1373  HD2 PRO A  91     -14.058   8.651  -3.251  1.00 52.13           H  
ATOM   1374  HD3 PRO A  91     -15.334   9.001  -4.455  1.00 52.13           H  
ATOM   1375  N   ARG A  92     -18.596   9.120  -0.659  1.00 52.69           N  
ATOM   1376  H   ARG A  92     -18.197   8.381  -0.097  1.00 52.69           H  
ATOM   1377  CA  ARG A  92     -19.943   9.602  -0.376  1.00 52.69           C  
ATOM   1378  HA  ARG A  92     -20.477   9.741  -1.317  1.00 52.69           H  
ATOM   1379  C   ARG A  92     -19.747  10.957   0.286  1.00 52.69           C  
ATOM   1380  CB  ARG A  92     -20.706   8.620   0.531  1.00 52.69           C  
ATOM   1381  HB2 ARG A  92     -21.696   9.030   0.732  1.00 52.69           H  
ATOM   1382  HB3 ARG A  92     -20.176   8.521   1.478  1.00 52.69           H  
ATOM   1383  O   ARG A  92     -18.987  11.039   1.244  1.00 52.69           O  
ATOM   1384  CG  ARG A  92     -20.844   7.230  -0.116  1.00 52.69           C  
ATOM   1385  HG2 ARG A  92     -21.328   7.320  -1.089  1.00 52.69           H  
ATOM   1386  HG3 ARG A  92     -19.851   6.809  -0.269  1.00 52.69           H  
ATOM   1387  CD  ARG A  92     -21.633   6.252   0.764  1.00 52.69           C  
ATOM   1388  HD2 ARG A  92     -21.223   6.289   1.773  1.00 52.69           H  
ATOM   1389  HD3 ARG A  92     -21.482   5.248   0.368  1.00 52.69           H  
ATOM   1390  NE  ARG A  92     -23.081   6.551   0.778  1.00 52.69           N  
ATOM   1391  HE  ARG A  92     -23.404   7.226   0.100  1.00 52.69           H  
ATOM   1392  NH1 ARG A  92     -23.651   5.197   2.542  1.00 52.69           N  
ATOM   1393 HH11 ARG A  92     -22.670   4.989   2.667  1.00 52.69           H  
ATOM   1394 HH12 ARG A  92     -24.309   4.941   3.264  1.00 52.69           H  
ATOM   1395  NH2 ARG A  92     -25.227   6.412   1.529  1.00 52.69           N  
ATOM   1396 HH21 ARG A  92     -25.495   7.137   0.879  1.00 52.69           H  
ATOM   1397 HH22 ARG A  92     -25.888   6.114   2.233  1.00 52.69           H  
ATOM   1398  CZ  ARG A  92     -23.976   6.051   1.611  1.00 52.69           C  
ATOM   1399  N   ARG A  93     -20.420  11.995  -0.217  1.00 44.31           N  
ATOM   1400  H   ARG A  93     -20.966  11.849  -1.054  1.00 44.31           H  
ATOM   1401  CA  ARG A  93     -20.469  13.305   0.444  1.00 44.31           C  
ATOM   1402  HA  ARG A  93     -19.460  13.694   0.578  1.00 44.31           H  
ATOM   1403  C   ARG A  93     -21.070  13.102   1.837  1.00 44.31           C  
ATOM   1404  CB  ARG A  93     -21.294  14.312  -0.384  1.00 44.31           C  
ATOM   1405  HB2 ARG A  93     -21.400  15.226   0.201  1.00 44.31           H  
ATOM   1406  HB3 ARG A  93     -22.290  13.903  -0.550  1.00 44.31           H  
ATOM   1407  O   ARG A  93     -22.291  13.038   1.973  1.00 44.31           O  
ATOM   1408  CG  ARG A  93     -20.669  14.677  -1.741  1.00 44.31           C  
ATOM   1409  HG2 ARG A  93     -20.524  13.773  -2.333  1.00 44.31           H  
ATOM   1410  HG3 ARG A  93     -19.702  15.154  -1.579  1.00 44.31           H  
ATOM   1411  CD  ARG A  93     -21.596  15.636  -2.506  1.00 44.31           C  
ATOM   1412  HD2 ARG A  93     -22.576  15.167  -2.596  1.00 44.31           H  
ATOM   1413  HD3 ARG A  93     -21.702  16.555  -1.929  1.00 44.31           H  
ATOM   1414  NE  ARG A  93     -21.075  15.962  -3.850  1.00 44.31           N  
ATOM   1415  HE  ARG A  93     -20.080  15.853  -3.985  1.00 44.31           H  
ATOM   1416  NH1 ARG A  93     -23.044  16.686  -4.802  1.00 44.31           N  
ATOM   1417 HH11 ARG A  93     -23.532  17.097  -5.585  1.00 44.31           H  
ATOM   1418 HH12 ARG A  93     -23.514  16.560  -3.917  1.00 44.31           H  
ATOM   1419  NH2 ARG A  93     -21.170  16.707  -6.004  1.00 44.31           N  
ATOM   1420 HH21 ARG A  93     -21.686  17.112  -6.772  1.00 44.31           H  
ATOM   1421 HH22 ARG A  93     -20.171  16.590  -6.096  1.00 44.31           H  
ATOM   1422  CZ  ARG A  93     -21.763  16.446  -4.873  1.00 44.31           C  
ATOM   1423  N   THR A  94     -20.217  12.922   2.841  1.00 37.88           N  
ATOM   1424  H   THR A  94     -19.230  12.858   2.639  1.00 37.88           H  
ATOM   1425  CA  THR A  94     -20.577  13.093   4.244  1.00 37.88           C  
ATOM   1426  HA  THR A  94     -21.436  12.471   4.496  1.00 37.88           H  
ATOM   1427  C   THR A  94     -20.956  14.555   4.389  1.00 37.88           C  
ATOM   1428  CB  THR A  94     -19.409  12.730   5.175  1.00 37.88           C  
ATOM   1429  HB  THR A  94     -19.607  13.107   6.178  1.00 37.88           H  
ATOM   1430  O   THR A  94     -20.130  15.429   4.127  1.00 37.88           O  
ATOM   1431  CG2 THR A  94     -19.216  11.213   5.241  1.00 37.88           C  
ATOM   1432 HG21 THR A  94     -18.990  10.819   4.250  1.00 37.88           H  
ATOM   1433 HG22 THR A  94     -18.384  10.991   5.910  1.00 37.88           H  
ATOM   1434 HG23 THR A  94     -20.118  10.743   5.632  1.00 37.88           H  
ATOM   1435  OG1 THR A  94     -18.206  13.276   4.688  1.00 37.88           O  
ATOM   1436  HG1 THR A  94     -18.283  14.230   4.764  1.00 37.88           H  
ATOM   1437  N   LYS A  95     -22.238  14.787   4.661  1.00 30.47           N  
ATOM   1438  H   LYS A  95     -22.806  14.004   4.950  1.00 30.47           H  
ATOM   1439  CA  LYS A  95     -22.781  16.112   4.943  1.00 30.47           C  
ATOM   1440  HA  LYS A  95     -22.295  16.855   4.310  1.00 30.47           H  
ATOM   1441  C   LYS A  95     -22.435  16.503   6.377  1.00 30.47           C  
ATOM   1442  CB  LYS A  95     -24.295  16.099   4.690  1.00 30.47           C  
ATOM   1443  HB2 LYS A  95     -24.776  15.501   5.464  1.00 30.47           H  
ATOM   1444  HB3 LYS A  95     -24.497  15.651   3.716  1.00 30.47           H  
ATOM   1445  O   LYS A  95     -22.408  15.568   7.208  1.00 30.47           O  
ATOM   1446  CG  LYS A  95     -24.862  17.523   4.708  1.00 30.47           C  
ATOM   1447  HG2 LYS A  95     -24.449  18.082   3.868  1.00 30.47           H  
ATOM   1448  HG3 LYS A  95     -24.574  18.022   5.633  1.00 30.47           H  
ATOM   1449  CD  LYS A  95     -26.389  17.534   4.635  1.00 30.47           C  
ATOM   1450  HD2 LYS A  95     -26.721  17.074   3.705  1.00 30.47           H  
ATOM   1451  HD3 LYS A  95     -26.785  16.981   5.486  1.00 30.47           H  
ATOM   1452  CE  LYS A  95     -26.838  18.997   4.702  1.00 30.47           C  
ATOM   1453  HE2 LYS A  95     -26.506  19.509   3.799  1.00 30.47           H  
ATOM   1454  HE3 LYS A  95     -26.328  19.465   5.545  1.00 30.47           H  
ATOM   1455  NZ  LYS A  95     -28.305  19.127   4.873  1.00 30.47           N  
ATOM   1456  HZ1 LYS A  95     -28.559  20.103   4.931  1.00 30.47           H  
ATOM   1457  HZ2 LYS A  95     -28.798  18.705   4.099  1.00 30.47           H  
ATOM   1458  HZ3 LYS A  95     -28.590  18.683   5.734  1.00 30.47           H  
ATOM   1459  OXT LYS A  95     -22.282  17.719   6.588  1.00 30.47           O  
TER    1460      LYS A  95                                                       
ATOM   1460  N   MET B   1     -17.487 -87.829 -71.494  1.00 22.46           N  
ATOM   1461  H   MET B   1     -18.301 -88.411 -71.362  1.00 22.46           H  
ATOM   1462  H2  MET B   1     -16.748 -88.157 -70.889  1.00 22.46           H  
ATOM   1463  H3  MET B   1     -17.707 -86.878 -71.233  1.00 22.46           H  
ATOM   1464  CA  MET B   1     -17.024 -87.889 -72.901  1.00 22.46           C  
ATOM   1465  HA  MET B   1     -16.747 -88.921 -73.113  1.00 22.46           H  
ATOM   1466  C   MET B   1     -15.726 -87.105 -73.061  1.00 22.46           C  
ATOM   1467  CB  MET B   1     -18.080 -87.488 -73.946  1.00 22.46           C  
ATOM   1468  HB2 MET B   1     -17.577 -87.295 -74.893  1.00 22.46           H  
ATOM   1469  HB3 MET B   1     -18.584 -86.573 -73.633  1.00 22.46           H  
ATOM   1470  O   MET B   1     -14.697 -87.686 -72.767  1.00 22.46           O  
ATOM   1471  CG  MET B   1     -19.118 -88.581 -74.205  1.00 22.46           C  
ATOM   1472  HG2 MET B   1     -19.694 -88.742 -73.293  1.00 22.46           H  
ATOM   1473  HG3 MET B   1     -18.616 -89.513 -74.465  1.00 22.46           H  
ATOM   1474  SD  MET B   1     -20.275 -88.151 -75.532  1.00 22.46           S  
ATOM   1475  CE  MET B   1     -19.334 -88.617 -77.015  1.00 22.46           C  
ATOM   1476  HE1 MET B   1     -19.939 -88.421 -77.900  1.00 22.46           H  
ATOM   1477  HE2 MET B   1     -18.413 -88.036 -77.075  1.00 22.46           H  
ATOM   1478  HE3 MET B   1     -19.095 -89.680 -76.980  1.00 22.46           H  
ATOM   1479  N   GLY B   2     -15.741 -85.839 -73.506  1.00 20.06           N  
ATOM   1480  H   GLY B   2     -16.622 -85.385 -73.703  1.00 20.06           H  
ATOM   1481  CA  GLY B   2     -14.512 -85.045 -73.713  1.00 20.06           C  
ATOM   1482  HA2 GLY B   2     -13.755 -85.667 -74.191  1.00 20.06           H  
ATOM   1483  HA3 GLY B   2     -14.736 -84.211 -74.378  1.00 20.06           H  
ATOM   1484  C   GLY B   2     -13.914 -84.485 -72.412  1.00 20.06           C  
ATOM   1485  O   GLY B   2     -14.479 -84.730 -71.350  1.00 20.06           O  
ATOM   1486  N   LYS B   3     -12.814 -83.717 -72.432  1.00 20.29           N  
ATOM   1487  H   LYS B   3     -12.511 -83.438 -71.509  1.00 20.29           H  
ATOM   1488  CA  LYS B   3     -11.833 -83.411 -73.506  1.00 20.29           C  
ATOM   1489  HA  LYS B   3     -11.826 -84.198 -74.260  1.00 20.29           H  
ATOM   1490  C   LYS B   3     -10.406 -83.364 -72.895  1.00 20.29           C  
ATOM   1491  CB  LYS B   3     -12.106 -82.034 -74.165  1.00 20.29           C  
ATOM   1492  HB2 LYS B   3     -11.199 -81.715 -74.680  1.00 20.29           H  
ATOM   1493  HB3 LYS B   3     -12.285 -81.304 -73.376  1.00 20.29           H  
ATOM   1494  O   LYS B   3     -10.262 -83.348 -71.679  1.00 20.29           O  
ATOM   1495  CG  LYS B   3     -13.244 -81.943 -75.199  1.00 20.29           C  
ATOM   1496  HG2 LYS B   3     -13.130 -82.732 -75.943  1.00 20.29           H  
ATOM   1497  HG3 LYS B   3     -14.201 -82.053 -74.691  1.00 20.29           H  
ATOM   1498  CD  LYS B   3     -13.186 -80.565 -75.892  1.00 20.29           C  
ATOM   1499  HD2 LYS B   3     -12.250 -80.464 -76.441  1.00 20.29           H  
ATOM   1500  HD3 LYS B   3     -13.186 -79.801 -75.114  1.00 20.29           H  
ATOM   1501  CE  LYS B   3     -14.371 -80.261 -76.825  1.00 20.29           C  
ATOM   1502  HE2 LYS B   3     -14.391 -79.184 -76.995  1.00 20.29           H  
ATOM   1503  HE3 LYS B   3     -15.297 -80.523 -76.313  1.00 20.29           H  
ATOM   1504  NZ  LYS B   3     -14.276 -80.957 -78.134  1.00 20.29           N  
ATOM   1505  HZ1 LYS B   3     -14.259 -81.959 -78.012  1.00 20.29           H  
ATOM   1506  HZ2 LYS B   3     -15.061 -80.713 -78.720  1.00 20.29           H  
ATOM   1507  HZ3 LYS B   3     -13.434 -80.677 -78.616  1.00 20.29           H  
ATOM   1508  N   SER B   4      -9.393 -83.312 -73.765  1.00 24.36           N  
ATOM   1509  H   SER B   4      -9.630 -83.419 -74.741  1.00 24.36           H  
ATOM   1510  CA  SER B   4      -7.938 -83.166 -73.511  1.00 24.36           C  
ATOM   1511  HA  SER B   4      -7.697 -83.618 -72.549  1.00 24.36           H  
ATOM   1512  C   SER B   4      -7.485 -81.675 -73.480  1.00 24.36           C  
ATOM   1513  CB  SER B   4      -7.204 -83.941 -74.621  1.00 24.36           C  
ATOM   1514  HB2 SER B   4      -6.957 -83.256 -75.433  1.00 24.36           H  
ATOM   1515  HB3 SER B   4      -6.289 -84.355 -74.197  1.00 24.36           H  
ATOM   1516  O   SER B   4      -8.321 -80.815 -73.745  1.00 24.36           O  
ATOM   1517  OG  SER B   4      -7.962 -85.006 -75.179  1.00 24.36           O  
ATOM   1518  HG  SER B   4      -7.369 -85.592 -75.655  1.00 24.36           H  
ATOM   1519  N   LEU B   5      -6.224 -81.251 -73.239  1.00 21.53           N  
ATOM   1520  H   LEU B   5      -6.175 -80.247 -73.145  1.00 21.53           H  
ATOM   1521  CA  LEU B   5      -4.922 -81.949 -73.070  1.00 21.53           C  
ATOM   1522  HA  LEU B   5      -5.126 -82.912 -72.602  1.00 21.53           H  
ATOM   1523  C   LEU B   5      -3.989 -81.187 -72.064  1.00 21.53           C  
ATOM   1524  CB  LEU B   5      -4.300 -82.207 -74.471  1.00 21.53           C  
ATOM   1525  HB2 LEU B   5      -3.599 -81.418 -74.743  1.00 21.53           H  
ATOM   1526  HB3 LEU B   5      -5.095 -82.147 -75.214  1.00 21.53           H  
ATOM   1527  O   LEU B   5      -4.435 -80.963 -70.947  1.00 21.53           O  
ATOM   1528  CG  LEU B   5      -3.627 -83.591 -74.632  1.00 21.53           C  
ATOM   1529  HG  LEU B   5      -4.246 -84.359 -74.170  1.00 21.53           H  
ATOM   1530  CD1 LEU B   5      -3.483 -83.936 -76.113  1.00 21.53           C  
ATOM   1531 HD11 LEU B   5      -3.030 -84.921 -76.219  1.00 21.53           H  
ATOM   1532 HD12 LEU B   5      -2.852 -83.200 -76.611  1.00 21.53           H  
ATOM   1533 HD13 LEU B   5      -4.463 -83.955 -76.591  1.00 21.53           H  
ATOM   1534  CD2 LEU B   5      -2.252 -83.680 -73.989  1.00 21.53           C  
ATOM   1535 HD21 LEU B   5      -1.586 -82.939 -74.432  1.00 21.53           H  
ATOM   1536 HD22 LEU B   5      -1.831 -84.672 -74.154  1.00 21.53           H  
ATOM   1537 HD23 LEU B   5      -2.337 -83.527 -72.914  1.00 21.53           H  
ATOM   1538  N   SER B   6      -2.726 -80.824 -72.387  1.00 25.60           N  
ATOM   1539  H   SER B   6      -2.394 -81.051 -73.314  1.00 25.60           H  
ATOM   1540  CA  SER B   6      -1.654 -80.548 -71.388  1.00 25.60           C  
ATOM   1541  HA  SER B   6      -2.069 -80.610 -70.382  1.00 25.60           H  
ATOM   1542  C   SER B   6      -0.845 -79.232 -71.445  1.00 25.60           C  
ATOM   1543  CB  SER B   6      -0.592 -81.648 -71.530  1.00 25.60           C  
ATOM   1544  HB2 SER B   6      -1.042 -82.622 -71.335  1.00 25.60           H  
ATOM   1545  HB3 SER B   6       0.204 -81.495 -70.801  1.00 25.60           H  
ATOM   1546  O   SER B   6      -0.055 -79.002 -70.533  1.00 25.60           O  
ATOM   1547  OG  SER B   6      -0.049 -81.617 -72.844  1.00 25.60           O  
ATOM   1548  HG  SER B   6       0.756 -82.140 -72.846  1.00 25.60           H  
ATOM   1549  N   HIS B   7      -0.892 -78.451 -72.530  1.00 22.91           N  
ATOM   1550  H   HIS B   7      -1.615 -78.634 -73.210  1.00 22.91           H  
ATOM   1551  CA  HIS B   7       0.327 -77.764 -73.003  1.00 22.91           C  
ATOM   1552  HA  HIS B   7       1.066 -78.552 -73.147  1.00 22.91           H  
ATOM   1553  C   HIS B   7       0.964 -76.741 -72.032  1.00 22.91           C  
ATOM   1554  CB  HIS B   7       0.079 -77.147 -74.386  1.00 22.91           C  
ATOM   1555  HB2 HIS B   7      -0.554 -77.813 -74.972  1.00 22.91           H  
ATOM   1556  HB3 HIS B   7      -0.442 -76.195 -74.276  1.00 22.91           H  
ATOM   1557  O   HIS B   7       0.317 -75.792 -71.596  1.00 22.91           O  
ATOM   1558  CG  HIS B   7       1.361 -76.939 -75.150  1.00 22.91           C  
ATOM   1559  CD2 HIS B   7       1.963 -77.851 -75.976  1.00 22.91           C  
ATOM   1560  HD2 HIS B   7       1.594 -78.838 -76.212  1.00 22.91           H  
ATOM   1561  ND1 HIS B   7       2.172 -75.827 -75.114  1.00 22.91           N  
ATOM   1562  HD1 HIS B   7       2.009 -74.986 -74.579  1.00 22.91           H  
ATOM   1563  CE1 HIS B   7       3.235 -76.064 -75.904  1.00 22.91           C  
ATOM   1564  HE1 HIS B   7       4.051 -75.378 -76.073  1.00 22.91           H  
ATOM   1565  NE2 HIS B   7       3.149 -77.287 -76.449  1.00 22.91           N  
ATOM   1566  N   LEU B   8       2.269 -76.911 -71.774  1.00 24.03           N  
ATOM   1567  H   LEU B   8       2.731 -77.685 -72.229  1.00 24.03           H  
ATOM   1568  CA  LEU B   8       3.084 -76.176 -70.797  1.00 24.03           C  
ATOM   1569  HA  LEU B   8       2.432 -75.603 -70.138  1.00 24.03           H  
ATOM   1570  C   LEU B   8       4.058 -75.212 -71.529  1.00 24.03           C  
ATOM   1571  CB  LEU B   8       3.814 -77.251 -69.951  1.00 24.03           C  
ATOM   1572  HB2 LEU B   8       4.562 -77.732 -70.580  1.00 24.03           H  
ATOM   1573  HB3 LEU B   8       3.101 -78.024 -69.664  1.00 24.03           H  
ATOM   1574  O   LEU B   8       5.155 -75.635 -71.895  1.00 24.03           O  
ATOM   1575  CG  LEU B   8       4.497 -76.731 -68.672  1.00 24.03           C  
ATOM   1576  HG  LEU B   8       4.960 -75.764 -68.867  1.00 24.03           H  
ATOM   1577  CD1 LEU B   8       3.484 -76.592 -67.533  1.00 24.03           C  
ATOM   1578 HD11 LEU B   8       3.983 -76.202 -66.646  1.00 24.03           H  
ATOM   1579 HD12 LEU B   8       2.697 -75.894 -67.820  1.00 24.03           H  
ATOM   1580 HD13 LEU B   8       3.038 -77.559 -67.300  1.00 24.03           H  
ATOM   1581  CD2 LEU B   8       5.582 -77.708 -68.209  1.00 24.03           C  
ATOM   1582 HD21 LEU B   8       6.051 -77.332 -67.300  1.00 24.03           H  
ATOM   1583 HD22 LEU B   8       5.147 -78.688 -68.013  1.00 24.03           H  
ATOM   1584 HD23 LEU B   8       6.345 -77.796 -68.982  1.00 24.03           H  
ATOM   1585  N   PRO B   9       3.671 -73.957 -71.842  1.00 23.55           N  
ATOM   1586  CA  PRO B   9       4.511 -73.034 -72.617  1.00 23.55           C  
ATOM   1587  HA  PRO B   9       4.825 -73.528 -73.537  1.00 23.55           H  
ATOM   1588  C   PRO B   9       5.778 -72.593 -71.857  1.00 23.55           C  
ATOM   1589  CB  PRO B   9       3.602 -71.856 -72.981  1.00 23.55           C  
ATOM   1590  HB2 PRO B   9       4.149 -70.914 -73.042  1.00 23.55           H  
ATOM   1591  HB3 PRO B   9       3.096 -72.063 -73.924  1.00 23.55           H  
ATOM   1592  O   PRO B   9       5.750 -72.411 -70.642  1.00 23.55           O  
ATOM   1593  CG  PRO B   9       2.579 -71.843 -71.846  1.00 23.55           C  
ATOM   1594  HG2 PRO B   9       1.641 -71.377 -72.149  1.00 23.55           H  
ATOM   1595  HG3 PRO B   9       2.999 -71.330 -70.980  1.00 23.55           H  
ATOM   1596  CD  PRO B   9       2.398 -73.326 -71.525  1.00 23.55           C  
ATOM   1597  HD2 PRO B   9       2.135 -73.451 -70.474  1.00 23.55           H  
ATOM   1598  HD3 PRO B   9       1.618 -73.739 -72.164  1.00 23.55           H  
ATOM   1599  N   LEU B  10       6.890 -72.438 -72.589  1.00 22.76           N  
ATOM   1600  H   LEU B  10       6.806 -72.529 -73.591  1.00 22.76           H  
ATOM   1601  CA  LEU B  10       8.252 -72.346 -72.038  1.00 22.76           C  
ATOM   1602  HA  LEU B  10       8.202 -72.713 -71.012  1.00 22.76           H  
ATOM   1603  C   LEU B  10       8.827 -70.905 -71.939  1.00 22.76           C  
ATOM   1604  CB  LEU B  10       9.166 -73.314 -72.833  1.00 22.76           C  
ATOM   1605  HB2 LEU B  10       8.564 -74.055 -73.360  1.00 22.76           H  
ATOM   1606  HB3 LEU B  10       9.696 -72.742 -73.594  1.00 22.76           H  
ATOM   1607  O   LEU B  10       8.140 -69.906 -72.122  1.00 22.76           O  
ATOM   1608  CG  LEU B  10      10.175 -74.067 -71.938  1.00 22.76           C  
ATOM   1609  HG  LEU B  10      10.483 -73.427 -71.111  1.00 22.76           H  
ATOM   1610  CD1 LEU B  10       9.559 -75.342 -71.362  1.00 22.76           C  
ATOM   1611 HD11 LEU B  10       9.312 -76.038 -72.164  1.00 22.76           H  
ATOM   1612 HD12 LEU B  10       8.649 -75.099 -70.814  1.00 22.76           H  
ATOM   1613 HD13 LEU B  10      10.264 -75.816 -70.679  1.00 22.76           H  
ATOM   1614  CD2 LEU B  10      11.429 -74.440 -72.724  1.00 22.76           C  
ATOM   1615 HD21 LEU B  10      11.920 -73.541 -73.097  1.00 22.76           H  
ATOM   1616 HD22 LEU B  10      11.167 -75.081 -73.566  1.00 22.76           H  
ATOM   1617 HD23 LEU B  10      12.126 -74.971 -72.076  1.00 22.76           H  
ATOM   1618  N   HIS B  11      10.126 -70.822 -71.639  1.00 22.43           N  
ATOM   1619  H   HIS B  11      10.633 -71.694 -71.692  1.00 22.43           H  
ATOM   1620  CA  HIS B  11      10.785 -69.820 -70.788  1.00 22.43           C  
ATOM   1621  HA  HIS B  11      10.025 -69.291 -70.213  1.00 22.43           H  
ATOM   1622  C   HIS B  11      11.614 -68.761 -71.563  1.00 22.43           C  
ATOM   1623  CB  HIS B  11      11.641 -70.672 -69.821  1.00 22.43           C  
ATOM   1624  HB2 HIS B  11      11.047 -71.531 -69.511  1.00 22.43           H  
ATOM   1625  HB3 HIS B  11      12.499 -71.063 -70.369  1.00 22.43           H  
ATOM   1626  O   HIS B  11      12.771 -68.520 -71.225  1.00 22.43           O  
ATOM   1627  CG  HIS B  11      12.153 -70.060 -68.541  1.00 22.43           C  
ATOM   1628  CD2 HIS B  11      12.309 -68.737 -68.213  1.00 22.43           C  
ATOM   1629  HD2 HIS B  11      12.074 -67.886 -68.835  1.00 22.43           H  
ATOM   1630  ND1 HIS B  11      12.594 -70.793 -67.460  1.00 22.43           N  
ATOM   1631  HD1 HIS B  11      12.641 -71.800 -67.400  1.00 22.43           H  
ATOM   1632  CE1 HIS B  11      12.999 -69.940 -66.508  1.00 22.43           C  
ATOM   1633  HE1 HIS B  11      13.407 -70.219 -65.547  1.00 22.43           H  
ATOM   1634  NE2 HIS B  11      12.837 -68.677 -66.920  1.00 22.43           N  
ATOM   1635  N   SER B  12      11.089 -68.171 -72.646  1.00 21.63           N  
ATOM   1636  H   SER B  12      10.121 -68.357 -72.866  1.00 21.63           H  
ATOM   1637  CA  SER B  12      11.890 -67.307 -73.548  1.00 21.63           C  
ATOM   1638  HA  SER B  12      12.687 -67.920 -73.968  1.00 21.63           H  
ATOM   1639  C   SER B  12      12.547 -66.110 -72.831  1.00 21.63           C  
ATOM   1640  CB  SER B  12      11.038 -66.813 -74.719  1.00 21.63           C  
ATOM   1641  HB2 SER B  12      10.624 -67.672 -75.246  1.00 21.63           H  
ATOM   1642  HB3 SER B  12      10.219 -66.198 -74.345  1.00 21.63           H  
ATOM   1643  O   SER B  12      11.858 -65.286 -72.240  1.00 21.63           O  
ATOM   1644  OG  SER B  12      11.831 -66.058 -75.615  1.00 21.63           O  
ATOM   1645  HG  SER B  12      11.819 -65.146 -75.315  1.00 21.63           H  
ATOM   1646  N   SER B  13      13.878 -66.006 -72.920  1.00 25.98           N  
ATOM   1647  H   SER B  13      14.351 -66.720 -73.455  1.00 25.98           H  
ATOM   1648  CA  SER B  13      14.730 -65.383 -71.884  1.00 25.98           C  
ATOM   1649  HA  SER B  13      14.106 -65.144 -71.022  1.00 25.98           H  
ATOM   1650  C   SER B  13      15.436 -64.071 -72.287  1.00 25.98           C  
ATOM   1651  CB  SER B  13      15.792 -66.407 -71.419  1.00 25.98           C  
ATOM   1652  HB2 SER B  13      16.709 -66.259 -71.989  1.00 25.98           H  
ATOM   1653  HB3 SER B  13      16.017 -66.238 -70.366  1.00 25.98           H  
ATOM   1654  O   SER B  13      16.494 -63.773 -71.743  1.00 25.98           O  
ATOM   1655  OG  SER B  13      15.392 -67.757 -71.618  1.00 25.98           O  
ATOM   1656  HG  SER B  13      14.532 -67.903 -71.216  1.00 25.98           H  
ATOM   1657  N   LYS B  14      14.943 -63.344 -73.301  1.00 23.23           N  
ATOM   1658  H   LYS B  14      14.013 -63.563 -73.627  1.00 23.23           H  
ATOM   1659  CA  LYS B  14      15.752 -62.345 -74.037  1.00 23.23           C  
ATOM   1660  HA  LYS B  14      16.655 -62.866 -74.355  1.00 23.23           H  
ATOM   1661  C   LYS B  14      16.300 -61.170 -73.201  1.00 23.23           C  
ATOM   1662  CB  LYS B  14      15.022 -61.848 -75.294  1.00 23.23           C  
ATOM   1663  HB2 LYS B  14      15.438 -60.880 -75.574  1.00 23.23           H  
ATOM   1664  HB3 LYS B  14      13.961 -61.707 -75.087  1.00 23.23           H  
ATOM   1665  O   LYS B  14      15.679 -60.707 -72.254  1.00 23.23           O  
ATOM   1666  CG  LYS B  14      15.223 -62.820 -76.467  1.00 23.23           C  
ATOM   1667  HG2 LYS B  14      14.664 -63.739 -76.291  1.00 23.23           H  
ATOM   1668  HG3 LYS B  14      16.283 -63.058 -76.549  1.00 23.23           H  
ATOM   1669  CD  LYS B  14      14.771 -62.169 -77.777  1.00 23.23           C  
ATOM   1670  HD2 LYS B  14      13.686 -62.062 -77.779  1.00 23.23           H  
ATOM   1671  HD3 LYS B  14      15.220 -61.178 -77.843  1.00 23.23           H  
ATOM   1672  CE  LYS B  14      15.233 -63.004 -78.973  1.00 23.23           C  
ATOM   1673  HE2 LYS B  14      16.283 -63.253 -78.826  1.00 23.23           H  
ATOM   1674  HE3 LYS B  14      14.664 -63.933 -79.003  1.00 23.23           H  
ATOM   1675  NZ  LYS B  14      15.075 -62.236 -80.231  1.00 23.23           N  
ATOM   1676  HZ1 LYS B  14      15.609 -61.381 -80.166  1.00 23.23           H  
ATOM   1677  HZ2 LYS B  14      15.417 -62.763 -81.022  1.00 23.23           H  
ATOM   1678  HZ3 LYS B  14      14.108 -61.983 -80.376  1.00 23.23           H  
ATOM   1679  N   GLU B  15      17.472 -60.704 -73.637  1.00 26.04           N  
ATOM   1680  H   GLU B  15      17.813 -61.108 -74.498  1.00 26.04           H  
ATOM   1681  CA  GLU B  15      18.527 -60.011 -72.872  1.00 26.04           C  
ATOM   1682  HA  GLU B  15      18.513 -60.360 -71.839  1.00 26.04           H  
ATOM   1683  C   GLU B  15      18.443 -58.467 -72.829  1.00 26.04           C  
ATOM   1684  CB  GLU B  15      19.879 -60.408 -73.516  1.00 26.04           C  
ATOM   1685  HB2 GLU B  15      19.867 -60.054 -74.547  1.00 26.04           H  
ATOM   1686  HB3 GLU B  15      20.699 -59.907 -73.002  1.00 26.04           H  
ATOM   1687  O   GLU B  15      19.461 -57.821 -72.592  1.00 26.04           O  
ATOM   1688  CG  GLU B  15      20.214 -61.906 -73.518  1.00 26.04           C  
ATOM   1689  HG2 GLU B  15      19.316 -62.493 -73.708  1.00 26.04           H  
ATOM   1690  HG3 GLU B  15      20.593 -62.193 -72.537  1.00 26.04           H  
ATOM   1691  CD  GLU B  15      21.247 -62.217 -74.610  1.00 26.04           C  
ATOM   1692  OE1 GLU B  15      22.451 -61.963 -74.385  1.00 26.04           O  
ATOM   1693  OE2 GLU B  15      20.802 -62.711 -75.676  1.00 26.04           O  
ATOM   1694  N   ASP B  16      17.299 -57.857 -73.158  1.00 23.88           N  
ATOM   1695  H   ASP B  16      16.469 -58.422 -73.263  1.00 23.88           H  
ATOM   1696  CA  ASP B  16      17.267 -56.472 -73.667  1.00 23.88           C  
ATOM   1697  HA  ASP B  16      17.922 -56.482 -74.538  1.00 23.88           H  
ATOM   1698  C   ASP B  16      17.878 -55.365 -72.770  1.00 23.88           C  
ATOM   1699  CB  ASP B  16      15.862 -56.113 -74.186  1.00 23.88           C  
ATOM   1700  HB2 ASP B  16      15.106 -56.698 -73.661  1.00 23.88           H  
ATOM   1701  HB3 ASP B  16      15.656 -55.060 -73.992  1.00 23.88           H  
ATOM   1702  O   ASP B  16      17.986 -55.466 -71.549  1.00 23.88           O  
ATOM   1703  CG  ASP B  16      15.762 -56.343 -75.699  1.00 23.88           C  
ATOM   1704  OD1 ASP B  16      16.531 -55.674 -76.427  1.00 23.88           O  
ATOM   1705  OD2 ASP B  16      14.940 -57.191 -76.122  1.00 23.88           O  
ATOM   1706  N   ALA B  17      18.322 -54.297 -73.443  1.00 23.32           N  
ATOM   1707  H   ALA B  17      18.061 -54.254 -74.417  1.00 23.32           H  
ATOM   1708  CA  ALA B  17      19.478 -53.485 -73.055  1.00 23.32           C  
ATOM   1709  HA  ALA B  17      20.321 -54.173 -72.983  1.00 23.32           H  
ATOM   1710  C   ALA B  17      19.403 -52.720 -71.712  1.00 23.32           C  
ATOM   1711  CB  ALA B  17      19.779 -52.523 -74.213  1.00 23.32           C  
ATOM   1712  HB1 ALA B  17      20.683 -51.956 -73.992  1.00 23.32           H  
ATOM   1713  HB2 ALA B  17      19.927 -53.084 -75.136  1.00 23.32           H  
ATOM   1714  HB3 ALA B  17      18.948 -51.829 -74.340  1.00 23.32           H  
ATOM   1715  O   ALA B  17      18.551 -51.859 -71.490  1.00 23.32           O  
ATOM   1716  N   TYR B  18      20.429 -52.938 -70.882  1.00 23.81           N  
ATOM   1717  H   TYR B  18      21.065 -53.682 -71.129  1.00 23.81           H  
ATOM   1718  CA  TYR B  18      20.719 -52.212 -69.640  1.00 23.81           C  
ATOM   1719  HA  TYR B  18      19.783 -52.004 -69.121  1.00 23.81           H  
ATOM   1720  C   TYR B  18      21.432 -50.865 -69.893  1.00 23.81           C  
ATOM   1721  CB  TYR B  18      21.602 -53.098 -68.735  1.00 23.81           C  
ATOM   1722  HB2 TYR B  18      21.889 -52.512 -67.862  1.00 23.81           H  
ATOM   1723  HB3 TYR B  18      22.523 -53.335 -69.268  1.00 23.81           H  
ATOM   1724  O   TYR B  18      22.613 -50.731 -69.561  1.00 23.81           O  
ATOM   1725  CG  TYR B  18      21.011 -54.397 -68.230  1.00 23.81           C  
ATOM   1726  CD1 TYR B  18      20.440 -54.445 -66.943  1.00 23.81           C  
ATOM   1727  HD1 TYR B  18      20.370 -53.543 -66.353  1.00 23.81           H  
ATOM   1728  CD2 TYR B  18      21.109 -55.571 -69.002  1.00 23.81           C  
ATOM   1729  HD2 TYR B  18      21.540 -55.544 -69.992  1.00 23.81           H  
ATOM   1730  CE1 TYR B  18      19.970 -55.666 -66.425  1.00 23.81           C  
ATOM   1731  HE1 TYR B  18      19.534 -55.701 -65.437  1.00 23.81           H  
ATOM   1732  CE2 TYR B  18      20.637 -56.793 -68.489  1.00 23.81           C  
ATOM   1733  HE2 TYR B  18      20.689 -57.692 -69.085  1.00 23.81           H  
ATOM   1734  OH  TYR B  18      19.632 -58.025 -66.693  1.00 23.81           O  
ATOM   1735  HH  TYR B  18      19.223 -57.908 -65.833  1.00 23.81           H  
ATOM   1736  CZ  TYR B  18      20.072 -56.844 -67.199  1.00 23.81           C  
ATOM   1737  N   ASP B  19      20.772 -49.857 -70.476  1.00 26.97           N  
ATOM   1738  H   ASP B  19      19.812 -49.981 -70.765  1.00 26.97           H  
ATOM   1739  CA  ASP B  19      21.411 -48.531 -70.578  1.00 26.97           C  
ATOM   1740  HA  ASP B  19      22.432 -48.704 -70.917  1.00 26.97           H  
ATOM   1741  C   ASP B  19      21.502 -47.859 -69.194  1.00 26.97           C  
ATOM   1742  CB  ASP B  19      20.777 -47.624 -71.640  1.00 26.97           C  
ATOM   1743  HB2 ASP B  19      19.778 -47.327 -71.320  1.00 26.97           H  
ATOM   1744  HB3 ASP B  19      20.692 -48.175 -72.576  1.00 26.97           H  
ATOM   1745  O   ASP B  19      20.508 -47.441 -68.599  1.00 26.97           O  
ATOM   1746  CG  ASP B  19      21.653 -46.381 -71.877  1.00 26.97           C  
ATOM   1747  OD1 ASP B  19      22.897 -46.517 -71.790  1.00 26.97           O  
ATOM   1748  OD2 ASP B  19      21.080 -45.302 -72.138  1.00 26.97           O  
ATOM   1749  N   GLY B  20      22.713 -47.835 -68.639  1.00 23.72           N  
ATOM   1750  H   GLY B  20      23.470 -48.190 -69.205  1.00 23.72           H  
ATOM   1751  CA  GLY B  20      22.970 -47.598 -67.217  1.00 23.72           C  
ATOM   1752  HA2 GLY B  20      23.790 -48.240 -66.897  1.00 23.72           H  
ATOM   1753  HA3 GLY B  20      22.084 -47.873 -66.644  1.00 23.72           H  
ATOM   1754  C   GLY B  20      23.323 -46.157 -66.858  1.00 23.72           C  
ATOM   1755  O   GLY B  20      24.189 -45.963 -66.007  1.00 23.72           O  
ATOM   1756  N   VAL B  21      22.742 -45.155 -67.531  1.00 25.93           N  
ATOM   1757  H   VAL B  21      22.041 -45.401 -68.216  1.00 25.93           H  
ATOM   1758  CA  VAL B  21      23.177 -43.747 -67.431  1.00 25.93           C  
ATOM   1759  HA  VAL B  21      24.195 -43.711 -67.819  1.00 25.93           H  
ATOM   1760  C   VAL B  21      23.208 -43.266 -65.972  1.00 25.93           C  
ATOM   1761  CB  VAL B  21      22.330 -42.799 -68.303  1.00 25.93           C  
ATOM   1762  HB  VAL B  21      21.333 -42.697 -67.875  1.00 25.93           H  
ATOM   1763  O   VAL B  21      22.195 -43.215 -65.280  1.00 25.93           O  
ATOM   1764  CG1 VAL B  21      22.989 -41.412 -68.373  1.00 25.93           C  
ATOM   1765 HG11 VAL B  21      23.034 -40.964 -67.380  1.00 25.93           H  
ATOM   1766 HG12 VAL B  21      22.393 -40.760 -69.012  1.00 25.93           H  
ATOM   1767 HG13 VAL B  21      23.994 -41.493 -68.788  1.00 25.93           H  
ATOM   1768  CG2 VAL B  21      22.192 -43.312 -69.739  1.00 25.93           C  
ATOM   1769 HG21 VAL B  21      21.611 -44.234 -69.757  1.00 25.93           H  
ATOM   1770 HG22 VAL B  21      21.663 -42.586 -70.357  1.00 25.93           H  
ATOM   1771 HG23 VAL B  21      23.170 -43.511 -70.179  1.00 25.93           H  
ATOM   1772  N   THR B  22      24.408 -42.914 -65.507  1.00 23.16           N  
ATOM   1773  H   THR B  22      25.184 -42.957 -66.152  1.00 23.16           H  
ATOM   1774  CA  THR B  22      24.785 -42.965 -64.083  1.00 23.16           C  
ATOM   1775  HA  THR B  22      24.231 -43.766 -63.593  1.00 23.16           H  
ATOM   1776  C   THR B  22      24.557 -41.690 -63.271  1.00 23.16           C  
ATOM   1777  CB  THR B  22      26.291 -43.271 -63.977  1.00 23.16           C  
ATOM   1778  HB  THR B  22      26.601 -43.205 -62.934  1.00 23.16           H  
ATOM   1779  O   THR B  22      24.672 -41.734 -62.049  1.00 23.16           O  
ATOM   1780  CG2 THR B  22      26.682 -44.651 -64.498  1.00 23.16           C  
ATOM   1781 HG21 THR B  22      27.734 -44.842 -64.287  1.00 23.16           H  
ATOM   1782 HG22 THR B  22      26.081 -45.411 -64.000  1.00 23.16           H  
ATOM   1783 HG23 THR B  22      26.513 -44.716 -65.573  1.00 23.16           H  
ATOM   1784  OG1 THR B  22      27.027 -42.335 -64.743  1.00 23.16           O  
ATOM   1785  HG1 THR B  22      27.955 -42.538 -64.605  1.00 23.16           H  
ATOM   1786  N   SER B  23      24.379 -40.541 -63.932  1.00 29.22           N  
ATOM   1787  H   SER B  23      24.191 -40.625 -64.921  1.00 29.22           H  
ATOM   1788  CA  SER B  23      25.021 -39.304 -63.460  1.00 29.22           C  
ATOM   1789  HA  SER B  23      26.085 -39.534 -63.408  1.00 29.22           H  
ATOM   1790  C   SER B  23      24.600 -38.824 -62.061  1.00 29.22           C  
ATOM   1791  CB  SER B  23      24.875 -38.180 -64.484  1.00 29.22           C  
ATOM   1792  HB2 SER B  23      25.035 -38.574 -65.488  1.00 29.22           H  
ATOM   1793  HB3 SER B  23      23.871 -37.760 -64.424  1.00 29.22           H  
ATOM   1794  O   SER B  23      23.431 -38.568 -61.768  1.00 29.22           O  
ATOM   1795  OG  SER B  23      25.835 -37.172 -64.228  1.00 29.22           O  
ATOM   1796  HG  SER B  23      26.707 -37.492 -64.471  1.00 29.22           H  
ATOM   1797  N   GLU B  24      25.615 -38.651 -61.217  1.00 23.26           N  
ATOM   1798  H   GLU B  24      26.538 -38.863 -61.570  1.00 23.26           H  
ATOM   1799  CA  GLU B  24      25.562 -38.379 -59.781  1.00 23.26           C  
ATOM   1800  HA  GLU B  24      24.777 -38.995 -59.341  1.00 23.26           H  
ATOM   1801  C   GLU B  24      25.244 -36.904 -59.465  1.00 23.26           C  
ATOM   1802  CB  GLU B  24      26.917 -38.836 -59.210  1.00 23.26           C  
ATOM   1803  HB2 GLU B  24      27.684 -38.130 -59.528  1.00 23.26           H  
ATOM   1804  HB3 GLU B  24      27.166 -39.804 -59.644  1.00 23.26           H  
ATOM   1805  O   GLU B  24      26.018 -36.206 -58.812  1.00 23.26           O  
ATOM   1806  CG  GLU B  24      26.967 -38.991 -57.686  1.00 23.26           C  
ATOM   1807  HG2 GLU B  24      26.507 -38.128 -57.205  1.00 23.26           H  
ATOM   1808  HG3 GLU B  24      26.392 -39.871 -57.398  1.00 23.26           H  
ATOM   1809  CD  GLU B  24      28.423 -39.138 -57.220  1.00 23.26           C  
ATOM   1810  OE1 GLU B  24      28.808 -38.406 -56.283  1.00 23.26           O  
ATOM   1811  OE2 GLU B  24      29.137 -39.989 -57.796  1.00 23.26           O  
ATOM   1812  N   ASN B  25      24.108 -36.385 -59.941  1.00 30.54           N  
ATOM   1813  H   ASN B  25      23.525 -36.968 -60.524  1.00 30.54           H  
ATOM   1814  CA  ASN B  25      23.718 -35.000 -59.658  1.00 30.54           C  
ATOM   1815  HA  ASN B  25      24.625 -34.398 -59.713  1.00 30.54           H  
ATOM   1816  C   ASN B  25      23.196 -34.874 -58.210  1.00 30.54           C  
ATOM   1817  CB  ASN B  25      22.768 -34.480 -60.752  1.00 30.54           C  
ATOM   1818  HB2 ASN B  25      21.753 -34.827 -60.556  1.00 30.54           H  
ATOM   1819  HB3 ASN B  25      23.084 -34.872 -61.719  1.00 30.54           H  
ATOM   1820  O   ASN B  25      21.987 -34.865 -57.956  1.00 30.54           O  
ATOM   1821  CG  ASN B  25      22.790 -32.962 -60.862  1.00 30.54           C  
ATOM   1822  ND2 ASN B  25      21.748 -32.363 -61.387  1.00 30.54           N  
ATOM   1823 HD21 ASN B  25      20.950 -32.901 -61.691  1.00 30.54           H  
ATOM   1824 HD22 ASN B  25      21.818 -31.358 -61.460  1.00 30.54           H  
ATOM   1825  OD1 ASN B  25      23.746 -32.284 -60.529  1.00 30.54           O  
ATOM   1826  N   MET B  26      24.129 -34.878 -57.251  1.00 27.41           N  
ATOM   1827  H   MET B  26      25.086 -34.992 -57.554  1.00 27.41           H  
ATOM   1828  CA  MET B  26      23.853 -34.911 -55.816  1.00 27.41           C  
ATOM   1829  HA  MET B  26      23.298 -35.827 -55.613  1.00 27.41           H  
ATOM   1830  C   MET B  26      22.973 -33.746 -55.356  1.00 27.41           C  
ATOM   1831  CB  MET B  26      25.150 -34.950 -54.989  1.00 27.41           C  
ATOM   1832  HB2 MET B  26      25.854 -34.204 -55.358  1.00 27.41           H  
ATOM   1833  HB3 MET B  26      24.904 -34.684 -53.961  1.00 27.41           H  
ATOM   1834  O   MET B  26      22.968 -32.646 -55.908  1.00 27.41           O  
ATOM   1835  CG  MET B  26      25.824 -36.329 -54.963  1.00 27.41           C  
ATOM   1836  HG2 MET B  26      26.655 -36.333 -55.669  1.00 27.41           H  
ATOM   1837  HG3 MET B  26      25.112 -37.093 -55.276  1.00 27.41           H  
ATOM   1838  SD  MET B  26      26.437 -36.774 -53.312  1.00 27.41           S  
ATOM   1839  CE  MET B  26      27.207 -38.378 -53.657  1.00 27.41           C  
ATOM   1840  HE1 MET B  26      26.647 -38.912 -54.425  1.00 27.41           H  
ATOM   1841  HE2 MET B  26      27.243 -38.974 -52.745  1.00 27.41           H  
ATOM   1842  HE3 MET B  26      28.228 -38.214 -54.002  1.00 27.41           H  
ATOM   1843  N   ARG B  27      22.207 -34.005 -54.293  1.00 26.33           N  
ATOM   1844  H   ARG B  27      22.339 -34.894 -53.830  1.00 26.33           H  
ATOM   1845  CA  ARG B  27      21.236 -33.053 -53.755  1.00 26.33           C  
ATOM   1846  HA  ARG B  27      20.558 -32.770 -54.560  1.00 26.33           H  
ATOM   1847  C   ARG B  27      21.947 -31.790 -53.284  1.00 26.33           C  
ATOM   1848  CB  ARG B  27      20.435 -33.691 -52.610  1.00 26.33           C  
ATOM   1849  HB2 ARG B  27      21.123 -34.074 -51.856  1.00 26.33           H  
ATOM   1850  HB3 ARG B  27      19.806 -32.930 -52.148  1.00 26.33           H  
ATOM   1851  O   ARG B  27      22.808 -31.859 -52.411  1.00 26.33           O  
ATOM   1852  CG  ARG B  27      19.541 -34.828 -53.123  1.00 26.33           C  
ATOM   1853  HG2 ARG B  27      18.817 -34.420 -53.829  1.00 26.33           H  
ATOM   1854  HG3 ARG B  27      20.149 -35.573 -53.637  1.00 26.33           H  
ATOM   1855  CD  ARG B  27      18.798 -35.515 -51.975  1.00 26.33           C  
ATOM   1856  HD2 ARG B  27      19.532 -35.929 -51.283  1.00 26.33           H  
ATOM   1857  HD3 ARG B  27      18.194 -34.775 -51.449  1.00 26.33           H  
ATOM   1858  NE  ARG B  27      17.930 -36.589 -52.490  1.00 26.33           N  
ATOM   1859  HE  ARG B  27      17.833 -36.645 -53.494  1.00 26.33           H  
ATOM   1860  NH1 ARG B  27      17.345 -37.524 -50.475  1.00 26.33           N  
ATOM   1861 HH11 ARG B  27      16.852 -38.230 -49.947  1.00 26.33           H  
ATOM   1862 HH12 ARG B  27      17.911 -36.835 -50.000  1.00 26.33           H  
ATOM   1863  NH2 ARG B  27      16.545 -38.390 -52.371  1.00 26.33           N  
ATOM   1864 HH21 ARG B  27      16.057 -39.087 -51.827  1.00 26.33           H  
ATOM   1865 HH22 ARG B  27      16.490 -38.414 -53.379  1.00 26.33           H  
ATOM   1866  CZ  ARG B  27      17.280 -37.492 -51.777  1.00 26.33           C  
ATOM   1867  N   ASN B  28      21.475 -30.645 -53.775  1.00 29.13           N  
ATOM   1868  H   ASN B  28      20.859 -30.702 -54.574  1.00 29.13           H  
ATOM   1869  CA  ASN B  28      21.722 -29.324 -53.205  1.00 29.13           C  
ATOM   1870  HA  ASN B  28      22.794 -29.198 -53.056  1.00 29.13           H  
ATOM   1871  C   ASN B  28      21.042 -29.219 -51.826  1.00 29.13           C  
ATOM   1872  CB  ASN B  28      21.245 -28.264 -54.214  1.00 29.13           C  
ATOM   1873  HB2 ASN B  28      21.739 -28.426 -55.172  1.00 29.13           H  
ATOM   1874  HB3 ASN B  28      20.168 -28.353 -54.358  1.00 29.13           H  
ATOM   1875  O   ASN B  28      20.070 -28.487 -51.638  1.00 29.13           O  
ATOM   1876  CG  ASN B  28      21.584 -26.854 -53.764  1.00 29.13           C  
ATOM   1877  ND2 ASN B  28      20.624 -25.960 -53.730  1.00 29.13           N  
ATOM   1878 HD21 ASN B  28      19.667 -26.226 -53.912  1.00 29.13           H  
ATOM   1879 HD22 ASN B  28      20.888 -25.049 -53.384  1.00 29.13           H  
ATOM   1880  OD1 ASN B  28      22.714 -26.542 -53.441  1.00 29.13           O  
ATOM   1881  N   GLY B  29      21.528 -30.014 -50.872  1.00 28.67           N  
ATOM   1882  H   GLY B  29      22.296 -30.618 -51.130  1.00 28.67           H  
ATOM   1883  CA  GLY B  29      21.224 -29.913 -49.458  1.00 28.67           C  
ATOM   1884  HA2 GLY B  29      21.604 -30.786 -48.928  1.00 28.67           H  
ATOM   1885  HA3 GLY B  29      20.148 -29.829 -49.303  1.00 28.67           H  
ATOM   1886  C   GLY B  29      21.907 -28.672 -48.918  1.00 28.67           C  
ATOM   1887  O   GLY B  29      22.871 -28.779 -48.164  1.00 28.67           O  
ATOM   1888  N   LEU B  30      21.418 -27.503 -49.343  1.00 27.44           N  
ATOM   1889  H   LEU B  30      20.668 -27.522 -50.019  1.00 27.44           H  
ATOM   1890  CA  LEU B  30      21.702 -26.252 -48.670  1.00 27.44           C  
ATOM   1891  HA  LEU B  30      22.780 -26.091 -48.641  1.00 27.44           H  
ATOM   1892  C   LEU B  30      21.212 -26.428 -47.243  1.00 27.44           C  
ATOM   1893  CB  LEU B  30      21.028 -25.056 -49.367  1.00 27.44           C  
ATOM   1894  HB2 LEU B  30      21.054 -24.199 -48.693  1.00 27.44           H  
ATOM   1895  HB3 LEU B  30      19.982 -25.301 -49.551  1.00 27.44           H  
ATOM   1896  O   LEU B  30      20.024 -26.305 -46.942  1.00 27.44           O  
ATOM   1897  CG  LEU B  30      21.697 -24.651 -50.688  1.00 27.44           C  
ATOM   1898  HG  LEU B  30      21.756 -25.534 -51.324  1.00 27.44           H  
ATOM   1899  CD1 LEU B  30      20.849 -23.591 -51.396  1.00 27.44           C  
ATOM   1900 HD11 LEU B  30      19.860 -23.996 -51.613  1.00 27.44           H  
ATOM   1901 HD12 LEU B  30      20.740 -22.722 -50.749  1.00 27.44           H  
ATOM   1902 HD13 LEU B  30      21.332 -23.285 -52.324  1.00 27.44           H  
ATOM   1903  CD2 LEU B  30      23.106 -24.082 -50.505  1.00 27.44           C  
ATOM   1904 HD21 LEU B  30      23.504 -23.771 -51.471  1.00 27.44           H  
ATOM   1905 HD22 LEU B  30      23.773 -24.845 -50.104  1.00 27.44           H  
ATOM   1906 HD23 LEU B  30      23.081 -23.228 -49.829  1.00 27.44           H  
ATOM   1907  N   VAL B  31      22.175 -26.741 -46.383  1.00 26.10           N  
ATOM   1908  H   VAL B  31      23.062 -27.019 -46.778  1.00 26.10           H  
ATOM   1909  CA  VAL B  31      22.136 -26.505 -44.952  1.00 26.10           C  
ATOM   1910  HA  VAL B  31      21.228 -26.944 -44.538  1.00 26.10           H  
ATOM   1911  C   VAL B  31      22.033 -24.998 -44.761  1.00 26.10           C  
ATOM   1912  CB  VAL B  31      23.350 -27.143 -44.240  1.00 26.10           C  
ATOM   1913  HB  VAL B  31      23.385 -26.774 -43.214  1.00 26.10           H  
ATOM   1914  O   VAL B  31      22.984 -24.318 -44.388  1.00 26.10           O  
ATOM   1915  CG1 VAL B  31      23.169 -28.665 -44.182  1.00 26.10           C  
ATOM   1916 HG11 VAL B  31      23.999 -29.115 -43.637  1.00 26.10           H  
ATOM   1917 HG12 VAL B  31      23.132 -29.083 -45.188  1.00 26.10           H  
ATOM   1918 HG13 VAL B  31      22.242 -28.904 -43.660  1.00 26.10           H  
ATOM   1919  CG2 VAL B  31      24.711 -26.873 -44.908  1.00 26.10           C  
ATOM   1920 HG21 VAL B  31      25.504 -27.303 -44.296  1.00 26.10           H  
ATOM   1921 HG22 VAL B  31      24.891 -25.801 -44.989  1.00 26.10           H  
ATOM   1922 HG23 VAL B  31      24.754 -27.322 -45.900  1.00 26.10           H  
ATOM   1923  N   ASN B  32      20.854 -24.461 -45.080  1.00 33.05           N  
ATOM   1924  H   ASN B  32      20.161 -25.069 -45.493  1.00 33.05           H  
ATOM   1925  CA  ASN B  32      20.412 -23.190 -44.560  1.00 33.05           C  
ATOM   1926  HA  ASN B  32      21.091 -22.394 -44.867  1.00 33.05           H  
ATOM   1927  C   ASN B  32      20.482 -23.375 -43.055  1.00 33.05           C  
ATOM   1928  CB  ASN B  32      18.984 -22.882 -45.042  1.00 33.05           C  
ATOM   1929  HB2 ASN B  32      18.347 -23.750 -44.872  1.00 33.05           H  
ATOM   1930  HB3 ASN B  32      18.584 -22.056 -44.455  1.00 33.05           H  
ATOM   1931  O   ASN B  32      19.662 -24.093 -42.482  1.00 33.05           O  
ATOM   1932  CG  ASN B  32      18.906 -22.485 -46.504  1.00 33.05           C  
ATOM   1933  ND2 ASN B  32      17.713 -22.420 -47.045  1.00 33.05           N  
ATOM   1934 HD21 ASN B  32      16.897 -22.639 -46.492  1.00 33.05           H  
ATOM   1935 HD22 ASN B  32      17.676 -22.142 -48.015  1.00 33.05           H  
ATOM   1936  OD1 ASN B  32      19.884 -22.205 -47.176  1.00 33.05           O  
ATOM   1937  N   SER B  33      21.537 -22.826 -42.458  1.00 30.52           N  
ATOM   1938  H   SER B  33      22.286 -22.474 -43.038  1.00 30.52           H  
ATOM   1939  CA  SER B  33      21.751 -22.851 -41.026  1.00 30.52           C  
ATOM   1940  HA  SER B  33      21.718 -23.880 -40.668  1.00 30.52           H  
ATOM   1941  C   SER B  33      20.611 -22.069 -40.403  1.00 30.52           C  
ATOM   1942  CB  SER B  33      23.114 -22.251 -40.667  1.00 30.52           C  
ATOM   1943  HB2 SER B  33      23.165 -21.220 -41.017  1.00 30.52           H  
ATOM   1944  HB3 SER B  33      23.236 -22.266 -39.583  1.00 30.52           H  
ATOM   1945  O   SER B  33      20.695 -20.856 -40.225  1.00 30.52           O  
ATOM   1946  OG  SER B  33      24.153 -23.003 -41.264  1.00 30.52           O  
ATOM   1947  HG  SER B  33      24.996 -22.599 -41.046  1.00 30.52           H  
ATOM   1948  N   GLU B  34      19.524 -22.775 -40.111  1.00 32.64           N  
ATOM   1949  H   GLU B  34      19.456 -23.710 -40.486  1.00 32.64           H  
ATOM   1950  CA  GLU B  34      18.448 -22.329 -39.248  1.00 32.64           C  
ATOM   1951  HA  GLU B  34      18.168 -21.312 -39.520  1.00 32.64           H  
ATOM   1952  C   GLU B  34      19.042 -22.308 -37.843  1.00 32.64           C  
ATOM   1953  CB  GLU B  34      17.220 -23.230 -39.450  1.00 32.64           C  
ATOM   1954  HB2 GLU B  34      17.032 -23.284 -40.522  1.00 32.64           H  
ATOM   1955  HB3 GLU B  34      17.422 -24.239 -39.092  1.00 32.64           H  
ATOM   1956  O   GLU B  34      18.900 -23.232 -37.041  1.00 32.64           O  
ATOM   1957  CG  GLU B  34      15.961 -22.672 -38.772  1.00 32.64           C  
ATOM   1958  HG2 GLU B  34      15.997 -21.583 -38.797  1.00 32.64           H  
ATOM   1959  HG3 GLU B  34      15.942 -22.981 -37.727  1.00 32.64           H  
ATOM   1960  CD  GLU B  34      14.699 -23.155 -39.504  1.00 32.64           C  
ATOM   1961  OE1 GLU B  34      14.439 -24.379 -39.492  1.00 32.64           O  
ATOM   1962  OE2 GLU B  34      14.029 -22.295 -40.123  1.00 32.64           O  
ATOM   1963  N   VAL B  35      19.861 -21.279 -37.607  1.00 29.64           N  
ATOM   1964  H   VAL B  35      20.024 -20.626 -38.360  1.00 29.64           H  
ATOM   1965  CA  VAL B  35      20.489 -21.042 -36.322  1.00 29.64           C  
ATOM   1966  HA  VAL B  35      20.937 -21.974 -35.980  1.00 29.64           H  
ATOM   1967  C   VAL B  35      19.347 -20.676 -35.389  1.00 29.64           C  
ATOM   1968  CB  VAL B  35      21.598 -19.963 -36.361  1.00 29.64           C  
ATOM   1969  HB  VAL B  35      21.159 -18.973 -36.484  1.00 29.64           H  
ATOM   1970  O   VAL B  35      18.938 -19.517 -35.320  1.00 29.64           O  
ATOM   1971  CG1 VAL B  35      22.389 -20.004 -35.049  1.00 29.64           C  
ATOM   1972 HG11 VAL B  35      22.894 -20.963 -34.937  1.00 29.64           H  
ATOM   1973 HG12 VAL B  35      21.716 -19.863 -34.203  1.00 29.64           H  
ATOM   1974 HG13 VAL B  35      23.129 -19.203 -35.031  1.00 29.64           H  
ATOM   1975  CG2 VAL B  35      22.620 -20.168 -37.487  1.00 29.64           C  
ATOM   1976 HG21 VAL B  35      22.150 -19.974 -38.451  1.00 29.64           H  
ATOM   1977 HG22 VAL B  35      23.005 -21.188 -37.460  1.00 29.64           H  
ATOM   1978 HG23 VAL B  35      23.445 -19.465 -37.373  1.00 29.64           H  
ATOM   1979  N   HIS B  36      18.839 -21.690 -34.685  1.00 31.74           N  
ATOM   1980  H   HIS B  36      19.066 -22.619 -35.011  1.00 31.74           H  
ATOM   1981  CA  HIS B  36      18.062 -21.586 -33.453  1.00 31.74           C  
ATOM   1982  HA  HIS B  36      17.176 -20.974 -33.622  1.00 31.74           H  
ATOM   1983  C   HIS B  36      18.926 -20.900 -32.384  1.00 31.74           C  
ATOM   1984  CB  HIS B  36      17.634 -22.990 -32.990  1.00 31.74           C  
ATOM   1985  HB2 HIS B  36      18.495 -23.658 -33.014  1.00 31.74           H  
ATOM   1986  HB3 HIS B  36      17.309 -22.925 -31.951  1.00 31.74           H  
ATOM   1987  O   HIS B  36      19.335 -21.511 -31.397  1.00 31.74           O  
ATOM   1988  CG  HIS B  36      16.497 -23.620 -33.746  1.00 31.74           C  
ATOM   1989  CD2 HIS B  36      16.584 -24.603 -34.695  1.00 31.74           C  
ATOM   1990  HD2 HIS B  36      17.495 -25.010 -35.109  1.00 31.74           H  
ATOM   1991  ND1 HIS B  36      15.161 -23.439 -33.468  1.00 31.74           N  
ATOM   1992  HD1 HIS B  36      14.774 -22.770 -32.818  1.00 31.74           H  
ATOM   1993  CE1 HIS B  36      14.461 -24.294 -34.230  1.00 31.74           C  
ATOM   1994  HE1 HIS B  36      13.384 -24.377 -34.247  1.00 31.74           H  
ATOM   1995  NE2 HIS B  36      15.286 -25.041 -34.976  1.00 31.74           N  
ATOM   1996  N   ASN B  37      19.306 -19.650 -32.641  1.00 30.91           N  
ATOM   1997  H   ASN B  37      18.951 -19.210 -33.478  1.00 30.91           H  
ATOM   1998  CA  ASN B  37      20.144 -18.879 -31.747  1.00 30.91           C  
ATOM   1999  HA  ASN B  37      21.009 -19.494 -31.499  1.00 30.91           H  
ATOM   2000  C   ASN B  37      19.382 -18.656 -30.447  1.00 30.91           C  
ATOM   2001  CB  ASN B  37      20.591 -17.568 -32.427  1.00 30.91           C  
ATOM   2002  HB2 ASN B  37      20.132 -17.478 -33.411  1.00 30.91           H  
ATOM   2003  HB3 ASN B  37      20.253 -16.721 -31.829  1.00 30.91           H  
ATOM   2004  O   ASN B  37      18.152 -18.612 -30.455  1.00 30.91           O  
ATOM   2005  CG  ASN B  37      22.097 -17.454 -32.595  1.00 30.91           C  
ATOM   2006  ND2 ASN B  37      22.560 -16.376 -33.179  1.00 30.91           N  
ATOM   2007 HD21 ASN B  37      21.925 -15.653 -33.482  1.00 30.91           H  
ATOM   2008 HD22 ASN B  37      23.566 -16.317 -33.255  1.00 30.91           H  
ATOM   2009  OD1 ASN B  37      22.887 -18.305 -32.226  1.00 30.91           O  
ATOM   2010  N   GLU B  38      20.126 -18.542 -29.347  1.00 31.09           N  
ATOM   2011  H   GLU B  38      21.132 -18.581 -29.428  1.00 31.09           H  
ATOM   2012  CA  GLU B  38      19.554 -18.431 -28.009  1.00 31.09           C  
ATOM   2013  HA  GLU B  38      19.087 -19.379 -27.742  1.00 31.09           H  
ATOM   2014  C   GLU B  38      18.475 -17.345 -27.978  1.00 31.09           C  
ATOM   2015  CB  GLU B  38      20.651 -18.119 -26.972  1.00 31.09           C  
ATOM   2016  HB2 GLU B  38      21.201 -17.230 -27.282  1.00 31.09           H  
ATOM   2017  HB3 GLU B  38      20.167 -17.901 -26.020  1.00 31.09           H  
ATOM   2018  O   GLU B  38      18.790 -16.154 -28.061  1.00 31.09           O  
ATOM   2019  CG  GLU B  38      21.644 -19.269 -26.746  1.00 31.09           C  
ATOM   2020  HG2 GLU B  38      22.185 -19.468 -27.671  1.00 31.09           H  
ATOM   2021  HG3 GLU B  38      21.089 -20.168 -26.479  1.00 31.09           H  
ATOM   2022  CD  GLU B  38      22.640 -18.922 -25.622  1.00 31.09           C  
ATOM   2023  OE1 GLU B  38      22.382 -19.289 -24.443  1.00 31.09           O  
ATOM   2024  OE2 GLU B  38      23.660 -18.267 -25.931  1.00 31.09           O  
ATOM   2025  N   ASP B  39      17.211 -17.767 -27.839  1.00 32.36           N  
ATOM   2026  H   ASP B  39      17.004 -18.750 -27.940  1.00 32.36           H  
ATOM   2027  CA  ASP B  39      16.121 -16.876 -27.462  1.00 32.36           C  
ATOM   2028  HA  ASP B  39      15.963 -16.153 -28.262  1.00 32.36           H  
ATOM   2029  C   ASP B  39      16.598 -16.144 -26.215  1.00 32.36           C  
ATOM   2030  CB  ASP B  39      14.813 -17.645 -27.190  1.00 32.36           C  
ATOM   2031  HB2 ASP B  39      15.024 -18.708 -27.073  1.00 32.36           H  
ATOM   2032  HB3 ASP B  39      14.378 -17.296 -26.253  1.00 32.36           H  
ATOM   2033  O   ASP B  39      16.876 -16.761 -25.177  1.00 32.36           O  
ATOM   2034  CG  ASP B  39      13.761 -17.435 -28.282  1.00 32.36           C  
ATOM   2035  OD1 ASP B  39      13.586 -16.268 -28.704  1.00 32.36           O  
ATOM   2036  OD2 ASP B  39      13.106 -18.436 -28.646  1.00 32.36           O  
ATOM   2037  N   GLY B  40      16.809 -14.835 -26.373  1.00 29.80           N  
ATOM   2038  H   GLY B  40      16.619 -14.436 -27.281  1.00 29.80           H  
ATOM   2039  CA  GLY B  40      17.472 -14.032 -25.364  1.00 29.80           C  
ATOM   2040  HA2 GLY B  40      17.437 -12.977 -25.637  1.00 29.80           H  
ATOM   2041  HA3 GLY B  40      18.508 -14.355 -25.266  1.00 29.80           H  
ATOM   2042  C   GLY B  40      16.726 -14.238 -24.065  1.00 29.80           C  
ATOM   2043  O   GLY B  40      15.518 -14.009 -24.037  1.00 29.80           O  
ATOM   2044  N   ARG B  41      17.433 -14.715 -23.027  1.00 30.09           N  
ATOM   2045  H   ARG B  41      18.393 -14.971 -23.207  1.00 30.09           H  
ATOM   2046  CA  ARG B  41      16.855 -14.974 -21.705  1.00 30.09           C  
ATOM   2047  HA  ARG B  41      16.113 -15.769 -21.786  1.00 30.09           H  
ATOM   2048  C   ARG B  41      16.153 -13.696 -21.290  1.00 30.09           C  
ATOM   2049  CB  ARG B  41      17.927 -15.367 -20.671  1.00 30.09           C  
ATOM   2050  HB2 ARG B  41      17.448 -15.501 -19.701  1.00 30.09           H  
ATOM   2051  HB3 ARG B  41      18.657 -14.561 -20.585  1.00 30.09           H  
ATOM   2052  O   ARG B  41      16.817 -12.760 -20.845  1.00 30.09           O  
ATOM   2053  CG  ARG B  41      18.664 -16.657 -21.045  1.00 30.09           C  
ATOM   2054  HG2 ARG B  41      19.130 -16.524 -22.021  1.00 30.09           H  
ATOM   2055  HG3 ARG B  41      17.957 -17.484 -21.107  1.00 30.09           H  
ATOM   2056  CD  ARG B  41      19.754 -16.986 -20.018  1.00 30.09           C  
ATOM   2057  HD2 ARG B  41      19.289 -17.402 -19.124  1.00 30.09           H  
ATOM   2058  HD3 ARG B  41      20.279 -16.068 -19.756  1.00 30.09           H  
ATOM   2059  NE  ARG B  41      20.714 -17.941 -20.597  1.00 30.09           N  
ATOM   2060  HE  ARG B  41      20.553 -18.216 -21.556  1.00 30.09           H  
ATOM   2061  NH1 ARG B  41      22.167 -18.117 -18.831  1.00 30.09           N  
ATOM   2062 HH11 ARG B  41      21.534 -17.555 -18.280  1.00 30.09           H  
ATOM   2063 HH12 ARG B  41      23.034 -18.469 -18.450  1.00 30.09           H  
ATOM   2064  NH2 ARG B  41      22.634 -19.115 -20.793  1.00 30.09           N  
ATOM   2065 HH21 ARG B  41      23.525 -19.439 -20.444  1.00 30.09           H  
ATOM   2066 HH22 ARG B  41      22.444 -19.240 -21.777  1.00 30.09           H  
ATOM   2067  CZ  ARG B  41      21.832 -18.390 -20.065  1.00 30.09           C  
ATOM   2068  N   ASN B  42      14.838 -13.649 -21.504  1.00 33.60           N  
ATOM   2069  H   ASN B  42      14.420 -14.381 -22.061  1.00 33.60           H  
ATOM   2070  CA  ASN B  42      14.012 -12.561 -21.042  1.00 33.60           C  
ATOM   2071  HA  ASN B  42      14.412 -11.610 -21.396  1.00 33.60           H  
ATOM   2072  C   ASN B  42      14.169 -12.670 -19.548  1.00 33.60           C  
ATOM   2073  CB  ASN B  42      12.558 -12.720 -21.508  1.00 33.60           C  
ATOM   2074  HB2 ASN B  42      12.134 -13.633 -21.090  1.00 33.60           H  
ATOM   2075  HB3 ASN B  42      12.531 -12.786 -22.596  1.00 33.60           H  
ATOM   2076  O   ASN B  42      13.707 -13.652 -18.962  1.00 33.60           O  
ATOM   2077  CG  ASN B  42      11.704 -11.535 -21.083  1.00 33.60           C  
ATOM   2078  ND2 ASN B  42      10.403 -11.645 -21.199  1.00 33.60           N  
ATOM   2079 HD21 ASN B  42       9.866 -10.858 -20.865  1.00 33.60           H  
ATOM   2080 HD22 ASN B  42       9.994 -12.518 -21.500  1.00 33.60           H  
ATOM   2081  OD1 ASN B  42      12.180 -10.487 -20.681  1.00 33.60           O  
ATOM   2082  N   GLY B  43      14.995 -11.782 -18.997  1.00 29.45           N  
ATOM   2083  H   GLY B  43      15.412 -11.069 -19.578  1.00 29.45           H  
ATOM   2084  CA  GLY B  43      15.382 -11.899 -17.618  1.00 29.45           C  
ATOM   2085  HA2 GLY B  43      15.971 -12.803 -17.464  1.00 29.45           H  
ATOM   2086  HA3 GLY B  43      15.941 -11.021 -17.294  1.00 29.45           H  
ATOM   2087  C   GLY B  43      14.082 -11.975 -16.855  1.00 29.45           C  
ATOM   2088  O   GLY B  43      13.247 -11.077 -16.994  1.00 29.45           O  
ATOM   2089  N   ASP B  44      13.928 -13.015 -16.039  1.00 30.69           N  
ATOM   2090  H   ASP B  44      14.555 -13.805 -16.106  1.00 30.69           H  
ATOM   2091  CA  ASP B  44      13.236 -12.807 -14.787  1.00 30.69           C  
ATOM   2092  HA  ASP B  44      12.219 -12.465 -14.980  1.00 30.69           H  
ATOM   2093  C   ASP B  44      14.017 -11.666 -14.137  1.00 30.69           C  
ATOM   2094  CB  ASP B  44      13.189 -14.085 -13.926  1.00 30.69           C  
ATOM   2095  HB2 ASP B  44      13.996 -14.759 -14.212  1.00 30.69           H  
ATOM   2096  HB3 ASP B  44      13.342 -13.813 -12.882  1.00 30.69           H  
ATOM   2097  O   ASP B  44      15.023 -11.869 -13.447  1.00 30.69           O  
ATOM   2098  CG  ASP B  44      11.836 -14.801 -14.004  1.00 30.69           C  
ATOM   2099  OD1 ASP B  44      10.807 -14.097 -13.880  1.00 30.69           O  
ATOM   2100  OD2 ASP B  44      11.848 -16.045 -14.125  1.00 30.69           O  
ATOM   2101  N   VAL B  45      13.581 -10.436 -14.448  1.00 30.39           N  
ATOM   2102  H   VAL B  45      12.899 -10.391 -15.193  1.00 30.39           H  
ATOM   2103  CA  VAL B  45      13.736  -9.262 -13.615  1.00 30.39           C  
ATOM   2104  HA  VAL B  45      14.790  -9.053 -13.432  1.00 30.39           H  
ATOM   2105  C   VAL B  45      13.063  -9.747 -12.373  1.00 30.39           C  
ATOM   2106  CB  VAL B  45      13.027  -8.012 -14.172  1.00 30.39           C  
ATOM   2107  HB  VAL B  45      11.975  -8.227 -14.365  1.00 30.39           H  
ATOM   2108  O   VAL B  45      11.837  -9.688 -12.272  1.00 30.39           O  
ATOM   2109  CG1 VAL B  45      13.125  -6.846 -13.175  1.00 30.39           C  
ATOM   2110 HG11 VAL B  45      12.604  -7.094 -12.250  1.00 30.39           H  
ATOM   2111 HG12 VAL B  45      14.170  -6.628 -12.953  1.00 30.39           H  
ATOM   2112 HG13 VAL B  45      12.655  -5.960 -13.601  1.00 30.39           H  
ATOM   2113  CG2 VAL B  45      13.663  -7.567 -15.490  1.00 30.39           C  
ATOM   2114 HG21 VAL B  45      13.156  -6.678 -15.865  1.00 30.39           H  
ATOM   2115 HG22 VAL B  45      14.721  -7.349 -15.344  1.00 30.39           H  
ATOM   2116 HG23 VAL B  45      13.562  -8.358 -16.234  1.00 30.39           H  
ATOM   2117  N   SER B  46      13.887 -10.380 -11.536  1.00 29.10           N  
ATOM   2118  H   SER B  46      14.838 -10.520 -11.847  1.00 29.10           H  
ATOM   2119  CA  SER B  46      13.455 -11.050 -10.341  1.00 29.10           C  
ATOM   2120  HA  SER B  46      12.804 -11.891 -10.582  1.00 29.10           H  
ATOM   2121  C   SER B  46      12.688  -9.959  -9.659  1.00 29.10           C  
ATOM   2122  CB  SER B  46      14.651 -11.528  -9.517  1.00 29.10           C  
ATOM   2123  HB2 SER B  46      14.304 -11.917  -8.559  1.00 29.10           H  
ATOM   2124  HB3 SER B  46      15.329 -10.694  -9.334  1.00 29.10           H  
ATOM   2125  O   SER B  46      13.269  -8.941  -9.268  1.00 29.10           O  
ATOM   2126  OG  SER B  46      15.339 -12.550 -10.215  1.00 29.10           O  
ATOM   2127  HG  SER B  46      15.196 -12.450 -11.159  1.00 29.10           H  
ATOM   2128  N   GLN B  47      11.365 -10.113  -9.644  1.00 29.17           N  
ATOM   2129  H   GLN B  47      10.957 -10.892 -10.139  1.00 29.17           H  
ATOM   2130  CA  GLN B  47      10.525  -9.303  -8.806  1.00 29.17           C  
ATOM   2131  HA  GLN B  47      10.783  -8.248  -8.895  1.00 29.17           H  
ATOM   2132  C   GLN B  47      10.935  -9.821  -7.453  1.00 29.17           C  
ATOM   2133  CB  GLN B  47       9.033  -9.508  -9.113  1.00 29.17           C  
ATOM   2134  HB2 GLN B  47       8.451  -8.987  -8.353  1.00 29.17           H  
ATOM   2135  HB3 GLN B  47       8.789 -10.570  -9.068  1.00 29.17           H  
ATOM   2136  O   GLN B  47      10.339 -10.768  -6.957  1.00 29.17           O  
ATOM   2137  CG  GLN B  47       8.645  -8.969 -10.495  1.00 29.17           C  
ATOM   2138  HG2 GLN B  47       9.235  -9.479 -11.256  1.00 29.17           H  
ATOM   2139  HG3 GLN B  47       8.866  -7.903 -10.548  1.00 29.17           H  
ATOM   2140  CD  GLN B  47       7.165  -9.175 -10.810  1.00 29.17           C  
ATOM   2141  NE2 GLN B  47       6.805  -9.250 -12.071  1.00 29.17           N  
ATOM   2142 HE21 GLN B  47       5.831  -9.455 -12.238  1.00 29.17           H  
ATOM   2143 HE22 GLN B  47       7.510  -9.271 -12.795  1.00 29.17           H  
ATOM   2144  OE1 GLN B  47       6.300  -9.260  -9.954  1.00 29.17           O  
ATOM   2145  N   PHE B  48      12.053  -9.291  -6.942  1.00 29.09           N  
ATOM   2146  H   PHE B  48      12.571  -8.650  -7.526  1.00 29.09           H  
ATOM   2147  CA  PHE B  48      12.418  -9.374  -5.559  1.00 29.09           C  
ATOM   2148  HA  PHE B  48      12.647 -10.404  -5.287  1.00 29.09           H  
ATOM   2149  C   PHE B  48      11.134  -8.880  -4.926  1.00 29.09           C  
ATOM   2150  CB  PHE B  48      13.619  -8.459  -5.251  1.00 29.09           C  
ATOM   2151  HB2 PHE B  48      13.723  -8.386  -4.169  1.00 29.09           H  
ATOM   2152  HB3 PHE B  48      13.416  -7.454  -5.621  1.00 29.09           H  
ATOM   2153  O   PHE B  48      10.828  -7.688  -5.082  1.00 29.09           O  
ATOM   2154  CG  PHE B  48      14.941  -8.938  -5.824  1.00 29.09           C  
ATOM   2155  CD1 PHE B  48      15.697  -9.905  -5.134  1.00 29.09           C  
ATOM   2156  HD1 PHE B  48      15.340 -10.298  -4.194  1.00 29.09           H  
ATOM   2157  CD2 PHE B  48      15.419  -8.426  -7.046  1.00 29.09           C  
ATOM   2158  HD2 PHE B  48      14.847  -7.684  -7.583  1.00 29.09           H  
ATOM   2159  CE1 PHE B  48      16.913 -10.369  -5.670  1.00 29.09           C  
ATOM   2160  HE1 PHE B  48      17.485 -11.118  -5.143  1.00 29.09           H  
ATOM   2161  CE2 PHE B  48      16.632  -8.893  -7.585  1.00 29.09           C  
ATOM   2162  HE2 PHE B  48      16.983  -8.509  -8.531  1.00 29.09           H  
ATOM   2163  CZ  PHE B  48      17.377  -9.867  -6.898  1.00 29.09           C  
ATOM   2164  HZ  PHE B  48      18.304 -10.232  -7.317  1.00 29.09           H  
ATOM   2165  N   PRO B  49      10.312  -9.773  -4.330  1.00 30.48           N  
ATOM   2166  CA  PRO B  49       9.253  -9.258  -3.504  1.00 30.48           C  
ATOM   2167  HA  PRO B  49       8.540  -8.669  -4.081  1.00 30.48           H  
ATOM   2168  C   PRO B  49      10.038  -8.391  -2.544  1.00 30.48           C  
ATOM   2169  CB  PRO B  49       8.580 -10.468  -2.856  1.00 30.48           C  
ATOM   2170  HB2 PRO B  49       7.759 -10.800  -3.492  1.00 30.48           H  
ATOM   2171  HB3 PRO B  49       8.215 -10.244  -1.854  1.00 30.48           H  
ATOM   2172  O   PRO B  49      11.042  -8.860  -1.990  1.00 30.48           O  
ATOM   2173  CG  PRO B  49       9.671 -11.539  -2.840  1.00 30.48           C  
ATOM   2174  HG2 PRO B  49      10.255 -11.468  -1.922  1.00 30.48           H  
ATOM   2175  HG3 PRO B  49       9.251 -12.540  -2.938  1.00 30.48           H  
ATOM   2176  CD  PRO B  49      10.558 -11.186  -4.030  1.00 30.48           C  
ATOM   2177  HD2 PRO B  49      11.599 -11.366  -3.764  1.00 30.48           H  
ATOM   2178  HD3 PRO B  49      10.272 -11.818  -4.871  1.00 30.48           H  
ATOM   2179  N   TYR B  50       9.696  -7.109  -2.459  1.00 29.15           N  
ATOM   2180  H   TYR B  50       8.944  -6.747  -3.029  1.00 29.15           H  
ATOM   2181  CA  TYR B  50      10.348  -6.250  -1.497  1.00 29.15           C  
ATOM   2182  HA  TYR B  50      11.416  -6.466  -1.514  1.00 29.15           H  
ATOM   2183  C   TYR B  50       9.818  -6.724  -0.136  1.00 29.15           C  
ATOM   2184  CB  TYR B  50      10.218  -4.754  -1.852  1.00 29.15           C  
ATOM   2185  HB2 TYR B  50       9.913  -4.206  -0.961  1.00 29.15           H  
ATOM   2186  HB3 TYR B  50       9.420  -4.624  -2.582  1.00 29.15           H  
ATOM   2187  O   TYR B  50       8.973  -6.119   0.513  1.00 29.15           O  
ATOM   2188  CG  TYR B  50      11.495  -4.087  -2.380  1.00 29.15           C  
ATOM   2189  CD1 TYR B  50      12.570  -3.825  -1.507  1.00 29.15           C  
ATOM   2190  HD1 TYR B  50      12.533  -4.205  -0.497  1.00 29.15           H  
ATOM   2191  CD2 TYR B  50      11.589  -3.657  -3.720  1.00 29.15           C  
ATOM   2192  HD2 TYR B  50      10.779  -3.858  -4.406  1.00 29.15           H  
ATOM   2193  CE1 TYR B  50      13.678  -3.059  -1.927  1.00 29.15           C  
ATOM   2194  HE1 TYR B  50      14.472  -2.832  -1.231  1.00 29.15           H  
ATOM   2195  CE2 TYR B  50      12.712  -2.923  -4.160  1.00 29.15           C  
ATOM   2196  HE2 TYR B  50      12.769  -2.568  -5.179  1.00 29.15           H  
ATOM   2197  OH  TYR B  50      14.799  -1.840  -3.670  1.00 29.15           O  
ATOM   2198  HH  TYR B  50      15.404  -1.654  -2.948  1.00 29.15           H  
ATOM   2199  CZ  TYR B  50      13.744  -2.593  -3.258  1.00 29.15           C  
ATOM   2200  N   VAL B  51      10.439  -7.812   0.329  1.00 31.81           N  
ATOM   2201  H   VAL B  51      10.980  -8.306  -0.366  1.00 31.81           H  
ATOM   2202  CA  VAL B  51      10.845  -8.106   1.694  1.00 31.81           C  
ATOM   2203  HA  VAL B  51       9.995  -7.921   2.351  1.00 31.81           H  
ATOM   2204  C   VAL B  51      11.951  -7.099   2.040  1.00 31.81           C  
ATOM   2205  CB  VAL B  51      11.296  -9.582   1.851  1.00 31.81           C  
ATOM   2206  HB  VAL B  51      12.306  -9.698   1.458  1.00 31.81           H  
ATOM   2207  O   VAL B  51      13.015  -7.432   2.551  1.00 31.81           O  
ATOM   2208  CG1 VAL B  51      11.279  -9.995   3.329  1.00 31.81           C  
ATOM   2209 HG11 VAL B  51      11.627 -11.023   3.428  1.00 31.81           H  
ATOM   2210 HG12 VAL B  51      11.947  -9.354   3.903  1.00 31.81           H  
ATOM   2211 HG13 VAL B  51      10.269  -9.915   3.730  1.00 31.81           H  
ATOM   2212  CG2 VAL B  51      10.396 -10.581   1.107  1.00 31.81           C  
ATOM   2213 HG21 VAL B  51      10.723 -11.601   1.310  1.00 31.81           H  
ATOM   2214 HG22 VAL B  51       9.360 -10.460   1.422  1.00 31.81           H  
ATOM   2215 HG23 VAL B  51      10.467 -10.414   0.033  1.00 31.81           H  
ATOM   2216  N   GLU B  52      11.674  -5.824   1.744  1.00 34.37           N  
ATOM   2217  H   GLU B  52      10.850  -5.710   1.171  1.00 34.37           H  
ATOM   2218  CA  GLU B  52      11.761  -4.725   2.681  1.00 34.37           C  
ATOM   2219  HA  GLU B  52      12.747  -4.261   2.664  1.00 34.37           H  
ATOM   2220  C   GLU B  52      11.485  -5.311   4.066  1.00 34.37           C  
ATOM   2221  CB  GLU B  52      10.672  -3.698   2.271  1.00 34.37           C  
ATOM   2222  HB2 GLU B  52       9.841  -4.207   1.784  1.00 34.37           H  
ATOM   2223  HB3 GLU B  52      10.230  -3.256   3.164  1.00 34.37           H  
ATOM   2224  O   GLU B  52      10.335  -5.370   4.499  1.00 34.37           O  
ATOM   2225  CG  GLU B  52      11.149  -2.561   1.354  1.00 34.37           C  
ATOM   2226  HG2 GLU B  52      10.471  -2.469   0.506  1.00 34.37           H  
ATOM   2227  HG3 GLU B  52      12.150  -2.786   0.987  1.00 34.37           H  
ATOM   2228  CD  GLU B  52      11.197  -1.235   2.107  1.00 34.37           C  
ATOM   2229  OE1 GLU B  52      12.327  -0.808   2.444  1.00 34.37           O  
ATOM   2230  OE2 GLU B  52      10.141  -0.769   2.592  1.00 34.37           O  
ATOM   2231  N   PHE B  53      12.548  -5.806   4.718  1.00 34.24           N  
ATOM   2232  H   PHE B  53      13.401  -5.898   4.184  1.00 34.24           H  
ATOM   2233  CA  PHE B  53      12.495  -6.496   6.001  1.00 34.24           C  
ATOM   2234  HA  PHE B  53      12.016  -7.468   5.882  1.00 34.24           H  
ATOM   2235  C   PHE B  53      11.674  -5.638   6.935  1.00 34.24           C  
ATOM   2236  CB  PHE B  53      13.903  -6.688   6.587  1.00 34.24           C  
ATOM   2237  HB2 PHE B  53      13.811  -6.828   7.664  1.00 34.24           H  
ATOM   2238  HB3 PHE B  53      14.488  -5.780   6.438  1.00 34.24           H  
ATOM   2239  O   PHE B  53      12.137  -4.593   7.397  1.00 34.24           O  
ATOM   2240  CG  PHE B  53      14.671  -7.872   6.043  1.00 34.24           C  
ATOM   2241  CD1 PHE B  53      14.614  -9.112   6.709  1.00 34.24           C  
ATOM   2242  HD1 PHE B  53      14.005  -9.226   7.593  1.00 34.24           H  
ATOM   2243  CD2 PHE B  53      15.470  -7.730   4.894  1.00 34.24           C  
ATOM   2244  HD2 PHE B  53      15.514  -6.786   4.371  1.00 34.24           H  
ATOM   2245  CE1 PHE B  53      15.359 -10.204   6.230  1.00 34.24           C  
ATOM   2246  HE1 PHE B  53      15.316 -11.155   6.739  1.00 34.24           H  
ATOM   2247  CE2 PHE B  53      16.212  -8.824   4.415  1.00 34.24           C  
ATOM   2248  HE2 PHE B  53      16.816  -8.716   3.526  1.00 34.24           H  
ATOM   2249  CZ  PHE B  53      16.158 -10.059   5.083  1.00 34.24           C  
ATOM   2250  HZ  PHE B  53      16.727 -10.898   4.709  1.00 34.24           H  
ATOM   2251  N   THR B  54      10.422  -6.019   7.146  1.00 39.50           N  
ATOM   2252  H   THR B  54      10.032  -6.805   6.646  1.00 39.50           H  
ATOM   2253  CA  THR B  54       9.601  -5.330   8.111  1.00 39.50           C  
ATOM   2254  HA  THR B  54       9.625  -4.257   7.923  1.00 39.50           H  
ATOM   2255  C   THR B  54      10.262  -5.633   9.436  1.00 39.50           C  
ATOM   2256  CB  THR B  54       8.146  -5.805   8.082  1.00 39.50           C  
ATOM   2257  HB  THR B  54       7.624  -5.374   8.936  1.00 39.50           H  
ATOM   2258  O   THR B  54      10.284  -6.791   9.865  1.00 39.50           O  
ATOM   2259  CG2 THR B  54       7.439  -5.383   6.796  1.00 39.50           C  
ATOM   2260 HG21 THR B  54       8.024  -5.671   5.922  1.00 39.50           H  
ATOM   2261 HG22 THR B  54       7.285  -4.304   6.793  1.00 39.50           H  
ATOM   2262 HG23 THR B  54       6.478  -5.895   6.743  1.00 39.50           H  
ATOM   2263  OG1 THR B  54       8.080  -7.209   8.173  1.00 39.50           O  
ATOM   2264  HG1 THR B  54       8.692  -7.452   8.872  1.00 39.50           H  
ATOM   2265  N   GLY B  55      10.810  -4.605  10.087  1.00 43.34           N  
ATOM   2266  H   GLY B  55      10.868  -3.708   9.627  1.00 43.34           H  
ATOM   2267  CA  GLY B  55      11.068  -4.699  11.517  1.00 43.34           C  
ATOM   2268  HA2 GLY B  55      11.858  -5.427  11.700  1.00 43.34           H  
ATOM   2269  HA3 GLY B  55      11.373  -3.729  11.910  1.00 43.34           H  
ATOM   2270  C   GLY B  55       9.787  -5.151  12.224  1.00 43.34           C  
ATOM   2271  O   GLY B  55       8.700  -5.132  11.633  1.00 43.34           O  
ATOM   2272  N   ARG B  56       9.886  -5.528  13.503  1.00 52.27           N  
ATOM   2273  H   ARG B  56      10.784  -5.460  13.960  1.00 52.27           H  
ATOM   2274  CA  ARG B  56       8.709  -5.940  14.291  1.00 52.27           C  
ATOM   2275  HA  ARG B  56       8.327  -6.883  13.900  1.00 52.27           H  
ATOM   2276  C   ARG B  56       7.528  -4.971  14.180  1.00 52.27           C  
ATOM   2277  CB  ARG B  56       9.087  -6.102  15.769  1.00 52.27           C  
ATOM   2278  HB2 ARG B  56       8.196  -5.952  16.378  1.00 52.27           H  
ATOM   2279  HB3 ARG B  56       9.814  -5.343  16.056  1.00 52.27           H  
ATOM   2280  O   ARG B  56       6.400  -5.418  14.333  1.00 52.27           O  
ATOM   2281  CG  ARG B  56       9.625  -7.506  16.059  1.00 52.27           C  
ATOM   2282  HG2 ARG B  56      10.546  -7.678  15.502  1.00 52.27           H  
ATOM   2283  HG3 ARG B  56       8.878  -8.243  15.763  1.00 52.27           H  
ATOM   2284  CD  ARG B  56       9.892  -7.632  17.561  1.00 52.27           C  
ATOM   2285  HD2 ARG B  56      10.731  -6.985  17.819  1.00 52.27           H  
ATOM   2286  HD3 ARG B  56       9.011  -7.288  18.102  1.00 52.27           H  
ATOM   2287  NE  ARG B  56      10.181  -9.024  17.954  1.00 52.27           N  
ATOM   2288  HE  ARG B  56      10.099  -9.729  17.235  1.00 52.27           H  
ATOM   2289  NH1 ARG B  56      10.661  -8.580  20.153  1.00 52.27           N  
ATOM   2290 HH11 ARG B  56      10.919  -8.890  21.079  1.00 52.27           H  
ATOM   2291 HH12 ARG B  56      10.518  -7.597  19.971  1.00 52.27           H  
ATOM   2292  NH2 ARG B  56      10.693 -10.689  19.423  1.00 52.27           N  
ATOM   2293 HH21 ARG B  56      10.951 -10.984  20.354  1.00 52.27           H  
ATOM   2294 HH22 ARG B  56      10.594 -11.374  18.688  1.00 52.27           H  
ATOM   2295  CZ  ARG B  56      10.509  -9.424  19.170  1.00 52.27           C  
ATOM   2296  N   ASP B  57       7.800  -3.712  13.841  1.00 61.02           N  
ATOM   2297  H   ASP B  57       8.776  -3.457  13.870  1.00 61.02           H  
ATOM   2298  CA  ASP B  57       6.868  -2.592  13.805  1.00 61.02           C  
ATOM   2299  HA  ASP B  57       5.953  -2.927  14.295  1.00 61.02           H  
ATOM   2300  C   ASP B  57       6.482  -2.131  12.379  1.00 61.02           C  
ATOM   2301  CB  ASP B  57       7.440  -1.465  14.680  1.00 61.02           C  
ATOM   2302  HB2 ASP B  57       8.191  -0.918  14.110  1.00 61.02           H  
ATOM   2303  HB3 ASP B  57       6.642  -0.776  14.956  1.00 61.02           H  
ATOM   2304  O   ASP B  57       6.087  -0.986  12.175  1.00 61.02           O  
ATOM   2305  CG  ASP B  57       8.087  -2.047  15.942  1.00 61.02           C  
ATOM   2306  OD1 ASP B  57       7.348  -2.649  16.752  1.00 61.02           O  
ATOM   2307  OD2 ASP B  57       9.338  -2.052  15.989  1.00 61.02           O  
ATOM   2308  N   SER B  58       6.548  -3.003  11.364  1.00 69.24           N  
ATOM   2309  H   SER B  58       6.924  -3.922  11.547  1.00 69.24           H  
ATOM   2310  CA  SER B  58       5.853  -2.778  10.075  1.00 69.24           C  
ATOM   2311  HA  SER B  58       5.012  -2.106  10.249  1.00 69.24           H  
ATOM   2312  C   SER B  58       5.223  -4.055   9.494  1.00 69.24           C  
ATOM   2313  CB  SER B  58       6.768  -2.056   9.074  1.00 69.24           C  
ATOM   2314  HB2 SER B  58       6.885  -1.021   9.394  1.00 69.24           H  
ATOM   2315  HB3 SER B  58       6.325  -2.060   8.078  1.00 69.24           H  
ATOM   2316  O   SER B  58       5.425  -5.159  10.010  1.00 69.24           O  
ATOM   2317  OG  SER B  58       8.041  -2.662   9.044  1.00 69.24           O  
ATOM   2318  HG  SER B  58       8.326  -2.706   9.960  1.00 69.24           H  
ATOM   2319  N   VAL B  59       4.413  -3.890   8.445  1.00 71.91           N  
ATOM   2320  H   VAL B  59       4.186  -2.943   8.177  1.00 71.91           H  
ATOM   2321  CA  VAL B  59       3.884  -4.945   7.567  1.00 71.91           C  
ATOM   2322  HA  VAL B  59       4.460  -5.855   7.731  1.00 71.91           H  
ATOM   2323  C   VAL B  59       4.077  -4.532   6.104  1.00 71.91           C  
ATOM   2324  CB  VAL B  59       2.404  -5.285   7.858  1.00 71.91           C  
ATOM   2325  HB  VAL B  59       2.115  -6.094   7.186  1.00 71.91           H  
ATOM   2326  O   VAL B  59       4.024  -3.346   5.777  1.00 71.91           O  
ATOM   2327  CG1 VAL B  59       2.225  -5.799   9.291  1.00 71.91           C  
ATOM   2328 HG11 VAL B  59       2.418  -5.001  10.008  1.00 71.91           H  
ATOM   2329 HG12 VAL B  59       2.906  -6.629   9.478  1.00 71.91           H  
ATOM   2330 HG13 VAL B  59       1.201  -6.143   9.437  1.00 71.91           H  
ATOM   2331  CG2 VAL B  59       1.429  -4.124   7.631  1.00 71.91           C  
ATOM   2332 HG21 VAL B  59       1.694  -3.277   8.263  1.00 71.91           H  
ATOM   2333 HG22 VAL B  59       0.416  -4.442   7.879  1.00 71.91           H  
ATOM   2334 HG23 VAL B  59       1.448  -3.826   6.583  1.00 71.91           H  
ATOM   2335  N   THR B  60       4.312  -5.488   5.205  1.00 74.06           N  
ATOM   2336  H   THR B  60       4.426  -6.445   5.505  1.00 74.06           H  
ATOM   2337  CA  THR B  60       4.391  -5.219   3.762  1.00 74.06           C  
ATOM   2338  HA  THR B  60       5.139  -4.447   3.580  1.00 74.06           H  
ATOM   2339  C   THR B  60       3.034  -4.724   3.270  1.00 74.06           C  
ATOM   2340  CB  THR B  60       4.804  -6.484   2.998  1.00 74.06           C  
ATOM   2341  HB  THR B  60       4.021  -7.237   3.094  1.00 74.06           H  
ATOM   2342  O   THR B  60       2.004  -5.290   3.631  1.00 74.06           O  
ATOM   2343  CG2 THR B  60       5.080  -6.227   1.522  1.00 74.06           C  
ATOM   2344 HG21 THR B  60       5.836  -5.449   1.415  1.00 74.06           H  
ATOM   2345 HG22 THR B  60       4.161  -5.917   1.024  1.00 74.06           H  
ATOM   2346 HG23 THR B  60       5.438  -7.140   1.047  1.00 74.06           H  
ATOM   2347  OG1 THR B  60       5.992  -6.996   3.550  1.00 74.06           O  
ATOM   2348  HG1 THR B  60       6.711  -6.757   2.960  1.00 74.06           H  
ATOM   2349  N   CYS B  61       3.006  -3.673   2.452  1.00 75.54           N  
ATOM   2350  H   CYS B  61       3.881  -3.268   2.152  1.00 75.54           H  
ATOM   2351  CA  CYS B  61       1.772  -3.110   1.924  1.00 75.54           C  
ATOM   2352  HA  CYS B  61       1.117  -2.896   2.768  1.00 75.54           H  
ATOM   2353  C   CYS B  61       1.111  -4.118   0.969  1.00 75.54           C  
ATOM   2354  CB  CYS B  61       2.079  -1.790   1.215  1.00 75.54           C  
ATOM   2355  HB2 CYS B  61       2.543  -1.099   1.918  1.00 75.54           H  
ATOM   2356  HB3 CYS B  61       2.786  -1.975   0.405  1.00 75.54           H  
ATOM   2357  O   CYS B  61       1.614  -4.310  -0.139  1.00 75.54           O  
ATOM   2358  SG  CYS B  61       0.534  -1.096   0.551  1.00 75.54           S  
ATOM   2359  HG  CYS B  61      -0.022  -0.787   1.725  1.00 75.54           H  
ATOM   2360  N   PRO B  62      -0.026  -4.734   1.334  1.00 75.04           N  
ATOM   2361  CA  PRO B  62      -0.641  -5.810   0.549  1.00 75.04           C  
ATOM   2362  HA  PRO B  62       0.082  -6.607   0.376  1.00 75.04           H  
ATOM   2363  C   PRO B  62      -1.158  -5.326  -0.811  1.00 75.04           C  
ATOM   2364  CB  PRO B  62      -1.775  -6.338   1.428  1.00 75.04           C  
ATOM   2365  HB2 PRO B  62      -2.618  -6.706   0.843  1.00 75.04           H  
ATOM   2366  HB3 PRO B  62      -1.395  -7.125   2.080  1.00 75.04           H  
ATOM   2367  O   PRO B  62      -1.224  -6.095  -1.760  1.00 75.04           O  
ATOM   2368  CG  PRO B  62      -2.146  -5.121   2.268  1.00 75.04           C  
ATOM   2369  HG2 PRO B  62      -2.615  -5.413   3.207  1.00 75.04           H  
ATOM   2370  HG3 PRO B  62      -2.774  -4.447   1.684  1.00 75.04           H  
ATOM   2371  CD  PRO B  62      -0.820  -4.433   2.511  1.00 75.04           C  
ATOM   2372  HD2 PRO B  62      -0.358  -4.849   3.406  1.00 75.04           H  
ATOM   2373  HD3 PRO B  62      -0.979  -3.361   2.622  1.00 75.04           H  
ATOM   2374  N   THR B  63      -1.469  -4.034  -0.923  1.00 72.67           N  
ATOM   2375  H   THR B  63      -1.451  -3.466  -0.089  1.00 72.67           H  
ATOM   2376  CA  THR B  63      -1.923  -3.368  -2.148  1.00 72.67           C  
ATOM   2377  HA  THR B  63      -2.831  -3.851  -2.509  1.00 72.67           H  
ATOM   2378  C   THR B  63      -0.883  -3.411  -3.266  1.00 72.67           C  
ATOM   2379  CB  THR B  63      -2.220  -1.901  -1.815  1.00 72.67           C  
ATOM   2380  HB  THR B  63      -1.270  -1.385  -1.675  1.00 72.67           H  
ATOM   2381  O   THR B  63      -1.249  -3.554  -4.423  1.00 72.67           O  
ATOM   2382  CG2 THR B  63      -3.021  -1.167  -2.883  1.00 72.67           C  
ATOM   2383 HG21 THR B  63      -3.397  -0.225  -2.484  1.00 72.67           H  
ATOM   2384 HG22 THR B  63      -3.856  -1.781  -3.221  1.00 72.67           H  
ATOM   2385 HG23 THR B  63      -2.363  -0.945  -3.723  1.00 72.67           H  
ATOM   2386  OG1 THR B  63      -2.908  -1.818  -0.592  1.00 72.67           O  
ATOM   2387  HG1 THR B  63      -3.827  -2.030  -0.771  1.00 72.67           H  
ATOM   2388  N   CYS B  64       0.404  -3.293  -2.929  1.00 74.73           N  
ATOM   2389  H   CYS B  64       0.634  -3.279  -1.946  1.00 74.73           H  
ATOM   2390  CA  CYS B  64       1.517  -3.296  -3.889  1.00 74.73           C  
ATOM   2391  HA  CYS B  64       1.133  -3.500  -4.889  1.00 74.73           H  
ATOM   2392  C   CYS B  64       2.541  -4.410  -3.614  1.00 74.73           C  
ATOM   2393  CB  CYS B  64       2.143  -1.896  -3.922  1.00 74.73           C  
ATOM   2394  HB2 CYS B  64       2.923  -1.871  -4.683  1.00 74.73           H  
ATOM   2395  HB3 CYS B  64       1.379  -1.172  -4.206  1.00 74.73           H  
ATOM   2396  O   CYS B  64       3.595  -4.455  -4.227  1.00 74.73           O  
ATOM   2397  SG  CYS B  64       2.871  -1.467  -2.312  1.00 74.73           S  
ATOM   2398  HG  CYS B  64       1.864  -1.866  -1.530  1.00 74.73           H  
ATOM   2399  N   GLN B  65       2.265  -5.299  -2.659  1.00 76.45           N  
ATOM   2400  H   GLN B  65       1.390  -5.204  -2.164  1.00 76.45           H  
ATOM   2401  CA  GLN B  65       3.154  -6.388  -2.230  1.00 76.45           C  
ATOM   2402  HA  GLN B  65       2.763  -6.746  -1.277  1.00 76.45           H  
ATOM   2403  C   GLN B  65       4.604  -5.951  -1.925  1.00 76.45           C  
ATOM   2404  CB  GLN B  65       3.066  -7.568  -3.212  1.00 76.45           C  
ATOM   2405  HB2 GLN B  65       3.655  -8.394  -2.812  1.00 76.45           H  
ATOM   2406  HB3 GLN B  65       3.493  -7.278  -4.172  1.00 76.45           H  
ATOM   2407  O   GLN B  65       5.544  -6.721  -2.102  1.00 76.45           O  
ATOM   2408  CG  GLN B  65       1.621  -8.050  -3.425  1.00 76.45           C  
ATOM   2409  HG2 GLN B  65       1.166  -8.285  -2.463  1.00 76.45           H  
ATOM   2410  HG3 GLN B  65       1.041  -7.257  -3.897  1.00 76.45           H  
ATOM   2411  CD  GLN B  65       1.543  -9.290  -4.307  1.00 76.45           C  
ATOM   2412  NE2 GLN B  65       0.457  -9.487  -5.022  1.00 76.45           N  
ATOM   2413 HE21 GLN B  65       0.478 -10.301  -5.619  1.00 76.45           H  
ATOM   2414 HE22 GLN B  65      -0.293  -8.810  -5.028  1.00 76.45           H  
ATOM   2415  OE1 GLN B  65       2.430 -10.122  -4.360  1.00 76.45           O  
ATOM   2416  N   GLY B  66       4.795  -4.717  -1.447  1.00 75.61           N  
ATOM   2417  H   GLY B  66       3.985  -4.125  -1.324  1.00 75.61           H  
ATOM   2418  CA  GLY B  66       6.118  -4.173  -1.122  1.00 75.61           C  
ATOM   2419  HA2 GLY B  66       6.063  -3.599  -0.197  1.00 75.61           H  
ATOM   2420  HA3 GLY B  66       6.816  -4.991  -0.942  1.00 75.61           H  
ATOM   2421  C   GLY B  66       6.745  -3.279  -2.187  1.00 75.61           C  
ATOM   2422  O   GLY B  66       7.701  -2.583  -1.874  1.00 75.61           O  
ATOM   2423  N   THR B  67       6.222  -3.232  -3.415  1.00 72.94           N  
ATOM   2424  H   THR B  67       5.416  -3.793  -3.652  1.00 72.94           H  
ATOM   2425  CA  THR B  67       6.870  -2.480  -4.505  1.00 72.94           C  
ATOM   2426  HA  THR B  67       7.937  -2.701  -4.502  1.00 72.94           H  
ATOM   2427  C   THR B  67       6.738  -0.966  -4.392  1.00 72.94           C  
ATOM   2428  CB  THR B  67       6.307  -2.868  -5.878  1.00 72.94           C  
ATOM   2429  HB  THR B  67       6.784  -2.267  -6.652  1.00 72.94           H  
ATOM   2430  O   THR B  67       7.469  -0.277  -5.080  1.00 72.94           O  
ATOM   2431  CG2 THR B  67       6.492  -4.346  -6.213  1.00 72.94           C  
ATOM   2432 HG21 THR B  67       6.103  -4.545  -7.211  1.00 72.94           H  
ATOM   2433 HG22 THR B  67       5.959  -4.971  -5.496  1.00 72.94           H  
ATOM   2434 HG23 THR B  67       7.553  -4.597  -6.189  1.00 72.94           H  
ATOM   2435  OG1 THR B  67       4.933  -2.595  -5.857  1.00 72.94           O  
ATOM   2436  HG1 THR B  67       4.633  -2.251  -6.701  1.00 72.94           H  
ATOM   2437  N   GLY B  68       5.781  -0.428  -3.627  1.00 76.18           N  
ATOM   2438  H   GLY B  68       5.181  -1.065  -3.124  1.00 76.18           H  
ATOM   2439  CA  GLY B  68       5.477   1.013  -3.604  1.00 76.18           C  
ATOM   2440  HA2 GLY B  68       4.904   1.249  -2.708  1.00 76.18           H  
ATOM   2441  HA3 GLY B  68       6.419   1.560  -3.568  1.00 76.18           H  
ATOM   2442  C   GLY B  68       4.706   1.514  -4.837  1.00 76.18           C  
ATOM   2443  O   GLY B  68       3.836   2.376  -4.709  1.00 76.18           O  
ATOM   2444  N   ARG B  69       4.925   0.920  -6.009  1.00 76.58           N  
ATOM   2445  H   ARG B  69       5.796   0.411  -6.050  1.00 76.58           H  
ATOM   2446  CA  ARG B  69       4.207   1.156  -7.274  1.00 76.58           C  
ATOM   2447  HA  ARG B  69       3.745   2.144  -7.253  1.00 76.58           H  
ATOM   2448  C   ARG B  69       3.122   0.138  -7.560  1.00 76.58           C  
ATOM   2449  CB  ARG B  69       5.208   1.083  -8.430  1.00 76.58           C  
ATOM   2450  HB2 ARG B  69       4.763   0.589  -9.294  1.00 76.58           H  
ATOM   2451  HB3 ARG B  69       6.039   0.455  -8.109  1.00 76.58           H  
ATOM   2452  O   ARG B  69       3.155  -1.003  -7.119  1.00 76.58           O  
ATOM   2453  CG  ARG B  69       5.717   2.445  -8.909  1.00 76.58           C  
ATOM   2454  HG2 ARG B  69       4.954   2.953  -9.498  1.00 76.58           H  
ATOM   2455  HG3 ARG B  69       5.973   3.068  -8.053  1.00 76.58           H  
ATOM   2456  CD  ARG B  69       6.940   2.122  -9.779  1.00 76.58           C  
ATOM   2457  HD2 ARG B  69       7.517   1.346  -9.277  1.00 76.58           H  
ATOM   2458  HD3 ARG B  69       6.591   1.695 -10.719  1.00 76.58           H  
ATOM   2459  NE  ARG B  69       7.829   3.259 -10.073  1.00 76.58           N  
ATOM   2460  HE  ARG B  69       7.421   4.179 -10.159  1.00 76.58           H  
ATOM   2461  NH1 ARG B  69       9.812   2.076  -9.904  1.00 76.58           N  
ATOM   2462 HH11 ARG B  69       9.408   1.522  -9.162  1.00 76.58           H  
ATOM   2463 HH12 ARG B  69      10.821   2.049  -9.938  1.00 76.58           H  
ATOM   2464  NH2 ARG B  69       9.852   4.106 -10.707  1.00 76.58           N  
ATOM   2465 HH21 ARG B  69       9.350   4.815 -11.222  1.00 76.58           H  
ATOM   2466 HH22 ARG B  69      10.839   3.960 -10.867  1.00 76.58           H  
ATOM   2467  CZ  ARG B  69       9.142   3.143 -10.214  1.00 76.58           C  
ATOM   2468  N   ILE B  70       2.215   0.528  -8.440  1.00 74.99           N  
ATOM   2469  H   ILE B  70       2.205   1.500  -8.714  1.00 74.99           H  
ATOM   2470  CA  ILE B  70       1.225  -0.355  -9.033  1.00 74.99           C  
ATOM   2471  HA  ILE B  70       1.438  -1.392  -8.774  1.00 74.99           H  
ATOM   2472  C   ILE B  70       1.270  -0.175 -10.550  1.00 74.99           C  
ATOM   2473  CB  ILE B  70      -0.153  -0.020  -8.464  1.00 74.99           C  
ATOM   2474  HB  ILE B  70      -0.342   1.037  -8.653  1.00 74.99           H  
ATOM   2475  O   ILE B  70       1.043   0.942 -11.024  1.00 74.99           O  
ATOM   2476  CG1 ILE B  70      -0.159  -0.241  -6.927  1.00 74.99           C  
ATOM   2477 HG12 ILE B  70       0.759   0.129  -6.471  1.00 74.99           H  
ATOM   2478 HG13 ILE B  70      -0.221  -1.302  -6.688  1.00 74.99           H  
ATOM   2479  CG2 ILE B  70      -1.190  -0.834  -9.258  1.00 74.99           C  
ATOM   2480 HG21 ILE B  70      -0.950  -1.897  -9.244  1.00 74.99           H  
ATOM   2481 HG22 ILE B  70      -1.239  -0.485 -10.290  1.00 74.99           H  
ATOM   2482 HG23 ILE B  70      -2.192  -0.670  -8.864  1.00 74.99           H  
ATOM   2483  CD1 ILE B  70      -1.261   0.548  -6.239  1.00 74.99           C  
ATOM   2484 HD11 ILE B  70      -1.201   1.596  -6.532  1.00 74.99           H  
ATOM   2485 HD12 ILE B  70      -2.237   0.178  -6.555  1.00 74.99           H  
ATOM   2486 HD13 ILE B  70      -1.172   0.434  -5.159  1.00 74.99           H  
ATOM   2487  N   PRO B  71       1.528  -1.234 -11.331  1.00 73.15           N  
ATOM   2488  CA  PRO B  71       1.337  -1.213 -12.775  1.00 73.15           C  
ATOM   2489  HA  PRO B  71       1.991  -0.457 -13.209  1.00 73.15           H  
ATOM   2490  C   PRO B  71      -0.122  -0.911 -13.135  1.00 73.15           C  
ATOM   2491  CB  PRO B  71       1.767  -2.597 -13.275  1.00 73.15           C  
ATOM   2492  HB2 PRO B  71       0.904  -3.259 -13.348  1.00 73.15           H  
ATOM   2493  HB3 PRO B  71       2.280  -2.536 -14.235  1.00 73.15           H  
ATOM   2494  O   PRO B  71      -1.055  -1.478 -12.561  1.00 73.15           O  
ATOM   2495  CG  PRO B  71       2.693  -3.107 -12.170  1.00 73.15           C  
ATOM   2496  HG2 PRO B  71       2.731  -4.196 -12.139  1.00 73.15           H  
ATOM   2497  HG3 PRO B  71       3.692  -2.692 -12.307  1.00 73.15           H  
ATOM   2498  CD  PRO B  71       2.062  -2.518 -10.912  1.00 73.15           C  
ATOM   2499  HD2 PRO B  71       2.819  -2.412 -10.135  1.00 73.15           H  
ATOM   2500  HD3 PRO B  71       1.247  -3.152 -10.564  1.00 73.15           H  
ATOM   2501  N   ARG B  72      -0.340  -0.042 -14.119  1.00 64.47           N  
ATOM   2502  H   ARG B  72       0.461   0.315 -14.621  1.00 64.47           H  
ATOM   2503  CA  ARG B  72      -1.679   0.214 -14.660  1.00 64.47           C  
ATOM   2504  HA  ARG B  72      -2.343   0.486 -13.840  1.00 64.47           H  
ATOM   2505  C   ARG B  72      -2.241  -1.071 -15.257  1.00 64.47           C  
ATOM   2506  CB  ARG B  72      -1.658   1.375 -15.658  1.00 64.47           C  
ATOM   2507  HB2 ARG B  72      -2.639   1.466 -16.124  1.00 64.47           H  
ATOM   2508  HB3 ARG B  72      -0.909   1.193 -16.428  1.00 64.47           H  
ATOM   2509  O   ARG B  72      -1.508  -1.903 -15.784  1.00 64.47           O  
ATOM   2510  CG  ARG B  72      -1.344   2.667 -14.897  1.00 64.47           C  
ATOM   2511  HG2 ARG B  72      -0.356   2.586 -14.443  1.00 64.47           H  
ATOM   2512  HG3 ARG B  72      -2.077   2.811 -14.104  1.00 64.47           H  
ATOM   2513  CD  ARG B  72      -1.369   3.880 -15.814  1.00 64.47           C  
ATOM   2514  HD2 ARG B  72      -0.843   3.643 -16.739  1.00 64.47           H  
ATOM   2515  HD3 ARG B  72      -2.407   4.108 -16.055  1.00 64.47           H  
ATOM   2516  NE  ARG B  72      -0.702   5.012 -15.150  1.00 64.47           N  
ATOM   2517  HE  ARG B  72       0.159   4.808 -14.663  1.00 64.47           H  
ATOM   2518  NH1 ARG B  72      -2.087   6.705 -15.841  1.00 64.47           N  
ATOM   2519 HH11 ARG B  72      -2.663   6.004 -16.286  1.00 64.47           H  
ATOM   2520 HH12 ARG B  72      -2.305   7.689 -15.892  1.00 64.47           H  
ATOM   2521  NH2 ARG B  72      -0.216   7.152 -14.675  1.00 64.47           N  
ATOM   2522 HH21 ARG B  72       0.602   6.794 -14.204  1.00 64.47           H  
ATOM   2523 HH22 ARG B  72      -0.395   8.145 -14.720  1.00 64.47           H  
ATOM   2524  CZ  ARG B  72      -1.009   6.285 -15.235  1.00 64.47           C  
ATOM   2525  N   GLY B  73      -3.540  -1.282 -15.084  1.00 64.44           N  
ATOM   2526  H   GLY B  73      -4.084  -0.515 -14.714  1.00 64.44           H  
ATOM   2527  CA  GLY B  73      -4.198  -2.564 -15.354  1.00 64.44           C  
ATOM   2528  HA2 GLY B  73      -3.748  -3.019 -16.237  1.00 64.44           H  
ATOM   2529  HA3 GLY B  73      -5.250  -2.376 -15.572  1.00 64.44           H  
ATOM   2530  C   GLY B  73      -4.122  -3.587 -14.207  1.00 64.44           C  
ATOM   2531  O   GLY B  73      -5.101  -4.303 -13.992  1.00 64.44           O  
ATOM   2532  N   GLN B  74      -3.062  -3.607 -13.380  1.00 63.44           N  
ATOM   2533  H   GLN B  74      -2.276  -3.000 -13.564  1.00 63.44           H  
ATOM   2534  CA  GLN B  74      -3.115  -4.302 -12.077  1.00 63.44           C  
ATOM   2535  HA  GLN B  74      -3.638  -5.247 -12.218  1.00 63.44           H  
ATOM   2536  C   GLN B  74      -3.950  -3.531 -11.041  1.00 63.44           C  
ATOM   2537  CB  GLN B  74      -1.719  -4.645 -11.531  1.00 63.44           C  
ATOM   2538  HB2 GLN B  74      -1.072  -3.768 -11.557  1.00 63.44           H  
ATOM   2539  HB3 GLN B  74      -1.823  -4.950 -10.490  1.00 63.44           H  
ATOM   2540  O   GLN B  74      -4.295  -4.081  -9.999  1.00 63.44           O  
ATOM   2541  CG  GLN B  74      -1.062  -5.808 -12.290  1.00 63.44           C  
ATOM   2542  HG2 GLN B  74      -1.765  -6.639 -12.346  1.00 63.44           H  
ATOM   2543  HG3 GLN B  74      -0.814  -5.495 -13.304  1.00 63.44           H  
ATOM   2544  CD  GLN B  74       0.210  -6.300 -11.601  1.00 63.44           C  
ATOM   2545  NE2 GLN B  74       0.641  -7.517 -11.845  1.00 63.44           N  
ATOM   2546 HE21 GLN B  74       1.476  -7.788 -11.346  1.00 63.44           H  
ATOM   2547 HE22 GLN B  74       0.161  -8.135 -12.484  1.00 63.44           H  
ATOM   2548  OE1 GLN B  74       0.845  -5.606 -10.830  1.00 63.44           O  
ATOM   2549  N   GLU B  75      -4.382  -2.308 -11.366  1.00 59.45           N  
ATOM   2550  H   GLU B  75      -4.009  -1.898 -12.211  1.00 59.45           H  
ATOM   2551  CA  GLU B  75      -5.308  -1.490 -10.574  1.00 59.45           C  
ATOM   2552  HA  GLU B  75      -4.776  -1.197  -9.669  1.00 59.45           H  
ATOM   2553  C   GLU B  75      -6.607  -2.208 -10.144  1.00 59.45           C  
ATOM   2554  CB  GLU B  75      -5.566  -0.158 -11.282  1.00 59.45           C  
ATOM   2555  HB2 GLU B  75      -4.601   0.336 -11.396  1.00 59.45           H  
ATOM   2556  HB3 GLU B  75      -6.184   0.473 -10.644  1.00 59.45           H  
ATOM   2557  O   GLU B  75      -7.147  -1.927  -9.076  1.00 59.45           O  
ATOM   2558  CG  GLU B  75      -6.226  -0.280 -12.657  1.00 59.45           C  
ATOM   2559  HG2 GLU B  75      -5.811  -1.126 -13.204  1.00 59.45           H  
ATOM   2560  HG3 GLU B  75      -7.295  -0.454 -12.533  1.00 59.45           H  
ATOM   2561  CD  GLU B  75      -5.965   1.002 -13.448  1.00 59.45           C  
ATOM   2562  OE1 GLU B  75      -4.881   1.053 -14.080  1.00 59.45           O  
ATOM   2563  OE2 GLU B  75      -6.820   1.912 -13.395  1.00 59.45           O  
ATOM   2564  N   ASN B  76      -7.063  -3.203 -10.914  1.00 58.29           N  
ATOM   2565  H   ASN B  76      -6.570  -3.385 -11.777  1.00 58.29           H  
ATOM   2566  CA  ASN B  76      -8.224  -4.037 -10.576  1.00 58.29           C  
ATOM   2567  HA  ASN B  76      -8.991  -3.404 -10.129  1.00 58.29           H  
ATOM   2568  C   ASN B  76      -7.931  -5.149  -9.550  1.00 58.29           C  
ATOM   2569  CB  ASN B  76      -8.776  -4.640 -11.877  1.00 58.29           C  
ATOM   2570  HB2 ASN B  76      -9.539  -5.380 -11.635  1.00 58.29           H  
ATOM   2571  HB3 ASN B  76      -7.972  -5.145 -12.413  1.00 58.29           H  
ATOM   2572  O   ASN B  76      -8.859  -5.643  -8.913  1.00 58.29           O  
ATOM   2573  CG  ASN B  76      -9.424  -3.608 -12.780  1.00 58.29           C  
ATOM   2574  ND2 ASN B  76      -9.411  -3.829 -14.072  1.00 58.29           N  
ATOM   2575 HD21 ASN B  76      -8.909  -4.617 -14.455  1.00 58.29           H  
ATOM   2576 HD22 ASN B  76      -9.805  -3.098 -14.647  1.00 58.29           H  
ATOM   2577  OD1 ASN B  76      -9.980  -2.615 -12.346  1.00 58.29           O  
ATOM   2578  N   GLN B  77      -6.666  -5.554  -9.398  1.00 59.34           N  
ATOM   2579  H   GLN B  77      -5.947  -5.062  -9.909  1.00 59.34           H  
ATOM   2580  CA  GLN B  77      -6.211  -6.513  -8.379  1.00 59.34           C  
ATOM   2581  HA  GLN B  77      -7.021  -7.201  -8.139  1.00 59.34           H  
ATOM   2582  C   GLN B  77      -5.818  -5.816  -7.071  1.00 59.34           C  
ATOM   2583  CB  GLN B  77      -5.026  -7.328  -8.916  1.00 59.34           C  
ATOM   2584  HB2 GLN B  77      -4.669  -7.987  -8.125  1.00 59.34           H  
ATOM   2585  HB3 GLN B  77      -4.212  -6.658  -9.192  1.00 59.34           H  
ATOM   2586  O   GLN B  77      -5.615  -6.467  -6.046  1.00 59.34           O  
ATOM   2587  CG  GLN B  77      -5.412  -8.187 -10.127  1.00 59.34           C  
ATOM   2588  HG2 GLN B  77      -6.229  -8.855  -9.854  1.00 59.34           H  
ATOM   2589  HG3 GLN B  77      -5.747  -7.545 -10.941  1.00 59.34           H  
ATOM   2590  CD  GLN B  77      -4.240  -9.034 -10.607  1.00 59.34           C  
ATOM   2591  NE2 GLN B  77      -3.847  -8.933 -11.858  1.00 59.34           N  
ATOM   2592 HE21 GLN B  77      -3.089  -9.548 -12.115  1.00 59.34           H  
ATOM   2593 HE22 GLN B  77      -4.314  -8.318 -12.509  1.00 59.34           H  
ATOM   2594  OE1 GLN B  77      -3.655  -9.810  -9.876  1.00 59.34           O  
ATOM   2595  N   LEU B  78      -5.724  -4.487  -7.093  1.00 59.33           N  
ATOM   2596  H   LEU B  78      -5.887  -4.004  -7.965  1.00 59.33           H  
ATOM   2597  CA  LEU B  78      -5.441  -3.705  -5.908  1.00 59.33           C  
ATOM   2598  HA  LEU B  78      -4.514  -4.057  -5.455  1.00 59.33           H  
ATOM   2599  C   LEU B  78      -6.527  -3.810  -4.884  1.00 59.33           C  
ATOM   2600  CB  LEU B  78      -5.384  -2.223  -6.221  1.00 59.33           C  
ATOM   2601  HB2 LEU B  78      -6.342  -1.945  -6.661  1.00 59.33           H  
ATOM   2602  HB3 LEU B  78      -5.259  -1.670  -5.290  1.00 59.33           H  
ATOM   2603  O   LEU B  78      -7.708  -3.683  -5.185  1.00 59.33           O  
ATOM   2604  CG  LEU B  78      -4.285  -1.823  -7.171  1.00 59.33           C  
ATOM   2605  HG  LEU B  78      -4.441  -2.343  -8.116  1.00 59.33           H  
ATOM   2606  CD1 LEU B  78      -4.518  -0.304  -7.324  1.00 59.33           C  
ATOM   2607 HD11 LEU B  78      -3.846   0.156  -8.048  1.00 59.33           H  
ATOM   2608 HD12 LEU B  78      -5.527  -0.123  -7.693  1.00 59.33           H  
ATOM   2609 HD13 LEU B  78      -4.416   0.199  -6.362  1.00 59.33           H  
ATOM   2610  CD2 LEU B  78      -2.950  -2.307  -6.612  1.00 59.33           C  
ATOM   2611 HD21 LEU B  78      -2.763  -1.872  -5.631  1.00 59.33           H  
ATOM   2612 HD22 LEU B  78      -2.917  -3.395  -6.551  1.00 59.33           H  
ATOM   2613 HD23 LEU B  78      -2.135  -2.069  -7.296  1.00 59.33           H  
ATOM   2614  N   VAL B  79      -6.068  -3.826  -3.650  1.00 61.04           N  
ATOM   2615  H   VAL B  79      -5.073  -3.943  -3.521  1.00 61.04           H  
ATOM   2616  CA  VAL B  79      -6.891  -3.738  -2.468  1.00 61.04           C  
ATOM   2617  HA  VAL B  79      -7.930  -3.608  -2.770  1.00 61.04           H  
ATOM   2618  C   VAL B  79      -6.478  -2.506  -1.680  1.00 61.04           C  
ATOM   2619  CB  VAL B  79      -6.797  -5.049  -1.675  1.00 61.04           C  
ATOM   2620  HB  VAL B  79      -7.105  -4.838  -0.651  1.00 61.04           H  
ATOM   2621  O   VAL B  79      -5.384  -2.460  -1.124  1.00 61.04           O  
ATOM   2622  CG1 VAL B  79      -7.766  -6.076  -2.274  1.00 61.04           C  
ATOM   2623 HG11 VAL B  79      -7.715  -7.011  -1.715  1.00 61.04           H  
ATOM   2624 HG12 VAL B  79      -7.506  -6.278  -3.313  1.00 61.04           H  
ATOM   2625 HG13 VAL B  79      -8.788  -5.699  -2.228  1.00 61.04           H  
ATOM   2626  CG2 VAL B  79      -5.397  -5.690  -1.672  1.00 61.04           C  
ATOM   2627 HG21 VAL B  79      -5.102  -5.994  -2.676  1.00 61.04           H  
ATOM   2628 HG22 VAL B  79      -4.658  -4.993  -1.276  1.00 61.04           H  
ATOM   2629 HG23 VAL B  79      -5.410  -6.593  -1.060  1.00 61.04           H  
ATOM   2630  N   ALA B  80      -7.336  -1.490  -1.632  1.00 60.63           N  
ATOM   2631  H   ALA B  80      -8.254  -1.636  -2.028  1.00 60.63           H  
ATOM   2632  CA  ALA B  80      -7.194  -0.434  -0.644  1.00 60.63           C  
ATOM   2633  HA  ALA B  80      -6.205   0.015  -0.735  1.00 60.63           H  
ATOM   2634  C   ALA B  80      -7.353  -1.055   0.744  1.00 60.63           C  
ATOM   2635  CB  ALA B  80      -8.265   0.638  -0.862  1.00 60.63           C  
ATOM   2636  HB1 ALA B  80      -8.199   1.039  -1.874  1.00 60.63           H  
ATOM   2637  HB2 ALA B  80      -8.126   1.446  -0.144  1.00 60.63           H  
ATOM   2638  HB3 ALA B  80      -9.248   0.193  -0.710  1.00 60.63           H  
ATOM   2639  O   ALA B  80      -8.298  -1.812   0.976  1.00 60.63           O  
ATOM   2640  N   LEU B  81      -6.471  -0.699   1.673  1.00 59.43           N  
ATOM   2641  H   LEU B  81      -5.695  -0.105   1.420  1.00 59.43           H  
ATOM   2642  CA  LEU B  81      -6.756  -0.911   3.083  1.00 59.43           C  
ATOM   2643  HA  LEU B  81      -7.307  -1.845   3.200  1.00 59.43           H  
ATOM   2644  C   LEU B  81      -7.643   0.221   3.593  1.00 59.43           C  
ATOM   2645  CB  LEU B  81      -5.469  -1.031   3.893  1.00 59.43           C  
ATOM   2646  HB2 LEU B  81      -5.734  -0.926   4.945  1.00 59.43           H  
ATOM   2647  HB3 LEU B  81      -4.800  -0.210   3.632  1.00 59.43           H  
ATOM   2648  O   LEU B  81      -7.335   1.397   3.400  1.00 59.43           O  
ATOM   2649  CG  LEU B  81      -4.758  -2.377   3.703  1.00 59.43           C  
ATOM   2650  HG  LEU B  81      -4.749  -2.651   2.648  1.00 59.43           H  
ATOM   2651  CD1 LEU B  81      -3.320  -2.285   4.176  1.00 59.43           C  
ATOM   2652 HD11 LEU B  81      -2.787  -1.578   3.540  1.00 59.43           H  
ATOM   2653 HD12 LEU B  81      -2.842  -3.262   4.110  1.00 59.43           H  
ATOM   2654 HD13 LEU B  81      -3.285  -1.974   5.220  1.00 59.43           H  
ATOM   2655  CD2 LEU B  81      -5.450  -3.467   4.521  1.00 59.43           C  
ATOM   2656 HD21 LEU B  81      -4.853  -4.379   4.545  1.00 59.43           H  
ATOM   2657 HD22 LEU B  81      -6.432  -3.690   4.105  1.00 59.43           H  
ATOM   2658 HD23 LEU B  81      -5.570  -3.150   5.557  1.00 59.43           H  
ATOM   2659  N   ILE B  82      -8.735  -0.144   4.258  1.00 62.16           N  
ATOM   2660  H   ILE B  82      -8.956  -1.129   4.292  1.00 62.16           H  
ATOM   2661  CA  ILE B  82      -9.600   0.791   4.984  1.00 62.16           C  
ATOM   2662  HA  ILE B  82      -9.109   1.764   4.972  1.00 62.16           H  
ATOM   2663  C   ILE B  82      -9.720   0.380   6.460  1.00 62.16           C  
ATOM   2664  CB  ILE B  82     -10.964   0.972   4.281  1.00 62.16           C  
ATOM   2665  HB  ILE B  82     -11.540   1.685   4.870  1.00 62.16           H  
ATOM   2666  O   ILE B  82      -9.607  -0.814   6.760  1.00 62.16           O  
ATOM   2667  CG1 ILE B  82     -11.781  -0.333   4.183  1.00 62.16           C  
ATOM   2668 HG12 ILE B  82     -11.791  -0.825   5.156  1.00 62.16           H  
ATOM   2669 HG13 ILE B  82     -11.318  -1.004   3.460  1.00 62.16           H  
ATOM   2670  CG2 ILE B  82     -10.742   1.591   2.886  1.00 62.16           C  
ATOM   2671 HG21 ILE B  82     -10.061   2.439   2.963  1.00 62.16           H  
ATOM   2672 HG22 ILE B  82     -10.299   0.855   2.215  1.00 62.16           H  
ATOM   2673 HG23 ILE B  82     -11.683   1.944   2.465  1.00 62.16           H  
ATOM   2674  CD1 ILE B  82     -13.238  -0.079   3.781  1.00 62.16           C  
ATOM   2675 HD11 ILE B  82     -13.299   0.541   2.887  1.00 62.16           H  
ATOM   2676 HD12 ILE B  82     -13.757   0.436   4.590  1.00 62.16           H  
ATOM   2677 HD13 ILE B  82     -13.736  -1.028   3.579  1.00 62.16           H  
ATOM   2678  N   PRO B  83      -9.939   1.325   7.396  1.00 61.62           N  
ATOM   2679  CA  PRO B  83     -10.058   1.014   8.822  1.00 61.62           C  
ATOM   2680  HA  PRO B  83      -9.095   0.661   9.191  1.00 61.62           H  
ATOM   2681  C   PRO B  83     -11.127  -0.045   9.101  1.00 61.62           C  
ATOM   2682  CB  PRO B  83     -10.424   2.334   9.511  1.00 61.62           C  
ATOM   2683  HB2 PRO B  83      -9.903   2.442  10.463  1.00 61.62           H  
ATOM   2684  HB3 PRO B  83     -11.501   2.384   9.670  1.00 61.62           H  
ATOM   2685  O   PRO B  83     -12.159  -0.060   8.438  1.00 61.62           O  
ATOM   2686  CG  PRO B  83     -10.030   3.439   8.531  1.00 61.62           C  
ATOM   2687  HG2 PRO B  83      -9.033   3.812   8.766  1.00 61.62           H  
ATOM   2688  HG3 PRO B  83     -10.742   4.263   8.562  1.00 61.62           H  
ATOM   2689  CD  PRO B  83     -10.033   2.762   7.163  1.00 61.62           C  
ATOM   2690  HD2 PRO B  83      -9.185   3.126   6.583  1.00 61.62           H  
ATOM   2691  HD3 PRO B  83     -10.967   2.989   6.649  1.00 61.62           H  
ATOM   2692  N   TYR B  84     -10.964  -0.886  10.126  1.00 62.70           N  
ATOM   2693  H   TYR B  84     -10.098  -0.882  10.645  1.00 62.70           H  
ATOM   2694  CA  TYR B  84     -12.029  -1.840  10.495  1.00 62.70           C  
ATOM   2695  HA  TYR B  84     -12.291  -2.417   9.607  1.00 62.70           H  
ATOM   2696  C   TYR B  84     -13.301  -1.134  10.990  1.00 62.70           C  
ATOM   2697  CB  TYR B  84     -11.530  -2.806  11.569  1.00 62.70           C  
ATOM   2698  HB2 TYR B  84     -11.598  -2.337  12.550  1.00 62.70           H  
ATOM   2699  HB3 TYR B  84     -10.477  -3.025  11.392  1.00 62.70           H  
ATOM   2700  O   TYR B  84     -14.417  -1.613  10.810  1.00 62.70           O  
ATOM   2701  CG  TYR B  84     -12.257  -4.134  11.570  1.00 62.70           C  
ATOM   2702  CD1 TYR B  84     -13.115  -4.477  12.632  1.00 62.70           C  
ATOM   2703  HD1 TYR B  84     -13.283  -3.783  13.441  1.00 62.70           H  
ATOM   2704  CD2 TYR B  84     -12.039  -5.042  10.515  1.00 62.70           C  
ATOM   2705  HD2 TYR B  84     -11.385  -4.774   9.698  1.00 62.70           H  
ATOM   2706  CE1 TYR B  84     -13.737  -5.740  12.647  1.00 62.70           C  
ATOM   2707  HE1 TYR B  84     -14.385  -6.026  13.463  1.00 62.70           H  
ATOM   2708  CE2 TYR B  84     -12.650  -6.309  10.533  1.00 62.70           C  
ATOM   2709  HE2 TYR B  84     -12.461  -7.011   9.735  1.00 62.70           H  
ATOM   2710  OH  TYR B  84     -14.078  -7.887  11.644  1.00 62.70           O  
ATOM   2711  HH  TYR B  84     -13.776  -8.448  10.926  1.00 62.70           H  
ATOM   2712  CZ  TYR B  84     -13.496  -6.661  11.607  1.00 62.70           C  
ATOM   2713  N   SER B  85     -13.118   0.049  11.581  1.00 66.17           N  
ATOM   2714  H   SER B  85     -12.171   0.389  11.665  1.00 66.17           H  
ATOM   2715  CA  SER B  85     -14.168   0.982  11.991  1.00 66.17           C  
ATOM   2716  HA  SER B  85     -14.939   0.431  12.529  1.00 66.17           H  
ATOM   2717  C   SER B  85     -14.852   1.699  10.820  1.00 66.17           C  
ATOM   2718  CB  SER B  85     -13.549   2.015  12.939  1.00 66.17           C  
ATOM   2719  HB2 SER B  85     -14.285   2.778  13.191  1.00 66.17           H  
ATOM   2720  HB3 SER B  85     -13.236   1.513  13.855  1.00 66.17           H  
ATOM   2721  O   SER B  85     -15.783   2.479  11.038  1.00 66.17           O  
ATOM   2722  OG  SER B  85     -12.416   2.616  12.333  1.00 66.17           O  
ATOM   2723  HG  SER B  85     -12.016   3.230  12.952  1.00 66.17           H  
ATOM   2724  N   ASP B  86     -14.413   1.467   9.581  1.00 63.67           N  
ATOM   2725  H   ASP B  86     -13.673   0.795   9.431  1.00 63.67           H  
ATOM   2726  CA  ASP B  86     -14.947   2.146   8.415  1.00 63.67           C  
ATOM   2727  HA  ASP B  86     -14.842   3.217   8.589  1.00 63.67           H  
ATOM   2728  C   ASP B  86     -16.439   1.831   8.229  1.00 63.67           C  
ATOM   2729  CB  ASP B  86     -14.107   1.813   7.183  1.00 63.67           C  
ATOM   2730  HB2 ASP B  86     -14.215   0.756   6.936  1.00 63.67           H  
ATOM   2731  HB3 ASP B  86     -13.061   2.029   7.400  1.00 63.67           H  
ATOM   2732  O   ASP B  86     -16.880   0.687   8.085  1.00 63.67           O  
ATOM   2733  CG  ASP B  86     -14.528   2.660   6.000  1.00 63.67           C  
ATOM   2734  OD1 ASP B  86     -15.678   2.520   5.536  1.00 63.67           O  
ATOM   2735  OD2 ASP B  86     -13.736   3.499   5.533  1.00 63.67           O  
ATOM   2736  N   GLN B  87     -17.248   2.889   8.200  1.00 65.45           N  
ATOM   2737  H   GLN B  87     -16.822   3.796   8.325  1.00 65.45           H  
ATOM   2738  CA  GLN B  87     -18.707   2.797   8.149  1.00 65.45           C  
ATOM   2739  HA  GLN B  87     -19.042   2.235   9.022  1.00 65.45           H  
ATOM   2740  C   GLN B  87     -19.229   2.079   6.893  1.00 65.45           C  
ATOM   2741  CB  GLN B  87     -19.302   4.208   8.202  1.00 65.45           C  
ATOM   2742  HB2 GLN B  87     -20.387   4.115   8.256  1.00 65.45           H  
ATOM   2743  HB3 GLN B  87     -19.051   4.730   7.279  1.00 65.45           H  
ATOM   2744  O   GLN B  87     -20.395   1.683   6.851  1.00 65.45           O  
ATOM   2745  CG  GLN B  87     -18.818   5.059   9.389  1.00 65.45           C  
ATOM   2746  HG2 GLN B  87     -19.053   4.555  10.326  1.00 65.45           H  
ATOM   2747  HG3 GLN B  87     -17.738   5.196   9.333  1.00 65.45           H  
ATOM   2748  CD  GLN B  87     -19.471   6.438   9.393  1.00 65.45           C  
ATOM   2749  NE2 GLN B  87     -18.894   7.404  10.070  1.00 65.45           N  
ATOM   2750 HE21 GLN B  87     -18.028   7.252  10.567  1.00 65.45           H  
ATOM   2751 HE22 GLN B  87     -19.341   8.309  10.046  1.00 65.45           H  
ATOM   2752  OE1 GLN B  87     -20.512   6.663   8.794  1.00 65.45           O  
ATOM   2753  N   ARG B  88     -18.387   1.925   5.866  1.00 62.40           N  
ATOM   2754  H   ARG B  88     -17.439   2.250   5.996  1.00 62.40           H  
ATOM   2755  CA  ARG B  88     -18.663   1.248   4.599  1.00 62.40           C  
ATOM   2756  HA  ARG B  88     -19.720   1.361   4.355  1.00 62.40           H  
ATOM   2757  C   ARG B  88     -18.385  -0.258   4.671  1.00 62.40           C  
ATOM   2758  CB  ARG B  88     -17.808   1.882   3.491  1.00 62.40           C  
ATOM   2759  HB2 ARG B  88     -16.795   1.486   3.563  1.00 62.40           H  
ATOM   2760  HB3 ARG B  88     -18.222   1.548   2.540  1.00 62.40           H  
ATOM   2761  O   ARG B  88     -18.934  -0.998   3.856  1.00 62.40           O  
ATOM   2762  CG  ARG B  88     -17.743   3.425   3.473  1.00 62.40           C  
ATOM   2763  HG2 ARG B  88     -17.546   3.851   4.457  1.00 62.40           H  
ATOM   2764  HG3 ARG B  88     -18.705   3.803   3.127  1.00 62.40           H  
ATOM   2765  CD  ARG B  88     -16.648   3.895   2.512  1.00 62.40           C  
ATOM   2766  HD2 ARG B  88     -16.907   4.887   2.142  1.00 62.40           H  
ATOM   2767  HD3 ARG B  88     -16.633   3.189   1.682  1.00 62.40           H  
ATOM   2768  NE  ARG B  88     -15.295   3.933   3.094  1.00 62.40           N  
ATOM   2769  HE  ARG B  88     -15.166   3.554   4.022  1.00 62.40           H  
ATOM   2770  NH1 ARG B  88     -14.257   4.955   1.325  1.00 62.40           N  
ATOM   2771 HH11 ARG B  88     -13.430   5.366   0.916  1.00 62.40           H  
ATOM   2772 HH12 ARG B  88     -15.116   4.893   0.797  1.00 62.40           H  
ATOM   2773  NH2 ARG B  88     -13.067   4.419   3.123  1.00 62.40           N  
ATOM   2774 HH21 ARG B  88     -12.220   4.785   2.712  1.00 62.40           H  
ATOM   2775 HH22 ARG B  88     -13.067   4.075   4.072  1.00 62.40           H  
ATOM   2776  CZ  ARG B  88     -14.213   4.430   2.517  1.00 62.40           C  
ATOM   2777  N   LEU B  89     -17.582  -0.720   5.636  1.00 59.12           N  
ATOM   2778  H   LEU B  89     -17.138  -0.056   6.254  1.00 59.12           H  
ATOM   2779  CA  LEU B  89     -17.455  -2.146   5.966  1.00 59.12           C  
ATOM   2780  HA  LEU B  89     -17.353  -2.724   5.047  1.00 59.12           H  
ATOM   2781  C   LEU B  89     -18.689  -2.695   6.662  1.00 59.12           C  
ATOM   2782  CB  LEU B  89     -16.249  -2.407   6.876  1.00 59.12           C  
ATOM   2783  HB2 LEU B  89     -16.312  -1.760   7.751  1.00 59.12           H  
ATOM   2784  HB3 LEU B  89     -16.297  -3.436   7.235  1.00 59.12           H  
ATOM   2785  O   LEU B  89     -18.937  -3.895   6.570  1.00 59.12           O  
ATOM   2786  CG  LEU B  89     -14.895  -2.214   6.199  1.00 59.12           C  
ATOM   2787  HG  LEU B  89     -14.823  -1.189   5.837  1.00 59.12           H  
ATOM   2788  CD1 LEU B  89     -13.815  -2.453   7.244  1.00 59.12           C  
ATOM   2789 HD11 LEU B  89     -14.018  -1.829   8.115  1.00 59.12           H  
ATOM   2790 HD12 LEU B  89     -13.798  -3.498   7.554  1.00 59.12           H  
ATOM   2791 HD13 LEU B  89     -12.841  -2.160   6.851  1.00 59.12           H  
ATOM   2792  CD2 LEU B  89     -14.717  -3.183   5.025  1.00 59.12           C  
ATOM   2793 HD21 LEU B  89     -13.724  -3.051   4.595  1.00 59.12           H  
ATOM   2794 HD22 LEU B  89     -15.431  -2.961   4.232  1.00 59.12           H  
ATOM   2795 HD23 LEU B  89     -14.829  -4.213   5.364  1.00 59.12           H  
ATOM   2796  N   ARG B  90     -19.491  -1.836   7.307  1.00 63.43           N  
ATOM   2797  H   ARG B  90     -19.200  -0.870   7.361  1.00 63.43           H  
ATOM   2798  CA  ARG B  90     -20.806  -2.240   7.812  1.00 63.43           C  
ATOM   2799  HA  ARG B  90     -20.645  -2.988   8.588  1.00 63.43           H  
ATOM   2800  C   ARG B  90     -21.582  -2.854   6.643  1.00 63.43           C  
ATOM   2801  CB  ARG B  90     -21.588  -1.059   8.400  1.00 63.43           C  
ATOM   2802  HB2 ARG B  90     -21.758  -0.311   7.625  1.00 63.43           H  
ATOM   2803  HB3 ARG B  90     -22.560  -1.429   8.726  1.00 63.43           H  
ATOM   2804  O   ARG B  90     -21.855  -2.127   5.681  1.00 63.43           O  
ATOM   2805  CG  ARG B  90     -20.872  -0.407   9.592  1.00 63.43           C  
ATOM   2806  HG2 ARG B  90     -20.688  -1.153  10.365  1.00 63.43           H  
ATOM   2807  HG3 ARG B  90     -19.912  -0.011   9.263  1.00 63.43           H  
ATOM   2808  CD  ARG B  90     -21.700   0.745  10.175  1.00 63.43           C  
ATOM   2809  HD2 ARG B  90     -21.938   1.443   9.373  1.00 63.43           H  
ATOM   2810  HD3 ARG B  90     -21.084   1.262  10.911  1.00 63.43           H  
ATOM   2811  NE  ARG B  90     -22.936   0.263  10.828  1.00 63.43           N  
ATOM   2812  HE  ARG B  90     -22.992  -0.731  10.996  1.00 63.43           H  
ATOM   2813  NH1 ARG B  90     -23.917   2.309  11.181  1.00 63.43           N  
ATOM   2814 HH11 ARG B  90     -24.635   2.874  11.611  1.00 63.43           H  
ATOM   2815 HH12 ARG B  90     -23.108   2.750  10.767  1.00 63.43           H  
ATOM   2816  NH2 ARG B  90     -24.934   0.461  11.907  1.00 63.43           N  
ATOM   2817 HH21 ARG B  90     -25.645   1.044  12.325  1.00 63.43           H  
ATOM   2818 HH22 ARG B  90     -24.938  -0.533  12.084  1.00 63.43           H  
ATOM   2819  CZ  ARG B  90     -23.921   1.010  11.297  1.00 63.43           C  
ATOM   2820  N   PRO B  91     -21.954  -4.147   6.700  1.00 54.06           N  
ATOM   2821  CA  PRO B  91     -22.679  -4.781   5.616  1.00 54.06           C  
ATOM   2822  HA  PRO B  91     -22.130  -4.671   4.681  1.00 54.06           H  
ATOM   2823  C   PRO B  91     -24.033  -4.091   5.497  1.00 54.06           C  
ATOM   2824  CB  PRO B  91     -22.762  -6.270   5.970  1.00 54.06           C  
ATOM   2825  HB2 PRO B  91     -23.692  -6.726   5.631  1.00 54.06           H  
ATOM   2826  HB3 PRO B  91     -21.908  -6.791   5.537  1.00 54.06           H  
ATOM   2827  O   PRO B  91     -24.953  -4.302   6.293  1.00 54.06           O  
ATOM   2828  CG  PRO B  91     -22.640  -6.286   7.493  1.00 54.06           C  
ATOM   2829  HG2 PRO B  91     -22.216  -7.222   7.855  1.00 54.06           H  
ATOM   2830  HG3 PRO B  91     -23.617  -6.108   7.943  1.00 54.06           H  
ATOM   2831  CD  PRO B  91     -21.719  -5.101   7.776  1.00 54.06           C  
ATOM   2832  HD2 PRO B  91     -20.681  -5.431   7.752  1.00 54.06           H  
ATOM   2833  HD3 PRO B  91     -21.959  -4.678   8.752  1.00 54.06           H  
ATOM   2834  N   ARG B  92     -24.155  -3.210   4.501  1.00 55.26           N  
ATOM   2835  H   ARG B  92     -23.336  -3.027   3.939  1.00 55.26           H  
ATOM   2836  CA  ARG B  92     -25.459  -2.720   4.072  1.00 55.26           C  
ATOM   2837  HA  ARG B  92     -25.977  -2.284   4.926  1.00 55.26           H  
ATOM   2838  C   ARG B  92     -26.211  -3.960   3.618  1.00 55.26           C  
ATOM   2839  CB  ARG B  92     -25.330  -1.687   2.940  1.00 55.26           C  
ATOM   2840  HB2 ARG B  92     -24.784  -2.131   2.108  1.00 55.26           H  
ATOM   2841  HB3 ARG B  92     -26.331  -1.428   2.593  1.00 55.26           H  
ATOM   2842  O   ARG B  92     -25.692  -4.699   2.789  1.00 55.26           O  
ATOM   2843  CG  ARG B  92     -24.604  -0.412   3.401  1.00 55.26           C  
ATOM   2844  HG2 ARG B  92     -23.593  -0.673   3.715  1.00 55.26           H  
ATOM   2845  HG3 ARG B  92     -25.124   0.022   4.255  1.00 55.26           H  
ATOM   2846  CD  ARG B  92     -24.499   0.630   2.279  1.00 55.26           C  
ATOM   2847  HD2 ARG B  92     -24.080   0.144   1.398  1.00 55.26           H  
ATOM   2848  HD3 ARG B  92     -23.807   1.408   2.603  1.00 55.26           H  
ATOM   2849  NE  ARG B  92     -25.805   1.247   1.955  1.00 55.26           N  
ATOM   2850  HE  ARG B  92     -26.575   1.015   2.566  1.00 55.26           H  
ATOM   2851  NH1 ARG B  92     -25.170   2.307   0.017  1.00 55.26           N  
ATOM   2852 HH11 ARG B  92     -25.429   2.763  -0.846  1.00 55.26           H  
ATOM   2853 HH12 ARG B  92     -24.266   1.862   0.087  1.00 55.26           H  
ATOM   2854  NH2 ARG B  92     -27.282   2.467   0.718  1.00 55.26           N  
ATOM   2855 HH21 ARG B  92     -27.509   2.955  -0.137  1.00 55.26           H  
ATOM   2856 HH22 ARG B  92     -28.036   2.179   1.325  1.00 55.26           H  
ATOM   2857  CZ  ARG B  92     -26.078   2.002   0.903  1.00 55.26           C  
ATOM   2858  N   ARG B  93     -27.410  -4.178   4.160  1.00 46.99           N  
ATOM   2859  H   ARG B  93     -27.722  -3.556   4.893  1.00 46.99           H  
ATOM   2860  CA  ARG B  93     -28.328  -5.207   3.667  1.00 46.99           C  
ATOM   2861  HA  ARG B  93     -27.833  -6.178   3.659  1.00 46.99           H  
ATOM   2862  C   ARG B  93     -28.673  -4.859   2.218  1.00 46.99           C  
ATOM   2863  CB  ARG B  93     -29.589  -5.291   4.551  1.00 46.99           C  
ATOM   2864  HB2 ARG B  93     -30.076  -4.316   4.565  1.00 46.99           H  
ATOM   2865  HB3 ARG B  93     -30.278  -6.003   4.097  1.00 46.99           H  
ATOM   2866  O   ARG B  93     -29.588  -4.075   1.975  1.00 46.99           O  
ATOM   2867  CG  ARG B  93     -29.316  -5.733   5.999  1.00 46.99           C  
ATOM   2868  HG2 ARG B  93     -28.890  -6.736   6.002  1.00 46.99           H  
ATOM   2869  HG3 ARG B  93     -28.610  -5.045   6.465  1.00 46.99           H  
ATOM   2870  CD  ARG B  93     -30.629  -5.724   6.799  1.00 46.99           C  
ATOM   2871  HD2 ARG B  93     -31.094  -4.746   6.676  1.00 46.99           H  
ATOM   2872  HD3 ARG B  93     -31.297  -6.479   6.386  1.00 46.99           H  
ATOM   2873  NE  ARG B  93     -30.409  -5.996   8.235  1.00 46.99           N  
ATOM   2874  HE  ARG B  93     -29.632  -6.600   8.463  1.00 46.99           H  
ATOM   2875  NH1 ARG B  93     -32.226  -4.851   9.074  1.00 46.99           N  
ATOM   2876 HH11 ARG B  93     -32.527  -4.646   8.132  1.00 46.99           H  
ATOM   2877 HH12 ARG B  93     -32.806  -4.595   9.860  1.00 46.99           H  
ATOM   2878  NH2 ARG B  93     -30.856  -5.916  10.470  1.00 46.99           N  
ATOM   2879 HH21 ARG B  93     -30.072  -6.525  10.653  1.00 46.99           H  
ATOM   2880 HH22 ARG B  93     -31.455  -5.646  11.238  1.00 46.99           H  
ATOM   2881  CZ  ARG B  93     -31.161  -5.586   9.247  1.00 46.99           C  
ATOM   2882  N   THR B  94     -27.887  -5.367   1.275  1.00 40.92           N  
ATOM   2883  H   THR B  94     -27.073  -5.895   1.553  1.00 40.92           H  
ATOM   2884  CA  THR B  94     -28.290  -5.501  -0.120  1.00 40.92           C  
ATOM   2885  HA  THR B  94     -28.590  -4.535  -0.525  1.00 40.92           H  
ATOM   2886  C   THR B  94     -29.489  -6.434  -0.106  1.00 40.92           C  
ATOM   2887  CB  THR B  94     -27.153  -6.075  -0.981  1.00 40.92           C  
ATOM   2888  HB  THR B  94     -27.548  -6.404  -1.942  1.00 40.92           H  
ATOM   2889  O   THR B  94     -29.376  -7.563   0.371  1.00 40.92           O  
ATOM   2890  CG2 THR B  94     -26.067  -5.024  -1.219  1.00 40.92           C  
ATOM   2891 HG21 THR B  94     -25.635  -4.707  -0.270  1.00 40.92           H  
ATOM   2892 HG22 THR B  94     -26.491  -4.166  -1.741  1.00 40.92           H  
ATOM   2893 HG23 THR B  94     -25.282  -5.460  -1.838  1.00 40.92           H  
ATOM   2894  OG1 THR B  94     -26.538  -7.156  -0.321  1.00 40.92           O  
ATOM   2895  HG1 THR B  94     -27.185  -7.865  -0.286  1.00 40.92           H  
ATOM   2896  N   LYS B  95     -30.641  -5.893  -0.494  1.00 33.02           N  
ATOM   2897  H   LYS B  95     -30.606  -4.997  -0.960  1.00 33.02           H  
ATOM   2898  CA  LYS B  95     -31.879  -6.650  -0.655  1.00 33.02           C  
ATOM   2899  HA  LYS B  95     -31.965  -7.396   0.135  1.00 33.02           H  
ATOM   2900  C   LYS B  95     -31.820  -7.435  -1.963  1.00 33.02           C  
ATOM   2901  CB  LYS B  95     -33.072  -5.683  -0.613  1.00 33.02           C  
ATOM   2902  HB2 LYS B  95     -32.958  -5.000   0.229  1.00 33.02           H  
ATOM   2903  HB3 LYS B  95     -33.086  -5.106  -1.538  1.00 33.02           H  
ATOM   2904  O   LYS B  95     -31.198  -6.890  -2.901  1.00 33.02           O  
ATOM   2905  CG  LYS B  95     -34.393  -6.445  -0.455  1.00 33.02           C  
ATOM   2906  HG2 LYS B  95     -34.431  -6.890   0.540  1.00 33.02           H  
ATOM   2907  HG3 LYS B  95     -34.453  -7.243  -1.194  1.00 33.02           H  
ATOM   2908  CD  LYS B  95     -35.604  -5.533  -0.660  1.00 33.02           C  
ATOM   2909  HD2 LYS B  95     -35.593  -4.727   0.073  1.00 33.02           H  
ATOM   2910  HD3 LYS B  95     -35.559  -5.117  -1.667  1.00 33.02           H  
ATOM   2911  CE  LYS B  95     -36.866  -6.386  -0.502  1.00 33.02           C  
ATOM   2912  HE2 LYS B  95     -36.948  -6.704   0.538  1.00 33.02           H  
ATOM   2913  HE3 LYS B  95     -36.744  -7.283  -1.108  1.00 33.02           H  
ATOM   2914  NZ  LYS B  95     -38.087  -5.660  -0.927  1.00 33.02           N  
ATOM   2915  HZ1 LYS B  95     -38.899  -6.249  -0.813  1.00 33.02           H  
ATOM   2916  HZ2 LYS B  95     -38.214  -4.815  -0.388  1.00 33.02           H  
ATOM   2917  HZ3 LYS B  95     -38.017  -5.419  -1.906  1.00 33.02           H  
ATOM   2918  OXT LYS B  95     -32.447  -8.510  -1.983  1.00 33.02           O  
TER    2919      LYS B  95                                                       
END   
