# Supplementary material for: TRIM2 E3 ligase substrate discovery reveals zinc-mediated regulation of TMEM106B in the endolysosomal pathway
Source: EMBO Rep. 2026 Jan 3;27(3):729–47. doi: 10.1038/s44319-025-00667-3 (PMC12894719; doi:10.1038/s44319-025-00667-3)
Supplement: Supplementary file 9 — Source data Fig. 3 [file 44319_2025_667_MOESM9_ESM.zip › Source_Data_Figure3/3D/relaxed_model_3_multimer_v3_pred_2.pdb]

ATOM      1  N   MET A   1     -29.511 -66.381  24.717  1.00 25.51           N  
ATOM      2  H   MET A   1     -29.937 -65.605  25.204  1.00 25.51           H  
ATOM      3  H2  MET A   1     -28.761 -66.745  25.288  1.00 25.51           H  
ATOM      4  H3  MET A   1     -29.114 -66.059  23.846  1.00 25.51           H  
ATOM      5  CA  MET A   1     -30.514 -67.446  24.468  1.00 25.51           C  
ATOM      6  HA  MET A   1     -30.037 -68.253  23.912  1.00 25.51           H  
ATOM      7  C   MET A   1     -31.716 -66.971  23.625  1.00 25.51           C  
ATOM      8  CB  MET A   1     -31.051 -68.043  25.789  1.00 25.51           C  
ATOM      9  HB2 MET A   1     -31.773 -67.345  26.214  1.00 25.51           H  
ATOM     10  HB3 MET A   1     -31.577 -68.971  25.566  1.00 25.51           H  
ATOM     11  O   MET A   1     -32.739 -67.645  23.642  1.00 25.51           O  
ATOM     12  CG  MET A   1     -30.015 -68.335  26.879  1.00 25.51           C  
ATOM     13  HG2 MET A   1     -29.488 -67.414  27.128  1.00 25.51           H  
ATOM     14  HG3 MET A   1     -29.288 -69.062  26.516  1.00 25.51           H  
ATOM     15  SD  MET A   1     -30.769 -68.947  28.406  1.00 25.51           S  
ATOM     16  CE  MET A   1     -30.592 -70.737  28.181  1.00 25.51           C  
ATOM     17  HE1 MET A   1     -29.540 -70.994  28.064  1.00 25.51           H  
ATOM     18  HE2 MET A   1     -30.986 -71.252  29.057  1.00 25.51           H  
ATOM     19  HE3 MET A   1     -31.147 -71.059  27.299  1.00 25.51           H  
ATOM     20  N   GLY A   2     -31.664 -65.823  22.925  1.00 27.73           N  
ATOM     21  H   GLY A   2     -30.798 -65.319  22.795  1.00 27.73           H  
ATOM     22  CA  GLY A   2     -32.800 -65.360  22.102  1.00 27.73           C  
ATOM     23  HA2 GLY A   2     -32.572 -64.391  21.658  1.00 27.73           H  
ATOM     24  HA3 GLY A   2     -33.685 -65.254  22.730  1.00 27.73           H  
ATOM     25  C   GLY A   2     -33.105 -66.349  20.968  1.00 27.73           C  
ATOM     26  O   GLY A   2     -32.163 -66.916  20.423  1.00 27.73           O  
ATOM     27  N   LYS A   3     -34.391 -66.615  20.683  1.00 24.78           N  
ATOM     28  H   LYS A   3     -35.102 -66.058  21.136  1.00 24.78           H  
ATOM     29  CA  LYS A   3     -34.808 -67.894  20.067  1.00 24.78           C  
ATOM     30  HA  LYS A   3     -33.958 -68.573  20.140  1.00 24.78           H  
ATOM     31  C   LYS A   3     -35.118 -67.876  18.558  1.00 24.78           C  
ATOM     32  CB  LYS A   3     -35.961 -68.582  20.846  1.00 24.78           C  
ATOM     33  HB2 LYS A   3     -35.752 -69.651  20.862  1.00 24.78           H  
ATOM     34  HB3 LYS A   3     -36.888 -68.468  20.283  1.00 24.78           H  
ATOM     35  O   LYS A   3     -34.580 -68.701  17.839  1.00 24.78           O  
ATOM     36  CG  LYS A   3     -36.245 -68.119  22.288  1.00 24.78           C  
ATOM     37  HG2 LYS A   3     -36.459 -67.050  22.292  1.00 24.78           H  
ATOM     38  HG3 LYS A   3     -35.372 -68.314  22.911  1.00 24.78           H  
ATOM     39  CD  LYS A   3     -37.465 -68.859  22.863  1.00 24.78           C  
ATOM     40  HD2 LYS A   3     -37.247 -69.927  22.890  1.00 24.78           H  
ATOM     41  HD3 LYS A   3     -38.323 -68.692  22.212  1.00 24.78           H  
ATOM     42  CE  LYS A   3     -37.792 -68.361  24.277  1.00 24.78           C  
ATOM     43  HE2 LYS A   3     -38.029 -67.298  24.226  1.00 24.78           H  
ATOM     44  HE3 LYS A   3     -36.902 -68.474  24.896  1.00 24.78           H  
ATOM     45  NZ  LYS A   3     -38.926 -69.110  24.879  1.00 24.78           N  
ATOM     46  HZ1 LYS A   3     -39.761 -69.006  24.320  1.00 24.78           H  
ATOM     47  HZ2 LYS A   3     -38.710 -70.094  24.941  1.00 24.78           H  
ATOM     48  HZ3 LYS A   3     -39.127 -68.773  25.810  1.00 24.78           H  
ATOM     49  N   SER A   4     -36.096 -67.072  18.125  1.00 22.64           N  
ATOM     50  H   SER A   4     -36.368 -66.341  18.766  1.00 22.64           H  
ATOM     51  CA  SER A   4     -37.243 -67.682  17.415  1.00 22.64           C  
ATOM     52  HA  SER A   4     -37.280 -68.724  17.730  1.00 22.64           H  
ATOM     53  C   SER A   4     -37.243 -67.762  15.871  1.00 22.64           C  
ATOM     54  CB  SER A   4     -38.563 -67.067  17.907  1.00 22.64           C  
ATOM     55  HB2 SER A   4     -39.383 -67.714  17.595  1.00 22.64           H  
ATOM     56  HB3 SER A   4     -38.694 -66.082  17.459  1.00 22.64           H  
ATOM     57  O   SER A   4     -37.071 -68.841  15.320  1.00 22.64           O  
ATOM     58  OG  SER A   4     -38.618 -66.906  19.314  1.00 22.64           O  
ATOM     59  HG  SER A   4     -39.483 -66.544  19.522  1.00 22.64           H  
ATOM     60  N   LEU A   5     -37.650 -66.686  15.184  1.00 20.85           N  
ATOM     61  H   LEU A   5     -37.632 -65.791  15.652  1.00 20.85           H  
ATOM     62  CA  LEU A   5     -38.247 -66.718  13.831  1.00 20.85           C  
ATOM     63  HA  LEU A   5     -38.799 -67.650  13.706  1.00 20.85           H  
ATOM     64  C   LEU A   5     -37.190 -66.656  12.702  1.00 20.85           C  
ATOM     65  CB  LEU A   5     -39.221 -65.515  13.712  1.00 20.85           C  
ATOM     66  HB2 LEU A   5     -38.847 -64.679  14.304  1.00 20.85           H  
ATOM     67  HB3 LEU A   5     -39.188 -65.159  12.683  1.00 20.85           H  
ATOM     68  O   LEU A   5     -36.103 -66.142  12.923  1.00 20.85           O  
ATOM     69  CG  LEU A   5     -40.703 -65.769  14.070  1.00 20.85           C  
ATOM     70  HG  LEU A   5     -41.033 -66.732  13.679  1.00 20.85           H  
ATOM     71  CD1 LEU A   5     -40.954 -65.784  15.573  1.00 20.85           C  
ATOM     72 HD11 LEU A   5     -40.468 -66.663  15.995  1.00 20.85           H  
ATOM     73 HD12 LEU A   5     -40.575 -64.870  16.031  1.00 20.85           H  
ATOM     74 HD13 LEU A   5     -42.024 -65.866  15.764  1.00 20.85           H  
ATOM     75  CD2 LEU A   5     -41.577 -64.680  13.449  1.00 20.85           C  
ATOM     76 HD21 LEU A   5     -42.621 -64.842  13.716  1.00 20.85           H  
ATOM     77 HD22 LEU A   5     -41.503 -64.710  12.361  1.00 20.85           H  
ATOM     78 HD23 LEU A   5     -41.267 -63.697  13.804  1.00 20.85           H  
ATOM     79  N   SER A   6     -37.467 -67.013  11.439  1.00 24.18           N  
ATOM     80  H   SER A   6     -36.696 -66.809  10.819  1.00 24.18           H  
ATOM     81  CA  SER A   6     -38.483 -67.938  10.882  1.00 24.18           C  
ATOM     82  HA  SER A   6     -38.441 -68.885  11.420  1.00 24.18           H  
ATOM     83  C   SER A   6     -38.203 -68.239   9.402  1.00 24.18           C  
ATOM     84  CB  SER A   6     -39.925 -67.403  10.933  1.00 24.18           C  
ATOM     85  HB2 SER A   6     -40.297 -67.483  11.955  1.00 24.18           H  
ATOM     86  HB3 SER A   6     -40.562 -68.037  10.316  1.00 24.18           H  
ATOM     87  O   SER A   6     -37.972 -69.379   9.020  1.00 24.18           O  
ATOM     88  OG  SER A   6     -40.033 -66.063  10.475  1.00 24.18           O  
ATOM     89  HG  SER A   6     -39.565 -65.478  11.075  1.00 24.18           H  
ATOM     90  N   HIS A   7     -38.277 -67.203   8.567  1.00 23.75           N  
ATOM     91  H   HIS A   7     -38.471 -66.306   8.988  1.00 23.75           H  
ATOM     92  CA  HIS A   7     -38.678 -67.325   7.172  1.00 23.75           C  
ATOM     93  HA  HIS A   7     -38.994 -68.350   6.977  1.00 23.75           H  
ATOM     94  C   HIS A   7     -37.504 -67.029   6.237  1.00 23.75           C  
ATOM     95  CB  HIS A   7     -39.906 -66.422   6.964  1.00 23.75           C  
ATOM     96  HB2 HIS A   7     -39.603 -65.376   7.006  1.00 23.75           H  
ATOM     97  HB3 HIS A   7     -40.608 -66.589   7.782  1.00 23.75           H  
ATOM     98  O   HIS A   7     -37.450 -65.981   5.596  1.00 23.75           O  
ATOM     99  CG  HIS A   7     -40.658 -66.668   5.683  1.00 23.75           C  
ATOM    100  CD2 HIS A   7     -41.683 -67.557   5.501  1.00 23.75           C  
ATOM    101  HD2 HIS A   7     -42.077 -68.235   6.243  1.00 23.75           H  
ATOM    102  ND1 HIS A   7     -40.506 -65.976   4.504  1.00 23.75           N  
ATOM    103  HD1 HIS A   7     -39.812 -65.265   4.324  1.00 23.75           H  
ATOM    104  CE1 HIS A   7     -41.425 -66.432   3.635  1.00 23.75           C  
ATOM    105  HE1 HIS A   7     -41.555 -66.078   2.623  1.00 23.75           H  
ATOM    106  NE2 HIS A   7     -42.155 -67.407   4.196  1.00 23.75           N  
ATOM    107  N   LEU A   8     -36.571 -67.981   6.161  1.00 22.32           N  
ATOM    108  H   LEU A   8     -36.673 -68.784   6.764  1.00 22.32           H  
ATOM    109  CA  LEU A   8     -35.538 -68.048   5.122  1.00 22.32           C  
ATOM    110  HA  LEU A   8     -35.506 -67.098   4.589  1.00 22.32           H  
ATOM    111  C   LEU A   8     -35.941 -69.112   4.072  1.00 22.32           C  
ATOM    112  CB  LEU A   8     -34.146 -68.269   5.783  1.00 22.32           C  
ATOM    113  HB2 LEU A   8     -34.255 -68.424   6.856  1.00 22.32           H  
ATOM    114  HB3 LEU A   8     -33.681 -69.173   5.389  1.00 22.32           H  
ATOM    115  O   LEU A   8     -35.320 -70.175   4.011  1.00 22.32           O  
ATOM    116  CG  LEU A   8     -33.164 -67.110   5.539  1.00 22.32           C  
ATOM    117  HG  LEU A   8     -33.192 -66.829   4.486  1.00 22.32           H  
ATOM    118  CD1 LEU A   8     -33.519 -65.892   6.394  1.00 22.32           C  
ATOM    119 HD11 LEU A   8     -34.524 -65.549   6.150  1.00 22.32           H  
ATOM    120 HD12 LEU A   8     -33.473 -66.150   7.453  1.00 22.32           H  
ATOM    121 HD13 LEU A   8     -32.817 -65.084   6.188  1.00 22.32           H  
ATOM    122  CD2 LEU A   8     -31.736 -67.537   5.883  1.00 22.32           C  
ATOM    123 HD21 LEU A   8     -31.442 -68.375   5.251  1.00 22.32           H  
ATOM    124 HD22 LEU A   8     -31.673 -67.835   6.930  1.00 22.32           H  
ATOM    125 HD23 LEU A   8     -31.051 -66.709   5.699  1.00 22.32           H  
ATOM    126  N   PRO A   9     -37.021 -68.912   3.283  1.00 23.59           N  
ATOM    127  CA  PRO A   9     -37.394 -69.872   2.255  1.00 23.59           C  
ATOM    128  HA  PRO A   9     -37.530 -70.860   2.694  1.00 23.59           H  
ATOM    129  C   PRO A   9     -36.281 -69.920   1.209  1.00 23.59           C  
ATOM    130  CB  PRO A   9     -38.727 -69.389   1.678  1.00 23.59           C  
ATOM    131  HB2 PRO A   9     -39.549 -69.777   2.280  1.00 23.59           H  
ATOM    132  HB3 PRO A   9     -38.852 -69.670   0.632  1.00 23.59           H  
ATOM    133  O   PRO A   9     -35.963 -68.921   0.564  1.00 23.59           O  
ATOM    134  CG  PRO A   9     -38.638 -67.876   1.854  1.00 23.59           C  
ATOM    135  HG2 PRO A   9     -38.055 -67.436   1.045  1.00 23.59           H  
ATOM    136  HG3 PRO A   9     -39.626 -67.418   1.895  1.00 23.59           H  
ATOM    137  CD  PRO A   9     -37.880 -67.742   3.175  1.00 23.59           C  
ATOM    138  HD2 PRO A   9     -38.602 -67.762   3.991  1.00 23.59           H  
ATOM    139  HD3 PRO A   9     -37.304 -66.816   3.181  1.00 23.59           H  
ATOM    140  N   LEU A  10     -35.691 -71.101   1.052  1.00 23.62           N  
ATOM    141  H   LEU A  10     -35.976 -71.846   1.672  1.00 23.62           H  
ATOM    142  CA  LEU A  10     -34.563 -71.374   0.165  1.00 23.62           C  
ATOM    143  HA  LEU A  10     -33.868 -70.537   0.231  1.00 23.62           H  
ATOM    144  C   LEU A  10     -35.036 -71.477  -1.299  1.00 23.62           C  
ATOM    145  CB  LEU A  10     -33.876 -72.649   0.698  1.00 23.62           C  
ATOM    146  HB2 LEU A  10     -34.470 -73.513   0.401  1.00 23.62           H  
ATOM    147  HB3 LEU A  10     -33.861 -72.629   1.788  1.00 23.62           H  
ATOM    148  O   LEU A  10     -34.876 -72.516  -1.939  1.00 23.62           O  
ATOM    149  CG  LEU A  10     -32.430 -72.826   0.207  1.00 23.62           C  
ATOM    150  HG  LEU A  10     -32.358 -72.569  -0.850  1.00 23.62           H  
ATOM    151  CD1 LEU A  10     -31.471 -71.943   1.010  1.00 23.62           C  
ATOM    152 HD11 LEU A  10     -30.452 -72.097   0.655  1.00 23.62           H  
ATOM    153 HD12 LEU A  10     -31.522 -72.192   2.070  1.00 23.62           H  
ATOM    154 HD13 LEU A  10     -31.726 -70.892   0.873  1.00 23.62           H  
ATOM    155  CD2 LEU A  10     -31.998 -74.281   0.384  1.00 23.62           C  
ATOM    156 HD21 LEU A  10     -32.062 -74.570   1.433  1.00 23.62           H  
ATOM    157 HD22 LEU A  10     -30.972 -74.403   0.035  1.00 23.62           H  
ATOM    158 HD23 LEU A  10     -32.643 -74.927  -0.212  1.00 23.62           H  
ATOM    159  N   HIS A  11     -35.738 -70.450  -1.787  1.00 20.84           N  
ATOM    160  H   HIS A  11     -35.803 -69.616  -1.219  1.00 20.84           H  
ATOM    161  CA  HIS A  11     -36.556 -70.534  -2.995  1.00 20.84           C  
ATOM    162  HA  HIS A  11     -37.223 -71.386  -2.866  1.00 20.84           H  
ATOM    163  C   HIS A  11     -35.686 -70.801  -4.229  1.00 20.84           C  
ATOM    164  CB  HIS A  11     -37.432 -69.284  -3.141  1.00 20.84           C  
ATOM    165  HB2 HIS A  11     -36.858 -68.472  -3.587  1.00 20.84           H  
ATOM    166  HB3 HIS A  11     -37.770 -68.961  -2.156  1.00 20.84           H  
ATOM    167  O   HIS A  11     -34.808 -70.011  -4.557  1.00 20.84           O  
ATOM    168  CG  HIS A  11     -38.647 -69.580  -3.977  1.00 20.84           C  
ATOM    169  CD2 HIS A  11     -39.858 -70.014  -3.509  1.00 20.84           C  
ATOM    170  HD2 HIS A  11     -40.124 -70.159  -2.472  1.00 20.84           H  
ATOM    171  ND1 HIS A  11     -38.717 -69.584  -5.352  1.00 20.84           N  
ATOM    172  HD1 HIS A  11     -37.987 -69.290  -5.985  1.00 20.84           H  
ATOM    173  CE1 HIS A  11     -39.946 -70.000  -5.701  1.00 20.84           C  
ATOM    174  HE1 HIS A  11     -40.307 -70.091  -6.715  1.00 20.84           H  
ATOM    175  NE2 HIS A  11     -40.674 -70.283  -4.609  1.00 20.84           N  
ATOM    176  N   SER A  12     -35.887 -71.965  -4.850  1.00 22.48           N  
ATOM    177  H   SER A  12     -36.658 -72.530  -4.522  1.00 22.48           H  
ATOM    178  CA  SER A  12     -34.733 -72.729  -5.333  1.00 22.48           C  
ATOM    179  HA  SER A  12     -33.864 -72.408  -4.757  1.00 22.48           H  
ATOM    180  C   SER A  12     -34.344 -72.511  -6.800  1.00 22.48           C  
ATOM    181  CB  SER A  12     -34.915 -74.222  -5.019  1.00 22.48           C  
ATOM    182  HB2 SER A  12     -35.611 -74.663  -5.732  1.00 22.48           H  
ATOM    183  HB3 SER A  12     -33.953 -74.729  -5.105  1.00 22.48           H  
ATOM    184  O   SER A  12     -33.283 -71.966  -7.068  1.00 22.48           O  
ATOM    185  OG  SER A  12     -35.455 -74.435  -3.728  1.00 22.48           O  
ATOM    186  HG  SER A  12     -35.060 -73.817  -3.108  1.00 22.48           H  
ATOM    187  N   SER A  13     -35.112 -73.068  -7.744  1.00 24.09           N  
ATOM    188  H   SER A  13     -36.001 -73.438  -7.438  1.00 24.09           H  
ATOM    189  CA  SER A  13     -34.442 -73.846  -8.802  1.00 24.09           C  
ATOM    190  HA  SER A  13     -33.465 -74.143  -8.423  1.00 24.09           H  
ATOM    191  C   SER A  13     -34.146 -73.169 -10.141  1.00 24.09           C  
ATOM    192  CB  SER A  13     -35.204 -75.147  -9.078  1.00 24.09           C  
ATOM    193  HB2 SER A  13     -34.647 -75.751  -9.795  1.00 24.09           H  
ATOM    194  HB3 SER A  13     -36.180 -74.911  -9.501  1.00 24.09           H  
ATOM    195  O   SER A  13     -32.993 -73.163 -10.550  1.00 24.09           O  
ATOM    196  OG  SER A  13     -35.402 -75.890  -7.894  1.00 24.09           O  
ATOM    197  HG  SER A  13     -34.580 -76.337  -7.680  1.00 24.09           H  
ATOM    198  N   LYS A  14     -35.184 -72.865 -10.933  1.00 26.70           N  
ATOM    199  H   LYS A  14     -36.089 -72.715 -10.510  1.00 26.70           H  
ATOM    200  CA  LYS A  14     -35.133 -73.244 -12.360  1.00 26.70           C  
ATOM    201  HA  LYS A  14     -34.597 -74.192 -12.397  1.00 26.70           H  
ATOM    202  C   LYS A  14     -34.262 -72.356 -13.258  1.00 26.70           C  
ATOM    203  CB  LYS A  14     -36.532 -73.502 -12.939  1.00 26.70           C  
ATOM    204  HB2 LYS A  14     -36.452 -73.517 -14.026  1.00 26.70           H  
ATOM    205  HB3 LYS A  14     -37.211 -72.695 -12.666  1.00 26.70           H  
ATOM    206  O   LYS A  14     -34.059 -71.178 -13.000  1.00 26.70           O  
ATOM    207  CG  LYS A  14     -37.085 -74.859 -12.467  1.00 26.70           C  
ATOM    208  HG2 LYS A  14     -36.288 -75.603 -12.489  1.00 26.70           H  
ATOM    209  HG3 LYS A  14     -37.463 -74.772 -11.448  1.00 26.70           H  
ATOM    210  CD  LYS A  14     -38.202 -75.329 -13.401  1.00 26.70           C  
ATOM    211  HD2 LYS A  14     -37.830 -75.293 -14.425  1.00 26.70           H  
ATOM    212  HD3 LYS A  14     -39.056 -74.657 -13.318  1.00 26.70           H  
ATOM    213  CE  LYS A  14     -38.620 -76.766 -13.076  1.00 26.70           C  
ATOM    214  HE2 LYS A  14     -39.159 -76.779 -12.129  1.00 26.70           H  
ATOM    215  HE3 LYS A  14     -37.717 -77.366 -12.967  1.00 26.70           H  
ATOM    216  NZ  LYS A  14     -39.450 -77.311 -14.176  1.00 26.70           N  
ATOM    217  HZ1 LYS A  14     -38.929 -77.260 -15.040  1.00 26.70           H  
ATOM    218  HZ2 LYS A  14     -40.286 -76.758 -14.302  1.00 26.70           H  
ATOM    219  HZ3 LYS A  14     -39.697 -78.276 -14.010  1.00 26.70           H  
ATOM    220  N   GLU A  15     -33.777 -73.002 -14.316  1.00 25.70           N  
ATOM    221  H   GLU A  15     -34.166 -73.916 -14.502  1.00 25.70           H  
ATOM    222  CA  GLU A  15     -32.476 -72.785 -14.967  1.00 25.70           C  
ATOM    223  HA  GLU A  15     -31.865 -72.099 -14.380  1.00 25.70           H  
ATOM    224  C   GLU A  15     -32.579 -72.217 -16.398  1.00 25.70           C  
ATOM    225  CB  GLU A  15     -31.822 -74.187 -14.963  1.00 25.70           C  
ATOM    226  HB2 GLU A  15     -32.449 -74.857 -15.552  1.00 25.70           H  
ATOM    227  HB3 GLU A  15     -31.841 -74.551 -13.936  1.00 25.70           H  
ATOM    228  O   GLU A  15     -31.560 -71.946 -17.021  1.00 25.70           O  
ATOM    229  CG  GLU A  15     -30.379 -74.327 -15.464  1.00 25.70           C  
ATOM    230  HG2 GLU A  15     -29.743 -73.622 -14.928  1.00 25.70           H  
ATOM    231  HG3 GLU A  15     -30.328 -74.103 -16.529  1.00 25.70           H  
ATOM    232  CD  GLU A  15     -29.893 -75.765 -15.226  1.00 25.70           C  
ATOM    233  OE1 GLU A  15     -30.104 -76.618 -16.119  1.00 25.70           O  
ATOM    234  OE2 GLU A  15     -29.360 -76.024 -14.122  1.00 25.70           O  
ATOM    235  N   ASP A  16     -33.801 -72.102 -16.930  1.00 26.72           N  
ATOM    236  H   ASP A  16     -34.583 -72.276 -16.315  1.00 26.72           H  
ATOM    237  CA  ASP A  16     -34.092 -72.122 -18.370  1.00 26.72           C  
ATOM    238  HA  ASP A  16     -33.654 -73.044 -18.754  1.00 26.72           H  
ATOM    239  C   ASP A  16     -33.462 -71.005 -19.246  1.00 26.72           C  
ATOM    240  CB  ASP A  16     -35.616 -72.258 -18.560  1.00 26.72           C  
ATOM    241  HB2 ASP A  16     -36.135 -71.570 -17.893  1.00 26.72           H  
ATOM    242  HB3 ASP A  16     -35.884 -71.987 -19.581  1.00 26.72           H  
ATOM    243  O   ASP A  16     -32.921 -70.007 -18.779  1.00 26.72           O  
ATOM    244  CG  ASP A  16     -36.088 -73.698 -18.317  1.00 26.72           C  
ATOM    245  OD1 ASP A  16     -35.886 -74.520 -19.237  1.00 26.72           O  
ATOM    246  OD2 ASP A  16     -36.660 -73.971 -17.230  1.00 26.72           O  
ATOM    247  N   ALA A  17     -33.519 -71.243 -20.562  1.00 25.10           N  
ATOM    248  H   ALA A  17     -34.196 -71.945 -20.823  1.00 25.10           H  
ATOM    249  CA  ALA A  17     -32.358 -71.196 -21.457  1.00 25.10           C  
ATOM    250  HA  ALA A  17     -31.477 -71.398 -20.847  1.00 25.10           H  
ATOM    251  C   ALA A  17     -32.040 -69.869 -22.214  1.00 25.10           C  
ATOM    252  CB  ALA A  17     -32.543 -72.404 -22.398  1.00 25.10           C  
ATOM    253  HB1 ALA A  17     -33.352 -72.208 -23.103  1.00 25.10           H  
ATOM    254  HB2 ALA A  17     -32.783 -73.294 -21.817  1.00 25.10           H  
ATOM    255  HB3 ALA A  17     -31.622 -72.612 -22.943  1.00 25.10           H  
ATOM    256  O   ALA A  17     -32.444 -68.772 -21.846  1.00 25.10           O  
ATOM    257  N   TYR A  18     -31.238 -70.004 -23.281  1.00 24.47           N  
ATOM    258  H   TYR A  18     -31.080 -70.962 -23.560  1.00 24.47           H  
ATOM    259  CA  TYR A  18     -30.151 -69.096 -23.688  1.00 24.47           C  
ATOM    260  HA  TYR A  18     -29.668 -68.710 -22.790  1.00 24.47           H  
ATOM    261  C   TYR A  18     -30.443 -67.883 -24.594  1.00 24.47           C  
ATOM    262  CB  TYR A  18     -29.135 -69.955 -24.473  1.00 24.47           C  
ATOM    263  HB2 TYR A  18     -29.603 -70.289 -25.398  1.00 24.47           H  
ATOM    264  HB3 TYR A  18     -28.286 -69.334 -24.759  1.00 24.47           H  
ATOM    265  O   TYR A  18     -29.496 -67.144 -24.860  1.00 24.47           O  
ATOM    266  CG  TYR A  18     -28.572 -71.160 -23.752  1.00 24.47           C  
ATOM    267  CD1 TYR A  18     -27.501 -70.987 -22.858  1.00 24.47           C  
ATOM    268  HD1 TYR A  18     -27.110 -69.997 -22.673  1.00 24.47           H  
ATOM    269  CD2 TYR A  18     -29.086 -72.447 -24.002  1.00 24.47           C  
ATOM    270  HD2 TYR A  18     -29.888 -72.585 -24.713  1.00 24.47           H  
ATOM    271  CE1 TYR A  18     -26.948 -72.098 -22.195  1.00 24.47           C  
ATOM    272  HE1 TYR A  18     -26.135 -71.962 -21.497  1.00 24.47           H  
ATOM    273  CE2 TYR A  18     -28.542 -73.560 -23.334  1.00 24.47           C  
ATOM    274  HE2 TYR A  18     -28.931 -74.554 -23.504  1.00 24.47           H  
ATOM    275  OH  TYR A  18     -26.952 -74.465 -21.792  1.00 24.47           O  
ATOM    276  HH  TYR A  18     -26.323 -74.209 -21.113  1.00 24.47           H  
ATOM    277  CZ  TYR A  18     -27.474 -73.387 -22.430  1.00 24.47           C  
ATOM    278  N   ASP A  19     -31.628 -67.752 -25.201  1.00 27.89           N  
ATOM    279  H   ASP A  19     -32.406 -68.307 -24.876  1.00 27.89           H  
ATOM    280  CA  ASP A  19     -31.723 -67.113 -26.533  1.00 27.89           C  
ATOM    281  HA  ASP A  19     -31.078 -67.703 -27.184  1.00 27.89           H  
ATOM    282  C   ASP A  19     -31.191 -65.661 -26.597  1.00 27.89           C  
ATOM    283  CB  ASP A  19     -33.134 -67.229 -27.118  1.00 27.89           C  
ATOM    284  HB2 ASP A  19     -33.553 -68.204 -26.872  1.00 27.89           H  
ATOM    285  HB3 ASP A  19     -33.781 -66.456 -26.704  1.00 27.89           H  
ATOM    286  O   ASP A  19     -31.543 -64.820 -25.770  1.00 27.89           O  
ATOM    287  CG  ASP A  19     -33.035 -67.102 -28.639  1.00 27.89           C  
ATOM    288  OD1 ASP A  19     -32.621 -68.108 -29.257  1.00 27.89           O  
ATOM    289  OD2 ASP A  19     -33.268 -65.992 -29.166  1.00 27.89           O  
ATOM    290  N   GLY A  20     -30.269 -65.388 -27.533  1.00 22.42           N  
ATOM    291  H   GLY A  20     -30.112 -66.094 -28.238  1.00 22.42           H  
ATOM    292  CA  GLY A  20     -29.153 -64.487 -27.197  1.00 22.42           C  
ATOM    293  HA2 GLY A  20     -28.277 -65.109 -27.015  1.00 22.42           H  
ATOM    294  HA3 GLY A  20     -29.365 -63.979 -26.256  1.00 22.42           H  
ATOM    295  C   GLY A  20     -28.730 -63.394 -28.184  1.00 22.42           C  
ATOM    296  O   GLY A  20     -27.745 -62.721 -27.900  1.00 22.42           O  
ATOM    297  N   VAL A  21     -29.370 -63.218 -29.348  1.00 25.15           N  
ATOM    298  H   VAL A  21     -30.212 -63.752 -29.507  1.00 25.15           H  
ATOM    299  CA  VAL A  21     -28.699 -62.554 -30.495  1.00 25.15           C  
ATOM    300  HA  VAL A  21     -27.656 -62.866 -30.435  1.00 25.15           H  
ATOM    301  C   VAL A  21     -28.579 -61.018 -30.505  1.00 25.15           C  
ATOM    302  CB  VAL A  21     -29.189 -63.066 -31.867  1.00 25.15           C  
ATOM    303  HB  VAL A  21     -28.889 -62.350 -32.631  1.00 25.15           H  
ATOM    304  O   VAL A  21     -27.468 -60.493 -30.450  1.00 25.15           O  
ATOM    305  CG1 VAL A  21     -28.515 -64.396 -32.218  1.00 25.15           C  
ATOM    306 HG11 VAL A  21     -27.433 -64.271 -32.237  1.00 25.15           H  
ATOM    307 HG12 VAL A  21     -28.775 -65.153 -31.478  1.00 25.15           H  
ATOM    308 HG13 VAL A  21     -28.848 -64.731 -33.200  1.00 25.15           H  
ATOM    309  CG2 VAL A  21     -30.711 -63.248 -31.960  1.00 25.15           C  
ATOM    310 HG21 VAL A  21     -30.993 -63.456 -32.992  1.00 25.15           H  
ATOM    311 HG22 VAL A  21     -31.036 -64.085 -31.342  1.00 25.15           H  
ATOM    312 HG23 VAL A  21     -31.233 -62.351 -31.628  1.00 25.15           H  
ATOM    313  N   THR A  22     -29.648 -60.281 -30.820  1.00 26.03           N  
ATOM    314  H   THR A  22     -30.564 -60.706 -30.779  1.00 26.03           H  
ATOM    315  CA  THR A  22     -29.493 -59.080 -31.676  1.00 26.03           C  
ATOM    316  HA  THR A  22     -28.749 -59.336 -32.430  1.00 26.03           H  
ATOM    317  C   THR A  22     -28.957 -57.831 -30.968  1.00 26.03           C  
ATOM    318  CB  THR A  22     -30.775 -58.743 -32.444  1.00 26.03           C  
ATOM    319  HB  THR A  22     -30.716 -57.718 -32.812  1.00 26.03           H  
ATOM    320  O   THR A  22     -29.511 -57.375 -29.974  1.00 26.03           O  
ATOM    321  CG2 THR A  22     -30.969 -59.672 -33.643  1.00 26.03           C  
ATOM    322 HG21 THR A  22     -31.887 -59.398 -34.163  1.00 26.03           H  
ATOM    323 HG22 THR A  22     -30.130 -59.572 -34.332  1.00 26.03           H  
ATOM    324 HG23 THR A  22     -31.048 -60.708 -33.312  1.00 26.03           H  
ATOM    325  OG1 THR A  22     -31.898 -58.871 -31.610  1.00 26.03           O  
ATOM    326  HG1 THR A  22     -31.715 -58.390 -30.799  1.00 26.03           H  
ATOM    327  N   SER A  23     -27.908 -57.237 -31.554  1.00 25.00           N  
ATOM    328  H   SER A  23     -27.560 -57.675 -32.395  1.00 25.00           H  
ATOM    329  CA  SER A  23     -26.975 -56.321 -30.876  1.00 25.00           C  
ATOM    330  HA  SER A  23     -26.968 -56.550 -29.810  1.00 25.00           H  
ATOM    331  C   SER A  23     -27.228 -54.812 -31.017  1.00 25.00           C  
ATOM    332  CB  SER A  23     -25.574 -56.622 -31.443  1.00 25.00           C  
ATOM    333  HB2 SER A  23     -25.627 -56.631 -32.532  1.00 25.00           H  
ATOM    334  HB3 SER A  23     -25.258 -57.610 -31.109  1.00 25.00           H  
ATOM    335  O   SER A  23     -26.700 -54.051 -30.211  1.00 25.00           O  
ATOM    336  OG  SER A  23     -24.597 -55.669 -31.069  1.00 25.00           O  
ATOM    337  HG  SER A  23     -25.021 -54.985 -30.544  1.00 25.00           H  
ATOM    338  N   GLU A  24     -27.836 -54.348 -32.111  1.00 22.57           N  
ATOM    339  H   GLU A  24     -28.342 -55.018 -32.672  1.00 22.57           H  
ATOM    340  CA  GLU A  24     -27.161 -53.270 -32.858  1.00 22.57           C  
ATOM    341  HA  GLU A  24     -26.102 -53.525 -32.903  1.00 22.57           H  
ATOM    342  C   GLU A  24     -27.206 -51.850 -32.267  1.00 22.57           C  
ATOM    343  CB  GLU A  24     -27.666 -53.263 -34.310  1.00 22.57           C  
ATOM    344  HB2 GLU A  24     -28.699 -52.917 -34.337  1.00 22.57           H  
ATOM    345  HB3 GLU A  24     -27.631 -54.283 -34.692  1.00 22.57           H  
ATOM    346  O   GLU A  24     -26.170 -51.191 -32.213  1.00 22.57           O  
ATOM    347  CG  GLU A  24     -26.794 -52.363 -35.203  1.00 22.57           C  
ATOM    348  HG2 GLU A  24     -26.823 -51.341 -34.826  1.00 22.57           H  
ATOM    349  HG3 GLU A  24     -25.762 -52.711 -35.153  1.00 22.57           H  
ATOM    350  CD  GLU A  24     -27.255 -52.367 -36.664  1.00 22.57           C  
ATOM    351  OE1 GLU A  24     -27.381 -51.258 -37.227  1.00 22.57           O  
ATOM    352  OE2 GLU A  24     -27.457 -53.478 -37.202  1.00 22.57           O  
ATOM    353  N   ASN A  25     -28.388 -51.309 -31.960  1.00 27.02           N  
ATOM    354  H   ASN A  25     -29.183 -51.931 -31.918  1.00 27.02           H  
ATOM    355  CA  ASN A  25     -28.643 -49.894 -32.269  1.00 27.02           C  
ATOM    356  HA  ASN A  25     -28.162 -49.730 -33.233  1.00 27.02           H  
ATOM    357  C   ASN A  25     -27.975 -48.886 -31.294  1.00 27.02           C  
ATOM    358  CB  ASN A  25     -30.164 -49.696 -32.479  1.00 27.02           C  
ATOM    359  HB2 ASN A  25     -30.640 -50.658 -32.670  1.00 27.02           H  
ATOM    360  HB3 ASN A  25     -30.615 -49.276 -31.580  1.00 27.02           H  
ATOM    361  O   ASN A  25     -28.558 -48.474 -30.295  1.00 27.02           O  
ATOM    362  CG  ASN A  25     -30.499 -48.814 -33.673  1.00 27.02           C  
ATOM    363  ND2 ASN A  25     -31.746 -48.441 -33.835  1.00 27.02           N  
ATOM    364 HD21 ASN A  25     -32.462 -48.750 -33.193  1.00 27.02           H  
ATOM    365 HD22 ASN A  25     -31.935 -47.910 -34.673  1.00 27.02           H  
ATOM    366  OD1 ASN A  25     -29.671 -48.452 -34.486  1.00 27.02           O  
ATOM    367  N   MET A  26     -26.736 -48.479 -31.605  1.00 23.90           N  
ATOM    368  H   MET A  26     -26.319 -48.980 -32.376  1.00 23.90           H  
ATOM    369  CA  MET A  26     -25.805 -47.828 -30.665  1.00 23.90           C  
ATOM    370  HA  MET A  26     -25.794 -48.402 -29.738  1.00 23.90           H  
ATOM    371  C   MET A  26     -26.097 -46.359 -30.290  1.00 23.90           C  
ATOM    372  CB  MET A  26     -24.380 -47.831 -31.261  1.00 23.90           C  
ATOM    373  HB2 MET A  26     -23.718 -47.322 -30.560  1.00 23.90           H  
ATOM    374  HB3 MET A  26     -24.395 -47.255 -32.187  1.00 23.90           H  
ATOM    375  O   MET A  26     -25.946 -45.967 -29.138  1.00 23.90           O  
ATOM    376  CG  MET A  26     -23.729 -49.166 -31.609  1.00 23.90           C  
ATOM    377  HG2 MET A  26     -23.683 -49.793 -30.718  1.00 23.90           H  
ATOM    378  HG3 MET A  26     -24.329 -49.668 -32.368  1.00 23.90           H  
ATOM    379  SD  MET A  26     -22.056 -48.935 -32.285  1.00 23.90           S  
ATOM    380  CE  MET A  26     -21.641 -50.674 -32.584  1.00 23.90           C  
ATOM    381  HE1 MET A  26     -20.640 -50.747 -33.010  1.00 23.90           H  
ATOM    382  HE2 MET A  26     -22.361 -51.108 -33.277  1.00 23.90           H  
ATOM    383  HE3 MET A  26     -21.675 -51.225 -31.644  1.00 23.90           H  
ATOM    384  N   ARG A  27     -26.227 -45.477 -31.294  1.00 25.28           N  
ATOM    385  H   ARG A  27     -26.560 -45.873 -32.161  1.00 25.28           H  
ATOM    386  CA  ARG A  27     -25.174 -44.435 -31.421  1.00 25.28           C  
ATOM    387  HA  ARG A  27     -24.391 -44.676 -30.701  1.00 25.28           H  
ATOM    388  C   ARG A  27     -25.521 -42.985 -31.088  1.00 25.28           C  
ATOM    389  CB  ARG A  27     -24.563 -44.500 -32.836  1.00 25.28           C  
ATOM    390  HB2 ARG A  27     -24.863 -43.622 -33.407  1.00 25.28           H  
ATOM    391  HB3 ARG A  27     -24.941 -45.371 -33.370  1.00 25.28           H  
ATOM    392  O   ARG A  27     -24.604 -42.167 -31.091  1.00 25.28           O  
ATOM    393  CG  ARG A  27     -23.030 -44.584 -32.798  1.00 25.28           C  
ATOM    394  HG2 ARG A  27     -22.738 -45.518 -32.317  1.00 25.28           H  
ATOM    395  HG3 ARG A  27     -22.619 -43.749 -32.231  1.00 25.28           H  
ATOM    396  CD  ARG A  27     -22.486 -44.547 -34.229  1.00 25.28           C  
ATOM    397  HD2 ARG A  27     -22.515 -43.518 -34.586  1.00 25.28           H  
ATOM    398  HD3 ARG A  27     -23.129 -45.156 -34.865  1.00 25.28           H  
ATOM    399  NE  ARG A  27     -21.115 -45.082 -34.310  1.00 25.28           N  
ATOM    400  HE  ARG A  27     -20.762 -45.548 -33.486  1.00 25.28           H  
ATOM    401  NH1 ARG A  27     -20.734 -44.551 -36.511  1.00 25.28           N  
ATOM    402 HH11 ARG A  27     -20.161 -44.610 -37.341  1.00 25.28           H  
ATOM    403 HH12 ARG A  27     -21.632 -44.089 -36.541  1.00 25.28           H  
ATOM    404  NH2 ARG A  27     -19.216 -45.734 -35.383  1.00 25.28           N  
ATOM    405 HH21 ARG A  27     -18.916 -46.217 -34.548  1.00 25.28           H  
ATOM    406 HH22 ARG A  27     -18.653 -45.779 -36.220  1.00 25.28           H  
ATOM    407  CZ  ARG A  27     -20.363 -45.117 -35.396  1.00 25.28           C  
ATOM    408  N   ASN A  28     -26.787 -42.619 -30.894  1.00 27.39           N  
ATOM    409  H   ASN A  28     -27.487 -43.344 -30.832  1.00 27.39           H  
ATOM    410  CA  ASN A  28     -27.215 -41.215 -31.017  1.00 27.39           C  
ATOM    411  HA  ASN A  28     -26.597 -40.775 -31.800  1.00 27.39           H  
ATOM    412  C   ASN A  28     -26.943 -40.336 -29.772  1.00 27.39           C  
ATOM    413  CB  ASN A  28     -28.658 -41.151 -31.545  1.00 27.39           C  
ATOM    414  HB2 ASN A  28     -29.363 -41.355 -30.740  1.00 27.39           H  
ATOM    415  HB3 ASN A  28     -28.801 -41.894 -32.330  1.00 27.39           H  
ATOM    416  O   ASN A  28     -27.844 -39.678 -29.259  1.00 27.39           O  
ATOM    417  CG  ASN A  28     -28.938 -39.791 -32.161  1.00 27.39           C  
ATOM    418  ND2 ASN A  28     -29.765 -38.976 -31.554  1.00 27.39           N  
ATOM    419 HD21 ASN A  28     -30.082 -39.195 -30.620  1.00 27.39           H  
ATOM    420 HD22 ASN A  28     -29.911 -38.074 -31.985  1.00 27.39           H  
ATOM    421  OD1 ASN A  28     -28.383 -39.440 -33.185  1.00 27.39           O  
ATOM    422  N   GLY A  29     -25.688 -40.297 -29.315  1.00 26.35           N  
ATOM    423  H   GLY A  29     -25.012 -40.872 -29.798  1.00 26.35           H  
ATOM    424  CA  GLY A  29     -25.169 -39.408 -28.264  1.00 26.35           C  
ATOM    425  HA2 GLY A  29     -25.916 -39.310 -27.477  1.00 26.35           H  
ATOM    426  HA3 GLY A  29     -24.271 -39.847 -27.830  1.00 26.35           H  
ATOM    427  C   GLY A  29     -24.822 -37.995 -28.757  1.00 26.35           C  
ATOM    428  O   GLY A  29     -23.804 -37.435 -28.365  1.00 26.35           O  
ATOM    429  N   LEU A  30     -25.637 -37.446 -29.661  1.00 28.11           N  
ATOM    430  H   LEU A  30     -26.485 -37.958 -29.856  1.00 28.11           H  
ATOM    431  CA  LEU A  30     -25.613 -36.032 -30.056  1.00 28.11           C  
ATOM    432  HA  LEU A  30     -24.620 -35.755 -30.410  1.00 28.11           H  
ATOM    433  C   LEU A  30     -25.997 -35.141 -28.857  1.00 28.11           C  
ATOM    434  CB  LEU A  30     -26.688 -35.849 -31.148  1.00 28.11           C  
ATOM    435  HB2 LEU A  30     -27.642 -36.164 -30.724  1.00 28.11           H  
ATOM    436  HB3 LEU A  30     -26.794 -34.787 -31.367  1.00 28.11           H  
ATOM    437  O   LEU A  30     -26.710 -35.600 -27.973  1.00 28.11           O  
ATOM    438  CG  LEU A  30     -26.498 -36.607 -32.472  1.00 28.11           C  
ATOM    439  HG  LEU A  30     -26.498 -37.679 -32.275  1.00 28.11           H  
ATOM    440  CD1 LEU A  30     -27.668 -36.271 -33.398  1.00 28.11           C  
ATOM    441 HD11 LEU A  30     -27.661 -35.211 -33.651  1.00 28.11           H  
ATOM    442 HD12 LEU A  30     -27.590 -36.862 -34.310  1.00 28.11           H  
ATOM    443 HD13 LEU A  30     -28.610 -36.521 -32.910  1.00 28.11           H  
ATOM    444  CD2 LEU A  30     -25.203 -36.241 -33.196  1.00 28.11           C  
ATOM    445 HD21 LEU A  30     -25.148 -36.783 -34.140  1.00 28.11           H  
ATOM    446 HD22 LEU A  30     -25.172 -35.170 -33.395  1.00 28.11           H  
ATOM    447 HD23 LEU A  30     -24.345 -36.524 -32.585  1.00 28.11           H  
ATOM    448  N   VAL A  31     -25.757 -33.831 -28.784  1.00 25.29           N  
ATOM    449  H   VAL A  31     -26.307 -33.465 -28.021  1.00 25.29           H  
ATOM    450  CA  VAL A  31     -24.577 -32.977 -29.079  1.00 25.29           C  
ATOM    451  HA  VAL A  31     -23.663 -33.495 -28.788  1.00 25.29           H  
ATOM    452  C   VAL A  31     -24.695 -31.732 -28.181  1.00 25.29           C  
ATOM    453  CB  VAL A  31     -24.422 -32.427 -30.530  1.00 25.29           C  
ATOM    454  HB  VAL A  31     -23.999 -31.426 -30.444  1.00 25.29           H  
ATOM    455  O   VAL A  31     -23.707 -31.261 -27.631  1.00 25.29           O  
ATOM    456  CG1 VAL A  31     -23.386 -33.202 -31.348  1.00 25.29           C  
ATOM    457 HG11 VAL A  31     -23.731 -34.215 -31.554  1.00 25.29           H  
ATOM    458 HG12 VAL A  31     -22.444 -33.244 -30.800  1.00 25.29           H  
ATOM    459 HG13 VAL A  31     -23.212 -32.687 -32.293  1.00 25.29           H  
ATOM    460  CG2 VAL A  31     -25.698 -32.269 -31.367  1.00 25.29           C  
ATOM    461 HG21 VAL A  31     -26.585 -32.222 -30.735  1.00 25.29           H  
ATOM    462 HG22 VAL A  31     -25.630 -31.340 -31.933  1.00 25.29           H  
ATOM    463 HG23 VAL A  31     -25.795 -33.079 -32.090  1.00 25.29           H  
ATOM    464  N   ASN A  32     -25.925 -31.218 -28.038  1.00 32.44           N  
ATOM    465  H   ASN A  32     -26.652 -31.701 -28.546  1.00 32.44           H  
ATOM    466  CA  ASN A  32     -26.273 -29.856 -27.614  1.00 32.44           C  
ATOM    467  HA  ASN A  32     -25.606 -29.171 -28.137  1.00 32.44           H  
ATOM    468  C   ASN A  32     -26.106 -29.552 -26.106  1.00 32.44           C  
ATOM    469  CB  ASN A  32     -27.717 -29.554 -28.078  1.00 32.44           C  
ATOM    470  HB2 ASN A  32     -27.955 -28.517 -27.843  1.00 32.44           H  
ATOM    471  HB3 ASN A  32     -28.403 -30.188 -27.515  1.00 32.44           H  
ATOM    472  O   ASN A  32     -26.994 -28.962 -25.496  1.00 32.44           O  
ATOM    473  CG  ASN A  32     -27.981 -29.743 -29.559  1.00 32.44           C  
ATOM    474  ND2 ASN A  32     -29.214 -29.987 -29.932  1.00 32.44           N  
ATOM    475 HD21 ASN A  32     -29.964 -29.975 -29.255  1.00 32.44           H  
ATOM    476 HD22 ASN A  32     -29.363 -30.058 -30.928  1.00 32.44           H  
ATOM    477  OD1 ASN A  32     -27.105 -29.704 -30.399  1.00 32.44           O  
ATOM    478  N   SER A  33     -24.972 -29.897 -25.499  1.00 32.11           N  
ATOM    479  H   SER A  33     -24.288 -30.421 -26.025  1.00 32.11           H  
ATOM    480  CA  SER A  33     -24.618 -29.475 -24.128  1.00 32.11           C  
ATOM    481  HA  SER A  33     -25.500 -29.559 -23.493  1.00 32.11           H  
ATOM    482  C   SER A  33     -24.129 -28.016 -24.043  1.00 32.11           C  
ATOM    483  CB  SER A  33     -23.535 -30.398 -23.555  1.00 32.11           C  
ATOM    484  HB2 SER A  33     -22.618 -30.276 -24.131  1.00 32.11           H  
ATOM    485  HB3 SER A  33     -23.338 -30.124 -22.518  1.00 32.11           H  
ATOM    486  O   SER A  33     -23.572 -27.618 -23.027  1.00 32.11           O  
ATOM    487  OG  SER A  33     -23.942 -31.754 -23.603  1.00 32.11           O  
ATOM    488  HG  SER A  33     -23.243 -32.289 -23.221  1.00 32.11           H  
ATOM    489  N   GLU A  34     -24.241 -27.245 -25.130  1.00 32.84           N  
ATOM    490  H   GLU A  34     -24.798 -27.603 -25.892  1.00 32.84           H  
ATOM    491  CA  GLU A  34     -23.272 -26.194 -25.465  1.00 32.84           C  
ATOM    492  HA  GLU A  34     -22.277 -26.638 -25.458  1.00 32.84           H  
ATOM    493  C   GLU A  34     -23.209 -25.017 -24.490  1.00 32.84           C  
ATOM    494  CB  GLU A  34     -23.541 -25.700 -26.896  1.00 32.84           C  
ATOM    495  HB2 GLU A  34     -23.485 -26.555 -27.569  1.00 32.84           H  
ATOM    496  HB3 GLU A  34     -24.545 -25.279 -26.958  1.00 32.84           H  
ATOM    497  O   GLU A  34     -22.116 -24.673 -24.043  1.00 32.84           O  
ATOM    498  CG  GLU A  34     -22.517 -24.646 -27.342  1.00 32.84           C  
ATOM    499  HG2 GLU A  34     -22.675 -23.722 -26.787  1.00 32.84           H  
ATOM    500  HG3 GLU A  34     -21.514 -25.010 -27.119  1.00 32.84           H  
ATOM    501  CD  GLU A  34     -22.642 -24.370 -28.841  1.00 32.84           C  
ATOM    502  OE1 GLU A  34     -23.537 -23.575 -29.209  1.00 32.84           O  
ATOM    503  OE2 GLU A  34     -21.863 -24.983 -29.605  1.00 32.84           O  
ATOM    504  N   VAL A  35     -24.339 -24.358 -24.208  1.00 34.87           N  
ATOM    505  H   VAL A  35     -25.203 -24.723 -24.582  1.00 34.87           H  
ATOM    506  CA  VAL A  35     -24.319 -22.972 -23.706  1.00 34.87           C  
ATOM    507  HA  VAL A  35     -23.448 -22.514 -24.174  1.00 34.87           H  
ATOM    508  C   VAL A  35     -24.051 -22.897 -22.198  1.00 34.87           C  
ATOM    509  CB  VAL A  35     -25.525 -22.117 -24.168  1.00 34.87           C  
ATOM    510  HB  VAL A  35     -26.313 -22.139 -23.415  1.00 34.87           H  
ATOM    511  O   VAL A  35     -24.910 -22.537 -21.392  1.00 34.87           O  
ATOM    512  CG1 VAL A  35     -25.062 -20.666 -24.369  1.00 34.87           C  
ATOM    513 HG11 VAL A  35     -24.623 -20.288 -23.446  1.00 34.87           H  
ATOM    514 HG12 VAL A  35     -24.322 -20.613 -25.168  1.00 34.87           H  
ATOM    515 HG13 VAL A  35     -25.914 -20.038 -24.629  1.00 34.87           H  
ATOM    516  CG2 VAL A  35     -26.160 -22.580 -25.487  1.00 34.87           C  
ATOM    517 HG21 VAL A  35     -26.937 -21.878 -25.790  1.00 34.87           H  
ATOM    518 HG22 VAL A  35     -26.619 -23.561 -25.361  1.00 34.87           H  
ATOM    519 HG23 VAL A  35     -25.403 -22.630 -26.270  1.00 34.87           H  
ATOM    520  N   HIS A  36     -22.810 -23.206 -21.824  1.00 35.00           N  
ATOM    521  H   HIS A  36     -22.211 -23.599 -22.536  1.00 35.00           H  
ATOM    522  CA  HIS A  36     -22.184 -22.793 -20.576  1.00 35.00           C  
ATOM    523  HA  HIS A  36     -22.746 -23.196 -19.733  1.00 35.00           H  
ATOM    524  C   HIS A  36     -22.214 -21.263 -20.494  1.00 35.00           C  
ATOM    525  CB  HIS A  36     -20.745 -23.335 -20.518  1.00 35.00           C  
ATOM    526  HB2 HIS A  36     -20.127 -22.646 -19.942  1.00 35.00           H  
ATOM    527  HB3 HIS A  36     -20.318 -23.383 -21.520  1.00 35.00           H  
ATOM    528  O   HIS A  36     -21.324 -20.570 -20.983  1.00 35.00           O  
ATOM    529  CG  HIS A  36     -20.634 -24.680 -19.854  1.00 35.00           C  
ATOM    530  CD2 HIS A  36     -20.922 -25.904 -20.397  1.00 35.00           C  
ATOM    531  HD2 HIS A  36     -21.293 -26.085 -21.395  1.00 35.00           H  
ATOM    532  ND1 HIS A  36     -20.187 -24.894 -18.571  1.00 35.00           N  
ATOM    533  HD1 HIS A  36     -19.802 -24.189 -17.959  1.00 35.00           H  
ATOM    534  CE1 HIS A  36     -20.205 -26.217 -18.343  1.00 35.00           C  
ATOM    535  HE1 HIS A  36     -19.875 -26.693 -17.431  1.00 35.00           H  
ATOM    536  NE2 HIS A  36     -20.648 -26.876 -19.423  1.00 35.00           N  
ATOM    537  N   ASN A  37     -23.266 -20.719 -19.883  1.00 36.51           N  
ATOM    538  H   ASN A  37     -24.037 -21.327 -19.645  1.00 36.51           H  
ATOM    539  CA  ASN A  37     -23.408 -19.285 -19.675  1.00 36.51           C  
ATOM    540  HA  ASN A  37     -23.051 -18.780 -20.573  1.00 36.51           H  
ATOM    541  C   ASN A  37     -22.500 -18.825 -18.519  1.00 36.51           C  
ATOM    542  CB  ASN A  37     -24.898 -18.939 -19.528  1.00 36.51           C  
ATOM    543  HB2 ASN A  37     -25.276 -19.300 -18.572  1.00 36.51           H  
ATOM    544  HB3 ASN A  37     -25.460 -19.421 -20.328  1.00 36.51           H  
ATOM    545  O   ASN A  37     -22.975 -18.454 -17.445  1.00 36.51           O  
ATOM    546  CG  ASN A  37     -25.124 -17.444 -19.653  1.00 36.51           C  
ATOM    547  ND2 ASN A  37     -25.357 -16.752 -18.565  1.00 36.51           N  
ATOM    548 HD21 ASN A  37     -25.424 -15.751 -18.686  1.00 36.51           H  
ATOM    549 HD22 ASN A  37     -25.232 -17.193 -17.665  1.00 36.51           H  
ATOM    550  OD1 ASN A  37     -25.062 -16.873 -20.725  1.00 36.51           O  
ATOM    551  N   GLU A  38     -21.185 -18.844 -18.757  1.00 36.31           N  
ATOM    552  H   GLU A  38     -20.891 -19.234 -19.642  1.00 36.31           H  
ATOM    553  CA  GLU A  38     -20.113 -18.366 -17.869  1.00 36.31           C  
ATOM    554  HA  GLU A  38     -20.280 -18.792 -16.880  1.00 36.31           H  
ATOM    555  C   GLU A  38     -20.116 -16.835 -17.671  1.00 36.31           C  
ATOM    556  CB  GLU A  38     -18.732 -18.861 -18.355  1.00 36.31           C  
ATOM    557  HB2 GLU A  38     -18.610 -18.613 -19.409  1.00 36.31           H  
ATOM    558  HB3 GLU A  38     -17.950 -18.349 -17.795  1.00 36.31           H  
ATOM    559  O   GLU A  38     -19.117 -16.252 -17.257  1.00 36.31           O  
ATOM    560  CG  GLU A  38     -18.504 -20.361 -18.147  1.00 36.31           C  
ATOM    561  HG2 GLU A  38     -18.730 -20.617 -17.112  1.00 36.31           H  
ATOM    562  HG3 GLU A  38     -19.186 -20.922 -18.786  1.00 36.31           H  
ATOM    563  CD  GLU A  38     -17.046 -20.726 -18.471  1.00 36.31           C  
ATOM    564  OE1 GLU A  38     -16.249 -20.832 -17.511  1.00 36.31           O  
ATOM    565  OE2 GLU A  38     -16.745 -20.898 -19.672  1.00 36.31           O  
ATOM    566  N   ASP A  39     -21.257 -16.153 -17.843  1.00 36.67           N  
ATOM    567  H   ASP A  39     -22.081 -16.671 -18.113  1.00 36.67           H  
ATOM    568  CA  ASP A  39     -21.421 -14.755 -17.409  1.00 36.67           C  
ATOM    569  HA  ASP A  39     -20.487 -14.256 -17.669  1.00 36.67           H  
ATOM    570  C   ASP A  39     -21.526 -14.624 -15.873  1.00 36.67           C  
ATOM    571  CB  ASP A  39     -22.519 -14.019 -18.197  1.00 36.67           C  
ATOM    572  HB2 ASP A  39     -23.430 -13.950 -17.602  1.00 36.67           H  
ATOM    573  HB3 ASP A  39     -22.754 -14.578 -19.103  1.00 36.67           H  
ATOM    574  O   ASP A  39     -21.918 -13.597 -15.324  1.00 36.67           O  
ATOM    575  CG  ASP A  39     -22.031 -12.619 -18.600  1.00 36.67           C  
ATOM    576  OD1 ASP A  39     -21.645 -12.415 -19.773  1.00 36.67           O  
ATOM    577  OD2 ASP A  39     -21.915 -11.715 -17.747  1.00 36.67           O  
ATOM    578  N   GLY A  40     -21.037 -15.640 -15.156  1.00 34.92           N  
ATOM    579  H   GLY A  40     -20.748 -16.441 -15.700  1.00 34.92           H  
ATOM    580  CA  GLY A  40     -20.364 -15.489 -13.874  1.00 34.92           C  
ATOM    581  HA2 GLY A  40     -20.083 -16.471 -13.494  1.00 34.92           H  
ATOM    582  HA3 GLY A  40     -21.042 -15.011 -13.167  1.00 34.92           H  
ATOM    583  C   GLY A  40     -19.102 -14.632 -14.002  1.00 34.92           C  
ATOM    584  O   GLY A  40     -18.034 -15.026 -13.537  1.00 34.92           O  
ATOM    585  N   ARG A  41     -19.251 -13.411 -14.538  1.00 34.91           N  
ATOM    586  H   ARG A  41     -20.168 -13.208 -14.908  1.00 34.91           H  
ATOM    587  CA  ARG A  41     -18.392 -12.263 -14.253  1.00 34.91           C  
ATOM    588  HA  ARG A  41     -17.350 -12.550 -14.393  1.00 34.91           H  
ATOM    589  C   ARG A  41     -18.596 -11.911 -12.785  1.00 34.91           C  
ATOM    590  CB  ARG A  41     -18.725 -11.063 -15.159  1.00 34.91           C  
ATOM    591  HB2 ARG A  41     -18.041 -10.249 -14.917  1.00 34.91           H  
ATOM    592  HB3 ARG A  41     -19.741 -10.734 -14.943  1.00 34.91           H  
ATOM    593  O   ARG A  41     -19.129 -10.855 -12.442  1.00 34.91           O  
ATOM    594  CG  ARG A  41     -18.637 -11.353 -16.658  1.00 34.91           C  
ATOM    595  HG2 ARG A  41     -17.647 -11.730 -16.916  1.00 34.91           H  
ATOM    596  HG3 ARG A  41     -19.378 -12.111 -16.909  1.00 34.91           H  
ATOM    597  CD  ARG A  41     -18.924 -10.064 -17.441  1.00 34.91           C  
ATOM    598  HD2 ARG A  41     -19.547  -9.405 -16.835  1.00 34.91           H  
ATOM    599  HD3 ARG A  41     -17.980  -9.566 -17.660  1.00 34.91           H  
ATOM    600  NE  ARG A  41     -19.668 -10.366 -18.666  1.00 34.91           N  
ATOM    601  HE  ARG A  41     -20.390 -11.064 -18.564  1.00 34.91           H  
ATOM    602  NH1 ARG A  41     -18.978  -8.671 -20.045  1.00 34.91           N  
ATOM    603 HH11 ARG A  41     -19.011  -8.240 -20.957  1.00 34.91           H  
ATOM    604 HH12 ARG A  41     -18.408  -8.330 -19.284  1.00 34.91           H  
ATOM    605  NH2 ARG A  41     -20.401 -10.230 -20.785  1.00 34.91           N  
ATOM    606 HH21 ARG A  41     -20.469  -9.822 -21.707  1.00 34.91           H  
ATOM    607 HH22 ARG A  41     -20.923 -11.065 -20.563  1.00 34.91           H  
ATOM    608  CZ  ARG A  41     -19.675  -9.753 -19.825  1.00 34.91           C  
ATOM    609  N   ASN A  42     -18.147 -12.814 -11.917  1.00 35.20           N  
ATOM    610  H   ASN A  42     -17.791 -13.673 -12.311  1.00 35.20           H  
ATOM    611  CA  ASN A  42     -17.692 -12.477 -10.590  1.00 35.20           C  
ATOM    612  HA  ASN A  42     -18.473 -11.944 -10.049  1.00 35.20           H  
ATOM    613  C   ASN A  42     -16.517 -11.540 -10.839  1.00 35.20           C  
ATOM    614  CB  ASN A  42     -17.333 -13.772  -9.842  1.00 35.20           C  
ATOM    615  HB2 ASN A  42     -16.421 -14.206 -10.251  1.00 35.20           H  
ATOM    616  HB3 ASN A  42     -18.141 -14.492  -9.971  1.00 35.20           H  
ATOM    617  O   ASN A  42     -15.379 -11.969 -11.005  1.00 35.20           O  
ATOM    618  CG  ASN A  42     -17.150 -13.553  -8.352  1.00 35.20           C  
ATOM    619  ND2 ASN A  42     -17.018 -14.618  -7.599  1.00 35.20           N  
ATOM    620 HD21 ASN A  42     -16.836 -14.437  -6.622  1.00 35.20           H  
ATOM    621 HD22 ASN A  42     -16.951 -15.533  -8.020  1.00 35.20           H  
ATOM    622  OD1 ASN A  42     -17.179 -12.454  -7.830  1.00 35.20           O  
ATOM    623  N   GLY A  43     -16.851 -10.270 -11.080  1.00 32.59           N  
ATOM    624  H   GLY A  43     -17.828 -10.018 -11.054  1.00 32.59           H  
ATOM    625  CA  GLY A  43     -15.855  -9.254 -11.300  1.00 32.59           C  
ATOM    626  HA2 GLY A  43     -15.278  -9.481 -12.197  1.00 32.59           H  
ATOM    627  HA3 GLY A  43     -16.311  -8.267 -11.369  1.00 32.59           H  
ATOM    628  C   GLY A  43     -14.978  -9.322 -10.080  1.00 32.59           C  
ATOM    629  O   GLY A  43     -15.517  -9.361  -8.973  1.00 32.59           O  
ATOM    630  N   ASP A  44     -13.667  -9.362 -10.288  1.00 30.44           N  
ATOM    631  H   ASP A  44     -13.303  -9.583 -11.204  1.00 30.44           H  
ATOM    632  CA  ASP A  44     -12.722  -9.213  -9.206  1.00 30.44           C  
ATOM    633  HA  ASP A  44     -12.919  -9.983  -8.459  1.00 30.44           H  
ATOM    634  C   ASP A  44     -12.969  -7.833  -8.575  1.00 30.44           C  
ATOM    635  CB  ASP A  44     -11.281  -9.407  -9.705  1.00 30.44           C  
ATOM    636  HB2 ASP A  44     -11.058  -8.651 -10.458  1.00 30.44           H  
ATOM    637  HB3 ASP A  44     -10.598  -9.257  -8.869  1.00 30.44           H  
ATOM    638  O   ASP A  44     -12.266  -6.852  -8.827  1.00 30.44           O  
ATOM    639  CG  ASP A  44     -11.042 -10.799 -10.296  1.00 30.44           C  
ATOM    640  OD1 ASP A  44     -10.892 -11.747  -9.495  1.00 30.44           O  
ATOM    641  OD2 ASP A  44     -10.983 -10.869 -11.545  1.00 30.44           O  
ATOM    642  N   VAL A  45     -13.931  -7.788  -7.647  1.00 33.07           N  
ATOM    643  H   VAL A  45     -14.589  -8.554  -7.690  1.00 33.07           H  
ATOM    644  CA  VAL A  45     -13.728  -7.250  -6.317  1.00 33.07           C  
ATOM    645  HA  VAL A  45     -13.463  -6.196  -6.397  1.00 33.07           H  
ATOM    646  C   VAL A  45     -12.523  -7.994  -5.777  1.00 33.07           C  
ATOM    647  CB  VAL A  45     -14.970  -7.372  -5.402  1.00 33.07           C  
ATOM    648  HB  VAL A  45     -14.659  -7.134  -4.385  1.00 33.07           H  
ATOM    649  O   VAL A  45     -12.612  -8.875  -4.930  1.00 33.07           O  
ATOM    650  CG1 VAL A  45     -16.012  -6.326  -5.814  1.00 33.07           C  
ATOM    651 HG11 VAL A  45     -15.569  -5.330  -5.807  1.00 33.07           H  
ATOM    652 HG12 VAL A  45     -16.383  -6.545  -6.815  1.00 33.07           H  
ATOM    653 HG13 VAL A  45     -16.848  -6.343  -5.115  1.00 33.07           H  
ATOM    654  CG2 VAL A  45     -15.665  -8.742  -5.386  1.00 33.07           C  
ATOM    655 HG21 VAL A  45     -14.948  -9.547  -5.226  1.00 33.07           H  
ATOM    656 HG22 VAL A  45     -16.392  -8.768  -4.573  1.00 33.07           H  
ATOM    657 HG23 VAL A  45     -16.183  -8.925  -6.327  1.00 33.07           H  
ATOM    658  N   SER A  46     -11.372  -7.609  -6.333  1.00 32.33           N  
ATOM    659  H   SER A  46     -11.452  -7.018  -7.148  1.00 32.33           H  
ATOM    660  CA  SER A  46     -10.068  -7.654  -5.729  1.00 32.33           C  
ATOM    661  HA  SER A  46      -9.624  -8.644  -5.835  1.00 32.33           H  
ATOM    662  C   SER A  46     -10.353  -7.335  -4.281  1.00 32.33           C  
ATOM    663  CB  SER A  46      -9.191  -6.590  -6.405  1.00 32.33           C  
ATOM    664  HB2 SER A  46      -8.289  -6.432  -5.814  1.00 32.33           H  
ATOM    665  HB3 SER A  46      -8.911  -6.931  -7.401  1.00 32.33           H  
ATOM    666  O   SER A  46     -10.737  -6.206  -3.955  1.00 32.33           O  
ATOM    667  OG  SER A  46      -9.932  -5.382  -6.516  1.00 32.33           O  
ATOM    668  HG  SER A  46     -10.428  -5.341  -5.695  1.00 32.33           H  
ATOM    669  N   GLN A  47     -10.368  -8.376  -3.461  1.00 31.67           N  
ATOM    670  H   GLN A  47     -10.243  -9.304  -3.839  1.00 31.67           H  
ATOM    671  CA  GLN A  47     -10.713  -8.247  -2.071  1.00 31.67           C  
ATOM    672  HA  GLN A  47     -11.494  -7.497  -1.947  1.00 31.67           H  
ATOM    673  C   GLN A  47      -9.424  -7.738  -1.476  1.00 31.67           C  
ATOM    674  CB  GLN A  47     -11.232  -9.583  -1.521  1.00 31.67           C  
ATOM    675  HB2 GLN A  47     -10.455 -10.345  -1.591  1.00 31.67           H  
ATOM    676  HB3 GLN A  47     -12.081  -9.903  -2.124  1.00 31.67           H  
ATOM    677  O   GLN A  47      -8.603  -8.521  -1.017  1.00 31.67           O  
ATOM    678  CG  GLN A  47     -11.694  -9.450  -0.064  1.00 31.67           C  
ATOM    679  HG2 GLN A  47     -12.412  -8.634   0.013  1.00 31.67           H  
ATOM    680  HG3 GLN A  47     -10.841  -9.221   0.576  1.00 31.67           H  
ATOM    681  CD  GLN A  47     -12.338 -10.740   0.433  1.00 31.67           C  
ATOM    682  NE2 GLN A  47     -13.593 -10.720   0.826  1.00 31.67           N  
ATOM    683 HE21 GLN A  47     -14.141  -9.873   0.785  1.00 31.67           H  
ATOM    684 HE22 GLN A  47     -13.969 -11.610   1.121  1.00 31.67           H  
ATOM    685  OE1 GLN A  47     -11.732 -11.795   0.472  1.00 31.67           O  
ATOM    686  N   PHE A  48      -9.216  -6.424  -1.621  1.00 35.09           N  
ATOM    687  H   PHE A  48      -9.918  -5.911  -2.137  1.00 35.09           H  
ATOM    688  CA  PHE A  48      -8.233  -5.661  -0.877  1.00 35.09           C  
ATOM    689  HA  PHE A  48      -7.222  -5.947  -1.167  1.00 35.09           H  
ATOM    690  C   PHE A  48      -8.516  -6.046   0.554  1.00 35.09           C  
ATOM    691  CB  PHE A  48      -8.437  -4.160  -1.114  1.00 35.09           C  
ATOM    692  HB2 PHE A  48      -9.499  -3.917  -1.128  1.00 35.09           H  
ATOM    693  HB3 PHE A  48      -7.980  -3.605  -0.295  1.00 35.09           H  
ATOM    694  O   PHE A  48      -9.566  -5.638   1.068  1.00 35.09           O  
ATOM    695  CG  PHE A  48      -7.797  -3.742  -2.410  1.00 35.09           C  
ATOM    696  CD1 PHE A  48      -6.574  -3.076  -2.406  1.00 35.09           C  
ATOM    697  HD1 PHE A  48      -6.170  -2.689  -1.482  1.00 35.09           H  
ATOM    698  CD2 PHE A  48      -8.383  -4.067  -3.637  1.00 35.09           C  
ATOM    699  HD2 PHE A  48      -9.379  -4.484  -3.644  1.00 35.09           H  
ATOM    700  CE1 PHE A  48      -5.916  -2.827  -3.610  1.00 35.09           C  
ATOM    701  HE1 PHE A  48      -5.018  -2.226  -3.605  1.00 35.09           H  
ATOM    702  CE2 PHE A  48      -7.719  -3.817  -4.846  1.00 35.09           C  
ATOM    703  HE2 PHE A  48      -8.169  -4.030  -5.805  1.00 35.09           H  
ATOM    704  CZ  PHE A  48      -6.467  -3.220  -4.834  1.00 35.09           C  
ATOM    705  HZ  PHE A  48      -5.990  -2.969  -5.770  1.00 35.09           H  
ATOM    706  N   PRO A  49      -7.709  -6.952   1.131  1.00 31.96           N  
ATOM    707  CA  PRO A  49      -8.087  -7.519   2.390  1.00 31.96           C  
ATOM    708  HA  PRO A  49      -9.112  -7.888   2.360  1.00 31.96           H  
ATOM    709  C   PRO A  49      -7.980  -6.330   3.313  1.00 31.96           C  
ATOM    710  CB  PRO A  49      -7.125  -8.677   2.654  1.00 31.96           C  
ATOM    711  HB2 PRO A  49      -7.593  -9.603   2.318  1.00 31.96           H  
ATOM    712  HB3 PRO A  49      -6.863  -8.760   3.709  1.00 31.96           H  
ATOM    713  O   PRO A  49      -6.912  -5.726   3.424  1.00 31.96           O  
ATOM    714  CG  PRO A  49      -5.904  -8.398   1.775  1.00 31.96           C  
ATOM    715  HG2 PRO A  49      -5.541  -9.315   1.310  1.00 31.96           H  
ATOM    716  HG3 PRO A  49      -5.107  -7.951   2.369  1.00 31.96           H  
ATOM    717  CD  PRO A  49      -6.382  -7.403   0.716  1.00 31.96           C  
ATOM    718  HD2 PRO A  49      -6.414  -7.893  -0.256  1.00 31.96           H  
ATOM    719  HD3 PRO A  49      -5.696  -6.557   0.676  1.00 31.96           H  
ATOM    720  N   TYR A  50      -9.100  -5.930   3.907  1.00 34.52           N  
ATOM    721  H   TYR A  50      -9.976  -6.381   3.684  1.00 34.52           H  
ATOM    722  CA  TYR A  50      -9.069  -4.935   4.956  1.00 34.52           C  
ATOM    723  HA  TYR A  50      -8.359  -4.158   4.673  1.00 34.52           H  
ATOM    724  C   TYR A  50      -8.486  -5.656   6.165  1.00 34.52           C  
ATOM    725  CB  TYR A  50     -10.440  -4.260   5.141  1.00 34.52           C  
ATOM    726  HB2 TYR A  50     -11.026  -4.397   4.232  1.00 34.52           H  
ATOM    727  HB3 TYR A  50     -10.997  -4.735   5.948  1.00 34.52           H  
ATOM    728  O   TYR A  50      -9.183  -6.026   7.106  1.00 34.52           O  
ATOM    729  CG  TYR A  50     -10.343  -2.762   5.379  1.00 34.52           C  
ATOM    730  CD1 TYR A  50     -10.838  -2.185   6.565  1.00 34.52           C  
ATOM    731  HD1 TYR A  50     -11.262  -2.814   7.333  1.00 34.52           H  
ATOM    732  CD2 TYR A  50      -9.783  -1.938   4.381  1.00 34.52           C  
ATOM    733  HD2 TYR A  50      -9.412  -2.374   3.465  1.00 34.52           H  
ATOM    734  CE1 TYR A  50     -10.807  -0.786   6.738  1.00 34.52           C  
ATOM    735  HE1 TYR A  50     -11.208  -0.349   7.640  1.00 34.52           H  
ATOM    736  CE2 TYR A  50      -9.739  -0.541   4.555  1.00 34.52           C  
ATOM    737  HE2 TYR A  50      -9.338   0.100   3.784  1.00 34.52           H  
ATOM    738  OH  TYR A  50     -10.263   1.390   5.867  1.00 34.52           O  
ATOM    739  HH  TYR A  50     -10.683   1.666   6.685  1.00 34.52           H  
ATOM    740  CZ  TYR A  50     -10.268   0.039   5.725  1.00 34.52           C  
ATOM    741  N   VAL A  51      -7.175  -5.919   6.098  1.00 34.78           N  
ATOM    742  H   VAL A  51      -6.702  -5.664   5.242  1.00 34.78           H  
ATOM    743  CA  VAL A  51      -6.364  -6.119   7.278  1.00 34.78           C  
ATOM    744  HA  VAL A  51      -6.867  -6.826   7.938  1.00 34.78           H  
ATOM    745  C   VAL A  51      -6.386  -4.753   7.925  1.00 34.78           C  
ATOM    746  CB  VAL A  51      -4.950  -6.664   7.009  1.00 34.78           C  
ATOM    747  HB  VAL A  51      -4.373  -5.944   6.428  1.00 34.78           H  
ATOM    748  O   VAL A  51      -5.560  -3.873   7.695  1.00 34.78           O  
ATOM    749  CG1 VAL A  51      -4.216  -6.922   8.327  1.00 34.78           C  
ATOM    750 HG11 VAL A  51      -4.767  -7.642   8.933  1.00 34.78           H  
ATOM    751 HG12 VAL A  51      -3.219  -7.311   8.123  1.00 34.78           H  
ATOM    752 HG13 VAL A  51      -4.119  -5.993   8.889  1.00 34.78           H  
ATOM    753  CG2 VAL A  51      -4.997  -8.000   6.259  1.00 34.78           C  
ATOM    754 HG21 VAL A  51      -5.539  -7.890   5.320  1.00 34.78           H  
ATOM    755 HG22 VAL A  51      -3.984  -8.340   6.043  1.00 34.78           H  
ATOM    756 HG23 VAL A  51      -5.506  -8.750   6.865  1.00 34.78           H  
ATOM    757  N   GLU A  52      -7.430  -4.577   8.714  1.00 35.39           N  
ATOM    758  H   GLU A  52      -8.163  -5.272   8.679  1.00 35.39           H  
ATOM    759  CA  GLU A  52      -7.404  -3.724   9.860  1.00 35.39           C  
ATOM    760  HA  GLU A  52      -7.239  -2.691   9.555  1.00 35.39           H  
ATOM    761  C   GLU A  52      -6.229  -4.223  10.704  1.00 35.39           C  
ATOM    762  CB  GLU A  52      -8.759  -3.842  10.563  1.00 35.39           C  
ATOM    763  HB2 GLU A  52      -9.557  -3.673   9.840  1.00 35.39           H  
ATOM    764  HB3 GLU A  52      -8.866  -4.847  10.970  1.00 35.39           H  
ATOM    765  O   GLU A  52      -6.343  -5.142  11.514  1.00 35.39           O  
ATOM    766  CG  GLU A  52      -8.879  -2.792  11.668  1.00 35.39           C  
ATOM    767  HG2 GLU A  52      -8.000  -2.837  12.311  1.00 35.39           H  
ATOM    768  HG3 GLU A  52      -8.885  -1.807  11.201  1.00 35.39           H  
ATOM    769  CD  GLU A  52     -10.140  -2.971  12.523  1.00 35.39           C  
ATOM    770  OE1 GLU A  52     -10.572  -1.943  13.087  1.00 35.39           O  
ATOM    771  OE2 GLU A  52     -10.622  -4.118  12.652  1.00 35.39           O  
ATOM    772  N   PHE A  53      -5.048  -3.649  10.480  1.00 40.05           N  
ATOM    773  H   PHE A  53      -4.945  -3.079   9.653  1.00 40.05           H  
ATOM    774  CA  PHE A  53      -3.977  -3.731  11.460  1.00 40.05           C  
ATOM    775  HA  PHE A  53      -3.924  -4.759  11.820  1.00 40.05           H  
ATOM    776  C   PHE A  53      -4.424  -2.844  12.620  1.00 40.05           C  
ATOM    777  CB  PHE A  53      -2.586  -3.390  10.918  1.00 40.05           C  
ATOM    778  HB2 PHE A  53      -2.528  -2.315  10.752  1.00 40.05           H  
ATOM    779  HB3 PHE A  53      -1.858  -3.645  11.688  1.00 40.05           H  
ATOM    780  O   PHE A  53      -4.068  -1.670  12.732  1.00 40.05           O  
ATOM    781  CG  PHE A  53      -2.186  -4.068   9.629  1.00 40.05           C  
ATOM    782  CD1 PHE A  53      -1.281  -5.138   9.561  1.00 40.05           C  
ATOM    783  HD1 PHE A  53      -0.904  -5.578  10.473  1.00 40.05           H  
ATOM    784  CD2 PHE A  53      -2.723  -3.574   8.449  1.00 40.05           C  
ATOM    785  HD2 PHE A  53      -3.508  -2.834   8.502  1.00 40.05           H  
ATOM    786  CE1 PHE A  53      -0.902  -5.653   8.302  1.00 40.05           C  
ATOM    787  HE1 PHE A  53      -0.252  -6.513   8.236  1.00 40.05           H  
ATOM    788  CE2 PHE A  53      -2.278  -4.000   7.208  1.00 40.05           C  
ATOM    789  HE2 PHE A  53      -2.682  -3.502   6.338  1.00 40.05           H  
ATOM    790  CZ  PHE A  53      -1.357  -5.049   7.118  1.00 40.05           C  
ATOM    791  HZ  PHE A  53      -1.036  -5.409   6.152  1.00 40.05           H  
ATOM    792  N   THR A  54      -5.270  -3.456  13.443  1.00 40.16           N  
ATOM    793  H   THR A  54      -5.608  -4.359  13.141  1.00 40.16           H  
ATOM    794  CA  THR A  54      -5.725  -3.031  14.765  1.00 40.16           C  
ATOM    795  HA  THR A  54      -6.353  -2.144  14.687  1.00 40.16           H  
ATOM    796  C   THR A  54      -4.545  -2.725  15.682  1.00 40.16           C  
ATOM    797  CB  THR A  54      -6.529  -4.180  15.397  1.00 40.16           C  
ATOM    798  HB  THR A  54      -6.714  -3.957  16.448  1.00 40.16           H  
ATOM    799  O   THR A  54      -4.640  -1.884  16.574  1.00 40.16           O  
ATOM    800  CG2 THR A  54      -7.868  -4.432  14.715  1.00 40.16           C  
ATOM    801 HG21 THR A  54      -8.429  -5.191  15.260  1.00 40.16           H  
ATOM    802 HG22 THR A  54      -7.734  -4.765  13.686  1.00 40.16           H  
ATOM    803 HG23 THR A  54      -8.457  -3.514  14.719  1.00 40.16           H  
ATOM    804  OG1 THR A  54      -5.806  -5.390  15.292  1.00 40.16           O  
ATOM    805  HG1 THR A  54      -6.462  -6.077  15.151  1.00 40.16           H  
ATOM    806  N   GLY A  55      -3.401  -3.370  15.436  1.00 43.63           N  
ATOM    807  H   GLY A  55      -3.426  -4.097  14.735  1.00 43.63           H  
ATOM    808  CA  GLY A  55      -2.132  -3.028  16.053  1.00 43.63           C  
ATOM    809  HA2 GLY A  55      -1.337  -3.625  15.607  1.00 43.63           H  
ATOM    810  HA3 GLY A  55      -2.180  -3.258  17.117  1.00 43.63           H  
ATOM    811  C   GLY A  55      -1.790  -1.549  15.856  1.00 43.63           C  
ATOM    812  O   GLY A  55      -1.574  -1.090  14.733  1.00 43.63           O  
ATOM    813  N   ARG A  56      -1.636  -0.832  16.979  1.00 51.48           N  
ATOM    814  H   ARG A  56      -1.932  -1.271  17.839  1.00 51.48           H  
ATOM    815  CA  ARG A  56      -0.914   0.459  17.060  1.00 51.48           C  
ATOM    816  HA  ARG A  56      -1.460   1.229  16.514  1.00 51.48           H  
ATOM    817  C   ARG A  56       0.477   0.369  16.428  1.00 51.48           C  
ATOM    818  CB  ARG A  56      -0.745   0.857  18.532  1.00 51.48           C  
ATOM    819  HB2 ARG A  56      -0.046   1.692  18.582  1.00 51.48           H  
ATOM    820  HB3 ARG A  56      -0.312   0.024  19.086  1.00 51.48           H  
ATOM    821  O   ARG A  56       1.001   1.338  15.876  1.00 51.48           O  
ATOM    822  CG  ARG A  56      -2.055   1.293  19.195  1.00 51.48           C  
ATOM    823  HG2 ARG A  56      -2.463   2.145  18.651  1.00 51.48           H  
ATOM    824  HG3 ARG A  56      -2.778   0.477  19.182  1.00 51.48           H  
ATOM    825  CD  ARG A  56      -1.762   1.700  20.644  1.00 51.48           C  
ATOM    826  HD2 ARG A  56      -0.916   2.387  20.649  1.00 51.48           H  
ATOM    827  HD3 ARG A  56      -1.494   0.809  21.211  1.00 51.48           H  
ATOM    828  NE  ARG A  56      -2.920   2.366  21.265  1.00 51.48           N  
ATOM    829  HE  ARG A  56      -3.741   2.481  20.689  1.00 51.48           H  
ATOM    830  NH1 ARG A  56      -1.966   2.747  23.318  1.00 51.48           N  
ATOM    831 HH11 ARG A  56      -2.020   3.127  24.252  1.00 51.48           H  
ATOM    832 HH12 ARG A  56      -1.140   2.253  23.010  1.00 51.48           H  
ATOM    833  NH2 ARG A  56      -4.031   3.488  22.903  1.00 51.48           N  
ATOM    834 HH21 ARG A  56      -4.822   3.602  22.285  1.00 51.48           H  
ATOM    835 HH22 ARG A  56      -4.075   3.863  23.839  1.00 51.48           H  
ATOM    836  CZ  ARG A  56      -2.967   2.862  22.489  1.00 51.48           C  
ATOM    837  N   ASP A  57       1.035  -0.834  16.461  1.00 54.17           N  
ATOM    838  H   ASP A  57       0.605  -1.526  17.058  1.00 54.17           H  
ATOM    839  CA  ASP A  57       2.202  -1.271  15.715  1.00 54.17           C  
ATOM    840  HA  ASP A  57       2.923  -0.454  15.733  1.00 54.17           H  
ATOM    841  C   ASP A  57       1.877  -1.538  14.240  1.00 54.17           C  
ATOM    842  CB  ASP A  57       2.842  -2.446  16.454  1.00 54.17           C  
ATOM    843  HB2 ASP A  57       2.135  -3.274  16.512  1.00 54.17           H  
ATOM    844  HB3 ASP A  57       3.735  -2.785  15.928  1.00 54.17           H  
ATOM    845  O   ASP A  57       2.260  -2.554  13.667  1.00 54.17           O  
ATOM    846  CG  ASP A  57       3.231  -1.977  17.852  1.00 54.17           C  
ATOM    847  OD1 ASP A  57       4.085  -1.064  17.923  1.00 54.17           O  
ATOM    848  OD2 ASP A  57       2.575  -2.440  18.810  1.00 54.17           O  
ATOM    849  N   SER A  58       1.194  -0.588  13.602  1.00 61.24           N  
ATOM    850  H   SER A  58       0.868   0.209  14.130  1.00 61.24           H  
ATOM    851  CA  SER A  58       1.102  -0.486  12.153  1.00 61.24           C  
ATOM    852  HA  SER A  58       1.895  -1.109  11.739  1.00 61.24           H  
ATOM    853  C   SER A  58       1.375   0.940  11.694  1.00 61.24           C  
ATOM    854  CB  SER A  58      -0.228  -1.022  11.619  1.00 61.24           C  
ATOM    855  HB2 SER A  58      -0.218  -0.973  10.531  1.00 61.24           H  
ATOM    856  HB3 SER A  58      -0.314  -2.068  11.916  1.00 61.24           H  
ATOM    857  O   SER A  58       1.106   1.906  12.410  1.00 61.24           O  
ATOM    858  OG  SER A  58      -1.348  -0.304  12.106  1.00 61.24           O  
ATOM    859  HG  SER A  58      -1.471  -0.557  13.024  1.00 61.24           H  
ATOM    860  N   VAL A  59       1.954   1.068  10.505  1.00 65.61           N  
ATOM    861  H   VAL A  59       2.173   0.225   9.993  1.00 65.61           H  
ATOM    862  CA  VAL A  59       2.221   2.353   9.852  1.00 65.61           C  
ATOM    863  HA  VAL A  59       1.925   3.156  10.527  1.00 65.61           H  
ATOM    864  C   VAL A  59       1.352   2.502   8.611  1.00 65.61           C  
ATOM    865  CB  VAL A  59       3.719   2.566   9.551  1.00 65.61           C  
ATOM    866  HB  VAL A  59       3.825   3.504   9.007  1.00 65.61           H  
ATOM    867  O   VAL A  59       1.007   1.519   7.944  1.00 65.61           O  
ATOM    868  CG1 VAL A  59       4.512   2.695  10.856  1.00 65.61           C  
ATOM    869 HG11 VAL A  59       4.449   1.769  11.427  1.00 65.61           H  
ATOM    870 HG12 VAL A  59       4.116   3.517  11.453  1.00 65.61           H  
ATOM    871 HG13 VAL A  59       5.560   2.894  10.632  1.00 65.61           H  
ATOM    872  CG2 VAL A  59       4.341   1.452   8.703  1.00 65.61           C  
ATOM    873 HG21 VAL A  59       5.386   1.689   8.499  1.00 65.61           H  
ATOM    874 HG22 VAL A  59       4.297   0.499   9.229  1.00 65.61           H  
ATOM    875 HG23 VAL A  59       3.808   1.377   7.756  1.00 65.61           H  
ATOM    876  N   THR A  60       0.995   3.748   8.292  1.00 67.75           N  
ATOM    877  H   THR A  60       1.321   4.522   8.853  1.00 67.75           H  
ATOM    878  CA  THR A  60       0.390   4.099   7.007  1.00 67.75           C  
ATOM    879  HA  THR A  60      -0.536   3.540   6.877  1.00 67.75           H  
ATOM    880  C   THR A  60       1.300   3.653   5.887  1.00 67.75           C  
ATOM    881  CB  THR A  60       0.037   5.592   6.888  1.00 67.75           C  
ATOM    882  HB  THR A  60       0.138   5.909   5.850  1.00 67.75           H  
ATOM    883  O   THR A  60       2.448   4.081   5.828  1.00 67.75           O  
ATOM    884  CG2 THR A  60      -1.394   5.879   7.339  1.00 67.75           C  
ATOM    885 HG21 THR A  60      -1.520   5.597   8.385  1.00 67.75           H  
ATOM    886 HG22 THR A  60      -1.611   6.941   7.228  1.00 67.75           H  
ATOM    887 HG23 THR A  60      -2.099   5.322   6.722  1.00 67.75           H  
ATOM    888  OG1 THR A  60       0.874   6.376   7.705  1.00 67.75           O  
ATOM    889  HG1 THR A  60       0.592   7.290   7.625  1.00 67.75           H  
ATOM    890  N   CYS A  61       0.809   2.782   4.997  1.00 65.22           N  
ATOM    891  H   CYS A  61      -0.132   2.425   5.085  1.00 65.22           H  
ATOM    892  CA  CYS A  61       1.602   2.380   3.849  1.00 65.22           C  
ATOM    893  HA  CYS A  61       2.539   1.962   4.217  1.00 65.22           H  
ATOM    894  C   CYS A  61       1.895   3.625   3.014  1.00 65.22           C  
ATOM    895  CB  CYS A  61       0.870   1.316   3.041  1.00 65.22           C  
ATOM    896  HB2 CYS A  61      -0.085   1.731   2.720  1.00 65.22           H  
ATOM    897  HB3 CYS A  61       0.691   0.432   3.653  1.00 65.22           H  
ATOM    898  O   CYS A  61       0.948   4.207   2.476  1.00 65.22           O  
ATOM    899  SG  CYS A  61       1.838   0.897   1.578  1.00 65.22           S  
ATOM    900  HG  CYS A  61       2.831   0.264   2.209  1.00 65.22           H  
ATOM    901  N   PRO A  62       3.166   4.051   2.895  1.00 65.29           N  
ATOM    902  CA  PRO A  62       3.474   5.337   2.286  1.00 65.29           C  
ATOM    903  HA  PRO A  62       2.849   6.111   2.731  1.00 65.29           H  
ATOM    904  C   PRO A  62       3.198   5.330   0.777  1.00 65.29           C  
ATOM    905  CB  PRO A  62       4.936   5.618   2.648  1.00 65.29           C  
ATOM    906  HB2 PRO A  62       4.966   6.210   3.562  1.00 65.29           H  
ATOM    907  HB3 PRO A  62       5.464   6.140   1.850  1.00 65.29           H  
ATOM    908  O   PRO A  62       2.991   6.385   0.193  1.00 65.29           O  
ATOM    909  CG  PRO A  62       5.548   4.244   2.924  1.00 65.29           C  
ATOM    910  HG2 PRO A  62       6.334   4.300   3.677  1.00 65.29           H  
ATOM    911  HG3 PRO A  62       5.945   3.817   2.003  1.00 65.29           H  
ATOM    912  CD  PRO A  62       4.371   3.407   3.410  1.00 65.29           C  
ATOM    913  HD2 PRO A  62       4.364   3.404   4.500  1.00 65.29           H  
ATOM    914  HD3 PRO A  62       4.461   2.387   3.035  1.00 65.29           H  
ATOM    915  N   THR A  63       3.126   4.149   0.153  1.00 66.32           N  
ATOM    916  H   THR A  63       3.298   3.312   0.691  1.00 66.32           H  
ATOM    917  CA  THR A  63       2.910   3.972  -1.292  1.00 66.32           C  
ATOM    918  HA  THR A  63       3.615   4.592  -1.846  1.00 66.32           H  
ATOM    919  C   THR A  63       1.513   4.354  -1.733  1.00 66.32           C  
ATOM    920  CB  THR A  63       3.058   2.502  -1.699  1.00 66.32           C  
ATOM    921  HB  THR A  63       2.095   1.998  -1.621  1.00 66.32           H  
ATOM    922  O   THR A  63       1.333   5.086  -2.695  1.00 66.32           O  
ATOM    923  CG2 THR A  63       3.556   2.358  -3.119  1.00 66.32           C  
ATOM    924 HG21 THR A  63       3.384   1.337  -3.457  1.00 66.32           H  
ATOM    925 HG22 THR A  63       4.614   2.602  -3.206  1.00 66.32           H  
ATOM    926 HG23 THR A  63       3.019   3.070  -3.747  1.00 66.32           H  
ATOM    927  OG1 THR A  63       3.939   1.814  -0.871  1.00 66.32           O  
ATOM    928  HG1 THR A  63       4.828   2.070  -1.128  1.00 66.32           H  
ATOM    929  N   CYS A  64       0.523   3.816  -1.027  1.00 67.00           N  
ATOM    930  H   CYS A  64       0.756   3.207  -0.256  1.00 67.00           H  
ATOM    931  CA  CYS A  64      -0.883   4.096  -1.249  1.00 67.00           C  
ATOM    932  HA  CYS A  64      -1.028   4.495  -2.253  1.00 67.00           H  
ATOM    933  C   CYS A  64      -1.382   5.170  -0.277  1.00 67.00           C  
ATOM    934  CB  CYS A  64      -1.651   2.772  -1.141  1.00 67.00           C  
ATOM    935  HB2 CYS A  64      -2.708   2.941  -1.342  1.00 67.00           H  
ATOM    936  HB3 CYS A  64      -1.284   2.074  -1.894  1.00 67.00           H  
ATOM    937  O   CYS A  64      -2.575   5.414  -0.215  1.00 67.00           O  
ATOM    938  SG  CYS A  64      -1.445   2.050   0.507  1.00 67.00           S  
ATOM    939  HG  CYS A  64      -1.980   3.075   1.176  1.00 67.00           H  
ATOM    940  N   GLN A  65      -0.510   5.753   0.550  1.00 67.32           N  
ATOM    941  H   GLN A  65       0.469   5.527   0.446  1.00 67.32           H  
ATOM    942  CA  GLN A  65      -0.873   6.681   1.624  1.00 67.32           C  
ATOM    943  HA  GLN A  65      -0.000   6.760   2.273  1.00 67.32           H  
ATOM    944  C   GLN A  65      -2.021   6.150   2.510  1.00 67.32           C  
ATOM    945  CB  GLN A  65      -1.107   8.062   1.000  1.00 67.32           C  
ATOM    946  HB2 GLN A  65      -2.066   8.076   0.483  1.00 67.32           H  
ATOM    947  HB3 GLN A  65      -0.324   8.245   0.264  1.00 67.32           H  
ATOM    948  O   GLN A  65      -2.992   6.837   2.807  1.00 67.32           O  
ATOM    949  CG  GLN A  65      -1.062   9.199   2.022  1.00 67.32           C  
ATOM    950  HG2 GLN A  65      -0.150   9.127   2.615  1.00 67.32           H  
ATOM    951  HG3 GLN A  65      -1.922   9.148   2.690  1.00 67.32           H  
ATOM    952  CD  GLN A  65      -1.090  10.534   1.297  1.00 67.32           C  
ATOM    953  NE2 GLN A  65       0.048  11.145   1.047  1.00 67.32           N  
ATOM    954 HE21 GLN A  65       0.930  10.739   1.322  1.00 67.32           H  
ATOM    955 HE22 GLN A  65      -0.038  12.014   0.539  1.00 67.32           H  
ATOM    956  OE1 GLN A  65      -2.122  11.037   0.900  1.00 67.32           O  
ATOM    957  N   GLY A  66      -1.941   4.874   2.895  1.00 68.07           N  
ATOM    958  H   GLY A  66      -1.086   4.379   2.686  1.00 68.07           H  
ATOM    959  CA  GLY A  66      -2.985   4.211   3.682  1.00 68.07           C  
ATOM    960  HA2 GLY A  66      -2.513   3.449   4.301  1.00 68.07           H  
ATOM    961  HA3 GLY A  66      -3.434   4.937   4.360  1.00 68.07           H  
ATOM    962  C   GLY A  66      -4.135   3.573   2.886  1.00 68.07           C  
ATOM    963  O   GLY A  66      -4.900   2.799   3.441  1.00 68.07           O  
ATOM    964  N   THR A  67      -4.264   3.826   1.587  1.00 66.03           N  
ATOM    965  H   THR A  67      -3.665   4.524   1.170  1.00 66.03           H  
ATOM    966  CA  THR A  67      -5.496   3.476   0.850  1.00 66.03           C  
ATOM    967  HA  THR A  67      -6.342   3.571   1.531  1.00 66.03           H  
ATOM    968  C   THR A  67      -5.580   2.048   0.295  1.00 66.03           C  
ATOM    969  CB  THR A  67      -5.716   4.461  -0.290  1.00 66.03           C  
ATOM    970  HB  THR A  67      -6.673   4.219  -0.752  1.00 66.03           H  
ATOM    971  O   THR A  67      -6.585   1.648  -0.285  1.00 66.03           O  
ATOM    972  CG2 THR A  67      -5.705   5.934   0.106  1.00 66.03           C  
ATOM    973 HG21 THR A  67      -6.519   6.119   0.807  1.00 66.03           H  
ATOM    974 HG22 THR A  67      -5.847   6.550  -0.782  1.00 66.03           H  
ATOM    975 HG23 THR A  67      -4.774   6.225   0.595  1.00 66.03           H  
ATOM    976  OG1 THR A  67      -4.683   4.301  -1.217  1.00 66.03           O  
ATOM    977  HG1 THR A  67      -3.973   4.892  -0.954  1.00 66.03           H  
ATOM    978  N   GLY A  68      -4.507   1.266   0.412  1.00 68.07           N  
ATOM    979  H   GLY A  68      -3.701   1.670   0.867  1.00 68.07           H  
ATOM    980  CA  GLY A  68      -4.419  -0.122  -0.053  1.00 68.07           C  
ATOM    981  HA2 GLY A  68      -5.327  -0.637   0.262  1.00 68.07           H  
ATOM    982  HA3 GLY A  68      -3.560  -0.607   0.409  1.00 68.07           H  
ATOM    983  C   GLY A  68      -4.289  -0.296  -1.565  1.00 68.07           C  
ATOM    984  O   GLY A  68      -3.702  -1.271  -2.015  1.00 68.07           O  
ATOM    985  N   ARG A  69      -4.760   0.662  -2.352  1.00 66.06           N  
ATOM    986  H   ARG A  69      -5.205   1.434  -1.876  1.00 66.06           H  
ATOM    987  CA  ARG A  69      -4.834   0.694  -3.820  1.00 66.06           C  
ATOM    988  HA  ARG A  69      -4.477  -0.229  -4.277  1.00 66.06           H  
ATOM    989  C   ARG A  69      -3.993   1.857  -4.352  1.00 66.06           C  
ATOM    990  CB  ARG A  69      -6.308   0.940  -4.166  1.00 66.06           C  
ATOM    991  HB2 ARG A  69      -6.378   1.399  -5.152  1.00 66.06           H  
ATOM    992  HB3 ARG A  69      -6.653   1.621  -3.388  1.00 66.06           H  
ATOM    993  O   ARG A  69      -3.723   2.794  -3.613  1.00 66.06           O  
ATOM    994  CG  ARG A  69      -7.288  -0.225  -4.122  1.00 66.06           C  
ATOM    995  HG2 ARG A  69      -7.164  -0.720  -3.158  1.00 66.06           H  
ATOM    996  HG3 ARG A  69      -7.057  -0.862  -4.976  1.00 66.06           H  
ATOM    997  CD  ARG A  69      -8.769   0.151  -4.221  1.00 66.06           C  
ATOM    998  HD2 ARG A  69      -8.943   0.686  -5.154  1.00 66.06           H  
ATOM    999  HD3 ARG A  69      -9.014   0.808  -3.387  1.00 66.06           H  
ATOM   1000  NE  ARG A  69      -9.659  -1.025  -4.165  1.00 66.06           N  
ATOM   1001  HE  ARG A  69      -9.987  -1.296  -3.249  1.00 66.06           H  
ATOM   1002  NH1 ARG A  69      -9.700  -1.574  -6.416  1.00 66.06           N  
ATOM   1003 HH11 ARG A  69      -9.171  -0.753  -6.672  1.00 66.06           H  
ATOM   1004 HH12 ARG A  69     -10.069  -2.141  -7.165  1.00 66.06           H  
ATOM   1005  NH2 ARG A  69     -10.950  -2.715  -4.992  1.00 66.06           N  
ATOM   1006 HH21 ARG A  69     -11.365  -2.858  -4.082  1.00 66.06           H  
ATOM   1007 HH22 ARG A  69     -11.288  -3.229  -5.793  1.00 66.06           H  
ATOM   1008  CZ  ARG A  69     -10.089  -1.754  -5.185  1.00 66.06           C  
ATOM   1009  N   ILE A  70      -3.580   1.822  -5.619  1.00 68.06           N  
ATOM   1010  H   ILE A  70      -3.779   0.999  -6.170  1.00 68.06           H  
ATOM   1011  CA  ILE A  70      -3.015   2.999  -6.312  1.00 68.06           C  
ATOM   1012  HA  ILE A  70      -3.312   3.889  -5.758  1.00 68.06           H  
ATOM   1013  C   ILE A  70      -3.624   3.080  -7.710  1.00 68.06           C  
ATOM   1014  CB  ILE A  70      -1.469   2.978  -6.374  1.00 68.06           C  
ATOM   1015  HB  ILE A  70      -1.154   2.083  -6.911  1.00 68.06           H  
ATOM   1016  O   ILE A  70      -3.807   2.023  -8.323  1.00 68.06           O  
ATOM   1017  CG1 ILE A  70      -0.866   2.991  -4.956  1.00 68.06           C  
ATOM   1018 HG12 ILE A  70       0.079   3.532  -4.942  1.00 68.06           H  
ATOM   1019 HG13 ILE A  70      -1.506   3.549  -4.272  1.00 68.06           H  
ATOM   1020  CG2 ILE A  70      -0.874   4.190  -7.116  1.00 68.06           C  
ATOM   1021 HG21 ILE A  70      -1.148   5.114  -6.607  1.00 68.06           H  
ATOM   1022 HG22 ILE A  70      -1.210   4.212  -8.153  1.00 68.06           H  
ATOM   1023 HG23 ILE A  70       0.214   4.135  -7.146  1.00 68.06           H  
ATOM   1024  CD1 ILE A  70      -0.634   1.572  -4.434  1.00 68.06           C  
ATOM   1025 HD11 ILE A  70       0.038   1.629  -3.577  1.00 68.06           H  
ATOM   1026 HD12 ILE A  70      -1.579   1.119  -4.135  1.00 68.06           H  
ATOM   1027 HD13 ILE A  70      -0.191   0.936  -5.200  1.00 68.06           H  
ATOM   1028  N   PRO A  71      -3.936   4.281  -8.238  1.00 65.02           N  
ATOM   1029  CA  PRO A  71      -4.420   4.418  -9.603  1.00 65.02           C  
ATOM   1030  HA  PRO A  71      -5.365   3.883  -9.695  1.00 65.02           H  
ATOM   1031  C   PRO A  71      -3.403   3.875 -10.604  1.00 65.02           C  
ATOM   1032  CB  PRO A  71      -4.653   5.914  -9.848  1.00 65.02           C  
ATOM   1033  HB2 PRO A  71      -3.809   6.354 -10.379  1.00 65.02           H  
ATOM   1034  HB3 PRO A  71      -5.573   6.086 -10.406  1.00 65.02           H  
ATOM   1035  O   PRO A  71      -2.194   4.068 -10.447  1.00 65.02           O  
ATOM   1036  CG  PRO A  71      -4.729   6.508  -8.449  1.00 65.02           C  
ATOM   1037  HG2 PRO A  71      -4.406   7.549  -8.430  1.00 65.02           H  
ATOM   1038  HG3 PRO A  71      -5.756   6.425  -8.096  1.00 65.02           H  
ATOM   1039  CD  PRO A  71      -3.800   5.604  -7.643  1.00 65.02           C  
ATOM   1040  HD2 PRO A  71      -2.780   5.964  -7.773  1.00 65.02           H  
ATOM   1041  HD3 PRO A  71      -4.067   5.621  -6.586  1.00 65.02           H  
ATOM   1042  N   ARG A  72      -3.885   3.272 -11.688  1.00 58.11           N  
ATOM   1043  H   ARG A  72      -4.888   3.196 -11.781  1.00 58.11           H  
ATOM   1044  CA  ARG A  72      -3.038   2.977 -12.846  1.00 58.11           C  
ATOM   1045  HA  ARG A  72      -2.218   2.340 -12.515  1.00 58.11           H  
ATOM   1046  C   ARG A  72      -2.406   4.262 -13.384  1.00 58.11           C  
ATOM   1047  CB  ARG A  72      -3.811   2.224 -13.932  1.00 58.11           C  
ATOM   1048  HB2 ARG A  72      -3.213   2.207 -14.844  1.00 58.11           H  
ATOM   1049  HB3 ARG A  72      -4.743   2.745 -14.150  1.00 58.11           H  
ATOM   1050  O   ARG A  72      -2.932   5.362 -13.212  1.00 58.11           O  
ATOM   1051  CG  ARG A  72      -4.095   0.775 -13.515  1.00 58.11           C  
ATOM   1052  HG2 ARG A  72      -3.168   0.284 -13.218  1.00 58.11           H  
ATOM   1053  HG3 ARG A  72      -4.780   0.767 -12.668  1.00 58.11           H  
ATOM   1054  CD  ARG A  72      -4.696   0.010 -14.697  1.00 58.11           C  
ATOM   1055  HD2 ARG A  72      -3.879  -0.298 -15.350  1.00 58.11           H  
ATOM   1056  HD3 ARG A  72      -5.339   0.679 -15.269  1.00 58.11           H  
ATOM   1057  NE  ARG A  72      -5.506  -1.138 -14.247  1.00 58.11           N  
ATOM   1058  HE  ARG A  72      -6.246  -0.945 -13.587  1.00 58.11           H  
ATOM   1059  NH1 ARG A  72      -4.639  -2.761 -15.618  1.00 58.11           N  
ATOM   1060 HH11 ARG A  72      -4.647  -3.712 -15.959  1.00 58.11           H  
ATOM   1061 HH12 ARG A  72      -3.927  -2.104 -15.903  1.00 58.11           H  
ATOM   1062  NH2 ARG A  72      -6.397  -3.198 -14.292  1.00 58.11           N  
ATOM   1063 HH21 ARG A  72      -6.415  -4.160 -14.602  1.00 58.11           H  
ATOM   1064 HH22 ARG A  72      -7.081  -2.848 -13.638  1.00 58.11           H  
ATOM   1065  CZ  ARG A  72      -5.503  -2.360 -14.727  1.00 58.11           C  
ATOM   1066  N   GLY A  73      -1.217   4.146 -13.964  1.00 57.13           N  
ATOM   1067  H   GLY A  73      -0.889   3.206 -14.133  1.00 57.13           H  
ATOM   1068  CA  GLY A  73      -0.380   5.291 -14.344  1.00 57.13           C  
ATOM   1069  HA2 GLY A  73       0.378   4.953 -15.050  1.00 57.13           H  
ATOM   1070  HA3 GLY A  73      -1.000   6.038 -14.840  1.00 57.13           H  
ATOM   1071  C   GLY A  73       0.328   5.967 -13.159  1.00 57.13           C  
ATOM   1072  O   GLY A  73       1.551   6.121 -13.202  1.00 57.13           O  
ATOM   1073  N   GLN A  74      -0.372   6.254 -12.050  1.00 53.19           N  
ATOM   1074  H   GLN A  74      -1.369   6.094 -12.054  1.00 53.19           H  
ATOM   1075  CA  GLN A  74       0.305   6.465 -10.760  1.00 53.19           C  
ATOM   1076  HA  GLN A  74       1.141   7.144 -10.927  1.00 53.19           H  
ATOM   1077  C   GLN A  74       0.942   5.175 -10.233  1.00 53.19           C  
ATOM   1078  CB  GLN A  74      -0.596   7.113  -9.699  1.00 53.19           C  
ATOM   1079  HB2 GLN A  74      -1.565   6.615  -9.668  1.00 53.19           H  
ATOM   1080  HB3 GLN A  74      -0.122   6.991  -8.724  1.00 53.19           H  
ATOM   1081  O   GLN A  74       1.778   5.250  -9.348  1.00 53.19           O  
ATOM   1082  CG  GLN A  74      -0.780   8.615  -9.944  1.00 53.19           C  
ATOM   1083  HG2 GLN A  74      -1.512   8.770 -10.737  1.00 53.19           H  
ATOM   1084  HG3 GLN A  74       0.166   9.056 -10.258  1.00 53.19           H  
ATOM   1085  CD  GLN A  74      -1.249   9.323  -8.680  1.00 53.19           C  
ATOM   1086  NE2 GLN A  74      -0.400  10.083  -8.023  1.00 53.19           N  
ATOM   1087 HE21 GLN A  74      -0.743  10.486  -7.162  1.00 53.19           H  
ATOM   1088 HE22 GLN A  74       0.572  10.135  -8.295  1.00 53.19           H  
ATOM   1089  OE1 GLN A  74      -2.377   9.181  -8.244  1.00 53.19           O  
ATOM   1090  N   GLU A  75       0.681   4.020 -10.847  1.00 51.65           N  
ATOM   1091  H   GLU A  75      -0.152   3.969 -11.416  1.00 51.65           H  
ATOM   1092  CA  GLU A  75       1.450   2.795 -10.629  1.00 51.65           C  
ATOM   1093  HA  GLU A  75       1.425   2.631  -9.552  1.00 51.65           H  
ATOM   1094  C   GLU A  75       2.922   2.891 -11.102  1.00 51.65           C  
ATOM   1095  CB  GLU A  75       0.738   1.601 -11.273  1.00 51.65           C  
ATOM   1096  HB2 GLU A  75       1.080   0.683 -10.795  1.00 51.65           H  
ATOM   1097  HB3 GLU A  75      -0.335   1.693 -11.105  1.00 51.65           H  
ATOM   1098  O   GLU A  75       3.773   2.127 -10.665  1.00 51.65           O  
ATOM   1099  CG  GLU A  75       1.033   1.513 -12.774  1.00 51.65           C  
ATOM   1100  HG2 GLU A  75       1.028   2.515 -13.202  1.00 51.65           H  
ATOM   1101  HG3 GLU A  75       2.024   1.086 -12.930  1.00 51.65           H  
ATOM   1102  CD  GLU A  75      -0.012   0.664 -13.485  1.00 51.65           C  
ATOM   1103  OE1 GLU A  75      -0.825   1.294 -14.200  1.00 51.65           O  
ATOM   1104  OE2 GLU A  75      -0.022  -0.569 -13.292  1.00 51.65           O  
ATOM   1105  N   ASN A  76       3.274   3.865 -11.951  1.00 47.47           N  
ATOM   1106  H   ASN A  76       2.545   4.447 -12.340  1.00 47.47           H  
ATOM   1107  CA  ASN A  76       4.677   4.159 -12.286  1.00 47.47           C  
ATOM   1108  HA  ASN A  76       5.254   3.234 -12.264  1.00 47.47           H  
ATOM   1109  C   ASN A  76       5.321   5.106 -11.259  1.00 47.47           C  
ATOM   1110  CB  ASN A  76       4.742   4.731 -13.706  1.00 47.47           C  
ATOM   1111  HB2 ASN A  76       5.760   5.064 -13.911  1.00 47.47           H  
ATOM   1112  HB3 ASN A  76       4.076   5.590 -13.788  1.00 47.47           H  
ATOM   1113  O   ASN A  76       6.526   5.043 -11.012  1.00 47.47           O  
ATOM   1114  CG  ASN A  76       4.387   3.698 -14.759  1.00 47.47           C  
ATOM   1115  ND2 ASN A  76       3.725   4.097 -15.817  1.00 47.47           N  
ATOM   1116 HD21 ASN A  76       3.458   3.361 -16.455  1.00 47.47           H  
ATOM   1117 HD22 ASN A  76       3.369   5.040 -15.878  1.00 47.47           H  
ATOM   1118  OD1 ASN A  76       4.728   2.535 -14.672  1.00 47.47           O  
ATOM   1119  N   GLN A  77       4.490   5.936 -10.617  1.00 45.21           N  
ATOM   1120  H   GLN A  77       3.516   5.897 -10.882  1.00 45.21           H  
ATOM   1121  CA  GLN A  77       4.763   6.491  -9.289  1.00 45.21           C  
ATOM   1122  HA  GLN A  77       5.814   6.773  -9.232  1.00 45.21           H  
ATOM   1123  C   GLN A  77       4.528   5.443  -8.189  1.00 45.21           C  
ATOM   1124  CB  GLN A  77       3.912   7.744  -9.019  1.00 45.21           C  
ATOM   1125  HB2 GLN A  77       4.082   8.075  -7.994  1.00 45.21           H  
ATOM   1126  HB3 GLN A  77       2.855   7.494  -9.116  1.00 45.21           H  
ATOM   1127  O   GLN A  77       4.706   5.766  -7.014  1.00 45.21           O  
ATOM   1128  CG  GLN A  77       4.228   8.921  -9.946  1.00 45.21           C  
ATOM   1129  HG2 GLN A  77       5.251   9.254  -9.774  1.00 45.21           H  
ATOM   1130  HG3 GLN A  77       4.139   8.599 -10.984  1.00 45.21           H  
ATOM   1131  CD  GLN A  77       3.279  10.100  -9.732  1.00 45.21           C  
ATOM   1132  NE2 GLN A  77       3.334  11.099 -10.583  1.00 45.21           N  
ATOM   1133 HE21 GLN A  77       2.682  11.853 -10.416  1.00 45.21           H  
ATOM   1134 HE22 GLN A  77       3.981  11.088 -11.358  1.00 45.21           H  
ATOM   1135  OE1 GLN A  77       2.452  10.155  -8.835  1.00 45.21           O  
ATOM   1136  N   LEU A  78       4.211   4.181  -8.538  1.00 46.49           N  
ATOM   1137  H   LEU A  78       4.051   3.944  -9.506  1.00 46.49           H  
ATOM   1138  CA  LEU A  78       4.456   3.100  -7.617  1.00 46.49           C  
ATOM   1139  HA  LEU A  78       4.179   3.508  -6.645  1.00 46.49           H  
ATOM   1140  C   LEU A  78       5.927   2.871  -7.589  1.00 46.49           C  
ATOM   1141  CB  LEU A  78       3.696   1.782  -7.791  1.00 46.49           C  
ATOM   1142  HB2 LEU A  78       4.350   1.005  -8.187  1.00 46.49           H  
ATOM   1143  HB3 LEU A  78       2.833   1.883  -8.449  1.00 46.49           H  
ATOM   1144  O   LEU A  78       6.605   2.437  -8.521  1.00 46.49           O  
ATOM   1145  CG  LEU A  78       3.184   1.395  -6.417  1.00 46.49           C  
ATOM   1146  HG  LEU A  78       3.981   1.499  -5.680  1.00 46.49           H  
ATOM   1147  CD1 LEU A  78       2.016   2.303  -6.090  1.00 46.49           C  
ATOM   1148 HD11 LEU A  78       1.716   2.066  -5.069  1.00 46.49           H  
ATOM   1149 HD12 LEU A  78       1.202   2.100  -6.785  1.00 46.49           H  
ATOM   1150 HD13 LEU A  78       2.254   3.366  -6.128  1.00 46.49           H  
ATOM   1151  CD2 LEU A  78       2.651  -0.022  -6.350  1.00 46.49           C  
ATOM   1152 HD21 LEU A  78       1.895  -0.180  -7.120  1.00 46.49           H  
ATOM   1153 HD22 LEU A  78       3.470  -0.725  -6.499  1.00 46.49           H  
ATOM   1154 HD23 LEU A  78       2.207  -0.170  -5.366  1.00 46.49           H  
ATOM   1155  N   VAL A  79       6.386   3.268  -6.433  1.00 45.08           N  
ATOM   1156  H   VAL A  79       5.725   3.685  -5.794  1.00 45.08           H  
ATOM   1157  CA  VAL A  79       7.753   3.283  -6.066  1.00 45.08           C  
ATOM   1158  HA  VAL A  79       8.362   3.328  -6.968  1.00 45.08           H  
ATOM   1159  C   VAL A  79       7.831   1.808  -5.590  1.00 45.08           C  
ATOM   1160  CB  VAL A  79       7.896   4.684  -5.354  1.00 45.08           C  
ATOM   1161  HB  VAL A  79       7.081   4.799  -4.639  1.00 45.08           H  
ATOM   1162  O   VAL A  79       7.254   1.377  -4.599  1.00 45.08           O  
ATOM   1163  CG1 VAL A  79       9.168   5.265  -4.710  1.00 45.08           C  
ATOM   1164 HG11 VAL A  79       9.165   6.355  -4.707  1.00 45.08           H  
ATOM   1165 HG12 VAL A  79       9.233   5.037  -3.646  1.00 45.08           H  
ATOM   1166 HG13 VAL A  79      10.065   4.924  -5.228  1.00 45.08           H  
ATOM   1167  CG2 VAL A  79       7.697   5.775  -6.443  1.00 45.08           C  
ATOM   1168 HG21 VAL A  79       8.643   6.117  -6.863  1.00 45.08           H  
ATOM   1169 HG22 VAL A  79       7.188   6.632  -6.003  1.00 45.08           H  
ATOM   1170 HG23 VAL A  79       7.112   5.437  -7.298  1.00 45.08           H  
ATOM   1171  N   ALA A  80       8.322   0.984  -6.525  1.00 42.41           N  
ATOM   1172  H   ALA A  80       8.705   1.429  -7.347  1.00 42.41           H  
ATOM   1173  CA  ALA A  80       8.369  -0.468  -6.570  1.00 42.41           C  
ATOM   1174  HA  ALA A  80       7.348  -0.840  -6.494  1.00 42.41           H  
ATOM   1175  C   ALA A  80       9.188  -1.046  -5.431  1.00 42.41           C  
ATOM   1176  CB  ALA A  80       8.970  -0.924  -7.910  1.00 42.41           C  
ATOM   1177  HB1 ALA A  80      10.029  -0.668  -7.951  1.00 42.41           H  
ATOM   1178  HB2 ALA A  80       8.864  -2.003  -8.020  1.00 42.41           H  
ATOM   1179  HB3 ALA A  80       8.451  -0.433  -8.734  1.00 42.41           H  
ATOM   1180  O   ALA A  80      10.065  -0.407  -4.863  1.00 42.41           O  
ATOM   1181  N   LEU A  81       8.892  -2.296  -5.130  1.00 44.54           N  
ATOM   1182  H   LEU A  81       8.242  -2.785  -5.728  1.00 44.54           H  
ATOM   1183  CA  LEU A  81       9.076  -2.827  -3.803  1.00 44.54           C  
ATOM   1184  HA  LEU A  81       9.099  -1.989  -3.107  1.00 44.54           H  
ATOM   1185  C   LEU A  81      10.420  -3.526  -3.649  1.00 44.54           C  
ATOM   1186  CB  LEU A  81       7.831  -3.690  -3.553  1.00 44.54           C  
ATOM   1187  HB2 LEU A  81       7.946  -4.374  -2.713  1.00 44.54           H  
ATOM   1188  HB3 LEU A  81       7.664  -4.322  -4.426  1.00 44.54           H  
ATOM   1189  O   LEU A  81      10.646  -4.604  -4.193  1.00 44.54           O  
ATOM   1190  CG  LEU A  81       6.621  -2.774  -3.331  1.00 44.54           C  
ATOM   1191  HG  LEU A  81       6.536  -2.077  -4.165  1.00 44.54           H  
ATOM   1192  CD1 LEU A  81       5.385  -3.631  -3.345  1.00 44.54           C  
ATOM   1193 HD11 LEU A  81       5.364  -4.288  -2.476  1.00 44.54           H  
ATOM   1194 HD12 LEU A  81       4.526  -2.960  -3.365  1.00 44.54           H  
ATOM   1195 HD13 LEU A  81       5.395  -4.237  -4.250  1.00 44.54           H  
ATOM   1196  CD2 LEU A  81       6.646  -1.969  -2.044  1.00 44.54           C  
ATOM   1197 HD21 LEU A  81       6.318  -2.576  -1.200  1.00 44.54           H  
ATOM   1198 HD22 LEU A  81       5.982  -1.116  -2.181  1.00 44.54           H  
ATOM   1199 HD23 LEU A  81       7.633  -1.556  -1.832  1.00 44.54           H  
ATOM   1200  N   ILE A  82      11.325  -2.885  -2.909  1.00 49.68           N  
ATOM   1201  H   ILE A  82      11.090  -1.956  -2.590  1.00 49.68           H  
ATOM   1202  CA  ILE A  82      12.718  -3.308  -2.737  1.00 49.68           C  
ATOM   1203  HA  ILE A  82      12.864  -4.306  -3.149  1.00 49.68           H  
ATOM   1204  C   ILE A  82      13.058  -3.344  -1.241  1.00 49.68           C  
ATOM   1205  CB  ILE A  82      13.596  -2.319  -3.539  1.00 49.68           C  
ATOM   1206  HB  ILE A  82      13.318  -1.295  -3.288  1.00 49.68           H  
ATOM   1207  O   ILE A  82      13.140  -2.262  -0.667  1.00 49.68           O  
ATOM   1208  CG1 ILE A  82      13.333  -2.558  -5.044  1.00 49.68           C  
ATOM   1209 HG12 ILE A  82      12.356  -2.152  -5.304  1.00 49.68           H  
ATOM   1210 HG13 ILE A  82      13.295  -3.632  -5.225  1.00 49.68           H  
ATOM   1211  CG2 ILE A  82      15.079  -2.495  -3.200  1.00 49.68           C  
ATOM   1212 HG21 ILE A  82      15.221  -2.385  -2.125  1.00 49.68           H  
ATOM   1213 HG22 ILE A  82      15.679  -1.715  -3.668  1.00 49.68           H  
ATOM   1214 HG23 ILE A  82      15.415  -3.477  -3.532  1.00 49.68           H  
ATOM   1215  CD1 ILE A  82      14.354  -1.976  -6.026  1.00 49.68           C  
ATOM   1216 HD11 ILE A  82      15.378  -2.249  -5.771  1.00 49.68           H  
ATOM   1217 HD12 ILE A  82      14.246  -0.893  -6.087  1.00 49.68           H  
ATOM   1218 HD13 ILE A  82      14.157  -2.410  -7.006  1.00 49.68           H  
ATOM   1219  N   PRO A  83      13.176  -4.520  -0.572  1.00 46.41           N  
ATOM   1220  CA  PRO A  83      13.247  -4.627   0.899  1.00 46.41           C  
ATOM   1221  HA  PRO A  83      12.252  -4.502   1.326  1.00 46.41           H  
ATOM   1222  C   PRO A  83      14.193  -3.608   1.529  1.00 46.41           C  
ATOM   1223  CB  PRO A  83      13.686  -6.062   1.191  1.00 46.41           C  
ATOM   1224  HB2 PRO A  83      13.304  -6.414   2.149  1.00 46.41           H  
ATOM   1225  HB3 PRO A  83      14.773  -6.139   1.159  1.00 46.41           H  
ATOM   1226  O   PRO A  83      15.215  -3.321   0.917  1.00 46.41           O  
ATOM   1227  CG  PRO A  83      13.086  -6.835   0.019  1.00 46.41           C  
ATOM   1228  HG2 PRO A  83      12.035  -7.045   0.217  1.00 46.41           H  
ATOM   1229  HG3 PRO A  83      13.628  -7.761  -0.173  1.00 46.41           H  
ATOM   1230  CD  PRO A  83      13.208  -5.859  -1.153  1.00 46.41           C  
ATOM   1231  HD2 PRO A  83      12.398  -6.027  -1.863  1.00 46.41           H  
ATOM   1232  HD3 PRO A  83      14.159  -6.017  -1.662  1.00 46.41           H  
ATOM   1233  N   TYR A  84      13.942  -3.086   2.738  1.00 53.33           N  
ATOM   1234  H   TYR A  84      13.105  -3.331   3.246  1.00 53.33           H  
ATOM   1235  CA  TYR A  84      14.864  -2.085   3.316  1.00 53.33           C  
ATOM   1236  HA  TYR A  84      14.927  -1.264   2.603  1.00 53.33           H  
ATOM   1237  C   TYR A  84      16.301  -2.636   3.503  1.00 53.33           C  
ATOM   1238  CB  TYR A  84      14.287  -1.490   4.609  1.00 53.33           C  
ATOM   1239  HB2 TYR A  84      13.199  -1.478   4.542  1.00 53.33           H  
ATOM   1240  HB3 TYR A  84      14.553  -2.120   5.457  1.00 53.33           H  
ATOM   1241  O   TYR A  84      17.278  -1.892   3.559  1.00 53.33           O  
ATOM   1242  CG  TYR A  84      14.758  -0.064   4.854  1.00 53.33           C  
ATOM   1243  CD1 TYR A  84      15.990   0.186   5.491  1.00 53.33           C  
ATOM   1244  HD1 TYR A  84      16.598  -0.642   5.823  1.00 53.33           H  
ATOM   1245  CD2 TYR A  84      13.969   1.016   4.411  1.00 53.33           C  
ATOM   1246  HD2 TYR A  84      13.017   0.825   3.939  1.00 53.33           H  
ATOM   1247  CE1 TYR A  84      16.433   1.509   5.689  1.00 53.33           C  
ATOM   1248  HE1 TYR A  84      17.376   1.691   6.184  1.00 53.33           H  
ATOM   1249  CE2 TYR A  84      14.409   2.341   4.603  1.00 53.33           C  
ATOM   1250  HE2 TYR A  84      13.802   3.174   4.280  1.00 53.33           H  
ATOM   1251  OH  TYR A  84      16.060   3.867   5.443  1.00 53.33           O  
ATOM   1252  HH  TYR A  84      16.870   3.889   5.957  1.00 53.33           H  
ATOM   1253  CZ  TYR A  84      15.639   2.589   5.246  1.00 53.33           C  
ATOM   1254  N   SER A  85      16.438  -3.966   3.528  1.00 54.65           N  
ATOM   1255  H   SER A  85      15.588  -4.508   3.477  1.00 54.65           H  
ATOM   1256  CA  SER A  85      17.688  -4.737   3.525  1.00 54.65           C  
ATOM   1257  HA  SER A  85      18.452  -4.167   4.052  1.00 54.65           H  
ATOM   1258  C   SER A  85      18.259  -5.077   2.134  1.00 54.65           C  
ATOM   1259  CB  SER A  85      17.428  -6.033   4.298  1.00 54.65           C  
ATOM   1260  HB2 SER A  85      17.199  -5.785   5.334  1.00 54.65           H  
ATOM   1261  HB3 SER A  85      18.318  -6.662   4.278  1.00 54.65           H  
ATOM   1262  O   SER A  85      19.290  -5.748   2.038  1.00 54.65           O  
ATOM   1263  OG  SER A  85      16.327  -6.732   3.734  1.00 54.65           O  
ATOM   1264  HG  SER A  85      16.135  -7.496   4.282  1.00 54.65           H  
ATOM   1265  N   ASP A  86      17.611  -4.674   1.042  1.00 51.15           N  
ATOM   1266  H   ASP A  86      16.802  -4.080   1.152  1.00 51.15           H  
ATOM   1267  CA  ASP A  86      18.012  -5.023  -0.319  1.00 51.15           C  
ATOM   1268  HA  ASP A  86      18.198  -6.096  -0.348  1.00 51.15           H  
ATOM   1269  C   ASP A  86      19.291  -4.288  -0.723  1.00 51.15           C  
ATOM   1270  CB  ASP A  86      16.878  -4.719  -1.295  1.00 51.15           C  
ATOM   1271  HB2 ASP A  86      15.960  -5.147  -0.893  1.00 51.15           H  
ATOM   1272  HB3 ASP A  86      16.768  -3.636  -1.347  1.00 51.15           H  
ATOM   1273  O   ASP A  86      19.402  -3.066  -0.659  1.00 51.15           O  
ATOM   1274  CG  ASP A  86      17.109  -5.271  -2.703  1.00 51.15           C  
ATOM   1275  OD1 ASP A  86      18.111  -4.919  -3.361  1.00 51.15           O  
ATOM   1276  OD2 ASP A  86      16.252  -6.018  -3.216  1.00 51.15           O  
ATOM   1277  N   GLN A  87      20.261  -5.045  -1.224  1.00 53.75           N  
ATOM   1278  H   GLN A  87      20.084  -6.037  -1.284  1.00 53.75           H  
ATOM   1279  CA  GLN A  87      21.591  -4.552  -1.585  1.00 53.75           C  
ATOM   1280  HA  GLN A  87      22.021  -4.057  -0.715  1.00 53.75           H  
ATOM   1281  C   GLN A  87      21.572  -3.518  -2.735  1.00 53.75           C  
ATOM   1282  CB  GLN A  87      22.454  -5.772  -1.941  1.00 53.75           C  
ATOM   1283  HB2 GLN A  87      23.457  -5.434  -2.203  1.00 53.75           H  
ATOM   1284  HB3 GLN A  87      22.019  -6.261  -2.813  1.00 53.75           H  
ATOM   1285  O   GLN A  87      22.555  -2.804  -2.947  1.00 53.75           O  
ATOM   1286  CG  GLN A  87      22.560  -6.795  -0.790  1.00 53.75           C  
ATOM   1287  HG2 GLN A  87      23.116  -6.350   0.035  1.00 53.75           H  
ATOM   1288  HG3 GLN A  87      21.570  -7.061  -0.421  1.00 53.75           H  
ATOM   1289  CD  GLN A  87      23.246  -8.093  -1.201  1.00 53.75           C  
ATOM   1290  NE2 GLN A  87      23.235  -9.096  -0.351  1.00 53.75           N  
ATOM   1291 HE21 GLN A  87      23.717  -9.936  -0.637  1.00 53.75           H  
ATOM   1292 HE22 GLN A  87      22.791  -9.000   0.551  1.00 53.75           H  
ATOM   1293  OE1 GLN A  87      23.788  -8.244  -2.285  1.00 53.75           O  
ATOM   1294  N   ARG A  88      20.462  -3.412  -3.483  1.00 51.09           N  
ATOM   1295  H   ARG A  88      19.692  -4.024  -3.253  1.00 51.09           H  
ATOM   1296  CA  ARG A  88      20.210  -2.372  -4.496  1.00 51.09           C  
ATOM   1297  HA  ARG A  88      21.119  -2.216  -5.076  1.00 51.09           H  
ATOM   1298  C   ARG A  88      19.858  -1.021  -3.868  1.00 51.09           C  
ATOM   1299  CB  ARG A  88      19.079  -2.810  -5.441  1.00 51.09           C  
ATOM   1300  HB2 ARG A  88      18.926  -2.032  -6.189  1.00 51.09           H  
ATOM   1301  HB3 ARG A  88      18.156  -2.891  -4.867  1.00 51.09           H  
ATOM   1302  O   ARG A  88      20.088   0.007  -4.512  1.00 51.09           O  
ATOM   1303  CG  ARG A  88      19.359  -4.136  -6.171  1.00 51.09           C  
ATOM   1304  HG2 ARG A  88      20.188  -3.984  -6.862  1.00 51.09           H  
ATOM   1305  HG3 ARG A  88      19.639  -4.920  -5.467  1.00 51.09           H  
ATOM   1306  CD  ARG A  88      18.129  -4.602  -6.962  1.00 51.09           C  
ATOM   1307  HD2 ARG A  88      17.780  -3.777  -7.583  1.00 51.09           H  
ATOM   1308  HD3 ARG A  88      18.425  -5.427  -7.610  1.00 51.09           H  
ATOM   1309  NE  ARG A  88      17.042  -5.063  -6.077  1.00 51.09           N  
ATOM   1310  HE  ARG A  88      17.260  -5.190  -5.099  1.00 51.09           H  
ATOM   1311  NH1 ARG A  88      15.346  -5.118  -7.633  1.00 51.09           N  
ATOM   1312 HH11 ARG A  88      14.370  -5.282  -7.835  1.00 51.09           H  
ATOM   1313 HH12 ARG A  88      15.969  -4.749  -8.338  1.00 51.09           H  
ATOM   1314  NH2 ARG A  88      14.941  -5.738  -5.538  1.00 51.09           N  
ATOM   1315 HH21 ARG A  88      13.960  -5.884  -5.729  1.00 51.09           H  
ATOM   1316 HH22 ARG A  88      15.290  -5.914  -4.607  1.00 51.09           H  
ATOM   1317  CZ  ARG A  88      15.786  -5.301  -6.418  1.00 51.09           C  
ATOM   1318  N   LEU A  89      19.389  -0.993  -2.615  1.00 48.70           N  
ATOM   1319  H   LEU A  89      19.254  -1.871  -2.134  1.00 48.70           H  
ATOM   1320  CA  LEU A  89      19.324   0.214  -1.786  1.00 48.70           C  
ATOM   1321  HA  LEU A  89      18.912   1.029  -2.382  1.00 48.70           H  
ATOM   1322  C   LEU A  89      20.733   0.639  -1.374  1.00 48.70           C  
ATOM   1323  CB  LEU A  89      18.429   0.029  -0.543  1.00 48.70           C  
ATOM   1324  HB2 LEU A  89      18.433   0.963   0.020  1.00 48.70           H  
ATOM   1325  HB3 LEU A  89      18.866  -0.732   0.104  1.00 48.70           H  
ATOM   1326  O   LEU A  89      21.116   0.604  -0.208  1.00 48.70           O  
ATOM   1327  CG  LEU A  89      16.975  -0.354  -0.814  1.00 48.70           C  
ATOM   1328  HG  LEU A  89      16.956  -1.325  -1.309  1.00 48.70           H  
ATOM   1329  CD1 LEU A  89      16.221  -0.439   0.497  1.00 48.70           C  
ATOM   1330 HD11 LEU A  89      16.727  -1.163   1.137  1.00 48.70           H  
ATOM   1331 HD12 LEU A  89      15.205  -0.790   0.312  1.00 48.70           H  
ATOM   1332 HD13 LEU A  89      16.191   0.526   1.002  1.00 48.70           H  
ATOM   1333  CD2 LEU A  89      16.273   0.676  -1.687  1.00 48.70           C  
ATOM   1334 HD21 LEU A  89      15.239   0.366  -1.838  1.00 48.70           H  
ATOM   1335 HD22 LEU A  89      16.773   0.700  -2.655  1.00 48.70           H  
ATOM   1336 HD23 LEU A  89      16.294   1.656  -1.210  1.00 48.70           H  
ATOM   1337  N   ARG A  90      21.522   1.120  -2.340  1.00 49.09           N  
ATOM   1338  H   ARG A  90      21.170   1.085  -3.286  1.00 49.09           H  
ATOM   1339  CA  ARG A  90      22.677   1.950  -1.995  1.00 49.09           C  
ATOM   1340  HA  ARG A  90      23.298   1.369  -1.313  1.00 49.09           H  
ATOM   1341  C   ARG A  90      22.116   3.179  -1.263  1.00 49.09           C  
ATOM   1342  CB  ARG A  90      23.511   2.328  -3.226  1.00 49.09           C  
ATOM   1343  HB2 ARG A  90      22.917   2.940  -3.905  1.00 49.09           H  
ATOM   1344  HB3 ARG A  90      24.366   2.915  -2.889  1.00 49.09           H  
ATOM   1345  O   ARG A  90      21.339   3.900  -1.894  1.00 49.09           O  
ATOM   1346  CG  ARG A  90      24.013   1.084  -3.976  1.00 49.09           C  
ATOM   1347  HG2 ARG A  90      23.177   0.652  -4.526  1.00 49.09           H  
ATOM   1348  HG3 ARG A  90      24.374   0.338  -3.269  1.00 49.09           H  
ATOM   1349  CD  ARG A  90      25.130   1.426  -4.973  1.00 49.09           C  
ATOM   1350  HD2 ARG A  90      24.900   2.377  -5.454  1.00 49.09           H  
ATOM   1351  HD3 ARG A  90      25.147   0.648  -5.736  1.00 49.09           H  
ATOM   1352  NE  ARG A  90      26.457   1.470  -4.323  1.00 49.09           N  
ATOM   1353  HE  ARG A  90      26.509   1.074  -3.395  1.00 49.09           H  
ATOM   1354  NH1 ARG A  90      27.658   2.369  -6.066  1.00 49.09           N  
ATOM   1355 HH11 ARG A  90      26.806   2.443  -6.604  1.00 49.09           H  
ATOM   1356 HH12 ARG A  90      28.546   2.630  -6.469  1.00 49.09           H  
ATOM   1357  NH2 ARG A  90      28.723   1.699  -4.227  1.00 49.09           N  
ATOM   1358 HH21 ARG A  90      28.734   1.265  -3.316  1.00 49.09           H  
ATOM   1359 HH22 ARG A  90      29.598   1.982  -4.645  1.00 49.09           H  
ATOM   1360  CZ  ARG A  90      27.600   1.847  -4.872  1.00 49.09           C  
ATOM   1361  N   PRO A  91      22.499   3.450   0.001  1.00 44.32           N  
ATOM   1362  CA  PRO A  91      21.822   4.401   0.895  1.00 44.32           C  
ATOM   1363  HA  PRO A  91      20.745   4.265   0.797  1.00 44.32           H  
ATOM   1364  C   PRO A  91      22.112   5.880   0.572  1.00 44.32           C  
ATOM   1365  CB  PRO A  91      22.228   3.978   2.314  1.00 44.32           C  
ATOM   1366  HB2 PRO A  91      22.217   4.797   3.034  1.00 44.32           H  
ATOM   1367  HB3 PRO A  91      21.571   3.178   2.655  1.00 44.32           H  
ATOM   1368  O   PRO A  91      22.198   6.734   1.452  1.00 44.32           O  
ATOM   1369  CG  PRO A  91      23.632   3.422   2.103  1.00 44.32           C  
ATOM   1370  HG2 PRO A  91      23.923   2.741   2.903  1.00 44.32           H  
ATOM   1371  HG3 PRO A  91      24.345   4.241   2.010  1.00 44.32           H  
ATOM   1372  CD  PRO A  91      23.488   2.699   0.767  1.00 44.32           C  
ATOM   1373  HD2 PRO A  91      24.449   2.665   0.254  1.00 44.32           H  
ATOM   1374  HD3 PRO A  91      23.122   1.689   0.949  1.00 44.32           H  
ATOM   1375  N   ARG A  92      22.244   6.225  -0.716  1.00 43.94           N  
ATOM   1376  H   ARG A  92      22.030   5.486  -1.371  1.00 43.94           H  
ATOM   1377  CA  ARG A  92      21.961   7.594  -1.160  1.00 43.94           C  
ATOM   1378  HA  ARG A  92      22.598   8.287  -0.610  1.00 43.94           H  
ATOM   1379  C   ARG A  92      20.506   7.900  -0.815  1.00 43.94           C  
ATOM   1380  CB  ARG A  92      22.159   7.745  -2.675  1.00 43.94           C  
ATOM   1381  HB2 ARG A  92      21.788   8.726  -2.972  1.00 43.94           H  
ATOM   1382  HB3 ARG A  92      21.565   6.990  -3.191  1.00 43.94           H  
ATOM   1383  O   ARG A  92      19.692   6.985  -0.814  1.00 43.94           O  
ATOM   1384  CG  ARG A  92      23.626   7.618  -3.104  1.00 43.94           C  
ATOM   1385  HG2 ARG A  92      23.967   6.603  -2.903  1.00 43.94           H  
ATOM   1386  HG3 ARG A  92      24.242   8.310  -2.530  1.00 43.94           H  
ATOM   1387  CD  ARG A  92      23.791   7.907  -4.604  1.00 43.94           C  
ATOM   1388  HD2 ARG A  92      23.086   7.286  -5.156  1.00 43.94           H  
ATOM   1389  HD3 ARG A  92      24.803   7.625  -4.897  1.00 43.94           H  
ATOM   1390  NE  ARG A  92      23.582   9.335  -4.930  1.00 43.94           N  
ATOM   1391  HE  ARG A  92      23.612   9.985  -4.157  1.00 43.94           H  
ATOM   1392  NH1 ARG A  92      23.366   9.123  -7.213  1.00 43.94           N  
ATOM   1393 HH11 ARG A  92      23.211   9.543  -8.118  1.00 43.94           H  
ATOM   1394 HH12 ARG A  92      23.442   8.119  -7.131  1.00 43.94           H  
ATOM   1395  NH2 ARG A  92      23.265  11.142  -6.287  1.00 43.94           N  
ATOM   1396 HH21 ARG A  92      23.316  11.766  -5.494  1.00 43.94           H  
ATOM   1397 HH22 ARG A  92      23.131  11.526  -7.212  1.00 43.94           H  
ATOM   1398  CZ  ARG A  92      23.404   9.856  -6.135  1.00 43.94           C  
ATOM   1399  N   ARG A  93      20.202   9.186  -0.603  1.00 33.57           N  
ATOM   1400  H   ARG A  93      20.978   9.833  -0.587  1.00 33.57           H  
ATOM   1401  CA  ARG A  93      18.856   9.723  -0.338  1.00 33.57           C  
ATOM   1402  HA  ARG A  93      18.625   9.624   0.723  1.00 33.57           H  
ATOM   1403  C   ARG A  93      17.765   8.952  -1.102  1.00 33.57           C  
ATOM   1404  CB  ARG A  93      18.800  11.215  -0.730  1.00 33.57           C  
ATOM   1405  HB2 ARG A  93      19.083  11.319  -1.777  1.00 33.57           H  
ATOM   1406  HB3 ARG A  93      17.767  11.548  -0.624  1.00 33.57           H  
ATOM   1407  O   ARG A  93      17.517   9.241  -2.271  1.00 33.57           O  
ATOM   1408  CG  ARG A  93      19.669  12.150   0.123  1.00 33.57           C  
ATOM   1409  HG2 ARG A  93      20.711  11.833   0.082  1.00 33.57           H  
ATOM   1410  HG3 ARG A  93      19.324  12.110   1.156  1.00 33.57           H  
ATOM   1411  CD  ARG A  93      19.554  13.591  -0.402  1.00 33.57           C  
ATOM   1412  HD2 ARG A  93      18.500  13.867  -0.428  1.00 33.57           H  
ATOM   1413  HD3 ARG A  93      19.948  13.621  -1.418  1.00 33.57           H  
ATOM   1414  NE  ARG A  93      20.280  14.550   0.455  1.00 33.57           N  
ATOM   1415  HE  ARG A  93      20.420  14.273   1.416  1.00 33.57           H  
ATOM   1416  NH1 ARG A  93      20.558  16.258  -1.069  1.00 33.57           N  
ATOM   1417 HH11 ARG A  93      20.887  17.190  -1.277  1.00 33.57           H  
ATOM   1418 HH12 ARG A  93      20.091  15.706  -1.774  1.00 33.57           H  
ATOM   1419  NH2 ARG A  93      21.282  16.518   1.021  1.00 33.57           N  
ATOM   1420 HH21 ARG A  93      21.584  17.453   0.789  1.00 33.57           H  
ATOM   1421 HH22 ARG A  93      21.399  16.195   1.971  1.00 33.57           H  
ATOM   1422  CZ  ARG A  93      20.701  15.764   0.131  1.00 33.57           C  
ATOM   1423  N   THR A  94      17.122   8.006  -0.422  1.00 33.47           N  
ATOM   1424  H   THR A  94      17.479   7.725   0.480  1.00 33.47           H  
ATOM   1425  CA  THR A  94      15.774   7.527  -0.725  1.00 33.47           C  
ATOM   1426  HA  THR A  94      15.664   7.318  -1.789  1.00 33.47           H  
ATOM   1427  C   THR A  94      14.858   8.683  -0.351  1.00 33.47           C  
ATOM   1428  CB  THR A  94      15.458   6.252   0.078  1.00 33.47           C  
ATOM   1429  HB  THR A  94      14.385   6.064   0.067  1.00 33.47           H  
ATOM   1430  O   THR A  94      14.497   8.849   0.813  1.00 33.47           O  
ATOM   1431  CG2 THR A  94      16.180   5.036  -0.507  1.00 33.47           C  
ATOM   1432 HG21 THR A  94      17.257   5.203  -0.511  1.00 33.47           H  
ATOM   1433 HG22 THR A  94      15.959   4.162   0.106  1.00 33.47           H  
ATOM   1434 HG23 THR A  94      15.824   4.852  -1.521  1.00 33.47           H  
ATOM   1435  OG1 THR A  94      15.906   6.397   1.406  1.00 33.47           O  
ATOM   1436  HG1 THR A  94      15.269   6.965   1.846  1.00 33.47           H  
ATOM   1437  N   LYS A  95      14.671   9.572  -1.325  1.00 26.57           N  
ATOM   1438  H   LYS A  95      14.901   9.290  -2.267  1.00 26.57           H  
ATOM   1439  CA  LYS A  95      13.935  10.830  -1.226  1.00 26.57           C  
ATOM   1440  HA  LYS A  95      13.693  11.044  -0.185  1.00 26.57           H  
ATOM   1441  C   LYS A  95      12.604  10.684  -1.951  1.00 26.57           C  
ATOM   1442  CB  LYS A  95      14.765  11.968  -1.845  1.00 26.57           C  
ATOM   1443  HB2 LYS A  95      15.821  11.833  -1.610  1.00 26.57           H  
ATOM   1444  HB3 LYS A  95      14.648  11.929  -2.928  1.00 26.57           H  
ATOM   1445  O   LYS A  95      12.607   9.927  -2.946  1.00 26.57           O  
ATOM   1446  CG  LYS A  95      14.307  13.331  -1.309  1.00 26.57           C  
ATOM   1447  HG2 LYS A  95      13.222  13.341  -1.212  1.00 26.57           H  
ATOM   1448  HG3 LYS A  95      14.735  13.484  -0.318  1.00 26.57           H  
ATOM   1449  CD  LYS A  95      14.698  14.490  -2.230  1.00 26.57           C  
ATOM   1450  HD2 LYS A  95      14.268  14.303  -3.214  1.00 26.57           H  
ATOM   1451  HD3 LYS A  95      15.783  14.565  -2.307  1.00 26.57           H  
ATOM   1452  CE  LYS A  95      14.102  15.770  -1.633  1.00 26.57           C  
ATOM   1453  HE2 LYS A  95      14.692  16.074  -0.768  1.00 26.57           H  
ATOM   1454  HE3 LYS A  95      13.101  15.530  -1.273  1.00 26.57           H  
ATOM   1455  NZ  LYS A  95      14.001  16.865  -2.628  1.00 26.57           N  
ATOM   1456  HZ1 LYS A  95      13.566  17.675  -2.210  1.00 26.57           H  
ATOM   1457  HZ2 LYS A  95      14.905  17.121  -2.999  1.00 26.57           H  
ATOM   1458  HZ3 LYS A  95      13.405  16.569  -3.388  1.00 26.57           H  
ATOM   1459  OXT LYS A  95      11.681  11.415  -1.548  1.00 26.57           O  
TER    1460      LYS A  95                                                       
ATOM   1460  N   MET B   1     -12.423  68.853 -11.880  1.00 19.98           N  
ATOM   1461  H   MET B   1     -11.867  68.130 -11.445  1.00 19.98           H  
ATOM   1462  H2  MET B   1     -13.388  68.558 -11.831  1.00 19.98           H  
ATOM   1463  H3  MET B   1     -12.149  68.957 -12.846  1.00 19.98           H  
ATOM   1464  CA  MET B   1     -12.277  70.132 -11.134  1.00 19.98           C  
ATOM   1465  HA  MET B   1     -11.223  70.404 -11.074  1.00 19.98           H  
ATOM   1466  C   MET B   1     -12.816  69.902  -9.719  1.00 19.98           C  
ATOM   1467  CB  MET B   1     -13.061  71.273 -11.815  1.00 19.98           C  
ATOM   1468  HB2 MET B   1     -14.128  71.090 -11.689  1.00 19.98           H  
ATOM   1469  HB3 MET B   1     -12.820  72.211 -11.313  1.00 19.98           H  
ATOM   1470  O   MET B   1     -13.752  69.120  -9.630  1.00 19.98           O  
ATOM   1471  CG  MET B   1     -12.787  71.432 -13.319  1.00 19.98           C  
ATOM   1472  HG2 MET B   1     -11.729  71.640 -13.480  1.00 19.98           H  
ATOM   1473  HG3 MET B   1     -13.034  70.500 -13.828  1.00 19.98           H  
ATOM   1474  SD  MET B   1     -13.777  72.736 -14.095  1.00 19.98           S  
ATOM   1475  CE  MET B   1     -12.525  74.026 -14.336  1.00 19.98           C  
ATOM   1476  HE1 MET B   1     -12.986  74.893 -14.808  1.00 19.98           H  
ATOM   1477  HE2 MET B   1     -12.102  74.320 -13.376  1.00 19.98           H  
ATOM   1478  HE3 MET B   1     -11.733  73.652 -14.985  1.00 19.98           H  
ATOM   1479  N   GLY B   2     -12.286  70.503  -8.639  1.00 25.78           N  
ATOM   1480  H   GLY B   2     -11.502  71.135  -8.717  1.00 25.78           H  
ATOM   1481  CA  GLY B   2     -12.738  70.174  -7.263  1.00 25.78           C  
ATOM   1482  HA2 GLY B   2     -12.217  69.279  -6.921  1.00 25.78           H  
ATOM   1483  HA3 GLY B   2     -13.802  69.937  -7.278  1.00 25.78           H  
ATOM   1484  C   GLY B   2     -12.515  71.269  -6.202  1.00 25.78           C  
ATOM   1485  O   GLY B   2     -11.417  71.802  -6.117  1.00 25.78           O  
ATOM   1486  N   LYS B   3     -13.554  71.617  -5.420  1.00 22.14           N  
ATOM   1487  H   LYS B   3     -14.379  71.036  -5.456  1.00 22.14           H  
ATOM   1488  CA  LYS B   3     -13.608  72.716  -4.415  1.00 22.14           C  
ATOM   1489  HA  LYS B   3     -12.601  72.924  -4.054  1.00 22.14           H  
ATOM   1490  C   LYS B   3     -14.472  72.276  -3.196  1.00 22.14           C  
ATOM   1491  CB  LYS B   3     -14.198  73.993  -5.059  1.00 22.14           C  
ATOM   1492  HB2 LYS B   3     -15.284  73.923  -5.001  1.00 22.14           H  
ATOM   1493  HB3 LYS B   3     -13.876  74.840  -4.454  1.00 22.14           H  
ATOM   1494  O   LYS B   3     -15.152  71.265  -3.326  1.00 22.14           O  
ATOM   1495  CG  LYS B   3     -13.844  74.327  -6.521  1.00 22.14           C  
ATOM   1496  HG2 LYS B   3     -12.762  74.362  -6.644  1.00 22.14           H  
ATOM   1497  HG3 LYS B   3     -14.259  73.563  -7.179  1.00 22.14           H  
ATOM   1498  CD  LYS B   3     -14.452  75.694  -6.888  1.00 22.14           C  
ATOM   1499  HD2 LYS B   3     -13.930  76.469  -6.328  1.00 22.14           H  
ATOM   1500  HD3 LYS B   3     -15.502  75.703  -6.597  1.00 22.14           H  
ATOM   1501  CE  LYS B   3     -14.353  75.988  -8.391  1.00 22.14           C  
ATOM   1502  HE2 LYS B   3     -14.880  75.200  -8.929  1.00 22.14           H  
ATOM   1503  HE3 LYS B   3     -13.304  75.956  -8.686  1.00 22.14           H  
ATOM   1504  NZ  LYS B   3     -14.942  77.312  -8.726  1.00 22.14           N  
ATOM   1505  HZ1 LYS B   3     -14.907  77.483  -9.721  1.00 22.14           H  
ATOM   1506  HZ2 LYS B   3     -15.908  77.357  -8.434  1.00 22.14           H  
ATOM   1507  HZ3 LYS B   3     -14.439  78.054  -8.261  1.00 22.14           H  
ATOM   1508  N   SER B   4     -14.551  72.936  -2.027  1.00 21.04           N  
ATOM   1509  H   SER B   4     -15.121  72.449  -1.351  1.00 21.04           H  
ATOM   1510  CA  SER B   4     -14.057  74.271  -1.618  1.00 21.04           C  
ATOM   1511  HA  SER B   4     -13.289  74.591  -2.322  1.00 21.04           H  
ATOM   1512  C   SER B   4     -13.380  74.305  -0.221  1.00 21.04           C  
ATOM   1513  CB  SER B   4     -15.187  75.325  -1.654  1.00 21.04           C  
ATOM   1514  HB2 SER B   4     -14.780  76.286  -1.339  1.00 21.04           H  
ATOM   1515  HB3 SER B   4     -15.969  75.036  -0.952  1.00 21.04           H  
ATOM   1516  O   SER B   4     -12.174  74.111  -0.145  1.00 21.04           O  
ATOM   1517  OG  SER B   4     -15.782  75.494  -2.925  1.00 21.04           O  
ATOM   1518  HG  SER B   4     -16.589  75.999  -2.805  1.00 21.04           H  
ATOM   1519  N   LEU B   5     -14.121  74.645   0.849  1.00 19.35           N  
ATOM   1520  H   LEU B   5     -15.123  74.549   0.773  1.00 19.35           H  
ATOM   1521  CA  LEU B   5     -13.692  75.367   2.074  1.00 19.35           C  
ATOM   1522  HA  LEU B   5     -12.660  75.124   2.326  1.00 19.35           H  
ATOM   1523  C   LEU B   5     -14.615  74.978   3.273  1.00 19.35           C  
ATOM   1524  CB  LEU B   5     -13.849  76.883   1.765  1.00 19.35           C  
ATOM   1525  HB2 LEU B   5     -14.334  77.351   2.622  1.00 19.35           H  
ATOM   1526  HB3 LEU B   5     -14.556  77.028   0.948  1.00 19.35           H  
ATOM   1527  O   LEU B   5     -15.698  74.461   3.013  1.00 19.35           O  
ATOM   1528  CG  LEU B   5     -12.563  77.680   1.452  1.00 19.35           C  
ATOM   1529  HG  LEU B   5     -11.793  77.439   2.185  1.00 19.35           H  
ATOM   1530  CD1 LEU B   5     -11.996  77.435   0.055  1.00 19.35           C  
ATOM   1531 HD11 LEU B   5     -11.548  76.442   0.015  1.00 19.35           H  
ATOM   1532 HD12 LEU B   5     -11.200  78.150  -0.152  1.00 19.35           H  
ATOM   1533 HD13 LEU B   5     -12.776  77.534  -0.700  1.00 19.35           H  
ATOM   1534  CD2 LEU B   5     -12.870  79.178   1.543  1.00 19.35           C  
ATOM   1535 HD21 LEU B   5     -13.614  79.457   0.796  1.00 19.35           H  
ATOM   1536 HD22 LEU B   5     -13.251  79.423   2.535  1.00 19.35           H  
ATOM   1537 HD23 LEU B   5     -11.960  79.754   1.377  1.00 19.35           H  
ATOM   1538  N   SER B   6     -14.342  75.234   4.570  1.00 21.28           N  
ATOM   1539  H   SER B   6     -15.092  74.948   5.182  1.00 21.28           H  
ATOM   1540  CA  SER B   6     -13.154  75.836   5.235  1.00 21.28           C  
ATOM   1541  HA  SER B   6     -12.246  75.425   4.794  1.00 21.28           H  
ATOM   1542  C   SER B   6     -13.035  75.661   6.771  1.00 21.28           C  
ATOM   1543  CB  SER B   6     -13.132  77.369   5.080  1.00 21.28           C  
ATOM   1544  HB2 SER B   6     -12.433  77.802   5.795  1.00 21.28           H  
ATOM   1545  HB3 SER B   6     -12.767  77.636   4.088  1.00 21.28           H  
ATOM   1546  O   SER B   6     -11.912  75.690   7.264  1.00 21.28           O  
ATOM   1547  OG  SER B   6     -14.415  77.937   5.282  1.00 21.28           O  
ATOM   1548  HG  SER B   6     -14.336  78.892   5.328  1.00 21.28           H  
ATOM   1549  N   HIS B   7     -14.132  75.633   7.544  1.00 23.97           N  
ATOM   1550  H   HIS B   7     -15.032  75.526   7.099  1.00 23.97           H  
ATOM   1551  CA  HIS B   7     -14.152  76.237   8.903  1.00 23.97           C  
ATOM   1552  HA  HIS B   7     -13.191  76.720   9.079  1.00 23.97           H  
ATOM   1553  C   HIS B   7     -14.412  75.230  10.061  1.00 23.97           C  
ATOM   1554  CB  HIS B   7     -15.264  77.314   8.857  1.00 23.97           C  
ATOM   1555  HB2 HIS B   7     -16.211  76.869   9.163  1.00 23.97           H  
ATOM   1556  HB3 HIS B   7     -15.397  77.662   7.833  1.00 23.97           H  
ATOM   1557  O   HIS B   7     -15.057  74.223   9.793  1.00 23.97           O  
ATOM   1558  CG  HIS B   7     -15.000  78.542   9.683  1.00 23.97           C  
ATOM   1559  CD2 HIS B   7     -14.122  79.545   9.371  1.00 23.97           C  
ATOM   1560  HD2 HIS B   7     -13.502  79.596   8.489  1.00 23.97           H  
ATOM   1561  ND1 HIS B   7     -15.567  78.859  10.897  1.00 23.97           N  
ATOM   1562  HD1 HIS B   7     -16.259  78.316  11.392  1.00 23.97           H  
ATOM   1563  CE1 HIS B   7     -15.032  80.021  11.310  1.00 23.97           C  
ATOM   1564  HE1 HIS B   7     -15.280  80.527  12.232  1.00 23.97           H  
ATOM   1565  NE2 HIS B   7     -14.141  80.473  10.415  1.00 23.97           N  
ATOM   1566  N   LEU B   8     -14.144  75.451  11.370  1.00 20.26           N  
ATOM   1567  H   LEU B   8     -14.673  74.795  11.927  1.00 20.26           H  
ATOM   1568  CA  LEU B   8     -12.990  75.956  12.182  1.00 20.26           C  
ATOM   1569  HA  LEU B   8     -12.098  75.415  11.868  1.00 20.26           H  
ATOM   1570  C   LEU B   8     -13.281  75.544  13.691  1.00 20.26           C  
ATOM   1571  CB  LEU B   8     -12.752  77.465  11.945  1.00 20.26           C  
ATOM   1572  HB2 LEU B   8     -13.473  78.041  12.526  1.00 20.26           H  
ATOM   1573  HB3 LEU B   8     -12.944  77.693  10.897  1.00 20.26           H  
ATOM   1574  O   LEU B   8     -14.055  74.608  13.867  1.00 20.26           O  
ATOM   1575  CG  LEU B   8     -11.318  77.959  12.214  1.00 20.26           C  
ATOM   1576  HG  LEU B   8     -10.874  77.351  13.002  1.00 20.26           H  
ATOM   1577  CD1 LEU B   8     -10.433  77.828  10.973  1.00 20.26           C  
ATOM   1578 HD11 LEU B   8     -10.416  76.791  10.639  1.00 20.26           H  
ATOM   1579 HD12 LEU B   8     -10.813  78.456  10.167  1.00 20.26           H  
ATOM   1580 HD13 LEU B   8      -9.415  78.134  11.214  1.00 20.26           H  
ATOM   1581  CD2 LEU B   8     -11.307  79.434  12.623  1.00 20.26           C  
ATOM   1582 HD21 LEU B   8     -10.291  79.741  12.871  1.00 20.26           H  
ATOM   1583 HD22 LEU B   8     -11.677  80.049  11.802  1.00 20.26           H  
ATOM   1584 HD23 LEU B   8     -11.950  79.593  13.489  1.00 20.26           H  
ATOM   1585  N   PRO B   9     -12.828  76.210  14.790  1.00 21.60           N  
ATOM   1586  CA  PRO B   9     -11.602  75.972  15.584  1.00 21.60           C  
ATOM   1587  HA  PRO B   9     -10.866  75.479  14.948  1.00 21.60           H  
ATOM   1588  C   PRO B   9     -11.634  75.155  16.935  1.00 21.60           C  
ATOM   1589  CB  PRO B   9     -11.114  77.397  15.853  1.00 21.60           C  
ATOM   1590  HB2 PRO B   9     -10.481  77.440  16.739  1.00 21.60           H  
ATOM   1591  HB3 PRO B   9     -10.548  77.791  15.009  1.00 21.60           H  
ATOM   1592  O   PRO B   9     -11.207  74.008  16.943  1.00 21.60           O  
ATOM   1593  CG  PRO B   9     -12.401  78.204  16.052  1.00 21.60           C  
ATOM   1594  HG2 PRO B   9     -12.660  78.255  17.109  1.00 21.60           H  
ATOM   1595  HG3 PRO B   9     -12.297  79.215  15.659  1.00 21.60           H  
ATOM   1596  CD  PRO B   9     -13.476  77.408  15.305  1.00 21.60           C  
ATOM   1597  HD2 PRO B   9     -14.265  77.121  15.999  1.00 21.60           H  
ATOM   1598  HD3 PRO B   9     -13.912  78.017  14.513  1.00 21.60           H  
ATOM   1599  N   LEU B  10     -11.937  75.788  18.095  1.00 21.61           N  
ATOM   1600  H   LEU B  10     -12.532  76.599  17.994  1.00 21.61           H  
ATOM   1601  CA  LEU B  10     -11.227  75.719  19.424  1.00 21.61           C  
ATOM   1602  HA  LEU B  10     -10.293  75.167  19.320  1.00 21.61           H  
ATOM   1603  C   LEU B  10     -12.077  75.045  20.566  1.00 21.61           C  
ATOM   1604  CB  LEU B  10     -10.939  77.205  19.824  1.00 21.61           C  
ATOM   1605  HB2 LEU B  10     -11.340  77.330  20.831  1.00 21.61           H  
ATOM   1606  HB3 LEU B  10     -11.547  77.881  19.222  1.00 21.61           H  
ATOM   1607  O   LEU B  10     -13.264  74.843  20.351  1.00 21.61           O  
ATOM   1608  CG  LEU B  10      -9.490  77.768  19.853  1.00 21.61           C  
ATOM   1609  HG  LEU B  10      -8.761  76.992  20.087  1.00 21.61           H  
ATOM   1610  CD1 LEU B  10      -8.977  78.404  18.566  1.00 21.61           C  
ATOM   1611 HD11 LEU B  10      -9.717  79.093  18.157  1.00 21.61           H  
ATOM   1612 HD12 LEU B  10      -8.725  77.616  17.855  1.00 21.61           H  
ATOM   1613 HD13 LEU B  10      -8.056  78.952  18.761  1.00 21.61           H  
ATOM   1614  CD2 LEU B  10      -9.413  78.853  20.934  1.00 21.61           C  
ATOM   1615 HD21 LEU B  10      -8.394  79.232  21.011  1.00 21.61           H  
ATOM   1616 HD22 LEU B  10      -9.687  78.442  21.905  1.00 21.61           H  
ATOM   1617 HD23 LEU B  10     -10.084  79.677  20.689  1.00 21.61           H  
ATOM   1618  N   HIS B  11     -11.688  74.813  21.848  1.00 19.37           N  
ATOM   1619  H   HIS B  11     -12.509  74.583  22.389  1.00 19.37           H  
ATOM   1620  CA  HIS B  11     -10.437  74.345  22.520  1.00 19.37           C  
ATOM   1621  HA  HIS B  11     -10.065  73.465  21.996  1.00 19.37           H  
ATOM   1622  C   HIS B  11     -10.640  73.950  24.012  1.00 19.37           C  
ATOM   1623  CB  HIS B  11      -9.339  75.420  22.517  1.00 19.37           C  
ATOM   1624  HB2 HIS B  11      -9.206  75.657  21.461  1.00 19.37           H  
ATOM   1625  HB3 HIS B  11      -9.678  76.307  23.051  1.00 19.37           H  
ATOM   1626  O   HIS B  11     -10.024  72.994  24.471  1.00 19.37           O  
ATOM   1627  CG  HIS B  11      -7.955  75.028  23.015  1.00 19.37           C  
ATOM   1628  CD2 HIS B  11      -6.775  75.314  22.378  1.00 19.37           C  
ATOM   1629  HD2 HIS B  11      -6.672  75.858  21.451  1.00 19.37           H  
ATOM   1630  ND1 HIS B  11      -7.619  74.311  24.146  1.00 19.37           N  
ATOM   1631  HD1 HIS B  11      -8.269  73.813  24.737  1.00 19.37           H  
ATOM   1632  CE1 HIS B  11      -6.285  74.156  24.172  1.00 19.37           C  
ATOM   1633  HE1 HIS B  11      -5.742  73.581  24.907  1.00 19.37           H  
ATOM   1634  NE2 HIS B  11      -5.726  74.759  23.114  1.00 19.37           N  
ATOM   1635  N   SER B  12     -11.376  74.747  24.800  1.00 25.21           N  
ATOM   1636  H   SER B  12     -11.883  75.496  24.350  1.00 25.21           H  
ATOM   1637  CA  SER B  12     -11.104  74.982  26.243  1.00 25.21           C  
ATOM   1638  HA  SER B  12     -10.103  75.408  26.306  1.00 25.21           H  
ATOM   1639  C   SER B  12     -11.116  73.769  27.205  1.00 25.21           C  
ATOM   1640  CB  SER B  12     -12.072  76.048  26.759  1.00 25.21           C  
ATOM   1641  HB2 SER B  12     -11.830  76.293  27.793  1.00 25.21           H  
ATOM   1642  HB3 SER B  12     -13.091  75.662  26.715  1.00 25.21           H  
ATOM   1643  O   SER B  12     -11.883  72.831  27.026  1.00 25.21           O  
ATOM   1644  OG  SER B  12     -11.965  77.215  25.959  1.00 25.21           O  
ATOM   1645  HG  SER B  12     -12.585  77.870  26.287  1.00 25.21           H  
ATOM   1646  N   SER B  13     -10.286  73.834  28.264  1.00 24.14           N  
ATOM   1647  H   SER B  13      -9.747  74.685  28.332  1.00 24.14           H  
ATOM   1648  CA  SER B  13      -9.519  72.658  28.742  1.00 24.14           C  
ATOM   1649  HA  SER B  13      -9.739  71.815  28.086  1.00 24.14           H  
ATOM   1650  C   SER B  13      -9.699  72.141  30.190  1.00 24.14           C  
ATOM   1651  CB  SER B  13      -8.010  72.971  28.614  1.00 24.14           C  
ATOM   1652  HB2 SER B  13      -7.492  72.073  28.279  1.00 24.14           H  
ATOM   1653  HB3 SER B  13      -7.615  73.234  29.595  1.00 24.14           H  
ATOM   1654  O   SER B  13      -9.110  71.112  30.502  1.00 24.14           O  
ATOM   1655  OG  SER B  13      -7.709  74.053  27.737  1.00 24.14           O  
ATOM   1656  HG  SER B  13      -6.755  74.161  27.732  1.00 24.14           H  
ATOM   1657  N   LYS B  14     -10.353  72.869  31.106  1.00 27.11           N  
ATOM   1658  H   LYS B  14     -10.910  73.644  30.775  1.00 27.11           H  
ATOM   1659  CA  LYS B  14     -10.233  72.659  32.578  1.00 27.11           C  
ATOM   1660  HA  LYS B  14      -9.176  72.621  32.841  1.00 27.11           H  
ATOM   1661  C   LYS B  14     -10.868  71.354  33.114  1.00 27.11           C  
ATOM   1662  CB  LYS B  14     -10.919  73.825  33.309  1.00 27.11           C  
ATOM   1663  HB2 LYS B  14     -11.940  73.933  32.941  1.00 27.11           H  
ATOM   1664  HB3 LYS B  14     -10.984  73.562  34.365  1.00 27.11           H  
ATOM   1665  O   LYS B  14     -11.862  70.927  32.540  1.00 27.11           O  
ATOM   1666  CG  LYS B  14     -10.190  75.169  33.192  1.00 27.11           C  
ATOM   1667  HG2 LYS B  14      -9.133  75.018  33.412  1.00 27.11           H  
ATOM   1668  HG3 LYS B  14     -10.296  75.574  32.185  1.00 27.11           H  
ATOM   1669  CD  LYS B  14     -10.786  76.136  34.223  1.00 27.11           C  
ATOM   1670  HD2 LYS B  14     -10.780  75.634  35.191  1.00 27.11           H  
ATOM   1671  HD3 LYS B  14     -11.817  76.377  33.962  1.00 27.11           H  
ATOM   1672  CE  LYS B  14      -9.951  77.412  34.328  1.00 27.11           C  
ATOM   1673  HE2 LYS B  14     -10.276  78.126  33.571  1.00 27.11           H  
ATOM   1674  HE3 LYS B  14      -8.912  77.148  34.130  1.00 27.11           H  
ATOM   1675  NZ  LYS B  14     -10.047  77.978  35.694  1.00 27.11           N  
ATOM   1676  HZ1 LYS B  14      -9.694  77.294  36.348  1.00 27.11           H  
ATOM   1677  HZ2 LYS B  14      -9.469  78.800  35.791  1.00 27.11           H  
ATOM   1678  HZ3 LYS B  14     -11.003  78.185  35.947  1.00 27.11           H  
ATOM   1679  N   GLU B  15     -10.499  70.785  34.276  1.00 26.24           N  
ATOM   1680  H   GLU B  15     -11.133  70.045  34.543  1.00 26.24           H  
ATOM   1681  CA  GLU B  15      -9.215  70.739  35.031  1.00 26.24           C  
ATOM   1682  HA  GLU B  15      -8.419  70.479  34.333  1.00 26.24           H  
ATOM   1683  C   GLU B  15      -9.256  69.590  36.080  1.00 26.24           C  
ATOM   1684  CB  GLU B  15      -8.828  72.085  35.699  1.00 26.24           C  
ATOM   1685  HB2 GLU B  15      -8.780  72.844  34.918  1.00 26.24           H  
ATOM   1686  HB3 GLU B  15      -9.597  72.392  36.407  1.00 26.24           H  
ATOM   1687  O   GLU B  15      -8.783  68.493  35.796  1.00 26.24           O  
ATOM   1688  CG  GLU B  15      -7.452  72.043  36.405  1.00 26.24           C  
ATOM   1689  HG2 GLU B  15      -7.536  71.477  37.333  1.00 26.24           H  
ATOM   1690  HG3 GLU B  15      -6.747  71.521  35.758  1.00 26.24           H  
ATOM   1691  CD  GLU B  15      -6.897  73.455  36.686  1.00 26.24           C  
ATOM   1692  OE1 GLU B  15      -6.500  73.754  37.831  1.00 26.24           O  
ATOM   1693  OE2 GLU B  15      -6.860  74.263  35.722  1.00 26.24           O  
ATOM   1694  N   ASP B  16      -9.829  69.848  37.262  1.00 27.03           N  
ATOM   1695  H   ASP B  16     -10.141  70.798  37.405  1.00 27.03           H  
ATOM   1696  CA  ASP B  16      -9.876  69.019  38.489  1.00 27.03           C  
ATOM   1697  HA  ASP B  16      -8.870  68.703  38.765  1.00 27.03           H  
ATOM   1698  C   ASP B  16     -10.794  67.773  38.418  1.00 27.03           C  
ATOM   1699  CB  ASP B  16     -10.430  69.960  39.571  1.00 27.03           C  
ATOM   1700  HB2 ASP B  16     -11.360  70.401  39.213  1.00 27.03           H  
ATOM   1701  HB3 ASP B  16     -10.692  69.413  40.477  1.00 27.03           H  
ATOM   1702  O   ASP B  16     -11.633  67.677  37.526  1.00 27.03           O  
ATOM   1703  CG  ASP B  16      -9.447  71.068  39.928  1.00 27.03           C  
ATOM   1704  OD1 ASP B  16      -8.451  70.743  40.612  1.00 27.03           O  
ATOM   1705  OD2 ASP B  16      -9.740  72.216  39.518  1.00 27.03           O  
ATOM   1706  N   ALA B  17     -10.812  66.814  39.360  1.00 26.69           N  
ATOM   1707  H   ALA B  17     -11.566  66.160  39.206  1.00 26.69           H  
ATOM   1708  CA  ALA B  17      -9.848  66.326  40.366  1.00 26.69           C  
ATOM   1709  HA  ALA B  17      -8.851  66.308  39.926  1.00 26.69           H  
ATOM   1710  C   ALA B  17     -10.236  64.864  40.730  1.00 26.69           C  
ATOM   1711  CB  ALA B  17      -9.814  67.205  41.629  1.00 26.69           C  
ATOM   1712  HB1 ALA B  17     -10.828  67.443  41.950  1.00 26.69           H  
ATOM   1713  HB2 ALA B  17      -9.260  68.122  41.426  1.00 26.69           H  
ATOM   1714  HB3 ALA B  17      -9.297  66.693  42.440  1.00 26.69           H  
ATOM   1715  O   ALA B  17     -11.270  64.360  40.296  1.00 26.69           O  
ATOM   1716  N   TYR B  18      -9.395  64.164  41.498  1.00 26.12           N  
ATOM   1717  H   TYR B  18      -8.597  64.663  41.865  1.00 26.12           H  
ATOM   1718  CA  TYR B  18      -9.246  62.702  41.413  1.00 26.12           C  
ATOM   1719  HA  TYR B  18      -9.088  62.444  40.366  1.00 26.12           H  
ATOM   1720  C   TYR B  18     -10.368  61.783  41.908  1.00 26.12           C  
ATOM   1721  CB  TYR B  18      -7.991  62.296  42.196  1.00 26.12           C  
ATOM   1722  HB2 TYR B  18      -8.094  62.610  43.235  1.00 26.12           H  
ATOM   1723  HB3 TYR B  18      -7.903  61.209  42.195  1.00 26.12           H  
ATOM   1724  O   TYR B  18     -10.471  60.693  41.352  1.00 26.12           O  
ATOM   1725  CG  TYR B  18      -6.719  62.864  41.621  1.00 26.12           C  
ATOM   1726  CD1 TYR B  18      -6.081  62.194  40.561  1.00 26.12           C  
ATOM   1727  HD1 TYR B  18      -6.490  61.270  40.182  1.00 26.12           H  
ATOM   1728  CD2 TYR B  18      -6.201  64.075  42.118  1.00 26.12           C  
ATOM   1729  HD2 TYR B  18      -6.687  64.577  42.942  1.00 26.12           H  
ATOM   1730  CE1 TYR B  18      -4.917  62.740  39.990  1.00 26.12           C  
ATOM   1731  HE1 TYR B  18      -4.419  62.243  39.171  1.00 26.12           H  
ATOM   1732  CE2 TYR B  18      -5.048  64.632  41.537  1.00 26.12           C  
ATOM   1733  HE2 TYR B  18      -4.655  65.567  41.907  1.00 26.12           H  
ATOM   1734  OH  TYR B  18      -3.293  64.495  39.907  1.00 26.12           O  
ATOM   1735  HH  TYR B  18      -3.090  65.357  40.277  1.00 26.12           H  
ATOM   1736  CZ  TYR B  18      -4.406  63.962  40.473  1.00 26.12           C  
ATOM   1737  N   ASP B  19     -11.059  62.107  43.008  1.00 32.61           N  
ATOM   1738  H   ASP B  19     -10.990  63.057  43.345  1.00 32.61           H  
ATOM   1739  CA  ASP B  19     -11.443  61.083  44.004  1.00 32.61           C  
ATOM   1740  HA  ASP B  19     -10.565  60.447  44.123  1.00 32.61           H  
ATOM   1741  C   ASP B  19     -12.576  60.132  43.558  1.00 32.61           C  
ATOM   1742  CB  ASP B  19     -11.665  61.720  45.387  1.00 32.61           C  
ATOM   1743  HB2 ASP B  19     -11.009  62.584  45.491  1.00 32.61           H  
ATOM   1744  HB3 ASP B  19     -12.692  62.072  45.486  1.00 32.61           H  
ATOM   1745  O   ASP B  19     -13.753  60.277  43.892  1.00 32.61           O  
ATOM   1746  CG  ASP B  19     -11.315  60.728  46.505  1.00 32.61           C  
ATOM   1747  OD1 ASP B  19     -10.101  60.456  46.644  1.00 32.61           O  
ATOM   1748  OD2 ASP B  19     -12.238  60.261  47.206  1.00 32.61           O  
ATOM   1749  N   GLY B  20     -12.195  59.145  42.746  1.00 24.34           N  
ATOM   1750  H   GLY B  20     -11.249  59.193  42.397  1.00 24.34           H  
ATOM   1751  CA  GLY B  20     -13.053  58.089  42.236  1.00 24.34           C  
ATOM   1752  HA2 GLY B  20     -12.524  57.530  41.465  1.00 24.34           H  
ATOM   1753  HA3 GLY B  20     -13.953  58.525  41.802  1.00 24.34           H  
ATOM   1754  C   GLY B  20     -13.434  57.133  43.355  1.00 24.34           C  
ATOM   1755  O   GLY B  20     -12.688  56.201  43.661  1.00 24.34           O  
ATOM   1756  N   VAL B  21     -14.608  57.375  43.941  1.00 28.81           N  
ATOM   1757  H   VAL B  21     -15.051  58.254  43.719  1.00 28.81           H  
ATOM   1758  CA  VAL B  21     -15.215  56.533  44.979  1.00 28.81           C  
ATOM   1759  HA  VAL B  21     -14.609  56.656  45.877  1.00 28.81           H  
ATOM   1760  C   VAL B  21     -15.178  55.043  44.622  1.00 28.81           C  
ATOM   1761  CB  VAL B  21     -16.651  56.976  45.320  1.00 28.81           C  
ATOM   1762  HB  VAL B  21     -17.108  56.207  45.942  1.00 28.81           H  
ATOM   1763  O   VAL B  21     -15.262  54.641  43.461  1.00 28.81           O  
ATOM   1764  CG1 VAL B  21     -16.632  58.270  46.139  1.00 28.81           C  
ATOM   1765 HG11 VAL B  21     -17.648  58.550  46.416  1.00 28.81           H  
ATOM   1766 HG12 VAL B  21     -16.182  59.077  45.560  1.00 28.81           H  
ATOM   1767 HG13 VAL B  21     -16.045  58.127  47.046  1.00 28.81           H  
ATOM   1768  CG2 VAL B  21     -17.543  57.183  44.087  1.00 28.81           C  
ATOM   1769 HG21 VAL B  21     -17.180  58.018  43.486  1.00 28.81           H  
ATOM   1770 HG22 VAL B  21     -18.563  57.396  44.406  1.00 28.81           H  
ATOM   1771 HG23 VAL B  21     -17.546  56.279  43.479  1.00 28.81           H  
ATOM   1772  N   THR B  22     -15.024  54.220  45.659  1.00 28.65           N  
ATOM   1773  H   THR B  22     -15.067  54.614  46.588  1.00 28.65           H  
ATOM   1774  CA  THR B  22     -14.606  52.815  45.563  1.00 28.65           C  
ATOM   1775  HA  THR B  22     -13.590  52.800  45.170  1.00 28.65           H  
ATOM   1776  C   THR B  22     -15.478  51.968  44.640  1.00 28.65           C  
ATOM   1777  CB  THR B  22     -14.596  52.165  46.951  1.00 28.65           C  
ATOM   1778  HB  THR B  22     -14.456  51.089  46.844  1.00 28.65           H  
ATOM   1779  O   THR B  22     -16.703  51.971  44.760  1.00 28.65           O  
ATOM   1780  CG2 THR B  22     -13.467  52.721  47.820  1.00 28.65           C  
ATOM   1781 HG21 THR B  22     -12.507  52.513  47.346  1.00 28.65           H  
ATOM   1782 HG22 THR B  22     -13.488  52.240  48.798  1.00 28.65           H  
ATOM   1783 HG23 THR B  22     -13.576  53.797  47.949  1.00 28.65           H  
ATOM   1784  OG1 THR B  22     -15.817  52.417  47.606  1.00 28.65           O  
ATOM   1785  HG1 THR B  22     -16.511  52.209  46.977  1.00 28.65           H  
ATOM   1786  N   SER B  23     -14.818  51.189  43.776  1.00 26.94           N  
ATOM   1787  H   SER B  23     -13.811  51.262  43.760  1.00 26.94           H  
ATOM   1788  CA  SER B  23     -15.447  50.326  42.771  1.00 26.94           C  
ATOM   1789  HA  SER B  23     -15.927  50.966  42.030  1.00 26.94           H  
ATOM   1790  C   SER B  23     -16.502  49.390  43.366  1.00 26.94           C  
ATOM   1791  CB  SER B  23     -14.375  49.490  42.062  1.00 26.94           C  
ATOM   1792  HB2 SER B  23     -13.897  48.826  42.781  1.00 26.94           H  
ATOM   1793  HB3 SER B  23     -13.622  50.157  41.642  1.00 26.94           H  
ATOM   1794  O   SER B  23     -16.259  48.713  44.364  1.00 26.94           O  
ATOM   1795  OG  SER B  23     -14.935  48.725  41.012  1.00 26.94           O  
ATOM   1796  HG  SER B  23     -15.556  48.094  41.383  1.00 26.94           H  
ATOM   1797  N   GLU B  24     -17.649  49.304  42.692  1.00 24.65           N  
ATOM   1798  H   GLU B  24     -17.777  49.899  41.886  1.00 24.65           H  
ATOM   1799  CA  GLU B  24     -18.750  48.411  43.052  1.00 24.65           C  
ATOM   1800  HA  GLU B  24     -19.064  48.663  44.065  1.00 24.65           H  
ATOM   1801  C   GLU B  24     -18.306  46.936  43.028  1.00 24.65           C  
ATOM   1802  CB  GLU B  24     -19.929  48.682  42.098  1.00 24.65           C  
ATOM   1803  HB2 GLU B  24     -19.675  48.322  41.101  1.00 24.65           H  
ATOM   1804  HB3 GLU B  24     -20.081  49.760  42.042  1.00 24.65           H  
ATOM   1805  O   GLU B  24     -17.575  46.507  42.128  1.00 24.65           O  
ATOM   1806  CG  GLU B  24     -21.244  48.034  42.550  1.00 24.65           C  
ATOM   1807  HG2 GLU B  24     -21.115  46.952  42.582  1.00 24.65           H  
ATOM   1808  HG3 GLU B  24     -21.477  48.369  43.561  1.00 24.65           H  
ATOM   1809  CD  GLU B  24     -22.405  48.395  41.608  1.00 24.65           C  
ATOM   1810  OE1 GLU B  24     -22.974  47.458  40.997  1.00 24.65           O  
ATOM   1811  OE2 GLU B  24     -22.729  49.600  41.520  1.00 24.65           O  
ATOM   1812  N   ASN B  25     -18.752  46.153  44.019  1.00 31.96           N  
ATOM   1813  H   ASN B  25     -19.345  46.568  44.723  1.00 31.96           H  
ATOM   1814  CA  ASN B  25     -18.450  44.723  44.121  1.00 31.96           C  
ATOM   1815  HA  ASN B  25     -17.368  44.595  44.123  1.00 31.96           H  
ATOM   1816  C   ASN B  25     -19.004  43.968  42.902  1.00 31.96           C  
ATOM   1817  CB  ASN B  25     -19.034  44.146  45.432  1.00 31.96           C  
ATOM   1818  HB2 ASN B  25     -19.926  44.700  45.722  1.00 31.96           H  
ATOM   1819  HB3 ASN B  25     -19.337  43.114  45.252  1.00 31.96           H  
ATOM   1820  O   ASN B  25     -20.206  43.704  42.813  1.00 31.96           O  
ATOM   1821  CG  ASN B  25     -18.066  44.101  46.601  1.00 31.96           C  
ATOM   1822  ND2 ASN B  25     -18.510  43.610  47.734  1.00 31.96           N  
ATOM   1823 HD21 ASN B  25     -19.467  43.297  47.820  1.00 31.96           H  
ATOM   1824 HD22 ASN B  25     -17.843  43.599  48.492  1.00 31.96           H  
ATOM   1825  OD1 ASN B  25     -16.907  44.460  46.530  1.00 31.96           O  
ATOM   1826  N   MET B  26     -18.117  43.581  41.983  1.00 25.85           N  
ATOM   1827  H   MET B  26     -17.166  43.907  42.077  1.00 25.85           H  
ATOM   1828  CA  MET B  26     -18.492  42.820  40.792  1.00 25.85           C  
ATOM   1829  HA  MET B  26     -19.207  43.424  40.232  1.00 25.85           H  
ATOM   1830  C   MET B  26     -19.186  41.505  41.164  1.00 25.85           C  
ATOM   1831  CB  MET B  26     -17.279  42.562  39.889  1.00 25.85           C  
ATOM   1832  HB2 MET B  26     -16.492  42.064  40.456  1.00 25.85           H  
ATOM   1833  HB3 MET B  26     -17.584  41.907  39.073  1.00 25.85           H  
ATOM   1834  O   MET B  26     -18.812  40.817  42.116  1.00 25.85           O  
ATOM   1835  CG  MET B  26     -16.737  43.861  39.286  1.00 25.85           C  
ATOM   1836  HG2 MET B  26     -17.561  44.414  38.836  1.00 25.85           H  
ATOM   1837  HG3 MET B  26     -16.311  44.473  40.081  1.00 25.85           H  
ATOM   1838  SD  MET B  26     -15.475  43.590  38.015  1.00 25.85           S  
ATOM   1839  CE  MET B  26     -15.094  45.316  37.613  1.00 25.85           C  
ATOM   1840  HE1 MET B  26     -14.736  45.830  38.505  1.00 25.85           H  
ATOM   1841  HE2 MET B  26     -14.321  45.349  36.845  1.00 25.85           H  
ATOM   1842  HE3 MET B  26     -15.990  45.815  37.246  1.00 25.85           H  
ATOM   1843  N   ARG B  27     -20.222  41.152  40.394  1.00 26.67           N  
ATOM   1844  H   ARG B  27     -20.452  41.759  39.620  1.00 26.67           H  
ATOM   1845  CA  ARG B  27     -21.061  39.980  40.662  1.00 26.67           C  
ATOM   1846  HA  ARG B  27     -21.496  40.108  41.654  1.00 26.67           H  
ATOM   1847  C   ARG B  27     -20.237  38.696  40.691  1.00 26.67           C  
ATOM   1848  CB  ARG B  27     -22.185  39.863  39.622  1.00 26.67           C  
ATOM   1849  HB2 ARG B  27     -22.624  38.868  39.689  1.00 26.67           H  
ATOM   1850  HB3 ARG B  27     -21.770  39.986  38.622  1.00 26.67           H  
ATOM   1851  O   ARG B  27     -19.483  38.412  39.765  1.00 26.67           O  
ATOM   1852  CG  ARG B  27     -23.294  40.894  39.864  1.00 26.67           C  
ATOM   1853  HG2 ARG B  27     -22.880  41.901  39.830  1.00 26.67           H  
ATOM   1854  HG3 ARG B  27     -23.730  40.723  40.848  1.00 26.67           H  
ATOM   1855  CD  ARG B  27     -24.383  40.760  38.794  1.00 26.67           C  
ATOM   1856  HD2 ARG B  27     -23.956  41.035  37.829  1.00 26.67           H  
ATOM   1857  HD3 ARG B  27     -24.713  39.722  38.752  1.00 26.67           H  
ATOM   1858  NE  ARG B  27     -25.538  41.622  39.101  1.00 26.67           N  
ATOM   1859  HE  ARG B  27     -25.525  42.092  39.995  1.00 26.67           H  
ATOM   1860  NH1 ARG B  27     -26.643  41.400  37.099  1.00 26.67           N  
ATOM   1861 HH11 ARG B  27     -25.880  40.836  36.751  1.00 26.67           H  
ATOM   1862 HH12 ARG B  27     -27.425  41.629  36.502  1.00 26.67           H  
ATOM   1863  NH2 ARG B  27     -27.541  42.632  38.728  1.00 26.67           N  
ATOM   1864 HH21 ARG B  27     -27.479  43.077  39.632  1.00 26.67           H  
ATOM   1865 HH22 ARG B  27     -28.308  42.863  38.113  1.00 26.67           H  
ATOM   1866  CZ  ARG B  27     -26.564  41.878  38.310  1.00 26.67           C  
ATOM   1867  N   ASN B  28     -20.504  37.878  41.708  1.00 29.93           N  
ATOM   1868  H   ASN B  28     -21.090  38.246  42.444  1.00 29.93           H  
ATOM   1869  CA  ASN B  28     -20.010  36.514  41.881  1.00 29.93           C  
ATOM   1870  HA  ASN B  28     -18.928  36.516  41.745  1.00 29.93           H  
ATOM   1871  C   ASN B  28     -20.611  35.563  40.824  1.00 29.93           C  
ATOM   1872  CB  ASN B  28     -20.312  36.112  43.336  1.00 29.93           C  
ATOM   1873  HB2 ASN B  28     -21.390  36.059  43.492  1.00 29.93           H  
ATOM   1874  HB3 ASN B  28     -19.905  36.867  44.009  1.00 29.93           H  
ATOM   1875  O   ASN B  28     -21.391  34.664  41.137  1.00 29.93           O  
ATOM   1876  CG  ASN B  28     -19.685  34.790  43.728  1.00 29.93           C  
ATOM   1877  ND2 ASN B  28     -20.435  33.715  43.734  1.00 29.93           N  
ATOM   1878 HD21 ASN B  28     -21.352  33.746  43.310  1.00 29.93           H  
ATOM   1879 HD22 ASN B  28     -19.971  32.854  43.982  1.00 29.93           H  
ATOM   1880  OD1 ASN B  28     -18.510  34.711  44.023  1.00 29.93           O  
ATOM   1881  N   GLY B  29     -20.271  35.788  39.554  1.00 26.73           N  
ATOM   1882  H   GLY B  29     -19.671  36.581  39.377  1.00 26.73           H  
ATOM   1883  CA  GLY B  29     -20.598  34.939  38.412  1.00 26.73           C  
ATOM   1884  HA2 GLY B  29     -21.650  34.658  38.455  1.00 26.73           H  
ATOM   1885  HA3 GLY B  29     -20.415  35.486  37.487  1.00 26.73           H  
ATOM   1886  C   GLY B  29     -19.762  33.663  38.394  1.00 26.73           C  
ATOM   1887  O   GLY B  29     -19.169  33.339  37.370  1.00 26.73           O  
ATOM   1888  N   LEU B  30     -19.709  32.952  39.526  1.00 31.19           N  
ATOM   1889  H   LEU B  30     -20.251  33.291  40.308  1.00 31.19           H  
ATOM   1890  CA  LEU B  30     -19.180  31.594  39.619  1.00 31.19           C  
ATOM   1891  HA  LEU B  30     -18.232  31.536  39.084  1.00 31.19           H  
ATOM   1892  C   LEU B  30     -20.162  30.652  38.911  1.00 31.19           C  
ATOM   1893  CB  LEU B  30     -18.945  31.190  41.090  1.00 31.19           C  
ATOM   1894  HB2 LEU B  30     -19.907  31.192  41.603  1.00 31.19           H  
ATOM   1895  HB3 LEU B  30     -18.572  30.166  41.101  1.00 31.19           H  
ATOM   1896  O   LEU B  30     -20.933  29.927  39.539  1.00 31.19           O  
ATOM   1897  CG  LEU B  30     -17.974  32.070  41.895  1.00 31.19           C  
ATOM   1898  HG  LEU B  30     -18.377  33.082  41.939  1.00 31.19           H  
ATOM   1899  CD1 LEU B  30     -17.856  31.513  43.317  1.00 31.19           C  
ATOM   1900 HD11 LEU B  30     -17.339  30.554  43.297  1.00 31.19           H  
ATOM   1901 HD12 LEU B  30     -17.291  32.212  43.934  1.00 31.19           H  
ATOM   1902 HD13 LEU B  30     -18.843  31.365  43.755  1.00 31.19           H  
ATOM   1903  CD2 LEU B  30     -16.571  32.141  41.296  1.00 31.19           C  
ATOM   1904 HD21 LEU B  30     -16.156  31.138  41.191  1.00 31.19           H  
ATOM   1905 HD22 LEU B  30     -15.926  32.733  41.946  1.00 31.19           H  
ATOM   1906 HD23 LEU B  30     -16.608  32.620  40.318  1.00 31.19           H  
ATOM   1907  N   VAL B  31     -20.182  30.709  37.579  1.00 26.99           N  
ATOM   1908  H   VAL B  31     -19.560  31.366  37.130  1.00 26.99           H  
ATOM   1909  CA  VAL B  31     -20.722  29.613  36.780  1.00 26.99           C  
ATOM   1910  HA  VAL B  31     -21.713  29.369  37.165  1.00 26.99           H  
ATOM   1911  C   VAL B  31     -19.824  28.404  37.024  1.00 26.99           C  
ATOM   1912  CB  VAL B  31     -20.885  29.967  35.291  1.00 26.99           C  
ATOM   1913  HB  VAL B  31     -21.130  29.054  34.750  1.00 26.99           H  
ATOM   1914  O   VAL B  31     -18.601  28.508  36.976  1.00 26.99           O  
ATOM   1915  CG1 VAL B  31     -22.062  30.938  35.128  1.00 26.99           C  
ATOM   1916 HG11 VAL B  31     -21.849  31.876  35.641  1.00 26.99           H  
ATOM   1917 HG12 VAL B  31     -22.223  31.139  34.069  1.00 26.99           H  
ATOM   1918 HG13 VAL B  31     -22.969  30.496  35.541  1.00 26.99           H  
ATOM   1919  CG2 VAL B  31     -19.644  30.596  34.646  1.00 26.99           C  
ATOM   1920 HG21 VAL B  31     -19.406  31.553  35.112  1.00 26.99           H  
ATOM   1921 HG22 VAL B  31     -19.825  30.755  33.583  1.00 26.99           H  
ATOM   1922 HG23 VAL B  31     -18.792  29.925  34.752  1.00 26.99           H  
ATOM   1923  N   ASN B  32     -20.453  27.302  37.429  1.00 31.72           N  
ATOM   1924  H   ASN B  32     -21.462  27.321  37.448  1.00 31.72           H  
ATOM   1925  CA  ASN B  32     -19.776  26.216  38.127  1.00 31.72           C  
ATOM   1926  HA  ASN B  32     -18.914  26.633  38.648  1.00 31.72           H  
ATOM   1927  C   ASN B  32     -19.207  25.164  37.153  1.00 31.72           C  
ATOM   1928  CB  ASN B  32     -20.719  25.632  39.210  1.00 31.72           C  
ATOM   1929  HB2 ASN B  32     -21.563  25.130  38.736  1.00 31.72           H  
ATOM   1930  HB3 ASN B  32     -20.172  24.899  39.804  1.00 31.72           H  
ATOM   1931  O   ASN B  32     -18.392  25.448  36.285  1.00 31.72           O  
ATOM   1932  CG  ASN B  32     -21.253  26.653  40.191  1.00 31.72           C  
ATOM   1933  ND2 ASN B  32     -22.526  26.968  40.125  1.00 31.72           N  
ATOM   1934 HD21 ASN B  32     -22.797  27.727  40.733  1.00 31.72           H  
ATOM   1935 HD22 ASN B  32     -23.143  26.543  39.448  1.00 31.72           H  
ATOM   1936  OD1 ASN B  32     -20.549  27.157  41.045  1.00 31.72           O  
ATOM   1937  N   SER B  33     -19.606  23.913  37.356  1.00 31.21           N  
ATOM   1938  H   SER B  33     -20.344  23.785  38.034  1.00 31.21           H  
ATOM   1939  CA  SER B  33     -18.729  22.751  37.248  1.00 31.21           C  
ATOM   1940  HA  SER B  33     -17.703  23.059  37.452  1.00 31.21           H  
ATOM   1941  C   SER B  33     -18.722  22.035  35.901  1.00 31.21           C  
ATOM   1942  CB  SER B  33     -19.170  21.738  38.319  1.00 31.21           C  
ATOM   1943  HB2 SER B  33     -18.399  20.978  38.450  1.00 31.21           H  
ATOM   1944  HB3 SER B  33     -20.084  21.248  37.983  1.00 31.21           H  
ATOM   1945  O   SER B  33     -18.283  20.886  35.881  1.00 31.21           O  
ATOM   1946  OG  SER B  33     -19.434  22.368  39.562  1.00 31.21           O  
ATOM   1947  HG  SER B  33     -18.594  22.522  39.999  1.00 31.21           H  
ATOM   1948  N   GLU B  34     -19.301  22.603  34.836  1.00 34.12           N  
ATOM   1949  H   GLU B  34     -19.543  23.583  34.857  1.00 34.12           H  
ATOM   1950  CA  GLU B  34     -19.690  21.780  33.684  1.00 34.12           C  
ATOM   1951  HA  GLU B  34     -20.353  21.015  34.088  1.00 34.12           H  
ATOM   1952  C   GLU B  34     -18.489  21.047  33.082  1.00 34.12           C  
ATOM   1953  CB  GLU B  34     -20.530  22.523  32.639  1.00 34.12           C  
ATOM   1954  HB2 GLU B  34     -19.934  23.289  32.142  1.00 34.12           H  
ATOM   1955  HB3 GLU B  34     -21.362  23.004  33.154  1.00 34.12           H  
ATOM   1956  O   GLU B  34     -17.471  21.634  32.708  1.00 34.12           O  
ATOM   1957  CG  GLU B  34     -21.079  21.518  31.606  1.00 34.12           C  
ATOM   1958  HG2 GLU B  34     -21.134  20.524  32.050  1.00 34.12           H  
ATOM   1959  HG3 GLU B  34     -20.389  21.457  30.764  1.00 34.12           H  
ATOM   1960  CD  GLU B  34     -22.483  21.902  31.129  1.00 34.12           C  
ATOM   1961  OE1 GLU B  34     -22.583  22.689  30.165  1.00 34.12           O  
ATOM   1962  OE2 GLU B  34     -23.447  21.412  31.763  1.00 34.12           O  
ATOM   1963  N   VAL B  35     -18.613  19.719  33.083  1.00 35.19           N  
ATOM   1964  H   VAL B  35     -19.495  19.329  33.381  1.00 35.19           H  
ATOM   1965  CA  VAL B  35     -17.505  18.796  32.881  1.00 35.19           C  
ATOM   1966  HA  VAL B  35     -16.643  19.217  33.398  1.00 35.19           H  
ATOM   1967  C   VAL B  35     -17.182  18.766  31.394  1.00 35.19           C  
ATOM   1968  CB  VAL B  35     -17.774  17.387  33.484  1.00 35.19           C  
ATOM   1969  HB  VAL B  35     -18.095  16.691  32.709  1.00 35.19           H  
ATOM   1970  O   VAL B  35     -17.651  17.901  30.655  1.00 35.19           O  
ATOM   1971  CG1 VAL B  35     -16.481  16.841  34.104  1.00 35.19           C  
ATOM   1972 HG11 VAL B  35     -16.641  15.825  34.464  1.00 35.19           H  
ATOM   1973 HG12 VAL B  35     -16.167  17.475  34.934  1.00 35.19           H  
ATOM   1974 HG13 VAL B  35     -15.695  16.821  33.349  1.00 35.19           H  
ATOM   1975  CG2 VAL B  35     -18.859  17.350  34.571  1.00 35.19           C  
ATOM   1976 HG21 VAL B  35     -18.622  18.065  35.359  1.00 35.19           H  
ATOM   1977 HG22 VAL B  35     -18.919  16.350  35.000  1.00 35.19           H  
ATOM   1978 HG23 VAL B  35     -19.831  17.588  34.137  1.00 35.19           H  
ATOM   1979  N   HIS B  36     -16.361  19.720  30.952  1.00 34.89           N  
ATOM   1980  H   HIS B  36     -16.178  20.500  31.567  1.00 34.89           H  
ATOM   1981  CA  HIS B  36     -15.636  19.635  29.690  1.00 34.89           C  
ATOM   1982  HA  HIS B  36     -16.345  19.416  28.891  1.00 34.89           H  
ATOM   1983  C   HIS B  36     -14.670  18.452  29.777  1.00 34.89           C  
ATOM   1984  CB  HIS B  36     -14.949  20.969  29.356  1.00 34.89           C  
ATOM   1985  HB2 HIS B  36     -14.040  20.774  28.787  1.00 34.89           H  
ATOM   1986  HB3 HIS B  36     -14.660  21.488  30.270  1.00 34.89           H  
ATOM   1987  O   HIS B  36     -13.484  18.585  30.068  1.00 34.89           O  
ATOM   1988  CG  HIS B  36     -15.823  21.856  28.510  1.00 34.89           C  
ATOM   1989  CD2 HIS B  36     -16.758  22.757  28.944  1.00 34.89           C  
ATOM   1990  HD2 HIS B  36     -17.006  22.969  29.974  1.00 34.89           H  
ATOM   1991  ND1 HIS B  36     -15.846  21.874  27.134  1.00 34.89           N  
ATOM   1992  HD1 HIS B  36     -15.232  21.352  26.525  1.00 34.89           H  
ATOM   1993  CE1 HIS B  36     -16.770  22.769  26.747  1.00 34.89           C  
ATOM   1994  HE1 HIS B  36     -17.005  23.018  25.723  1.00 34.89           H  
ATOM   1995  NE2 HIS B  36     -17.345  23.339  27.814  1.00 34.89           N  
ATOM   1996  N   ASN B  37     -15.221  17.255  29.580  1.00 35.40           N  
ATOM   1997  H   ASN B  37     -16.226  17.221  29.486  1.00 35.40           H  
ATOM   1998  CA  ASN B  37     -14.487  16.009  29.578  1.00 35.40           C  
ATOM   1999  HA  ASN B  37     -13.759  16.034  30.389  1.00 35.40           H  
ATOM   2000  C   ASN B  37     -13.709  15.914  28.263  1.00 35.40           C  
ATOM   2001  CB  ASN B  37     -15.457  14.849  29.856  1.00 35.40           C  
ATOM   2002  HB2 ASN B  37     -16.032  15.066  30.756  1.00 35.40           H  
ATOM   2003  HB3 ASN B  37     -16.151  14.731  29.023  1.00 35.40           H  
ATOM   2004  O   ASN B  37     -14.091  15.186  27.346  1.00 35.40           O  
ATOM   2005  CG  ASN B  37     -14.701  13.557  30.092  1.00 35.40           C  
ATOM   2006  ND2 ASN B  37     -14.611  12.696  29.108  1.00 35.40           N  
ATOM   2007 HD21 ASN B  37     -14.039  11.880  29.274  1.00 35.40           H  
ATOM   2008 HD22 ASN B  37     -14.935  12.962  28.189  1.00 35.40           H  
ATOM   2009  OD1 ASN B  37     -14.149  13.324  31.152  1.00 35.40           O  
ATOM   2010  N   GLU B  38     -12.604  16.658  28.197  1.00 36.47           N  
ATOM   2011  H   GLU B  38     -12.449  17.312  28.951  1.00 36.47           H  
ATOM   2012  CA  GLU B  38     -11.602  16.644  27.130  1.00 36.47           C  
ATOM   2013  HA  GLU B  38     -12.126  16.736  26.179  1.00 36.47           H  
ATOM   2014  C   GLU B  38     -10.821  15.316  27.057  1.00 36.47           C  
ATOM   2015  CB  GLU B  38     -10.647  17.848  27.244  1.00 36.47           C  
ATOM   2016  HB2 GLU B  38     -10.202  17.860  28.239  1.00 36.47           H  
ATOM   2017  HB3 GLU B  38      -9.845  17.730  26.515  1.00 36.47           H  
ATOM   2018  O   GLU B  38      -9.694  15.278  26.572  1.00 36.47           O  
ATOM   2019  CG  GLU B  38     -11.295  19.205  26.956  1.00 36.47           C  
ATOM   2020  HG2 GLU B  38     -11.843  19.149  26.015  1.00 36.47           H  
ATOM   2021  HG3 GLU B  38     -12.005  19.450  27.747  1.00 36.47           H  
ATOM   2022  CD  GLU B  38     -10.201  20.279  26.866  1.00 36.47           C  
ATOM   2023  OE1 GLU B  38      -9.835  20.636  25.722  1.00 36.47           O  
ATOM   2024  OE2 GLU B  38      -9.722  20.710  27.938  1.00 36.47           O  
ATOM   2025  N   ASP B  39     -11.453  14.173  27.357  1.00 37.47           N  
ATOM   2026  H   ASP B  39     -12.409  14.244  27.676  1.00 37.47           H  
ATOM   2027  CA  ASP B  39     -11.037  12.893  26.765  1.00 37.47           C  
ATOM   2028  HA  ASP B  39      -9.948  12.921  26.732  1.00 37.47           H  
ATOM   2029  C   ASP B  39     -11.466  12.820  25.280  1.00 37.47           C  
ATOM   2030  CB  ASP B  39     -11.366  11.678  27.657  1.00 37.47           C  
ATOM   2031  HB2 ASP B  39     -11.590  12.020  28.668  1.00 37.47           H  
ATOM   2032  HB3 ASP B  39     -12.245  11.155  27.279  1.00 37.47           H  
ATOM   2033  O   ASP B  39     -11.758  11.770  24.716  1.00 37.47           O  
ATOM   2034  CG  ASP B  39     -10.158  10.723  27.729  1.00 37.47           C  
ATOM   2035  OD1 ASP B  39      -9.329  10.819  28.672  1.00 37.47           O  
ATOM   2036  OD2 ASP B  39      -9.953   9.913  26.803  1.00 37.47           O  
ATOM   2037  N   GLY B  40     -11.350  13.966  24.596  1.00 34.27           N  
ATOM   2038  H   GLY B  40     -11.093  14.764  25.159  1.00 34.27           H  
ATOM   2039  CA  GLY B  40     -10.992  14.099  23.193  1.00 34.27           C  
ATOM   2040  HA2 GLY B  40     -11.694  13.523  22.589  1.00 34.27           H  
ATOM   2041  HA3 GLY B  40     -11.042  15.148  22.901  1.00 34.27           H  
ATOM   2042  C   GLY B  40      -9.578  13.580  22.928  1.00 34.27           C  
ATOM   2043  O   GLY B  40      -8.856  14.125  22.094  1.00 34.27           O  
ATOM   2044  N   ARG B  41      -9.228  12.435  23.534  1.00 35.61           N  
ATOM   2045  H   ARG B  41      -9.897  12.079  24.203  1.00 35.61           H  
ATOM   2046  CA  ARG B  41      -8.438  11.405  22.872  1.00 35.61           C  
ATOM   2047  HA  ARG B  41      -7.524  11.848  22.475  1.00 35.61           H  
ATOM   2048  C   ARG B  41      -9.269  10.899  21.699  1.00 35.61           C  
ATOM   2049  CB  ARG B  41      -8.084  10.265  23.836  1.00 35.61           C  
ATOM   2050  HB2 ARG B  41      -7.514   9.515  23.287  1.00 35.61           H  
ATOM   2051  HB3 ARG B  41      -9.005   9.804  24.194  1.00 35.61           H  
ATOM   2052  O   ARG B  41      -9.692   9.744  21.647  1.00 35.61           O  
ATOM   2053  CG  ARG B  41      -7.267  10.719  25.044  1.00 35.61           C  
ATOM   2054  HG2 ARG B  41      -6.373  11.250  24.717  1.00 35.61           H  
ATOM   2055  HG3 ARG B  41      -7.875  11.395  25.646  1.00 35.61           H  
ATOM   2056  CD  ARG B  41      -6.864   9.489  25.867  1.00 35.61           C  
ATOM   2057  HD2 ARG B  41      -5.822   9.249  25.655  1.00 35.61           H  
ATOM   2058  HD3 ARG B  41      -7.491   8.643  25.587  1.00 35.61           H  
ATOM   2059  NE  ARG B  41      -7.079   9.743  27.288  1.00 35.61           N  
ATOM   2060  HE  ARG B  41      -7.967  10.172  27.506  1.00 35.61           H  
ATOM   2061  NH1 ARG B  41      -5.366   8.549  28.234  1.00 35.61           N  
ATOM   2062 HH11 ARG B  41      -4.867   8.277  29.068  1.00 35.61           H  
ATOM   2063 HH12 ARG B  41      -5.092   8.264  27.304  1.00 35.61           H  
ATOM   2064  NH2 ARG B  41      -6.806   9.735  29.495  1.00 35.61           N  
ATOM   2065 HH21 ARG B  41      -7.678  10.246  29.481  1.00 35.61           H  
ATOM   2066 HH22 ARG B  41      -6.373   9.468  30.367  1.00 35.61           H  
ATOM   2067  CZ  ARG B  41      -6.402   9.337  28.330  1.00 35.61           C  
ATOM   2068  N   ASN B  42      -9.423  11.777  20.711  1.00 35.01           N  
ATOM   2069  H   ASN B  42      -9.081  12.709  20.897  1.00 35.01           H  
ATOM   2070  CA  ASN B  42      -9.510  11.413  19.317  1.00 35.01           C  
ATOM   2071  HA  ASN B  42     -10.304  10.682  19.167  1.00 35.01           H  
ATOM   2072  C   ASN B  42      -8.162  10.761  19.005  1.00 35.01           C  
ATOM   2073  CB  ASN B  42      -9.813  12.687  18.509  1.00 35.01           C  
ATOM   2074  HB2 ASN B  42      -8.946  13.348  18.514  1.00 35.01           H  
ATOM   2075  HB3 ASN B  42     -10.647  13.213  18.975  1.00 35.01           H  
ATOM   2076  O   ASN B  42      -7.263  11.373  18.437  1.00 35.01           O  
ATOM   2077  CG  ASN B  42     -10.207  12.403  17.073  1.00 35.01           C  
ATOM   2078  ND2 ASN B  42     -10.571  13.425  16.336  1.00 35.01           N  
ATOM   2079 HD21 ASN B  42     -10.804  13.208  15.378  1.00 35.01           H  
ATOM   2080 HD22 ASN B  42     -10.502  14.366  16.697  1.00 35.01           H  
ATOM   2081  OD1 ASN B  42     -10.263  11.280  16.605  1.00 35.01           O  
ATOM   2082  N   GLY B  43      -7.969   9.559  19.554  1.00 32.95           N  
ATOM   2083  H   GLY B  43      -8.732   9.152  20.075  1.00 32.95           H  
ATOM   2084  CA  GLY B  43      -6.827   8.742  19.239  1.00 32.95           C  
ATOM   2085  HA2 GLY B  43      -5.906   9.249  19.527  1.00 32.95           H  
ATOM   2086  HA3 GLY B  43      -6.899   7.765  19.717  1.00 32.95           H  
ATOM   2087  C   GLY B  43      -6.893   8.582  17.747  1.00 32.95           C  
ATOM   2088  O   GLY B  43      -7.979   8.299  17.240  1.00 32.95           O  
ATOM   2089  N   ASP B  44      -5.769   8.805  17.077  1.00 30.90           N  
ATOM   2090  H   ASP B  44      -4.991   9.248  17.545  1.00 30.90           H  
ATOM   2091  CA  ASP B  44      -5.679   8.675  15.640  1.00 30.90           C  
ATOM   2092  HA  ASP B  44      -6.409   9.346  15.188  1.00 30.90           H  
ATOM   2093  C   ASP B  44      -6.038   7.230  15.250  1.00 30.90           C  
ATOM   2094  CB  ASP B  44      -4.289   9.113  15.149  1.00 30.90           C  
ATOM   2095  HB2 ASP B  44      -3.535   8.439  15.556  1.00 30.90           H  
ATOM   2096  HB3 ASP B  44      -4.259   9.027  14.063  1.00 30.90           H  
ATOM   2097  O   ASP B  44      -5.181   6.381  14.968  1.00 30.90           O  
ATOM   2098  CG  ASP B  44      -3.946  10.551  15.548  1.00 30.90           C  
ATOM   2099  OD1 ASP B  44      -4.345  11.469  14.800  1.00 30.90           O  
ATOM   2100  OD2 ASP B  44      -3.260  10.689  16.587  1.00 30.90           O  
ATOM   2101  N   VAL B  45      -7.347   6.996  15.091  1.00 33.01           N  
ATOM   2102  H   VAL B  45      -7.943   7.638  15.594  1.00 33.01           H  
ATOM   2103  CA  VAL B  45      -7.934   6.492  13.861  1.00 33.01           C  
ATOM   2104  HA  VAL B  45      -7.596   5.468  13.702  1.00 33.01           H  
ATOM   2105  C   VAL B  45      -7.350   7.349  12.758  1.00 33.01           C  
ATOM   2106  CB  VAL B  45      -9.482   6.487  13.864  1.00 33.01           C  
ATOM   2107  HB  VAL B  45      -9.818   6.258  12.853  1.00 33.01           H  
ATOM   2108  O   VAL B  45      -7.970   8.237  12.184  1.00 33.01           O  
ATOM   2109  CG1 VAL B  45      -9.983   5.361  14.775  1.00 33.01           C  
ATOM   2110 HG11 VAL B  45     -11.070   5.303  14.727  1.00 33.01           H  
ATOM   2111 HG12 VAL B  45      -9.569   4.406  14.451  1.00 33.01           H  
ATOM   2112 HG13 VAL B  45      -9.684   5.553  15.805  1.00 33.01           H  
ATOM   2113  CG2 VAL B  45     -10.166   7.788  14.313  1.00 33.01           C  
ATOM   2114 HG21 VAL B  45      -9.914   8.018  15.348  1.00 33.01           H  
ATOM   2115 HG22 VAL B  45     -11.247   7.680  14.236  1.00 33.01           H  
ATOM   2116 HG23 VAL B  45      -9.865   8.628  13.688  1.00 33.01           H  
ATOM   2117  N   SER B  46      -6.082   7.040  12.495  1.00 32.21           N  
ATOM   2118  H   SER B  46      -5.650   6.423  13.167  1.00 32.21           H  
ATOM   2119  CA  SER B  46      -5.440   7.143  11.220  1.00 32.21           C  
ATOM   2120  HA  SER B  46      -5.198   8.184  11.004  1.00 32.21           H  
ATOM   2121  C   SER B  46      -6.519   6.655  10.281  1.00 32.21           C  
ATOM   2122  CB  SER B  46      -4.151   6.303  11.208  1.00 32.21           C  
ATOM   2123  HB2 SER B  46      -3.330   6.941  11.535  1.00 32.21           H  
ATOM   2124  HB3 SER B  46      -3.940   5.990  10.186  1.00 32.21           H  
ATOM   2125  O   SER B  46      -6.883   5.475  10.248  1.00 32.21           O  
ATOM   2126  OG  SER B  46      -4.198   5.173  12.081  1.00 32.21           O  
ATOM   2127  HG  SER B  46      -4.092   5.493  12.980  1.00 32.21           H  
ATOM   2128  N   GLN B  47      -7.168   7.627   9.657  1.00 31.34           N  
ATOM   2129  H   GLN B  47      -6.979   8.584   9.917  1.00 31.34           H  
ATOM   2130  CA  GLN B  47      -8.200   7.382   8.691  1.00 31.34           C  
ATOM   2131  HA  GLN B  47      -8.796   6.519   8.990  1.00 31.34           H  
ATOM   2132  C   GLN B  47      -7.385   7.035   7.467  1.00 31.34           C  
ATOM   2133  CB  GLN B  47      -9.121   8.604   8.584  1.00 31.34           C  
ATOM   2134  HB2 GLN B  47      -9.488   8.852   9.580  1.00 31.34           H  
ATOM   2135  HB3 GLN B  47      -8.564   9.460   8.203  1.00 31.34           H  
ATOM   2136  O   GLN B  47      -7.115   7.883   6.626  1.00 31.34           O  
ATOM   2137  CG  GLN B  47     -10.328   8.326   7.681  1.00 31.34           C  
ATOM   2138  HG2 GLN B  47     -10.848   7.436   8.036  1.00 31.34           H  
ATOM   2139  HG3 GLN B  47      -9.991   8.147   6.660  1.00 31.34           H  
ATOM   2140  CD  GLN B  47     -11.292   9.508   7.676  1.00 31.34           C  
ATOM   2141  NE2 GLN B  47     -12.526   9.333   8.097  1.00 31.34           N  
ATOM   2142 HE21 GLN B  47     -13.104  10.161   8.096  1.00 31.34           H  
ATOM   2143 HE22 GLN B  47     -12.838   8.439   8.447  1.00 31.34           H  
ATOM   2144  OE1 GLN B  47     -10.957  10.616   7.299  1.00 31.34           O  
ATOM   2145  N   PHE B  48      -6.886   5.792   7.468  1.00 35.08           N  
ATOM   2146  H   PHE B  48      -7.088   5.236   8.286  1.00 35.08           H  
ATOM   2147  CA  PHE B  48      -6.452   5.087   6.280  1.00 35.08           C  
ATOM   2148  HA  PHE B  48      -5.542   5.526   5.870  1.00 35.08           H  
ATOM   2149  C   PHE B  48      -7.627   5.272   5.353  1.00 35.08           C  
ATOM   2150  CB  PHE B  48      -6.220   3.610   6.600  1.00 35.08           C  
ATOM   2151  HB2 PHE B  48      -7.011   3.237   7.250  1.00 35.08           H  
ATOM   2152  HB3 PHE B  48      -6.268   3.038   5.673  1.00 35.08           H  
ATOM   2153  O   PHE B  48      -8.687   4.697   5.630  1.00 35.08           O  
ATOM   2154  CG  PHE B  48      -4.881   3.379   7.252  1.00 35.08           C  
ATOM   2155  CD1 PHE B  48      -3.845   2.783   6.538  1.00 35.08           C  
ATOM   2156  HD1 PHE B  48      -4.016   2.405   5.541  1.00 35.08           H  
ATOM   2157  CD2 PHE B  48      -4.647   3.763   8.577  1.00 35.08           C  
ATOM   2158  HD2 PHE B  48      -5.447   4.215   9.145  1.00 35.08           H  
ATOM   2159  CE1 PHE B  48      -2.613   2.562   7.158  1.00 35.08           C  
ATOM   2160  HE1 PHE B  48      -1.836   2.052   6.609  1.00 35.08           H  
ATOM   2161  CE2 PHE B  48      -3.419   3.526   9.207  1.00 35.08           C  
ATOM   2162  HE2 PHE B  48      -3.266   3.784  10.245  1.00 35.08           H  
ATOM   2163  CZ  PHE B  48      -2.397   2.905   8.498  1.00 35.08           C  
ATOM   2164  HZ  PHE B  48      -1.459   2.685   8.986  1.00 35.08           H  
ATOM   2165  N   PRO B  49      -7.528   6.212   4.401  1.00 31.78           N  
ATOM   2166  CA  PRO B  49      -8.715   6.603   3.707  1.00 31.78           C  
ATOM   2167  HA  PRO B  49      -9.520   6.810   4.412  1.00 31.78           H  
ATOM   2168  C   PRO B  49      -9.028   5.365   2.900  1.00 31.78           C  
ATOM   2169  CB  PRO B  49      -8.381   7.877   2.930  1.00 31.78           C  
ATOM   2170  HB2 PRO B  49      -8.717   7.813   1.894  1.00 31.78           H  
ATOM   2171  HB3 PRO B  49      -8.871   8.725   3.408  1.00 31.78           H  
ATOM   2172  O   PRO B  49      -8.182   4.886   2.142  1.00 31.78           O  
ATOM   2173  CG  PRO B  49      -6.862   8.057   3.032  1.00 31.78           C  
ATOM   2174  HG2 PRO B  49      -6.640   8.995   3.542  1.00 31.78           H  
ATOM   2175  HG3 PRO B  49      -6.398   8.060   2.046  1.00 31.78           H  
ATOM   2176  CD  PRO B  49      -6.349   6.887   3.872  1.00 31.78           C  
ATOM   2177  HD2 PRO B  49      -5.702   7.266   4.664  1.00 31.78           H  
ATOM   2178  HD3 PRO B  49      -5.791   6.197   3.239  1.00 31.78           H  
ATOM   2179  N   TYR B  50     -10.210   4.801   3.124  1.00 34.46           N  
ATOM   2180  H   TYR B  50     -10.790   5.166   3.866  1.00 34.46           H  
ATOM   2181  CA  TYR B  50     -10.753   3.750   2.285  1.00 34.46           C  
ATOM   2182  HA  TYR B  50      -9.976   3.005   2.117  1.00 34.46           H  
ATOM   2183  C   TYR B  50     -11.077   4.449   0.959  1.00 34.46           C  
ATOM   2184  CB  TYR B  50     -11.948   3.072   2.999  1.00 34.46           C  
ATOM   2185  HB2 TYR B  50     -12.883   3.553   2.714  1.00 34.46           H  
ATOM   2186  HB3 TYR B  50     -11.833   3.260   4.067  1.00 34.46           H  
ATOM   2187  O   TYR B  50     -12.232   4.672   0.612  1.00 34.46           O  
ATOM   2188  CG  TYR B  50     -12.121   1.561   2.863  1.00 34.46           C  
ATOM   2189  CD1 TYR B  50     -11.636   0.825   1.759  1.00 34.46           C  
ATOM   2190  HD1 TYR B  50     -11.143   1.331   0.942  1.00 34.46           H  
ATOM   2191  CD2 TYR B  50     -12.798   0.884   3.898  1.00 34.46           C  
ATOM   2192  HD2 TYR B  50     -13.183   1.439   4.741  1.00 34.46           H  
ATOM   2193  CE1 TYR B  50     -11.790  -0.579   1.722  1.00 34.46           C  
ATOM   2194  HE1 TYR B  50     -11.406  -1.142   0.884  1.00 34.46           H  
ATOM   2195  CE2 TYR B  50     -12.956  -0.514   3.864  1.00 34.46           C  
ATOM   2196  HE2 TYR B  50     -13.450  -1.036   4.670  1.00 34.46           H  
ATOM   2197  OH  TYR B  50     -12.568  -2.606   2.770  1.00 34.46           O  
ATOM   2198  HH  TYR B  50     -12.158  -3.001   1.997  1.00 34.46           H  
ATOM   2199  CZ  TYR B  50     -12.442  -1.252   2.781  1.00 34.46           C  
ATOM   2200  N   VAL B  51     -10.034   4.877   0.234  1.00 34.37           N  
ATOM   2201  H   VAL B  51      -9.112   4.729   0.619  1.00 34.37           H  
ATOM   2202  CA  VAL B  51     -10.133   5.166  -1.181  1.00 34.37           C  
ATOM   2203  HA  VAL B  51     -11.033   5.756  -1.356  1.00 34.37           H  
ATOM   2204  C   VAL B  51     -10.333   3.790  -1.764  1.00 34.37           C  
ATOM   2205  CB  VAL B  51      -8.951   5.938  -1.794  1.00 34.37           C  
ATOM   2206  HB  VAL B  51      -8.054   5.320  -1.789  1.00 34.37           H  
ATOM   2207  O   VAL B  51      -9.418   3.049  -2.112  1.00 34.37           O  
ATOM   2208  CG1 VAL B  51      -9.280   6.340  -3.236  1.00 34.37           C  
ATOM   2209 HG11 VAL B  51      -8.424   6.843  -3.685  1.00 34.37           H  
ATOM   2210 HG12 VAL B  51      -9.518   5.457  -3.829  1.00 34.37           H  
ATOM   2211 HG13 VAL B  51     -10.140   7.010  -3.254  1.00 34.37           H  
ATOM   2212  CG2 VAL B  51      -8.661   7.235  -1.039  1.00 34.37           C  
ATOM   2213 HG21 VAL B  51      -7.853   7.781  -1.526  1.00 34.37           H  
ATOM   2214 HG22 VAL B  51      -8.358   6.991  -0.021  1.00 34.37           H  
ATOM   2215 HG23 VAL B  51      -9.554   7.860  -1.006  1.00 34.37           H  
ATOM   2216  N   GLU B  52     -11.599   3.423  -1.788  1.00 35.57           N  
ATOM   2217  H   GLU B  52     -12.259   4.000  -1.286  1.00 35.57           H  
ATOM   2218  CA  GLU B  52     -12.134   2.580  -2.809  1.00 35.57           C  
ATOM   2219  HA  GLU B  52     -11.667   1.596  -2.767  1.00 35.57           H  
ATOM   2220  C   GLU B  52     -11.789   3.275  -4.129  1.00 35.57           C  
ATOM   2221  CB  GLU B  52     -13.637   2.446  -2.550  1.00 35.57           C  
ATOM   2222  HB2 GLU B  52     -13.800   2.152  -1.513  1.00 35.57           H  
ATOM   2223  HB3 GLU B  52     -14.122   3.408  -2.718  1.00 35.57           H  
ATOM   2224  O   GLU B  52     -12.517   4.130  -4.631  1.00 35.57           O  
ATOM   2225  CG  GLU B  52     -14.236   1.370  -3.452  1.00 35.57           C  
ATOM   2226  HG2 GLU B  52     -13.955   1.561  -4.488  1.00 35.57           H  
ATOM   2227  HG3 GLU B  52     -13.801   0.409  -3.175  1.00 35.57           H  
ATOM   2228  CD  GLU B  52     -15.763   1.315  -3.337  1.00 35.57           C  
ATOM   2229  OE1 GLU B  52     -16.276   0.175  -3.325  1.00 35.57           O  
ATOM   2230  OE2 GLU B  52     -16.395   2.394  -3.326  1.00 35.57           O  
ATOM   2231  N   PHE B  53     -10.626   2.948  -4.698  1.00 39.97           N  
ATOM   2232  H   PHE B  53      -9.965   2.405  -4.161  1.00 39.97           H  
ATOM   2233  CA  PHE B  53     -10.400   3.196  -6.114  1.00 39.97           C  
ATOM   2234  HA  PHE B  53     -10.781   4.189  -6.353  1.00 39.97           H  
ATOM   2235  C   PHE B  53     -11.281   2.168  -6.818  1.00 39.97           C  
ATOM   2236  CB  PHE B  53      -8.931   3.182  -6.562  1.00 39.97           C  
ATOM   2237  HB2 PHE B  53      -8.559   2.158  -6.532  1.00 39.97           H  
ATOM   2238  HB3 PHE B  53      -8.901   3.503  -7.604  1.00 39.97           H  
ATOM   2239  O   PHE B  53     -10.855   1.074  -7.182  1.00 39.97           O  
ATOM   2240  CG  PHE B  53      -7.961   4.030  -5.769  1.00 39.97           C  
ATOM   2241  CD1 PHE B  53      -7.342   5.181  -6.281  1.00 39.97           C  
ATOM   2242  HD1 PHE B  53      -7.628   5.555  -7.253  1.00 39.97           H  
ATOM   2243  CD2 PHE B  53      -7.627   3.612  -4.489  1.00 39.97           C  
ATOM   2244  HD2 PHE B  53      -8.160   2.773  -4.066  1.00 39.97           H  
ATOM   2245  CE1 PHE B  53      -6.372   5.859  -5.510  1.00 39.97           C  
ATOM   2246  HE1 PHE B  53      -5.931   6.776  -5.873  1.00 39.97           H  
ATOM   2247  CE2 PHE B  53      -6.605   4.218  -3.763  1.00 39.97           C  
ATOM   2248  HE2 PHE B  53      -6.344   3.805  -2.800  1.00 39.97           H  
ATOM   2249  CZ  PHE B  53      -5.959   5.349  -4.269  1.00 39.97           C  
ATOM   2250  HZ  PHE B  53      -5.191   5.839  -3.689  1.00 39.97           H  
ATOM   2251  N   THR B  54     -12.550   2.547  -6.922  1.00 40.14           N  
ATOM   2252  H   THR B  54     -12.802   3.399  -6.440  1.00 40.14           H  
ATOM   2253  CA  THR B  54     -13.625   1.929  -7.697  1.00 40.14           C  
ATOM   2254  HA  THR B  54     -13.920   0.977  -7.256  1.00 40.14           H  
ATOM   2255  C   THR B  54     -13.201   1.696  -9.142  1.00 40.14           C  
ATOM   2256  CB  THR B  54     -14.825   2.891  -7.715  1.00 40.14           C  
ATOM   2257  HB  THR B  54     -15.552   2.552  -8.454  1.00 40.14           H  
ATOM   2258  O   THR B  54     -13.653   0.754  -9.791  1.00 40.14           O  
ATOM   2259  CG2 THR B  54     -15.528   3.010  -6.370  1.00 40.14           C  
ATOM   2260 HG21 THR B  54     -16.408   3.645  -6.461  1.00 40.14           H  
ATOM   2261 HG22 THR B  54     -15.862   2.023  -6.048  1.00 40.14           H  
ATOM   2262 HG23 THR B  54     -14.867   3.431  -5.612  1.00 40.14           H  
ATOM   2263  OG1 THR B  54     -14.395   4.197  -8.039  1.00 40.14           O  
ATOM   2264  HG1 THR B  54     -14.967   4.792  -7.548  1.00 40.14           H  
ATOM   2265  N   GLY B  55     -12.288   2.533  -9.644  1.00 43.83           N  
ATOM   2266  H   GLY B  55     -12.029   3.323  -9.071  1.00 43.83           H  
ATOM   2267  CA  GLY B  55     -11.619   2.335 -10.915  1.00 43.83           C  
ATOM   2268  HA2 GLY B  55     -12.344   2.460 -11.720  1.00 43.83           H  
ATOM   2269  HA3 GLY B  55     -10.838   3.086 -11.037  1.00 43.83           H  
ATOM   2270  C   GLY B  55     -10.972   0.952 -11.011  1.00 43.83           C  
ATOM   2271  O   GLY B  55     -10.055   0.619 -10.257  1.00 43.83           O  
ATOM   2272  N   ARG B  56     -11.379   0.199 -12.043  1.00 51.09           N  
ATOM   2273  H   ARG B  56     -12.198   0.522 -12.538  1.00 51.09           H  
ATOM   2274  CA  ARG B  56     -10.612  -0.928 -12.620  1.00 51.09           C  
ATOM   2275  HA  ARG B  56     -10.559  -1.748 -11.903  1.00 51.09           H  
ATOM   2276  C   ARG B  56      -9.169  -0.525 -12.944  1.00 51.09           C  
ATOM   2277  CB  ARG B  56     -11.291  -1.387 -13.917  1.00 51.09           C  
ATOM   2278  HB2 ARG B  56     -11.433  -0.529 -14.574  1.00 51.09           H  
ATOM   2279  HB3 ARG B  56     -10.627  -2.089 -14.422  1.00 51.09           H  
ATOM   2280  O   ARG B  56      -8.250  -1.347 -12.927  1.00 51.09           O  
ATOM   2281  CG  ARG B  56     -12.636  -2.085 -13.683  1.00 51.09           C  
ATOM   2282  HG2 ARG B  56     -13.331  -1.414 -13.179  1.00 51.09           H  
ATOM   2283  HG3 ARG B  56     -12.473  -2.966 -13.061  1.00 51.09           H  
ATOM   2284  CD  ARG B  56     -13.221  -2.509 -15.035  1.00 51.09           C  
ATOM   2285  HD2 ARG B  56     -13.519  -1.615 -15.583  1.00 51.09           H  
ATOM   2286  HD3 ARG B  56     -12.448  -3.027 -15.603  1.00 51.09           H  
ATOM   2287  NE  ARG B  56     -14.375  -3.409 -14.869  1.00 51.09           N  
ATOM   2288  HE  ARG B  56     -14.633  -3.645 -13.922  1.00 51.09           H  
ATOM   2289  NH1 ARG B  56     -14.819  -3.727 -17.099  1.00 51.09           N  
ATOM   2290 HH11 ARG B  56     -15.356  -4.170 -17.831  1.00 51.09           H  
ATOM   2291 HH12 ARG B  56     -14.083  -3.073 -17.324  1.00 51.09           H  
ATOM   2292  NH2 ARG B  56     -16.023  -4.815 -15.565  1.00 51.09           N  
ATOM   2293 HH21 ARG B  56     -16.557  -5.250 -16.303  1.00 51.09           H  
ATOM   2294 HH22 ARG B  56     -16.231  -5.041 -14.603  1.00 51.09           H  
ATOM   2295  CZ  ARG B  56     -15.065  -3.977 -15.842  1.00 51.09           C  
ATOM   2296  N   ASP B  57      -8.982   0.768 -13.182  1.00 53.82           N  
ATOM   2297  H   ASP B  57      -9.808   1.329 -13.330  1.00 53.82           H  
ATOM   2298  CA  ASP B  57      -7.717   1.482 -13.237  1.00 53.82           C  
ATOM   2299  HA  ASP B  57      -7.000   0.838 -13.746  1.00 53.82           H  
ATOM   2300  C   ASP B  57      -7.134   1.759 -11.844  1.00 53.82           C  
ATOM   2301  CB  ASP B  57      -7.885   2.717 -14.124  1.00 53.82           C  
ATOM   2302  HB2 ASP B  57      -8.637   3.379 -13.696  1.00 53.82           H  
ATOM   2303  HB3 ASP B  57      -6.942   3.259 -14.201  1.00 53.82           H  
ATOM   2304  O   ASP B  57      -6.650   2.849 -11.554  1.00 53.82           O  
ATOM   2305  CG  ASP B  57      -8.312   2.249 -15.513  1.00 53.82           C  
ATOM   2306  OD1 ASP B  57      -7.513   1.509 -16.130  1.00 53.82           O  
ATOM   2307  OD2 ASP B  57      -9.478   2.519 -15.869  1.00 53.82           O  
ATOM   2308  N   SER B  58      -7.135   0.742 -10.984  1.00 61.09           N  
ATOM   2309  H   SER B  58      -7.587  -0.121 -11.253  1.00 61.09           H  
ATOM   2310  CA  SER B  58      -6.309   0.688  -9.785  1.00 61.09           C  
ATOM   2311  HA  SER B  58      -5.503   1.412  -9.904  1.00 61.09           H  
ATOM   2312  C   SER B  58      -5.663  -0.682  -9.644  1.00 61.09           C  
ATOM   2313  CB  SER B  58      -7.092   1.078  -8.531  1.00 61.09           C  
ATOM   2314  HB2 SER B  58      -6.412   1.091  -7.680  1.00 61.09           H  
ATOM   2315  HB3 SER B  58      -7.484   2.085  -8.675  1.00 61.09           H  
ATOM   2316  O   SER B  58      -6.227  -1.701 -10.045  1.00 61.09           O  
ATOM   2317  OG  SER B  58      -8.163   0.192  -8.254  1.00 61.09           O  
ATOM   2318  HG  SER B  58      -8.843   0.344  -8.913  1.00 61.09           H  
ATOM   2319  N   VAL B  59      -4.455  -0.697  -9.091  1.00 65.61           N  
ATOM   2320  H   VAL B  59      -4.057   0.184  -8.800  1.00 65.61           H  
ATOM   2321  CA  VAL B  59      -3.714  -1.918  -8.769  1.00 65.61           C  
ATOM   2322  HA  VAL B  59      -4.240  -2.774  -9.194  1.00 65.61           H  
ATOM   2323  C   VAL B  59      -3.685  -2.131  -7.264  1.00 65.61           C  
ATOM   2324  CB  VAL B  59      -2.297  -1.921  -9.376  1.00 65.61           C  
ATOM   2325  HB  VAL B  59      -1.777  -2.809  -9.018  1.00 65.61           H  
ATOM   2326  O   VAL B  59      -3.708  -1.174  -6.481  1.00 65.61           O  
ATOM   2327  CG1 VAL B  59      -2.381  -2.020 -10.903  1.00 65.61           C  
ATOM   2328 HG11 VAL B  59      -2.939  -2.910 -11.191  1.00 65.61           H  
ATOM   2329 HG12 VAL B  59      -1.379  -2.080 -11.326  1.00 65.61           H  
ATOM   2330 HG13 VAL B  59      -2.873  -1.137 -11.312  1.00 65.61           H  
ATOM   2331  CG2 VAL B  59      -1.458  -0.694  -8.994  1.00 65.61           C  
ATOM   2332 HG21 VAL B  59      -1.379  -0.614  -7.909  1.00 65.61           H  
ATOM   2333 HG22 VAL B  59      -0.455  -0.799  -9.409  1.00 65.61           H  
ATOM   2334 HG23 VAL B  59      -1.905   0.216  -9.393  1.00 65.61           H  
ATOM   2335  N   THR B  60      -3.600  -3.396  -6.848  1.00 67.76           N  
ATOM   2336  H   THR B  60      -3.610  -4.149  -7.521  1.00 67.76           H  
ATOM   2337  CA  THR B  60      -3.219  -3.737  -5.476  1.00 67.76           C  
ATOM   2338  HA  THR B  60      -3.949  -3.325  -4.779  1.00 67.76           H  
ATOM   2339  C   THR B  60      -1.904  -3.075  -5.143  1.00 67.76           C  
ATOM   2340  CB  THR B  60      -3.147  -5.249  -5.214  1.00 67.76           C  
ATOM   2341  HB  THR B  60      -2.454  -5.441  -4.395  1.00 67.76           H  
ATOM   2342  O   THR B  60      -0.915  -3.369  -5.809  1.00 67.76           O  
ATOM   2343  CG2 THR B  60      -4.501  -5.845  -4.833  1.00 67.76           C  
ATOM   2344 HG21 THR B  60      -5.231  -5.651  -5.619  1.00 67.76           H  
ATOM   2345 HG22 THR B  60      -4.846  -5.419  -3.891  1.00 67.76           H  
ATOM   2346 HG23 THR B  60      -4.397  -6.923  -4.707  1.00 67.76           H  
ATOM   2347  OG1 THR B  60      -2.695  -5.914  -6.369  1.00 67.76           O  
ATOM   2348  HG1 THR B  60      -1.802  -5.606  -6.542  1.00 67.76           H  
ATOM   2349  N   CYS B  61      -1.881  -2.215  -4.116  1.00 65.07           N  
ATOM   2350  H   CYS B  61      -2.733  -1.998  -3.619  1.00 65.07           H  
ATOM   2351  CA  CYS B  61      -0.629  -1.773  -3.522  1.00 65.07           C  
ATOM   2352  HA  CYS B  61      -0.053  -1.198  -4.246  1.00 65.07           H  
ATOM   2353  C   CYS B  61       0.106  -3.042  -3.098  1.00 65.07           C  
ATOM   2354  CB  CYS B  61      -0.910  -0.915  -2.289  1.00 65.07           C  
ATOM   2355  HB2 CYS B  61      -1.369  -1.538  -1.522  1.00 65.07           H  
ATOM   2356  HB3 CYS B  61      -1.606  -0.108  -2.518  1.00 65.07           H  
ATOM   2357  O   CYS B  61      -0.341  -3.688  -2.148  1.00 65.07           O  
ATOM   2358  SG  CYS B  61       0.631  -0.231  -1.660  1.00 65.07           S  
ATOM   2359  HG  CYS B  61       0.115   0.315  -0.555  1.00 65.07           H  
ATOM   2360  N   PRO B  62       1.188  -3.454  -3.771  1.00 65.28           N  
ATOM   2361  CA  PRO B  62       1.819  -4.723  -3.457  1.00 65.28           C  
ATOM   2362  HA  PRO B  62       1.054  -5.489  -3.331  1.00 65.28           H  
ATOM   2363  C   PRO B  62       2.589  -4.618  -2.130  1.00 65.28           C  
ATOM   2364  CB  PRO B  62       2.651  -5.076  -4.694  1.00 65.28           C  
ATOM   2365  HB2 PRO B  62       3.629  -5.474  -4.422  1.00 65.28           H  
ATOM   2366  HB3 PRO B  62       2.120  -5.836  -5.267  1.00 65.28           H  
ATOM   2367  O   PRO B  62       2.958  -5.627  -1.546  1.00 65.28           O  
ATOM   2368  CG  PRO B  62       2.742  -3.800  -5.546  1.00 65.28           C  
ATOM   2369  HG2 PRO B  62       2.298  -3.984  -6.524  1.00 65.28           H  
ATOM   2370  HG3 PRO B  62       3.772  -3.465  -5.673  1.00 65.28           H  
ATOM   2371  CD  PRO B  62       1.922  -2.752  -4.805  1.00 65.28           C  
ATOM   2372  HD2 PRO B  62       2.591  -2.034  -4.330  1.00 65.28           H  
ATOM   2373  HD3 PRO B  62       1.258  -2.252  -5.510  1.00 65.28           H  
ATOM   2374  N   THR B  63       2.762  -3.391  -1.626  1.00 66.22           N  
ATOM   2375  H   THR B  63       2.472  -2.616  -2.205  1.00 66.22           H  
ATOM   2376  CA  THR B  63       3.493  -3.006  -0.422  1.00 66.22           C  
ATOM   2377  HA  THR B  63       4.505  -3.409  -0.447  1.00 66.22           H  
ATOM   2378  C   THR B  63       2.807  -3.514   0.830  1.00 66.22           C  
ATOM   2379  CB  THR B  63       3.514  -1.471  -0.351  1.00 66.22           C  
ATOM   2380  HB  THR B  63       2.531  -1.128  -0.029  1.00 66.22           H  
ATOM   2381  O   THR B  63       3.373  -4.242   1.633  1.00 66.22           O  
ATOM   2382  CG2 THR B  63       4.507  -0.965   0.668  1.00 66.22           C  
ATOM   2383 HG21 THR B  63       4.104  -1.213   1.650  1.00 66.22           H  
ATOM   2384 HG22 THR B  63       4.599   0.121   0.644  1.00 66.22           H  
ATOM   2385 HG23 THR B  63       5.489  -1.411   0.513  1.00 66.22           H  
ATOM   2386  OG1 THR B  63       3.722  -0.856  -1.593  1.00 66.22           O  
ATOM   2387  HG1 THR B  63       3.749   0.086  -1.412  1.00 66.22           H  
ATOM   2388  N   CYS B  64       1.547  -3.124   0.966  1.00 66.97           N  
ATOM   2389  H   CYS B  64       1.155  -2.524   0.255  1.00 66.97           H  
ATOM   2390  CA  CYS B  64       0.634  -3.582   1.988  1.00 66.97           C  
ATOM   2391  HA  CYS B  64       1.193  -3.982   2.834  1.00 66.97           H  
ATOM   2392  C   CYS B  64      -0.234  -4.733   1.454  1.00 66.97           C  
ATOM   2393  CB  CYS B  64      -0.137  -2.346   2.467  1.00 66.97           C  
ATOM   2394  HB2 CYS B  64       0.569  -1.667   2.946  1.00 66.97           H  
ATOM   2395  HB3 CYS B  64      -0.876  -2.632   3.215  1.00 66.97           H  
ATOM   2396  O   CYS B  64      -1.160  -5.157   2.124  1.00 66.97           O  
ATOM   2397  SG  CYS B  64      -0.973  -1.502   1.101  1.00 66.97           S  
ATOM   2398  HG  CYS B  64      -1.201  -0.356   1.748  1.00 66.97           H  
ATOM   2399  N   GLN B  65       0.016  -5.232   0.239  1.00 66.91           N  
ATOM   2400  H   GLN B  65       0.816  -4.875  -0.264  1.00 66.91           H  
ATOM   2401  CA  GLN B  65      -0.796  -6.256  -0.428  1.00 66.91           C  
ATOM   2402  HA  GLN B  65      -0.498  -6.252  -1.476  1.00 66.91           H  
ATOM   2403  C   GLN B  65      -2.306  -5.932  -0.415  1.00 66.91           C  
ATOM   2404  CB  GLN B  65      -0.417  -7.626   0.147  1.00 66.91           C  
ATOM   2405  HB2 GLN B  65       0.668  -7.672   0.245  1.00 66.91           H  
ATOM   2406  HB3 GLN B  65      -0.852  -7.743   1.139  1.00 66.91           H  
ATOM   2407  O   GLN B  65      -3.152  -6.768  -0.120  1.00 66.91           O  
ATOM   2408  CG  GLN B  65      -0.856  -8.792  -0.742  1.00 66.91           C  
ATOM   2409  HG2 GLN B  65      -1.943  -8.869  -0.771  1.00 66.91           H  
ATOM   2410  HG3 GLN B  65      -0.490  -8.641  -1.758  1.00 66.91           H  
ATOM   2411  CD  GLN B  65      -0.301 -10.096  -0.193  1.00 66.91           C  
ATOM   2412  NE2 GLN B  65       0.819 -10.570  -0.693  1.00 66.91           N  
ATOM   2413 HE21 GLN B  65       1.316 -10.072  -1.418  1.00 66.91           H  
ATOM   2414 HE22 GLN B  65       1.150 -11.423  -0.267  1.00 66.91           H  
ATOM   2415  OE1 GLN B  65      -0.832 -10.699   0.720  1.00 66.91           O  
ATOM   2416  N   GLY B  66      -2.656  -4.676  -0.695  1.00 67.97           N  
ATOM   2417  H   GLY B  66      -1.923  -4.039  -0.973  1.00 67.97           H  
ATOM   2418  CA  GLY B  66      -4.041  -4.204  -0.678  1.00 67.97           C  
ATOM   2419  HA2 GLY B  66      -4.701  -5.020  -0.971  1.00 67.97           H  
ATOM   2420  HA3 GLY B  66      -4.141  -3.428  -1.437  1.00 67.97           H  
ATOM   2421  C   GLY B  66      -4.549  -3.669   0.668  1.00 67.97           C  
ATOM   2422  O   GLY B  66      -5.586  -3.020   0.722  1.00 67.97           O  
ATOM   2423  N   THR B  67      -3.832  -3.883   1.763  1.00 66.40           N  
ATOM   2424  H   THR B  67      -2.995  -4.443   1.687  1.00 66.40           H  
ATOM   2425  CA  THR B  67      -4.381  -3.662   3.115  1.00 66.40           C  
ATOM   2426  HA  THR B  67      -5.441  -3.918   3.114  1.00 66.40           H  
ATOM   2427  C   THR B  67      -4.295  -2.226   3.634  1.00 66.40           C  
ATOM   2428  CB  THR B  67      -3.674  -4.568   4.110  1.00 66.40           C  
ATOM   2429  HB  THR B  67      -4.138  -4.418   5.085  1.00 66.40           H  
ATOM   2430  O   THR B  67      -4.787  -1.904   4.712  1.00 66.40           O  
ATOM   2431  CG2 THR B  67      -3.657  -6.055   3.776  1.00 66.40           C  
ATOM   2432 HG21 THR B  67      -3.350  -6.246   2.748  1.00 66.40           H  
ATOM   2433 HG22 THR B  67      -2.983  -6.578   4.455  1.00 66.40           H  
ATOM   2434 HG23 THR B  67      -4.663  -6.451   3.915  1.00 66.40           H  
ATOM   2435  OG1 THR B  67      -2.335  -4.185   4.161  1.00 66.40           O  
ATOM   2436  HG1 THR B  67      -1.878  -4.692   3.486  1.00 66.40           H  
ATOM   2437  N   GLY B  68      -3.604  -1.348   2.912  1.00 68.27           N  
ATOM   2438  H   GLY B  68      -3.194  -1.691   2.055  1.00 68.27           H  
ATOM   2439  CA  GLY B  68      -3.410   0.050   3.289  1.00 68.27           C  
ATOM   2440  HA2 GLY B  68      -3.081   0.621   2.421  1.00 68.27           H  
ATOM   2441  HA3 GLY B  68      -4.370   0.440   3.625  1.00 68.27           H  
ATOM   2442  C   GLY B  68      -2.397   0.281   4.405  1.00 68.27           C  
ATOM   2443  O   GLY B  68      -1.699   1.291   4.365  1.00 68.27           O  
ATOM   2444  N   ARG B  69      -2.241  -0.645   5.354  1.00 66.41           N  
ATOM   2445  H   ARG B  69      -2.850  -1.450   5.314  1.00 66.41           H  
ATOM   2446  CA  ARG B  69      -1.274  -0.556   6.458  1.00 66.41           C  
ATOM   2447  HA  ARG B  69      -0.704   0.367   6.351  1.00 66.41           H  
ATOM   2448  C   ARG B  69      -0.185  -1.619   6.379  1.00 66.41           C  
ATOM   2449  CB  ARG B  69      -1.962  -0.491   7.842  1.00 66.41           C  
ATOM   2450  HB2 ARG B  69      -1.644  -1.350   8.432  1.00 66.41           H  
ATOM   2451  HB3 ARG B  69      -1.532   0.358   8.372  1.00 66.41           H  
ATOM   2452  O   ARG B  69      -0.156  -2.450   5.482  1.00 66.41           O  
ATOM   2453  CG  ARG B  69      -3.509  -0.381   7.919  1.00 66.41           C  
ATOM   2454  HG2 ARG B  69      -3.884   0.494   7.389  1.00 66.41           H  
ATOM   2455  HG3 ARG B  69      -3.996  -1.215   7.414  1.00 66.41           H  
ATOM   2456  CD  ARG B  69      -3.936  -0.314   9.399  1.00 66.41           C  
ATOM   2457  HD2 ARG B  69      -3.053  -0.109  10.004  1.00 66.41           H  
ATOM   2458  HD3 ARG B  69      -4.326  -1.285   9.706  1.00 66.41           H  
ATOM   2459  NE  ARG B  69      -4.965   0.698   9.689  1.00 66.41           N  
ATOM   2460  HE  ARG B  69      -5.638   0.902   8.963  1.00 66.41           H  
ATOM   2461  NH1 ARG B  69      -4.208   1.246  11.800  1.00 66.41           N  
ATOM   2462 HH11 ARG B  69      -3.579   0.455  11.798  1.00 66.41           H  
ATOM   2463 HH12 ARG B  69      -4.321   1.775  12.653  1.00 66.41           H  
ATOM   2464  NH2 ARG B  69      -5.961   2.316  10.962  1.00 66.41           N  
ATOM   2465 HH21 ARG B  69      -5.908   2.956  11.742  1.00 66.41           H  
ATOM   2466 HH22 ARG B  69      -6.647   2.484  10.240  1.00 66.41           H  
ATOM   2467  CZ  ARG B  69      -5.042   1.405  10.809  1.00 66.41           C  
ATOM   2468  N   ILE B  70       0.791  -1.505   7.267  1.00 67.88           N  
ATOM   2469  H   ILE B  70       0.759  -0.731   7.916  1.00 67.88           H  
ATOM   2470  CA  ILE B  70       1.952  -2.392   7.329  1.00 67.88           C  
ATOM   2471  HA  ILE B  70       1.725  -3.334   6.830  1.00 67.88           H  
ATOM   2472  C   ILE B  70       2.256  -2.610   8.805  1.00 67.88           C  
ATOM   2473  CB  ILE B  70       3.173  -1.740   6.660  1.00 67.88           C  
ATOM   2474  HB  ILE B  70       3.488  -0.910   7.292  1.00 67.88           H  
ATOM   2475  O   ILE B  70       2.326  -1.609   9.521  1.00 67.88           O  
ATOM   2476  CG1 ILE B  70       2.864  -1.173   5.259  1.00 67.88           C  
ATOM   2477 HG12 ILE B  70       2.868  -1.971   4.518  1.00 67.88           H  
ATOM   2478 HG13 ILE B  70       1.892  -0.681   5.214  1.00 67.88           H  
ATOM   2479  CG2 ILE B  70       4.335  -2.752   6.594  1.00 67.88           C  
ATOM   2480 HG21 ILE B  70       4.048  -3.617   5.996  1.00 67.88           H  
ATOM   2481 HG22 ILE B  70       4.612  -3.088   7.594  1.00 67.88           H  
ATOM   2482 HG23 ILE B  70       5.224  -2.300   6.155  1.00 67.88           H  
ATOM   2483  CD1 ILE B  70       3.866  -0.076   4.933  1.00 67.88           C  
ATOM   2484 HD11 ILE B  70       4.873  -0.416   5.175  1.00 67.88           H  
ATOM   2485 HD12 ILE B  70       3.787   0.187   3.878  1.00 67.88           H  
ATOM   2486 HD13 ILE B  70       3.664   0.798   5.552  1.00 67.88           H  
ATOM   2487  N   PRO B  71       2.468  -3.845   9.287  1.00 64.69           N  
ATOM   2488  CA  PRO B  71       2.906  -4.057  10.659  1.00 64.69           C  
ATOM   2489  HA  PRO B  71       2.183  -3.609  11.342  1.00 64.69           H  
ATOM   2490  C   PRO B  71       4.286  -3.436  10.865  1.00 64.69           C  
ATOM   2491  CB  PRO B  71       2.949  -5.572  10.887  1.00 64.69           C  
ATOM   2492  HB2 PRO B  71       2.464  -5.843  11.825  1.00 64.69           H  
ATOM   2493  HB3 PRO B  71       3.977  -5.936  10.884  1.00 64.69           H  
ATOM   2494  O   PRO B  71       5.172  -3.584  10.018  1.00 64.69           O  
ATOM   2495  CG  PRO B  71       2.198  -6.147   9.691  1.00 64.69           C  
ATOM   2496  HG2 PRO B  71       1.145  -6.227   9.960  1.00 64.69           H  
ATOM   2497  HG3 PRO B  71       2.575  -7.128   9.403  1.00 64.69           H  
ATOM   2498  CD  PRO B  71       2.400  -5.112   8.586  1.00 64.69           C  
ATOM   2499  HD2 PRO B  71       1.579  -5.150   7.870  1.00 64.69           H  
ATOM   2500  HD3 PRO B  71       3.345  -5.293   8.075  1.00 64.69           H  
ATOM   2501  N   ARG B  72       4.508  -2.794  12.011  1.00 58.42           N  
ATOM   2502  H   ARG B  72       3.759  -2.756  12.687  1.00 58.42           H  
ATOM   2503  CA  ARG B  72       5.856  -2.384  12.417  1.00 58.42           C  
ATOM   2504  HA  ARG B  72       6.256  -1.714  11.655  1.00 58.42           H  
ATOM   2505  C   ARG B  72       6.781  -3.599  12.472  1.00 58.42           C  
ATOM   2506  CB  ARG B  72       5.846  -1.633  13.750  1.00 58.42           C  
ATOM   2507  HB2 ARG B  72       5.329  -2.232  14.499  1.00 58.42           H  
ATOM   2508  HB3 ARG B  72       6.875  -1.492  14.080  1.00 58.42           H  
ATOM   2509  O   ARG B  72       6.348  -4.729  12.696  1.00 58.42           O  
ATOM   2510  CG  ARG B  72       5.189  -0.254  13.627  1.00 58.42           C  
ATOM   2511  HG2 ARG B  72       5.695   0.324  12.852  1.00 58.42           H  
ATOM   2512  HG3 ARG B  72       4.140  -0.368  13.355  1.00 58.42           H  
ATOM   2513  CD  ARG B  72       5.315   0.483  14.961  1.00 58.42           C  
ATOM   2514  HD2 ARG B  72       5.111  -0.212  15.777  1.00 58.42           H  
ATOM   2515  HD3 ARG B  72       6.347   0.816  15.063  1.00 58.42           H  
ATOM   2516  NE  ARG B  72       4.366   1.610  15.055  1.00 58.42           N  
ATOM   2517  HE  ARG B  72       3.406   1.420  14.808  1.00 58.42           H  
ATOM   2518  NH1 ARG B  72       5.791   3.179  15.943  1.00 58.42           N  
ATOM   2519 HH11 ARG B  72       5.951   4.099  16.325  1.00 58.42           H  
ATOM   2520 HH12 ARG B  72       6.544   2.514  15.837  1.00 58.42           H  
ATOM   2521  NH2 ARG B  72       3.616   3.648  15.673  1.00 58.42           N  
ATOM   2522 HH21 ARG B  72       3.764   4.575  16.047  1.00 58.42           H  
ATOM   2523 HH22 ARG B  72       2.687   3.333  15.434  1.00 58.42           H  
ATOM   2524  CZ  ARG B  72       4.602   2.805  15.556  1.00 58.42           C  
ATOM   2525  N   GLY B  73       8.059  -3.393  12.180  1.00 57.17           N  
ATOM   2526  H   GLY B  73       8.349  -2.430  12.079  1.00 57.17           H  
ATOM   2527  CA  GLY B  73       9.035  -4.470  11.976  1.00 57.17           C  
ATOM   2528  HA2 GLY B  73      10.039  -4.051  12.038  1.00 57.17           H  
ATOM   2529  HA3 GLY B  73       8.921  -5.209  12.770  1.00 57.17           H  
ATOM   2530  C   GLY B  73       8.893  -5.192  10.627  1.00 57.17           C  
ATOM   2531  O   GLY B  73       9.889  -5.319   9.909  1.00 57.17           O  
ATOM   2532  N   GLN B  74       7.675  -5.555  10.196  1.00 52.53           N  
ATOM   2533  H   GLN B  74       6.883  -5.417  10.808  1.00 52.53           H  
ATOM   2534  CA  GLN B  74       7.430  -5.836   8.772  1.00 52.53           C  
ATOM   2535  HA  GLN B  74       8.243  -6.470   8.421  1.00 52.53           H  
ATOM   2536  C   GLN B  74       7.522  -4.568   7.911  1.00 52.53           C  
ATOM   2537  CB  GLN B  74       6.129  -6.612   8.510  1.00 52.53           C  
ATOM   2538  HB2 GLN B  74       5.917  -6.578   7.442  1.00 52.53           H  
ATOM   2539  HB3 GLN B  74       5.297  -6.140   9.034  1.00 52.53           H  
ATOM   2540  O   GLN B  74       7.635  -4.689   6.703  1.00 52.53           O  
ATOM   2541  CG  GLN B  74       6.242  -8.089   8.918  1.00 52.53           C  
ATOM   2542  HG2 GLN B  74       7.207  -8.483   8.600  1.00 52.53           H  
ATOM   2543  HG3 GLN B  74       6.180  -8.173  10.003  1.00 52.53           H  
ATOM   2544  CD  GLN B  74       5.142  -8.936   8.286  1.00 52.53           C  
ATOM   2545  NE2 GLN B  74       5.414  -9.672   7.233  1.00 52.53           N  
ATOM   2546 HE21 GLN B  74       6.335  -9.681   6.819  1.00 52.53           H  
ATOM   2547 HE22 GLN B  74       4.637 -10.182   6.837  1.00 52.53           H  
ATOM   2548  OE1 GLN B  74       4.007  -8.946   8.718  1.00 52.53           O  
ATOM   2549  N   GLU B  75       7.638  -3.377   8.501  1.00 51.48           N  
ATOM   2550  H   GLU B  75       7.341  -3.302   9.464  1.00 51.48           H  
ATOM   2551  CA  GLU B  75       8.089  -2.156   7.821  1.00 51.48           C  
ATOM   2552  HA  GLU B  75       7.408  -1.971   6.990  1.00 51.48           H  
ATOM   2553  C   GLU B  75       9.523  -2.254   7.252  1.00 51.48           C  
ATOM   2554  CB  GLU B  75       7.929  -0.950   8.751  1.00 51.48           C  
ATOM   2555  HB2 GLU B  75       6.970  -1.031   9.265  1.00 51.48           H  
ATOM   2556  HB3 GLU B  75       7.913  -0.039   8.153  1.00 51.48           H  
ATOM   2557  O   GLU B  75       9.858  -1.541   6.320  1.00 51.48           O  
ATOM   2558  CG  GLU B  75       9.061  -0.843   9.777  1.00 51.48           C  
ATOM   2559  HG2 GLU B  75       9.949  -0.427   9.302  1.00 51.48           H  
ATOM   2560  HG3 GLU B  75       9.312  -1.838  10.146  1.00 51.48           H  
ATOM   2561  CD  GLU B  75       8.632   0.035  10.947  1.00 51.48           C  
ATOM   2562  OE1 GLU B  75       8.362  -0.568  12.012  1.00 51.48           O  
ATOM   2563  OE2 GLU B  75       8.531   1.267  10.771  1.00 51.48           O  
ATOM   2564  N   ASN B  76      10.367  -3.170   7.748  1.00 47.54           N  
ATOM   2565  H   ASN B  76      10.073  -3.704   8.553  1.00 47.54           H  
ATOM   2566  CA  ASN B  76      11.687  -3.444   7.154  1.00 47.54           C  
ATOM   2567  HA  ASN B  76      12.071  -2.536   6.689  1.00 47.54           H  
ATOM   2568  C   ASN B  76      11.615  -4.514   6.053  1.00 47.54           C  
ATOM   2569  CB  ASN B  76      12.659  -3.871   8.262  1.00 47.54           C  
ATOM   2570  HB2 ASN B  76      13.594  -4.199   7.808  1.00 47.54           H  
ATOM   2571  HB3 ASN B  76      12.236  -4.707   8.819  1.00 47.54           H  
ATOM   2572  O   ASN B  76      12.371  -4.472   5.078  1.00 47.54           O  
ATOM   2573  CG  ASN B  76      13.001  -2.741   9.214  1.00 47.54           C  
ATOM   2574  ND2 ASN B  76      13.168  -3.032  10.481  1.00 47.54           N  
ATOM   2575 HD21 ASN B  76      13.332  -2.237  11.082  1.00 47.54           H  
ATOM   2576 HD22 ASN B  76      12.970  -3.960  10.828  1.00 47.54           H  
ATOM   2577  OD1 ASN B  76      13.165  -1.597   8.840  1.00 47.54           O  
ATOM   2578  N   GLN B  77      10.677  -5.462   6.191  1.00 45.19           N  
ATOM   2579  H   GLN B  77      10.083  -5.414   7.007  1.00 45.19           H  
ATOM   2580  CA  GLN B  77      10.211  -6.267   5.057  1.00 45.19           C  
ATOM   2581  HA  GLN B  77      11.073  -6.674   4.528  1.00 45.19           H  
ATOM   2582  C   GLN B  77       9.446  -5.419   4.051  1.00 45.19           C  
ATOM   2583  CB  GLN B  77       9.316  -7.425   5.501  1.00 45.19           C  
ATOM   2584  HB2 GLN B  77       8.808  -7.832   4.626  1.00 45.19           H  
ATOM   2585  HB3 GLN B  77       8.557  -7.071   6.199  1.00 45.19           H  
ATOM   2586  O   GLN B  77       9.332  -5.838   2.900  1.00 45.19           O  
ATOM   2587  CG  GLN B  77      10.125  -8.554   6.139  1.00 45.19           C  
ATOM   2588  HG2 GLN B  77      10.624  -8.181   7.033  1.00 45.19           H  
ATOM   2589  HG3 GLN B  77      10.882  -8.902   5.436  1.00 45.19           H  
ATOM   2590  CD  GLN B  77       9.246  -9.736   6.526  1.00 45.19           C  
ATOM   2591  NE2 GLN B  77       9.784 -10.709   7.224  1.00 45.19           N  
ATOM   2592 HE21 GLN B  77       9.163 -11.467   7.470  1.00 45.19           H  
ATOM   2593 HE22 GLN B  77      10.752 -10.673   7.510  1.00 45.19           H  
ATOM   2594  OE1 GLN B  77       8.064  -9.817   6.237  1.00 45.19           O  
ATOM   2595  N   LEU B  78       9.017  -4.213   4.444  1.00 46.80           N  
ATOM   2596  H   LEU B  78       9.006  -3.998   5.431  1.00 46.80           H  
ATOM   2597  CA  LEU B  78       8.641  -3.170   3.529  1.00 46.80           C  
ATOM   2598  HA  LEU B  78       7.988  -3.661   2.808  1.00 46.80           H  
ATOM   2599  C   LEU B  78       9.874  -2.687   2.804  1.00 46.80           C  
ATOM   2600  CB  LEU B  78       7.851  -2.021   4.149  1.00 46.80           C  
ATOM   2601  HB2 LEU B  78       8.504  -1.185   4.399  1.00 46.80           H  
ATOM   2602  HB3 LEU B  78       7.329  -2.359   5.044  1.00 46.80           H  
ATOM   2603  O   LEU B  78      10.522  -1.689   3.104  1.00 46.80           O  
ATOM   2604  CG  LEU B  78       6.844  -1.573   3.100  1.00 46.80           C  
ATOM   2605  HG  LEU B  78       7.277  -1.701   2.108  1.00 46.80           H  
ATOM   2606  CD1 LEU B  78       5.651  -2.540   3.196  1.00 46.80           C  
ATOM   2607 HD11 LEU B  78       4.746  -2.019   3.510  1.00 46.80           H  
ATOM   2608 HD12 LEU B  78       5.490  -3.003   2.222  1.00 46.80           H  
ATOM   2609 HD13 LEU B  78       5.823  -3.364   3.889  1.00 46.80           H  
ATOM   2610  CD2 LEU B  78       6.609  -0.063   3.207  1.00 46.80           C  
ATOM   2611 HD21 LEU B  78       7.445   0.440   2.722  1.00 46.80           H  
ATOM   2612 HD22 LEU B  78       6.608   0.262   4.248  1.00 46.80           H  
ATOM   2613 HD23 LEU B  78       5.691   0.235   2.700  1.00 46.80           H  
ATOM   2614  N   VAL B  79      10.171  -3.473   1.792  1.00 45.08           N  
ATOM   2615  H   VAL B  79       9.785  -4.401   1.891  1.00 45.08           H  
ATOM   2616  CA  VAL B  79      10.109  -3.000   0.437  1.00 45.08           C  
ATOM   2617  HA  VAL B  79      11.081  -3.217  -0.004  1.00 45.08           H  
ATOM   2618  C   VAL B  79       9.969  -1.479   0.331  1.00 45.08           C  
ATOM   2619  CB  VAL B  79       9.117  -3.844  -0.368  1.00 45.08           C  
ATOM   2620  HB  VAL B  79       8.929  -3.257  -1.267  1.00 45.08           H  
ATOM   2621  O   VAL B  79       8.881  -0.922   0.200  1.00 45.08           O  
ATOM   2622  CG1 VAL B  79       9.754  -5.182  -0.764  1.00 45.08           C  
ATOM   2623 HG11 VAL B  79       9.045  -5.797  -1.319  1.00 45.08           H  
ATOM   2624 HG12 VAL B  79      10.060  -5.731   0.126  1.00 45.08           H  
ATOM   2625 HG13 VAL B  79      10.616  -5.006  -1.408  1.00 45.08           H  
ATOM   2626  CG2 VAL B  79       7.779  -4.220   0.270  1.00 45.08           C  
ATOM   2627 HG21 VAL B  79       7.123  -4.666  -0.478  1.00 45.08           H  
ATOM   2628 HG22 VAL B  79       7.296  -3.323   0.660  1.00 45.08           H  
ATOM   2629 HG23 VAL B  79       7.907  -4.951   1.068  1.00 45.08           H  
ATOM   2630  N   ALA B  80      11.126  -0.824   0.429  1.00 42.35           N  
ATOM   2631  H   ALA B  80      11.967  -1.373   0.536  1.00 42.35           H  
ATOM   2632  CA  ALA B  80      11.308   0.565   0.101  1.00 42.35           C  
ATOM   2633  HA  ALA B  80      10.732   1.167   0.805  1.00 42.35           H  
ATOM   2634  C   ALA B  80      10.793   0.770  -1.306  1.00 42.35           C  
ATOM   2635  CB  ALA B  80      12.786   0.950   0.184  1.00 42.35           C  
ATOM   2636  HB1 ALA B  80      12.903   2.016  -0.011  1.00 42.35           H  
ATOM   2637  HB2 ALA B  80      13.350   0.387  -0.560  1.00 42.35           H  
ATOM   2638  HB3 ALA B  80      13.172   0.723   1.178  1.00 42.35           H  
ATOM   2639  O   ALA B  80      10.985  -0.052  -2.205  1.00 42.35           O  
ATOM   2640  N   LEU B  81      10.136   1.896  -1.462  1.00 44.50           N  
ATOM   2641  H   LEU B  81      10.057   2.527  -0.677  1.00 44.50           H  
ATOM   2642  CA  LEU B  81       9.487   2.244  -2.686  1.00 44.50           C  
ATOM   2643  HA  LEU B  81       9.094   1.333  -3.136  1.00 44.50           H  
ATOM   2644  C   LEU B  81      10.557   2.827  -3.630  1.00 44.50           C  
ATOM   2645  CB  LEU B  81       8.325   3.170  -2.278  1.00 44.50           C  
ATOM   2646  HB2 LEU B  81       7.702   3.367  -3.151  1.00 44.50           H  
ATOM   2647  HB3 LEU B  81       8.751   4.101  -1.904  1.00 44.50           H  
ATOM   2648  O   LEU B  81      11.327   3.702  -3.230  1.00 44.50           O  
ATOM   2649  CG  LEU B  81       7.398   2.679  -1.166  1.00 44.50           C  
ATOM   2650  HG  LEU B  81       7.961   2.596  -0.236  1.00 44.50           H  
ATOM   2651  CD1 LEU B  81       6.333   3.749  -0.951  1.00 44.50           C  
ATOM   2652 HD11 LEU B  81       5.775   3.929  -1.869  1.00 44.50           H  
ATOM   2653 HD12 LEU B  81       5.678   3.449  -0.133  1.00 44.50           H  
ATOM   2654 HD13 LEU B  81       6.813   4.684  -0.661  1.00 44.50           H  
ATOM   2655  CD2 LEU B  81       6.795   1.319  -1.470  1.00 44.50           C  
ATOM   2656 HD21 LEU B  81       6.284   0.936  -0.587  1.00 44.50           H  
ATOM   2657 HD22 LEU B  81       6.149   1.342  -2.348  1.00 44.50           H  
ATOM   2658 HD23 LEU B  81       7.609   0.622  -1.668  1.00 44.50           H  
ATOM   2659  N   ILE B  82      10.629   2.357  -4.878  1.00 50.08           N  
ATOM   2660  H   ILE B  82      10.125   1.499  -5.056  1.00 50.08           H  
ATOM   2661  CA  ILE B  82      11.553   2.810  -5.936  1.00 50.08           C  
ATOM   2662  HA  ILE B  82      11.943   3.798  -5.690  1.00 50.08           H  
ATOM   2663  C   ILE B  82      10.811   2.913  -7.288  1.00 50.08           C  
ATOM   2664  CB  ILE B  82      12.727   1.799  -5.956  1.00 50.08           C  
ATOM   2665  HB  ILE B  82      12.336   0.782  -5.933  1.00 50.08           H  
ATOM   2666  O   ILE B  82      10.444   1.858  -7.790  1.00 50.08           O  
ATOM   2667  CG1 ILE B  82      13.576   2.046  -4.687  1.00 50.08           C  
ATOM   2668 HG12 ILE B  82      13.676   3.121  -4.544  1.00 50.08           H  
ATOM   2669 HG13 ILE B  82      13.044   1.649  -3.823  1.00 50.08           H  
ATOM   2670  CG2 ILE B  82      13.573   1.938  -7.221  1.00 50.08           C  
ATOM   2671 HG21 ILE B  82      12.948   1.810  -8.104  1.00 50.08           H  
ATOM   2672 HG22 ILE B  82      14.042   2.922  -7.222  1.00 50.08           H  
ATOM   2673 HG23 ILE B  82      14.334   1.158  -7.269  1.00 50.08           H  
ATOM   2674  CD1 ILE B  82      14.993   1.476  -4.643  1.00 50.08           C  
ATOM   2675 HD11 ILE B  82      15.506   1.981  -3.824  1.00 50.08           H  
ATOM   2676 HD12 ILE B  82      15.560   1.692  -5.548  1.00 50.08           H  
ATOM   2677 HD13 ILE B  82      14.965   0.403  -4.454  1.00 50.08           H  
ATOM   2678  N   PRO B  83      10.525   4.104  -7.881  1.00 46.20           N  
ATOM   2679  CA  PRO B  83       9.569   4.248  -9.008  1.00 46.20           C  
ATOM   2680  HA  PRO B  83       8.533   4.115  -8.697  1.00 46.20           H  
ATOM   2681  C   PRO B  83       9.842   3.228 -10.105  1.00 46.20           C  
ATOM   2682  CB  PRO B  83       9.696   5.686  -9.520  1.00 46.20           C  
ATOM   2683  HB2 PRO B  83       8.880   6.290  -9.125  1.00 46.20           H  
ATOM   2684  HB3 PRO B  83       9.686   5.734 -10.609  1.00 46.20           H  
ATOM   2685  O   PRO B  83      11.006   2.937 -10.339  1.00 46.20           O  
ATOM   2686  CG  PRO B  83      11.025   6.182  -8.956  1.00 46.20           C  
ATOM   2687  HG2 PRO B  83      10.987   7.248  -8.729  1.00 46.20           H  
ATOM   2688  HG3 PRO B  83      11.816   5.990  -9.682  1.00 46.20           H  
ATOM   2689  CD  PRO B  83      11.253   5.353  -7.690  1.00 46.20           C  
ATOM   2690  HD2 PRO B  83      12.318   5.172  -7.549  1.00 46.20           H  
ATOM   2691  HD3 PRO B  83      10.863   5.910  -6.838  1.00 46.20           H  
ATOM   2692  N   TYR B  84       8.832   2.687 -10.794  1.00 53.34           N  
ATOM   2693  H   TYR B  84       7.882   2.913 -10.536  1.00 53.34           H  
ATOM   2694  CA  TYR B  84       9.075   1.613 -11.780  1.00 53.34           C  
ATOM   2695  HA  TYR B  84       9.532   0.783 -11.239  1.00 53.34           H  
ATOM   2696  C   TYR B  84      10.066   2.024 -12.900  1.00 53.34           C  
ATOM   2697  CB  TYR B  84       7.742   1.095 -12.341  1.00 53.34           C  
ATOM   2698  HB2 TYR B  84       6.979   1.163 -11.566  1.00 53.34           H  
ATOM   2699  HB3 TYR B  84       7.421   1.730 -13.166  1.00 53.34           H  
ATOM   2700  O   TYR B  84      10.707   1.186 -13.532  1.00 53.34           O  
ATOM   2701  CG  TYR B  84       7.814  -0.353 -12.801  1.00 53.34           C  
ATOM   2702  CD1 TYR B  84       8.240  -0.669 -14.106  1.00 53.34           C  
ATOM   2703  HD1 TYR B  84       8.511   0.125 -14.786  1.00 53.34           H  
ATOM   2704  CD2 TYR B  84       7.468  -1.388 -11.909  1.00 53.34           C  
ATOM   2705  HD2 TYR B  84       7.125  -1.146 -10.914  1.00 53.34           H  
ATOM   2706  CE1 TYR B  84       8.314  -2.013 -14.524  1.00 53.34           C  
ATOM   2707  HE1 TYR B  84       8.634  -2.245 -15.529  1.00 53.34           H  
ATOM   2708  CE2 TYR B  84       7.544  -2.734 -12.320  1.00 53.34           C  
ATOM   2709  HE2 TYR B  84       7.264  -3.532 -11.649  1.00 53.34           H  
ATOM   2710  OH  TYR B  84       8.024  -4.345 -14.031  1.00 53.34           O  
ATOM   2711  HH  TYR B  84       8.243  -4.410 -14.963  1.00 53.34           H  
ATOM   2712  CZ  TYR B  84       7.962  -3.047 -13.630  1.00 53.34           C  
ATOM   2713  N   SER B  85      10.243   3.334 -13.102  1.00 54.53           N  
ATOM   2714  H   SER B  85       9.694   3.957 -12.527  1.00 54.53           H  
ATOM   2715  CA  SER B  85      11.227   3.981 -13.981  1.00 54.53           C  
ATOM   2716  HA  SER B  85      11.377   3.351 -14.857  1.00 54.53           H  
ATOM   2717  C   SER B  85      12.620   4.230 -13.365  1.00 54.53           C  
ATOM   2718  CB  SER B  85      10.626   5.312 -14.441  1.00 54.53           C  
ATOM   2719  HB2 SER B  85       9.731   5.110 -15.030  1.00 54.53           H  
ATOM   2720  HB3 SER B  85      11.341   5.848 -15.066  1.00 54.53           H  
ATOM   2721  O   SER B  85      13.493   4.798 -14.027  1.00 54.53           O  
ATOM   2722  OG  SER B  85      10.271   6.110 -13.320  1.00 54.53           O  
ATOM   2723  HG  SER B  85       9.799   6.885 -13.631  1.00 54.53           H  
ATOM   2724  N   ASP B  86      12.861   3.857 -12.109  1.00 51.78           N  
ATOM   2725  H   ASP B  86      12.131   3.370 -11.608  1.00 51.78           H  
ATOM   2726  CA  ASP B  86      14.115   4.107 -11.402  1.00 51.78           C  
ATOM   2727  HA  ASP B  86      14.351   5.166 -11.502  1.00 51.78           H  
ATOM   2728  C   ASP B  86      15.254   3.276 -11.990  1.00 51.78           C  
ATOM   2729  CB  ASP B  86      13.977   3.788  -9.914  1.00 51.78           C  
ATOM   2730  HB2 ASP B  86      13.042   4.200  -9.533  1.00 51.78           H  
ATOM   2731  HB3 ASP B  86      13.945   2.704  -9.806  1.00 51.78           H  
ATOM   2732  O   ASP B  86      15.200   2.053 -12.078  1.00 51.78           O  
ATOM   2733  CG  ASP B  86      15.128   4.345  -9.078  1.00 51.78           C  
ATOM   2734  OD1 ASP B  86      16.286   3.912  -9.254  1.00 51.78           O  
ATOM   2735  OD2 ASP B  86      14.895   5.176  -8.176  1.00 51.78           O  
ATOM   2736  N   GLN B  87      16.357   3.937 -12.316  1.00 53.75           N  
ATOM   2737  H   GLN B  87      16.354   4.939 -12.187  1.00 53.75           H  
ATOM   2738  CA  GLN B  87      17.518   3.316 -12.953  1.00 53.75           C  
ATOM   2739  HA  GLN B  87      17.181   2.803 -13.853  1.00 53.75           H  
ATOM   2740  C   GLN B  87      18.214   2.256 -12.065  1.00 53.75           C  
ATOM   2741  CB  GLN B  87      18.479   4.442 -13.359  1.00 53.75           C  
ATOM   2742  HB2 GLN B  87      19.359   4.009 -13.833  1.00 53.75           H  
ATOM   2743  HB3 GLN B  87      18.798   4.968 -12.458  1.00 53.75           H  
ATOM   2744  O   GLN B  87      19.014   1.457 -12.560  1.00 53.75           O  
ATOM   2745  CG  GLN B  87      17.835   5.450 -14.334  1.00 53.75           C  
ATOM   2746  HG2 GLN B  87      16.886   5.813 -13.939  1.00 53.75           H  
ATOM   2747  HG3 GLN B  87      17.633   4.952 -15.283  1.00 53.75           H  
ATOM   2748  CD  GLN B  87      18.706   6.674 -14.596  1.00 53.75           C  
ATOM   2749  NE2 GLN B  87      18.206   7.642 -15.332  1.00 53.75           N  
ATOM   2750 HE21 GLN B  87      18.806   8.437 -15.502  1.00 53.75           H  
ATOM   2751 HE22 GLN B  87      17.275   7.566 -15.717  1.00 53.75           H  
ATOM   2752  OE1 GLN B  87      19.831   6.798 -14.140  1.00 53.75           O  
ATOM   2753  N   ARG B  88      17.917   2.218 -10.756  1.00 51.32           N  
ATOM   2754  H   ARG B  88      17.254   2.900 -10.414  1.00 51.32           H  
ATOM   2755  CA  ARG B  88      18.350   1.174  -9.809  1.00 51.32           C  
ATOM   2756  HA  ARG B  88      19.388   0.917 -10.019  1.00 51.32           H  
ATOM   2757  C   ARG B  88      17.544  -0.120  -9.955  1.00 51.32           C  
ATOM   2758  CB  ARG B  88      18.238   1.682  -8.361  1.00 51.32           C  
ATOM   2759  HB2 ARG B  88      17.186   1.851  -8.134  1.00 51.32           H  
ATOM   2760  HB3 ARG B  88      18.588   0.898  -7.689  1.00 51.32           H  
ATOM   2761  O   ARG B  88      18.064  -1.180  -9.592  1.00 51.32           O  
ATOM   2762  CG  ARG B  88      19.047   2.961  -8.077  1.00 51.32           C  
ATOM   2763  HG2 ARG B  88      18.829   3.735  -8.813  1.00 51.32           H  
ATOM   2764  HG3 ARG B  88      20.109   2.721  -8.139  1.00 51.32           H  
ATOM   2765  CD  ARG B  88      18.740   3.510  -6.677  1.00 51.32           C  
ATOM   2766  HD2 ARG B  88      19.463   4.292  -6.445  1.00 51.32           H  
ATOM   2767  HD3 ARG B  88      18.853   2.703  -5.954  1.00 51.32           H  
ATOM   2768  NE  ARG B  88      17.383   4.083  -6.591  1.00 51.32           N  
ATOM   2769  HE  ARG B  88      16.883   4.217  -7.459  1.00 51.32           H  
ATOM   2770  NH1 ARG B  88      17.206   4.209  -4.300  1.00 51.32           N  
ATOM   2771 HH11 ARG B  88      16.630   4.408  -3.494  1.00 51.32           H  
ATOM   2772 HH12 ARG B  88      18.101   3.753  -4.197  1.00 51.32           H  
ATOM   2773  NH2 ARG B  88      15.531   4.919  -5.577  1.00 51.32           N  
ATOM   2774 HH21 ARG B  88      14.955   5.122  -4.772  1.00 51.32           H  
ATOM   2775 HH22 ARG B  88      15.164   5.095  -6.501  1.00 51.32           H  
ATOM   2776  CZ  ARG B  88      16.715   4.399  -5.495  1.00 51.32           C  
ATOM   2777  N   LEU B  89      16.336  -0.073 -10.530  1.00 48.35           N  
ATOM   2778  H   LEU B  89      15.987   0.823 -10.836  1.00 48.35           H  
ATOM   2779  CA  LEU B  89      15.603  -1.250 -11.008  1.00 48.35           C  
ATOM   2780  HA  LEU B  89      15.639  -2.023 -10.241  1.00 48.35           H  
ATOM   2781  C   LEU B  89      16.293  -1.815 -12.252  1.00 48.35           C  
ATOM   2782  CB  LEU B  89      14.124  -0.930 -11.309  1.00 48.35           C  
ATOM   2783  HB2 LEU B  89      14.080  -0.119 -12.036  1.00 48.35           H  
ATOM   2784  HB3 LEU B  89      13.666  -1.794 -11.789  1.00 48.35           H  
ATOM   2785  O   LEU B  89      15.771  -1.788 -13.364  1.00 48.35           O  
ATOM   2786  CG  LEU B  89      13.270  -0.566 -10.093  1.00 48.35           C  
ATOM   2787  HG  LEU B  89      13.805   0.152  -9.471  1.00 48.35           H  
ATOM   2788  CD1 LEU B  89      11.963   0.037 -10.569  1.00 48.35           C  
ATOM   2789 HD11 LEU B  89      11.405  -0.674 -11.179  1.00 48.35           H  
ATOM   2790 HD12 LEU B  89      11.360   0.343  -9.714  1.00 48.35           H  
ATOM   2791 HD13 LEU B  89      12.183   0.914 -11.176  1.00 48.35           H  
ATOM   2792  CD2 LEU B  89      12.917  -1.805  -9.273  1.00 48.35           C  
ATOM   2793 HD21 LEU B  89      12.214  -2.425  -9.829  1.00 48.35           H  
ATOM   2794 HD22 LEU B  89      13.815  -2.390  -9.077  1.00 48.35           H  
ATOM   2795 HD23 LEU B  89      12.446  -1.493  -8.341  1.00 48.35           H  
ATOM   2796  N   ARG B  90      17.481  -2.402 -12.070  1.00 48.99           N  
ATOM   2797  H   ARG B  90      17.884  -2.358 -11.145  1.00 48.99           H  
ATOM   2798  CA  ARG B  90      18.000  -3.330 -13.078  1.00 48.99           C  
ATOM   2799  HA  ARG B  90      18.020  -2.793 -14.026  1.00 48.99           H  
ATOM   2800  C   ARG B  90      16.989  -4.483 -13.160  1.00 48.99           C  
ATOM   2801  CB  ARG B  90      19.420  -3.814 -12.753  1.00 48.99           C  
ATOM   2802  HB2 ARG B  90      19.741  -4.479 -13.554  1.00 48.99           H  
ATOM   2803  HB3 ARG B  90      19.416  -4.374 -11.818  1.00 48.99           H  
ATOM   2804  O   ARG B  90      16.800  -5.136 -12.131  1.00 48.99           O  
ATOM   2805  CG  ARG B  90      20.410  -2.644 -12.637  1.00 48.99           C  
ATOM   2806  HG2 ARG B  90      20.234  -1.920 -13.432  1.00 48.99           H  
ATOM   2807  HG3 ARG B  90      20.243  -2.143 -11.683  1.00 48.99           H  
ATOM   2808  CD  ARG B  90      21.871  -3.118 -12.694  1.00 48.99           C  
ATOM   2809  HD2 ARG B  90      22.486  -2.362 -12.205  1.00 48.99           H  
ATOM   2810  HD3 ARG B  90      21.967  -4.052 -12.140  1.00 48.99           H  
ATOM   2811  NE  ARG B  90      22.347  -3.278 -14.085  1.00 48.99           N  
ATOM   2812  HE  ARG B  90      21.764  -2.871 -14.803  1.00 48.99           H  
ATOM   2813  NH1 ARG B  90      24.352  -4.313 -13.640  1.00 48.99           N  
ATOM   2814 HH11 ARG B  90      24.121  -4.322 -12.656  1.00 48.99           H  
ATOM   2815 HH12 ARG B  90      25.243  -4.661 -13.963  1.00 48.99           H  
ATOM   2816  NH2 ARG B  90      23.861  -3.722 -15.731  1.00 48.99           N  
ATOM   2817 HH21 ARG B  90      23.255  -3.288 -16.413  1.00 48.99           H  
ATOM   2818 HH22 ARG B  90      24.754  -4.085 -16.033  1.00 48.99           H  
ATOM   2819  CZ  ARG B  90      23.511  -3.771 -14.477  1.00 48.99           C  
ATOM   2820  N   PRO B  91      16.381  -4.770 -14.328  1.00 44.18           N  
ATOM   2821  CA  PRO B  91      15.203  -5.638 -14.468  1.00 44.18           C  
ATOM   2822  HA  PRO B  91      14.496  -5.398 -13.674  1.00 44.18           H  
ATOM   2823  C   PRO B  91      15.511  -7.144 -14.343  1.00 44.18           C  
ATOM   2824  CB  PRO B  91      14.566  -5.239 -15.807  1.00 44.18           C  
ATOM   2825  HB2 PRO B  91      14.003  -6.044 -16.280  1.00 44.18           H  
ATOM   2826  HB3 PRO B  91      13.918  -4.376 -15.656  1.00 44.18           H  
ATOM   2827  O   PRO B  91      14.887  -7.990 -14.979  1.00 44.18           O  
ATOM   2828  CG  PRO B  91      15.776  -4.824 -16.637  1.00 44.18           C  
ATOM   2829  HG2 PRO B  91      15.497  -4.166 -17.459  1.00 44.18           H  
ATOM   2830  HG3 PRO B  91      16.295  -5.709 -17.005  1.00 44.18           H  
ATOM   2831  CD  PRO B  91      16.636  -4.105 -15.601  1.00 44.18           C  
ATOM   2832  HD2 PRO B  91      16.321  -3.064 -15.540  1.00 44.18           H  
ATOM   2833  HD3 PRO B  91      17.688  -4.166 -15.881  1.00 44.18           H  
ATOM   2834  N   ARG B  92      16.474  -7.519 -13.490  1.00 44.50           N  
ATOM   2835  H   ARG B  92      16.836  -6.774 -12.913  1.00 44.50           H  
ATOM   2836  CA  ARG B  92      16.472  -8.862 -12.899  1.00 44.50           C  
ATOM   2837  HA  ARG B  92      16.478  -9.605 -13.697  1.00 44.50           H  
ATOM   2838  C   ARG B  92      15.179  -9.015 -12.104  1.00 44.50           C  
ATOM   2839  CB  ARG B  92      17.659  -9.062 -11.947  1.00 44.50           C  
ATOM   2840  HB2 ARG B  92      17.520 -10.007 -11.421  1.00 44.50           H  
ATOM   2841  HB3 ARG B  92      17.661  -8.263 -11.204  1.00 44.50           H  
ATOM   2842  O   ARG B  92      14.703  -8.029 -11.556  1.00 44.50           O  
ATOM   2843  CG  ARG B  92      19.014  -9.091 -12.664  1.00 44.50           C  
ATOM   2844  HG2 ARG B  92      18.996  -9.830 -13.465  1.00 44.50           H  
ATOM   2845  HG3 ARG B  92      19.205  -8.110 -13.101  1.00 44.50           H  
ATOM   2846  CD  ARG B  92      20.150  -9.424 -11.683  1.00 44.50           C  
ATOM   2847  HD2 ARG B  92      20.077  -8.752 -10.827  1.00 44.50           H  
ATOM   2848  HD3 ARG B  92      21.100  -9.241 -12.185  1.00 44.50           H  
ATOM   2849  NE  ARG B  92      20.113 -10.833 -11.233  1.00 44.50           N  
ATOM   2850  HE  ARG B  92      19.572 -11.473 -11.797  1.00 44.50           H  
ATOM   2851  NH1 ARG B  92      21.504 -10.636  -9.408  1.00 44.50           N  
ATOM   2852 HH11 ARG B  92      21.569  -9.640  -9.560  1.00 44.50           H  
ATOM   2853 HH12 ARG B  92      21.969 -11.055  -8.615  1.00 44.50           H  
ATOM   2854  NH2 ARG B  92      20.674 -12.629  -9.941  1.00 44.50           N  
ATOM   2855 HH21 ARG B  92      21.173 -13.013  -9.151  1.00 44.50           H  
ATOM   2856 HH22 ARG B  92      20.144 -13.245 -10.540  1.00 44.50           H  
ATOM   2857  CZ  ARG B  92      20.759 -11.354 -10.200  1.00 44.50           C  
ATOM   2858  N   ARG B  93      14.697 -10.258 -11.993  1.00 33.85           N  
ATOM   2859  H   ARG B  93      15.154 -10.956 -12.564  1.00 33.85           H  
ATOM   2860  CA  ARG B  93      13.569 -10.708 -11.156  1.00 33.85           C  
ATOM   2861  HA  ARG B  93      12.650 -10.688 -11.741  1.00 33.85           H  
ATOM   2862  C   ARG B  93      13.316  -9.806  -9.931  1.00 33.85           C  
ATOM   2863  CB  ARG B  93      13.841 -12.154 -10.689  1.00 33.85           C  
ATOM   2864  HB2 ARG B  93      14.830 -12.202 -10.233  1.00 33.85           H  
ATOM   2865  HB3 ARG B  93      13.113 -12.408  -9.918  1.00 33.85           H  
ATOM   2866  O   ARG B  93      13.851 -10.062  -8.856  1.00 33.85           O  
ATOM   2867  CG  ARG B  93      13.737 -13.221 -11.789  1.00 33.85           C  
ATOM   2868  HG2 ARG B  93      14.469 -13.020 -12.571  1.00 33.85           H  
ATOM   2869  HG3 ARG B  93      12.736 -13.194 -12.221  1.00 33.85           H  
ATOM   2870  CD  ARG B  93      13.998 -14.611 -11.188  1.00 33.85           C  
ATOM   2871  HD2 ARG B  93      15.003 -14.621 -10.766  1.00 33.85           H  
ATOM   2872  HD3 ARG B  93      13.282 -14.785 -10.385  1.00 33.85           H  
ATOM   2873  NE  ARG B  93      13.865 -15.685 -12.194  1.00 33.85           N  
ATOM   2874  HE  ARG B  93      13.348 -15.457 -13.031  1.00 33.85           H  
ATOM   2875  NH1 ARG B  93      14.956 -17.363 -11.049  1.00 33.85           N  
ATOM   2876 HH11 ARG B  93      15.119 -16.734 -10.275  1.00 33.85           H  
ATOM   2877 HH12 ARG B  93      15.278 -18.319 -11.011  1.00 33.85           H  
ATOM   2878  NH2 ARG B  93      14.082 -17.784 -13.055  1.00 33.85           N  
ATOM   2879 HH21 ARG B  93      14.393 -18.742 -12.978  1.00 33.85           H  
ATOM   2880 HH22 ARG B  93      13.565 -17.509 -13.878  1.00 33.85           H  
ATOM   2881  CZ  ARG B  93      14.301 -16.932 -12.094  1.00 33.85           C  
ATOM   2882  N   THR B  94      12.472  -8.792 -10.107  1.00 33.50           N  
ATOM   2883  H   THR B  94      12.198  -8.544 -11.047  1.00 33.50           H  
ATOM   2884  CA  THR B  94      11.669  -8.178  -9.050  1.00 33.50           C  
ATOM   2885  HA  THR B  94      12.264  -8.018  -8.150  1.00 33.50           H  
ATOM   2886  C   THR B  94      10.579  -9.195  -8.743  1.00 33.50           C  
ATOM   2887  CB  THR B  94      11.085  -6.833  -9.518  1.00 33.50           C  
ATOM   2888  HB  THR B  94      10.283  -6.526  -8.846  1.00 33.50           H  
ATOM   2889  O   THR B  94       9.537  -9.214  -9.394  1.00 33.50           O  
ATOM   2890  CG2 THR B  94      12.153  -5.739  -9.544  1.00 33.50           C  
ATOM   2891 HG21 THR B  94      11.712  -4.827  -9.946  1.00 33.50           H  
ATOM   2892 HG22 THR B  94      12.494  -5.545  -8.527  1.00 33.50           H  
ATOM   2893 HG23 THR B  94      12.988  -6.040 -10.175  1.00 33.50           H  
ATOM   2894  OG1 THR B  94      10.584  -6.954 -10.829  1.00 33.50           O  
ATOM   2895  HG1 THR B  94       9.757  -7.436 -10.757  1.00 33.50           H  
ATOM   2896  N   LYS B  95      10.935 -10.142  -7.878  1.00 26.86           N  
ATOM   2897  H   LYS B  95      11.749  -9.972  -7.305  1.00 26.86           H  
ATOM   2898  CA  LYS B  95      10.125 -11.279  -7.445  1.00 26.86           C  
ATOM   2899  HA  LYS B  95       9.184 -11.306  -7.994  1.00 26.86           H  
ATOM   2900  C   LYS B  95       9.760 -11.081  -5.980  1.00 26.86           C  
ATOM   2901  CB  LYS B  95      10.916 -12.582  -7.646  1.00 26.86           C  
ATOM   2902  HB2 LYS B  95      11.674 -12.654  -6.866  1.00 26.86           H  
ATOM   2903  HB3 LYS B  95      11.404 -12.558  -8.620  1.00 26.86           H  
ATOM   2904  O   LYS B  95      10.611 -10.483  -5.285  1.00 26.86           O  
ATOM   2905  CG  LYS B  95       9.995 -13.808  -7.609  1.00 26.86           C  
ATOM   2906  HG2 LYS B  95       9.475 -13.884  -8.564  1.00 26.86           H  
ATOM   2907  HG3 LYS B  95       9.244 -13.685  -6.828  1.00 26.86           H  
ATOM   2908  CD  LYS B  95      10.744 -15.112  -7.320  1.00 26.86           C  
ATOM   2909  HD2 LYS B  95      11.504 -15.291  -8.081  1.00 26.86           H  
ATOM   2910  HD3 LYS B  95      11.210 -15.027  -6.338  1.00 26.86           H  
ATOM   2911  CE  LYS B  95       9.700 -16.235  -7.318  1.00 26.86           C  
ATOM   2912  HE2 LYS B  95       8.802 -15.848  -6.837  1.00 26.86           H  
ATOM   2913  HE3 LYS B  95       9.432 -16.479  -8.346  1.00 26.86           H  
ATOM   2914  NZ  LYS B  95      10.152 -17.440  -6.581  1.00 26.86           N  
ATOM   2915  HZ1 LYS B  95      10.337 -17.193  -5.619  1.00 26.86           H  
ATOM   2916  HZ2 LYS B  95      10.984 -17.841  -6.990  1.00 26.86           H  
ATOM   2917  HZ3 LYS B  95       9.417 -18.132  -6.571  1.00 26.86           H  
ATOM   2918  OXT LYS B  95       8.702 -11.613  -5.602  1.00 26.86           O  
TER    2919      LYS B  95                                                       
END   
