# Supplementary material for: TRIM2 E3 ligase substrate discovery reveals zinc-mediated regulation of TMEM106B in the endolysosomal pathway
Source: EMBO Rep. 2026 Jan 3;27(3):729–47. doi: 10.1038/s44319-025-00667-3 (PMC12894719; doi:10.1038/s44319-025-00667-3)
Supplement: Supplementary file 9 — Source data Fig. 3 [file 44319_2025_667_MOESM9_ESM.zip › Source_Data_Figure3/3D/relaxed_model_4_multimer_v3_pred_1.pdb]

ATOM      1  N   MET A   1     -45.252  59.090  12.763  1.00 27.03           N  
ATOM      2  H   MET A   1     -44.358  59.131  13.230  1.00 27.03           H  
ATOM      3  H2  MET A   1     -45.810  59.890  13.024  1.00 27.03           H  
ATOM      4  H3  MET A   1     -45.701  58.239  13.069  1.00 27.03           H  
ATOM      5  CA  MET A   1     -45.038  59.032  11.294  1.00 27.03           C  
ATOM      6  HA  MET A   1     -46.008  58.975  10.800  1.00 27.03           H  
ATOM      7  C   MET A   1     -44.300  57.745  10.946  1.00 27.03           C  
ATOM      8  CB  MET A   1     -44.301  60.274  10.770  1.00 27.03           C  
ATOM      9  HB2 MET A   1     -43.911  60.093   9.768  1.00 27.03           H  
ATOM     10  HB3 MET A   1     -43.462  60.510  11.425  1.00 27.03           H  
ATOM     11  O   MET A   1     -44.088  56.949  11.847  1.00 27.03           O  
ATOM     12  CG  MET A   1     -45.247  61.472  10.682  1.00 27.03           C  
ATOM     13  HG2 MET A   1     -45.677  61.654  11.667  1.00 27.03           H  
ATOM     14  HG3 MET A   1     -46.060  61.250   9.990  1.00 27.03           H  
ATOM     15  SD  MET A   1     -44.430  62.997  10.156  1.00 27.03           S  
ATOM     16  CE  MET A   1     -44.266  62.741   8.367  1.00 27.03           C  
ATOM     17  HE1 MET A   1     -43.816  63.628   7.920  1.00 27.03           H  
ATOM     18  HE2 MET A   1     -43.627  61.881   8.167  1.00 27.03           H  
ATOM     19  HE3 MET A   1     -45.250  62.583   7.925  1.00 27.03           H  
ATOM     20  N   GLY A   2     -44.021  57.520   9.657  1.00 28.34           N  
ATOM     21  H   GLY A   2     -44.179  58.264   8.993  1.00 28.34           H  
ATOM     22  CA  GLY A   2     -43.660  56.218   9.098  1.00 28.34           C  
ATOM     23  HA2 GLY A   2     -44.373  55.474   9.455  1.00 28.34           H  
ATOM     24  HA3 GLY A   2     -43.773  56.275   8.015  1.00 28.34           H  
ATOM     25  C   GLY A   2     -42.260  55.676   9.414  1.00 28.34           C  
ATOM     26  O   GLY A   2     -41.722  55.835  10.500  1.00 28.34           O  
ATOM     27  N   LYS A   3     -41.713  54.982   8.413  1.00 27.70           N  
ATOM     28  H   LYS A   3     -42.085  55.181   7.495  1.00 27.70           H  
ATOM     29  CA  LYS A   3     -41.139  53.636   8.539  1.00 27.70           C  
ATOM     30  HA  LYS A   3     -41.683  53.068   9.294  1.00 27.70           H  
ATOM     31  C   LYS A   3     -39.659  53.562   8.937  1.00 27.70           C  
ATOM     32  CB  LYS A   3     -41.277  52.937   7.165  1.00 27.70           C  
ATOM     33  HB2 LYS A   3     -40.592  53.423   6.471  1.00 27.70           H  
ATOM     34  HB3 LYS A   3     -40.936  51.907   7.271  1.00 27.70           H  
ATOM     35  O   LYS A   3     -39.261  52.624   9.609  1.00 27.70           O  
ATOM     36  CG  LYS A   3     -42.657  52.917   6.481  1.00 27.70           C  
ATOM     37  HG2 LYS A   3     -43.281  52.158   6.953  1.00 27.70           H  
ATOM     38  HG3 LYS A   3     -43.149  53.886   6.567  1.00 27.70           H  
ATOM     39  CD  LYS A   3     -42.469  52.604   4.984  1.00 27.70           C  
ATOM     40  HD2 LYS A   3     -41.867  51.702   4.864  1.00 27.70           H  
ATOM     41  HD3 LYS A   3     -41.915  53.427   4.533  1.00 27.70           H  
ATOM     42  CE  LYS A   3     -43.792  52.454   4.222  1.00 27.70           C  
ATOM     43  HE2 LYS A   3     -44.496  53.207   4.574  1.00 27.70           H  
ATOM     44  HE3 LYS A   3     -43.597  52.652   3.168  1.00 27.70           H  
ATOM     45  NZ  LYS A   3     -44.365  51.089   4.358  1.00 27.70           N  
ATOM     46  HZ1 LYS A   3     -44.553  50.868   5.326  1.00 27.70           H  
ATOM     47  HZ2 LYS A   3     -43.722  50.398   4.000  1.00 27.70           H  
ATOM     48  HZ3 LYS A   3     -45.226  51.005   3.837  1.00 27.70           H  
ATOM     49  N   SER A   4     -38.833  54.403   8.315  1.00 30.14           N  
ATOM     50  H   SER A   4     -39.269  55.255   7.993  1.00 30.14           H  
ATOM     51  CA  SER A   4     -37.958  53.805   7.292  1.00 30.14           C  
ATOM     52  HA  SER A   4     -38.406  52.876   6.941  1.00 30.14           H  
ATOM     53  C   SER A   4     -36.540  53.441   7.680  1.00 30.14           C  
ATOM     54  CB  SER A   4     -37.831  54.737   6.078  1.00 30.14           C  
ATOM     55  HB2 SER A   4     -37.246  55.612   6.360  1.00 30.14           H  
ATOM     56  HB3 SER A   4     -37.308  54.218   5.274  1.00 30.14           H  
ATOM     57  O   SER A   4     -35.882  52.878   6.812  1.00 30.14           O  
ATOM     58  OG  SER A   4     -39.089  55.162   5.592  1.00 30.14           O  
ATOM     59  HG  SER A   4     -38.920  55.673   4.797  1.00 30.14           H  
ATOM     60  N   LEU A   5     -36.012  53.835   8.842  1.00 32.68           N  
ATOM     61  H   LEU A   5     -36.603  54.200   9.576  1.00 32.68           H  
ATOM     62  CA  LEU A   5     -34.560  53.762   9.034  1.00 32.68           C  
ATOM     63  HA  LEU A   5     -34.121  54.251   8.164  1.00 32.68           H  
ATOM     64  C   LEU A   5     -34.099  52.292   8.991  1.00 32.68           C  
ATOM     65  CB  LEU A   5     -34.107  54.535  10.292  1.00 32.68           C  
ATOM     66  HB2 LEU A   5     -34.953  55.077  10.716  1.00 32.68           H  
ATOM     67  HB3 LEU A   5     -33.790  53.822  11.053  1.00 32.68           H  
ATOM     68  O   LEU A   5     -34.310  51.538   9.932  1.00 32.68           O  
ATOM     69  CG  LEU A   5     -32.956  55.528   9.993  1.00 32.68           C  
ATOM     70  HG  LEU A   5     -32.587  55.391   8.977  1.00 32.68           H  
ATOM     71  CD1 LEU A   5     -33.440  56.974  10.131  1.00 32.68           C  
ATOM     72 HD11 LEU A   5     -33.763  57.164  11.155  1.00 32.68           H  
ATOM     73 HD12 LEU A   5     -32.627  57.656   9.883  1.00 32.68           H  
ATOM     74 HD13 LEU A   5     -34.270  57.151   9.448  1.00 32.68           H  
ATOM     75  CD2 LEU A   5     -31.770  55.319  10.930  1.00 32.68           C  
ATOM     76 HD21 LEU A   5     -31.392  54.303  10.819  1.00 32.68           H  
ATOM     77 HD22 LEU A   5     -30.971  56.018  10.681  1.00 32.68           H  
ATOM     78 HD23 LEU A   5     -32.075  55.474  11.965  1.00 32.68           H  
ATOM     79  N   SER A   6     -33.558  51.908   7.832  1.00 30.91           N  
ATOM     80  H   SER A   6     -33.556  52.593   7.090  1.00 30.91           H  
ATOM     81  CA  SER A   6     -33.246  50.549   7.400  1.00 30.91           C  
ATOM     82  HA  SER A   6     -33.987  49.863   7.811  1.00 30.91           H  
ATOM     83  C   SER A   6     -31.886  50.149   7.979  1.00 30.91           C  
ATOM     84  CB  SER A   6     -33.337  50.499   5.864  1.00 30.91           C  
ATOM     85  HB2 SER A   6     -34.381  50.617   5.574  1.00 30.91           H  
ATOM     86  HB3 SER A   6     -32.985  49.534   5.497  1.00 30.91           H  
ATOM     87  O   SER A   6     -31.750  49.912   9.166  1.00 30.91           O  
ATOM     88  OG  SER A   6     -32.586  51.553   5.277  1.00 30.91           O  
ATOM     89  HG  SER A   6     -31.656  51.400   5.461  1.00 30.91           H  
ATOM     90  N   HIS A   7     -30.784  50.281   7.248  1.00 29.80           N  
ATOM     91  H   HIS A   7     -30.057  50.757   7.762  1.00 29.80           H  
ATOM     92  CA  HIS A   7     -30.251  49.162   6.468  1.00 29.80           C  
ATOM     93  HA  HIS A   7     -31.045  48.458   6.216  1.00 29.80           H  
ATOM     94  C   HIS A   7     -29.152  48.390   7.218  1.00 29.80           C  
ATOM     95  CB  HIS A   7     -29.650  49.749   5.173  1.00 29.80           C  
ATOM     96  HB2 HIS A   7     -30.345  50.469   4.740  1.00 29.80           H  
ATOM     97  HB3 HIS A   7     -28.740  50.296   5.419  1.00 29.80           H  
ATOM     98  O   HIS A   7     -28.741  47.344   6.728  1.00 29.80           O  
ATOM     99  CG  HIS A   7     -29.325  48.751   4.088  1.00 29.80           C  
ATOM    100  CD2 HIS A   7     -30.007  48.581   2.915  1.00 29.80           C  
ATOM    101  HD2 HIS A   7     -30.883  49.130   2.601  1.00 29.80           H  
ATOM    102  ND1 HIS A   7     -28.273  47.863   4.070  1.00 29.80           N  
ATOM    103  HD1 HIS A   7     -27.746  47.586   4.886  1.00 29.80           H  
ATOM    104  CE1 HIS A   7     -28.330  47.167   2.925  1.00 29.80           C  
ATOM    105  HE1 HIS A   7     -27.681  46.344   2.662  1.00 29.80           H  
ATOM    106  NE2 HIS A   7     -29.371  47.576   2.186  1.00 29.80           N  
ATOM    107  N   LEU A   8     -28.553  48.970   8.272  1.00 25.40           N  
ATOM    108  H   LEU A   8     -29.046  49.665   8.816  1.00 25.40           H  
ATOM    109  CA  LEU A   8     -27.109  48.805   8.483  1.00 25.40           C  
ATOM    110  HA  LEU A   8     -26.656  49.228   7.586  1.00 25.40           H  
ATOM    111  C   LEU A   8     -26.735  47.312   8.565  1.00 25.40           C  
ATOM    112  CB  LEU A   8     -26.610  49.612   9.696  1.00 25.40           C  
ATOM    113  HB2 LEU A   8     -26.679  48.981  10.582  1.00 25.40           H  
ATOM    114  HB3 LEU A   8     -27.249  50.480   9.857  1.00 25.40           H  
ATOM    115  O   LEU A   8     -27.412  46.585   9.293  1.00 25.40           O  
ATOM    116  CG  LEU A   8     -25.157  50.098   9.515  1.00 25.40           C  
ATOM    117  HG  LEU A   8     -24.543  49.288   9.124  1.00 25.40           H  
ATOM    118  CD1 LEU A   8     -25.083  51.298   8.561  1.00 25.40           C  
ATOM    119 HD11 LEU A   8     -24.045  51.615   8.461  1.00 25.40           H  
ATOM    120 HD12 LEU A   8     -25.669  52.127   8.956  1.00 25.40           H  
ATOM    121 HD13 LEU A   8     -25.452  51.029   7.571  1.00 25.40           H  
ATOM    122  CD2 LEU A   8     -24.547  50.516  10.848  1.00 25.40           C  
ATOM    123 HD21 LEU A   8     -23.517  50.841  10.699  1.00 25.40           H  
ATOM    124 HD22 LEU A   8     -24.544  49.665  11.529  1.00 25.40           H  
ATOM    125 HD23 LEU A   8     -25.124  51.328  11.291  1.00 25.40           H  
ATOM    126  N   PRO A   9     -25.760  46.846   7.754  1.00 26.68           N  
ATOM    127  CA  PRO A   9     -25.669  45.441   7.382  1.00 26.68           C  
ATOM    128  HA  PRO A   9     -26.556  45.189   6.802  1.00 26.68           H  
ATOM    129  C   PRO A   9     -25.579  44.521   8.592  1.00 26.68           C  
ATOM    130  CB  PRO A   9     -24.429  45.301   6.492  1.00 26.68           C  
ATOM    131  HB2 PRO A   9     -23.563  45.028   7.095  1.00 26.68           H  
ATOM    132  HB3 PRO A   9     -24.582  44.569   5.699  1.00 26.68           H  
ATOM    133  O   PRO A   9     -24.930  44.845   9.588  1.00 26.68           O  
ATOM    134  CG  PRO A   9     -24.228  46.705   5.937  1.00 26.68           C  
ATOM    135  HG2 PRO A   9     -23.184  46.898   5.690  1.00 26.68           H  
ATOM    136  HG3 PRO A   9     -24.863  46.846   5.063  1.00 26.68           H  
ATOM    137  CD  PRO A   9     -24.715  47.596   7.070  1.00 26.68           C  
ATOM    138  HD2 PRO A   9     -25.056  48.544   6.654  1.00 26.68           H  
ATOM    139  HD3 PRO A   9     -23.887  47.760   7.760  1.00 26.68           H  
ATOM    140  N   LEU A  10     -26.203  43.350   8.456  1.00 23.71           N  
ATOM    141  H   LEU A  10     -26.709  43.179   7.598  1.00 23.71           H  
ATOM    142  CA  LEU A  10     -26.035  42.231   9.372  1.00 23.71           C  
ATOM    143  HA  LEU A  10     -26.454  42.510  10.338  1.00 23.71           H  
ATOM    144  C   LEU A  10     -24.537  41.962   9.542  1.00 23.71           C  
ATOM    145  CB  LEU A  10     -26.767  40.993   8.797  1.00 23.71           C  
ATOM    146  HB2 LEU A  10     -26.022  40.275   8.453  1.00 23.71           H  
ATOM    147  HB3 LEU A  10     -27.359  41.273   7.926  1.00 23.71           H  
ATOM    148  O   LEU A  10     -23.808  41.906   8.549  1.00 23.71           O  
ATOM    149  CG  LEU A  10     -27.694  40.289   9.800  1.00 23.71           C  
ATOM    150  HG  LEU A  10     -27.149  40.100  10.725  1.00 23.71           H  
ATOM    151  CD1 LEU A  10     -28.932  41.138  10.105  1.00 23.71           C  
ATOM    152 HD11 LEU A  10     -29.493  41.325   9.190  1.00 23.71           H  
ATOM    153 HD12 LEU A  10     -28.641  42.090  10.548  1.00 23.71           H  
ATOM    154 HD13 LEU A  10     -29.570  40.609  10.814  1.00 23.71           H  
ATOM    155  CD2 LEU A  10     -28.168  38.956   9.221  1.00 23.71           C  
ATOM    156 HD21 LEU A  10     -27.308  38.311   9.037  1.00 23.71           H  
ATOM    157 HD22 LEU A  10     -28.823  38.456   9.935  1.00 23.71           H  
ATOM    158 HD23 LEU A  10     -28.705  39.115   8.286  1.00 23.71           H  
ATOM    159  N   HIS A  11     -24.089  41.784  10.785  1.00 26.61           N  
ATOM    160  H   HIS A  11     -24.736  41.869  11.556  1.00 26.61           H  
ATOM    161  CA  HIS A  11     -22.768  41.232  11.052  1.00 26.61           C  
ATOM    162  HA  HIS A  11     -22.007  41.891  10.633  1.00 26.61           H  
ATOM    163  C   HIS A  11     -22.699  39.883  10.334  1.00 26.61           C  
ATOM    164  CB  HIS A  11     -22.539  41.092  12.572  1.00 26.61           C  
ATOM    165  HB2 HIS A  11     -22.176  40.087  12.793  1.00 26.61           H  
ATOM    166  HB3 HIS A  11     -23.478  41.212  13.112  1.00 26.61           H  
ATOM    167  O   HIS A  11     -23.300  38.908  10.779  1.00 26.61           O  
ATOM    168  CG  HIS A  11     -21.523  42.059  13.122  1.00 26.61           C  
ATOM    169  CD2 HIS A  11     -21.755  43.320  13.601  1.00 26.61           C  
ATOM    170  HD2 HIS A  11     -22.713  43.818  13.641  1.00 26.61           H  
ATOM    171  ND1 HIS A  11     -20.176  41.814  13.263  1.00 26.61           N  
ATOM    172  HD1 HIS A  11     -19.703  40.950  13.038  1.00 26.61           H  
ATOM    173  CE1 HIS A  11     -19.611  42.899  13.816  1.00 26.61           C  
ATOM    174  HE1 HIS A  11     -18.564  42.996  14.064  1.00 26.61           H  
ATOM    175  NE2 HIS A  11     -20.534  43.847  14.039  1.00 26.61           N  
ATOM    176  N   SER A  12     -22.015  39.833   9.191  1.00 23.74           N  
ATOM    177  H   SER A  12     -21.678  40.689   8.774  1.00 23.74           H  
ATOM    178  CA  SER A  12     -21.627  38.571   8.588  1.00 23.74           C  
ATOM    179  HA  SER A  12     -22.487  37.903   8.536  1.00 23.74           H  
ATOM    180  C   SER A  12     -20.598  37.980   9.537  1.00 23.74           C  
ATOM    181  CB  SER A  12     -21.080  38.769   7.167  1.00 23.74           C  
ATOM    182  HB2 SER A  12     -20.752  37.807   6.773  1.00 23.74           H  
ATOM    183  HB3 SER A  12     -21.871  39.159   6.527  1.00 23.74           H  
ATOM    184  O   SER A  12     -19.415  38.323   9.464  1.00 23.74           O  
ATOM    185  OG  SER A  12     -19.991  39.672   7.170  1.00 23.74           O  
ATOM    186  HG  SER A  12     -19.417  39.385   7.884  1.00 23.74           H  
ATOM    187  N   SER A  13     -21.057  37.166  10.483  1.00 26.82           N  
ATOM    188  H   SER A  13     -22.052  37.085  10.634  1.00 26.82           H  
ATOM    189  CA  SER A  13     -20.200  36.224  11.178  1.00 26.82           C  
ATOM    190  HA  SER A  13     -19.434  36.752  11.745  1.00 26.82           H  
ATOM    191  C   SER A  13     -19.563  35.393  10.074  1.00 26.82           C  
ATOM    192  CB  SER A  13     -21.008  35.326  12.131  1.00 26.82           C  
ATOM    193  HB2 SER A  13     -21.527  34.553  11.565  1.00 26.82           H  
ATOM    194  HB3 SER A  13     -20.331  34.840  12.833  1.00 26.82           H  
ATOM    195  O   SER A  13     -20.189  34.486   9.531  1.00 26.82           O  
ATOM    196  OG  SER A  13     -21.987  36.065  12.834  1.00 26.82           O  
ATOM    197  HG  SER A  13     -22.484  35.435  13.362  1.00 26.82           H  
ATOM    198  N   LYS A  14     -18.343  35.750   9.666  1.00 25.02           N  
ATOM    199  H   LYS A  14     -17.942  36.591  10.056  1.00 25.02           H  
ATOM    200  CA  LYS A  14     -17.451  34.781   9.047  1.00 25.02           C  
ATOM    201  HA  LYS A  14     -17.956  34.218   8.263  1.00 25.02           H  
ATOM    202  C   LYS A  14     -17.133  33.806  10.167  1.00 25.02           C  
ATOM    203  CB  LYS A  14     -16.180  35.436   8.486  1.00 25.02           C  
ATOM    204  HB2 LYS A  14     -15.432  34.651   8.372  1.00 25.02           H  
ATOM    205  HB3 LYS A  14     -15.793  36.162   9.201  1.00 25.02           H  
ATOM    206  O   LYS A  14     -16.126  33.944  10.849  1.00 25.02           O  
ATOM    207  CG  LYS A  14     -16.381  36.098   7.118  1.00 25.02           C  
ATOM    208  HG2 LYS A  14     -17.054  36.950   7.210  1.00 25.02           H  
ATOM    209  HG3 LYS A  14     -16.807  35.372   6.426  1.00 25.02           H  
ATOM    210  CD  LYS A  14     -15.012  36.556   6.601  1.00 25.02           C  
ATOM    211  HD2 LYS A  14     -14.332  35.704   6.627  1.00 25.02           H  
ATOM    212  HD3 LYS A  14     -14.621  37.331   7.260  1.00 25.02           H  
ATOM    213  CE  LYS A  14     -15.098  37.079   5.168  1.00 25.02           C  
ATOM    214  HE2 LYS A  14     -15.600  36.326   4.561  1.00 25.02           H  
ATOM    215  HE3 LYS A  14     -15.702  37.986   5.156  1.00 25.02           H  
ATOM    216  NZ  LYS A  14     -13.738  37.334   4.636  1.00 25.02           N  
ATOM    217  HZ1 LYS A  14     -13.257  38.019   5.202  1.00 25.02           H  
ATOM    218  HZ2 LYS A  14     -13.204  36.477   4.672  1.00 25.02           H  
ATOM    219  HZ3 LYS A  14     -13.776  37.643   3.675  1.00 25.02           H  
ATOM    220  N   GLU A  15     -18.071  32.915  10.457  1.00 25.83           N  
ATOM    221  H   GLU A  15     -18.926  32.924   9.919  1.00 25.83           H  
ATOM    222  CA  GLU A  15     -17.707  31.667  11.088  1.00 25.83           C  
ATOM    223  HA  GLU A  15     -17.153  31.846  12.009  1.00 25.83           H  
ATOM    224  C   GLU A  15     -16.777  31.040  10.063  1.00 25.83           C  
ATOM    225  CB  GLU A  15     -18.949  30.821  11.410  1.00 25.83           C  
ATOM    226  HB2 GLU A  15     -19.554  30.699  10.512  1.00 25.83           H  
ATOM    227  HB3 GLU A  15     -18.627  29.841  11.762  1.00 25.83           H  
ATOM    228  O   GLU A  15     -17.208  30.659   8.973  1.00 25.83           O  
ATOM    229  CG  GLU A  15     -19.776  31.506  12.512  1.00 25.83           C  
ATOM    230  HG2 GLU A  15     -20.119  32.476  12.149  1.00 25.83           H  
ATOM    231  HG3 GLU A  15     -19.126  31.687  13.368  1.00 25.83           H  
ATOM    232  CD  GLU A  15     -21.001  30.700  12.966  1.00 25.83           C  
ATOM    233  OE1 GLU A  15     -21.388  30.885  14.144  1.00 25.83           O  
ATOM    234  OE2 GLU A  15     -21.582  29.970  12.135  1.00 25.83           O  
ATOM    235  N   ASP A  16     -15.477  31.116  10.350  1.00 25.47           N  
ATOM    236  H   ASP A  16     -15.175  31.620  11.171  1.00 25.47           H  
ATOM    237  CA  ASP A  16     -14.482  30.360   9.620  1.00 25.47           C  
ATOM    238  HA  ASP A  16     -14.506  30.628   8.564  1.00 25.47           H  
ATOM    239  C   ASP A  16     -14.926  28.915   9.792  1.00 25.47           C  
ATOM    240  CB  ASP A  16     -13.070  30.619  10.171  1.00 25.47           C  
ATOM    241  HB2 ASP A  16     -12.380  29.924   9.693  1.00 25.47           H  
ATOM    242  HB3 ASP A  16     -13.059  30.421  11.242  1.00 25.47           H  
ATOM    243  O   ASP A  16     -14.761  28.316  10.858  1.00 25.47           O  
ATOM    244  CG  ASP A  16     -12.573  32.047   9.907  1.00 25.47           C  
ATOM    245  OD1 ASP A  16     -12.730  32.536   8.762  1.00 25.47           O  
ATOM    246  OD2 ASP A  16     -12.019  32.648  10.856  1.00 25.47           O  
ATOM    247  N   ALA A  17     -15.626  28.406   8.779  1.00 22.79           N  
ATOM    248  H   ALA A  17     -15.902  29.018   8.025  1.00 22.79           H  
ATOM    249  CA  ALA A  17     -15.948  27.008   8.695  1.00 22.79           C  
ATOM    250  HA  ALA A  17     -16.492  26.698   9.587  1.00 22.79           H  
ATOM    251  C   ALA A  17     -14.588  26.325   8.663  1.00 22.79           C  
ATOM    252  CB  ALA A  17     -16.816  26.742   7.459  1.00 22.79           C  
ATOM    253  HB1 ALA A  17     -17.018  25.673   7.382  1.00 22.79           H  
ATOM    254  HB2 ALA A  17     -17.760  27.280   7.548  1.00 22.79           H  
ATOM    255  HB3 ALA A  17     -16.296  27.066   6.557  1.00 22.79           H  
ATOM    256  O   ALA A  17     -13.902  26.315   7.641  1.00 22.79           O  
ATOM    257  N   TYR A  18     -14.159  25.832   9.823  1.00 23.62           N  
ATOM    258  H   TYR A  18     -14.668  26.075  10.661  1.00 23.62           H  
ATOM    259  CA  TYR A  18     -13.203  24.755   9.867  1.00 23.62           C  
ATOM    260  HA  TYR A  18     -12.269  25.060   9.396  1.00 23.62           H  
ATOM    261  C   TYR A  18     -13.875  23.681   9.034  1.00 23.62           C  
ATOM    262  CB  TYR A  18     -12.936  24.310  11.312  1.00 23.62           C  
ATOM    263  HB2 TYR A  18     -12.354  23.389  11.287  1.00 23.62           H  
ATOM    264  HB3 TYR A  18     -13.882  24.083  11.803  1.00 23.62           H  
ATOM    265  O   TYR A  18     -14.847  23.070   9.483  1.00 23.62           O  
ATOM    266  CG  TYR A  18     -12.182  25.337  12.135  1.00 23.62           C  
ATOM    267  CD1 TYR A  18     -10.774  25.340  12.141  1.00 23.62           C  
ATOM    268  HD1 TYR A  18     -10.233  24.603  11.565  1.00 23.62           H  
ATOM    269  CD2 TYR A  18     -12.890  26.313  12.864  1.00 23.62           C  
ATOM    270  HD2 TYR A  18     -13.969  26.338  12.826  1.00 23.62           H  
ATOM    271  CE1 TYR A  18     -10.073  26.313  12.880  1.00 23.62           C  
ATOM    272  HE1 TYR A  18      -8.993  26.333  12.881  1.00 23.62           H  
ATOM    273  CE2 TYR A  18     -12.194  27.295  13.593  1.00 23.62           C  
ATOM    274  HE2 TYR A  18     -12.747  28.062  14.115  1.00 23.62           H  
ATOM    275  OH  TYR A  18     -10.110  28.252  14.292  1.00 23.62           O  
ATOM    276  HH  TYR A  18     -10.717  28.925  14.609  1.00 23.62           H  
ATOM    277  CZ  TYR A  18     -10.783  27.296  13.601  1.00 23.62           C  
ATOM    278  N   ASP A  19     -13.423  23.550   7.790  1.00 25.10           N  
ATOM    279  H   ASP A  19     -12.791  24.250   7.428  1.00 25.10           H  
ATOM    280  CA  ASP A  19     -13.702  22.406   6.948  1.00 25.10           C  
ATOM    281  HA  ASP A  19     -14.778  22.234   6.910  1.00 25.10           H  
ATOM    282  C   ASP A  19     -13.034  21.238   7.660  1.00 25.10           C  
ATOM    283  CB  ASP A  19     -13.196  22.656   5.523  1.00 25.10           C  
ATOM    284  HB2 ASP A  19     -12.108  22.728   5.521  1.00 25.10           H  
ATOM    285  HB3 ASP A  19     -13.598  23.605   5.167  1.00 25.10           H  
ATOM    286  O   ASP A  19     -11.870  20.892   7.453  1.00 25.10           O  
ATOM    287  CG  ASP A  19     -13.662  21.552   4.574  1.00 25.10           C  
ATOM    288  OD1 ASP A  19     -14.864  21.212   4.652  1.00 25.10           O  
ATOM    289  OD2 ASP A  19     -12.819  21.081   3.782  1.00 25.10           O  
ATOM    290  N   GLY A  20     -13.707  20.783   8.713  1.00 26.71           N  
ATOM    291  H   GLY A  20     -14.598  21.214   8.914  1.00 26.71           H  
ATOM    292  CA  GLY A  20     -13.268  19.678   9.511  1.00 26.71           C  
ATOM    293  HA2 GLY A  20     -12.249  19.832   9.868  1.00 26.71           H  
ATOM    294  HA3 GLY A  20     -13.951  19.505  10.342  1.00 26.71           H  
ATOM    295  C   GLY A  20     -13.336  18.529   8.550  1.00 26.71           C  
ATOM    296  O   GLY A  20     -14.443  18.090   8.251  1.00 26.71           O  
ATOM    297  N   VAL A  21     -12.167  18.101   8.058  1.00 27.12           N  
ATOM    298  H   VAL A  21     -11.372  18.715   8.154  1.00 27.12           H  
ATOM    299  CA  VAL A  21     -11.998  16.827   7.368  1.00 27.12           C  
ATOM    300  HA  VAL A  21     -12.463  16.876   6.383  1.00 27.12           H  
ATOM    301  C   VAL A  21     -12.730  15.839   8.241  1.00 27.12           C  
ATOM    302  CB  VAL A  21     -10.517  16.433   7.220  1.00 27.12           C  
ATOM    303  HB  VAL A  21     -10.039  16.421   8.199  1.00 27.12           H  
ATOM    304  O   VAL A  21     -12.281  15.519   9.348  1.00 27.12           O  
ATOM    305  CG1 VAL A  21     -10.367  15.043   6.585  1.00 27.12           C  
ATOM    306 HG11 VAL A  21     -10.806  14.280   7.227  1.00 27.12           H  
ATOM    307 HG12 VAL A  21     -10.864  15.020   5.615  1.00 27.12           H  
ATOM    308 HG13 VAL A  21      -9.311  14.809   6.449  1.00 27.12           H  
ATOM    309  CG2 VAL A  21      -9.776  17.444   6.339  1.00 27.12           C  
ATOM    310 HG21 VAL A  21      -9.814  18.438   6.786  1.00 27.12           H  
ATOM    311 HG22 VAL A  21      -8.732  17.151   6.227  1.00 27.12           H  
ATOM    312 HG23 VAL A  21     -10.243  17.491   5.355  1.00 27.12           H  
ATOM    313  N   THR A  22     -13.941  15.497   7.817  1.00 26.05           N  
ATOM    314  H   THR A  22     -14.288  15.881   6.949  1.00 26.05           H  
ATOM    315  CA  THR A  22     -14.799  14.653   8.613  1.00 26.05           C  
ATOM    316  HA  THR A  22     -14.846  15.050   9.627  1.00 26.05           H  
ATOM    317  C   THR A  22     -14.052  13.344   8.634  1.00 26.05           C  
ATOM    318  CB  THR A  22     -16.238  14.547   8.084  1.00 26.05           C  
ATOM    319  HB  THR A  22     -16.723  13.701   8.571  1.00 26.05           H  
ATOM    320  O   THR A  22     -13.858  12.687   7.613  1.00 26.05           O  
ATOM    321  CG2 THR A  22     -17.042  15.810   8.393  1.00 26.05           C  
ATOM    322 HG21 THR A  22     -18.070  15.676   8.055  1.00 26.05           H  
ATOM    323 HG22 THR A  22     -17.043  15.994   9.467  1.00 26.05           H  
ATOM    324 HG23 THR A  22     -16.607  16.670   7.884  1.00 26.05           H  
ATOM    325  OG1 THR A  22     -16.294  14.364   6.695  1.00 26.05           O  
ATOM    326  HG1 THR A  22     -16.258  15.222   6.265  1.00 26.05           H  
ATOM    327  N   SER A  23     -13.506  13.025   9.803  1.00 28.79           N  
ATOM    328  H   SER A  23     -13.515  13.714  10.542  1.00 28.79           H  
ATOM    329  CA  SER A  23     -12.991  11.701  10.071  1.00 28.79           C  
ATOM    330  HA  SER A  23     -12.339  11.384   9.257  1.00 28.79           H  
ATOM    331  C   SER A  23     -14.218  10.804  10.102  1.00 28.79           C  
ATOM    332  CB  SER A  23     -12.196  11.682  11.379  1.00 28.79           C  
ATOM    333  HB2 SER A  23     -11.357  12.373  11.302  1.00 28.79           H  
ATOM    334  HB3 SER A  23     -12.836  11.991  12.204  1.00 28.79           H  
ATOM    335  O   SER A  23     -14.713  10.453  11.172  1.00 28.79           O  
ATOM    336  OG  SER A  23     -11.703  10.382  11.626  1.00 28.79           O  
ATOM    337  HG  SER A  23     -12.429   9.767  11.492  1.00 28.79           H  
ATOM    338  N   GLU A  24     -14.749  10.463   8.927  1.00 27.85           N  
ATOM    339  H   GLU A  24     -14.384  10.887   8.086  1.00 27.85           H  
ATOM    340  CA  GLU A  24     -15.575   9.280   8.813  1.00 27.85           C  
ATOM    341  HA  GLU A  24     -16.457   9.408   9.439  1.00 27.85           H  
ATOM    342  C   GLU A  24     -14.797   8.085   9.369  1.00 27.85           C  
ATOM    343  CB  GLU A  24     -16.037   9.016   7.371  1.00 27.85           C  
ATOM    344  HB2 GLU A  24     -15.207   9.148   6.677  1.00 27.85           H  
ATOM    345  HB3 GLU A  24     -16.349   7.972   7.320  1.00 27.85           H  
ATOM    346  O   GLU A  24     -13.589   8.128   9.626  1.00 27.85           O  
ATOM    347  CG  GLU A  24     -17.231   9.888   6.945  1.00 27.85           C  
ATOM    348  HG2 GLU A  24     -17.762  10.225   7.836  1.00 27.85           H  
ATOM    349  HG3 GLU A  24     -16.862  10.772   6.426  1.00 27.85           H  
ATOM    350  CD  GLU A  24     -18.216   9.114   6.049  1.00 27.85           C  
ATOM    351  OE1 GLU A  24     -19.439   9.297   6.247  1.00 27.85           O  
ATOM    352  OE2 GLU A  24     -17.755   8.277   5.240  1.00 27.85           O  
ATOM    353  N   ASN A  25     -15.535   7.013   9.612  1.00 28.75           N  
ATOM    354  H   ASN A  25     -16.492   7.030   9.291  1.00 28.75           H  
ATOM    355  CA  ASN A  25     -15.038   5.805  10.234  1.00 28.75           C  
ATOM    356  HA  ASN A  25     -14.744   6.038  11.258  1.00 28.75           H  
ATOM    357  C   ASN A  25     -13.804   5.274   9.474  1.00 28.75           C  
ATOM    358  CB  ASN A  25     -16.235   4.837  10.246  1.00 28.75           C  
ATOM    359  HB2 ASN A  25     -17.142   5.390  10.491  1.00 28.75           H  
ATOM    360  HB3 ASN A  25     -16.368   4.403   9.255  1.00 28.75           H  
ATOM    361  O   ASN A  25     -13.955   4.640   8.429  1.00 28.75           O  
ATOM    362  CG  ASN A  25     -16.130   3.730  11.267  1.00 28.75           C  
ATOM    363  ND2 ASN A  25     -17.092   2.837  11.278  1.00 28.75           N  
ATOM    364 HD21 ASN A  25     -17.867   2.944  10.639  1.00 28.75           H  
ATOM    365 HD22 ASN A  25     -17.072   2.199  12.061  1.00 28.75           H  
ATOM    366  OD1 ASN A  25     -15.250   3.660  12.103  1.00 28.75           O  
ATOM    367  N   MET A  26     -12.598   5.526  10.002  1.00 28.63           N  
ATOM    368  H   MET A  26     -12.557   6.188  10.764  1.00 28.63           H  
ATOM    369  CA  MET A  26     -11.327   4.962   9.531  1.00 28.63           C  
ATOM    370  HA  MET A  26     -11.235   5.128   8.458  1.00 28.63           H  
ATOM    371  C   MET A  26     -11.322   3.446   9.787  1.00 28.63           C  
ATOM    372  CB  MET A  26     -10.121   5.617  10.237  1.00 28.63           C  
ATOM    373  HB2 MET A  26      -9.223   5.102   9.894  1.00 28.63           H  
ATOM    374  HB3 MET A  26     -10.201   5.460  11.312  1.00 28.63           H  
ATOM    375  O   MET A  26     -10.660   2.958  10.697  1.00 28.63           O  
ATOM    376  CG  MET A  26      -9.906   7.113   9.993  1.00 28.63           C  
ATOM    377  HG2 MET A  26     -10.681   7.676  10.513  1.00 28.63           H  
ATOM    378  HG3 MET A  26      -9.976   7.321   8.925  1.00 28.63           H  
ATOM    379  SD  MET A  26      -8.269   7.636  10.586  1.00 28.63           S  
ATOM    380  CE  MET A  26      -8.458   9.433  10.613  1.00 28.63           C  
ATOM    381  HE1 MET A  26      -8.761   9.785   9.627  1.00 28.63           H  
ATOM    382  HE2 MET A  26      -7.508   9.891  10.887  1.00 28.63           H  
ATOM    383  HE3 MET A  26      -9.217   9.709  11.346  1.00 28.63           H  
ATOM    384  N   ARG A  27     -12.148   2.692   9.056  1.00 31.74           N  
ATOM    385  H   ARG A  27     -12.729   3.182   8.390  1.00 31.74           H  
ATOM    386  CA  ARG A  27     -12.204   1.229   9.136  1.00 31.74           C  
ATOM    387  HA  ARG A  27     -12.004   0.940  10.168  1.00 31.74           H  
ATOM    388  C   ARG A  27     -11.048   0.597   8.363  1.00 31.74           C  
ATOM    389  CB  ARG A  27     -13.586   0.690   8.733  1.00 31.74           C  
ATOM    390  HB2 ARG A  27     -13.462  -0.274   8.238  1.00 31.74           H  
ATOM    391  HB3 ARG A  27     -14.065   1.372   8.031  1.00 31.74           H  
ATOM    392  O   ARG A  27      -9.988   0.386   8.931  1.00 31.74           O  
ATOM    393  CG  ARG A  27     -14.492   0.447   9.939  1.00 31.74           C  
ATOM    394  HG2 ARG A  27     -14.731   1.394  10.425  1.00 31.74           H  
ATOM    395  HG3 ARG A  27     -13.984  -0.207  10.647  1.00 31.74           H  
ATOM    396  CD  ARG A  27     -15.765  -0.238   9.433  1.00 31.74           C  
ATOM    397  HD2 ARG A  27     -15.484  -1.083   8.805  1.00 31.74           H  
ATOM    398  HD3 ARG A  27     -16.322   0.478   8.829  1.00 31.74           H  
ATOM    399  NE  ARG A  27     -16.606  -0.733  10.535  1.00 31.74           N  
ATOM    400  HE  ARG A  27     -16.204  -0.690  11.460  1.00 31.74           H  
ATOM    401  NH1 ARG A  27     -18.359  -1.417   9.222  1.00 31.74           N  
ATOM    402 HH11 ARG A  27     -19.255  -1.870   9.113  1.00 31.74           H  
ATOM    403 HH12 ARG A  27     -17.850  -1.108   8.406  1.00 31.74           H  
ATOM    404  NH2 ARG A  27     -18.450  -1.721  11.432  1.00 31.74           N  
ATOM    405 HH21 ARG A  27     -19.345  -2.173  11.308  1.00 31.74           H  
ATOM    406 HH22 ARG A  27     -18.019  -1.688  12.344  1.00 31.74           H  
ATOM    407  CZ  ARG A  27     -17.796  -1.286  10.392  1.00 31.74           C  
ATOM    408  N   ASN A  28     -11.255   0.238   7.093  1.00 32.29           N  
ATOM    409  H   ASN A  28     -12.109   0.540   6.646  1.00 32.29           H  
ATOM    410  CA  ASN A  28     -10.176  -0.279   6.253  1.00 32.29           C  
ATOM    411  HA  ASN A  28      -9.512  -0.868   6.885  1.00 32.29           H  
ATOM    412  C   ASN A  28      -9.358   0.905   5.713  1.00 32.29           C  
ATOM    413  CB  ASN A  28     -10.736  -1.213   5.155  1.00 32.29           C  
ATOM    414  HB2 ASN A  28     -11.208  -0.621   4.371  1.00 32.29           H  
ATOM    415  HB3 ASN A  28     -11.479  -1.881   5.590  1.00 32.29           H  
ATOM    416  O   ASN A  28      -9.892   2.006   5.595  1.00 32.29           O  
ATOM    417  CG  ASN A  28      -9.649  -2.090   4.539  1.00 32.29           C  
ATOM    418  ND2 ASN A  28      -9.923  -2.810   3.478  1.00 32.29           N  
ATOM    419 HD21 ASN A  28     -10.853  -2.864   3.089  1.00 32.29           H  
ATOM    420 HD22 ASN A  28      -9.185  -3.430   3.176  1.00 32.29           H  
ATOM    421  OD1 ASN A  28      -8.526  -2.136   5.008  1.00 32.29           O  
ATOM    422  N   GLY A  29      -8.085   0.685   5.377  1.00 32.31           N  
ATOM    423  H   GLY A  29      -7.758  -0.268   5.450  1.00 32.31           H  
ATOM    424  CA  GLY A  29      -7.102   1.722   5.040  1.00 32.31           C  
ATOM    425  HA2 GLY A  29      -7.153   2.494   5.808  1.00 32.31           H  
ATOM    426  HA3 GLY A  29      -6.100   1.294   5.078  1.00 32.31           H  
ATOM    427  C   GLY A  29      -7.308   2.424   3.694  1.00 32.31           C  
ATOM    428  O   GLY A  29      -6.355   2.734   2.996  1.00 32.31           O  
ATOM    429  N   LEU A  30      -8.547   2.666   3.293  1.00 32.35           N  
ATOM    430  H   LEU A  30      -9.286   2.409   3.932  1.00 32.35           H  
ATOM    431  CA  LEU A  30      -8.840   3.760   2.393  1.00 32.35           C  
ATOM    432  HA  LEU A  30      -7.974   4.014   1.781  1.00 32.35           H  
ATOM    433  C   LEU A  30      -9.145   4.973   3.226  1.00 32.35           C  
ATOM    434  CB  LEU A  30     -10.040   3.463   1.494  1.00 32.35           C  
ATOM    435  HB2 LEU A  30     -10.482   4.419   1.211  1.00 32.35           H  
ATOM    436  HB3 LEU A  30     -10.812   2.915   2.034  1.00 32.35           H  
ATOM    437  O   LEU A  30     -10.298   5.216   3.572  1.00 32.35           O  
ATOM    438  CG  LEU A  30      -9.583   2.733   0.250  1.00 32.35           C  
ATOM    439  HG  LEU A  30      -8.517   2.904   0.105  1.00 32.35           H  
ATOM    440  CD1 LEU A  30      -9.725   1.254   0.529  1.00 32.35           C  
ATOM    441 HD11 LEU A  30     -10.735   0.937   0.273  1.00 32.35           H  
ATOM    442 HD12 LEU A  30      -9.543   1.015   1.577  1.00 32.35           H  
ATOM    443 HD13 LEU A  30      -8.934   0.753  -0.030  1.00 32.35           H  
ATOM    444  CD2 LEU A  30     -10.312   3.315  -0.971  1.00 32.35           C  
ATOM    445 HD21 LEU A  30      -9.725   3.210  -1.884  1.00 32.35           H  
ATOM    446 HD22 LEU A  30     -10.428   4.395  -0.872  1.00 32.35           H  
ATOM    447 HD23 LEU A  30     -11.303   2.875  -1.072  1.00 32.35           H  
ATOM    448  N   VAL A  31      -8.140   5.802   3.463  1.00 31.54           N  
ATOM    449  H   VAL A  31      -7.187   5.518   3.289  1.00 31.54           H  
ATOM    450  CA  VAL A  31      -8.477   7.215   3.514  1.00 31.54           C  
ATOM    451  HA  VAL A  31      -9.475   7.338   3.936  1.00 31.54           H  
ATOM    452  C   VAL A  31      -8.532   7.678   2.070  1.00 31.54           C  
ATOM    453  CB  VAL A  31      -7.578   8.020   4.441  1.00 31.54           C  
ATOM    454  HB  VAL A  31      -6.567   8.033   4.035  1.00 31.54           H  
ATOM    455  O   VAL A  31      -7.515   7.775   1.376  1.00 31.54           O  
ATOM    456  CG1 VAL A  31      -8.066   9.464   4.567  1.00 31.54           C  
ATOM    457 HG11 VAL A  31      -7.390  10.022   5.214  1.00 31.54           H  
ATOM    458 HG12 VAL A  31      -9.069   9.488   4.992  1.00 31.54           H  
ATOM    459 HG13 VAL A  31      -8.084   9.938   3.585  1.00 31.54           H  
ATOM    460  CG2 VAL A  31      -7.590   7.392   5.844  1.00 31.54           C  
ATOM    461 HG21 VAL A  31      -8.612   7.334   6.218  1.00 31.54           H  
ATOM    462 HG22 VAL A  31      -7.005   8.000   6.535  1.00 31.54           H  
ATOM    463 HG23 VAL A  31      -7.174   6.385   5.824  1.00 31.54           H  
ATOM    464  N   ASN A  32      -9.762   7.902   1.615  1.00 34.51           N  
ATOM    465  H   ASN A  32     -10.536   7.699   2.231  1.00 34.51           H  
ATOM    466  CA  ASN A  32     -10.055   8.651   0.409  1.00 34.51           C  
ATOM    467  HA  ASN A  32      -9.435   8.274  -0.404  1.00 34.51           H  
ATOM    468  C   ASN A  32      -9.664  10.106   0.696  1.00 34.51           C  
ATOM    469  CB  ASN A  32     -11.550   8.455   0.060  1.00 34.51           C  
ATOM    470  HB2 ASN A  32     -12.178   9.100   0.674  1.00 34.51           H  
ATOM    471  HB3 ASN A  32     -11.839   7.423   0.258  1.00 34.51           H  
ATOM    472  O   ASN A  32     -10.505  10.936   1.019  1.00 34.51           O  
ATOM    473  CG  ASN A  32     -11.837   8.699  -1.407  1.00 34.51           C  
ATOM    474  ND2 ASN A  32     -12.968   9.252  -1.766  1.00 34.51           N  
ATOM    475 HD21 ASN A  32     -13.062   9.475  -2.747  1.00 34.51           H  
ATOM    476 HD22 ASN A  32     -13.581   9.676  -1.084  1.00 34.51           H  
ATOM    477  OD1 ASN A  32     -11.052   8.331  -2.256  1.00 34.51           O  
ATOM    478  N   SER A  33      -8.365  10.415   0.719  1.00 34.92           N  
ATOM    479  H   SER A  33      -7.682   9.685   0.580  1.00 34.92           H  
ATOM    480  CA  SER A  33      -7.934  11.805   0.820  1.00 34.92           C  
ATOM    481  HA  SER A  33      -8.477  12.311   1.618  1.00 34.92           H  
ATOM    482  C   SER A  33      -8.304  12.450  -0.500  1.00 34.92           C  
ATOM    483  CB  SER A  33      -6.431  11.933   1.088  1.00 34.92           C  
ATOM    484  HB2 SER A  33      -5.870  11.377   0.337  1.00 34.92           H  
ATOM    485  HB3 SER A  33      -6.149  12.984   1.029  1.00 34.92           H  
ATOM    486  O   SER A  33      -7.596  12.255  -1.488  1.00 34.92           O  
ATOM    487  OG  SER A  33      -6.109  11.442   2.376  1.00 34.92           O  
ATOM    488  HG  SER A  33      -6.805  11.707   2.982  1.00 34.92           H  
ATOM    489  N   GLU A  34      -9.448  13.131  -0.562  1.00 35.77           N  
ATOM    490  H   GLU A  34     -10.084  13.103   0.223  1.00 35.77           H  
ATOM    491  CA  GLU A  34      -9.761  14.052  -1.651  1.00 35.77           C  
ATOM    492  HA  GLU A  34      -9.633  13.552  -2.611  1.00 35.77           H  
ATOM    493  C   GLU A  34      -8.721  15.168  -1.573  1.00 35.77           C  
ATOM    494  CB  GLU A  34     -11.215  14.563  -1.592  1.00 35.77           C  
ATOM    495  HB2 GLU A  34     -11.339  15.300  -2.385  1.00 35.77           H  
ATOM    496  HB3 GLU A  34     -11.406  15.037  -0.630  1.00 35.77           H  
ATOM    497  O   GLU A  34      -8.909  16.208  -0.947  1.00 35.77           O  
ATOM    498  CG  GLU A  34     -12.221  13.418  -1.815  1.00 35.77           C  
ATOM    499  HG2 GLU A  34     -12.219  12.773  -0.936  1.00 35.77           H  
ATOM    500  HG3 GLU A  34     -11.872  12.820  -2.656  1.00 35.77           H  
ATOM    501  CD  GLU A  34     -13.664  13.871  -2.110  1.00 35.77           C  
ATOM    502  OE1 GLU A  34     -14.438  12.992  -2.557  1.00 35.77           O  
ATOM    503  OE2 GLU A  34     -13.991  15.058  -1.917  1.00 35.77           O  
ATOM    504  N   VAL A  35      -7.542  14.912  -2.149  1.00 34.37           N  
ATOM    505  H   VAL A  35      -7.394  13.988  -2.529  1.00 34.37           H  
ATOM    506  CA  VAL A  35      -6.605  15.972  -2.482  1.00 34.37           C  
ATOM    507  HA  VAL A  35      -6.496  16.641  -1.628  1.00 34.37           H  
ATOM    508  C   VAL A  35      -7.301  16.722  -3.601  1.00 34.37           C  
ATOM    509  CB  VAL A  35      -5.208  15.453  -2.877  1.00 34.37           C  
ATOM    510  HB  VAL A  35      -5.282  14.813  -3.756  1.00 34.37           H  
ATOM    511  O   VAL A  35      -7.137  16.394  -4.776  1.00 34.37           O  
ATOM    512  CG1 VAL A  35      -4.263  16.625  -3.186  1.00 34.37           C  
ATOM    513 HG11 VAL A  35      -4.187  17.286  -2.323  1.00 34.37           H  
ATOM    514 HG12 VAL A  35      -3.274  16.244  -3.444  1.00 34.37           H  
ATOM    515 HG13 VAL A  35      -4.640  17.194  -4.036  1.00 34.37           H  
ATOM    516  CG2 VAL A  35      -4.575  14.637  -1.740  1.00 34.37           C  
ATOM    517 HG21 VAL A  35      -3.576  14.309  -2.028  1.00 34.37           H  
ATOM    518 HG22 VAL A  35      -5.180  13.753  -1.541  1.00 34.37           H  
ATOM    519 HG23 VAL A  35      -4.517  15.240  -0.834  1.00 34.37           H  
ATOM    520  N   HIS A  36      -8.138  17.681  -3.210  1.00 35.23           N  
ATOM    521  H   HIS A  36      -8.382  17.724  -2.231  1.00 35.23           H  
ATOM    522  CA  HIS A  36      -8.672  18.697  -4.093  1.00 35.23           C  
ATOM    523  HA  HIS A  36      -9.199  18.225  -4.922  1.00 35.23           H  
ATOM    524  C   HIS A  36      -7.483  19.473  -4.649  1.00 35.23           C  
ATOM    525  CB  HIS A  36      -9.652  19.606  -3.339  1.00 35.23           C  
ATOM    526  HB2 HIS A  36      -9.835  20.497  -3.940  1.00 35.23           H  
ATOM    527  HB3 HIS A  36      -9.206  19.931  -2.399  1.00 35.23           H  
ATOM    528  O   HIS A  36      -7.060  20.494  -4.111  1.00 35.23           O  
ATOM    529  CG  HIS A  36     -10.985  18.965  -3.067  1.00 35.23           C  
ATOM    530  CD2 HIS A  36     -11.449  18.532  -1.855  1.00 35.23           C  
ATOM    531  HD2 HIS A  36     -10.920  18.564  -0.914  1.00 35.23           H  
ATOM    532  ND1 HIS A  36     -11.990  18.755  -3.988  1.00 35.23           N  
ATOM    533  HD1 HIS A  36     -11.953  18.960  -4.976  1.00 35.23           H  
ATOM    534  CE1 HIS A  36     -13.031  18.199  -3.343  1.00 35.23           C  
ATOM    535  HE1 HIS A  36     -13.961  17.882  -3.790  1.00 35.23           H  
ATOM    536  NE2 HIS A  36     -12.750  18.076  -2.043  1.00 35.23           N  
ATOM    537  N   ASN A  37      -6.891  18.942  -5.713  1.00 37.28           N  
ATOM    538  H   ASN A  37      -7.205  18.037  -6.033  1.00 37.28           H  
ATOM    539  CA  ASN A  37      -6.067  19.745  -6.580  1.00 37.28           C  
ATOM    540  HA  ASN A  37      -5.394  20.345  -5.968  1.00 37.28           H  
ATOM    541  C   ASN A  37      -7.039  20.672  -7.315  1.00 37.28           C  
ATOM    542  CB  ASN A  37      -5.246  18.828  -7.500  1.00 37.28           C  
ATOM    543  HB2 ASN A  37      -5.880  18.448  -8.301  1.00 37.28           H  
ATOM    544  HB3 ASN A  37      -4.865  17.982  -6.928  1.00 37.28           H  
ATOM    545  O   ASN A  37      -7.878  20.198  -8.078  1.00 37.28           O  
ATOM    546  CG  ASN A  37      -4.053  19.550  -8.090  1.00 37.28           C  
ATOM    547  ND2 ASN A  37      -3.482  19.033  -9.150  1.00 37.28           N  
ATOM    548 HD21 ASN A  37      -3.925  18.257  -9.620  1.00 37.28           H  
ATOM    549 HD22 ASN A  37      -2.762  19.606  -9.568  1.00 37.28           H  
ATOM    550  OD1 ASN A  37      -3.587  20.563  -7.600  1.00 37.28           O  
ATOM    551  N   GLU A  38      -6.983  21.971  -7.030  1.00 36.47           N  
ATOM    552  H   GLU A  38      -6.353  22.294  -6.310  1.00 36.47           H  
ATOM    553  CA  GLU A  38      -7.869  22.952  -7.671  1.00 36.47           C  
ATOM    554  HA  GLU A  38      -8.909  22.668  -7.515  1.00 36.47           H  
ATOM    555  C   GLU A  38      -7.652  23.052  -9.186  1.00 36.47           C  
ATOM    556  CB  GLU A  38      -7.639  24.353  -7.090  1.00 36.47           C  
ATOM    557  HB2 GLU A  38      -8.119  25.067  -7.759  1.00 36.47           H  
ATOM    558  HB3 GLU A  38      -6.571  24.572  -7.077  1.00 36.47           H  
ATOM    559  O   GLU A  38      -8.559  23.455  -9.916  1.00 36.47           O  
ATOM    560  CG  GLU A  38      -8.230  24.575  -5.694  1.00 36.47           C  
ATOM    561  HG2 GLU A  38      -7.601  24.079  -4.954  1.00 36.47           H  
ATOM    562  HG3 GLU A  38      -9.222  24.124  -5.659  1.00 36.47           H  
ATOM    563  CD  GLU A  38      -8.343  26.078  -5.374  1.00 36.47           C  
ATOM    564  OE1 GLU A  38      -9.281  26.449  -4.634  1.00 36.47           O  
ATOM    565  OE2 GLU A  38      -7.503  26.864  -5.875  1.00 36.47           O  
ATOM    566  N   ASP A  39      -6.457  22.727  -9.688  1.00 39.46           N  
ATOM    567  H   ASP A  39      -5.726  22.420  -9.062  1.00 39.46           H  
ATOM    568  CA  ASP A  39      -6.172  22.905 -11.107  1.00 39.46           C  
ATOM    569  HA  ASP A  39      -6.473  23.916 -11.381  1.00 39.46           H  
ATOM    570  C   ASP A  39      -7.012  21.935 -11.956  1.00 39.46           C  
ATOM    571  CB  ASP A  39      -4.669  22.770 -11.396  1.00 39.46           C  
ATOM    572  HB2 ASP A  39      -4.544  22.565 -12.459  1.00 39.46           H  
ATOM    573  HB3 ASP A  39      -4.270  21.917 -10.847  1.00 39.46           H  
ATOM    574  O   ASP A  39      -6.823  20.722 -11.927  1.00 39.46           O  
ATOM    575  CG  ASP A  39      -3.849  24.028 -11.079  1.00 39.46           C  
ATOM    576  OD1 ASP A  39      -4.419  25.140 -11.120  1.00 39.46           O  
ATOM    577  OD2 ASP A  39      -2.614  23.872 -10.939  1.00 39.46           O  
ATOM    578  N   GLY A  40      -7.903  22.484 -12.791  1.00 38.06           N  
ATOM    579  H   GLY A  40      -8.066  23.471 -12.647  1.00 38.06           H  
ATOM    580  CA  GLY A  40      -8.895  21.745 -13.588  1.00 38.06           C  
ATOM    581  HA2 GLY A  40      -9.473  21.125 -12.903  1.00 38.06           H  
ATOM    582  HA3 GLY A  40      -9.578  22.458 -14.049  1.00 38.06           H  
ATOM    583  C   GLY A  40      -8.355  20.820 -14.688  1.00 38.06           C  
ATOM    584  O   GLY A  40      -9.118  20.372 -15.548  1.00 38.06           O  
ATOM    585  N   ARG A  41      -7.050  20.530 -14.728  1.00 39.53           N  
ATOM    586  H   ARG A  41      -6.534  20.768 -13.892  1.00 39.53           H  
ATOM    587  CA  ARG A  41      -6.571  19.416 -15.547  1.00 39.53           C  
ATOM    588  HA  ARG A  41      -7.110  19.407 -16.494  1.00 39.53           H  
ATOM    589  C   ARG A  41      -6.941  18.145 -14.806  1.00 39.53           C  
ATOM    590  CB  ARG A  41      -5.072  19.506 -15.850  1.00 39.53           C  
ATOM    591  HB2 ARG A  41      -4.746  18.551 -16.263  1.00 39.53           H  
ATOM    592  HB3 ARG A  41      -4.514  19.701 -14.934  1.00 39.53           H  
ATOM    593  O   ARG A  41      -6.322  17.817 -13.804  1.00 39.53           O  
ATOM    594  CG  ARG A  41      -4.813  20.611 -16.878  1.00 39.53           C  
ATOM    595  HG2 ARG A  41      -4.982  21.583 -16.415  1.00 39.53           H  
ATOM    596  HG3 ARG A  41      -5.499  20.494 -17.716  1.00 39.53           H  
ATOM    597  CD  ARG A  41      -3.380  20.533 -17.405  1.00 39.53           C  
ATOM    598  HD2 ARG A  41      -3.221  19.545 -17.837  1.00 39.53           H  
ATOM    599  HD3 ARG A  41      -2.695  20.672 -16.569  1.00 39.53           H  
ATOM    600  NE  ARG A  41      -3.143  21.571 -18.424  1.00 39.53           N  
ATOM    601  HE  ARG A  41      -3.877  22.256 -18.537  1.00 39.53           H  
ATOM    602  NH1 ARG A  41      -1.030  20.916 -19.022  1.00 39.53           N  
ATOM    603 HH11 ARG A  41      -0.177  21.064 -19.542  1.00 39.53           H  
ATOM    604 HH12 ARG A  41      -1.092  20.186 -18.327  1.00 39.53           H  
ATOM    605  NH2 ARG A  41      -1.949  22.709 -19.991  1.00 39.53           N  
ATOM    606 HH21 ARG A  41      -1.100  22.843 -20.521  1.00 39.53           H  
ATOM    607 HH22 ARG A  41      -2.707  23.372 -20.069  1.00 39.53           H  
ATOM    608  CZ  ARG A  41      -2.046  21.726 -19.140  1.00 39.53           C  
ATOM    609  N   ASN A  42      -7.916  17.441 -15.372  1.00 37.68           N  
ATOM    610  H   ASN A  42      -8.440  17.914 -16.095  1.00 37.68           H  
ATOM    611  CA  ASN A  42      -8.365  16.098 -15.019  1.00 37.68           C  
ATOM    612  HA  ASN A  42      -8.598  16.077 -13.954  1.00 37.68           H  
ATOM    613  C   ASN A  42      -7.247  15.066 -15.278  1.00 37.68           C  
ATOM    614  CB  ASN A  42      -9.649  15.840 -15.844  1.00 37.68           C  
ATOM    615  HB2 ASN A  42      -9.397  15.411 -16.814  1.00 37.68           H  
ATOM    616  HB3 ASN A  42     -10.163  16.783 -16.025  1.00 37.68           H  
ATOM    617  O   ASN A  42      -7.426  14.104 -16.017  1.00 37.68           O  
ATOM    618  CG  ASN A  42     -10.675  14.970 -15.148  1.00 37.68           C  
ATOM    619  ND2 ASN A  42     -11.451  14.219 -15.891  1.00 37.68           N  
ATOM    620 HD21 ASN A  42     -11.215  14.054 -16.859  1.00 37.68           H  
ATOM    621 HD22 ASN A  42     -12.059  13.611 -15.362  1.00 37.68           H  
ATOM    622  OD1 ASN A  42     -10.869  15.027 -13.952  1.00 37.68           O  
ATOM    623  N   GLY A  43      -6.029  15.338 -14.805  1.00 40.18           N  
ATOM    624  H   GLY A  43      -5.962  16.112 -14.160  1.00 40.18           H  
ATOM    625  CA  GLY A  43      -5.043  14.294 -14.654  1.00 40.18           C  
ATOM    626  HA2 GLY A  43      -4.842  13.815 -15.612  1.00 40.18           H  
ATOM    627  HA3 GLY A  43      -4.121  14.687 -14.225  1.00 40.18           H  
ATOM    628  C   GLY A  43      -5.649  13.297 -13.691  1.00 40.18           C  
ATOM    629  O   GLY A  43      -6.237  13.706 -12.688  1.00 40.18           O  
ATOM    630  N   ASP A  44      -5.532  12.021 -14.027  1.00 37.76           N  
ATOM    631  H   ASP A  44      -5.172  11.762 -14.934  1.00 37.76           H  
ATOM    632  CA  ASP A  44      -5.827  10.940 -13.108  1.00 37.76           C  
ATOM    633  HA  ASP A  44      -6.848  11.042 -12.741  1.00 37.76           H  
ATOM    634  C   ASP A  44      -4.851  11.101 -11.938  1.00 37.76           C  
ATOM    635  CB  ASP A  44      -5.708   9.587 -13.833  1.00 37.76           C  
ATOM    636  HB2 ASP A  44      -6.007   8.794 -13.148  1.00 37.76           H  
ATOM    637  HB3 ASP A  44      -4.667   9.421 -14.110  1.00 37.76           H  
ATOM    638  O   ASP A  44      -3.744  10.574 -11.918  1.00 37.76           O  
ATOM    639  CG  ASP A  44      -6.574   9.510 -15.099  1.00 37.76           C  
ATOM    640  OD1 ASP A  44      -7.775   9.857 -15.024  1.00 37.76           O  
ATOM    641  OD2 ASP A  44      -6.015   9.161 -16.168  1.00 37.76           O  
ATOM    642  N   VAL A  45      -5.207  11.938 -10.968  1.00 39.18           N  
ATOM    643  H   VAL A  45      -6.044  12.487 -11.105  1.00 39.18           H  
ATOM    644  CA  VAL A  45      -4.632  11.853  -9.640  1.00 39.18           C  
ATOM    645  HA  VAL A  45      -3.545  11.800  -9.700  1.00 39.18           H  
ATOM    646  C   VAL A  45      -5.183  10.526  -9.157  1.00 39.18           C  
ATOM    647  CB  VAL A  45      -5.051  13.043  -8.745  1.00 39.18           C  
ATOM    648  HB  VAL A  45      -6.127  13.024  -8.573  1.00 39.18           H  
ATOM    649  O   VAL A  45      -6.279  10.503  -8.605  1.00 39.18           O  
ATOM    650  CG1 VAL A  45      -4.330  12.972  -7.394  1.00 39.18           C  
ATOM    651 HG11 VAL A  45      -3.250  12.999  -7.542  1.00 39.18           H  
ATOM    652 HG12 VAL A  45      -4.636  13.811  -6.769  1.00 39.18           H  
ATOM    653 HG13 VAL A  45      -4.608  12.050  -6.883  1.00 39.18           H  
ATOM    654  CG2 VAL A  45      -4.714  14.400  -9.380  1.00 39.18           C  
ATOM    655 HG21 VAL A  45      -3.650  14.449  -9.611  1.00 39.18           H  
ATOM    656 HG22 VAL A  45      -4.981  15.203  -8.693  1.00 39.18           H  
ATOM    657 HG23 VAL A  45      -5.290  14.533 -10.296  1.00 39.18           H  
ATOM    658  N   SER A  46      -4.523   9.405  -9.479  1.00 41.27           N  
ATOM    659  H   SER A  46      -3.771   9.452 -10.151  1.00 41.27           H  
ATOM    660  CA  SER A  46      -4.919   8.111  -8.925  1.00 41.27           C  
ATOM    661  HA  SER A  46      -5.960   7.921  -9.186  1.00 41.27           H  
ATOM    662  C   SER A  46      -4.793   8.282  -7.449  1.00 41.27           C  
ATOM    663  CB  SER A  46      -4.115   6.884  -9.346  1.00 41.27           C  
ATOM    664  HB2 SER A  46      -4.535   6.007  -8.853  1.00 41.27           H  
ATOM    665  HB3 SER A  46      -3.073   6.957  -9.034  1.00 41.27           H  
ATOM    666  O   SER A  46      -3.697   8.331  -6.910  1.00 41.27           O  
ATOM    667  OG  SER A  46      -4.303   6.743 -10.731  1.00 41.27           O  
ATOM    668  HG  SER A  46      -3.515   6.446 -11.191  1.00 41.27           H  
ATOM    669  N   GLN A  47      -5.941   8.498  -6.836  1.00 44.18           N  
ATOM    670  H   GLN A  47      -6.755   8.602  -7.425  1.00 44.18           H  
ATOM    671  CA  GLN A  47      -6.098   8.813  -5.448  1.00 44.18           C  
ATOM    672  HA  GLN A  47      -5.478   9.669  -5.183  1.00 44.18           H  
ATOM    673  C   GLN A  47      -5.645   7.577  -4.700  1.00 44.18           C  
ATOM    674  CB  GLN A  47      -7.563   9.178  -5.257  1.00 44.18           C  
ATOM    675  HB2 GLN A  47      -7.808   9.977  -5.956  1.00 44.18           H  
ATOM    676  HB3 GLN A  47      -8.190   8.317  -5.492  1.00 44.18           H  
ATOM    677  O   GLN A  47      -6.423   6.651  -4.464  1.00 44.18           O  
ATOM    678  CG  GLN A  47      -7.884   9.671  -3.849  1.00 44.18           C  
ATOM    679  HG2 GLN A  47      -7.232  10.509  -3.601  1.00 44.18           H  
ATOM    680  HG3 GLN A  47      -7.731   8.872  -3.123  1.00 44.18           H  
ATOM    681  CD  GLN A  47      -9.334  10.129  -3.780  1.00 44.18           C  
ATOM    682  NE2 GLN A  47      -9.697  10.869  -2.765  1.00 44.18           N  
ATOM    683 HE21 GLN A  47      -8.995  11.239  -2.140  1.00 44.18           H  
ATOM    684 HE22 GLN A  47     -10.669  11.143  -2.742  1.00 44.18           H  
ATOM    685  OE1 GLN A  47     -10.155   9.868  -4.643  1.00 44.18           O  
ATOM    686  N   PHE A  48      -4.341   7.512  -4.442  1.00 44.56           N  
ATOM    687  H   PHE A  48      -3.728   8.179  -4.889  1.00 44.56           H  
ATOM    688  CA  PHE A  48      -3.789   6.360  -3.789  1.00 44.56           C  
ATOM    689  HA  PHE A  48      -4.140   5.488  -4.342  1.00 44.56           H  
ATOM    690  C   PHE A  48      -4.351   6.347  -2.384  1.00 44.56           C  
ATOM    691  CB  PHE A  48      -2.271   6.361  -3.785  1.00 44.56           C  
ATOM    692  HB2 PHE A  48      -1.907   7.299  -3.364  1.00 44.56           H  
ATOM    693  HB3 PHE A  48      -1.956   5.570  -3.105  1.00 44.56           H  
ATOM    694  O   PHE A  48      -4.245   7.354  -1.674  1.00 44.56           O  
ATOM    695  CG  PHE A  48      -1.637   6.098  -5.126  1.00 44.56           C  
ATOM    696  CD1 PHE A  48      -2.055   5.008  -5.913  1.00 44.56           C  
ATOM    697  HD1 PHE A  48      -2.829   4.340  -5.566  1.00 44.56           H  
ATOM    698  CD2 PHE A  48      -0.606   6.927  -5.587  1.00 44.56           C  
ATOM    699  HD2 PHE A  48      -0.231   7.734  -4.975  1.00 44.56           H  
ATOM    700  CE1 PHE A  48      -1.516   4.811  -7.192  1.00 44.56           C  
ATOM    701  HE1 PHE A  48      -1.886   4.009  -7.814  1.00 44.56           H  
ATOM    702  CE2 PHE A  48      -0.027   6.680  -6.837  1.00 44.56           C  
ATOM    703  HE2 PHE A  48       0.803   7.277  -7.185  1.00 44.56           H  
ATOM    704  CZ  PHE A  48      -0.516   5.667  -7.667  1.00 44.56           C  
ATOM    705  HZ  PHE A  48      -0.099   5.519  -8.652  1.00 44.56           H  
ATOM    706  N   PRO A  49      -4.970   5.233  -1.990  1.00 44.16           N  
ATOM    707  CA  PRO A  49      -5.602   5.174  -0.702  1.00 44.16           C  
ATOM    708  HA  PRO A  49      -6.325   5.982  -0.594  1.00 44.16           H  
ATOM    709  C   PRO A  49      -4.521   5.294   0.353  1.00 44.16           C  
ATOM    710  CB  PRO A  49      -6.320   3.840  -0.701  1.00 44.16           C  
ATOM    711  HB2 PRO A  49      -6.386   3.420   0.302  1.00 44.16           H  
ATOM    712  HB3 PRO A  49      -7.298   4.017  -1.149  1.00 44.16           H  
ATOM    713  O   PRO A  49      -3.530   4.566   0.335  1.00 44.16           O  
ATOM    714  CG  PRO A  49      -5.526   2.943  -1.647  1.00 44.16           C  
ATOM    715  HG2 PRO A  49      -4.694   2.479  -1.117  1.00 44.16           H  
ATOM    716  HG3 PRO A  49      -6.161   2.190  -2.113  1.00 44.16           H  
ATOM    717  CD  PRO A  49      -5.013   3.946  -2.673  1.00 44.16           C  
ATOM    718  HD2 PRO A  49      -5.705   4.001  -3.513  1.00 44.16           H  
ATOM    719  HD3 PRO A  49      -4.020   3.655  -3.016  1.00 44.16           H  
ATOM    720  N   TYR A  50      -4.670   6.240   1.265  1.00 45.80           N  
ATOM    721  H   TYR A  50      -5.482   6.840   1.248  1.00 45.80           H  
ATOM    722  CA  TYR A  50      -3.780   6.247   2.403  1.00 45.80           C  
ATOM    723  HA  TYR A  50      -2.758   6.083   2.062  1.00 45.80           H  
ATOM    724  C   TYR A  50      -4.153   5.086   3.310  1.00 45.80           C  
ATOM    725  CB  TYR A  50      -3.796   7.598   3.074  1.00 45.80           C  
ATOM    726  HB2 TYR A  50      -3.167   8.247   2.464  1.00 45.80           H  
ATOM    727  HB3 TYR A  50      -4.800   8.022   3.054  1.00 45.80           H  
ATOM    728  O   TYR A  50      -5.213   5.084   3.934  1.00 45.80           O  
ATOM    729  CG  TYR A  50      -3.254   7.562   4.477  1.00 45.80           C  
ATOM    730  CD1 TYR A  50      -4.126   7.436   5.568  1.00 45.80           C  
ATOM    731  HD1 TYR A  50      -5.178   7.271   5.389  1.00 45.80           H  
ATOM    732  CD2 TYR A  50      -1.872   7.556   4.688  1.00 45.80           C  
ATOM    733  HD2 TYR A  50      -1.188   7.528   3.853  1.00 45.80           H  
ATOM    734  CE1 TYR A  50      -3.665   7.544   6.879  1.00 45.80           C  
ATOM    735  HE1 TYR A  50      -4.356   7.545   7.709  1.00 45.80           H  
ATOM    736  CE2 TYR A  50      -1.395   7.566   6.004  1.00 45.80           C  
ATOM    737  HE2 TYR A  50      -0.331   7.534   6.184  1.00 45.80           H  
ATOM    738  OH  TYR A  50      -1.927   8.217   8.278  1.00 45.80           O  
ATOM    739  HH  TYR A  50      -2.631   8.083   8.917  1.00 45.80           H  
ATOM    740  CZ  TYR A  50      -2.300   7.732   7.078  1.00 45.80           C  
ATOM    741  N   VAL A  51      -3.264   4.097   3.325  1.00 50.79           N  
ATOM    742  H   VAL A  51      -2.468   4.166   2.707  1.00 50.79           H  
ATOM    743  CA  VAL A  51      -3.391   2.909   4.151  1.00 50.79           C  
ATOM    744  HA  VAL A  51      -4.442   2.798   4.419  1.00 50.79           H  
ATOM    745  C   VAL A  51      -2.626   3.155   5.455  1.00 50.79           C  
ATOM    746  CB  VAL A  51      -2.991   1.633   3.371  1.00 50.79           C  
ATOM    747  HB  VAL A  51      -1.903   1.560   3.354  1.00 50.79           H  
ATOM    748  O   VAL A  51      -1.479   3.607   5.457  1.00 50.79           O  
ATOM    749  CG1 VAL A  51      -3.547   0.373   4.037  1.00 50.79           C  
ATOM    750 HG11 VAL A  51      -3.252   0.326   5.086  1.00 50.79           H  
ATOM    751 HG12 VAL A  51      -4.635   0.374   3.962  1.00 50.79           H  
ATOM    752 HG13 VAL A  51      -3.200  -0.517   3.513  1.00 50.79           H  
ATOM    753  CG2 VAL A  51      -3.437   1.596   1.899  1.00 50.79           C  
ATOM    754 HG21 VAL A  51      -2.832   2.288   1.314  1.00 50.79           H  
ATOM    755 HG22 VAL A  51      -3.315   0.595   1.486  1.00 50.79           H  
ATOM    756 HG23 VAL A  51      -4.486   1.876   1.798  1.00 50.79           H  
ATOM    757  N   GLU A  52      -3.276   2.885   6.581  1.00 49.92           N  
ATOM    758  H   GLU A  52      -4.237   2.581   6.521  1.00 49.92           H  
ATOM    759  CA  GLU A  52      -2.690   2.888   7.920  1.00 49.92           C  
ATOM    760  HA  GLU A  52      -1.700   3.343   7.893  1.00 49.92           H  
ATOM    761  C   GLU A  52      -2.550   1.410   8.325  1.00 49.92           C  
ATOM    762  CB  GLU A  52      -3.576   3.746   8.860  1.00 49.92           C  
ATOM    763  HB2 GLU A  52      -3.769   4.698   8.365  1.00 49.92           H  
ATOM    764  HB3 GLU A  52      -4.531   3.246   9.024  1.00 49.92           H  
ATOM    765  O   GLU A  52      -3.541   0.699   8.459  1.00 49.92           O  
ATOM    766  CG  GLU A  52      -2.911   4.036  10.212  1.00 49.92           C  
ATOM    767  HG2 GLU A  52      -1.966   4.535   9.994  1.00 49.92           H  
ATOM    768  HG3 GLU A  52      -2.769   3.085  10.726  1.00 49.92           H  
ATOM    769  CD  GLU A  52      -3.630   4.981  11.167  1.00 49.92           C  
ATOM    770  OE1 GLU A  52      -3.528   4.751  12.396  1.00 49.92           O  
ATOM    771  OE2 GLU A  52      -4.171   5.991  10.673  1.00 49.92           O  
ATOM    772  N   PHE A  53      -1.322   0.896   8.422  1.00 46.57           N  
ATOM    773  H   PHE A  53      -0.561   1.558   8.471  1.00 46.57           H  
ATOM    774  CA  PHE A  53      -1.084  -0.435   8.974  1.00 46.57           C  
ATOM    775  HA  PHE A  53      -1.923  -1.093   8.750  1.00 46.57           H  
ATOM    776  C   PHE A  53      -0.944  -0.318  10.477  1.00 46.57           C  
ATOM    777  CB  PHE A  53       0.188  -1.081   8.427  1.00 46.57           C  
ATOM    778  HB2 PHE A  53       0.415  -1.933   9.068  1.00 46.57           H  
ATOM    779  HB3 PHE A  53       1.021  -0.385   8.525  1.00 46.57           H  
ATOM    780  O   PHE A  53       0.111   0.049  10.981  1.00 46.57           O  
ATOM    781  CG  PHE A  53       0.123  -1.599   7.013  1.00 46.57           C  
ATOM    782  CD1 PHE A  53       0.886  -2.726   6.680  1.00 46.57           C  
ATOM    783  HD1 PHE A  53       1.447  -3.242   7.445  1.00 46.57           H  
ATOM    784  CD2 PHE A  53      -0.612  -0.946   6.007  1.00 46.57           C  
ATOM    785  HD2 PHE A  53      -1.239  -0.093   6.222  1.00 46.57           H  
ATOM    786  CE1 PHE A  53       0.905  -3.207   5.366  1.00 46.57           C  
ATOM    787  HE1 PHE A  53       1.446  -4.110   5.125  1.00 46.57           H  
ATOM    788  CE2 PHE A  53      -0.565  -1.413   4.692  1.00 46.57           C  
ATOM    789  HE2 PHE A  53      -1.188  -0.949   3.942  1.00 46.57           H  
ATOM    790  CZ  PHE A  53       0.152  -2.570   4.385  1.00 46.57           C  
ATOM    791  HZ  PHE A  53       0.060  -3.048   3.421  1.00 46.57           H  
ATOM    792  N   THR A  54      -1.952  -0.753  11.211  1.00 44.33           N  
ATOM    793  H   THR A  54      -2.808  -1.036  10.756  1.00 44.33           H  
ATOM    794  CA  THR A  54      -1.949  -0.778  12.679  1.00 44.33           C  
ATOM    795  HA  THR A  54      -1.438   0.118  13.032  1.00 44.33           H  
ATOM    796  C   THR A  54      -1.165  -1.972  13.269  1.00 44.33           C  
ATOM    797  CB  THR A  54      -3.395  -0.696  13.177  1.00 44.33           C  
ATOM    798  HB  THR A  54      -3.421  -0.749  14.266  1.00 44.33           H  
ATOM    799  O   THR A  54      -1.284  -2.302  14.450  1.00 44.33           O  
ATOM    800  CG2 THR A  54      -4.093   0.588  12.716  1.00 44.33           C  
ATOM    801 HG21 THR A  54      -4.210   0.602  11.633  1.00 44.33           H  
ATOM    802 HG22 THR A  54      -5.081   0.652  13.172  1.00 44.33           H  
ATOM    803 HG23 THR A  54      -3.514   1.461  13.017  1.00 44.33           H  
ATOM    804  OG1 THR A  54      -4.075  -1.789  12.624  1.00 44.33           O  
ATOM    805  HG1 THR A  54      -5.024  -1.647  12.642  1.00 44.33           H  
ATOM    806  N   GLY A  55      -0.294  -2.603  12.470  1.00 44.45           N  
ATOM    807  H   GLY A  55      -0.232  -2.233  11.532  1.00 44.45           H  
ATOM    808  CA  GLY A  55       0.761  -3.529  12.897  1.00 44.45           C  
ATOM    809  HA2 GLY A  55       1.036  -3.290  13.924  1.00 44.45           H  
ATOM    810  HA3 GLY A  55       1.638  -3.354  12.273  1.00 44.45           H  
ATOM    811  C   GLY A  55       0.438  -5.026  12.844  1.00 44.45           C  
ATOM    812  O   GLY A  55       1.303  -5.798  12.432  1.00 44.45           O  
ATOM    813  N   ARG A  56      -0.758  -5.470  13.254  1.00 47.42           N  
ATOM    814  H   ARG A  56      -1.463  -4.791  13.504  1.00 47.42           H  
ATOM    815  CA  ARG A  56      -1.091  -6.913  13.334  1.00 47.42           C  
ATOM    816  HA  ARG A  56      -0.253  -7.458  13.769  1.00 47.42           H  
ATOM    817  C   ARG A  56      -1.311  -7.582  11.983  1.00 47.42           C  
ATOM    818  CB  ARG A  56      -2.343  -7.114  14.197  1.00 47.42           C  
ATOM    819  HB2 ARG A  56      -2.869  -8.011  13.872  1.00 47.42           H  
ATOM    820  HB3 ARG A  56      -3.016  -6.264  14.082  1.00 47.42           H  
ATOM    821  O   ARG A  56      -1.231  -8.803  11.876  1.00 47.42           O  
ATOM    822  CG  ARG A  56      -1.979  -7.281  15.666  1.00 47.42           C  
ATOM    823  HG2 ARG A  56      -1.513  -6.367  16.036  1.00 47.42           H  
ATOM    824  HG3 ARG A  56      -1.289  -8.117  15.776  1.00 47.42           H  
ATOM    825  CD  ARG A  56      -3.255  -7.569  16.451  1.00 47.42           C  
ATOM    826  HD2 ARG A  56      -3.927  -6.717  16.345  1.00 47.42           H  
ATOM    827  HD3 ARG A  56      -3.742  -8.446  16.024  1.00 47.42           H  
ATOM    828  NE  ARG A  56      -2.950  -7.807  17.872  1.00 47.42           N  
ATOM    829  HE  ARG A  56      -1.974  -7.787  18.131  1.00 47.42           H  
ATOM    830  NH1 ARG A  56      -5.125  -8.028  18.553  1.00 47.42           N  
ATOM    831 HH11 ARG A  56      -5.832  -8.150  19.264  1.00 47.42           H  
ATOM    832 HH12 ARG A  56      -5.423  -7.848  17.605  1.00 47.42           H  
ATOM    833  NH2 ARG A  56      -3.467  -8.197  20.049  1.00 47.42           N  
ATOM    834 HH21 ARG A  56      -4.171  -8.324  20.762  1.00 47.42           H  
ATOM    835 HH22 ARG A  56      -2.485  -8.157  20.281  1.00 47.42           H  
ATOM    836  CZ  ARG A  56      -3.848  -8.010  18.815  1.00 47.42           C  
ATOM    837  N   ASP A  57      -1.543  -6.784  10.961  1.00 47.93           N  
ATOM    838  H   ASP A  57      -1.600  -5.799  11.180  1.00 47.93           H  
ATOM    839  CA  ASP A  57      -2.433  -7.239   9.917  1.00 47.93           C  
ATOM    840  HA  ASP A  57      -2.909  -8.172  10.216  1.00 47.93           H  
ATOM    841  C   ASP A  57      -1.730  -7.501   8.590  1.00 47.93           C  
ATOM    842  CB  ASP A  57      -3.533  -6.221   9.789  1.00 47.93           C  
ATOM    843  HB2 ASP A  57      -3.122  -5.321   9.333  1.00 47.93           H  
ATOM    844  HB3 ASP A  57      -4.248  -6.715   9.132  1.00 47.93           H  
ATOM    845  O   ASP A  57      -2.256  -7.204   7.528  1.00 47.93           O  
ATOM    846  CG  ASP A  57      -4.252  -5.845  11.077  1.00 47.93           C  
ATOM    847  OD1 ASP A  57      -4.341  -6.682  11.993  1.00 47.93           O  
ATOM    848  OD2 ASP A  57      -4.606  -4.652  11.160  1.00 47.93           O  
ATOM    849  N   SER A  58      -0.508  -8.034   8.620  1.00 54.02           N  
ATOM    850  H   SER A  58      -0.137  -8.323   9.514  1.00 54.02           H  
ATOM    851  CA  SER A  58       0.218  -8.366   7.392  1.00 54.02           C  
ATOM    852  HA  SER A  58       0.373  -7.462   6.803  1.00 54.02           H  
ATOM    853  C   SER A  58      -0.578  -9.352   6.528  1.00 54.02           C  
ATOM    854  CB  SER A  58       1.612  -8.910   7.713  1.00 54.02           C  
ATOM    855  HB2 SER A  58       2.179  -8.157   8.259  1.00 54.02           H  
ATOM    856  HB3 SER A  58       2.129  -9.129   6.779  1.00 54.02           H  
ATOM    857  O   SER A  58      -0.605 -10.544   6.834  1.00 54.02           O  
ATOM    858  OG  SER A  58       1.535 -10.088   8.486  1.00 54.02           O  
ATOM    859  HG  SER A  58       0.774 -10.575   8.160  1.00 54.02           H  
ATOM    860  N   VAL A  59      -1.172  -8.892   5.425  1.00 56.67           N  
ATOM    861  H   VAL A  59      -1.346  -7.901   5.339  1.00 56.67           H  
ATOM    862  CA  VAL A  59      -1.665  -9.808   4.388  1.00 56.67           C  
ATOM    863  HA  VAL A  59      -2.052 -10.693   4.893  1.00 56.67           H  
ATOM    864  C   VAL A  59      -0.548 -10.287   3.482  1.00 56.67           C  
ATOM    865  CB  VAL A  59      -2.817  -9.271   3.530  1.00 56.67           C  
ATOM    866  HB  VAL A  59      -2.926  -9.917   2.659  1.00 56.67           H  
ATOM    867  O   VAL A  59       0.392  -9.562   3.145  1.00 56.67           O  
ATOM    868  CG1 VAL A  59      -4.101  -9.387   4.328  1.00 56.67           C  
ATOM    869 HG11 VAL A  59      -4.354 -10.444   4.417  1.00 56.67           H  
ATOM    870 HG12 VAL A  59      -3.977  -8.963   5.324  1.00 56.67           H  
ATOM    871 HG13 VAL A  59      -4.908  -8.890   3.792  1.00 56.67           H  
ATOM    872  CG2 VAL A  59      -2.644  -7.852   3.019  1.00 56.67           C  
ATOM    873 HG21 VAL A  59      -3.335  -7.681   2.194  1.00 56.67           H  
ATOM    874 HG22 VAL A  59      -1.624  -7.687   2.673  1.00 56.67           H  
ATOM    875 HG23 VAL A  59      -2.911  -7.178   3.833  1.00 56.67           H  
ATOM    876  N   THR A  60      -0.690 -11.532   3.039  1.00 60.20           N  
ATOM    877  H   THR A  60      -1.456 -12.086   3.395  1.00 60.20           H  
ATOM    878  CA  THR A  60       0.113 -12.089   1.957  1.00 60.20           C  
ATOM    879  HA  THR A  60       1.161 -12.081   2.255  1.00 60.20           H  
ATOM    880  C   THR A  60      -0.081 -11.234   0.712  1.00 60.20           C  
ATOM    881  CB  THR A  60      -0.312 -13.534   1.671  1.00 60.20           C  
ATOM    882  HB  THR A  60      -1.350 -13.559   1.340  1.00 60.20           H  
ATOM    883  O   THR A  60      -1.197 -11.095   0.224  1.00 60.20           O  
ATOM    884  CG2 THR A  60       0.582 -14.199   0.630  1.00 60.20           C  
ATOM    885 HG21 THR A  60       0.497 -13.674  -0.321  1.00 60.20           H  
ATOM    886 HG22 THR A  60       1.614 -14.190   0.980  1.00 60.20           H  
ATOM    887 HG23 THR A  60       0.263 -15.231   0.485  1.00 60.20           H  
ATOM    888  OG1 THR A  60      -0.182 -14.288   2.852  1.00 60.20           O  
ATOM    889  HG1 THR A  60      -0.905 -14.919   2.883  1.00 60.20           H  
ATOM    890  N   CYS A  61       1.008 -10.674   0.182  1.00 62.94           N  
ATOM    891  H   CYS A  61       1.875 -10.735   0.695  1.00 62.94           H  
ATOM    892  CA  CYS A  61       0.944  -9.864  -1.033  1.00 62.94           C  
ATOM    893  HA  CYS A  61       0.280  -9.026  -0.824  1.00 62.94           H  
ATOM    894  C   CYS A  61       0.349 -10.712  -2.176  1.00 62.94           C  
ATOM    895  CB  CYS A  61       2.337  -9.274  -1.317  1.00 62.94           C  
ATOM    896  HB2 CYS A  61       2.304  -8.228  -1.013  1.00 62.94           H  
ATOM    897  HB3 CYS A  61       3.068  -9.754  -0.666  1.00 62.94           H  
ATOM    898  O   CYS A  61       0.951 -11.731  -2.519  1.00 62.94           O  
ATOM    899  SG  CYS A  61       3.004  -9.320  -3.000  1.00 62.94           S  
ATOM    900  N   PRO A  62      -0.813 -10.347  -2.748  1.00 64.94           N  
ATOM    901  CA  PRO A  62      -1.547 -11.229  -3.657  1.00 64.94           C  
ATOM    902  HA  PRO A  62      -1.676 -12.205  -3.191  1.00 64.94           H  
ATOM    903  C   PRO A  62      -0.808 -11.437  -4.981  1.00 64.94           C  
ATOM    904  CB  PRO A  62      -2.927 -10.593  -3.838  1.00 64.94           C  
ATOM    905  HB2 PRO A  62      -3.623 -11.036  -3.126  1.00 64.94           H  
ATOM    906  HB3 PRO A  62      -3.310 -10.705  -4.853  1.00 64.94           H  
ATOM    907  O   PRO A  62      -0.780 -12.547  -5.503  1.00 64.94           O  
ATOM    908  CG  PRO A  62      -2.710  -9.131  -3.478  1.00 64.94           C  
ATOM    909  HG2 PRO A  62      -3.624  -8.696  -3.075  1.00 64.94           H  
ATOM    910  HG3 PRO A  62      -2.367  -8.597  -4.364  1.00 64.94           H  
ATOM    911  CD  PRO A  62      -1.599  -9.164  -2.436  1.00 64.94           C  
ATOM    912  HD2 PRO A  62      -1.003  -8.254  -2.499  1.00 64.94           H  
ATOM    913  HD3 PRO A  62      -2.038  -9.264  -1.443  1.00 64.94           H  
ATOM    914  N   THR A  63      -0.103 -10.419  -5.476  1.00 66.65           N  
ATOM    915  H   THR A  63      -0.201  -9.505  -5.059  1.00 66.65           H  
ATOM    916  CA  THR A  63       0.705 -10.514  -6.704  1.00 66.65           C  
ATOM    917  HA  THR A  63       0.076 -10.861  -7.524  1.00 66.65           H  
ATOM    918  C   THR A  63       1.886 -11.458  -6.566  1.00 66.65           C  
ATOM    919  CB  THR A  63       1.342  -9.171  -7.068  1.00 66.65           C  
ATOM    920  HB  THR A  63       2.348  -9.116  -6.654  1.00 66.65           H  
ATOM    921  O   THR A  63       2.223 -12.188  -7.491  1.00 66.65           O  
ATOM    922  CG2 THR A  63       1.443  -8.991  -8.573  1.00 66.65           C  
ATOM    923 HG21 THR A  63       1.862  -9.885  -9.035  1.00 66.65           H  
ATOM    924 HG22 THR A  63       0.460  -8.797  -9.001  1.00 66.65           H  
ATOM    925 HG23 THR A  63       2.109  -8.155  -8.786  1.00 66.65           H  
ATOM    926  OG1 THR A  63       0.623  -8.131  -6.489  1.00 66.65           O  
ATOM    927  HG1 THR A  63      -0.098  -7.895  -7.077  1.00 66.65           H  
ATOM    928  N   CYS A  64       2.568 -11.394  -5.422  1.00 65.07           N  
ATOM    929  H   CYS A  64       2.223 -10.784  -4.694  1.00 65.07           H  
ATOM    930  CA  CYS A  64       3.770 -12.174  -5.172  1.00 65.07           C  
ATOM    931  HA  CYS A  64       4.180 -12.483  -6.134  1.00 65.07           H  
ATOM    932  C   CYS A  64       3.488 -13.467  -4.407  1.00 65.07           C  
ATOM    933  CB  CYS A  64       4.825 -11.302  -4.483  1.00 65.07           C  
ATOM    934  HB2 CYS A  64       5.009 -10.426  -5.105  1.00 65.07           H  
ATOM    935  HB3 CYS A  64       5.748 -11.880  -4.451  1.00 65.07           H  
ATOM    936  O   CYS A  64       4.410 -14.260  -4.221  1.00 65.07           O  
ATOM    937  SG  CYS A  64       4.464 -10.747  -2.798  1.00 65.07           S  
ATOM    938  N   GLN A  65       2.257 -13.662  -3.928  1.00 62.14           N  
ATOM    939  H   GLN A  65       1.566 -12.950  -4.116  1.00 62.14           H  
ATOM    940  CA  GLN A  65       1.815 -14.757  -3.060  1.00 62.14           C  
ATOM    941  HA  GLN A  65       0.884 -14.439  -2.590  1.00 62.14           H  
ATOM    942  C   GLN A  65       2.792 -15.029  -1.909  1.00 62.14           C  
ATOM    943  CB  GLN A  65       1.490 -15.995  -3.898  1.00 62.14           C  
ATOM    944  HB2 GLN A  65       1.212 -16.810  -3.230  1.00 62.14           H  
ATOM    945  HB3 GLN A  65       2.372 -16.294  -4.465  1.00 62.14           H  
ATOM    946  O   GLN A  65       3.205 -16.157  -1.656  1.00 62.14           O  
ATOM    947  CG  GLN A  65       0.317 -15.740  -4.853  1.00 62.14           C  
ATOM    948  HG2 GLN A  65      -0.559 -15.435  -4.280  1.00 62.14           H  
ATOM    949  HG3 GLN A  65       0.569 -14.940  -5.550  1.00 62.14           H  
ATOM    950  CD  GLN A  65      -0.039 -16.975  -5.667  1.00 62.14           C  
ATOM    951  NE2 GLN A  65      -1.089 -16.911  -6.452  1.00 62.14           N  
ATOM    952 HE21 GLN A  65      -1.343 -17.759  -6.939  1.00 62.14           H  
ATOM    953 HE22 GLN A  65      -1.654 -16.074  -6.485  1.00 62.14           H  
ATOM    954  OE1 GLN A  65       0.619 -18.003  -5.629  1.00 62.14           O  
ATOM    955  N   GLY A  66       3.266 -13.961  -1.265  1.00 58.35           N  
ATOM    956  H   GLY A  66       2.875 -13.062  -1.509  1.00 58.35           H  
ATOM    957  CA  GLY A  66       4.238 -14.059  -0.170  1.00 58.35           C  
ATOM    958  HA2 GLY A  66       3.893 -14.810   0.541  1.00 58.35           H  
ATOM    959  HA3 GLY A  66       4.289 -13.101   0.348  1.00 58.35           H  
ATOM    960  C   GLY A  66       5.661 -14.447  -0.594  1.00 58.35           C  
ATOM    961  O   GLY A  66       6.568 -14.428   0.230  1.00 58.35           O  
ATOM    962  N   THR A  67       5.916 -14.730  -1.875  1.00 59.78           N  
ATOM    963  H   THR A  67       5.138 -14.789  -2.516  1.00 59.78           H  
ATOM    964  CA  THR A  67       7.266 -15.061  -2.362  1.00 59.78           C  
ATOM    965  HA  THR A  67       7.726 -15.734  -1.637  1.00 59.78           H  
ATOM    966  C   THR A  67       8.184 -13.842  -2.475  1.00 59.78           C  
ATOM    967  CB  THR A  67       7.241 -15.789  -3.715  1.00 59.78           C  
ATOM    968  HB  THR A  67       8.246 -16.170  -3.896  1.00 59.78           H  
ATOM    969  O   THR A  67       9.379 -13.996  -2.729  1.00 59.78           O  
ATOM    970  CG2 THR A  67       6.286 -16.979  -3.782  1.00 59.78           C  
ATOM    971 HG21 THR A  67       5.253 -16.661  -3.640  1.00 59.78           H  
ATOM    972 HG22 THR A  67       6.366 -17.465  -4.754  1.00 59.78           H  
ATOM    973 HG23 THR A  67       6.535 -17.696  -2.999  1.00 59.78           H  
ATOM    974  OG1 THR A  67       6.936 -14.913  -4.771  1.00 59.78           O  
ATOM    975  HG1 THR A  67       5.992 -14.744  -4.733  1.00 59.78           H  
ATOM    976  N   GLY A  68       7.630 -12.626  -2.380  1.00 62.74           N  
ATOM    977  H   GLY A  68       6.649 -12.584  -2.141  1.00 62.74           H  
ATOM    978  CA  GLY A  68       8.335 -11.364  -2.634  1.00 62.74           C  
ATOM    979  HA2 GLY A  68       9.227 -11.327  -2.009  1.00 62.74           H  
ATOM    980  HA3 GLY A  68       7.685 -10.534  -2.358  1.00 62.74           H  
ATOM    981  C   GLY A  68       8.768 -11.167  -4.092  1.00 62.74           C  
ATOM    982  O   GLY A  68       9.325 -10.123  -4.431  1.00 62.74           O  
ATOM    983  N   ARG A  69       8.510 -12.152  -4.963  1.00 66.22           N  
ATOM    984  H   ARG A  69       8.011 -12.961  -4.623  1.00 66.22           H  
ATOM    985  CA  ARG A  69       8.782 -12.099  -6.397  1.00 66.22           C  
ATOM    986  HA  ARG A  69       9.503 -11.308  -6.603  1.00 66.22           H  
ATOM    987  C   ARG A  69       7.501 -11.767  -7.126  1.00 66.22           C  
ATOM    988  CB  ARG A  69       9.332 -13.434  -6.906  1.00 66.22           C  
ATOM    989  HB2 ARG A  69       9.439 -13.377  -7.990  1.00 66.22           H  
ATOM    990  HB3 ARG A  69       8.620 -14.227  -6.679  1.00 66.22           H  
ATOM    991  O   ARG A  69       6.465 -12.366  -6.871  1.00 66.22           O  
ATOM    992  CG  ARG A  69      10.698 -13.759  -6.293  1.00 66.22           C  
ATOM    993  HG2 ARG A  69      10.629 -13.793  -5.205  1.00 66.22           H  
ATOM    994  HG3 ARG A  69      11.404 -12.976  -6.569  1.00 66.22           H  
ATOM    995  CD  ARG A  69      11.222 -15.103  -6.804  1.00 66.22           C  
ATOM    996  HD2 ARG A  69      11.189 -15.104  -7.894  1.00 66.22           H  
ATOM    997  HD3 ARG A  69      12.258 -15.208  -6.482  1.00 66.22           H  
ATOM    998  NE  ARG A  69      10.436 -16.229  -6.269  1.00 66.22           N  
ATOM    999  HE  ARG A  69       9.684 -15.987  -5.639  1.00 66.22           H  
ATOM   1000  NH1 ARG A  69      11.509 -17.920  -7.390  1.00 66.22           N  
ATOM   1001 HH11 ARG A  69      12.071 -17.228  -7.866  1.00 66.22           H  
ATOM   1002 HH12 ARG A  69      11.594 -18.903  -7.604  1.00 66.22           H  
ATOM   1003  NH2 ARG A  69       9.861 -18.410  -5.967  1.00 66.22           N  
ATOM   1004 HH21 ARG A  69       9.956 -19.390  -6.192  1.00 66.22           H  
ATOM   1005 HH22 ARG A  69       9.114 -18.121  -5.352  1.00 66.22           H  
ATOM   1006  CZ  ARG A  69      10.605 -17.509  -6.543  1.00 66.22           C  
ATOM   1007  N   ILE A  70       7.606 -10.840  -8.053  1.00 72.07           N  
ATOM   1008  H   ILE A  70       8.496 -10.385  -8.200  1.00 72.07           H  
ATOM   1009  CA  ILE A  70       6.499 -10.417  -8.889  1.00 72.07           C  
ATOM   1010  HA  ILE A  70       5.578 -10.876  -8.531  1.00 72.07           H  
ATOM   1011  C   ILE A  70       6.739 -10.912 -10.320  1.00 72.07           C  
ATOM   1012  CB  ILE A  70       6.363  -8.900  -8.715  1.00 72.07           C  
ATOM   1013  HB  ILE A  70       7.366  -8.472  -8.731  1.00 72.07           H  
ATOM   1014  O   ILE A  70       7.902 -10.994 -10.741  1.00 72.07           O  
ATOM   1015  CG1 ILE A  70       5.729  -8.650  -7.321  1.00 72.07           C  
ATOM   1016 HG12 ILE A  70       4.892  -9.335  -7.185  1.00 72.07           H  
ATOM   1017 HG13 ILE A  70       6.465  -8.898  -6.556  1.00 72.07           H  
ATOM   1018  CG2 ILE A  70       5.622  -8.246  -9.863  1.00 72.07           C  
ATOM   1019 HG21 ILE A  70       4.571  -8.534  -9.855  1.00 72.07           H  
ATOM   1020 HG22 ILE A  70       6.071  -8.497 -10.824  1.00 72.07           H  
ATOM   1021 HG23 ILE A  70       5.761  -7.169  -9.764  1.00 72.07           H  
ATOM   1022  CD1 ILE A  70       5.187  -7.254  -7.014  1.00 72.07           C  
ATOM   1023 HD11 ILE A  70       5.312  -7.040  -5.953  1.00 72.07           H  
ATOM   1024 HD12 ILE A  70       5.675  -6.494  -7.625  1.00 72.07           H  
ATOM   1025 HD13 ILE A  70       4.113  -7.240  -7.198  1.00 72.07           H  
ATOM   1026  N   PRO A  71       5.679 -11.274 -11.067  1.00 69.97           N  
ATOM   1027  CA  PRO A  71       5.794 -11.587 -12.484  1.00 69.97           C  
ATOM   1028  HA  PRO A  71       6.348 -12.520 -12.589  1.00 69.97           H  
ATOM   1029  C   PRO A  71       6.510 -10.463 -13.245  1.00 69.97           C  
ATOM   1030  CB  PRO A  71       4.361 -11.794 -12.984  1.00 69.97           C  
ATOM   1031  HB2 PRO A  71       4.308 -12.559 -13.759  1.00 69.97           H  
ATOM   1032  HB3 PRO A  71       3.950 -10.855 -13.355  1.00 69.97           H  
ATOM   1033  O   PRO A  71       6.164  -9.285 -13.135  1.00 69.97           O  
ATOM   1034  CG  PRO A  71       3.598 -12.209 -11.728  1.00 69.97           C  
ATOM   1035  HG2 PRO A  71       2.537 -11.967 -11.798  1.00 69.97           H  
ATOM   1036  HG3 PRO A  71       3.738 -13.274 -11.544  1.00 69.97           H  
ATOM   1037  CD  PRO A  71       4.290 -11.404 -10.635  1.00 69.97           C  
ATOM   1038  HD2 PRO A  71       3.822 -10.421 -10.574  1.00 69.97           H  
ATOM   1039  HD3 PRO A  71       4.197 -11.929  -9.685  1.00 69.97           H  
ATOM   1040  N   ARG A  72       7.533 -10.821 -14.027  1.00 72.46           N  
ATOM   1041  H   ARG A  72       7.742 -11.805 -14.114  1.00 72.46           H  
ATOM   1042  CA  ARG A  72       8.283  -9.841 -14.827  1.00 72.46           C  
ATOM   1043  HA  ARG A  72       8.725  -9.104 -14.157  1.00 72.46           H  
ATOM   1044  C   ARG A  72       7.345  -9.089 -15.769  1.00 72.46           C  
ATOM   1045  CB  ARG A  72       9.384 -10.521 -15.643  1.00 72.46           C  
ATOM   1046  HB2 ARG A  72       8.963 -11.368 -16.185  1.00 72.46           H  
ATOM   1047  HB3 ARG A  72       9.763  -9.803 -16.371  1.00 72.46           H  
ATOM   1048  O   ARG A  72       6.462  -9.691 -16.370  1.00 72.46           O  
ATOM   1049  CG  ARG A  72      10.554 -10.981 -14.771  1.00 72.46           C  
ATOM   1050  HG2 ARG A  72      10.213 -11.721 -14.048  1.00 72.46           H  
ATOM   1051  HG3 ARG A  72      10.970 -10.122 -14.244  1.00 72.46           H  
ATOM   1052  CD  ARG A  72      11.619 -11.595 -15.683  1.00 72.46           C  
ATOM   1053  HD2 ARG A  72      11.186 -12.457 -16.191  1.00 72.46           H  
ATOM   1054  HD3 ARG A  72      11.906 -10.853 -16.427  1.00 72.46           H  
ATOM   1055  NE  ARG A  72      12.810 -12.010 -14.924  1.00 72.46           N  
ATOM   1056  HE  ARG A  72      12.796 -11.808 -13.935  1.00 72.46           H  
ATOM   1057  NH1 ARG A  72      14.001 -12.812 -16.713  1.00 72.46           N  
ATOM   1058 HH11 ARG A  72      14.828 -13.240 -17.104  1.00 72.46           H  
ATOM   1059 HH12 ARG A  72      13.228 -12.560 -17.314  1.00 72.46           H  
ATOM   1060  NH2 ARG A  72      14.896 -12.884 -14.669  1.00 72.46           N  
ATOM   1061 HH21 ARG A  72      15.718 -13.312 -15.070  1.00 72.46           H  
ATOM   1062 HH22 ARG A  72      14.841 -12.698 -13.678  1.00 72.46           H  
ATOM   1063  CZ  ARG A  72      13.892 -12.565 -15.437  1.00 72.46           C  
ATOM   1064  N   GLY A  73       7.590  -7.793 -15.940  1.00 73.05           N  
ATOM   1065  H   GLY A  73       8.341  -7.382 -15.404  1.00 73.05           H  
ATOM   1066  CA  GLY A  73       6.812  -6.934 -16.840  1.00 73.05           C  
ATOM   1067  HA2 GLY A  73       7.463  -6.153 -17.233  1.00 73.05           H  
ATOM   1068  HA3 GLY A  73       6.447  -7.523 -17.682  1.00 73.05           H  
ATOM   1069  C   GLY A  73       5.600  -6.250 -16.200  1.00 73.05           C  
ATOM   1070  O   GLY A  73       5.136  -5.260 -16.752  1.00 73.05           O  
ATOM   1071  N   GLN A  74       5.148  -6.687 -15.019  1.00 70.07           N  
ATOM   1072  H   GLN A  74       5.514  -7.545 -14.633  1.00 70.07           H  
ATOM   1073  CA  GLN A  74       4.116  -5.978 -14.244  1.00 70.07           C  
ATOM   1074  HA  GLN A  74       3.504  -5.376 -14.915  1.00 70.07           H  
ATOM   1075  C   GLN A  74       4.709  -4.997 -13.218  1.00 70.07           C  
ATOM   1076  CB  GLN A  74       3.182  -6.993 -13.575  1.00 70.07           C  
ATOM   1077  HB2 GLN A  74       2.482  -6.453 -12.938  1.00 70.07           H  
ATOM   1078  HB3 GLN A  74       3.765  -7.678 -12.959  1.00 70.07           H  
ATOM   1079  O   GLN A  74       3.994  -4.246 -12.574  1.00 70.07           O  
ATOM   1080  CG  GLN A  74       2.359  -7.778 -14.604  1.00 70.07           C  
ATOM   1081  HG2 GLN A  74       3.015  -8.368 -15.244  1.00 70.07           H  
ATOM   1082  HG3 GLN A  74       1.810  -7.071 -15.226  1.00 70.07           H  
ATOM   1083  CD  GLN A  74       1.367  -8.723 -13.935  1.00 70.07           C  
ATOM   1084  NE2 GLN A  74       0.188  -8.886 -14.489  1.00 70.07           N  
ATOM   1085 HE21 GLN A  74      -0.477  -9.412 -13.941  1.00 70.07           H  
ATOM   1086 HE22 GLN A  74      -0.120  -8.239 -15.201  1.00 70.07           H  
ATOM   1087  OE1 GLN A  74       1.646  -9.354 -12.928  1.00 70.07           O  
ATOM   1088  N   GLU A  75       6.034  -4.955 -13.070  1.00 70.84           N  
ATOM   1089  H   GLU A  75       6.574  -5.608 -13.619  1.00 70.84           H  
ATOM   1090  CA  GLU A  75       6.748  -4.171 -12.046  1.00 70.84           C  
ATOM   1091  HA  GLU A  75       6.537  -4.583 -11.059  1.00 70.84           H  
ATOM   1092  C   GLU A  75       6.367  -2.679 -12.017  1.00 70.84           C  
ATOM   1093  CB  GLU A  75       8.254  -4.276 -12.339  1.00 70.84           C  
ATOM   1094  HB2 GLU A  75       8.412  -3.885 -13.344  1.00 70.84           H  
ATOM   1095  HB3 GLU A  75       8.806  -3.645 -11.642  1.00 70.84           H  
ATOM   1096  O   GLU A  75       6.343  -2.065 -10.956  1.00 70.84           O  
ATOM   1097  CG  GLU A  75       8.818  -5.710 -12.259  1.00 70.84           C  
ATOM   1098  HG2 GLU A  75       8.044  -6.430 -12.524  1.00 70.84           H  
ATOM   1099  HG3 GLU A  75       9.112  -5.917 -11.230  1.00 70.84           H  
ATOM   1100  CD  GLU A  75      10.018  -5.939 -13.196  1.00 70.84           C  
ATOM   1101  OE1 GLU A  75      10.216  -7.111 -13.603  1.00 70.84           O  
ATOM   1102  OE2 GLU A  75      10.727  -4.966 -13.531  1.00 70.84           O  
ATOM   1103  N   ASN A  76       6.056  -2.091 -13.174  1.00 69.60           N  
ATOM   1104  H   ASN A  76       6.045  -2.664 -14.005  1.00 69.60           H  
ATOM   1105  CA  ASN A  76       5.683  -0.675 -13.288  1.00 69.60           C  
ATOM   1106  HA  ASN A  76       6.222  -0.098 -12.537  1.00 69.60           H  
ATOM   1107  C   ASN A  76       4.201  -0.403 -13.050  1.00 69.60           C  
ATOM   1108  CB  ASN A  76       6.070  -0.170 -14.680  1.00 69.60           C  
ATOM   1109  HB2 ASN A  76       5.681   0.839 -14.821  1.00 69.60           H  
ATOM   1110  HB3 ASN A  76       5.619  -0.813 -15.435  1.00 69.60           H  
ATOM   1111  O   ASN A  76       3.807   0.757 -13.048  1.00 69.60           O  
ATOM   1112  CG  ASN A  76       7.563  -0.100 -14.888  1.00 69.60           C  
ATOM   1113  ND2 ASN A  76       7.989  -0.131 -16.127  1.00 69.60           N  
ATOM   1114 HD21 ASN A  76       7.327  -0.216 -16.886  1.00 69.60           H  
ATOM   1115 HD22 ASN A  76       8.991  -0.109 -16.252  1.00 69.60           H  
ATOM   1116  OD1 ASN A  76       8.366   0.003 -13.974  1.00 69.60           O  
ATOM   1117  N   GLN A  77       3.406  -1.458 -12.927  1.00 68.51           N  
ATOM   1118  H   GLN A  77       3.810  -2.384 -12.958  1.00 68.51           H  
ATOM   1119  CA  GLN A  77       2.010  -1.385 -12.553  1.00 68.51           C  
ATOM   1120  HA  GLN A  77       1.602  -0.402 -12.787  1.00 68.51           H  
ATOM   1121  C   GLN A  77       1.856  -1.595 -11.048  1.00 68.51           C  
ATOM   1122  CB  GLN A  77       1.236  -2.415 -13.376  1.00 68.51           C  
ATOM   1123  HB2 GLN A  77       1.714  -3.393 -13.314  1.00 68.51           H  
ATOM   1124  HB3 GLN A  77       0.237  -2.498 -12.947  1.00 68.51           H  
ATOM   1125  O   GLN A  77       0.845  -1.264 -10.481  1.00 68.51           O  
ATOM   1126  CG  GLN A  77       1.105  -1.971 -14.838  1.00 68.51           C  
ATOM   1127  HG2 GLN A  77       2.091  -1.756 -15.250  1.00 68.51           H  
ATOM   1128  HG3 GLN A  77       0.514  -1.055 -14.869  1.00 68.51           H  
ATOM   1129  CD  GLN A  77       0.448  -3.011 -15.741  1.00 68.51           C  
ATOM   1130  NE2 GLN A  77      -0.068  -2.600 -16.877  1.00 68.51           N  
ATOM   1131 HE21 GLN A  77      -0.269  -1.616 -16.982  1.00 68.51           H  
ATOM   1132 HE22 GLN A  77      -0.618  -3.312 -17.336  1.00 68.51           H  
ATOM   1133  OE1 GLN A  77       0.478  -4.210 -15.533  1.00 68.51           O  
ATOM   1134  N   LEU A  78       2.848  -2.106 -10.332  1.00 69.72           N  
ATOM   1135  H   LEU A  78       3.724  -2.309 -10.794  1.00 69.72           H  
ATOM   1136  CA  LEU A  78       2.628  -2.623  -8.985  1.00 69.72           C  
ATOM   1137  HA  LEU A  78       1.562  -2.776  -8.816  1.00 69.72           H  
ATOM   1138  C   LEU A  78       3.096  -1.675  -7.895  1.00 69.72           C  
ATOM   1139  CB  LEU A  78       3.329  -3.977  -8.925  1.00 69.72           C  
ATOM   1140  HB2 LEU A  78       3.374  -4.337  -7.898  1.00 69.72           H  
ATOM   1141  HB3 LEU A  78       4.347  -3.863  -9.297  1.00 69.72           H  
ATOM   1142  O   LEU A  78       4.040  -0.911  -8.096  1.00 69.72           O  
ATOM   1143  CG  LEU A  78       2.566  -4.973  -9.807  1.00 69.72           C  
ATOM   1144  HG  LEU A  78       2.222  -4.540 -10.746  1.00 69.72           H  
ATOM   1145  CD1 LEU A  78       3.427  -6.167 -10.102  1.00 69.72           C  
ATOM   1146 HD11 LEU A  78       2.871  -6.889 -10.700  1.00 69.72           H  
ATOM   1147 HD12 LEU A  78       3.712  -6.609  -9.147  1.00 69.72           H  
ATOM   1148 HD13 LEU A  78       4.308  -5.839 -10.654  1.00 69.72           H  
ATOM   1149  CD2 LEU A  78       1.398  -5.511  -9.043  1.00 69.72           C  
ATOM   1150 HD21 LEU A  78       0.926  -6.285  -9.650  1.00 69.72           H  
ATOM   1151 HD22 LEU A  78       1.738  -5.934  -8.098  1.00 69.72           H  
ATOM   1152 HD23 LEU A  78       0.686  -4.705  -8.865  1.00 69.72           H  
ATOM   1153  N   VAL A  79       2.520  -1.810  -6.699  1.00 71.99           N  
ATOM   1154  H   VAL A  79       1.697  -2.388  -6.600  1.00 71.99           H  
ATOM   1155  CA  VAL A  79       3.156  -1.310  -5.476  1.00 71.99           C  
ATOM   1156  HA  VAL A  79       4.185  -1.049  -5.718  1.00 71.99           H  
ATOM   1157  C   VAL A  79       3.270  -2.319  -4.377  1.00 71.99           C  
ATOM   1158  CB  VAL A  79       2.488  -0.086  -4.863  1.00 71.99           C  
ATOM   1159  HB  VAL A  79       2.936   0.135  -3.895  1.00 71.99           H  
ATOM   1160  O   VAL A  79       2.485  -3.252  -4.247  1.00 71.99           O  
ATOM   1161  CG1 VAL A  79       2.830   1.053  -5.763  1.00 71.99           C  
ATOM   1162 HG11 VAL A  79       2.353   0.884  -6.729  1.00 71.99           H  
ATOM   1163 HG12 VAL A  79       2.607   1.998  -5.268  1.00 71.99           H  
ATOM   1164 HG13 VAL A  79       3.907   1.030  -5.930  1.00 71.99           H  
ATOM   1165  CG2 VAL A  79       1.002  -0.234  -4.656  1.00 71.99           C  
ATOM   1166 HG21 VAL A  79       0.765  -1.184  -4.176  1.00 71.99           H  
ATOM   1167 HG22 VAL A  79       0.496  -0.165  -5.619  1.00 71.99           H  
ATOM   1168 HG23 VAL A  79       0.681   0.574  -4.000  1.00 71.99           H  
ATOM   1169  N   ALA A  80       4.256  -2.059  -3.528  1.00 72.51           N  
ATOM   1170  H   ALA A  80       4.820  -1.241  -3.706  1.00 72.51           H  
ATOM   1171  CA  ALA A  80       4.262  -2.595  -2.192  1.00 72.51           C  
ATOM   1172  HA  ALA A  80       3.668  -3.509  -2.165  1.00 72.51           H  
ATOM   1173  C   ALA A  80       3.655  -1.584  -1.227  1.00 72.51           C  
ATOM   1174  CB  ALA A  80       5.686  -2.955  -1.792  1.00 72.51           C  
ATOM   1175  HB1 ALA A  80       5.665  -3.498  -0.847  1.00 72.51           H  
ATOM   1176  HB2 ALA A  80       6.147  -3.577  -2.559  1.00 72.51           H  
ATOM   1177  HB3 ALA A  80       6.250  -2.033  -1.651  1.00 72.51           H  
ATOM   1178  O   ALA A  80       4.002  -0.401  -1.227  1.00 72.51           O  
ATOM   1179  N   LEU A  81       2.829  -2.103  -0.336  1.00 68.74           N  
ATOM   1180  H   LEU A  81       2.563  -3.074  -0.422  1.00 68.74           H  
ATOM   1181  CA  LEU A  81       2.532  -1.446   0.915  1.00 68.74           C  
ATOM   1182  HA  LEU A  81       2.506  -0.363   0.790  1.00 68.74           H  
ATOM   1183  C   LEU A  81       3.606  -1.828   1.929  1.00 68.74           C  
ATOM   1184  CB  LEU A  81       1.183  -1.926   1.391  1.00 68.74           C  
ATOM   1185  HB2 LEU A  81       1.230  -3.009   1.505  1.00 68.74           H  
ATOM   1186  HB3 LEU A  81       1.045  -1.460   2.367  1.00 68.74           H  
ATOM   1187  O   LEU A  81       3.880  -3.012   2.141  1.00 68.74           O  
ATOM   1188  CG  LEU A  81      -0.002  -1.548   0.498  1.00 68.74           C  
ATOM   1189  HG  LEU A  81       0.276  -1.475  -0.553  1.00 68.74           H  
ATOM   1190  CD1 LEU A  81      -1.077  -2.597   0.670  1.00 68.74           C  
ATOM   1191 HD11 LEU A  81      -0.804  -3.516   0.151  1.00 68.74           H  
ATOM   1192 HD12 LEU A  81      -1.172  -2.788   1.739  1.00 68.74           H  
ATOM   1193 HD13 LEU A  81      -2.027  -2.230   0.282  1.00 68.74           H  
ATOM   1194  CD2 LEU A  81      -0.598  -0.241   0.985  1.00 68.74           C  
ATOM   1195 HD21 LEU A  81      -1.464  -0.007   0.365  1.00 68.74           H  
ATOM   1196 HD22 LEU A  81      -0.978  -0.351   2.001  1.00 68.74           H  
ATOM   1197 HD23 LEU A  81       0.141   0.560   0.977  1.00 68.74           H  
ATOM   1198  N   ILE A  82       4.250  -0.831   2.520  1.00 71.00           N  
ATOM   1199  H   ILE A  82       3.999   0.116   2.274  1.00 71.00           H  
ATOM   1200  CA  ILE A  82       5.376  -1.044   3.422  1.00 71.00           C  
ATOM   1201  HA  ILE A  82       5.478  -2.112   3.615  1.00 71.00           H  
ATOM   1202  C   ILE A  82       5.118  -0.318   4.745  1.00 71.00           C  
ATOM   1203  CB  ILE A  82       6.692  -0.592   2.759  1.00 71.00           C  
ATOM   1204  HB  ILE A  82       6.638   0.476   2.546  1.00 71.00           H  
ATOM   1205  O   ILE A  82       4.992   0.910   4.704  1.00 71.00           O  
ATOM   1206  CG1 ILE A  82       6.922  -1.335   1.429  1.00 71.00           C  
ATOM   1207 HG12 ILE A  82       6.849  -2.411   1.589  1.00 71.00           H  
ATOM   1208 HG13 ILE A  82       6.140  -1.045   0.728  1.00 71.00           H  
ATOM   1209  CG2 ILE A  82       7.832  -0.847   3.753  1.00 71.00           C  
ATOM   1210 HG21 ILE A  82       7.700  -0.182   4.606  1.00 71.00           H  
ATOM   1211 HG22 ILE A  82       7.798  -1.880   4.100  1.00 71.00           H  
ATOM   1212 HG23 ILE A  82       8.816  -0.634   3.335  1.00 71.00           H  
ATOM   1213  CD1 ILE A  82       8.263  -1.016   0.769  1.00 71.00           C  
ATOM   1214 HD11 ILE A  82       8.919  -1.885   0.830  1.00 71.00           H  
ATOM   1215 HD12 ILE A  82       8.091  -0.760  -0.276  1.00 71.00           H  
ATOM   1216 HD13 ILE A  82       8.768  -0.185   1.262  1.00 71.00           H  
ATOM   1217  N   PRO A  83       5.105  -1.032   5.898  1.00 71.62           N  
ATOM   1218  CA  PRO A  83       5.107  -0.445   7.246  1.00 71.62           C  
ATOM   1219  HA  PRO A  83       4.120  -0.120   7.574  1.00 71.62           H  
ATOM   1220  C   PRO A  83       6.073   0.722   7.325  1.00 71.62           C  
ATOM   1221  CB  PRO A  83       5.498  -1.577   8.192  1.00 71.62           C  
ATOM   1222  HB2 PRO A  83       5.069  -1.442   9.185  1.00 71.62           H  
ATOM   1223  HB3 PRO A  83       6.582  -1.676   8.251  1.00 71.62           H  
ATOM   1224  O   PRO A  83       7.229   0.566   6.951  1.00 71.62           O  
ATOM   1225  CG  PRO A  83       4.916  -2.796   7.485  1.00 71.62           C  
ATOM   1226  HG2 PRO A  83       3.844  -2.852   7.674  1.00 71.62           H  
ATOM   1227  HG3 PRO A  83       5.410  -3.718   7.791  1.00 71.62           H  
ATOM   1228  CD  PRO A  83       5.164  -2.483   6.012  1.00 71.62           C  
ATOM   1229  HD2 PRO A  83       6.157  -2.831   5.728  1.00 71.62           H  
ATOM   1230  HD3 PRO A  83       4.402  -2.960   5.396  1.00 71.62           H  
ATOM   1231  N   TYR A  84       5.654   1.882   7.819  1.00 71.03           N  
ATOM   1232  H   TYR A  84       4.689   1.977   8.104  1.00 71.03           H  
ATOM   1233  CA  TYR A  84       6.522   3.058   7.862  1.00 71.03           C  
ATOM   1234  HA  TYR A  84       6.879   3.248   6.850  1.00 71.03           H  
ATOM   1235  C   TYR A  84       7.772   2.837   8.738  1.00 71.03           C  
ATOM   1236  CB  TYR A  84       5.704   4.283   8.252  1.00 71.03           C  
ATOM   1237  HB2 TYR A  84       5.398   4.213   9.296  1.00 71.03           H  
ATOM   1238  HB3 TYR A  84       4.802   4.314   7.640  1.00 71.03           H  
ATOM   1239  O   TYR A  84       8.827   3.428   8.504  1.00 71.03           O  
ATOM   1240  CG  TYR A  84       6.460   5.567   8.034  1.00 71.03           C  
ATOM   1241  CD1 TYR A  84       7.103   6.196   9.113  1.00 71.03           C  
ATOM   1242  HD1 TYR A  84       7.047   5.755  10.097  1.00 71.03           H  
ATOM   1243  CD2 TYR A  84       6.542   6.110   6.739  1.00 71.03           C  
ATOM   1244  HD2 TYR A  84       6.037   5.624   5.917  1.00 71.03           H  
ATOM   1245  CE1 TYR A  84       7.813   7.390   8.910  1.00 71.03           C  
ATOM   1246  HE1 TYR A  84       8.285   7.878   9.750  1.00 71.03           H  
ATOM   1247  CE2 TYR A  84       7.258   7.304   6.527  1.00 71.03           C  
ATOM   1248  HE2 TYR A  84       7.310   7.749   5.545  1.00 71.03           H  
ATOM   1249  OH  TYR A  84       8.520   9.129   7.433  1.00 71.03           O  
ATOM   1250  HH  TYR A  84       8.936   9.416   8.249  1.00 71.03           H  
ATOM   1251  CZ  TYR A  84       7.874   7.951   7.617  1.00 71.03           C  
ATOM   1252  N   SER A  85       7.688   1.900   9.685  1.00 71.41           N  
ATOM   1253  H   SER A  85       6.786   1.470   9.826  1.00 71.41           H  
ATOM   1254  CA  SER A  85       8.800   1.390  10.494  1.00 71.41           C  
ATOM   1255  HA  SER A  85       9.361   2.243  10.876  1.00 71.41           H  
ATOM   1256  C   SER A  85       9.800   0.494   9.739  1.00 71.41           C  
ATOM   1257  CB  SER A  85       8.208   0.639  11.690  1.00 71.41           C  
ATOM   1258  HB2 SER A  85       7.591   1.327  12.267  1.00 71.41           H  
ATOM   1259  HB3 SER A  85       9.010   0.269  12.329  1.00 71.41           H  
ATOM   1260  O   SER A  85      10.865   0.167  10.274  1.00 71.41           O  
ATOM   1261  OG  SER A  85       7.407  -0.444  11.253  1.00 71.41           O  
ATOM   1262  HG  SER A  85       6.739  -0.604  11.923  1.00 71.41           H  
ATOM   1263  N   ASP A  86       9.506   0.101   8.498  1.00 72.87           N  
ATOM   1264  H   ASP A  86       8.633   0.408   8.094  1.00 72.87           H  
ATOM   1265  CA  ASP A  86      10.360  -0.755   7.681  1.00 72.87           C  
ATOM   1266  HA  ASP A  86      10.514  -1.684   8.230  1.00 72.87           H  
ATOM   1267  C   ASP A  86      11.725  -0.102   7.421  1.00 72.87           C  
ATOM   1268  CB  ASP A  86       9.650  -1.100   6.372  1.00 72.87           C  
ATOM   1269  HB2 ASP A  86       9.570  -0.183   5.788  1.00 72.87           H  
ATOM   1270  HB3 ASP A  86       8.653  -1.477   6.602  1.00 72.87           H  
ATOM   1271  O   ASP A  86      11.869   1.089   7.125  1.00 72.87           O  
ATOM   1272  CG  ASP A  86      10.366  -2.152   5.530  1.00 72.87           C  
ATOM   1273  OD1 ASP A  86      11.497  -1.892   5.068  1.00 72.87           O  
ATOM   1274  OD2 ASP A  86       9.787  -3.214   5.240  1.00 72.87           O  
ATOM   1275  N   GLN A  87      12.778  -0.914   7.492  1.00 72.92           N  
ATOM   1276  H   GLN A  87      12.594  -1.899   7.620  1.00 72.92           H  
ATOM   1277  CA  GLN A  87      14.155  -0.450   7.345  1.00 72.92           C  
ATOM   1278  HA  GLN A  87      14.326   0.316   8.101  1.00 72.92           H  
ATOM   1279  C   GLN A  87      14.439   0.186   5.976  1.00 72.92           C  
ATOM   1280  CB  GLN A  87      15.114  -1.614   7.607  1.00 72.92           C  
ATOM   1281  HB2 GLN A  87      16.136  -1.261   7.468  1.00 72.92           H  
ATOM   1282  HB3 GLN A  87      14.921  -2.411   6.889  1.00 72.92           H  
ATOM   1283  O   GLN A  87      15.347   1.016   5.873  1.00 72.92           O  
ATOM   1284  CG  GLN A  87      14.969  -2.162   9.034  1.00 72.92           C  
ATOM   1285  HG2 GLN A  87      13.966  -2.565   9.176  1.00 72.92           H  
ATOM   1286  HG3 GLN A  87      15.114  -1.353   9.750  1.00 72.92           H  
ATOM   1287  CD  GLN A  87      15.964  -3.272   9.350  1.00 72.92           C  
ATOM   1288  NE2 GLN A  87      15.932  -3.795  10.554  1.00 72.92           N  
ATOM   1289 HE21 GLN A  87      16.529  -4.594  10.713  1.00 72.92           H  
ATOM   1290 HE22 GLN A  87      15.174  -3.565  11.181  1.00 72.92           H  
ATOM   1291  OE1 GLN A  87      16.810  -3.660   8.558  1.00 72.92           O  
ATOM   1292  N   ARG A  88      13.663  -0.177   4.948  1.00 70.20           N  
ATOM   1293  H   ARG A  88      12.928  -0.841   5.143  1.00 70.20           H  
ATOM   1294  CA  ARG A  88      13.698   0.377   3.590  1.00 70.20           C  
ATOM   1295  HA  ARG A  88      14.725   0.398   3.223  1.00 70.20           H  
ATOM   1296  C   ARG A  88      13.177   1.815   3.534  1.00 70.20           C  
ATOM   1297  CB  ARG A  88      12.842  -0.517   2.672  1.00 70.20           C  
ATOM   1298  HB2 ARG A  88      11.811  -0.506   3.026  1.00 70.20           H  
ATOM   1299  HB3 ARG A  88      12.833  -0.084   1.672  1.00 70.20           H  
ATOM   1300  O   ARG A  88      13.634   2.580   2.686  1.00 70.20           O  
ATOM   1301  CG  ARG A  88      13.344  -1.969   2.550  1.00 70.20           C  
ATOM   1302  HG2 ARG A  88      14.310  -1.956   2.046  1.00 70.20           H  
ATOM   1303  HG3 ARG A  88      13.482  -2.420   3.533  1.00 70.20           H  
ATOM   1304  CD  ARG A  88      12.380  -2.843   1.734  1.00 70.20           C  
ATOM   1305  HD2 ARG A  88      12.880  -3.785   1.510  1.00 70.20           H  
ATOM   1306  HD3 ARG A  88      12.150  -2.338   0.796  1.00 70.20           H  
ATOM   1307  NE  ARG A  88      11.128  -3.128   2.458  1.00 70.20           N  
ATOM   1308  HE  ARG A  88      11.067  -2.822   3.419  1.00 70.20           H  
ATOM   1309  NH1 ARG A  88      10.070  -4.368   0.835  1.00 70.20           N  
ATOM   1310 HH11 ARG A  88       9.226  -4.830   0.528  1.00 70.20           H  
ATOM   1311 HH12 ARG A  88      10.842  -4.207   0.203  1.00 70.20           H  
ATOM   1312  NH2 ARG A  88       9.037  -3.964   2.753  1.00 70.20           N  
ATOM   1313 HH21 ARG A  88       9.121  -3.691   3.722  1.00 70.20           H  
ATOM   1314 HH22 ARG A  88       8.233  -4.507   2.471  1.00 70.20           H  
ATOM   1315  CZ  ARG A  88      10.091  -3.816   2.015  1.00 70.20           C  
ATOM   1316  N   LEU A  89      12.262   2.185   4.435  1.00 68.75           N  
ATOM   1317  H   LEU A  89      11.958   1.500   5.112  1.00 68.75           H  
ATOM   1318  CA  LEU A  89      11.642   3.512   4.515  1.00 68.75           C  
ATOM   1319  HA  LEU A  89      11.647   3.964   3.523  1.00 68.75           H  
ATOM   1320  C   LEU A  89      12.388   4.510   5.389  1.00 68.75           C  
ATOM   1321  CB  LEU A  89      10.197   3.369   5.019  1.00 68.75           C  
ATOM   1322  HB2 LEU A  89      10.166   2.678   5.861  1.00 68.75           H  
ATOM   1323  HB3 LEU A  89       9.843   4.332   5.387  1.00 68.75           H  
ATOM   1324  O   LEU A  89      12.083   5.700   5.348  1.00 68.75           O  
ATOM   1325  CG  LEU A  89       9.230   2.895   3.933  1.00 68.75           C  
ATOM   1326  HG  LEU A  89       9.524   1.909   3.571  1.00 68.75           H  
ATOM   1327  CD1 LEU A  89       7.835   2.816   4.505  1.00 68.75           C  
ATOM   1328 HD11 LEU A  89       7.471   3.805   4.783  1.00 68.75           H  
ATOM   1329 HD12 LEU A  89       7.154   2.347   3.795  1.00 68.75           H  
ATOM   1330 HD13 LEU A  89       7.880   2.172   5.383  1.00 68.75           H  
ATOM   1331  CD2 LEU A  89       9.222   3.884   2.774  1.00 68.75           C  
ATOM   1332 HD21 LEU A  89      10.059   3.641   2.120  1.00 68.75           H  
ATOM   1333 HD22 LEU A  89       9.296   4.904   3.151  1.00 68.75           H  
ATOM   1334 HD23 LEU A  89       8.289   3.806   2.215  1.00 68.75           H  
ATOM   1335  N   ARG A  90      13.388   4.063   6.153  1.00 66.28           N  
ATOM   1336  H   ARG A  90      13.544   3.065   6.171  1.00 66.28           H  
ATOM   1337  CA  ARG A  90      14.167   4.959   7.012  1.00 66.28           C  
ATOM   1338  HA  ARG A  90      13.472   5.311   7.774  1.00 66.28           H  
ATOM   1339  C   ARG A  90      14.670   6.158   6.185  1.00 66.28           C  
ATOM   1340  CB  ARG A  90      15.311   4.197   7.687  1.00 66.28           C  
ATOM   1341  HB2 ARG A  90      15.904   3.688   6.927  1.00 66.28           H  
ATOM   1342  HB3 ARG A  90      15.947   4.908   8.215  1.00 66.28           H  
ATOM   1343  O   ARG A  90      15.308   5.928   5.152  1.00 66.28           O  
ATOM   1344  CG  ARG A  90      14.755   3.173   8.688  1.00 66.28           C  
ATOM   1345  HG2 ARG A  90      14.194   3.685   9.470  1.00 66.28           H  
ATOM   1346  HG3 ARG A  90      14.069   2.501   8.173  1.00 66.28           H  
ATOM   1347  CD  ARG A  90      15.869   2.334   9.320  1.00 66.28           C  
ATOM   1348  HD2 ARG A  90      15.397   1.518   9.869  1.00 66.28           H  
ATOM   1349  HD3 ARG A  90      16.482   1.909   8.525  1.00 66.28           H  
ATOM   1350  NE  ARG A  90      16.694   3.127  10.253  1.00 66.28           N  
ATOM   1351  HE  ARG A  90      16.334   4.040  10.493  1.00 66.28           H  
ATOM   1352  NH1 ARG A  90      18.236   1.500  10.734  1.00 66.28           N  
ATOM   1353 HH11 ARG A  90      17.729   0.877  10.122  1.00 66.28           H  
ATOM   1354 HH12 ARG A  90      18.980   1.148  11.319  1.00 66.28           H  
ATOM   1355  NH2 ARG A  90      18.346   3.470  11.783  1.00 66.28           N  
ATOM   1356 HH21 ARG A  90      17.939   4.364  12.015  1.00 66.28           H  
ATOM   1357 HH22 ARG A  90      19.106   3.114  12.344  1.00 66.28           H  
ATOM   1358  CZ  ARG A  90      17.753   2.699  10.914  1.00 66.28           C  
ATOM   1359  N   PRO A  91      14.455   7.410   6.643  1.00 57.67           N  
ATOM   1360  CA  PRO A  91      14.534   8.653   5.853  1.00 57.67           C  
ATOM   1361  HA  PRO A  91      13.915   8.528   4.965  1.00 57.67           H  
ATOM   1362  C   PRO A  91      15.935   9.055   5.359  1.00 57.67           C  
ATOM   1363  CB  PRO A  91      13.880   9.735   6.732  1.00 57.67           C  
ATOM   1364  HB2 PRO A  91      14.318  10.727   6.615  1.00 57.67           H  
ATOM   1365  HB3 PRO A  91      12.816   9.782   6.501  1.00 57.67           H  
ATOM   1366  O   PRO A  91      16.220  10.224   5.136  1.00 57.67           O  
ATOM   1367  CG  PRO A  91      14.059   9.208   8.149  1.00 57.67           C  
ATOM   1368  HG2 PRO A  91      15.069   9.420   8.501  1.00 57.67           H  
ATOM   1369  HG3 PRO A  91      13.313   9.616   8.831  1.00 57.67           H  
ATOM   1370  CD  PRO A  91      13.881   7.711   7.945  1.00 57.67           C  
ATOM   1371  HD2 PRO A  91      12.817   7.473   7.934  1.00 57.67           H  
ATOM   1372  HD3 PRO A  91      14.382   7.165   8.744  1.00 57.67           H  
ATOM   1373  N   ARG A  92      16.863   8.115   5.171  1.00 49.95           N  
ATOM   1374  H   ARG A  92      16.565   7.155   5.271  1.00 49.95           H  
ATOM   1375  CA  ARG A  92      18.159   8.414   4.560  1.00 49.95           C  
ATOM   1376  HA  ARG A  92      18.630   9.227   5.112  1.00 49.95           H  
ATOM   1377  C   ARG A  92      18.008   8.932   3.132  1.00 49.95           C  
ATOM   1378  CB  ARG A  92      19.062   7.179   4.565  1.00 49.95           C  
ATOM   1379  HB2 ARG A  92      18.520   6.325   4.157  1.00 49.95           H  
ATOM   1380  HB3 ARG A  92      19.909   7.389   3.912  1.00 49.95           H  
ATOM   1381  O   ARG A  92      18.494  10.008   2.816  1.00 49.95           O  
ATOM   1382  CG  ARG A  92      19.580   6.830   5.964  1.00 49.95           C  
ATOM   1383  HG2 ARG A  92      20.081   7.695   6.398  1.00 49.95           H  
ATOM   1384  HG3 ARG A  92      18.741   6.554   6.603  1.00 49.95           H  
ATOM   1385  CD  ARG A  92      20.561   5.654   5.892  1.00 49.95           C  
ATOM   1386  HD2 ARG A  92      20.050   4.795   5.458  1.00 49.95           H  
ATOM   1387  HD3 ARG A  92      20.863   5.404   6.909  1.00 49.95           H  
ATOM   1388  NE  ARG A  92      21.755   5.989   5.088  1.00 49.95           N  
ATOM   1389  HE  ARG A  92      21.744   6.887   4.626  1.00 49.95           H  
ATOM   1390  NH1 ARG A  92      22.986   4.110   5.547  1.00 49.95           N  
ATOM   1391 HH11 ARG A  92      23.843   3.582   5.463  1.00 49.95           H  
ATOM   1392 HH12 ARG A  92      22.228   3.773   6.124  1.00 49.95           H  
ATOM   1393  NH2 ARG A  92      23.836   5.688   4.216  1.00 49.95           N  
ATOM   1394 HH21 ARG A  92      23.791   6.604   3.792  1.00 49.95           H  
ATOM   1395 HH22 ARG A  92      24.693   5.157   4.158  1.00 49.95           H  
ATOM   1396  CZ  ARG A  92      22.848   5.262   4.952  1.00 49.95           C  
ATOM   1397  N   ARG A  93      17.451   8.108   2.243  1.00 40.52           N  
ATOM   1398  H   ARG A  93      17.009   7.274   2.602  1.00 40.52           H  
ATOM   1399  CA  ARG A  93      17.419   8.351   0.790  1.00 40.52           C  
ATOM   1400  HA  ARG A  93      17.554   9.420   0.624  1.00 40.52           H  
ATOM   1401  C   ARG A  93      16.041   8.032   0.218  1.00 40.52           C  
ATOM   1402  CB  ARG A  93      18.570   7.595   0.091  1.00 40.52           C  
ATOM   1403  HB2 ARG A  93      19.436   7.587   0.753  1.00 40.52           H  
ATOM   1404  HB3 ARG A  93      18.273   6.560  -0.083  1.00 40.52           H  
ATOM   1405  O   ARG A  93      15.939   7.455  -0.855  1.00 40.52           O  
ATOM   1406  CG  ARG A  93      19.008   8.249  -1.233  1.00 40.52           C  
ATOM   1407  HG2 ARG A  93      18.156   8.358  -1.904  1.00 40.52           H  
ATOM   1408  HG3 ARG A  93      19.413   9.237  -1.015  1.00 40.52           H  
ATOM   1409  CD  ARG A  93      20.082   7.390  -1.917  1.00 40.52           C  
ATOM   1410  HD2 ARG A  93      19.607   6.492  -2.311  1.00 40.52           H  
ATOM   1411  HD3 ARG A  93      20.817   7.101  -1.167  1.00 40.52           H  
ATOM   1412  NE  ARG A  93      20.764   8.116  -3.008  1.00 40.52           N  
ATOM   1413  HE  ARG A  93      20.290   8.935  -3.362  1.00 40.52           H  
ATOM   1414  NH1 ARG A  93      22.551   6.693  -3.248  1.00 40.52           N  
ATOM   1415 HH11 ARG A  93      22.091   6.048  -2.621  1.00 40.52           H  
ATOM   1416 HH12 ARG A  93      23.411   6.446  -3.716  1.00 40.52           H  
ATOM   1417  NH2 ARG A  93      22.460   8.549  -4.476  1.00 40.52           N  
ATOM   1418 HH21 ARG A  93      21.994   9.397  -4.766  1.00 40.52           H  
ATOM   1419 HH22 ARG A  93      23.328   8.286  -4.919  1.00 40.52           H  
ATOM   1420  CZ  ARG A  93      21.915   7.786  -3.571  1.00 40.52           C  
ATOM   1421  N   THR A  94      14.993   8.355   0.967  1.00 42.84           N  
ATOM   1422  H   THR A  94      15.141   8.819   1.851  1.00 42.84           H  
ATOM   1423  CA  THR A  94      13.629   8.431   0.441  1.00 42.84           C  
ATOM   1424  HA  THR A  94      13.431   7.611  -0.249  1.00 42.84           H  
ATOM   1425  C   THR A  94      13.535   9.740  -0.338  1.00 42.84           C  
ATOM   1426  CB  THR A  94      12.609   8.361   1.589  1.00 42.84           C  
ATOM   1427  HB  THR A  94      11.605   8.530   1.199  1.00 42.84           H  
ATOM   1428  O   THR A  94      13.126  10.764   0.206  1.00 42.84           O  
ATOM   1429  CG2 THR A  94      12.658   7.006   2.297  1.00 42.84           C  
ATOM   1430 HG21 THR A  94      11.804   6.928   2.970  1.00 42.84           H  
ATOM   1431 HG22 THR A  94      13.573   6.913   2.883  1.00 42.84           H  
ATOM   1432 HG23 THR A  94      12.620   6.198   1.567  1.00 42.84           H  
ATOM   1433  OG1 THR A  94      12.925   9.331   2.560  1.00 42.84           O  
ATOM   1434  HG1 THR A  94      12.729  10.178   2.153  1.00 42.84           H  
ATOM   1435  N   LYS A  95      14.091   9.733  -1.549  1.00 31.91           N  
ATOM   1436  H   LYS A  95      14.283   8.831  -1.961  1.00 31.91           H  
ATOM   1437  CA  LYS A  95      13.970  10.828  -2.508  1.00 31.91           C  
ATOM   1438  HA  LYS A  95      13.595  11.721  -2.007  1.00 31.91           H  
ATOM   1439  C   LYS A  95      12.904  10.465  -3.528  1.00 31.91           C  
ATOM   1440  CB  LYS A  95      15.325  11.122  -3.169  1.00 31.91           C  
ATOM   1441  HB2 LYS A  95      15.476  10.433  -4.000  1.00 31.91           H  
ATOM   1442  HB3 LYS A  95      16.122  10.982  -2.439  1.00 31.91           H  
ATOM   1443  O   LYS A  95      12.749   9.242  -3.745  1.00 31.91           O  
ATOM   1444  CG  LYS A  95      15.367  12.574  -3.661  1.00 31.91           C  
ATOM   1445  HG2 LYS A  95      14.515  12.767  -4.313  1.00 31.91           H  
ATOM   1446  HG3 LYS A  95      15.300  13.237  -2.799  1.00 31.91           H  
ATOM   1447  CD  LYS A  95      16.647  12.881  -4.443  1.00 31.91           C  
ATOM   1448  HD2 LYS A  95      16.647  12.288  -5.358  1.00 31.91           H  
ATOM   1449  HD3 LYS A  95      17.519  12.635  -3.837  1.00 31.91           H  
ATOM   1450  CE  LYS A  95      16.635  14.376  -4.773  1.00 31.91           C  
ATOM   1451  HE2 LYS A  95      15.660  14.614  -5.199  1.00 31.91           H  
ATOM   1452  HE3 LYS A  95      16.726  14.942  -3.846  1.00 31.91           H  
ATOM   1453  NZ  LYS A  95      17.701  14.756  -5.731  1.00 31.91           N  
ATOM   1454  HZ1 LYS A  95      17.627  15.742  -5.939  1.00 31.91           H  
ATOM   1455  HZ2 LYS A  95      18.617  14.567  -5.351  1.00 31.91           H  
ATOM   1456  HZ3 LYS A  95      17.571  14.253  -6.597  1.00 31.91           H  
ATOM   1457  OXT LYS A  95      12.357  11.429  -4.088  1.00 31.91           O  
TER    1458      LYS A  95                                                       
ATOM   1458  N   MET B   1     -32.666 -64.506 -24.354  1.00 34.00           N  
ATOM   1459  H   MET B   1     -32.333 -64.885 -25.229  1.00 34.00           H  
ATOM   1460  H2  MET B   1     -33.264 -65.192 -23.916  1.00 34.00           H  
ATOM   1461  H3  MET B   1     -33.205 -63.671 -24.536  1.00 34.00           H  
ATOM   1462  CA  MET B   1     -31.511 -64.208 -23.471  1.00 34.00           C  
ATOM   1463  HA  MET B   1     -31.858 -63.800 -22.521  1.00 34.00           H  
ATOM   1464  C   MET B   1     -30.606 -63.163 -24.130  1.00 34.00           C  
ATOM   1465  CB  MET B   1     -30.725 -65.503 -23.186  1.00 34.00           C  
ATOM   1466  HB2 MET B   1     -30.331 -65.889 -24.126  1.00 34.00           H  
ATOM   1467  HB3 MET B   1     -29.886 -65.281 -22.527  1.00 34.00           H  
ATOM   1468  O   MET B   1     -29.413 -63.378 -24.258  1.00 34.00           O  
ATOM   1469  CG  MET B   1     -31.570 -66.602 -22.534  1.00 34.00           C  
ATOM   1470  HG2 MET B   1     -32.516 -66.704 -23.066  1.00 34.00           H  
ATOM   1471  HG3 MET B   1     -31.790 -66.333 -21.500  1.00 34.00           H  
ATOM   1472  SD  MET B   1     -30.783 -68.228 -22.576  1.00 34.00           S  
ATOM   1473  CE  MET B   1     -29.597 -68.068 -21.213  1.00 34.00           C  
ATOM   1474  HE1 MET B   1     -29.051 -69.004 -21.100  1.00 34.00           H  
ATOM   1475  HE2 MET B   1     -30.126 -67.853 -20.284  1.00 34.00           H  
ATOM   1476  HE3 MET B   1     -28.889 -67.268 -21.425  1.00 34.00           H  
ATOM   1477  N   GLY B   2     -31.193 -62.091 -24.672  1.00 31.48           N  
ATOM   1478  H   GLY B   2     -32.112 -61.802 -24.368  1.00 31.48           H  
ATOM   1479  CA  GLY B   2     -30.510 -61.207 -25.619  1.00 31.48           C  
ATOM   1480  HA2 GLY B   2     -30.007 -61.810 -26.375  1.00 31.48           H  
ATOM   1481  HA3 GLY B   2     -31.258 -60.596 -26.123  1.00 31.48           H  
ATOM   1482  C   GLY B   2     -29.466 -60.267 -25.005  1.00 31.48           C  
ATOM   1483  O   GLY B   2     -29.054 -60.414 -23.863  1.00 31.48           O  
ATOM   1484  N   LYS B   3     -29.064 -59.304 -25.839  1.00 30.69           N  
ATOM   1485  H   LYS B   3     -29.610 -59.204 -26.683  1.00 30.69           H  
ATOM   1486  CA  LYS B   3     -27.839 -58.496 -25.777  1.00 30.69           C  
ATOM   1487  HA  LYS B   3     -26.995 -59.184 -25.823  1.00 30.69           H  
ATOM   1488  C   LYS B   3     -27.632 -57.662 -24.503  1.00 30.69           C  
ATOM   1489  CB  LYS B   3     -27.805 -57.580 -27.015  1.00 30.69           C  
ATOM   1490  HB2 LYS B   3     -26.970 -56.886 -26.924  1.00 30.69           H  
ATOM   1491  HB3 LYS B   3     -28.723 -56.992 -27.045  1.00 30.69           H  
ATOM   1492  O   LYS B   3     -28.565 -57.197 -23.863  1.00 30.69           O  
ATOM   1493  CG  LYS B   3     -27.640 -58.354 -28.336  1.00 30.69           C  
ATOM   1494  HG2 LYS B   3     -28.426 -59.104 -28.432  1.00 30.69           H  
ATOM   1495  HG3 LYS B   3     -26.673 -58.856 -28.336  1.00 30.69           H  
ATOM   1496  CD  LYS B   3     -27.727 -57.397 -29.535  1.00 30.69           C  
ATOM   1497  HD2 LYS B   3     -28.714 -56.935 -29.529  1.00 30.69           H  
ATOM   1498  HD3 LYS B   3     -26.990 -56.601 -29.432  1.00 30.69           H  
ATOM   1499  CE  LYS B   3     -27.545 -58.109 -30.885  1.00 30.69           C  
ATOM   1500  HE2 LYS B   3     -28.136 -59.025 -30.887  1.00 30.69           H  
ATOM   1501  HE3 LYS B   3     -27.949 -57.459 -31.661  1.00 30.69           H  
ATOM   1502  NZ  LYS B   3     -26.120 -58.401 -31.190  1.00 30.69           N  
ATOM   1503  HZ1 LYS B   3     -25.717 -59.015 -30.497  1.00 30.69           H  
ATOM   1504  HZ2 LYS B   3     -25.580 -57.547 -31.214  1.00 30.69           H  
ATOM   1505  HZ3 LYS B   3     -26.033 -58.842 -32.095  1.00 30.69           H  
ATOM   1506  N   SER B   4     -26.345 -57.414 -24.263  1.00 34.54           N  
ATOM   1507  H   SER B   4     -25.689 -57.896 -24.860  1.00 34.54           H  
ATOM   1508  CA  SER B   4     -25.686 -56.842 -23.083  1.00 34.54           C  
ATOM   1509  HA  SER B   4     -26.077 -57.321 -22.185  1.00 34.54           H  
ATOM   1510  C   SER B   4     -25.772 -55.328 -22.897  1.00 34.54           C  
ATOM   1511  CB  SER B   4     -24.177 -57.139 -23.204  1.00 34.54           C  
ATOM   1512  HB2 SER B   4     -23.688 -56.333 -23.750  1.00 34.54           H  
ATOM   1513  HB3 SER B   4     -23.747 -57.181 -22.203  1.00 34.54           H  
ATOM   1514  O   SER B   4     -25.220 -54.817 -21.929  1.00 34.54           O  
ATOM   1515  OG  SER B   4     -23.910 -58.352 -23.893  1.00 34.54           O  
ATOM   1516  HG  SER B   4     -23.037 -58.653 -23.629  1.00 34.54           H  
ATOM   1517  N   LEU B   5     -26.313 -54.589 -23.866  1.00 33.98           N  
ATOM   1518  H   LEU B   5     -26.859 -55.061 -24.572  1.00 33.98           H  
ATOM   1519  CA  LEU B   5     -25.951 -53.181 -24.100  1.00 33.98           C  
ATOM   1520  HA  LEU B   5     -24.887 -53.093 -23.878  1.00 33.98           H  
ATOM   1521  C   LEU B   5     -26.632 -52.200 -23.128  1.00 33.98           C  
ATOM   1522  CB  LEU B   5     -26.158 -52.864 -25.601  1.00 33.98           C  
ATOM   1523  HB2 LEU B   5     -26.374 -53.799 -26.119  1.00 33.98           H  
ATOM   1524  HB3 LEU B   5     -27.039 -52.238 -25.744  1.00 33.98           H  
ATOM   1525  O   LEU B   5     -26.949 -51.077 -23.497  1.00 33.98           O  
ATOM   1526  CG  LEU B   5     -24.934 -52.218 -26.287  1.00 33.98           C  
ATOM   1527  HG  LEU B   5     -24.023 -52.482 -25.751  1.00 33.98           H  
ATOM   1528  CD1 LEU B   5     -24.801 -52.767 -27.710  1.00 33.98           C  
ATOM   1529 HD11 LEU B   5     -25.700 -52.538 -28.282  1.00 33.98           H  
ATOM   1530 HD12 LEU B   5     -23.944 -52.300 -28.196  1.00 33.98           H  
ATOM   1531 HD13 LEU B   5     -24.638 -53.844 -27.679  1.00 33.98           H  
ATOM   1532  CD2 LEU B   5     -25.039 -50.697 -26.369  1.00 33.98           C  
ATOM   1533 HD21 LEU B   5     -24.145 -50.283 -26.836  1.00 33.98           H  
ATOM   1534 HD22 LEU B   5     -25.127 -50.284 -25.365  1.00 33.98           H  
ATOM   1535 HD23 LEU B   5     -25.918 -50.404 -26.945  1.00 33.98           H  
ATOM   1536  N   SER B   6     -26.919 -52.630 -21.900  1.00 33.68           N  
ATOM   1537  H   SER B   6     -26.569 -53.529 -21.601  1.00 33.68           H  
ATOM   1538  CA  SER B   6     -27.641 -51.818 -20.926  1.00 33.68           C  
ATOM   1539  HA  SER B   6     -28.481 -51.328 -21.420  1.00 33.68           H  
ATOM   1540  C   SER B   6     -26.788 -50.739 -20.293  1.00 33.68           C  
ATOM   1541  CB  SER B   6     -28.186 -52.683 -19.790  1.00 33.68           C  
ATOM   1542  HB2 SER B   6     -28.821 -53.468 -20.201  1.00 33.68           H  
ATOM   1543  HB3 SER B   6     -28.786 -52.061 -19.126  1.00 33.68           H  
ATOM   1544  O   SER B   6     -27.365 -49.777 -19.798  1.00 33.68           O  
ATOM   1545  OG  SER B   6     -27.123 -53.266 -19.056  1.00 33.68           O  
ATOM   1546  HG  SER B   6     -27.324 -53.201 -18.120  1.00 33.68           H  
ATOM   1547  N   HIS B   7     -25.466 -50.928 -20.208  1.00 32.88           N  
ATOM   1548  H   HIS B   7     -25.072 -51.766 -20.613  1.00 32.88           H  
ATOM   1549  CA  HIS B   7     -24.642 -50.126 -19.312  1.00 32.88           C  
ATOM   1550  HA  HIS B   7     -25.213 -49.979 -18.396  1.00 32.88           H  
ATOM   1551  C   HIS B   7     -24.425 -48.742 -19.916  1.00 32.88           C  
ATOM   1552  CB  HIS B   7     -23.356 -50.875 -18.911  1.00 32.88           C  
ATOM   1553  HB2 HIS B   7     -23.511 -51.945 -19.046  1.00 32.88           H  
ATOM   1554  HB3 HIS B   7     -22.516 -50.592 -19.546  1.00 32.88           H  
ATOM   1555  O   HIS B   7     -23.369 -48.465 -20.466  1.00 32.88           O  
ATOM   1556  CG  HIS B   7     -23.001 -50.652 -17.462  1.00 32.88           C  
ATOM   1557  CD2 HIS B   7     -23.191 -51.550 -16.446  1.00 32.88           C  
ATOM   1558  HD2 HIS B   7     -23.592 -52.548 -16.547  1.00 32.88           H  
ATOM   1559  ND1 HIS B   7     -22.506 -49.499 -16.894  1.00 32.88           N  
ATOM   1560  HD1 HIS B   7     -22.279 -48.645 -17.383  1.00 32.88           H  
ATOM   1561  CE1 HIS B   7     -22.396 -49.704 -15.568  1.00 32.88           C  
ATOM   1562  HE1 HIS B   7     -22.039 -48.978 -14.853  1.00 32.88           H  
ATOM   1563  NE2 HIS B   7     -22.803 -50.943 -15.251  1.00 32.88           N  
ATOM   1564  N   LEU B   8     -25.458 -47.904 -19.842  1.00 22.68           N  
ATOM   1565  H   LEU B   8     -26.323 -48.291 -19.493  1.00 22.68           H  
ATOM   1566  CA  LEU B   8     -25.427 -46.469 -20.027  1.00 22.68           C  
ATOM   1567  HA  LEU B   8     -24.928 -46.227 -20.966  1.00 22.68           H  
ATOM   1568  C   LEU B   8     -24.615 -45.962 -18.833  1.00 22.68           C  
ATOM   1569  CB  LEU B   8     -26.894 -45.961 -20.042  1.00 22.68           C  
ATOM   1570  HB2 LEU B   8     -27.215 -45.724 -19.027  1.00 22.68           H  
ATOM   1571  HB3 LEU B   8     -27.554 -46.754 -20.392  1.00 22.68           H  
ATOM   1572  O   LEU B   8     -25.162 -45.876 -17.729  1.00 22.68           O  
ATOM   1573  CG  LEU B   8     -27.117 -44.735 -20.939  1.00 22.68           C  
ATOM   1574  HG  LEU B   8     -26.280 -44.044 -20.831  1.00 22.68           H  
ATOM   1575  CD1 LEU B   8     -27.240 -45.171 -22.402  1.00 22.68           C  
ATOM   1576 HD11 LEU B   8     -28.096 -45.834 -22.529  1.00 22.68           H  
ATOM   1577 HD12 LEU B   8     -27.372 -44.292 -23.033  1.00 22.68           H  
ATOM   1578 HD13 LEU B   8     -26.335 -45.690 -22.715  1.00 22.68           H  
ATOM   1579  CD2 LEU B   8     -28.406 -44.007 -20.554  1.00 22.68           C  
ATOM   1580 HD21 LEU B   8     -28.554 -43.148 -21.208  1.00 22.68           H  
ATOM   1581 HD22 LEU B   8     -28.331 -43.651 -19.527  1.00 22.68           H  
ATOM   1582 HD23 LEU B   8     -29.260 -44.680 -20.639  1.00 22.68           H  
ATOM   1583  N   PRO B   9     -23.293 -45.749 -18.957  1.00 28.14           N  
ATOM   1584  CA  PRO B   9     -22.560 -45.180 -17.850  1.00 28.14           C  
ATOM   1585  HA  PRO B   9     -22.744 -45.735 -16.930  1.00 28.14           H  
ATOM   1586  C   PRO B   9     -23.112 -43.764 -17.752  1.00 28.14           C  
ATOM   1587  CB  PRO B   9     -21.071 -45.249 -18.224  1.00 28.14           C  
ATOM   1588  HB2 PRO B   9     -20.654 -44.246 -18.317  1.00 28.14           H  
ATOM   1589  HB3 PRO B   9     -20.507 -45.820 -17.487  1.00 28.14           H  
ATOM   1590  O   PRO B   9     -23.017 -42.991 -18.707  1.00 28.14           O  
ATOM   1591  CG  PRO B   9     -21.045 -45.952 -19.586  1.00 28.14           C  
ATOM   1592  HG2 PRO B   9     -20.271 -45.546 -20.238  1.00 28.14           H  
ATOM   1593  HG3 PRO B   9     -20.910 -47.025 -19.447  1.00 28.14           H  
ATOM   1594  CD  PRO B   9     -22.442 -45.683 -20.135  1.00 28.14           C  
ATOM   1595  HD2 PRO B   9     -22.476 -44.672 -20.542  1.00 28.14           H  
ATOM   1596  HD3 PRO B   9     -22.702 -46.372 -20.938  1.00 28.14           H  
ATOM   1597  N   LEU B  10     -23.775 -43.449 -16.642  1.00 23.92           N  
ATOM   1598  H   LEU B  10     -23.909 -44.147 -15.925  1.00 23.92           H  
ATOM   1599  CA  LEU B  10     -24.173 -42.080 -16.375  1.00 23.92           C  
ATOM   1600  HA  LEU B  10     -24.751 -41.711 -17.223  1.00 23.92           H  
ATOM   1601  C   LEU B  10     -22.861 -41.298 -16.291  1.00 23.92           C  
ATOM   1602  CB  LEU B  10     -25.029 -42.024 -15.091  1.00 23.92           C  
ATOM   1603  HB2 LEU B  10     -24.396 -41.727 -14.254  1.00 23.92           H  
ATOM   1604  HB3 LEU B  10     -25.424 -43.014 -14.860  1.00 23.92           H  
ATOM   1605  O   LEU B  10     -22.075 -41.506 -15.367  1.00 23.92           O  
ATOM   1606  CG  LEU B  10     -26.216 -41.051 -15.195  1.00 23.92           C  
ATOM   1607  HG  LEU B  10     -25.872 -40.100 -15.601  1.00 23.92           H  
ATOM   1608  CD1 LEU B  10     -27.325 -41.617 -16.090  1.00 23.92           C  
ATOM   1609 HD11 LEU B  10     -26.953 -41.777 -17.102  1.00 23.92           H  
ATOM   1610 HD12 LEU B  10     -28.151 -40.907 -16.136  1.00 23.92           H  
ATOM   1611 HD13 LEU B  10     -27.687 -42.563 -15.688  1.00 23.92           H  
ATOM   1612  CD2 LEU B  10     -26.814 -40.807 -13.809  1.00 23.92           C  
ATOM   1613 HD21 LEU B  10     -26.058 -40.368 -13.158  1.00 23.92           H  
ATOM   1614 HD22 LEU B  10     -27.164 -41.744 -13.377  1.00 23.92           H  
ATOM   1615 HD23 LEU B  10     -27.647 -40.108 -13.886  1.00 23.92           H  
ATOM   1616  N   HIS B  11     -22.566 -40.497 -17.314  1.00 26.76           N  
ATOM   1617  H   HIS B  11     -23.193 -40.464 -18.106  1.00 26.76           H  
ATOM   1618  CA  HIS B  11     -21.434 -39.588 -17.281  1.00 26.76           C  
ATOM   1619  HA  HIS B  11     -20.527 -40.140 -17.033  1.00 26.76           H  
ATOM   1620  C   HIS B  11     -21.731 -38.607 -16.151  1.00 26.76           C  
ATOM   1621  CB  HIS B  11     -21.241 -38.891 -18.645  1.00 26.76           C  
ATOM   1622  HB2 HIS B  11     -21.172 -37.813 -18.498  1.00 26.76           H  
ATOM   1623  HB3 HIS B  11     -22.105 -39.068 -19.286  1.00 26.76           H  
ATOM   1624  O   HIS B  11     -22.519 -37.682 -16.320  1.00 26.76           O  
ATOM   1625  CG  HIS B  11     -19.991 -39.321 -19.371  1.00 26.76           C  
ATOM   1626  CD2 HIS B  11     -19.885 -40.297 -20.325  1.00 26.76           C  
ATOM   1627  HD2 HIS B  11     -20.691 -40.919 -20.685  1.00 26.76           H  
ATOM   1628  ND1 HIS B  11     -18.739 -38.769 -19.217  1.00 26.76           N  
ATOM   1629  HD1 HIS B  11     -18.498 -37.999 -18.609  1.00 26.76           H  
ATOM   1630  CE1 HIS B  11     -17.901 -39.395 -20.060  1.00 26.76           C  
ATOM   1631  HE1 HIS B  11     -16.851 -39.168 -20.174  1.00 26.76           H  
ATOM   1632  NE2 HIS B  11     -18.554 -40.340 -20.754  1.00 26.76           N  
ATOM   1633  N   SER B  12     -21.162 -38.850 -14.973  1.00 24.38           N  
ATOM   1634  H   SER B  12     -20.742 -39.753 -14.805  1.00 24.38           H  
ATOM   1635  CA  SER B  12     -21.151 -37.868 -13.902  1.00 24.38           C  
ATOM   1636  HA  SER B  12     -22.168 -37.536 -13.695  1.00 24.38           H  
ATOM   1637  C   SER B  12     -20.326 -36.698 -14.416  1.00 24.38           C  
ATOM   1638  CB  SER B  12     -20.548 -38.446 -12.616  1.00 24.38           C  
ATOM   1639  HB2 SER B  12     -19.480 -38.615 -12.753  1.00 24.38           H  
ATOM   1640  HB3 SER B  12     -20.692 -37.733 -11.805  1.00 24.38           H  
ATOM   1641  O   SER B  12     -19.095 -36.746 -14.396  1.00 24.38           O  
ATOM   1642  OG  SER B  12     -21.158 -39.679 -12.286  1.00 24.38           O  
ATOM   1643  HG  SER B  12     -20.896 -39.930 -11.397  1.00 24.38           H  
ATOM   1644  N   SER B  13     -20.999 -35.683 -14.949  1.00 27.36           N  
ATOM   1645  H   SER B  13     -21.987 -35.789 -15.130  1.00 27.36           H  
ATOM   1646  CA  SER B  13     -20.417 -34.383 -15.240  1.00 27.36           C  
ATOM   1647  HA  SER B  13     -19.558 -34.493 -15.902  1.00 27.36           H  
ATOM   1648  C   SER B  13     -19.962 -33.820 -13.901  1.00 27.36           C  
ATOM   1649  CB  SER B  13     -21.455 -33.461 -15.905  1.00 27.36           C  
ATOM   1650  HB2 SER B  13     -22.157 -33.091 -15.158  1.00 27.36           H  
ATOM   1651  HB3 SER B  13     -20.958 -32.606 -16.363  1.00 27.36           H  
ATOM   1652  O   SER B  13     -20.729 -33.174 -13.194  1.00 27.36           O  
ATOM   1653  OG  SER B  13     -22.201 -34.178 -16.870  1.00 27.36           O  
ATOM   1654  HG  SER B  13     -21.811 -34.018 -17.733  1.00 27.36           H  
ATOM   1655  N   LYS B  14     -18.731 -34.130 -13.487  1.00 25.38           N  
ATOM   1656  H   LYS B  14     -18.190 -34.772 -14.048  1.00 25.38           H  
ATOM   1657  CA  LYS B  14     -18.039 -33.261 -12.546  1.00 25.38           C  
ATOM   1658  HA  LYS B  14     -18.676 -33.016 -11.697  1.00 25.38           H  
ATOM   1659  C   LYS B  14     -17.814 -31.975 -13.320  1.00 25.38           C  
ATOM   1660  CB  LYS B  14     -16.728 -33.877 -12.044  1.00 25.38           C  
ATOM   1661  HB2 LYS B  14     -16.094 -33.065 -11.688  1.00 25.38           H  
ATOM   1662  HB3 LYS B  14     -16.208 -34.375 -12.863  1.00 25.38           H  
ATOM   1663  O   LYS B  14     -16.841 -31.851 -14.053  1.00 25.38           O  
ATOM   1664  CG  LYS B  14     -16.960 -34.852 -10.883  1.00 25.38           C  
ATOM   1665  HG2 LYS B  14     -17.537 -34.352 -10.105  1.00 25.38           H  
ATOM   1666  HG3 LYS B  14     -17.509 -35.726 -11.235  1.00 25.38           H  
ATOM   1667  CD  LYS B  14     -15.605 -35.278 -10.310  1.00 25.38           C  
ATOM   1668  HD2 LYS B  14     -15.034 -34.380 -10.075  1.00 25.38           H  
ATOM   1669  HD3 LYS B  14     -15.061 -35.849 -11.062  1.00 25.38           H  
ATOM   1670  CE  LYS B  14     -15.782 -36.106  -9.037  1.00 25.38           C  
ATOM   1671  HE2 LYS B  14     -16.426 -35.550  -8.357  1.00 25.38           H  
ATOM   1672  HE3 LYS B  14     -16.278 -37.043  -9.290  1.00 25.38           H  
ATOM   1673  NZ  LYS B  14     -14.465 -36.353  -8.403  1.00 25.38           N  
ATOM   1674  HZ1 LYS B  14     -14.567 -36.868  -7.540  1.00 25.38           H  
ATOM   1675  HZ2 LYS B  14     -13.855 -36.849  -9.036  1.00 25.38           H  
ATOM   1676  HZ3 LYS B  14     -14.030 -35.466  -8.194  1.00 25.38           H  
ATOM   1677  N   GLU B  15     -18.802 -31.093 -13.268  1.00 26.27           N  
ATOM   1678  H   GLU B  15     -19.645 -31.334 -12.766  1.00 26.27           H  
ATOM   1679  CA  GLU B  15     -18.588 -29.693 -13.572  1.00 26.27           C  
ATOM   1680  HA  GLU B  15     -18.157 -29.576 -14.566  1.00 26.27           H  
ATOM   1681  C   GLU B  15     -17.569 -29.246 -12.533  1.00 26.27           C  
ATOM   1682  CB  GLU B  15     -19.914 -28.916 -13.507  1.00 26.27           C  
ATOM   1683  HB2 GLU B  15     -20.383 -29.083 -12.537  1.00 26.27           H  
ATOM   1684  HB3 GLU B  15     -19.705 -27.852 -13.622  1.00 26.27           H  
ATOM   1685  O   GLU B  15     -17.892 -29.073 -11.357  1.00 26.27           O  
ATOM   1686  CG  GLU B  15     -20.867 -29.364 -14.629  1.00 26.27           C  
ATOM   1687  HG2 GLU B  15     -20.366 -29.212 -15.585  1.00 26.27           H  
ATOM   1688  HG3 GLU B  15     -21.067 -30.431 -14.529  1.00 26.27           H  
ATOM   1689  CD  GLU B  15     -22.212 -28.619 -14.630  1.00 26.27           C  
ATOM   1690  OE1 GLU B  15     -22.772 -28.470 -15.740  1.00 26.27           O  
ATOM   1691  OE2 GLU B  15     -22.698 -28.262 -13.535  1.00 26.27           O  
ATOM   1692  N   ASP B  16     -16.300 -29.220 -12.941  1.00 25.28           N  
ATOM   1693  H   ASP B  16     -16.065 -29.552 -13.865  1.00 25.28           H  
ATOM   1694  CA  ASP B  16     -15.262 -28.578 -12.163  1.00 25.28           C  
ATOM   1695  HA  ASP B  16     -15.215 -29.022 -11.169  1.00 25.28           H  
ATOM   1696  C   ASP B  16     -15.717 -27.128 -12.049  1.00 25.28           C  
ATOM   1697  CB  ASP B  16     -13.886 -28.731 -12.835  1.00 25.28           C  
ATOM   1698  HB2 ASP B  16     -13.948 -28.389 -13.868  1.00 25.28           H  
ATOM   1699  HB3 ASP B  16     -13.174 -28.093 -12.312  1.00 25.28           H  
ATOM   1700  O   ASP B  16     -15.681 -26.367 -13.019  1.00 25.28           O  
ATOM   1701  CG  ASP B  16     -13.356 -30.172 -12.797  1.00 25.28           C  
ATOM   1702  OD1 ASP B  16     -13.457 -30.823 -11.727  1.00 25.28           O  
ATOM   1703  OD2 ASP B  16     -12.821 -30.623 -13.836  1.00 25.28           O  
ATOM   1704  N   ALA B  17     -16.266 -26.788 -10.884  1.00 23.55           N  
ATOM   1705  H   ALA B  17     -16.440 -27.514 -10.203  1.00 23.55           H  
ATOM   1706  CA  ALA B  17     -16.580 -25.424 -10.536  1.00 23.55           C  
ATOM   1707  HA  ALA B  17     -17.217 -24.987 -11.305  1.00 23.55           H  
ATOM   1708  C   ALA B  17     -15.241 -24.693 -10.522  1.00 23.55           C  
ATOM   1709  CB  ALA B  17     -17.327 -25.388  -9.196  1.00 23.55           C  
ATOM   1710  HB1 ALA B  17     -17.534 -24.353  -8.925  1.00 23.55           H  
ATOM   1711  HB2 ALA B  17     -16.718 -25.841  -8.414  1.00 23.55           H  
ATOM   1712  HB3 ALA B  17     -18.268 -25.930  -9.284  1.00 23.55           H  
ATOM   1713  O   ALA B  17     -14.514 -24.700  -9.530  1.00 23.55           O  
ATOM   1714  N   TYR B  18     -14.877 -24.122 -11.669  1.00 23.90           N  
ATOM   1715  H   TYR B  18     -15.410 -24.346 -12.497  1.00 23.90           H  
ATOM   1716  CA  TYR B  18     -13.937 -23.030 -11.709  1.00 23.90           C  
ATOM   1717  HA  TYR B  18     -12.995 -23.329 -11.249  1.00 23.90           H  
ATOM   1718  C   TYR B  18     -14.595 -21.955 -10.860  1.00 23.90           C  
ATOM   1719  CB  TYR B  18     -13.678 -22.578 -13.153  1.00 23.90           C  
ATOM   1720  HB2 TYR B  18     -14.629 -22.362 -13.641  1.00 23.90           H  
ATOM   1721  HB3 TYR B  18     -13.111 -21.647 -13.125  1.00 23.90           H  
ATOM   1722  O   TYR B  18     -15.495 -21.257 -11.328  1.00 23.90           O  
ATOM   1723  CG  TYR B  18     -12.907 -23.584 -13.985  1.00 23.90           C  
ATOM   1724  CD1 TYR B  18     -11.500 -23.620 -13.919  1.00 23.90           C  
ATOM   1725  HD1 TYR B  18     -10.980 -22.928 -13.273  1.00 23.90           H  
ATOM   1726  CD2 TYR B  18     -13.594 -24.500 -14.806  1.00 23.90           C  
ATOM   1727  HD2 TYR B  18     -14.673 -24.504 -14.826  1.00 23.90           H  
ATOM   1728  CE1 TYR B  18     -10.780 -24.566 -14.673  1.00 23.90           C  
ATOM   1729  HE1 TYR B  18      -9.702 -24.597 -14.609  1.00 23.90           H  
ATOM   1730  CE2 TYR B  18     -12.878 -25.442 -15.568  1.00 23.90           C  
ATOM   1731  HE2 TYR B  18     -13.401 -26.165 -16.176  1.00 23.90           H  
ATOM   1732  OH  TYR B  18     -10.779 -26.390 -16.233  1.00 23.90           O  
ATOM   1733  HH  TYR B  18      -9.847 -26.383 -16.001  1.00 23.90           H  
ATOM   1734  CZ  TYR B  18     -11.471 -25.478 -15.501  1.00 23.90           C  
ATOM   1735  N   ASP B  19     -14.196 -21.897  -9.592  1.00 25.47           N  
ATOM   1736  H   ASP B  19     -13.628 -22.650  -9.230  1.00 25.47           H  
ATOM   1737  CA  ASP B  19     -14.411 -20.751  -8.728  1.00 25.47           C  
ATOM   1738  HA  ASP B  19     -15.469 -20.489  -8.727  1.00 25.47           H  
ATOM   1739  C   ASP B  19     -13.618 -19.616  -9.368  1.00 25.47           C  
ATOM   1740  CB  ASP B  19     -13.990 -21.083  -7.292  1.00 25.47           C  
ATOM   1741  HB2 ASP B  19     -14.483 -22.004  -6.983  1.00 25.47           H  
ATOM   1742  HB3 ASP B  19     -12.913 -21.245  -7.247  1.00 25.47           H  
ATOM   1743  O   ASP B  19     -12.441 -19.372  -9.100  1.00 25.47           O  
ATOM   1744  CG  ASP B  19     -14.405 -19.971  -6.328  1.00 25.47           C  
ATOM   1745  OD1 ASP B  19     -15.580 -19.550  -6.432  1.00 25.47           O  
ATOM   1746  OD2 ASP B  19     -13.556 -19.581  -5.500  1.00 25.47           O  
ATOM   1747  N   GLY B  20     -14.208 -19.064 -10.424  1.00 27.01           N  
ATOM   1748  H   GLY B  20     -15.124 -19.406 -10.676  1.00 27.01           H  
ATOM   1749  CA  GLY B  20     -13.643 -17.968 -11.157  1.00 27.01           C  
ATOM   1750  HA2 GLY B  20     -14.257 -17.732 -12.026  1.00 27.01           H  
ATOM   1751  HA3 GLY B  20     -12.618 -18.187 -11.458  1.00 27.01           H  
ATOM   1752  C   GLY B  20     -13.683 -16.824 -10.185  1.00 27.01           C  
ATOM   1753  O   GLY B  20     -14.752 -16.249 -10.010  1.00 27.01           O  
ATOM   1754  N   VAL B  21     -12.536 -16.529  -9.564  1.00 27.00           N  
ATOM   1755  H   VAL B  21     -11.812 -17.234  -9.571  1.00 27.00           H  
ATOM   1756  CA  VAL B  21     -12.300 -15.273  -8.859  1.00 27.00           C  
ATOM   1757  HA  VAL B  21     -12.891 -15.250  -7.943  1.00 27.00           H  
ATOM   1758  C   VAL B  21     -12.784 -14.205  -9.814  1.00 27.00           C  
ATOM   1759  CB  VAL B  21     -10.812 -15.068  -8.515  1.00 27.00           C  
ATOM   1760  HB  VAL B  21     -10.213 -15.136  -9.423  1.00 27.00           H  
ATOM   1761  O   VAL B  21     -12.151 -13.942 -10.843  1.00 27.00           O  
ATOM   1762  CG1 VAL B  21     -10.565 -13.696  -7.870  1.00 27.00           C  
ATOM   1763 HG11 VAL B  21     -11.178 -13.591  -6.975  1.00 27.00           H  
ATOM   1764 HG12 VAL B  21     -10.812 -12.896  -8.568  1.00 27.00           H  
ATOM   1765 HG13 VAL B  21      -9.514 -13.600  -7.595  1.00 27.00           H  
ATOM   1766  CG2 VAL B  21     -10.324 -16.147  -7.542  1.00 27.00           C  
ATOM   1767 HG21 VAL B  21     -10.430 -17.137  -7.985  1.00 27.00           H  
ATOM   1768 HG22 VAL B  21     -10.916 -16.116  -6.627  1.00 27.00           H  
ATOM   1769 HG23 VAL B  21      -9.275 -15.984  -7.295  1.00 27.00           H  
ATOM   1770  N   THR B  22     -13.984 -13.698  -9.552  1.00 26.13           N  
ATOM   1771  H   THR B  22     -14.514 -14.055  -8.769  1.00 26.13           H  
ATOM   1772  CA  THR B  22     -14.620 -12.736 -10.423  1.00 26.13           C  
ATOM   1773  HA  THR B  22     -14.636 -13.119 -11.443  1.00 26.13           H  
ATOM   1774  C   THR B  22     -13.719 -11.530 -10.348  1.00 26.13           C  
ATOM   1775  CB  THR B  22     -16.061 -12.416  -9.999  1.00 26.13           C  
ATOM   1776  HB  THR B  22     -16.396 -11.523 -10.527  1.00 26.13           H  
ATOM   1777  O   THR B  22     -13.666 -10.846  -9.328  1.00 26.13           O  
ATOM   1778  CG2 THR B  22     -17.011 -13.566 -10.329  1.00 26.13           C  
ATOM   1779 HG21 THR B  22     -16.976 -13.788 -11.396  1.00 26.13           H  
ATOM   1780 HG22 THR B  22     -18.027 -13.283 -10.054  1.00 26.13           H  
ATOM   1781 HG23 THR B  22     -16.730 -14.456  -9.766  1.00 26.13           H  
ATOM   1782  OG1 THR B  22     -16.137 -12.192  -8.614  1.00 26.13           O  
ATOM   1783  HG1 THR B  22     -15.477 -11.535  -8.381  1.00 26.13           H  
ATOM   1784  N   SER B  23     -12.942 -11.326 -11.410  1.00 29.07           N  
ATOM   1785  H   SER B  23     -12.888 -12.063 -12.098  1.00 29.07           H  
ATOM   1786  CA  SER B  23     -12.213 -10.094 -11.640  1.00 29.07           C  
ATOM   1787  HA  SER B  23     -11.637  -9.834 -10.753  1.00 29.07           H  
ATOM   1788  C   SER B  23     -13.272  -9.027 -11.874  1.00 29.07           C  
ATOM   1789  CB  SER B  23     -11.256 -10.250 -12.826  1.00 29.07           C  
ATOM   1790  HB2 SER B  23     -10.528 -11.030 -12.602  1.00 29.07           H  
ATOM   1791  HB3 SER B  23     -11.817 -10.536 -13.716  1.00 29.07           H  
ATOM   1792  O   SER B  23     -13.561  -8.659 -13.012  1.00 29.07           O  
ATOM   1793  OG  SER B  23     -10.576  -9.036 -13.072  1.00 29.07           O  
ATOM   1794  HG  SER B  23     -11.240  -8.345 -13.134  1.00 29.07           H  
ATOM   1795  N   GLU B  24     -13.902  -8.570 -10.795  1.00 27.91           N  
ATOM   1796  H   GLU B  24     -13.705  -9.001  -9.903  1.00 27.91           H  
ATOM   1797  CA  GLU B  24     -14.652  -7.333 -10.816  1.00 27.91           C  
ATOM   1798  HA  GLU B  24     -15.460  -7.422 -11.542  1.00 27.91           H  
ATOM   1799  C   GLU B  24     -13.739  -6.203 -11.297  1.00 27.91           C  
ATOM   1800  CB  GLU B  24     -15.261  -7.011  -9.440  1.00 27.91           C  
ATOM   1801  HB2 GLU B  24     -14.545  -7.248  -8.653  1.00 27.91           H  
ATOM   1802  HB3 GLU B  24     -15.432  -5.936  -9.404  1.00 27.91           H  
ATOM   1803  O   GLU B  24     -12.517  -6.326 -11.426  1.00 27.91           O  
ATOM   1804  CG  GLU B  24     -16.594  -7.740  -9.170  1.00 27.91           C  
ATOM   1805  HG2 GLU B  24     -16.420  -8.528  -8.436  1.00 27.91           H  
ATOM   1806  HG3 GLU B  24     -16.932  -8.223 -10.087  1.00 27.91           H  
ATOM   1807  CD  GLU B  24     -17.700  -6.792  -8.665  1.00 27.91           C  
ATOM   1808  OE1 GLU B  24     -18.864  -6.998  -9.074  1.00 27.91           O  
ATOM   1809  OE2 GLU B  24     -17.376  -5.820  -7.945  1.00 27.91           O  
ATOM   1810  N   ASN B  25     -14.378  -5.087 -11.611  1.00 28.71           N  
ATOM   1811  H   ASN B  25     -15.359  -5.041 -11.376  1.00 28.71           H  
ATOM   1812  CA  ASN B  25     -13.766  -3.923 -12.211  1.00 28.71           C  
ATOM   1813  HA  ASN B  25     -13.398  -4.197 -13.200  1.00 28.71           H  
ATOM   1814  C   ASN B  25     -12.577  -3.427 -11.360  1.00 28.71           C  
ATOM   1815  CB  ASN B  25     -14.913  -2.902 -12.348  1.00 28.71           C  
ATOM   1816  HB2 ASN B  25     -15.069  -2.391 -11.398  1.00 28.71           H  
ATOM   1817  HB3 ASN B  25     -15.836  -3.427 -12.592  1.00 28.71           H  
ATOM   1818  O   ASN B  25     -12.780  -2.745 -10.355  1.00 28.71           O  
ATOM   1819  CG  ASN B  25     -14.719  -1.880 -13.441  1.00 28.71           C  
ATOM   1820  ND2 ASN B  25     -15.649  -0.961 -13.562  1.00 28.71           N  
ATOM   1821 HD21 ASN B  25     -15.583  -0.399 -14.398  1.00 28.71           H  
ATOM   1822 HD22 ASN B  25     -16.462  -1.012 -12.965  1.00 28.71           H  
ATOM   1823  OD1 ASN B  25     -13.800  -1.899 -14.237  1.00 28.71           O  
ATOM   1824  N   MET B  26     -11.344  -3.747 -11.775  1.00 28.84           N  
ATOM   1825  H   MET B  26     -11.266  -4.439 -12.507  1.00 28.84           H  
ATOM   1826  CA  MET B  26     -10.099  -3.189 -11.231  1.00 28.84           C  
ATOM   1827  HA  MET B  26     -10.106  -3.288 -10.146  1.00 28.84           H  
ATOM   1828  C   MET B  26     -10.014  -1.690 -11.574  1.00 28.84           C  
ATOM   1829  CB  MET B  26      -8.860  -3.926 -11.783  1.00 28.84           C  
ATOM   1830  HB2 MET B  26      -8.833  -3.831 -12.868  1.00 28.84           H  
ATOM   1831  HB3 MET B  26      -7.978  -3.423 -11.385  1.00 28.84           H  
ATOM   1832  O   MET B  26      -9.246  -1.282 -12.439  1.00 28.84           O  
ATOM   1833  CG  MET B  26      -8.733  -5.410 -11.433  1.00 28.84           C  
ATOM   1834  HG2 MET B  26      -8.948  -5.554 -10.374  1.00 28.84           H  
ATOM   1835  HG3 MET B  26      -9.457  -5.977 -12.018  1.00 28.84           H  
ATOM   1836  SD  MET B  26      -7.056  -6.020 -11.777  1.00 28.84           S  
ATOM   1837  CE  MET B  26      -7.328  -7.807 -11.775  1.00 28.84           C  
ATOM   1838  HE1 MET B  26      -7.725  -8.115 -10.808  1.00 28.84           H  
ATOM   1839  HE2 MET B  26      -6.382  -8.317 -11.959  1.00 28.84           H  
ATOM   1840  HE3 MET B  26      -8.040  -8.070 -12.558  1.00 28.84           H  
ATOM   1841  N   ARG B  27     -10.877  -0.863 -10.975  1.00 31.86           N  
ATOM   1842  H   ARG B  27     -11.533  -1.289 -10.337  1.00 31.86           H  
ATOM   1843  CA  ARG B  27     -10.852   0.601 -11.122  1.00 31.86           C  
ATOM   1844  HA  ARG B  27     -10.508   0.829 -12.130  1.00 31.86           H  
ATOM   1845  C   ARG B  27      -9.765   1.222 -10.236  1.00 31.86           C  
ATOM   1846  CB  ARG B  27     -12.254   1.209 -10.939  1.00 31.86           C  
ATOM   1847  HB2 ARG B  27     -12.161   2.222 -10.549  1.00 31.86           H  
ATOM   1848  HB3 ARG B  27     -12.827   0.619 -10.223  1.00 31.86           H  
ATOM   1849  O   ARG B  27      -8.591   1.121 -10.559  1.00 31.86           O  
ATOM   1850  CG  ARG B  27     -13.021   1.337 -12.256  1.00 31.86           C  
ATOM   1851  HG2 ARG B  27     -12.425   1.912 -12.964  1.00 31.86           H  
ATOM   1852  HG3 ARG B  27     -13.224   0.349 -12.668  1.00 31.86           H  
ATOM   1853  CD  ARG B  27     -14.327   2.083 -11.960  1.00 31.86           C  
ATOM   1854  HD2 ARG B  27     -14.968   1.427 -11.371  1.00 31.86           H  
ATOM   1855  HD3 ARG B  27     -14.101   2.972 -11.372  1.00 31.86           H  
ATOM   1856  NE  ARG B  27     -15.023   2.502 -13.187  1.00 31.86           N  
ATOM   1857  HE  ARG B  27     -14.526   2.365 -14.055  1.00 31.86           H  
ATOM   1858  NH1 ARG B  27     -16.896   3.324 -12.144  1.00 31.86           N  
ATOM   1859 HH11 ARG B  27     -17.790   3.792 -12.177  1.00 31.86           H  
ATOM   1860 HH12 ARG B  27     -16.494   3.068 -11.253  1.00 31.86           H  
ATOM   1861  NH2 ARG B  27     -16.728   3.444 -14.367  1.00 31.86           N  
ATOM   1862 HH21 ARG B  27     -17.622   3.915 -14.384  1.00 31.86           H  
ATOM   1863 HH22 ARG B  27     -16.201   3.319 -15.219  1.00 31.86           H  
ATOM   1864  CZ  ARG B  27     -16.208   3.086 -13.227  1.00 31.86           C  
ATOM   1865  N   ASN B  28     -10.132   1.919  -9.157  1.00 30.98           N  
ATOM   1866  H   ASN B  28     -11.099   1.884  -8.870  1.00 30.98           H  
ATOM   1867  CA  ASN B  28      -9.162   2.501  -8.228  1.00 30.98           C  
ATOM   1868  HA  ASN B  28      -8.334   2.904  -8.811  1.00 30.98           H  
ATOM   1869  C   ASN B  28      -8.616   1.378  -7.339  1.00 30.98           C  
ATOM   1870  CB  ASN B  28      -9.806   3.651  -7.424  1.00 30.98           C  
ATOM   1871  HB2 ASN B  28     -10.351   4.312  -8.097  1.00 30.98           H  
ATOM   1872  HB3 ASN B  28     -10.498   3.243  -6.686  1.00 30.98           H  
ATOM   1873  O   ASN B  28      -9.401   0.510  -6.969  1.00 30.98           O  
ATOM   1874  CG  ASN B  28      -8.755   4.494  -6.715  1.00 30.98           C  
ATOM   1875  ND2 ASN B  28      -9.112   5.274  -5.723  1.00 30.98           N  
ATOM   1876 HD21 ASN B  28     -10.074   5.386  -5.436  1.00 30.98           H  
ATOM   1877 HD22 ASN B  28      -8.368   5.806  -5.294  1.00 30.98           H  
ATOM   1878  OD1 ASN B  28      -7.585   4.452  -7.051  1.00 30.98           O  
ATOM   1879  N   GLY B  29      -7.313   1.394  -7.034  1.00 32.51           N  
ATOM   1880  H   GLY B  29      -6.817   2.228  -7.312  1.00 32.51           H  
ATOM   1881  CA  GLY B  29      -6.477   0.260  -6.598  1.00 32.51           C  
ATOM   1882  HA2 GLY B  29      -5.440   0.592  -6.554  1.00 32.51           H  
ATOM   1883  HA3 GLY B  29      -6.534  -0.505  -7.372  1.00 32.51           H  
ATOM   1884  C   GLY B  29      -6.820  -0.431  -5.272  1.00 32.51           C  
ATOM   1885  O   GLY B  29      -5.946  -0.689  -4.458  1.00 32.51           O  
ATOM   1886  N   LEU B  30      -8.080  -0.745  -5.028  1.00 32.46           N  
ATOM   1887  H   LEU B  30      -8.766  -0.451  -5.707  1.00 32.46           H  
ATOM   1888  CA  LEU B  30      -8.473  -1.853  -4.190  1.00 32.46           C  
ATOM   1889  HA  LEU B  30      -7.680  -2.130  -3.496  1.00 32.46           H  
ATOM   1890  C   LEU B  30      -8.746  -3.036  -5.081  1.00 32.46           C  
ATOM   1891  CB  LEU B  30      -9.760  -1.548  -3.431  1.00 32.46           C  
ATOM   1892  HB2 LEU B  30     -10.501  -1.084  -4.082  1.00 32.46           H  
ATOM   1893  HB3 LEU B  30     -10.182  -2.508  -3.135  1.00 32.46           H  
ATOM   1894  O   LEU B  30      -9.834  -3.156  -5.637  1.00 32.46           O  
ATOM   1895  CG  LEU B  30      -9.475  -0.695  -2.213  1.00 32.46           C  
ATOM   1896  HG  LEU B  30      -8.412  -0.757  -1.982  1.00 32.46           H  
ATOM   1897  CD1 LEU B  30      -9.717   0.757  -2.594  1.00 32.46           C  
ATOM   1898 HD11 LEU B  30      -8.921   1.343  -2.134  1.00 32.46           H  
ATOM   1899 HD12 LEU B  30      -9.622   0.918  -3.668  1.00 32.46           H  
ATOM   1900 HD13 LEU B  30     -10.721   1.054  -2.292  1.00 32.46           H  
ATOM   1901  CD2 LEU B  30     -10.270  -1.285  -1.028  1.00 32.46           C  
ATOM   1902 HD21 LEU B  30     -10.355  -2.369  -1.099  1.00 32.46           H  
ATOM   1903 HD22 LEU B  30     -11.278  -0.871  -1.001  1.00 32.46           H  
ATOM   1904 HD23 LEU B  30      -9.751  -1.155  -0.078  1.00 32.46           H  
ATOM   1905  N   VAL B  31      -7.819  -3.979  -5.126  1.00 31.61           N  
ATOM   1906  H   VAL B  31      -6.887  -3.787  -4.787  1.00 31.61           H  
ATOM   1907  CA  VAL B  31      -8.290  -5.353  -5.235  1.00 31.61           C  
ATOM   1908  HA  VAL B  31      -9.225  -5.378  -5.795  1.00 31.61           H  
ATOM   1909  C   VAL B  31      -8.599  -5.807  -3.821  1.00 31.61           C  
ATOM   1910  CB  VAL B  31      -7.348  -6.250  -6.031  1.00 31.61           C  
ATOM   1911  HB  VAL B  31      -6.379  -6.292  -5.535  1.00 31.61           H  
ATOM   1912  O   VAL B  31      -7.700  -5.988  -2.993  1.00 31.61           O  
ATOM   1913  CG1 VAL B  31      -7.886  -7.677  -6.142  1.00 31.61           C  
ATOM   1914 HG11 VAL B  31      -8.025  -8.115  -5.153  1.00 31.61           H  
ATOM   1915 HG12 VAL B  31      -8.843  -7.680  -6.664  1.00 31.61           H  
ATOM   1916 HG13 VAL B  31      -7.178  -8.293  -6.696  1.00 31.61           H  
ATOM   1917  CG2 VAL B  31      -7.186  -5.696  -7.454  1.00 31.61           C  
ATOM   1918 HG21 VAL B  31      -8.148  -5.703  -7.967  1.00 31.61           H  
ATOM   1919 HG22 VAL B  31      -6.486  -6.312  -8.018  1.00 31.61           H  
ATOM   1920 HG23 VAL B  31      -6.821  -4.669  -7.441  1.00 31.61           H  
ATOM   1921  N   ASN B  32      -9.895  -5.952  -3.555  1.00 34.29           N  
ATOM   1922  H   ASN B  32     -10.556  -5.702  -4.276  1.00 34.29           H  
ATOM   1923  CA  ASN B  32     -10.415  -6.672  -2.407  1.00 34.29           C  
ATOM   1924  HA  ASN B  32      -9.922  -6.307  -1.506  1.00 34.29           H  
ATOM   1925  C   ASN B  32     -10.048  -8.149  -2.609  1.00 34.29           C  
ATOM   1926  CB  ASN B  32     -11.938  -6.408  -2.309  1.00 34.29           C  
ATOM   1927  HB2 ASN B  32     -12.485  -7.044  -3.004  1.00 34.29           H  
ATOM   1928  HB3 ASN B  32     -12.148  -5.371  -2.569  1.00 34.29           H  
ATOM   1929  O   ASN B  32     -10.834  -8.934  -3.125  1.00 34.29           O  
ATOM   1930  CG  ASN B  32     -12.472  -6.606  -0.904  1.00 34.29           C  
ATOM   1931  ND2 ASN B  32     -13.699  -7.028  -0.731  1.00 34.29           N  
ATOM   1932 HD21 ASN B  32     -14.238  -7.389  -1.506  1.00 34.29           H  
ATOM   1933 HD22 ASN B  32     -13.973  -7.230   0.219  1.00 34.29           H  
ATOM   1934  OD1 ASN B  32     -11.794  -6.318   0.061  1.00 34.29           O  
ATOM   1935  N   SER B  33      -8.794  -8.518  -2.339  1.00 34.77           N  
ATOM   1936  H   SER B  33      -8.152  -7.821  -1.990  1.00 34.77           H  
ATOM   1937  CA  SER B  33      -8.400  -9.925  -2.375  1.00 34.77           C  
ATOM   1938  HA  SER B  33      -8.788 -10.409  -3.271  1.00 34.77           H  
ATOM   1939  C   SER B  33      -9.037 -10.563  -1.158  1.00 34.77           C  
ATOM   1940  CB  SER B  33      -6.878 -10.096  -2.346  1.00 34.77           C  
ATOM   1941  HB2 SER B  33      -6.635 -11.154  -2.255  1.00 34.77           H  
ATOM   1942  HB3 SER B  33      -6.464  -9.564  -1.490  1.00 34.77           H  
ATOM   1943  O   SER B  33      -8.503 -10.414  -0.058  1.00 34.77           O  
ATOM   1944  OG  SER B  33      -6.308  -9.590  -3.536  1.00 34.77           O  
ATOM   1945  HG  SER B  33      -6.710  -8.736  -3.709  1.00 34.77           H  
ATOM   1946  N   GLU B  34     -10.212 -11.174  -1.307  1.00 35.41           N  
ATOM   1947  H   GLU B  34     -10.688 -11.121  -2.197  1.00 35.41           H  
ATOM   1948  CA  GLU B  34     -10.775 -12.062  -0.292  1.00 35.41           C  
ATOM   1949  HA  GLU B  34     -10.792 -11.560   0.675  1.00 35.41           H  
ATOM   1950  C   GLU B  34      -9.815 -13.246  -0.171  1.00 35.41           C  
ATOM   1951  CB  GLU B  34     -12.225 -12.478  -0.613  1.00 35.41           C  
ATOM   1952  HB2 GLU B  34     -12.539 -13.200   0.140  1.00 35.41           H  
ATOM   1953  HB3 GLU B  34     -12.269 -12.944  -1.598  1.00 35.41           H  
ATOM   1954  O   GLU B  34      -9.963 -14.288  -0.804  1.00 35.41           O  
ATOM   1955  CG  GLU B  34     -13.177 -11.271  -0.570  1.00 35.41           C  
ATOM   1956  HG2 GLU B  34     -12.961 -10.701   0.334  1.00 35.41           H  
ATOM   1957  HG3 GLU B  34     -12.960 -10.623  -1.420  1.00 35.41           H  
ATOM   1958  CD  GLU B  34     -14.676 -11.629  -0.573  1.00 35.41           C  
ATOM   1959  OE1 GLU B  34     -15.462 -10.721  -0.215  1.00 35.41           O  
ATOM   1960  OE2 GLU B  34     -15.034 -12.771  -0.919  1.00 35.41           O  
ATOM   1961  N   VAL B  35      -8.742 -13.056   0.602  1.00 33.96           N  
ATOM   1962  H   VAL B  35      -8.602 -12.136   0.995  1.00 33.96           H  
ATOM   1963  CA  VAL B  35      -7.946 -14.166   1.102  1.00 33.96           C  
ATOM   1964  HA  VAL B  35      -7.741 -14.858   0.286  1.00 33.96           H  
ATOM   1965  C   VAL B  35      -8.865 -14.846   2.098  1.00 33.96           C  
ATOM   1966  CB  VAL B  35      -6.603 -13.729   1.721  1.00 33.96           C  
ATOM   1967  HB  VAL B  35      -6.779 -13.077   2.576  1.00 33.96           H  
ATOM   1968  O   VAL B  35      -8.868 -14.514   3.283  1.00 33.96           O  
ATOM   1969  CG1 VAL B  35      -5.797 -14.954   2.182  1.00 33.96           C  
ATOM   1970 HG11 VAL B  35      -6.347 -15.495   2.952  1.00 33.96           H  
ATOM   1971 HG12 VAL B  35      -5.615 -15.623   1.340  1.00 33.96           H  
ATOM   1972 HG13 VAL B  35      -4.846 -14.632   2.606  1.00 33.96           H  
ATOM   1973  CG2 VAL B  35      -5.740 -12.965   0.706  1.00 33.96           C  
ATOM   1974 HG21 VAL B  35      -5.574 -13.577  -0.180  1.00 33.96           H  
ATOM   1975 HG22 VAL B  35      -4.782 -12.701   1.156  1.00 33.96           H  
ATOM   1976 HG23 VAL B  35      -6.245 -12.045   0.414  1.00 33.96           H  
ATOM   1977  N   HIS B  36      -9.692 -15.755   1.583  1.00 34.85           N  
ATOM   1978  H   HIS B  36      -9.778 -15.799   0.578  1.00 34.85           H  
ATOM   1979  CA  HIS B  36     -10.417 -16.730   2.373  1.00 34.85           C  
ATOM   1980  HA  HIS B  36     -11.028 -16.220   3.118  1.00 34.85           H  
ATOM   1981  C   HIS B  36      -9.378 -17.581   3.096  1.00 34.85           C  
ATOM   1982  CB  HIS B  36     -11.333 -17.574   1.478  1.00 34.85           C  
ATOM   1983  HB2 HIS B  36     -10.773 -17.939   0.616  1.00 34.85           H  
ATOM   1984  HB3 HIS B  36     -11.669 -18.443   2.043  1.00 34.85           H  
ATOM   1985  O   HIS B  36      -8.963 -18.640   2.632  1.00 34.85           O  
ATOM   1986  CG  HIS B  36     -12.556 -16.839   1.006  1.00 34.85           C  
ATOM   1987  CD2 HIS B  36     -12.778 -16.347  -0.252  1.00 34.85           C  
ATOM   1988  HD2 HIS B  36     -12.099 -16.392  -1.091  1.00 34.85           H  
ATOM   1989  ND1 HIS B  36     -13.687 -16.584   1.751  1.00 34.85           N  
ATOM   1990  HD1 HIS B  36     -13.839 -16.833   2.718  1.00 34.85           H  
ATOM   1991  CE1 HIS B  36     -14.568 -15.948   0.959  1.00 34.85           C  
ATOM   1992  HE1 HIS B  36     -15.547 -15.595   1.249  1.00 34.85           H  
ATOM   1993  NE2 HIS B  36     -14.059 -15.806  -0.267  1.00 34.85           N  
ATOM   1994  N   ASN B  37      -8.895 -17.075   4.226  1.00 36.85           N  
ATOM   1995  H   ASN B  37      -9.189 -16.148   4.497  1.00 36.85           H  
ATOM   1996  CA  ASN B  37      -8.257 -17.921   5.203  1.00 36.85           C  
ATOM   1997  HA  ASN B  37      -7.568 -18.592   4.690  1.00 36.85           H  
ATOM   1998  C   ASN B  37      -9.388 -18.744   5.826  1.00 36.85           C  
ATOM   1999  CB  ASN B  37      -7.478 -17.051   6.202  1.00 36.85           C  
ATOM   2000  HB2 ASN B  37      -8.168 -16.613   6.924  1.00 36.85           H  
ATOM   2001  HB3 ASN B  37      -6.975 -16.245   5.669  1.00 36.85           H  
ATOM   2002  O   ASN B  37     -10.287 -18.178   6.444  1.00 36.85           O  
ATOM   2003  CG  ASN B  37      -6.413 -17.844   6.932  1.00 36.85           C  
ATOM   2004  ND2 ASN B  37      -5.841 -17.289   7.972  1.00 36.85           N  
ATOM   2005 HD21 ASN B  37      -6.208 -16.420   8.333  1.00 36.85           H  
ATOM   2006 HD22 ASN B  37      -5.216 -17.893   8.486  1.00 36.85           H  
ATOM   2007  OD1 ASN B  37      -6.045 -18.948   6.571  1.00 36.85           O  
ATOM   2008  N   GLU B  38      -9.389 -20.057   5.603  1.00 36.12           N  
ATOM   2009  H   GLU B  38      -8.685 -20.458   5.000  1.00 36.12           H  
ATOM   2010  CA  GLU B  38     -10.430 -20.942   6.143  1.00 36.12           C  
ATOM   2011  HA  GLU B  38     -11.413 -20.597   5.822  1.00 36.12           H  
ATOM   2012  C   GLU B  38     -10.442 -20.981   7.675  1.00 36.12           C  
ATOM   2013  CB  GLU B  38     -10.219 -22.383   5.662  1.00 36.12           C  
ATOM   2014  HB2 GLU B  38      -9.177 -22.668   5.807  1.00 36.12           H  
ATOM   2015  HB3 GLU B  38     -10.833 -23.029   6.290  1.00 36.12           H  
ATOM   2016  O   GLU B  38     -11.482 -21.253   8.278  1.00 36.12           O  
ATOM   2017  CG  GLU B  38     -10.631 -22.646   4.210  1.00 36.12           C  
ATOM   2018  HG2 GLU B  38      -9.874 -22.235   3.542  1.00 36.12           H  
ATOM   2019  HG3 GLU B  38     -11.575 -22.136   4.016  1.00 36.12           H  
ATOM   2020  CD  GLU B  38     -10.806 -24.155   3.954  1.00 36.12           C  
ATOM   2021  OE1 GLU B  38     -11.684 -24.512   3.138  1.00 36.12           O  
ATOM   2022  OE2 GLU B  38     -10.072 -24.958   4.580  1.00 36.12           O  
ATOM   2023  N   ASP B  39      -9.300 -20.757   8.331  1.00 39.43           N  
ATOM   2024  H   ASP B  39      -8.461 -20.557   7.806  1.00 39.43           H  
ATOM   2025  CA  ASP B  39      -9.232 -20.921   9.778  1.00 39.43           C  
ATOM   2026  HA  ASP B  39      -9.663 -21.892  10.022  1.00 39.43           H  
ATOM   2027  C   ASP B  39     -10.084 -19.856  10.489  1.00 39.43           C  
ATOM   2028  CB  ASP B  39      -7.776 -20.919  10.272  1.00 39.43           C  
ATOM   2029  HB2 ASP B  39      -7.221 -20.132   9.763  1.00 39.43           H  
ATOM   2030  HB3 ASP B  39      -7.778 -20.684  11.337  1.00 39.43           H  
ATOM   2031  O   ASP B  39      -9.782 -18.666  10.466  1.00 39.43           O  
ATOM   2032  CG  ASP B  39      -7.050 -22.262  10.110  1.00 39.43           C  
ATOM   2033  OD1 ASP B  39      -7.730 -23.312  10.106  1.00 39.43           O  
ATOM   2034  OD2 ASP B  39      -5.799 -22.232  10.138  1.00 39.43           O  
ATOM   2035  N   GLY B  40     -11.128 -20.300  11.202  1.00 37.75           N  
ATOM   2036  H   GLY B  40     -11.358 -21.272  11.054  1.00 37.75           H  
ATOM   2037  CA  GLY B  40     -12.150 -19.453  11.839  1.00 37.75           C  
ATOM   2038  HA2 GLY B  40     -12.570 -18.808  11.067  1.00 37.75           H  
ATOM   2039  HA3 GLY B  40     -12.951 -20.091  12.212  1.00 37.75           H  
ATOM   2040  C   GLY B  40     -11.687 -18.545  12.986  1.00 37.75           C  
ATOM   2041  O   GLY B  40     -12.518 -18.014  13.727  1.00 37.75           O  
ATOM   2042  N   ARG B  41     -10.379 -18.360  13.198  1.00 38.89           N  
ATOM   2043  H   ARG B  41      -9.777 -18.659  12.445  1.00 38.89           H  
ATOM   2044  CA  ARG B  41      -9.923 -17.272  14.065  1.00 38.89           C  
ATOM   2045  HA  ARG B  41     -10.581 -17.201  14.931  1.00 38.89           H  
ATOM   2046  C   ARG B  41     -10.081 -15.988  13.273  1.00 38.89           C  
ATOM   2047  CB  ARG B  41      -8.490 -17.481  14.567  1.00 38.89           C  
ATOM   2048  HB2 ARG B  41      -8.144 -16.550  15.017  1.00 38.89           H  
ATOM   2049  HB3 ARG B  41      -7.834 -17.732  13.734  1.00 38.89           H  
ATOM   2050  O   ARG B  41      -9.303 -15.729  12.364  1.00 38.89           O  
ATOM   2051  CG  ARG B  41      -8.459 -18.590  15.623  1.00 38.89           C  
ATOM   2052  HG2 ARG B  41      -8.653 -19.550  15.145  1.00 38.89           H  
ATOM   2053  HG3 ARG B  41      -9.233 -18.402  16.368  1.00 38.89           H  
ATOM   2054  CD  ARG B  41      -7.102 -18.630  16.327  1.00 38.89           C  
ATOM   2055  HD2 ARG B  41      -6.913 -17.656  16.777  1.00 38.89           H  
ATOM   2056  HD3 ARG B  41      -6.333 -18.834  15.582  1.00 38.89           H  
ATOM   2057  NE  ARG B  41      -7.084 -19.675  17.366  1.00 38.89           N  
ATOM   2058  HE  ARG B  41      -7.892 -20.279  17.400  1.00 38.89           H  
ATOM   2059  NH1 ARG B  41      -4.989 -19.235  18.182  1.00 38.89           N  
ATOM   2060 HH11 ARG B  41      -4.902 -18.511  17.483  1.00 38.89           H  
ATOM   2061 HH12 ARG B  41      -4.213 -19.466  18.786  1.00 38.89           H  
ATOM   2062  NH2 ARG B  41      -6.183 -20.917  19.046  1.00 38.89           N  
ATOM   2063 HH21 ARG B  41      -7.005 -21.503  19.038  1.00 38.89           H  
ATOM   2064 HH22 ARG B  41      -5.412 -21.130  19.663  1.00 38.89           H  
ATOM   2065  CZ  ARG B  41      -6.089 -19.936  18.193  1.00 38.89           C  
ATOM   2066  N   ASN B  42     -11.062 -15.192  13.689  1.00 37.43           N  
ATOM   2067  H   ASN B  42     -11.724 -15.601  14.332  1.00 37.43           H  
ATOM   2068  CA  ASN B  42     -11.325 -13.819  13.265  1.00 37.43           C  
ATOM   2069  HA  ASN B  42     -11.391 -13.794  12.177  1.00 37.43           H  
ATOM   2070  C   ASN B  42     -10.169 -12.890  13.689  1.00 37.43           C  
ATOM   2071  CB  ASN B  42     -12.687 -13.421  13.878  1.00 37.43           C  
ATOM   2072  HB2 ASN B  42     -12.557 -13.117  14.916  1.00 37.43           H  
ATOM   2073  HB3 ASN B  42     -13.357 -14.280  13.860  1.00 37.43           H  
ATOM   2074  O   ASN B  42     -10.366 -11.918  14.410  1.00 37.43           O  
ATOM   2075  CG  ASN B  42     -13.411 -12.336  13.108  1.00 37.43           C  
ATOM   2076  ND2 ASN B  42     -14.086 -11.437  13.782  1.00 37.43           N  
ATOM   2077 HD21 ASN B  42     -14.446 -10.691  13.204  1.00 37.43           H  
ATOM   2078 HD22 ASN B  42     -13.912 -11.320  14.770  1.00 37.43           H  
ATOM   2079  OD1 ASN B  42     -13.458 -12.328  11.895  1.00 37.43           O  
ATOM   2080  N   GLY B  43      -8.926 -13.265  13.379  1.00 39.73           N  
ATOM   2081  H   GLY B  43      -8.839 -14.048  12.748  1.00 39.73           H  
ATOM   2082  CA  GLY B  43      -7.850 -12.300  13.353  1.00 39.73           C  
ATOM   2083  HA2 GLY B  43      -6.915 -12.768  13.046  1.00 39.73           H  
ATOM   2084  HA3 GLY B  43      -7.736 -11.828  14.329  1.00 39.73           H  
ATOM   2085  C   GLY B  43      -8.250 -11.270  12.319  1.00 39.73           C  
ATOM   2086  O   GLY B  43      -8.742 -11.644  11.253  1.00 39.73           O  
ATOM   2087  N   ASP B  44      -8.070 -10.002  12.662  1.00 37.58           N  
ATOM   2088  H   ASP B  44      -7.796  -9.761  13.603  1.00 37.58           H  
ATOM   2089  CA  ASP B  44      -8.169  -8.911  11.712  1.00 37.58           C  
ATOM   2090  HA  ASP B  44      -9.142  -8.942  11.222  1.00 37.58           H  
ATOM   2091  C   ASP B  44      -7.074  -9.155  10.669  1.00 37.58           C  
ATOM   2092  CB  ASP B  44      -8.043  -7.563  12.444  1.00 37.58           C  
ATOM   2093  HB2 ASP B  44      -7.038  -7.474  12.858  1.00 37.58           H  
ATOM   2094  HB3 ASP B  44      -8.186  -6.757  11.724  1.00 37.58           H  
ATOM   2095  O   ASP B  44      -5.937  -8.710  10.770  1.00 37.58           O  
ATOM   2096  CG  ASP B  44      -9.063  -7.405  13.581  1.00 37.58           C  
ATOM   2097  OD1 ASP B  44     -10.265  -7.663  13.346  1.00 37.58           O  
ATOM   2098  OD2 ASP B  44      -8.627  -7.088  14.716  1.00 37.58           O  
ATOM   2099  N   VAL B  45      -7.370  -9.985   9.675  1.00 39.08           N  
ATOM   2100  H   VAL B  45      -8.255 -10.470   9.716  1.00 39.08           H  
ATOM   2101  CA  VAL B  45      -6.629  -9.974   8.433  1.00 39.08           C  
ATOM   2102  HA  VAL B  45      -5.557  -9.999   8.626  1.00 39.08           H  
ATOM   2103  C   VAL B  45      -7.014  -8.623   7.860  1.00 39.08           C  
ATOM   2104  CB  VAL B  45      -7.028 -11.159   7.527  1.00 39.08           C  
ATOM   2105  HB  VAL B  45      -8.087 -11.102   7.279  1.00 39.08           H  
ATOM   2106  O   VAL B  45      -8.035  -8.530   7.184  1.00 39.08           O  
ATOM   2107  CG1 VAL B  45      -6.211 -11.140   6.234  1.00 39.08           C  
ATOM   2108 HG11 VAL B  45      -6.493 -11.986   5.607  1.00 39.08           H  
ATOM   2109 HG12 VAL B  45      -5.148 -11.191   6.470  1.00 39.08           H  
ATOM   2110 HG13 VAL B  45      -6.430 -10.224   5.686  1.00 39.08           H  
ATOM   2111  CG2 VAL B  45      -6.776 -12.514   8.203  1.00 39.08           C  
ATOM   2112 HG21 VAL B  45      -7.404 -12.607   9.089  1.00 39.08           H  
ATOM   2113 HG22 VAL B  45      -7.036 -13.321   7.517  1.00 39.08           H  
ATOM   2114 HG23 VAL B  45      -5.729 -12.599   8.493  1.00 39.08           H  
ATOM   2115  N   SER B  46      -6.294  -7.548   8.209  1.00 41.11           N  
ATOM   2116  H   SER B  46      -5.625  -7.623   8.962  1.00 41.11           H  
ATOM   2117  CA  SER B  46      -6.468  -6.285   7.491  1.00 41.11           C  
ATOM   2118  HA  SER B  46      -7.521  -6.011   7.556  1.00 41.11           H  
ATOM   2119  C   SER B  46      -6.127  -6.603   6.072  1.00 41.11           C  
ATOM   2120  CB  SER B  46      -5.684  -5.048   7.919  1.00 41.11           C  
ATOM   2121  HB2 SER B  46      -5.927  -4.247   7.220  1.00 41.11           H  
ATOM   2122  HB3 SER B  46      -4.604  -5.180   7.851  1.00 41.11           H  
ATOM   2123  O   SER B  46      -4.975  -6.789   5.689  1.00 41.11           O  
ATOM   2124  OG  SER B  46      -6.173  -4.658   9.178  1.00 41.11           O  
ATOM   2125  HG  SER B  46      -5.504  -4.601   9.864  1.00 41.11           H  
ATOM   2126  N   GLN B  47      -7.201  -6.750   5.324  1.00 43.73           N  
ATOM   2127  H   GLN B  47      -8.087  -6.766   5.810  1.00 43.73           H  
ATOM   2128  CA  GLN B  47      -7.229  -6.971   3.916  1.00 43.73           C  
ATOM   2129  HA  GLN B  47      -6.635  -7.845   3.652  1.00 43.73           H  
ATOM   2130  C   GLN B  47      -6.634  -5.720   3.301  1.00 43.73           C  
ATOM   2131  CB  GLN B  47      -8.686  -7.239   3.568  1.00 43.73           C  
ATOM   2132  HB2 GLN B  47      -9.279  -6.340   3.735  1.00 43.73           H  
ATOM   2133  HB3 GLN B  47      -9.058  -8.019   4.232  1.00 43.73           H  
ATOM   2134  O   GLN B  47      -7.348  -4.773   2.962  1.00 43.73           O  
ATOM   2135  CG  GLN B  47      -8.877  -7.724   2.135  1.00 43.73           C  
ATOM   2136  HG2 GLN B  47      -8.598  -6.940   1.430  1.00 43.73           H  
ATOM   2137  HG3 GLN B  47      -8.252  -8.600   1.962  1.00 43.73           H  
ATOM   2138  CD  GLN B  47     -10.336  -8.098   1.909  1.00 43.73           C  
ATOM   2139  NE2 GLN B  47     -10.629  -8.865   0.893  1.00 43.73           N  
ATOM   2140 HE21 GLN B  47     -11.610  -9.065   0.761  1.00 43.73           H  
ATOM   2141 HE22 GLN B  47      -9.890  -9.323   0.379  1.00 43.73           H  
ATOM   2142  OE1 GLN B  47     -11.232  -7.743   2.656  1.00 43.73           O  
ATOM   2143  N   PHE B  48      -5.302  -5.664   3.262  1.00 44.41           N  
ATOM   2144  H   PHE B  48      -4.761  -6.355   3.763  1.00 44.41           H  
ATOM   2145  CA  PHE B  48      -4.666  -4.522   2.670  1.00 44.41           C  
ATOM   2146  HA  PHE B  48      -5.102  -3.648   3.155  1.00 44.41           H  
ATOM   2147  C   PHE B  48      -5.030  -4.534   1.198  1.00 44.41           C  
ATOM   2148  CB  PHE B  48      -3.159  -4.449   2.854  1.00 44.41           C  
ATOM   2149  HB2 PHE B  48      -2.661  -5.262   2.326  1.00 44.41           H  
ATOM   2150  HB3 PHE B  48      -2.903  -3.509   2.367  1.00 44.41           H  
ATOM   2151  O   PHE B  48      -4.904  -5.575   0.540  1.00 44.41           O  
ATOM   2152  CG  PHE B  48      -2.676  -4.334   4.278  1.00 44.41           C  
ATOM   2153  CD1 PHE B  48      -3.185  -3.316   5.104  1.00 44.41           C  
ATOM   2154  HD1 PHE B  48      -3.926  -2.626   4.730  1.00 44.41           H  
ATOM   2155  CD2 PHE B  48      -1.683  -5.193   4.775  1.00 44.41           C  
ATOM   2156  HD2 PHE B  48      -1.196  -5.908   4.129  1.00 44.41           H  
ATOM   2157  CE1 PHE B  48      -2.781  -3.219   6.443  1.00 44.41           C  
ATOM   2158  HE1 PHE B  48      -3.213  -2.463   7.082  1.00 44.41           H  
ATOM   2159  CE2 PHE B  48      -1.278  -5.081   6.109  1.00 44.41           C  
ATOM   2160  HE2 PHE B  48      -0.497  -5.717   6.498  1.00 44.41           H  
ATOM   2161  CZ  PHE B  48      -1.852  -4.129   6.958  1.00 44.41           C  
ATOM   2162  HZ  PHE B  48      -1.552  -4.069   7.994  1.00 44.41           H  
ATOM   2163  N   PRO B  49      -5.504  -3.398   0.684  1.00 43.75           N  
ATOM   2164  CA  PRO B  49      -5.890  -3.331  -0.700  1.00 43.75           C  
ATOM   2165  HA  PRO B  49      -6.666  -4.063  -0.921  1.00 43.75           H  
ATOM   2166  C   PRO B  49      -4.657  -3.608  -1.542  1.00 43.75           C  
ATOM   2167  CB  PRO B  49      -6.439  -1.924  -0.861  1.00 43.75           C  
ATOM   2168  HB2 PRO B  49      -6.280  -1.530  -1.865  1.00 43.75           H  
ATOM   2169  HB3 PRO B  49      -7.495  -1.973  -0.593  1.00 43.75           H  
ATOM   2170  O   PRO B  49      -3.608  -2.995  -1.348  1.00 43.75           O  
ATOM   2171  CG  PRO B  49      -5.724  -1.087   0.194  1.00 43.75           C  
ATOM   2172  HG2 PRO B  49      -4.743  -0.786  -0.172  1.00 43.75           H  
ATOM   2173  HG3 PRO B  49      -6.311  -0.218   0.493  1.00 43.75           H  
ATOM   2174  CD  PRO B  49      -5.574  -2.091   1.328  1.00 43.75           C  
ATOM   2175  HD2 PRO B  49      -4.671  -1.868   1.896  1.00 43.75           H  
ATOM   2176  HD3 PRO B  49      -6.451  -2.053   1.975  1.00 43.75           H  
ATOM   2177  N   TYR B  50      -4.751  -4.548  -2.474  1.00 45.15           N  
ATOM   2178  H   TYR B  50      -5.614  -5.060  -2.590  1.00 45.15           H  
ATOM   2179  CA  TYR B  50      -3.730  -4.593  -3.501  1.00 45.15           C  
ATOM   2180  HA  TYR B  50      -2.747  -4.532  -3.035  1.00 45.15           H  
ATOM   2181  C   TYR B  50      -3.910  -3.361  -4.372  1.00 45.15           C  
ATOM   2182  CB  TYR B  50      -3.773  -5.912  -4.243  1.00 45.15           C  
ATOM   2183  HB2 TYR B  50      -3.233  -6.613  -3.606  1.00 45.15           H  
ATOM   2184  HB3 TYR B  50      -4.797  -6.279  -4.309  1.00 45.15           H  
ATOM   2185  O   TYR B  50      -4.922  -3.226  -5.059  1.00 45.15           O  
ATOM   2186  CG  TYR B  50      -3.118  -5.890  -5.604  1.00 45.15           C  
ATOM   2187  CD1 TYR B  50      -3.859  -5.544  -6.743  1.00 45.15           C  
ATOM   2188  HD1 TYR B  50      -4.883  -5.220  -6.626  1.00 45.15           H  
ATOM   2189  CD2 TYR B  50      -1.741  -6.106  -5.722  1.00 45.15           C  
ATOM   2190  HD2 TYR B  50      -1.129  -6.254  -4.845  1.00 45.15           H  
ATOM   2191  CE1 TYR B  50      -3.291  -5.552  -8.023  1.00 45.15           C  
ATOM   2192  HE1 TYR B  50      -3.882  -5.310  -8.894  1.00 45.15           H  
ATOM   2193  CE2 TYR B  50      -1.154  -6.022  -6.995  1.00 45.15           C  
ATOM   2194  HE2 TYR B  50      -0.077  -6.010  -7.076  1.00 45.15           H  
ATOM   2195  OH  TYR B  50      -1.414  -5.885  -9.406  1.00 45.15           O  
ATOM   2196  HH  TYR B  50      -2.015  -5.535 -10.068  1.00 45.15           H  
ATOM   2197  CZ  TYR B  50      -1.934  -5.837  -8.158  1.00 45.15           C  
ATOM   2198  N   VAL B  51      -2.935  -2.462  -4.273  1.00 50.53           N  
ATOM   2199  H   VAL B  51      -2.184  -2.639  -3.621  1.00 50.53           H  
ATOM   2200  CA  VAL B  51      -2.877  -1.252  -5.075  1.00 50.53           C  
ATOM   2201  HA  VAL B  51      -3.870  -1.072  -5.485  1.00 50.53           H  
ATOM   2202  C   VAL B  51      -1.959  -1.525  -6.265  1.00 50.53           C  
ATOM   2203  CB  VAL B  51      -2.508  -0.008  -4.233  1.00 50.53           C  
ATOM   2204  HB  VAL B  51      -1.429   0.006  -4.081  1.00 50.53           H  
ATOM   2205  O   VAL B  51      -0.854  -2.051  -6.120  1.00 50.53           O  
ATOM   2206  CG1 VAL B  51      -2.911   1.275  -4.965  1.00 50.53           C  
ATOM   2207 HG11 VAL B  51      -2.646   2.152  -4.374  1.00 50.53           H  
ATOM   2208 HG12 VAL B  51      -2.430   1.331  -5.942  1.00 50.53           H  
ATOM   2209 HG13 VAL B  51      -3.993   1.291  -5.099  1.00 50.53           H  
ATOM   2210  CG2 VAL B  51      -3.135   0.047  -2.830  1.00 50.53           C  
ATOM   2211 HG21 VAL B  51      -2.693  -0.722  -2.197  1.00 50.53           H  
ATOM   2212 HG22 VAL B  51      -4.212  -0.112  -2.877  1.00 50.53           H  
ATOM   2213 HG23 VAL B  51      -2.949   1.018  -2.370  1.00 50.53           H  
ATOM   2214  N   GLU B  52      -2.435  -1.193  -7.458  1.00 49.62           N  
ATOM   2215  H   GLU B  52      -3.369  -0.812  -7.516  1.00 49.62           H  
ATOM   2216  CA  GLU B  52      -1.676  -1.218  -8.705  1.00 49.62           C  
ATOM   2217  HA  GLU B  52      -0.730  -1.736  -8.548  1.00 49.62           H  
ATOM   2218  C   GLU B  52      -1.391   0.250  -9.057  1.00 49.62           C  
ATOM   2219  CB  GLU B  52      -2.472  -2.006  -9.773  1.00 49.62           C  
ATOM   2220  HB2 GLU B  52      -2.841  -2.920  -9.308  1.00 49.62           H  
ATOM   2221  HB3 GLU B  52      -3.331  -1.422 -10.103  1.00 49.62           H  
ATOM   2222  O   GLU B  52      -2.308   1.035  -9.279  1.00 49.62           O  
ATOM   2223  CG  GLU B  52      -1.615  -2.395 -10.984  1.00 49.62           C  
ATOM   2224  HG2 GLU B  52      -0.750  -2.932 -10.597  1.00 49.62           H  
ATOM   2225  HG3 GLU B  52      -1.330  -1.481 -11.506  1.00 49.62           H  
ATOM   2226  CD  GLU B  52      -2.239  -3.363 -11.983  1.00 49.62           C  
ATOM   2227  OE1 GLU B  52      -1.985  -3.199 -13.200  1.00 49.62           O  
ATOM   2228  OE2 GLU B  52      -2.851  -4.342 -11.503  1.00 49.62           O  
ATOM   2229  N   PHE B  53      -0.128   0.670  -9.003  1.00 46.89           N  
ATOM   2230  H   PHE B  53       0.581  -0.049  -8.980  1.00 46.89           H  
ATOM   2231  CA  PHE B  53       0.277   1.991  -9.463  1.00 46.89           C  
ATOM   2232  HA  PHE B  53      -0.533   2.705  -9.317  1.00 46.89           H  
ATOM   2233  C   PHE B  53       0.594   1.917 -10.940  1.00 46.89           C  
ATOM   2234  CB  PHE B  53       1.510   2.508  -8.724  1.00 46.89           C  
ATOM   2235  HB2 PHE B  53       2.279   1.735  -8.710  1.00 46.89           H  
ATOM   2236  HB3 PHE B  53       1.912   3.338  -9.304  1.00 46.89           H  
ATOM   2237  O   PHE B  53       1.671   1.483 -11.329  1.00 46.89           O  
ATOM   2238  CG  PHE B  53       1.264   3.020  -7.327  1.00 46.89           C  
ATOM   2239  CD1 PHE B  53       1.999   4.125  -6.874  1.00 46.89           C  
ATOM   2240  HD1 PHE B  53       2.691   4.621  -7.538  1.00 46.89           H  
ATOM   2241  CD2 PHE B  53       0.363   2.388  -6.448  1.00 46.89           C  
ATOM   2242  HD2 PHE B  53      -0.240   1.548  -6.760  1.00 46.89           H  
ATOM   2243  CE1 PHE B  53       1.805   4.623  -5.579  1.00 46.89           C  
ATOM   2244  HE1 PHE B  53       2.315   5.519  -5.260  1.00 46.89           H  
ATOM   2245  CE2 PHE B  53       0.204   2.864  -5.143  1.00 46.89           C  
ATOM   2246  HE2 PHE B  53      -0.537   2.421  -4.496  1.00 46.89           H  
ATOM   2247  CZ  PHE B  53       0.877   4.017  -4.736  1.00 46.89           C  
ATOM   2248  HZ  PHE B  53       0.624   4.511  -3.810  1.00 46.89           H  
ATOM   2249  N   THR B  54      -0.277   2.468 -11.767  1.00 43.72           N  
ATOM   2250  H   THR B  54      -1.175   2.757 -11.407  1.00 43.72           H  
ATOM   2251  CA  THR B  54      -0.096   2.577 -13.218  1.00 43.72           C  
ATOM   2252  HA  THR B  54       0.362   1.650 -13.562  1.00 43.72           H  
ATOM   2253  C   THR B  54       0.881   3.691 -13.648  1.00 43.72           C  
ATOM   2254  CB  THR B  54      -1.479   2.671 -13.880  1.00 43.72           C  
ATOM   2255  HB  THR B  54      -1.394   2.980 -14.922  1.00 43.72           H  
ATOM   2256  O   THR B  54       0.817   4.213 -14.760  1.00 43.72           O  
ATOM   2257  CG2 THR B  54      -2.164   1.299 -13.815  1.00 43.72           C  
ATOM   2258 HG21 THR B  54      -1.567   0.549 -14.333  1.00 43.72           H  
ATOM   2259 HG22 THR B  54      -3.142   1.364 -14.294  1.00 43.72           H  
ATOM   2260 HG23 THR B  54      -2.309   0.988 -12.781  1.00 43.72           H  
ATOM   2261  OG1 THR B  54      -2.329   3.548 -13.170  1.00 43.72           O  
ATOM   2262  HG1 THR B  54      -2.091   4.475 -13.247  1.00 43.72           H  
ATOM   2263  N   GLY B  55       1.843   4.045 -12.789  1.00 44.57           N  
ATOM   2264  H   GLY B  55       1.886   3.493 -11.944  1.00 44.57           H  
ATOM   2265  CA  GLY B  55       2.999   4.896 -13.091  1.00 44.57           C  
ATOM   2266  HA2 GLY B  55       3.802   4.633 -12.402  1.00 44.57           H  
ATOM   2267  HA3 GLY B  55       3.341   4.661 -14.099  1.00 44.57           H  
ATOM   2268  C   GLY B  55       2.795   6.415 -13.015  1.00 44.57           C  
ATOM   2269  O   GLY B  55       3.636   7.091 -12.424  1.00 44.57           O  
ATOM   2270  N   ARG B  56       1.738   6.982 -13.613  1.00 47.28           N  
ATOM   2271  H   ARG B  56       1.043   6.377 -14.027  1.00 47.28           H  
ATOM   2272  CA  ARG B  56       1.564   8.453 -13.711  1.00 47.28           C  
ATOM   2273  HA  ARG B  56       2.512   8.911 -13.992  1.00 47.28           H  
ATOM   2274  C   ARG B  56       1.196   9.139 -12.400  1.00 47.28           C  
ATOM   2275  CB  ARG B  56       0.494   8.790 -14.760  1.00 47.28           C  
ATOM   2276  HB2 ARG B  56      -0.021   9.706 -14.474  1.00 47.28           H  
ATOM   2277  HB3 ARG B  56      -0.246   7.991 -14.813  1.00 47.28           H  
ATOM   2278  O   ARG B  56       1.382  10.346 -12.266  1.00 47.28           O  
ATOM   2279  CG  ARG B  56       1.116   9.009 -16.135  1.00 47.28           C  
ATOM   2280  HG2 ARG B  56       1.871   9.792 -16.069  1.00 47.28           H  
ATOM   2281  HG3 ARG B  56       1.575   8.084 -16.482  1.00 47.28           H  
ATOM   2282  CD  ARG B  56       0.021   9.443 -17.107  1.00 47.28           C  
ATOM   2283  HD2 ARG B  56      -0.717   8.644 -17.174  1.00 47.28           H  
ATOM   2284  HD3 ARG B  56      -0.469  10.333 -16.711  1.00 47.28           H  
ATOM   2285  NE  ARG B  56       0.583   9.734 -18.437  1.00 47.28           N  
ATOM   2286  HE  ARG B  56       1.588   9.681 -18.521  1.00 47.28           H  
ATOM   2287  NH1 ARG B  56      -1.424  10.109 -19.473  1.00 47.28           N  
ATOM   2288 HH11 ARG B  56      -1.986  10.304 -20.289  1.00 47.28           H  
ATOM   2289 HH12 ARG B  56      -1.890   9.910 -18.600  1.00 47.28           H  
ATOM   2290  NH2 ARG B  56       0.477  10.255 -20.647  1.00 47.28           N  
ATOM   2291 HH21 ARG B  56      -0.082  10.460 -21.462  1.00 47.28           H  
ATOM   2292 HH22 ARG B  56       1.483  10.176 -20.707  1.00 47.28           H  
ATOM   2293  CZ  ARG B  56      -0.122  10.032 -19.510  1.00 47.28           C  
ATOM   2294  N   ASP B  57       0.704   8.379 -11.442  1.00 48.23           N  
ATOM   2295  H   ASP B  57       0.593   7.401 -11.670  1.00 48.23           H  
ATOM   2296  CA  ASP B  57      -0.309   8.933 -10.565  1.00 48.23           C  
ATOM   2297  HA  ASP B  57      -0.642   9.896 -10.952  1.00 48.23           H  
ATOM   2298  C   ASP B  57       0.181   9.176  -9.142  1.00 48.23           C  
ATOM   2299  CB  ASP B  57      -1.509   8.019 -10.619  1.00 48.23           C  
ATOM   2300  HB2 ASP B  57      -1.266   7.110 -10.068  1.00 48.23           H  
ATOM   2301  HB3 ASP B  57      -2.310   8.574 -10.130  1.00 48.23           H  
ATOM   2302  O   ASP B  57      -0.559   8.995  -8.188  1.00 48.23           O  
ATOM   2303  CG  ASP B  57      -1.954   7.639 -12.029  1.00 48.23           C  
ATOM   2304  OD1 ASP B  57      -1.903   8.499 -12.929  1.00 48.23           O  
ATOM   2305  OD2 ASP B  57      -2.202   6.424 -12.219  1.00 48.23           O  
ATOM   2306  N   SER B  58       1.448   9.556  -8.963  1.00 54.16           N  
ATOM   2307  H   SER B  58       2.001   9.763  -9.783  1.00 54.16           H  
ATOM   2308  CA  SER B  58       1.998   9.827  -7.631  1.00 54.16           C  
ATOM   2309  HA  SER B  58       1.991   8.910  -7.042  1.00 54.16           H  
ATOM   2310  C   SER B  58       1.162  10.872  -6.885  1.00 54.16           C  
ATOM   2311  CB  SER B  58       3.459  10.276  -7.727  1.00 54.16           C  
ATOM   2312  HB2 SER B  58       4.051   9.491  -8.197  1.00 54.16           H  
ATOM   2313  HB3 SER B  58       3.842  10.450  -6.722  1.00 54.16           H  
ATOM   2314  O   SER B  58       1.213  12.054  -7.225  1.00 54.16           O  
ATOM   2315  OG  SER B  58       3.577  11.465  -8.479  1.00 54.16           O  
ATOM   2316  HG  SER B  58       2.801  11.993  -8.276  1.00 54.16           H  
ATOM   2317  N   VAL B  59       0.441  10.463  -5.840  1.00 56.94           N  
ATOM   2318  H   VAL B  59       0.251   9.476  -5.740  1.00 56.94           H  
ATOM   2319  CA  VAL B  59      -0.197  11.413  -4.920  1.00 56.94           C  
ATOM   2320  HA  VAL B  59      -0.474  12.293  -5.500  1.00 56.94           H  
ATOM   2321  C   VAL B  59       0.778  11.865  -3.851  1.00 56.94           C  
ATOM   2322  CB  VAL B  59      -1.502  10.917  -4.280  1.00 56.94           C  
ATOM   2323  HB  VAL B  59      -2.000  11.778  -3.834  1.00 56.94           H  
ATOM   2324  O   VAL B  59       1.633  11.108  -3.380  1.00 56.94           O  
ATOM   2325  CG1 VAL B  59      -2.419  10.376  -5.355  1.00 56.94           C  
ATOM   2326 HG11 VAL B  59      -2.512  11.088  -6.175  1.00 56.94           H  
ATOM   2327 HG12 VAL B  59      -3.405  10.187  -4.931  1.00 56.94           H  
ATOM   2328 HG13 VAL B  59      -1.992   9.452  -5.743  1.00 56.94           H  
ATOM   2329  CG2 VAL B  59      -1.306   9.881  -3.171  1.00 56.94           C  
ATOM   2330 HG21 VAL B  59      -2.266   9.437  -2.909  1.00 56.94           H  
ATOM   2331 HG22 VAL B  59      -0.587   9.117  -3.468  1.00 56.94           H  
ATOM   2332 HG23 VAL B  59      -0.923  10.377  -2.279  1.00 56.94           H  
ATOM   2333  N   THR B  60       0.613  13.109  -3.419  1.00 60.23           N  
ATOM   2334  H   THR B  60      -0.067  13.699  -3.876  1.00 60.23           H  
ATOM   2335  CA  THR B  60       1.265  13.614  -2.217  1.00 60.23           C  
ATOM   2336  HA  THR B  60       2.345  13.544  -2.340  1.00 60.23           H  
ATOM   2337  C   THR B  60       0.818  12.767  -1.031  1.00 60.23           C  
ATOM   2338  CB  THR B  60       0.885  15.082  -1.991  1.00 60.23           C  
ATOM   2339  HB  THR B  60      -0.190  15.168  -1.833  1.00 60.23           H  
ATOM   2340  O   THR B  60      -0.369  12.704  -0.732  1.00 60.23           O  
ATOM   2341  CG2 THR B  60       1.633  15.697  -0.815  1.00 60.23           C  
ATOM   2342 HG21 THR B  60       1.343  16.742  -0.706  1.00 60.23           H  
ATOM   2343 HG22 THR B  60       2.706  15.641  -1.000  1.00 60.23           H  
ATOM   2344 HG23 THR B  60       1.377  15.169   0.104  1.00 60.23           H  
ATOM   2345  OG1 THR B  60       1.253  15.827  -3.126  1.00 60.23           O  
ATOM   2346  HG1 THR B  60       0.729  16.631  -3.137  1.00 60.23           H  
ATOM   2347  N   CYS B  61       1.759  12.119  -0.340  1.00 63.16           N  
ATOM   2348  H   CYS B  61       2.702  12.112  -0.702  1.00 63.16           H  
ATOM   2349  CA  CYS B  61       1.428  11.328   0.845  1.00 63.16           C  
ATOM   2350  HA  CYS B  61       0.751  10.533   0.534  1.00 63.16           H  
ATOM   2351  C   CYS B  61       0.728  12.233   1.876  1.00 63.16           C  
ATOM   2352  CB  CYS B  61       2.711  10.682   1.381  1.00 63.16           C  
ATOM   2353  HB2 CYS B  61       3.524  11.403   1.294  1.00 63.16           H  
ATOM   2354  HB3 CYS B  61       2.960   9.826   0.753  1.00 63.16           H  
ATOM   2355  O   CYS B  61       1.354  13.200   2.318  1.00 63.16           O  
ATOM   2356  SG  CYS B  61       2.534  10.135   3.113  1.00 63.16           S  
ATOM   2357  HG  CYS B  61       1.581   9.219   2.920  1.00 63.16           H  
ATOM   2358  N   PRO B  62      -0.527  11.947   2.269  1.00 64.78           N  
ATOM   2359  CA  PRO B  62      -1.326  12.868   3.077  1.00 64.78           C  
ATOM   2360  HA  PRO B  62      -1.362  13.841   2.587  1.00 64.78           H  
ATOM   2361  C   PRO B  62      -0.738  13.072   4.476  1.00 64.78           C  
ATOM   2362  CB  PRO B  62      -2.743  12.286   3.103  1.00 64.78           C  
ATOM   2363  HB2 PRO B  62      -3.226  12.410   4.072  1.00 64.78           H  
ATOM   2364  HB3 PRO B  62      -3.340  12.765   2.327  1.00 64.78           H  
ATOM   2365  O   PRO B  62      -0.712  14.193   4.972  1.00 64.78           O  
ATOM   2366  CG  PRO B  62      -2.556  10.817   2.752  1.00 64.78           C  
ATOM   2367  HG2 PRO B  62      -2.350  10.254   3.662  1.00 64.78           H  
ATOM   2368  HG3 PRO B  62      -3.438  10.430   2.240  1.00 64.78           H  
ATOM   2369  CD  PRO B  62      -1.330  10.807   1.849  1.00 64.78           C  
ATOM   2370  HD2 PRO B  62      -0.793   9.866   1.968  1.00 64.78           H  
ATOM   2371  HD3 PRO B  62      -1.642  10.939   0.813  1.00 64.78           H  
ATOM   2372  N   THR B  63      -0.157  12.033   5.079  1.00 66.59           N  
ATOM   2373  H   THR B  63      -0.307  11.106   4.707  1.00 66.59           H  
ATOM   2374  CA  THR B  63       0.453  12.122   6.418  1.00 66.59           C  
ATOM   2375  HA  THR B  63      -0.263  12.576   7.104  1.00 66.59           H  
ATOM   2376  C   THR B  63       1.723  12.944   6.441  1.00 66.59           C  
ATOM   2377  CB  THR B  63       0.847  10.746   6.947  1.00 66.59           C  
ATOM   2378  HB  THR B  63       1.797  10.436   6.511  1.00 66.59           H  
ATOM   2379  O   THR B  63       1.954  13.692   7.385  1.00 66.59           O  
ATOM   2380  CG2 THR B  63       0.940  10.674   8.462  1.00 66.59           C  
ATOM   2381 HG21 THR B  63       1.148   9.649   8.767  1.00 66.59           H  
ATOM   2382 HG22 THR B  63      -0.001  10.990   8.913  1.00 66.59           H  
ATOM   2383 HG23 THR B  63       1.742  11.321   8.816  1.00 66.59           H  
ATOM   2384  OG1 THR B  63      -0.116   9.859   6.526  1.00 66.59           O  
ATOM   2385  HG1 THR B  63      -0.646   9.567   7.271  1.00 66.59           H  
ATOM   2386  N   CYS B  64       2.583  12.786   5.428  1.00 65.21           N  
ATOM   2387  H   CYS B  64       2.329  12.172   4.667  1.00 65.21           H  
ATOM   2388  CA  CYS B  64       3.826  13.548   5.360  1.00 65.21           C  
ATOM   2389  HA  CYS B  64       4.077  13.860   6.374  1.00 65.21           H  
ATOM   2390  C   CYS B  64       3.687  14.857   4.579  1.00 65.21           C  
ATOM   2391  CB  CYS B  64       4.988  12.665   4.878  1.00 65.21           C  
ATOM   2392  HB2 CYS B  64       5.913  13.150   5.191  1.00 65.21           H  
ATOM   2393  HB3 CYS B  64       4.931  11.684   5.351  1.00 65.21           H  
ATOM   2394  O   CYS B  64       4.637  15.637   4.558  1.00 65.21           O  
ATOM   2395  SG  CYS B  64       5.053  12.487   3.081  1.00 65.21           S  
ATOM   2396  HG  CYS B  64       3.958  11.727   2.986  1.00 65.21           H  
ATOM   2397  N   GLN B  65       2.554  15.084   3.908  1.00 62.39           N  
ATOM   2398  H   GLN B  65       1.823  14.391   3.972  1.00 62.39           H  
ATOM   2399  CA  GLN B  65       2.302  16.195   2.983  1.00 62.39           C  
ATOM   2400  HA  GLN B  65       1.439  15.918   2.379  1.00 62.39           H  
ATOM   2401  C   GLN B  65       3.453  16.410   1.990  1.00 62.39           C  
ATOM   2402  CB  GLN B  65       1.919  17.459   3.756  1.00 62.39           C  
ATOM   2403  HB2 GLN B  65       2.719  17.724   4.447  1.00 62.39           H  
ATOM   2404  HB3 GLN B  65       1.785  18.277   3.048  1.00 62.39           H  
ATOM   2405  O   GLN B  65       3.936  17.519   1.777  1.00 62.39           O  
ATOM   2406  CG  GLN B  65       0.606  17.276   4.527  1.00 62.39           C  
ATOM   2407  HG2 GLN B  65      -0.186  16.989   3.836  1.00 62.39           H  
ATOM   2408  HG3 GLN B  65       0.720  16.488   5.272  1.00 62.39           H  
ATOM   2409  CD  GLN B  65       0.186  18.547   5.252  1.00 62.39           C  
ATOM   2410  NE2 GLN B  65      -0.978  18.551   5.860  1.00 62.39           N  
ATOM   2411 HE21 GLN B  65      -1.581  17.742   5.814  1.00 62.39           H  
ATOM   2412 HE22 GLN B  65      -1.259  19.418   6.294  1.00 62.39           H  
ATOM   2413  OE1 GLN B  65       0.891  19.544   5.302  1.00 62.39           O  
ATOM   2414  N   GLY B  66       3.979  15.315   1.441  1.00 58.44           N  
ATOM   2415  H   GLY B  66       3.540  14.431   1.657  1.00 58.44           H  
ATOM   2416  CA  GLY B  66       5.113  15.350   0.511  1.00 58.44           C  
ATOM   2417  HA2 GLY B  66       5.196  14.383   0.015  1.00 58.44           H  
ATOM   2418  HA3 GLY B  66       4.923  16.106  -0.250  1.00 58.44           H  
ATOM   2419  C   GLY B  66       6.467  15.674   1.153  1.00 58.44           C  
ATOM   2420  O   GLY B  66       7.488  15.634   0.473  1.00 58.44           O  
ATOM   2421  N   THR B  67       6.533  15.935   2.462  1.00 60.07           N  
ATOM   2422  H   THR B  67       5.670  16.004   2.982  1.00 60.07           H  
ATOM   2423  CA  THR B  67       7.804  16.218   3.148  1.00 60.07           C  
ATOM   2424  HA  THR B  67       8.391  16.873   2.504  1.00 60.07           H  
ATOM   2425  C   THR B  67       8.652  14.969   3.396  1.00 60.07           C  
ATOM   2426  CB  THR B  67       7.600  16.948   4.484  1.00 60.07           C  
ATOM   2427  HB  THR B  67       8.582  17.271   4.830  1.00 60.07           H  
ATOM   2428  O   THR B  67       9.799  15.089   3.830  1.00 60.07           O  
ATOM   2429  CG2 THR B  67       6.718  18.192   4.398  1.00 60.07           C  
ATOM   2430 HG21 THR B  67       5.709  17.935   4.074  1.00 60.07           H  
ATOM   2431 HG22 THR B  67       6.655  18.669   5.376  1.00 60.07           H  
ATOM   2432 HG23 THR B  67       7.140  18.895   3.680  1.00 60.07           H  
ATOM   2433  OG1 THR B  67       7.078  16.090   5.466  1.00 60.07           O  
ATOM   2434  HG1 THR B  67       6.140  15.995   5.283  1.00 60.07           H  
ATOM   2435  N   GLY B  68       8.082  13.771   3.211  1.00 62.88           N  
ATOM   2436  H   GLY B  68       7.142  13.751   2.842  1.00 62.88           H  
ATOM   2437  CA  GLY B  68       8.703  12.494   3.579  1.00 62.88           C  
ATOM   2438  HA2 GLY B  68       8.059  11.679   3.248  1.00 62.88           H  
ATOM   2439  HA3 GLY B  68       9.664  12.405   3.072  1.00 62.88           H  
ATOM   2440  C   GLY B  68       8.937  12.332   5.085  1.00 62.88           C  
ATOM   2441  O   GLY B  68       9.601  11.388   5.507  1.00 62.88           O  
ATOM   2442  N   ARG B  69       8.436  13.267   5.903  1.00 66.06           N  
ATOM   2443  H   ARG B  69       7.909  14.022   5.489  1.00 66.06           H  
ATOM   2444  CA  ARG B  69       8.503  13.232   7.361  1.00 66.06           C  
ATOM   2445  HA  ARG B  69       9.140  12.404   7.673  1.00 66.06           H  
ATOM   2446  C   ARG B  69       7.116  12.987   7.906  1.00 66.06           C  
ATOM   2447  CB  ARG B  69       9.067  14.540   7.920  1.00 66.06           C  
ATOM   2448  HB2 ARG B  69       8.477  15.378   7.551  1.00 66.06           H  
ATOM   2449  HB3 ARG B  69       8.985  14.521   9.006  1.00 66.06           H  
ATOM   2450  O   ARG B  69       6.170  13.674   7.551  1.00 66.06           O  
ATOM   2451  CG  ARG B  69      10.540  14.723   7.539  1.00 66.06           C  
ATOM   2452  HG2 ARG B  69      10.662  14.702   6.456  1.00 66.06           H  
ATOM   2453  HG3 ARG B  69      11.117  13.904   7.968  1.00 66.06           H  
ATOM   2454  CD  ARG B  69      11.079  16.048   8.084  1.00 66.06           C  
ATOM   2455  HD2 ARG B  69      10.803  16.138   9.135  1.00 66.06           H  
ATOM   2456  HD3 ARG B  69      12.166  16.030   8.005  1.00 66.06           H  
ATOM   2457  NE  ARG B  69      10.566  17.196   7.317  1.00 66.06           N  
ATOM   2458  HE  ARG B  69      10.024  16.973   6.494  1.00 66.06           H  
ATOM   2459  NH1 ARG B  69      11.365  18.863   8.678  1.00 66.06           N  
ATOM   2460 HH11 ARG B  69      11.442  19.848   8.892  1.00 66.06           H  
ATOM   2461 HH12 ARG B  69      11.682  18.159   9.330  1.00 66.06           H  
ATOM   2462  NH2 ARG B  69      10.282  19.396   6.802  1.00 66.06           N  
ATOM   2463 HH21 ARG B  69      10.367  20.375   7.033  1.00 66.06           H  
ATOM   2464 HH22 ARG B  69       9.744  19.129   5.990  1.00 66.06           H  
ATOM   2465  CZ  ARG B  69      10.740  18.474   7.601  1.00 66.06           C  
ATOM   2466  N   ILE B  70       7.029  12.026   8.798  1.00 71.75           N  
ATOM   2467  H   ILE B  70       7.867  11.536   9.077  1.00 71.75           H  
ATOM   2468  CA  ILE B  70       5.792  11.657   9.458  1.00 71.75           C  
ATOM   2469  HA  ILE B  70       4.959  12.173   8.982  1.00 71.75           H  
ATOM   2470  C   ILE B  70       5.863  12.120  10.917  1.00 71.75           C  
ATOM   2471  CB  ILE B  70       5.593  10.153   9.239  1.00 71.75           C  
ATOM   2472  HB  ILE B  70       6.547   9.659   9.420  1.00 71.75           H  
ATOM   2473  O   ILE B  70       6.960  12.107  11.494  1.00 71.75           O  
ATOM   2474  CG1 ILE B  70       5.186   9.943   7.757  1.00 71.75           C  
ATOM   2475 HG12 ILE B  70       4.444  10.692   7.482  1.00 71.75           H  
ATOM   2476 HG13 ILE B  70       6.058  10.121   7.128  1.00 71.75           H  
ATOM   2477  CG2 ILE B  70       4.618   9.546  10.227  1.00 71.75           C  
ATOM   2478 HG21 ILE B  70       4.888   9.776  11.257  1.00 71.75           H  
ATOM   2479 HG22 ILE B  70       4.720   8.464  10.141  1.00 71.75           H  
ATOM   2480 HG23 ILE B  70       3.601   9.884  10.023  1.00 71.75           H  
ATOM   2481  CD1 ILE B  70       4.588   8.591   7.366  1.00 71.75           C  
ATOM   2482 HD11 ILE B  70       4.932   7.794   8.025  1.00 71.75           H  
ATOM   2483 HD12 ILE B  70       4.837   8.370   6.328  1.00 71.75           H  
ATOM   2484 HD13 ILE B  70       3.501   8.659   7.407  1.00 71.75           H  
ATOM   2485  N   PRO B  71       4.738  12.559  11.512  1.00 69.71           N  
ATOM   2486  CA  PRO B  71       4.673  12.860  12.936  1.00 69.71           C  
ATOM   2487  HA  PRO B  71       5.266  13.753  13.130  1.00 69.71           H  
ATOM   2488  C   PRO B  71       5.198  11.687  13.775  1.00 69.71           C  
ATOM   2489  CB  PRO B  71       3.199  13.160  13.231  1.00 69.71           C  
ATOM   2490  HB2 PRO B  71       2.680  12.249  13.530  1.00 69.71           H  
ATOM   2491  HB3 PRO B  71       3.086  13.926  13.998  1.00 69.71           H  
ATOM   2492  O   PRO B  71       4.820  10.532  13.578  1.00 69.71           O  
ATOM   2493  CG  PRO B  71       2.648  13.625  11.884  1.00 69.71           C  
ATOM   2494  HG2 PRO B  71       1.575  13.452  11.802  1.00 69.71           H  
ATOM   2495  HG3 PRO B  71       2.883  14.678  11.731  1.00 69.71           H  
ATOM   2496  CD  PRO B  71       3.433  12.774  10.895  1.00 69.71           C  
ATOM   2497  HD2 PRO B  71       3.503  13.299   9.942  1.00 69.71           H  
ATOM   2498  HD3 PRO B  71       2.921  11.820  10.771  1.00 69.71           H  
ATOM   2499  N   ARG B  72       6.099  11.975  14.718  1.00 72.12           N  
ATOM   2500  H   ARG B  72       6.327  12.946  14.875  1.00 72.12           H  
ATOM   2501  CA  ARG B  72       6.664  10.942  15.602  1.00 72.12           C  
ATOM   2502  HA  ARG B  72       7.144  10.176  14.993  1.00 72.12           H  
ATOM   2503  C   ARG B  72       5.561  10.249  16.400  1.00 72.12           C  
ATOM   2504  CB  ARG B  72       7.682  11.546  16.571  1.00 72.12           C  
ATOM   2505  HB2 ARG B  72       7.914  10.801  17.332  1.00 72.12           H  
ATOM   2506  HB3 ARG B  72       7.241  12.411  17.065  1.00 72.12           H  
ATOM   2507  O   ARG B  72       4.639  10.914  16.862  1.00 72.12           O  
ATOM   2508  CG  ARG B  72       8.987  11.944  15.879  1.00 72.12           C  
ATOM   2509  HG2 ARG B  72       9.426  11.066  15.406  1.00 72.12           H  
ATOM   2510  HG3 ARG B  72       8.793  12.706  15.124  1.00 72.12           H  
ATOM   2511  CD  ARG B  72       9.941  12.494  16.942  1.00 72.12           C  
ATOM   2512  HD2 ARG B  72       9.493  13.383  17.385  1.00 72.12           H  
ATOM   2513  HD3 ARG B  72      10.064  11.737  17.717  1.00 72.12           H  
ATOM   2514  NE  ARG B  72      11.258  12.827  16.374  1.00 72.12           N  
ATOM   2515  HE  ARG B  72      11.374  12.642  15.388  1.00 72.12           H  
ATOM   2516  NH1 ARG B  72      12.222  13.523  18.335  1.00 72.12           N  
ATOM   2517 HH11 ARG B  72      13.010  13.885  18.853  1.00 72.12           H  
ATOM   2518 HH12 ARG B  72      11.350  13.329  18.806  1.00 72.12           H  
ATOM   2519  NH2 ARG B  72      13.418  13.544  16.449  1.00 72.12           N  
ATOM   2520 HH21 ARG B  72      13.496  13.382  15.456  1.00 72.12           H  
ATOM   2521 HH22 ARG B  72      14.197  13.913  16.976  1.00 72.12           H  
ATOM   2522  CZ  ARG B  72      12.290  13.294  17.052  1.00 72.12           C  
ATOM   2523  N   GLY B  73       5.698   8.944  16.623  1.00 72.86           N  
ATOM   2524  H   GLY B  73       6.459   8.444  16.186  1.00 72.86           H  
ATOM   2525  CA  GLY B  73       4.744   8.148  17.400  1.00 72.86           C  
ATOM   2526  HA2 GLY B  73       5.282   7.326  17.872  1.00 72.86           H  
ATOM   2527  HA3 GLY B  73       4.301   8.764  18.183  1.00 72.86           H  
ATOM   2528  C   GLY B  73       3.605   7.544  16.579  1.00 72.86           C  
ATOM   2529  O   GLY B  73       2.953   6.626  17.064  1.00 72.86           O  
ATOM   2530  N   GLN B  74       3.406   7.984  15.333  1.00 69.88           N  
ATOM   2531  H   GLN B  74       3.935   8.777  14.998  1.00 69.88           H  
ATOM   2532  CA  GLN B  74       2.483   7.338  14.394  1.00 69.88           C  
ATOM   2533  HA  GLN B  74       1.744   6.762  14.950  1.00 69.88           H  
ATOM   2534  C   GLN B  74       3.197   6.333  13.476  1.00 69.88           C  
ATOM   2535  CB  GLN B  74       1.711   8.401  13.598  1.00 69.88           C  
ATOM   2536  HB2 GLN B  74       1.095   7.895  12.855  1.00 69.88           H  
ATOM   2537  HB3 GLN B  74       2.414   9.058  13.085  1.00 69.88           H  
ATOM   2538  O   GLN B  74       2.552   5.660  12.686  1.00 69.88           O  
ATOM   2539  CG  GLN B  74       0.771   9.227  14.488  1.00 69.88           C  
ATOM   2540  HG2 GLN B  74       0.096   8.546  15.006  1.00 69.88           H  
ATOM   2541  HG3 GLN B  74       1.345   9.778  15.233  1.00 69.88           H  
ATOM   2542  CD  GLN B  74      -0.057  10.229  13.688  1.00 69.88           C  
ATOM   2543  NE2 GLN B  74      -1.277  10.497  14.096  1.00 69.88           N  
ATOM   2544 HE21 GLN B  74      -1.712   9.899  14.783  1.00 69.88           H  
ATOM   2545 HE22 GLN B  74      -1.829  11.071  13.474  1.00 69.88           H  
ATOM   2546  OE1 GLN B  74       0.386  10.815  12.712  1.00 69.88           O  
ATOM   2547  N   GLU B  75       4.524   6.159  13.563  1.00 70.68           N  
ATOM   2548  H   GLU B  75       5.040   6.651  14.278  1.00 70.68           H  
ATOM   2549  CA  GLU B  75       5.275   5.353  12.581  1.00 70.68           C  
ATOM   2550  HA  GLU B  75       5.134   5.795  11.595  1.00 70.68           H  
ATOM   2551  C   GLU B  75       4.803   3.891  12.480  1.00 70.68           C  
ATOM   2552  CB  GLU B  75       6.779   5.345  12.911  1.00 70.68           C  
ATOM   2553  HB2 GLU B  75       7.281   4.782  12.124  1.00 70.68           H  
ATOM   2554  HB3 GLU B  75       6.950   4.785  13.830  1.00 70.68           H  
ATOM   2555  O   GLU B  75       4.905   3.278  11.422  1.00 70.68           O  
ATOM   2556  CG  GLU B  75       7.448   6.734  12.986  1.00 70.68           C  
ATOM   2557  HG2 GLU B  75       8.393   6.672  12.446  1.00 70.68           H  
ATOM   2558  HG3 GLU B  75       6.833   7.466  12.462  1.00 70.68           H  
ATOM   2559  CD  GLU B  75       7.748   7.228  14.414  1.00 70.68           C  
ATOM   2560  OE1 GLU B  75       8.541   8.189  14.554  1.00 70.68           O  
ATOM   2561  OE2 GLU B  75       7.161   6.703  15.383  1.00 70.68           O  
ATOM   2562  N   ASN B  76       4.285   3.326  13.570  1.00 69.24           N  
ATOM   2563  H   ASN B  76       4.193   3.901  14.396  1.00 69.24           H  
ATOM   2564  CA  ASN B  76       3.804   1.940  13.615  1.00 69.24           C  
ATOM   2565  HA  ASN B  76       4.409   1.326  12.948  1.00 69.24           H  
ATOM   2566  C   ASN B  76       2.359   1.770  13.155  1.00 69.24           C  
ATOM   2567  CB  ASN B  76       3.947   1.414  15.044  1.00 69.24           C  
ATOM   2568  HB2 ASN B  76       3.497   0.423  15.112  1.00 69.24           H  
ATOM   2569  HB3 ASN B  76       3.414   2.076  15.726  1.00 69.24           H  
ATOM   2570  O   ASN B  76       1.882   0.643  13.110  1.00 69.24           O  
ATOM   2571  CG  ASN B  76       5.384   1.278  15.480  1.00 69.24           C  
ATOM   2572  ND2 ASN B  76       5.609   1.289  16.772  1.00 69.24           N  
ATOM   2573 HD21 ASN B  76       6.576   1.232  17.058  1.00 69.24           H  
ATOM   2574 HD22 ASN B  76       4.839   1.415  17.413  1.00 69.24           H  
ATOM   2575  OD1 ASN B  76       6.317   1.143  14.703  1.00 69.24           O  
ATOM   2576  N   GLN B  77       1.677   2.877  12.896  1.00 68.08           N  
ATOM   2577  H   GLN B  77       2.141   3.770  12.981  1.00 68.08           H  
ATOM   2578  CA  GLN B  77       0.346   2.901  12.329  1.00 68.08           C  
ATOM   2579  HA  GLN B  77      -0.167   1.957  12.511  1.00 68.08           H  
ATOM   2580  C   GLN B  77       0.421   3.073  10.813  1.00 68.08           C  
ATOM   2581  CB  GLN B  77      -0.431   4.017  13.032  1.00 68.08           C  
ATOM   2582  HB2 GLN B  77      -1.232   4.355  12.375  1.00 68.08           H  
ATOM   2583  HB3 GLN B  77       0.215   4.876  13.214  1.00 68.08           H  
ATOM   2584  O   GLN B  77      -0.504   2.749  10.110  1.00 68.08           O  
ATOM   2585  CG  GLN B  77      -1.008   3.506  14.361  1.00 68.08           C  
ATOM   2586  HG2 GLN B  77      -1.782   2.770  14.143  1.00 68.08           H  
ATOM   2587  HG3 GLN B  77      -0.222   3.013  14.932  1.00 68.08           H  
ATOM   2588  CD  GLN B  77      -1.614   4.590  15.248  1.00 68.08           C  
ATOM   2589  NE2 GLN B  77      -2.173   4.216  16.377  1.00 68.08           N  
ATOM   2590 HE21 GLN B  77      -2.411   3.241  16.494  1.00 68.08           H  
ATOM   2591 HE22 GLN B  77      -2.667   4.963  16.844  1.00 68.08           H  
ATOM   2592  OE1 GLN B  77      -1.519   5.786  15.038  1.00 68.08           O  
ATOM   2593  N   LEU B  78       1.522   3.530  10.235  1.00 69.45           N  
ATOM   2594  H   LEU B  78       2.333   3.709  10.809  1.00 69.45           H  
ATOM   2595  CA  LEU B  78       1.487   4.062   8.874  1.00 69.45           C  
ATOM   2596  HA  LEU B  78       0.456   4.242   8.568  1.00 69.45           H  
ATOM   2597  C   LEU B  78       2.058   3.099   7.853  1.00 69.45           C  
ATOM   2598  CB  LEU B  78       2.217   5.401   8.904  1.00 69.45           C  
ATOM   2599  HB2 LEU B  78       3.223   5.246   9.293  1.00 69.45           H  
ATOM   2600  HB3 LEU B  78       2.284   5.818   7.899  1.00 69.45           H  
ATOM   2601  O   LEU B  78       2.941   2.305   8.178  1.00 69.45           O  
ATOM   2602  CG  LEU B  78       1.463   6.367   9.825  1.00 69.45           C  
ATOM   2603  HG  LEU B  78       1.158   5.907  10.765  1.00 69.45           H  
ATOM   2604  CD1 LEU B  78       2.320   7.560  10.134  1.00 69.45           C  
ATOM   2605 HD11 LEU B  78       1.752   8.298  10.701  1.00 69.45           H  
ATOM   2606 HD12 LEU B  78       3.157   7.212  10.740  1.00 69.45           H  
ATOM   2607 HD13 LEU B  78       2.656   7.994   9.192  1.00 69.45           H  
ATOM   2608  CD2 LEU B  78       0.232   6.884   9.172  1.00 69.45           C  
ATOM   2609 HD21 LEU B  78       0.491   7.407   8.251  1.00 69.45           H  
ATOM   2610 HD22 LEU B  78      -0.248   7.559   9.880  1.00 69.45           H  
ATOM   2611 HD23 LEU B  78      -0.472   6.079   8.963  1.00 69.45           H  
ATOM   2612  N   VAL B  79       1.643   3.241   6.592  1.00 71.89           N  
ATOM   2613  H   VAL B  79       0.858   3.840   6.380  1.00 71.89           H  
ATOM   2614  CA  VAL B  79       2.425   2.713   5.470  1.00 71.89           C  
ATOM   2615  HA  VAL B  79       3.400   2.423   5.859  1.00 71.89           H  
ATOM   2616  C   VAL B  79       2.741   3.714   4.403  1.00 71.89           C  
ATOM   2617  CB  VAL B  79       1.825   1.493   4.778  1.00 71.89           C  
ATOM   2618  HB  VAL B  79       2.438   1.228   3.917  1.00 71.89           H  
ATOM   2619  O   VAL B  79       2.027   4.682   4.164  1.00 71.89           O  
ATOM   2620  CG1 VAL B  79       1.950   0.376   5.759  1.00 71.89           C  
ATOM   2621 HG11 VAL B  79       1.287   0.579   6.600  1.00 71.89           H  
ATOM   2622 HG12 VAL B  79       1.806  -0.576   5.250  1.00 71.89           H  
ATOM   2623 HG13 VAL B  79       2.971   0.386   6.143  1.00 71.89           H  
ATOM   2624  CG2 VAL B  79       0.408   1.659   4.286  1.00 71.89           C  
ATOM   2625 HG21 VAL B  79      -0.277   1.587   5.130  1.00 71.89           H  
ATOM   2626 HG22 VAL B  79       0.202   0.863   3.571  1.00 71.89           H  
ATOM   2627 HG23 VAL B  79       0.283   2.617   3.781  1.00 71.89           H  
ATOM   2628  N   ALA B  80       3.834   3.413   3.714  1.00 72.29           N  
ATOM   2629  H   ALA B  80       4.332   2.574   3.973  1.00 72.29           H  
ATOM   2630  CA  ALA B  80       4.076   3.958   2.403  1.00 72.29           C  
ATOM   2631  HA  ALA B  80       3.542   4.902   2.299  1.00 72.29           H  
ATOM   2632  C   ALA B  80       3.569   2.988   1.342  1.00 72.29           C  
ATOM   2633  CB  ALA B  80       5.563   4.239   2.233  1.00 72.29           C  
ATOM   2634  HB1 ALA B  80       5.934   4.826   3.073  1.00 72.29           H  
ATOM   2635  HB2 ALA B  80       5.719   4.794   1.308  1.00 72.29           H  
ATOM   2636  HB3 ALA B  80       6.092   3.289   2.162  1.00 72.29           H  
ATOM   2637  O   ALA B  80       3.849   1.788   1.380  1.00 72.29           O  
ATOM   2638  N   LEU B  81       2.916   3.556   0.341  1.00 68.78           N  
ATOM   2639  H   LEU B  81       2.692   4.539   0.398  1.00 68.78           H  
ATOM   2640  CA  LEU B  81       2.781   2.920  -0.949  1.00 68.78           C  
ATOM   2641  HA  LEU B  81       2.684   1.841  -0.836  1.00 68.78           H  
ATOM   2642  C   LEU B  81       4.019   3.233  -1.782  1.00 68.78           C  
ATOM   2643  CB  LEU B  81       1.544   3.461  -1.631  1.00 68.78           C  
ATOM   2644  HB2 LEU B  81       1.566   3.018  -2.626  1.00 68.78           H  
ATOM   2645  HB3 LEU B  81       1.620   4.546  -1.706  1.00 68.78           H  
ATOM   2646  O   LEU B  81       4.390   4.397  -1.950  1.00 68.78           O  
ATOM   2647  CG  LEU B  81       0.223   3.075  -0.963  1.00 68.78           C  
ATOM   2648  HG  LEU B  81       0.291   3.117   0.124  1.00 68.78           H  
ATOM   2649  CD1 LEU B  81      -0.890   3.977  -1.442  1.00 68.78           C  
ATOM   2650 HD11 LEU B  81      -1.826   3.649  -0.990  1.00 68.78           H  
ATOM   2651 HD12 LEU B  81      -0.996   3.864  -2.521  1.00 68.78           H  
ATOM   2652 HD13 LEU B  81      -0.699   5.014  -1.163  1.00 68.78           H  
ATOM   2653  CD2 LEU B  81      -0.183   1.689  -1.428  1.00 68.78           C  
ATOM   2654 HD21 LEU B  81       0.568   0.946  -1.163  1.00 68.78           H  
ATOM   2655 HD22 LEU B  81      -0.322   1.678  -2.509  1.00 68.78           H  
ATOM   2656 HD23 LEU B  81      -1.159   1.459  -1.001  1.00 68.78           H  
ATOM   2657  N   ILE B  82       4.687   2.194  -2.264  1.00 71.27           N  
ATOM   2658  H   ILE B  82       4.347   1.266  -2.059  1.00 71.27           H  
ATOM   2659  CA  ILE B  82       5.950   2.329  -2.981  1.00 71.27           C  
ATOM   2660  HA  ILE B  82       6.144   3.386  -3.161  1.00 71.27           H  
ATOM   2661  C   ILE B  82       5.856   1.599  -4.323  1.00 71.27           C  
ATOM   2662  CB  ILE B  82       7.118   1.807  -2.123  1.00 71.27           C  
ATOM   2663  HB  ILE B  82       6.966   0.749  -1.912  1.00 71.27           H  
ATOM   2664  O   ILE B  82       5.658   0.380  -4.294  1.00 71.27           O  
ATOM   2665  CG1 ILE B  82       7.190   2.559  -0.780  1.00 71.27           C  
ATOM   2666 HG12 ILE B  82       7.215   3.634  -0.961  1.00 71.27           H  
ATOM   2667 HG13 ILE B  82       6.291   2.336  -0.206  1.00 71.27           H  
ATOM   2668  CG2 ILE B  82       8.409   1.974  -2.936  1.00 71.27           C  
ATOM   2669 HG21 ILE B  82       8.489   2.999  -3.299  1.00 71.27           H  
ATOM   2670 HG22 ILE B  82       9.304   1.717  -2.371  1.00 71.27           H  
ATOM   2671 HG23 ILE B  82       8.367   1.299  -3.791  1.00 71.27           H  
ATOM   2672  CD1 ILE B  82       8.388   2.169   0.084  1.00 71.27           C  
ATOM   2673 HD11 ILE B  82       8.925   1.315  -0.328  1.00 71.27           H  
ATOM   2674 HD12 ILE B  82       8.036   1.921   1.085  1.00 71.27           H  
ATOM   2675 HD13 ILE B  82       9.087   3.003   0.140  1.00 71.27           H  
ATOM   2676  N   PRO B  83       6.050   2.296  -5.471  1.00 71.91           N  
ATOM   2677  CA  PRO B  83       6.192   1.688  -6.804  1.00 71.91           C  
ATOM   2678  HA  PRO B  83       5.237   1.411  -7.250  1.00 71.91           H  
ATOM   2679  C   PRO B  83       7.094   0.469  -6.746  1.00 71.91           C  
ATOM   2680  CB  PRO B  83       6.764   2.785  -7.699  1.00 71.91           C  
ATOM   2681  HB2 PRO B  83       6.455   2.660  -8.737  1.00 71.91           H  
ATOM   2682  HB3 PRO B  83       7.851   2.819  -7.623  1.00 71.91           H  
ATOM   2683  O   PRO B  83       8.189   0.566  -6.205  1.00 71.91           O  
ATOM   2684  CG  PRO B  83       6.171   4.046  -7.079  1.00 71.91           C  
ATOM   2685  HG2 PRO B  83       6.753   4.933  -7.326  1.00 71.91           H  
ATOM   2686  HG3 PRO B  83       5.137   4.162  -7.403  1.00 71.91           H  
ATOM   2687  CD  PRO B  83       6.210   3.740  -5.585  1.00 71.91           C  
ATOM   2688  HD2 PRO B  83       5.405   4.269  -5.076  1.00 71.91           H  
ATOM   2689  HD3 PRO B  83       7.178   4.031  -5.177  1.00 71.91           H  
ATOM   2690  N   TYR B  84       6.689  -0.673  -7.295  1.00 71.26           N  
ATOM   2691  H   TYR B  84       5.777  -0.718  -7.727  1.00 71.26           H  
ATOM   2692  CA  TYR B  84       7.492  -1.895  -7.204  1.00 71.26           C  
ATOM   2693  HA  TYR B  84       7.679  -2.094  -6.149  1.00 71.26           H  
ATOM   2694  C   TYR B  84       8.872  -1.747  -7.876  1.00 71.26           C  
ATOM   2695  CB  TYR B  84       6.689  -3.089  -7.710  1.00 71.26           C  
ATOM   2696  HB2 TYR B  84       5.703  -3.074  -7.245  1.00 71.26           H  
ATOM   2697  HB3 TYR B  84       6.551  -3.014  -8.789  1.00 71.26           H  
ATOM   2698  O   TYR B  84       9.846  -2.382  -7.470  1.00 71.26           O  
ATOM   2699  CG  TYR B  84       7.342  -4.410  -7.381  1.00 71.26           C  
ATOM   2700  CD1 TYR B  84       8.097  -5.086  -8.355  1.00 71.26           C  
ATOM   2701  HD1 TYR B  84       8.219  -4.651  -9.335  1.00 71.26           H  
ATOM   2702  CD2 TYR B  84       7.206  -4.951  -6.088  1.00 71.26           C  
ATOM   2703  HD2 TYR B  84       6.618  -4.427  -5.349  1.00 71.26           H  
ATOM   2704  CE1 TYR B  84       8.688  -6.325  -8.049  1.00 71.26           C  
ATOM   2705  HE1 TYR B  84       9.250  -6.857  -8.802  1.00 71.26           H  
ATOM   2706  CE2 TYR B  84       7.805  -6.189  -5.774  1.00 71.26           C  
ATOM   2707  HE2 TYR B  84       7.676  -6.618  -4.792  1.00 71.26           H  
ATOM   2708  OH  TYR B  84       9.058  -8.121  -6.513  1.00 71.26           O  
ATOM   2709  HH  TYR B  84       8.923  -8.420  -5.611  1.00 71.26           H  
ATOM   2710  CZ  TYR B  84       8.527  -6.890  -6.766  1.00 71.26           C  
ATOM   2711  N   SER B  85       8.984  -0.821  -8.832  1.00 71.48           N  
ATOM   2712  H   SER B  85       8.138  -0.349  -9.116  1.00 71.48           H  
ATOM   2713  CA  SER B  85      10.233  -0.383  -9.467  1.00 71.48           C  
ATOM   2714  HA  SER B  85      10.797  -1.271  -9.754  1.00 71.48           H  
ATOM   2715  C   SER B  85      11.155   0.469  -8.574  1.00 71.48           C  
ATOM   2716  CB  SER B  85       9.874   0.380 -10.745  1.00 71.48           C  
ATOM   2717  HB2 SER B  85       9.313  -0.282 -11.404  1.00 71.48           H  
ATOM   2718  HB3 SER B  85      10.784   0.693 -11.258  1.00 71.48           H  
ATOM   2719  O   SER B  85      12.304   0.737  -8.944  1.00 71.48           O  
ATOM   2720  OG  SER B  85       9.080   1.515 -10.447  1.00 71.48           O  
ATOM   2721  HG  SER B  85       8.551   1.712 -11.223  1.00 71.48           H  
ATOM   2722  N   ASP B  86      10.699   0.887  -7.393  1.00 73.19           N  
ATOM   2723  H   ASP B  86       9.760   0.630  -7.124  1.00 73.19           H  
ATOM   2724  CA  ASP B  86      11.467   1.700  -6.458  1.00 73.19           C  
ATOM   2725  HA  ASP B  86      11.752   2.616  -6.975  1.00 73.19           H  
ATOM   2726  C   ASP B  86      12.740   0.974  -6.000  1.00 73.19           C  
ATOM   2727  CB  ASP B  86      10.594   2.092  -5.268  1.00 73.19           C  
ATOM   2728  HB2 ASP B  86      10.377   1.186  -4.703  1.00 73.19           H  
ATOM   2729  HB3 ASP B  86       9.665   2.524  -5.642  1.00 73.19           H  
ATOM   2730  O   ASP B  86      12.771  -0.219  -5.682  1.00 73.19           O  
ATOM   2731  CG  ASP B  86      11.242   3.108  -4.334  1.00 73.19           C  
ATOM   2732  OD1 ASP B  86      12.267   2.782  -3.700  1.00 73.19           O  
ATOM   2733  OD2 ASP B  86      10.702   4.213  -4.151  1.00 73.19           O  
ATOM   2734  N   GLN B  87      13.836   1.726  -5.917  1.00 73.15           N  
ATOM   2735  H   GLN B  87      13.729   2.717  -6.077  1.00 73.15           H  
ATOM   2736  CA  GLN B  87      15.148   1.186  -5.575  1.00 73.15           C  
ATOM   2737  HA  GLN B  87      15.383   0.406  -6.300  1.00 73.15           H  
ATOM   2738  C   GLN B  87      15.198   0.544  -4.180  1.00 73.15           C  
ATOM   2739  CB  GLN B  87      16.199   2.292  -5.691  1.00 73.15           C  
ATOM   2740  HB2 GLN B  87      17.169   1.882  -5.409  1.00 73.15           H  
ATOM   2741  HB3 GLN B  87      15.951   3.102  -5.004  1.00 73.15           H  
ATOM   2742  O   GLN B  87      16.039  -0.329  -3.947  1.00 73.15           O  
ATOM   2743  CG  GLN B  87      16.292   2.844  -7.121  1.00 73.15           C  
ATOM   2744  HG2 GLN B  87      15.344   3.302  -7.403  1.00 73.15           H  
ATOM   2745  HG3 GLN B  87      16.493   2.026  -7.813  1.00 73.15           H  
ATOM   2746  CD  GLN B  87      17.383   3.895  -7.283  1.00 73.15           C  
ATOM   2747  NE2 GLN B  87      17.548   4.422  -8.475  1.00 73.15           N  
ATOM   2748 HE21 GLN B  87      18.209   5.182  -8.545  1.00 73.15           H  
ATOM   2749 HE22 GLN B  87      16.873   4.235  -9.203  1.00 73.15           H  
ATOM   2750  OE1 GLN B  87      18.133   4.230  -6.377  1.00 73.15           O  
ATOM   2751  N   ARG B  88      14.303   0.954  -3.275  1.00 70.31           N  
ATOM   2752  H   ARG B  88      13.637   1.652  -3.572  1.00 70.31           H  
ATOM   2753  CA  ARG B  88      14.115   0.406  -1.926  1.00 70.31           C  
ATOM   2754  HA  ARG B  88      15.076   0.333  -1.417  1.00 70.31           H  
ATOM   2755  C   ARG B  88      13.515  -1.002  -1.950  1.00 70.31           C  
ATOM   2756  CB  ARG B  88      13.186   1.350  -1.138  1.00 70.31           C  
ATOM   2757  HB2 ARG B  88      12.216   1.390  -1.634  1.00 70.31           H  
ATOM   2758  HB3 ARG B  88      13.015   0.925  -0.149  1.00 70.31           H  
ATOM   2759  O   ARG B  88      13.801  -1.785  -1.047  1.00 70.31           O  
ATOM   2760  CG  ARG B  88      13.739   2.774  -0.947  1.00 70.31           C  
ATOM   2761  HG2 ARG B  88      14.044   3.208  -1.899  1.00 70.31           H  
ATOM   2762  HG3 ARG B  88      14.619   2.717  -0.306  1.00 70.31           H  
ATOM   2763  CD  ARG B  88      12.714   3.707  -0.285  1.00 70.31           C  
ATOM   2764  HD2 ARG B  88      13.231   4.622   0.004  1.00 70.31           H  
ATOM   2765  HD3 ARG B  88      12.323   3.228   0.613  1.00 70.31           H  
ATOM   2766  NE  ARG B  88      11.601   4.053  -1.186  1.00 70.31           N  
ATOM   2767  HE  ARG B  88      11.666   3.741  -2.144  1.00 70.31           H  
ATOM   2768  NH1 ARG B  88      10.377   5.369   0.255  1.00 70.31           N  
ATOM   2769 HH11 ARG B  88      11.020   5.162   1.005  1.00 70.31           H  
ATOM   2770 HH12 ARG B  88       9.527   5.888   0.423  1.00 70.31           H  
ATOM   2771  NH2 ARG B  88       9.640   5.021  -1.802  1.00 70.31           N  
ATOM   2772 HH21 ARG B  88       9.858   4.744  -2.749  1.00 70.31           H  
ATOM   2773 HH22 ARG B  88       8.846   5.626  -1.649  1.00 70.31           H  
ATOM   2774  CZ  ARG B  88      10.552   4.809  -0.909  1.00 70.31           C  
ATOM   2775  N   LEU B  89      12.722  -1.328  -2.975  1.00 69.01           N  
ATOM   2776  H   LEU B  89      12.557  -0.634  -3.690  1.00 69.01           H  
ATOM   2777  CA  LEU B  89      12.045  -2.619  -3.141  1.00 69.01           C  
ATOM   2778  HA  LEU B  89      11.874  -3.057  -2.157  1.00 69.01           H  
ATOM   2779  C   LEU B  89      12.852  -3.669  -3.889  1.00 69.01           C  
ATOM   2780  CB  LEU B  89      10.703  -2.400  -3.856  1.00 69.01           C  
ATOM   2781  HB2 LEU B  89      10.345  -3.348  -4.259  1.00 69.01           H  
ATOM   2782  HB3 LEU B  89      10.841  -1.729  -4.704  1.00 69.01           H  
ATOM   2783  O   LEU B  89      12.489  -4.843  -3.865  1.00 69.01           O  
ATOM   2784  CG  LEU B  89       9.622  -1.838  -2.931  1.00 69.01           C  
ATOM   2785  HG  LEU B  89       9.925  -0.865  -2.544  1.00 69.01           H  
ATOM   2786  CD1 LEU B  89       8.334  -1.684  -3.703  1.00 69.01           C  
ATOM   2787 HD11 LEU B  89       7.591  -1.150  -3.109  1.00 69.01           H  
ATOM   2788 HD12 LEU B  89       8.553  -1.069  -4.576  1.00 69.01           H  
ATOM   2789 HD13 LEU B  89       7.947  -2.653  -4.015  1.00 69.01           H  
ATOM   2790  CD2 LEU B  89       9.381  -2.797  -1.772  1.00 69.01           C  
ATOM   2791 HD21 LEU B  89      10.123  -2.585  -1.003  1.00 69.01           H  
ATOM   2792 HD22 LEU B  89       8.382  -2.652  -1.360  1.00 69.01           H  
ATOM   2793 HD23 LEU B  89       9.449  -3.829  -2.117  1.00 69.01           H  
ATOM   2794  N   ARG B  90      13.965  -3.281  -4.517  1.00 66.45           N  
ATOM   2795  H   ARG B  90      14.161  -2.291  -4.534  1.00 66.45           H  
ATOM   2796  CA  ARG B  90      14.814  -4.221  -5.253  1.00 66.45           C  
ATOM   2797  HA  ARG B  90      14.222  -4.546  -6.109  1.00 66.45           H  
ATOM   2798  C   ARG B  90      15.140  -5.433  -4.359  1.00 66.45           C  
ATOM   2799  CB  ARG B  90      16.078  -3.519  -5.757  1.00 66.45           C  
ATOM   2800  HB2 ARG B  90      16.750  -4.263  -6.185  1.00 66.45           H  
ATOM   2801  HB3 ARG B  90      16.578  -3.031  -4.921  1.00 66.45           H  
ATOM   2802  O   ARG B  90      15.672  -5.224  -3.263  1.00 66.45           O  
ATOM   2803  CG  ARG B  90      15.722  -2.480  -6.832  1.00 66.45           C  
ATOM   2804  HG2 ARG B  90      14.993  -1.777  -6.428  1.00 66.45           H  
ATOM   2805  HG3 ARG B  90      15.268  -2.974  -7.690  1.00 66.45           H  
ATOM   2806  CD  ARG B  90      16.952  -1.690  -7.284  1.00 66.45           C  
ATOM   2807  HD2 ARG B  90      17.443  -1.273  -6.404  1.00 66.45           H  
ATOM   2808  HD3 ARG B  90      16.606  -0.868  -7.911  1.00 66.45           H  
ATOM   2809  NE  ARG B  90      17.889  -2.526  -8.061  1.00 66.45           N  
ATOM   2810  HE  ARG B  90      17.529  -3.417  -8.371  1.00 66.45           H  
ATOM   2811  NH1 ARG B  90      19.569  -0.979  -8.252  1.00 66.45           N  
ATOM   2812 HH11 ARG B  90      18.989  -0.330  -7.740  1.00 66.45           H  
ATOM   2813 HH12 ARG B  90      20.419  -0.664  -8.698  1.00 66.45           H  
ATOM   2814  NH2 ARG B  90      19.768  -2.957  -9.273  1.00 66.45           N  
ATOM   2815 HH21 ARG B  90      20.630  -2.640  -9.693  1.00 66.45           H  
ATOM   2816 HH22 ARG B  90      19.362  -3.829  -9.580  1.00 66.45           H  
ATOM   2817  CZ  ARG B  90      19.069  -2.154  -8.520  1.00 66.45           C  
ATOM   2818  N   PRO B  91      14.889  -6.678  -4.817  1.00 57.93           N  
ATOM   2819  CA  PRO B  91      14.801  -7.901  -4.001  1.00 57.93           C  
ATOM   2820  HA  PRO B  91      14.110  -7.708  -3.180  1.00 57.93           H  
ATOM   2821  C   PRO B  91      16.114  -8.386  -3.361  1.00 57.93           C  
ATOM   2822  CB  PRO B  91      14.154  -8.957  -4.915  1.00 57.93           C  
ATOM   2823  HB2 PRO B  91      14.505  -9.973  -4.739  1.00 57.93           H  
ATOM   2824  HB3 PRO B  91      13.072  -8.921  -4.784  1.00 57.93           H  
ATOM   2825  O   PRO B  91      16.294  -9.569  -3.102  1.00 57.93           O  
ATOM   2826  CG  PRO B  91      14.498  -8.481  -6.321  1.00 57.93           C  
ATOM   2827  HG2 PRO B  91      13.787  -8.849  -7.060  1.00 57.93           H  
ATOM   2828  HG3 PRO B  91      15.516  -8.779  -6.574  1.00 57.93           H  
ATOM   2829  CD  PRO B  91      14.421  -6.970  -6.164  1.00 57.93           C  
ATOM   2830  HD2 PRO B  91      13.383  -6.651  -6.263  1.00 57.93           H  
ATOM   2831  HD3 PRO B  91      15.038  -6.487  -6.921  1.00 57.93           H  
ATOM   2832  N   ARG B  92      17.078  -7.507  -3.074  1.00 50.53           N  
ATOM   2833  H   ARG B  92      16.858  -6.530  -3.211  1.00 50.53           H  
ATOM   2834  CA  ARG B  92      18.289  -7.889  -2.343  1.00 50.53           C  
ATOM   2835  HA  ARG B  92      18.785  -8.698  -2.879  1.00 50.53           H  
ATOM   2836  C   ARG B  92      17.962  -8.459  -0.963  1.00 50.53           C  
ATOM   2837  CB  ARG B  92      19.233  -6.696  -2.186  1.00 50.53           C  
ATOM   2838  HB2 ARG B  92      19.990  -6.972  -1.452  1.00 50.53           H  
ATOM   2839  HB3 ARG B  92      18.682  -5.839  -1.799  1.00 50.53           H  
ATOM   2840  O   ARG B  92      18.371  -9.564  -0.641  1.00 50.53           O  
ATOM   2841  CG  ARG B  92      19.924  -6.305  -3.495  1.00 50.53           C  
ATOM   2842  HG2 ARG B  92      20.434  -7.171  -3.917  1.00 50.53           H  
ATOM   2843  HG3 ARG B  92      19.178  -5.955  -4.208  1.00 50.53           H  
ATOM   2844  CD  ARG B  92      20.942  -5.185  -3.244  1.00 50.53           C  
ATOM   2845  HD2 ARG B  92      21.366  -4.889  -4.204  1.00 50.53           H  
ATOM   2846  HD3 ARG B  92      20.421  -4.329  -2.814  1.00 50.53           H  
ATOM   2847  NE  ARG B  92      22.026  -5.624  -2.340  1.00 50.53           N  
ATOM   2848  HE  ARG B  92      21.979  -6.581  -2.020  1.00 50.53           H  
ATOM   2849  NH1 ARG B  92      23.237  -3.679  -2.329  1.00 50.53           N  
ATOM   2850 HH11 ARG B  92      22.555  -3.269  -2.951  1.00 50.53           H  
ATOM   2851 HH12 ARG B  92      24.053  -3.156  -2.043  1.00 50.53           H  
ATOM   2852  NH2 ARG B  92      23.952  -5.430  -1.142  1.00 50.53           N  
ATOM   2853 HH21 ARG B  92      23.880  -6.400  -0.869  1.00 50.53           H  
ATOM   2854 HH22 ARG B  92      24.769  -4.900  -0.875  1.00 50.53           H  
ATOM   2855  CZ  ARG B  92      23.062  -4.910  -1.940  1.00 50.53           C  
ATOM   2856  N   ARG B  93      17.328  -7.651  -0.112  1.00 40.87           N  
ATOM   2857  H   ARG B  93      16.967  -6.785  -0.485  1.00 40.87           H  
ATOM   2858  CA  ARG B  93      17.083  -7.960   1.306  1.00 40.87           C  
ATOM   2859  HA  ARG B  93      17.134  -9.042   1.431  1.00 40.87           H  
ATOM   2860  C   ARG B  93      15.656  -7.579   1.686  1.00 40.87           C  
ATOM   2861  CB  ARG B  93      18.169  -7.311   2.193  1.00 40.87           C  
ATOM   2862  HB2 ARG B  93      17.932  -6.259   2.348  1.00 40.87           H  
ATOM   2863  HB3 ARG B  93      19.123  -7.366   1.669  1.00 40.87           H  
ATOM   2864  O   ARG B  93      15.433  -6.977   2.727  1.00 40.87           O  
ATOM   2865  CG  ARG B  93      18.345  -8.018   3.549  1.00 40.87           C  
ATOM   2866  HG2 ARG B  93      18.656  -9.048   3.374  1.00 40.87           H  
ATOM   2867  HG3 ARG B  93      17.401  -8.023   4.094  1.00 40.87           H  
ATOM   2868  CD  ARG B  93      19.408  -7.299   4.393  1.00 40.87           C  
ATOM   2869  HD2 ARG B  93      20.317  -7.212   3.798  1.00 40.87           H  
ATOM   2870  HD3 ARG B  93      19.043  -6.300   4.632  1.00 40.87           H  
ATOM   2871  NE  ARG B  93      19.708  -8.025   5.644  1.00 40.87           N  
ATOM   2872  HE  ARG B  93      19.038  -8.728   5.922  1.00 40.87           H  
ATOM   2873  NH1 ARG B  93      21.611  -6.875   6.225  1.00 40.87           N  
ATOM   2874 HH11 ARG B  93      21.449  -6.251   5.447  1.00 40.87           H  
ATOM   2875 HH12 ARG B  93      22.376  -6.723   6.868  1.00 40.87           H  
ATOM   2876  NH2 ARG B  93      20.913  -8.555   7.510  1.00 40.87           N  
ATOM   2877 HH21 ARG B  93      20.242  -9.275   7.740  1.00 40.87           H  
ATOM   2878 HH22 ARG B  93      21.692  -8.389   8.131  1.00 40.87           H  
ATOM   2879  CZ  ARG B  93      20.737  -7.817   6.450  1.00 40.87           C  
ATOM   2880  N   THR B  94      14.707  -7.877   0.806  1.00 42.47           N  
ATOM   2881  H   THR B  94      14.957  -8.361  -0.045  1.00 42.47           H  
ATOM   2882  CA  THR B  94      13.279  -7.887   1.136  1.00 42.47           C  
ATOM   2883  HA  THR B  94      13.023  -7.042   1.776  1.00 42.47           H  
ATOM   2884  C   THR B  94      13.017  -9.171   1.919  1.00 42.47           C  
ATOM   2885  CB  THR B  94      12.432  -7.808  -0.145  1.00 42.47           C  
ATOM   2886  HB  THR B  94      11.380  -7.946   0.102  1.00 42.47           H  
ATOM   2887  O   THR B  94      12.602 -10.176   1.347  1.00 42.47           O  
ATOM   2888  CG2 THR B  94      12.609  -6.464  -0.854  1.00 42.47           C  
ATOM   2889 HG21 THR B  94      13.630  -6.351  -1.219  1.00 42.47           H  
ATOM   2890 HG22 THR B  94      11.926  -6.417  -1.702  1.00 42.47           H  
ATOM   2891 HG23 THR B  94      12.381  -5.650  -0.166  1.00 42.47           H  
ATOM   2892  OG1 THR B  94      12.850  -8.806  -1.048  1.00 42.47           O  
ATOM   2893  HG1 THR B  94      12.578  -9.638  -0.653  1.00 42.47           H  
ATOM   2894  N   LYS B  95      13.430  -9.177   3.187  1.00 31.87           N  
ATOM   2895  H   LYS B  95      13.641  -8.282   3.604  1.00 31.87           H  
ATOM   2896  CA  LYS B  95      13.087 -10.225   4.147  1.00 31.87           C  
ATOM   2897  HA  LYS B  95      12.669 -11.086   3.624  1.00 31.87           H  
ATOM   2898  C   LYS B  95      11.966  -9.712   5.036  1.00 31.87           C  
ATOM   2899  CB  LYS B  95      14.318 -10.654   4.962  1.00 31.87           C  
ATOM   2900  HB2 LYS B  95      15.189 -10.695   4.308  1.00 31.87           H  
ATOM   2901  HB3 LYS B  95      14.496  -9.925   5.752  1.00 31.87           H  
ATOM   2902  O   LYS B  95      11.956  -8.479   5.243  1.00 31.87           O  
ATOM   2903  CG  LYS B  95      14.087 -12.048   5.562  1.00 31.87           C  
ATOM   2904  HG2 LYS B  95      14.001 -12.767   4.748  1.00 31.87           H  
ATOM   2905  HG3 LYS B  95      13.155 -12.056   6.127  1.00 31.87           H  
ATOM   2906  CD  LYS B  95      15.210 -12.482   6.506  1.00 31.87           C  
ATOM   2907  HD2 LYS B  95      16.164 -12.460   5.980  1.00 31.87           H  
ATOM   2908  HD3 LYS B  95      15.233 -11.803   7.359  1.00 31.87           H  
ATOM   2909  CE  LYS B  95      14.886 -13.907   6.966  1.00 31.87           C  
ATOM   2910  HE2 LYS B  95      13.859 -13.915   7.330  1.00 31.87           H  
ATOM   2911  HE3 LYS B  95      14.923 -14.570   6.102  1.00 31.87           H  
ATOM   2912  NZ  LYS B  95      15.797 -14.386   8.034  1.00 31.87           N  
ATOM   2913  HZ1 LYS B  95      16.754 -14.410   7.711  1.00 31.87           H  
ATOM   2914  HZ2 LYS B  95      15.523 -15.317   8.312  1.00 31.87           H  
ATOM   2915  HZ3 LYS B  95      15.715 -13.789   8.845  1.00 31.87           H  
ATOM   2916  OXT LYS B  95      11.226 -10.586   5.517  1.00 31.87           O  
TER    2917      LYS B  95                                                       
END   
