# Supplementary material for: TRIM2 E3 ligase substrate discovery reveals zinc-mediated regulation of TMEM106B in the endolysosomal pathway
Source: EMBO Rep. 2026 Jan 3;27(3):729–47. doi: 10.1038/s44319-025-00667-3 (PMC12894719; doi:10.1038/s44319-025-00667-3)
Supplement: Supplementary file 9 — Source data Fig. 3 [file 44319_2025_667_MOESM9_ESM.zip › Source_Data_Figure3/3D/relaxed_model_4_multimer_v3_pred_0.pdb]

ATOM      1  N   MET A   1     -31.065 -66.992 -14.405  1.00 28.69           N  
ATOM      2  H   MET A   1     -31.441 -67.921 -14.278  1.00 28.69           H  
ATOM      3  H2  MET A   1     -31.354 -66.424 -13.621  1.00 28.69           H  
ATOM      4  H3  MET A   1     -31.442 -66.598 -15.254  1.00 28.69           H  
ATOM      5  CA  MET A   1     -29.586 -67.047 -14.454  1.00 28.69           C  
ATOM      6  HA  MET A   1     -29.225 -67.470 -13.517  1.00 28.69           H  
ATOM      7  C   MET A   1     -28.967 -65.663 -14.535  1.00 28.69           C  
ATOM      8  CB  MET A   1     -29.023 -67.908 -15.597  1.00 28.69           C  
ATOM      9  HB2 MET A   1     -27.945 -67.754 -15.651  1.00 28.69           H  
ATOM     10  HB3 MET A   1     -29.460 -67.593 -16.544  1.00 28.69           H  
ATOM     11  O   MET A   1     -28.424 -65.222 -13.543  1.00 28.69           O  
ATOM     12  CG  MET A   1     -29.266 -69.404 -15.424  1.00 28.69           C  
ATOM     13  HG2 MET A   1     -28.837 -69.744 -14.481  1.00 28.69           H  
ATOM     14  HG3 MET A   1     -30.340 -69.589 -15.405  1.00 28.69           H  
ATOM     15  SD  MET A   1     -28.555 -70.365 -16.782  1.00 28.69           S  
ATOM     16  CE  MET A   1     -26.855 -70.608 -16.190  1.00 28.69           C  
ATOM     17  HE1 MET A   1     -26.298 -71.192 -16.923  1.00 28.69           H  
ATOM     18  HE2 MET A   1     -26.867 -71.148 -15.244  1.00 28.69           H  
ATOM     19  HE3 MET A   1     -26.363 -69.644 -16.056  1.00 28.69           H  
ATOM     20  N   GLY A   2     -28.985 -65.026 -15.711  1.00 29.88           N  
ATOM     21  H   GLY A   2     -29.517 -65.424 -16.472  1.00 29.88           H  
ATOM     22  CA  GLY A   2     -27.848 -64.206 -16.130  1.00 29.88           C  
ATOM     23  HA2 GLY A   2     -27.999 -63.898 -17.164  1.00 29.88           H  
ATOM     24  HA3 GLY A   2     -26.950 -64.824 -16.110  1.00 29.88           H  
ATOM     25  C   GLY A   2     -27.537 -62.956 -15.310  1.00 29.88           C  
ATOM     26  O   GLY A   2     -26.570 -62.925 -14.558  1.00 29.88           O  
ATOM     27  N   LYS A   3     -28.234 -61.864 -15.626  1.00 32.51           N  
ATOM     28  H   LYS A   3     -29.078 -61.969 -16.171  1.00 32.51           H  
ATOM     29  CA  LYS A   3     -27.655 -60.521 -15.524  1.00 32.51           C  
ATOM     30  HA  LYS A   3     -26.581 -60.595 -15.696  1.00 32.51           H  
ATOM     31  C   LYS A   3     -27.789 -59.941 -14.120  1.00 32.51           C  
ATOM     32  CB  LYS A   3     -28.223 -59.606 -16.623  1.00 32.51           C  
ATOM     33  HB2 LYS A   3     -27.772 -58.619 -16.511  1.00 32.51           H  
ATOM     34  HB3 LYS A   3     -29.301 -59.503 -16.499  1.00 32.51           H  
ATOM     35  O   LYS A   3     -28.622 -59.075 -13.882  1.00 32.51           O  
ATOM     36  CG  LYS A   3     -27.913 -60.139 -18.032  1.00 32.51           C  
ATOM     37  HG2 LYS A   3     -26.851 -60.375 -18.099  1.00 32.51           H  
ATOM     38  HG3 LYS A   3     -28.488 -61.048 -18.214  1.00 32.51           H  
ATOM     39  CD  LYS A   3     -28.257 -59.103 -19.108  1.00 32.51           C  
ATOM     40  HD2 LYS A   3     -27.664 -58.207 -18.921  1.00 32.51           H  
ATOM     41  HD3 LYS A   3     -29.314 -58.843 -19.050  1.00 32.51           H  
ATOM     42  CE  LYS A   3     -27.929 -59.661 -20.499  1.00 32.51           C  
ATOM     43  HE2 LYS A   3     -28.689 -60.391 -20.776  1.00 32.51           H  
ATOM     44  HE3 LYS A   3     -26.972 -60.179 -20.444  1.00 32.51           H  
ATOM     45  NZ  LYS A   3     -27.844 -58.583 -21.517  1.00 32.51           N  
ATOM     46  HZ1 LYS A   3     -28.718 -58.083 -21.586  1.00 32.51           H  
ATOM     47  HZ2 LYS A   3     -27.124 -57.918 -21.274  1.00 32.51           H  
ATOM     48  HZ3 LYS A   3     -27.624 -58.961 -22.427  1.00 32.51           H  
ATOM     49  N   SER A   4     -26.921 -60.390 -13.222  1.00 33.28           N  
ATOM     50  H   SER A   4     -26.399 -61.224 -13.448  1.00 33.28           H  
ATOM     51  CA  SER A   4     -26.652 -59.759 -11.929  1.00 33.28           C  
ATOM     52  HA  SER A   4     -27.599 -59.549 -11.431  1.00 33.28           H  
ATOM     53  C   SER A   4     -25.913 -58.426 -12.117  1.00 33.28           C  
ATOM     54  CB  SER A   4     -25.839 -60.705 -11.031  1.00 33.28           C  
ATOM     55  HB2 SER A   4     -25.726 -60.258 -10.043  1.00 33.28           H  
ATOM     56  HB3 SER A   4     -24.851 -60.858 -11.465  1.00 33.28           H  
ATOM     57  O   SER A   4     -24.825 -58.247 -11.581  1.00 33.28           O  
ATOM     58  OG  SER A   4     -26.486 -61.957 -10.910  1.00 33.28           O  
ATOM     59  HG  SER A   4     -25.952 -62.522 -10.348  1.00 33.28           H  
ATOM     60  N   LEU A   5     -26.460 -57.492 -12.905  1.00 34.42           N  
ATOM     61  H   LEU A   5     -27.372 -57.681 -13.295  1.00 34.42           H  
ATOM     62  CA  LEU A   5     -26.005 -56.097 -12.894  1.00 34.42           C  
ATOM     63  HA  LEU A   5     -24.917 -56.075 -12.837  1.00 34.42           H  
ATOM     64  C   LEU A   5     -26.491 -55.445 -11.587  1.00 34.42           C  
ATOM     65  CB  LEU A   5     -26.440 -55.335 -14.172  1.00 34.42           C  
ATOM     66  HB2 LEU A   5     -26.727 -54.323 -13.883  1.00 34.42           H  
ATOM     67  HB3 LEU A   5     -27.336 -55.789 -14.595  1.00 34.42           H  
ATOM     68  O   LEU A   5     -27.373 -54.594 -11.572  1.00 34.42           O  
ATOM     69  CG  LEU A   5     -25.333 -55.196 -15.242  1.00 34.42           C  
ATOM     70  HG  LEU A   5     -24.367 -55.481 -14.826  1.00 34.42           H  
ATOM     71  CD1 LEU A   5     -25.618 -56.088 -16.453  1.00 34.42           C  
ATOM     72 HD11 LEU A   5     -24.806 -55.985 -17.173  1.00 34.42           H  
ATOM     73 HD12 LEU A   5     -26.560 -55.792 -16.916  1.00 34.42           H  
ATOM     74 HD13 LEU A   5     -25.674 -57.125 -16.123  1.00 34.42           H  
ATOM     75  CD2 LEU A   5     -25.225 -53.750 -15.732  1.00 34.42           C  
ATOM     76 HD21 LEU A   5     -24.968 -53.103 -14.894  1.00 34.42           H  
ATOM     77 HD22 LEU A   5     -26.172 -53.420 -16.159  1.00 34.42           H  
ATOM     78 HD23 LEU A   5     -24.437 -53.667 -16.481  1.00 34.42           H  
ATOM     79  N   SER A   6     -25.944 -55.905 -10.464  1.00 30.33           N  
ATOM     80  H   SER A   6     -25.243 -56.625 -10.568  1.00 30.33           H  
ATOM     81  CA  SER A   6     -25.855 -55.105  -9.240  1.00 30.33           C  
ATOM     82  HA  SER A   6     -26.798 -54.590  -9.056  1.00 30.33           H  
ATOM     83  C   SER A   6     -24.745 -54.047  -9.472  1.00 30.33           C  
ATOM     84  CB  SER A   6     -25.584 -56.084  -8.096  1.00 30.33           C  
ATOM     85  HB2 SER A   6     -25.809 -55.601  -7.145  1.00 30.33           H  
ATOM     86  HB3 SER A   6     -26.256 -56.937  -8.191  1.00 30.33           H  
ATOM     87  O   SER A   6     -24.317 -53.852 -10.604  1.00 30.33           O  
ATOM     88  OG  SER A   6     -24.243 -56.537  -8.132  1.00 30.33           O  
ATOM     89  HG  SER A   6     -24.109 -57.187  -7.439  1.00 30.33           H  
ATOM     90  N   HIS A   7     -24.133 -53.307  -8.549  1.00 28.53           N  
ATOM     91  H   HIS A   7     -23.370 -52.807  -8.982  1.00 28.53           H  
ATOM     92  CA  HIS A   7     -24.539 -52.770  -7.256  1.00 28.53           C  
ATOM     93  HA  HIS A   7     -25.627 -52.719  -7.198  1.00 28.53           H  
ATOM     94  C   HIS A   7     -23.975 -51.341  -7.112  1.00 28.53           C  
ATOM     95  CB  HIS A   7     -23.999 -53.613  -6.080  1.00 28.53           C  
ATOM     96  HB2 HIS A   7     -24.273 -54.661  -6.206  1.00 28.53           H  
ATOM     97  HB3 HIS A   7     -22.909 -53.595  -6.079  1.00 28.53           H  
ATOM     98  O   HIS A   7     -24.733 -50.427  -6.819  1.00 28.53           O  
ATOM     99  CG  HIS A   7     -24.487 -53.172  -4.715  1.00 28.53           C  
ATOM    100  CD2 HIS A   7     -24.959 -53.993  -3.729  1.00 28.53           C  
ATOM    101  HD2 HIS A   7     -25.064 -55.066  -3.791  1.00 28.53           H  
ATOM    102  ND1 HIS A   7     -24.509 -51.892  -4.199  1.00 28.53           N  
ATOM    103  HD1 HIS A   7     -24.401 -51.035  -4.722  1.00 28.53           H  
ATOM    104  CE1 HIS A   7     -24.934 -51.951  -2.928  1.00 28.53           C  
ATOM    105  HE1 HIS A   7     -25.090 -51.099  -2.282  1.00 28.53           H  
ATOM    106  NE2 HIS A   7     -25.237 -53.214  -2.604  1.00 28.53           N  
ATOM    107  N   LEU A   8     -22.638 -51.176  -7.138  1.00 21.46           N  
ATOM    108  H   LEU A   8     -22.096 -51.927  -7.542  1.00 21.46           H  
ATOM    109  CA  LEU A   8     -21.986 -50.490  -6.007  1.00 21.46           C  
ATOM    110  HA  LEU A   8     -22.717 -50.534  -5.199  1.00 21.46           H  
ATOM    111  C   LEU A   8     -21.729 -48.974  -6.091  1.00 21.46           C  
ATOM    112  CB  LEU A   8     -20.796 -51.308  -5.453  1.00 21.46           C  
ATOM    113  HB2 LEU A   8     -20.961 -52.368  -5.647  1.00 21.46           H  
ATOM    114  HB3 LEU A   8     -19.875 -51.048  -5.976  1.00 21.46           H  
ATOM    115  O   LEU A   8     -22.469 -48.244  -5.435  1.00 21.46           O  
ATOM    116  CG  LEU A   8     -20.594 -51.109  -3.933  1.00 21.46           C  
ATOM    117  HG  LEU A   8     -21.120 -50.216  -3.594  1.00 21.46           H  
ATOM    118  CD1 LEU A   8     -21.112 -52.321  -3.158  1.00 21.46           C  
ATOM    119 HD11 LEU A   8     -20.535 -53.210  -3.412  1.00 21.46           H  
ATOM    120 HD12 LEU A   8     -22.162 -52.502  -3.387  1.00 21.46           H  
ATOM    121 HD13 LEU A   8     -21.025 -52.134  -2.088  1.00 21.46           H  
ATOM    122  CD2 LEU A   8     -19.116 -50.951  -3.583  1.00 21.46           C  
ATOM    123 HD21 LEU A   8     -18.553 -51.826  -3.906  1.00 21.46           H  
ATOM    124 HD22 LEU A   8     -18.718 -50.062  -4.071  1.00 21.46           H  
ATOM    125 HD23 LEU A   8     -19.004 -50.829  -2.505  1.00 21.46           H  
ATOM    126  N   PRO A   9     -20.612 -48.481  -6.661  1.00 28.65           N  
ATOM    127  CA  PRO A   9     -19.952 -47.346  -6.034  1.00 28.65           C  
ATOM    128  HA  PRO A   9     -19.976 -47.475  -4.952  1.00 28.65           H  
ATOM    129  C   PRO A   9     -20.675 -46.056  -6.400  1.00 28.65           C  
ATOM    130  CB  PRO A   9     -18.485 -47.370  -6.488  1.00 28.65           C  
ATOM    131  HB2 PRO A   9     -18.287 -46.560  -7.189  1.00 28.65           H  
ATOM    132  HB3 PRO A   9     -17.805 -47.299  -5.639  1.00 28.65           H  
ATOM    133  O   PRO A   9     -20.716 -45.671  -7.568  1.00 28.65           O  
ATOM    134  CG  PRO A   9     -18.329 -48.710  -7.211  1.00 28.65           C  
ATOM    135  HG2 PRO A   9     -18.007 -49.472  -6.501  1.00 28.65           H  
ATOM    136  HG3 PRO A   9     -17.628 -48.641  -8.042  1.00 28.65           H  
ATOM    137  CD  PRO A   9     -19.746 -49.023  -7.692  1.00 28.65           C  
ATOM    138  HD2 PRO A   9     -19.936 -48.488  -8.622  1.00 28.65           H  
ATOM    139  HD3 PRO A   9     -19.886 -50.091  -7.858  1.00 28.65           H  
ATOM    140  N   LEU A  10     -21.219 -45.374  -5.391  1.00 23.78           N  
ATOM    141  H   LEU A  10     -21.207 -45.780  -4.466  1.00 23.78           H  
ATOM    142  CA  LEU A  10     -21.606 -43.978  -5.524  1.00 23.78           C  
ATOM    143  HA  LEU A  10     -22.323 -43.888  -6.340  1.00 23.78           H  
ATOM    144  C   LEU A  10     -20.328 -43.219  -5.893  1.00 23.78           C  
ATOM    145  CB  LEU A  10     -22.236 -43.479  -4.201  1.00 23.78           C  
ATOM    146  HB2 LEU A  10     -21.515 -42.849  -3.679  1.00 23.78           H  
ATOM    147  HB3 LEU A  10     -22.453 -44.322  -3.545  1.00 23.78           H  
ATOM    148  O   LEU A  10     -19.384 -43.184  -5.101  1.00 23.78           O  
ATOM    149  CG  LEU A  10     -23.534 -42.679  -4.401  1.00 23.78           C  
ATOM    150  HG  LEU A  10     -23.390 -41.947  -5.196  1.00 23.78           H  
ATOM    151  CD1 LEU A  10     -24.699 -43.604  -4.765  1.00 23.78           C  
ATOM    152 HD11 LEU A  10     -24.873 -44.324  -3.965  1.00 23.78           H  
ATOM    153 HD12 LEU A  10     -25.601 -43.011  -4.915  1.00 23.78           H  
ATOM    154 HD13 LEU A  10     -24.481 -44.142  -5.687  1.00 23.78           H  
ATOM    155  CD2 LEU A  10     -23.902 -41.939  -3.114  1.00 23.78           C  
ATOM    156 HD21 LEU A  10     -23.109 -41.238  -2.855  1.00 23.78           H  
ATOM    157 HD22 LEU A  10     -24.822 -41.375  -3.266  1.00 23.78           H  
ATOM    158 HD23 LEU A  10     -24.042 -42.646  -2.296  1.00 23.78           H  
ATOM    159  N   HIS A  11     -20.266 -42.663  -7.104  1.00 27.43           N  
ATOM    160  H   HIS A  11     -21.034 -42.795  -7.746  1.00 27.43           H  
ATOM    161  CA  HIS A  11     -19.218 -41.713  -7.451  1.00 27.43           C  
ATOM    162  HA  HIS A  11     -18.243 -42.172  -7.286  1.00 27.43           H  
ATOM    163  C   HIS A  11     -19.369 -40.536  -6.486  1.00 27.43           C  
ATOM    164  CB  HIS A  11     -19.320 -41.288  -8.931  1.00 27.43           C  
ATOM    165  HB2 HIS A  11     -19.258 -40.201  -9.000  1.00 27.43           H  
ATOM    166  HB3 HIS A  11     -20.287 -41.576  -9.343  1.00 27.43           H  
ATOM    167  O   HIS A  11     -20.237 -39.687  -6.663  1.00 27.43           O  
ATOM    168  CG  HIS A  11     -18.220 -41.848  -9.799  1.00 27.43           C  
ATOM    169  CD2 HIS A  11     -18.246 -43.014 -10.517  1.00 27.43           C  
ATOM    170  HD2 HIS A  11     -19.065 -43.717 -10.553  1.00 27.43           H  
ATOM    171  ND1 HIS A  11     -17.002 -41.253 -10.040  1.00 27.43           N  
ATOM    172  HD1 HIS A  11     -16.694 -40.360  -9.682  1.00 27.43           H  
ATOM    173  CE1 HIS A  11     -16.314 -42.038 -10.886  1.00 27.43           C  
ATOM    174  HE1 HIS A  11     -15.327 -41.822 -11.269  1.00 27.43           H  
ATOM    175  NE2 HIS A  11     -17.030 -43.128 -11.201  1.00 27.43           N  
ATOM    176  N   SER A  12     -18.556 -40.513  -5.429  1.00 23.92           N  
ATOM    177  H   SER A  12     -17.984 -41.327  -5.256  1.00 23.92           H  
ATOM    178  CA  SER A  12     -18.288 -39.296  -4.681  1.00 23.92           C  
ATOM    179  HA  SER A  12     -19.224 -38.844  -4.353  1.00 23.92           H  
ATOM    180  C   SER A  12     -17.605 -38.368  -5.674  1.00 23.92           C  
ATOM    181  CB  SER A  12     -17.424 -39.610  -3.451  1.00 23.92           C  
ATOM    182  HB2 SER A  12     -16.626 -40.291  -3.745  1.00 23.92           H  
ATOM    183  HB3 SER A  12     -18.040 -40.107  -2.701  1.00 23.92           H  
ATOM    184  O   SER A  12     -16.396 -38.444  -5.893  1.00 23.92           O  
ATOM    185  OG  SER A  12     -16.824 -38.462  -2.883  1.00 23.92           O  
ATOM    186  HG  SER A  12     -17.490 -37.787  -2.734  1.00 23.92           H  
ATOM    187  N   SER A  13     -18.397 -37.540  -6.350  1.00 28.09           N  
ATOM    188  H   SER A  13     -19.399 -37.628  -6.266  1.00 28.09           H  
ATOM    189  CA  SER A  13     -17.909 -36.308  -6.936  1.00 28.09           C  
ATOM    190  HA  SER A  13     -17.063 -36.509  -7.594  1.00 28.09           H  
ATOM    191  C   SER A  13     -17.423 -35.475  -5.760  1.00 28.09           C  
ATOM    192  CB  SER A  13     -19.009 -35.617  -7.759  1.00 28.09           C  
ATOM    193  HB2 SER A  13     -18.771 -34.562  -7.894  1.00 28.09           H  
ATOM    194  HB3 SER A  13     -19.050 -36.089  -8.741  1.00 28.09           H  
ATOM    195  O   SER A  13     -18.184 -34.731  -5.149  1.00 28.09           O  
ATOM    196  OG  SER A  13     -20.280 -35.759  -7.152  1.00 28.09           O  
ATOM    197  HG  SER A  13     -20.408 -34.991  -6.590  1.00 28.09           H  
ATOM    198  N   LYS A  14     -16.156 -35.675  -5.378  1.00 25.96           N  
ATOM    199  H   LYS A  14     -15.649 -36.426  -5.825  1.00 25.96           H  
ATOM    200  CA  LYS A  14     -15.387 -34.612  -4.750  1.00 25.96           C  
ATOM    201  HA  LYS A  14     -15.894 -34.223  -3.868  1.00 25.96           H  
ATOM    202  C   LYS A  14     -15.360 -33.507  -5.791  1.00 25.96           C  
ATOM    203  CB  LYS A  14     -13.967 -35.070  -4.385  1.00 25.96           C  
ATOM    204  HB2 LYS A  14     -13.541 -35.649  -5.204  1.00 25.96           H  
ATOM    205  HB3 LYS A  14     -13.356 -34.177  -4.254  1.00 25.96           H  
ATOM    206  O   LYS A  14     -14.523 -33.509  -6.684  1.00 25.96           O  
ATOM    207  CG  LYS A  14     -13.921 -35.880  -3.085  1.00 25.96           C  
ATOM    208  HG2 LYS A  14     -14.410 -35.315  -2.292  1.00 25.96           H  
ATOM    209  HG3 LYS A  14     -14.437 -36.831  -3.222  1.00 25.96           H  
ATOM    210  CD  LYS A  14     -12.458 -36.128  -2.705  1.00 25.96           C  
ATOM    211  HD2 LYS A  14     -11.943 -35.168  -2.669  1.00 25.96           H  
ATOM    212  HD3 LYS A  14     -11.988 -36.748  -3.469  1.00 25.96           H  
ATOM    213  CE  LYS A  14     -12.356 -36.804  -1.338  1.00 25.96           C  
ATOM    214  HE2 LYS A  14     -12.935 -36.218  -0.625  1.00 25.96           H  
ATOM    215  HE3 LYS A  14     -12.801 -37.797  -1.402  1.00 25.96           H  
ATOM    216  NZ  LYS A  14     -10.940 -36.878  -0.905  1.00 25.96           N  
ATOM    217  HZ1 LYS A  14     -10.863 -37.293   0.012  1.00 25.96           H  
ATOM    218  HZ2 LYS A  14     -10.394 -37.403  -1.573  1.00 25.96           H  
ATOM    219  HZ3 LYS A  14     -10.559 -35.943  -0.864  1.00 25.96           H  
ATOM    220  N   GLU A  15     -16.381 -32.663  -5.757  1.00 26.32           N  
ATOM    221  H   GLU A  15     -17.118 -32.818  -5.084  1.00 26.32           H  
ATOM    222  CA  GLU A  15     -16.290 -31.344  -6.339  1.00 26.32           C  
ATOM    223  HA  GLU A  15     -16.050 -31.402  -7.401  1.00 26.32           H  
ATOM    224  C   GLU A  15     -15.122 -30.721  -5.592  1.00 26.32           C  
ATOM    225  CB  GLU A  15     -17.616 -30.585  -6.157  1.00 26.32           C  
ATOM    226  HB2 GLU A  15     -17.489 -29.560  -6.505  1.00 26.32           H  
ATOM    227  HB3 GLU A  15     -17.883 -30.571  -5.101  1.00 26.32           H  
ATOM    228  O   GLU A  15     -15.216 -30.450  -4.393  1.00 26.32           O  
ATOM    229  CG  GLU A  15     -18.738 -31.258  -6.968  1.00 26.32           C  
ATOM    230  HG2 GLU A  15     -18.849 -32.293  -6.645  1.00 26.32           H  
ATOM    231  HG3 GLU A  15     -18.440 -31.274  -8.017  1.00 26.32           H  
ATOM    232  CD  GLU A  15     -20.102 -30.567  -6.829  1.00 26.32           C  
ATOM    233  OE1 GLU A  15     -20.844 -30.575  -7.839  1.00 26.32           O  
ATOM    234  OE2 GLU A  15     -20.428 -30.111  -5.711  1.00 26.32           O  
ATOM    235  N   ASP A  16     -13.969 -30.664  -6.257  1.00 26.14           N  
ATOM    236  H   ASP A  16     -13.895 -31.073  -7.178  1.00 26.14           H  
ATOM    237  CA  ASP A  16     -12.862 -29.866  -5.777  1.00 26.14           C  
ATOM    238  HA  ASP A  16     -12.555 -30.208  -4.789  1.00 26.14           H  
ATOM    239  C   ASP A  16     -13.444 -28.465  -5.674  1.00 26.14           C  
ATOM    240  CB  ASP A  16     -11.655 -29.947  -6.727  1.00 26.14           C  
ATOM    241  HB2 ASP A  16     -10.924 -29.198  -6.423  1.00 26.14           H  
ATOM    242  HB3 ASP A  16     -11.977 -29.710  -7.742  1.00 26.14           H  
ATOM    243  O   ASP A  16     -13.712 -27.809  -6.686  1.00 26.14           O  
ATOM    244  CG  ASP A  16     -10.974 -31.322  -6.706  1.00 26.14           C  
ATOM    245  OD1 ASP A  16     -10.708 -31.840  -5.594  1.00 26.14           O  
ATOM    246  OD2 ASP A  16     -10.700 -31.851  -7.808  1.00 26.14           O  
ATOM    247  N   ALA A  17     -13.757 -28.064  -4.444  1.00 23.75           N  
ATOM    248  H   ALA A  17     -13.699 -28.734  -3.690  1.00 23.75           H  
ATOM    249  CA  ALA A  17     -14.078 -26.698  -4.124  1.00 23.75           C  
ATOM    250  HA  ALA A  17     -14.876 -26.342  -4.776  1.00 23.75           H  
ATOM    251  C   ALA A  17     -12.800 -25.928  -4.433  1.00 23.75           C  
ATOM    252  CB  ALA A  17     -14.544 -26.598  -2.665  1.00 23.75           C  
ATOM    253  HB1 ALA A  17     -13.770 -26.971  -1.996  1.00 23.75           H  
ATOM    254  HB2 ALA A  17     -14.746 -25.555  -2.421  1.00 23.75           H  
ATOM    255  HB3 ALA A  17     -15.456 -27.180  -2.528  1.00 23.75           H  
ATOM    256  O   ALA A  17     -11.925 -25.757  -3.587  1.00 23.75           O  
ATOM    257  N   TYR A  18     -12.653 -25.531  -5.696  1.00 24.26           N  
ATOM    258  H   TYR A  18     -13.304 -25.898  -6.376  1.00 24.26           H  
ATOM    259  CA  TYR A  18     -11.909 -24.344  -6.023  1.00 24.26           C  
ATOM    260  HA  TYR A  18     -10.874 -24.441  -5.695  1.00 24.26           H  
ATOM    261  C   TYR A  18     -12.607 -23.276  -5.205  1.00 24.26           C  
ATOM    262  CB  TYR A  18     -11.953 -24.067  -7.532  1.00 24.26           C  
ATOM    263  HB2 TYR A  18     -11.570 -23.062  -7.709  1.00 24.26           H  
ATOM    264  HB3 TYR A  18     -12.987 -24.087  -7.876  1.00 24.26           H  
ATOM    265  O   TYR A  18     -13.693 -22.825  -5.571  1.00 24.26           O  
ATOM    266  CG  TYR A  18     -11.132 -25.045  -8.348  1.00 24.26           C  
ATOM    267  CD1 TYR A  18      -9.748 -24.833  -8.506  1.00 24.26           C  
ATOM    268  HD1 TYR A  18      -9.285 -23.972  -8.046  1.00 24.26           H  
ATOM    269  CD2 TYR A  18     -11.739 -26.179  -8.920  1.00 24.26           C  
ATOM    270  HD2 TYR A  18     -12.791 -26.367  -8.763  1.00 24.26           H  
ATOM    271  CE1 TYR A  18      -8.972 -25.750  -9.239  1.00 24.26           C  
ATOM    272  HE1 TYR A  18      -7.909 -25.589  -9.348  1.00 24.26           H  
ATOM    273  CE2 TYR A  18     -10.968 -27.096  -9.660  1.00 24.26           C  
ATOM    274  HE2 TYR A  18     -11.423 -27.983 -10.076  1.00 24.26           H  
ATOM    275  OH  TYR A  18      -8.836 -27.765 -10.532  1.00 24.26           O  
ATOM    276  HH  TYR A  18      -7.901 -27.559 -10.460  1.00 24.26           H  
ATOM    277  CZ  TYR A  18      -9.585 -26.882  -9.821  1.00 24.26           C  
ATOM    278  N   ASP A  19     -12.030 -22.992  -4.039  1.00 26.31           N  
ATOM    279  H   ASP A  19     -11.280 -23.585  -3.715  1.00 26.31           H  
ATOM    280  CA  ASP A  19     -12.335 -21.823  -3.243  1.00 26.31           C  
ATOM    281  HA  ASP A  19     -13.401 -21.796  -3.020  1.00 26.31           H  
ATOM    282  C   ASP A  19     -11.975 -20.647  -4.141  1.00 26.31           C  
ATOM    283  CB  ASP A  19     -11.556 -21.870  -1.925  1.00 26.31           C  
ATOM    284  HB2 ASP A  19     -11.763 -22.816  -1.424  1.00 26.31           H  
ATOM    285  HB3 ASP A  19     -10.486 -21.817  -2.123  1.00 26.31           H  
ATOM    286  O   ASP A  19     -10.827 -20.212  -4.264  1.00 26.31           O  
ATOM    287  CG  ASP A  19     -11.985 -20.731  -1.001  1.00 26.31           C  
ATOM    288  OD1 ASP A  19     -13.216 -20.525  -0.910  1.00 26.31           O  
ATOM    289  OD2 ASP A  19     -11.079 -20.105  -0.410  1.00 26.31           O  
ATOM    290  N   GLY A  20     -12.931 -20.324  -5.004  1.00 26.59           N  
ATOM    291  H   GLY A  20     -13.800 -20.837  -4.948  1.00 26.59           H  
ATOM    292  CA  GLY A  20     -12.763 -19.351  -6.043  1.00 26.59           C  
ATOM    293  HA2 GLY A  20     -11.844 -19.529  -6.602  1.00 26.59           H  
ATOM    294  HA3 GLY A  20     -13.626 -19.348  -6.708  1.00 26.59           H  
ATOM    295  C   GLY A  20     -12.693 -18.049  -5.301  1.00 26.59           C  
ATOM    296  O   GLY A  20     -13.744 -17.552  -4.906  1.00 26.59           O  
ATOM    297  N   VAL A  21     -11.472 -17.535  -5.115  1.00 27.71           N  
ATOM    298  H   VAL A  21     -10.686 -18.159  -5.228  1.00 27.71           H  
ATOM    299  CA  VAL A  21     -11.235 -16.149  -4.719  1.00 27.71           C  
ATOM    300  HA  VAL A  21     -11.496 -16.020  -3.669  1.00 27.71           H  
ATOM    301  C   VAL A  21     -12.169 -15.336  -5.587  1.00 27.71           C  
ATOM    302  CB  VAL A  21      -9.775 -15.718  -4.940  1.00 27.71           C  
ATOM    303  HB  VAL A  21      -9.493 -15.895  -5.978  1.00 27.71           H  
ATOM    304  O   VAL A  21     -11.994 -15.262  -6.810  1.00 27.71           O  
ATOM    305  CG1 VAL A  21      -9.575 -14.228  -4.625  1.00 27.71           C  
ATOM    306 HG11 VAL A  21     -10.163 -13.612  -5.305  1.00 27.71           H  
ATOM    307 HG12 VAL A  21      -8.524 -13.962  -4.742  1.00 27.71           H  
ATOM    308 HG13 VAL A  21      -9.884 -14.020  -3.601  1.00 27.71           H  
ATOM    309  CG2 VAL A  21      -8.830 -16.526  -4.044  1.00 27.71           C  
ATOM    310 HG21 VAL A  21      -8.904 -17.589  -4.273  1.00 27.71           H  
ATOM    311 HG22 VAL A  21      -9.096 -16.381  -2.997  1.00 27.71           H  
ATOM    312 HG23 VAL A  21      -7.799 -16.206  -4.199  1.00 27.71           H  
ATOM    313  N   THR A  22     -13.252 -14.870  -4.974  1.00 26.28           N  
ATOM    314  H   THR A  22     -13.371 -15.027  -3.983  1.00 26.28           H  
ATOM    315  CA  THR A  22     -14.325 -14.253  -5.720  1.00 26.28           C  
ATOM    316  HA  THR A  22     -14.642 -14.944  -6.502  1.00 26.28           H  
ATOM    317  C   THR A  22     -13.698 -13.036  -6.366  1.00 26.28           C  
ATOM    318  CB  THR A  22     -15.553 -13.928  -4.856  1.00 26.28           C  
ATOM    319  HB  THR A  22     -16.228 -13.294  -5.432  1.00 26.28           H  
ATOM    320  O   THR A  22     -13.109 -12.177  -5.712  1.00 26.28           O  
ATOM    321  CG2 THR A  22     -16.307 -15.192  -4.442  1.00 26.28           C  
ATOM    322 HG21 THR A  22     -15.664 -15.840  -3.846  1.00 26.28           H  
ATOM    323 HG22 THR A  22     -16.628 -15.737  -5.330  1.00 26.28           H  
ATOM    324 HG23 THR A  22     -17.185 -14.919  -3.858  1.00 26.28           H  
ATOM    325  OG1 THR A  22     -15.190 -13.256  -3.680  1.00 26.28           O  
ATOM    326  HG1 THR A  22     -15.334 -13.839  -2.931  1.00 26.28           H  
ATOM    327  N   SER A  23     -13.750 -12.997  -7.693  1.00 29.77           N  
ATOM    328  H   SER A  23     -14.117 -13.802  -8.180  1.00 29.77           H  
ATOM    329  CA  SER A  23     -13.386 -11.811  -8.455  1.00 29.77           C  
ATOM    330  HA  SER A  23     -12.464 -11.392  -8.053  1.00 29.77           H  
ATOM    331  C   SER A  23     -14.496 -10.778  -8.263  1.00 29.77           C  
ATOM    332  CB  SER A  23     -13.149 -12.180  -9.923  1.00 29.77           C  
ATOM    333  HB2 SER A  23     -14.045 -12.652 -10.327  1.00 29.77           H  
ATOM    334  HB3 SER A  23     -12.319 -12.883  -9.989  1.00 29.77           H  
ATOM    335  O   SER A  23     -15.137 -10.366  -9.231  1.00 29.77           O  
ATOM    336  OG  SER A  23     -12.850 -11.028 -10.682  1.00 29.77           O  
ATOM    337  HG  SER A  23     -13.547 -10.398 -10.485  1.00 29.77           H  
ATOM    338  N   GLU A  24     -14.794 -10.395  -7.021  1.00 29.08           N  
ATOM    339  H   GLU A  24     -14.247 -10.762  -6.254  1.00 29.08           H  
ATOM    340  CA  GLU A  24     -15.589  -9.203  -6.794  1.00 29.08           C  
ATOM    341  HA  GLU A  24     -16.533  -9.314  -7.327  1.00 29.08           H  
ATOM    342  C   GLU A  24     -14.885  -7.993  -7.414  1.00 29.08           C  
ATOM    343  CB  GLU A  24     -15.912  -8.976  -5.308  1.00 29.08           C  
ATOM    344  HB2 GLU A  24     -15.036  -9.190  -4.697  1.00 29.08           H  
ATOM    345  HB3 GLU A  24     -16.144  -7.918  -5.185  1.00 29.08           H  
ATOM    346  O   GLU A  24     -13.721  -8.019  -7.824  1.00 29.08           O  
ATOM    347  CG  GLU A  24     -17.115  -9.808  -4.819  1.00 29.08           C  
ATOM    348  HG2 GLU A  24     -16.747 -10.653  -4.238  1.00 29.08           H  
ATOM    349  HG3 GLU A  24     -17.645 -10.216  -5.680  1.00 29.08           H  
ATOM    350  CD  GLU A  24     -18.109  -8.987  -3.974  1.00 29.08           C  
ATOM    351  OE1 GLU A  24     -19.326  -9.254  -4.104  1.00 29.08           O  
ATOM    352  OE2 GLU A  24     -17.672  -8.047  -3.273  1.00 29.08           O  
ATOM    353  N   ASN A  25     -15.662  -6.928  -7.539  1.00 28.78           N  
ATOM    354  H   ASN A  25     -16.560  -6.970  -7.079  1.00 28.78           H  
ATOM    355  CA  ASN A  25     -15.332  -5.725  -8.270  1.00 28.78           C  
ATOM    356  HA  ASN A  25     -15.204  -5.983  -9.321  1.00 28.78           H  
ATOM    357  C   ASN A  25     -14.019  -5.105  -7.747  1.00 28.78           C  
ATOM    358  CB  ASN A  25     -16.570  -4.822  -8.101  1.00 28.78           C  
ATOM    359  HB2 ASN A  25     -17.471  -5.435  -8.125  1.00 28.78           H  
ATOM    360  HB3 ASN A  25     -16.539  -4.335  -7.126  1.00 28.78           H  
ATOM    361  O   ASN A  25     -14.039  -4.355  -6.773  1.00 28.78           O  
ATOM    362  CG  ASN A  25     -16.762  -3.783  -9.179  1.00 28.78           C  
ATOM    363  ND2 ASN A  25     -17.637  -2.837  -8.933  1.00 28.78           N  
ATOM    364 HD21 ASN A  25     -17.848  -2.220  -9.704  1.00 28.78           H  
ATOM    365 HD22 ASN A  25     -18.143  -2.863  -8.059  1.00 28.78           H  
ATOM    366  OD1 ASN A  25     -16.213  -3.818 -10.265  1.00 28.78           O  
ATOM    367  N   MET A  26     -12.893  -5.371  -8.424  1.00 29.13           N  
ATOM    368  H   MET A  26     -12.933  -6.135  -9.084  1.00 29.13           H  
ATOM    369  CA  MET A  26     -11.574  -4.758  -8.184  1.00 29.13           C  
ATOM    370  HA  MET A  26     -11.345  -4.843  -7.122  1.00 29.13           H  
ATOM    371  C   MET A  26     -11.558  -3.255  -8.535  1.00 29.13           C  
ATOM    372  CB  MET A  26     -10.461  -5.481  -8.973  1.00 29.13           C  
ATOM    373  HB2 MET A  26     -10.652  -5.380 -10.042  1.00 29.13           H  
ATOM    374  HB3 MET A  26      -9.520  -4.975  -8.756  1.00 29.13           H  
ATOM    375  O   MET A  26     -10.646  -2.773  -9.195  1.00 29.13           O  
ATOM    376  CG  MET A  26     -10.236  -6.959  -8.661  1.00 29.13           C  
ATOM    377  HG2 MET A  26     -11.050  -7.545  -9.087  1.00 29.13           H  
ATOM    378  HG3 MET A  26     -10.226  -7.107  -7.581  1.00 29.13           H  
ATOM    379  SD  MET A  26      -8.649  -7.526  -9.344  1.00 29.13           S  
ATOM    380  CE  MET A  26      -8.839  -9.316  -9.198  1.00 29.13           C  
ATOM    381  HE1 MET A  26      -7.941  -9.808  -9.573  1.00 29.13           H  
ATOM    382  HE2 MET A  26      -9.702  -9.641  -9.779  1.00 29.13           H  
ATOM    383  HE3 MET A  26      -8.988  -9.582  -8.152  1.00 29.13           H  
ATOM    384  N   ARG A  27     -12.596  -2.494  -8.170  1.00 31.92           N  
ATOM    385  H   ARG A  27     -13.292  -2.935  -7.585  1.00 31.92           H  
ATOM    386  CA  ARG A  27     -12.660  -1.050  -8.415  1.00 31.92           C  
ATOM    387  HA  ARG A  27     -12.359  -0.860  -9.445  1.00 31.92           H  
ATOM    388  C   ARG A  27     -11.625  -0.299  -7.583  1.00 31.92           C  
ATOM    389  CB  ARG A  27     -14.072  -0.492  -8.182  1.00 31.92           C  
ATOM    390  HB2 ARG A  27     -14.563  -1.044  -7.380  1.00 31.92           H  
ATOM    391  HB3 ARG A  27     -13.987   0.550  -7.873  1.00 31.92           H  
ATOM    392  O   ARG A  27     -10.583   0.083  -8.089  1.00 31.92           O  
ATOM    393  CG  ARG A  27     -14.940  -0.506  -9.438  1.00 31.92           C  
ATOM    394  HG2 ARG A  27     -15.134  -1.534  -9.745  1.00 31.92           H  
ATOM    395  HG3 ARG A  27     -14.427   0.022 -10.242  1.00 31.92           H  
ATOM    396  CD  ARG A  27     -16.243   0.222  -9.098  1.00 31.92           C  
ATOM    397  HD2 ARG A  27     -16.733  -0.308  -8.282  1.00 31.92           H  
ATOM    398  HD3 ARG A  27     -16.002   1.231  -8.763  1.00 31.92           H  
ATOM    399  NE  ARG A  27     -17.145   0.308 -10.257  1.00 31.92           N  
ATOM    400  HE  ARG A  27     -16.756   0.032 -11.148  1.00 31.92           H  
ATOM    401  NH1 ARG A  27     -18.942   1.174  -9.122  1.00 31.92           N  
ATOM    402 HH11 ARG A  27     -18.389   1.172  -8.276  1.00 31.92           H  
ATOM    403 HH12 ARG A  27     -19.876   1.556  -9.111  1.00 31.92           H  
ATOM    404  NH2 ARG A  27     -19.083   0.835 -11.325  1.00 31.92           N  
ATOM    405 HH21 ARG A  27     -18.665   0.558 -12.202  1.00 31.92           H  
ATOM    406 HH22 ARG A  27     -20.021   1.208 -11.303  1.00 31.92           H  
ATOM    407  CZ  ARG A  27     -18.380   0.774 -10.230  1.00 31.92           C  
ATOM    408  N   ASN A  28     -11.950  -0.005  -6.325  1.00 30.40           N  
ATOM    409  H   ASN A  28     -12.781  -0.419  -5.929  1.00 30.40           H  
ATOM    410  CA  ASN A  28     -11.181   0.926  -5.508  1.00 30.40           C  
ATOM    411  HA  ASN A  28     -10.507   1.500  -6.145  1.00 30.40           H  
ATOM    412  C   ASN A  28     -10.317   0.155  -4.512  1.00 30.40           C  
ATOM    413  CB  ASN A  28     -12.133   1.930  -4.822  1.00 30.40           C  
ATOM    414  HB2 ASN A  28     -12.753   1.419  -4.085  1.00 30.40           H  
ATOM    415  HB3 ASN A  28     -12.779   2.393  -5.568  1.00 30.40           H  
ATOM    416  O   ASN A  28     -10.770  -0.063  -3.396  1.00 30.40           O  
ATOM    417  CG  ASN A  28     -11.351   3.048  -4.147  1.00 30.40           C  
ATOM    418  ND2 ASN A  28     -11.805   3.567  -3.031  1.00 30.40           N  
ATOM    419 HD21 ASN A  28     -12.638   3.219  -2.579  1.00 30.40           H  
ATOM    420 HD22 ASN A  28     -11.249   4.312  -2.637  1.00 30.40           H  
ATOM    421  OD1 ASN A  28     -10.325   3.480  -4.637  1.00 30.40           O  
ATOM    422  N   GLY A  29      -9.124  -0.278  -4.939  1.00 32.34           N  
ATOM    423  H   GLY A  29      -8.939  -0.132  -5.921  1.00 32.34           H  
ATOM    424  CA  GLY A  29      -7.952  -0.657  -4.125  1.00 32.34           C  
ATOM    425  HA2 GLY A  29      -7.587   0.251  -3.644  1.00 32.34           H  
ATOM    426  HA3 GLY A  29      -7.173  -1.002  -4.805  1.00 32.34           H  
ATOM    427  C   GLY A  29      -8.076  -1.716  -3.014  1.00 32.34           C  
ATOM    428  O   GLY A  29      -7.057  -2.215  -2.556  1.00 32.34           O  
ATOM    429  N   LEU A  30      -9.266  -2.068  -2.539  1.00 33.30           N  
ATOM    430  H   LEU A  30     -10.076  -1.577  -2.889  1.00 33.30           H  
ATOM    431  CA  LEU A  30      -9.502  -3.162  -1.612  1.00 33.30           C  
ATOM    432  HA  LEU A  30      -8.620  -3.343  -0.998  1.00 33.30           H  
ATOM    433  C   LEU A  30      -9.752  -4.400  -2.445  1.00 33.30           C  
ATOM    434  CB  LEU A  30     -10.708  -2.889  -0.688  1.00 33.30           C  
ATOM    435  HB2 LEU A  30     -11.177  -3.843  -0.447  1.00 33.30           H  
ATOM    436  HB3 LEU A  30     -11.452  -2.286  -1.208  1.00 33.30           H  
ATOM    437  O   LEU A  30     -10.891  -4.711  -2.781  1.00 33.30           O  
ATOM    438  CG  LEU A  30     -10.343  -2.255   0.651  1.00 33.30           C  
ATOM    439  HG  LEU A  30      -9.584  -2.858   1.148  1.00 33.30           H  
ATOM    440  CD1 LEU A  30      -9.813  -0.852   0.421  1.00 33.30           C  
ATOM    441 HD11 LEU A  30      -9.908  -0.305   1.359  1.00 33.30           H  
ATOM    442 HD12 LEU A  30      -8.772  -0.888   0.099  1.00 33.30           H  
ATOM    443 HD13 LEU A  30     -10.411  -0.335  -0.329  1.00 33.30           H  
ATOM    444  CD2 LEU A  30     -11.568  -2.205   1.565  1.00 33.30           C  
ATOM    445 HD21 LEU A  30     -11.966  -3.210   1.703  1.00 33.30           H  
ATOM    446 HD22 LEU A  30     -11.284  -1.809   2.540  1.00 33.30           H  
ATOM    447 HD23 LEU A  30     -12.337  -1.570   1.124  1.00 33.30           H  
ATOM    448  N   VAL A  31      -8.701  -5.154  -2.736  1.00 31.60           N  
ATOM    449  H   VAL A  31      -7.768  -4.799  -2.582  1.00 31.60           H  
ATOM    450  CA  VAL A  31      -8.923  -6.590  -2.852  1.00 31.60           C  
ATOM    451  HA  VAL A  31      -9.932  -6.779  -3.219  1.00 31.60           H  
ATOM    452  C   VAL A  31      -8.835  -7.141  -1.440  1.00 31.60           C  
ATOM    453  CB  VAL A  31      -8.003  -7.259  -3.867  1.00 31.60           C  
ATOM    454  HB  VAL A  31      -6.981  -7.221  -3.490  1.00 31.60           H  
ATOM    455  O   VAL A  31      -7.752  -7.226  -0.854  1.00 31.60           O  
ATOM    456  CG1 VAL A  31      -8.397  -8.724  -4.081  1.00 31.60           C  
ATOM    457 HG11 VAL A  31      -8.344  -9.274  -3.142  1.00 31.60           H  
ATOM    458 HG12 VAL A  31      -7.713  -9.189  -4.791  1.00 31.60           H  
ATOM    459 HG13 VAL A  31      -9.412  -8.789  -4.473  1.00 31.60           H  
ATOM    460  CG2 VAL A  31      -8.108  -6.531  -5.218  1.00 31.60           C  
ATOM    461 HG21 VAL A  31      -7.641  -5.548  -5.155  1.00 31.60           H  
ATOM    462 HG22 VAL A  31      -9.155  -6.406  -5.492  1.00 31.60           H  
ATOM    463 HG23 VAL A  31      -7.617  -7.103  -6.006  1.00 31.60           H  
ATOM    464  N   ASN A  32     -10.008  -7.453  -0.888  1.00 34.64           N  
ATOM    465  H   ASN A  32     -10.841  -7.270  -1.428  1.00 34.64           H  
ATOM    466  CA  ASN A  32     -10.174  -8.256   0.315  1.00 34.64           C  
ATOM    467  HA  ASN A  32      -9.609  -7.819   1.138  1.00 34.64           H  
ATOM    468  C   ASN A  32      -9.606  -9.651   0.005  1.00 34.64           C  
ATOM    469  CB  ASN A  32     -11.681  -8.266   0.677  1.00 34.64           C  
ATOM    470  HB2 ASN A  32     -12.048  -7.241   0.743  1.00 34.64           H  
ATOM    471  HB3 ASN A  32     -12.242  -8.780  -0.103  1.00 34.64           H  
ATOM    472  O   ASN A  32     -10.322 -10.541  -0.439  1.00 34.64           O  
ATOM    473  CG  ASN A  32     -11.978  -8.935   2.008  1.00 34.64           C  
ATOM    474  ND2 ASN A  32     -13.177  -9.404   2.247  1.00 34.64           N  
ATOM    475 HD21 ASN A  32     -13.863  -9.454   1.508  1.00 34.64           H  
ATOM    476 HD22 ASN A  32     -13.275 -10.014   3.046  1.00 34.64           H  
ATOM    477  OD1 ASN A  32     -11.129  -9.020   2.862  1.00 34.64           O  
ATOM    478  N   SER A  33      -8.285  -9.822   0.101  1.00 34.99           N  
ATOM    479  H   SER A  33      -7.720  -9.033   0.384  1.00 34.99           H  
ATOM    480  CA  SER A  33      -7.674 -11.142  -0.044  1.00 34.99           C  
ATOM    481  HA  SER A  33      -8.133 -11.686  -0.871  1.00 34.99           H  
ATOM    482  C   SER A  33      -7.960 -11.887   1.242  1.00 34.99           C  
ATOM    483  CB  SER A  33      -6.165 -11.054  -0.298  1.00 34.99           C  
ATOM    484  HB2 SER A  33      -5.692 -10.469   0.490  1.00 34.99           H  
ATOM    485  HB3 SER A  33      -5.738 -12.057  -0.299  1.00 34.99           H  
ATOM    486  O   SER A  33      -7.192 -11.743   2.194  1.00 34.99           O  
ATOM    487  OG  SER A  33      -5.920 -10.444  -1.548  1.00 34.99           O  
ATOM    488  HG  SER A  33      -6.477  -9.664  -1.596  1.00 34.99           H  
ATOM    489  N   GLU A  34      -9.085 -12.599   1.321  1.00 36.08           N  
ATOM    490  H   GLU A  34      -9.752 -12.550   0.564  1.00 36.08           H  
ATOM    491  CA  GLU A  34      -9.348 -13.561   2.392  1.00 36.08           C  
ATOM    492  HA  GLU A  34      -9.223 -13.073   3.358  1.00 36.08           H  
ATOM    493  C   GLU A  34      -8.281 -14.656   2.289  1.00 36.08           C  
ATOM    494  CB  GLU A  34     -10.792 -14.107   2.344  1.00 36.08           C  
ATOM    495  HB2 GLU A  34     -10.980 -14.584   1.382  1.00 36.08           H  
ATOM    496  HB3 GLU A  34     -10.896 -14.847   3.138  1.00 36.08           H  
ATOM    497  O   GLU A  34      -8.462 -15.707   1.682  1.00 36.08           O  
ATOM    498  CG  GLU A  34     -11.818 -12.983   2.575  1.00 36.08           C  
ATOM    499  HG2 GLU A  34     -11.830 -12.335   1.699  1.00 36.08           H  
ATOM    500  HG3 GLU A  34     -11.477 -12.382   3.417  1.00 36.08           H  
ATOM    501  CD  GLU A  34     -13.254 -13.456   2.867  1.00 36.08           C  
ATOM    502  OE1 GLU A  34     -14.011 -12.613   3.406  1.00 36.08           O  
ATOM    503  OE2 GLU A  34     -13.604 -14.610   2.551  1.00 36.08           O  
ATOM    504  N   VAL A  35      -7.088 -14.373   2.821  1.00 34.24           N  
ATOM    505  H   VAL A  35      -6.948 -13.444   3.190  1.00 34.24           H  
ATOM    506  CA  VAL A  35      -6.088 -15.396   3.085  1.00 34.24           C  
ATOM    507  HA  VAL A  35      -6.019 -16.061   2.224  1.00 34.24           H  
ATOM    508  C   VAL A  35      -6.665 -16.174   4.251  1.00 34.24           C  
ATOM    509  CB  VAL A  35      -4.685 -14.825   3.371  1.00 34.24           C  
ATOM    510  HB  VAL A  35      -4.716 -14.182   4.250  1.00 34.24           H  
ATOM    511  O   VAL A  35      -6.410 -15.854   5.412  1.00 34.24           O  
ATOM    512  CG1 VAL A  35      -3.674 -15.959   3.613  1.00 34.24           C  
ATOM    513 HG11 VAL A  35      -3.640 -16.622   2.748  1.00 34.24           H  
ATOM    514 HG12 VAL A  35      -2.684 -15.540   3.793  1.00 34.24           H  
ATOM    515 HG13 VAL A  35      -3.965 -16.536   4.491  1.00 34.24           H  
ATOM    516  CG2 VAL A  35      -4.166 -13.996   2.187  1.00 34.24           C  
ATOM    517 HG21 VAL A  35      -3.162 -13.630   2.400  1.00 34.24           H  
ATOM    518 HG22 VAL A  35      -4.817 -13.136   2.029  1.00 34.24           H  
ATOM    519 HG23 VAL A  35      -4.154 -14.603   1.283  1.00 34.24           H  
ATOM    520  N   HIS A  36      -7.494 -17.162   3.921  1.00 35.09           N  
ATOM    521  H   HIS A  36      -7.820 -17.208   2.967  1.00 35.09           H  
ATOM    522  CA  HIS A  36      -7.914 -18.208   4.832  1.00 35.09           C  
ATOM    523  HA  HIS A  36      -8.369 -17.761   5.716  1.00 35.09           H  
ATOM    524  C   HIS A  36      -6.662 -18.971   5.269  1.00 35.09           C  
ATOM    525  CB  HIS A  36      -8.950 -19.116   4.153  1.00 35.09           C  
ATOM    526  HB2 HIS A  36      -8.578 -19.438   3.181  1.00 35.09           H  
ATOM    527  HB3 HIS A  36      -9.090 -20.008   4.764  1.00 35.09           H  
ATOM    528  O   HIS A  36      -6.302 -20.008   4.719  1.00 35.09           O  
ATOM    529  CG  HIS A  36     -10.296 -18.465   3.981  1.00 35.09           C  
ATOM    530  CD2 HIS A  36     -10.891 -18.106   2.800  1.00 35.09           C  
ATOM    531  HD2 HIS A  36     -10.488 -18.238   1.806  1.00 35.09           H  
ATOM    532  ND1 HIS A  36     -11.182 -18.161   4.993  1.00 35.09           N  
ATOM    533  HD1 HIS A  36     -11.044 -18.323   5.981  1.00 35.09           H  
ATOM    534  CE1 HIS A  36     -12.277 -17.616   4.436  1.00 35.09           C  
ATOM    535  HE1 HIS A  36     -13.146 -17.250   4.962  1.00 35.09           H  
ATOM    536  NE2 HIS A  36     -12.141 -17.573   3.109  1.00 35.09           N  
ATOM    537  N   ASN A  37      -5.944 -18.416   6.243  1.00 36.78           N  
ATOM    538  H   ASN A  37      -6.222 -17.506   6.581  1.00 36.78           H  
ATOM    539  CA  ASN A  37      -5.003 -19.197   7.010  1.00 36.78           C  
ATOM    540  HA  ASN A  37      -4.432 -19.828   6.329  1.00 36.78           H  
ATOM    541  C   ASN A  37      -5.846 -20.091   7.925  1.00 36.78           C  
ATOM    542  CB  ASN A  37      -4.039 -18.267   7.762  1.00 36.78           C  
ATOM    543  HB2 ASN A  37      -3.688 -17.484   7.091  1.00 36.78           H  
ATOM    544  HB3 ASN A  37      -4.558 -17.801   8.600  1.00 36.78           H  
ATOM    545  O   ASN A  37      -6.536 -19.585   8.807  1.00 36.78           O  
ATOM    546  CG  ASN A  37      -2.825 -19.024   8.265  1.00 36.78           C  
ATOM    547  ND2 ASN A  37      -2.171 -18.540   9.292  1.00 36.78           N  
ATOM    548 HD21 ASN A  37      -1.456 -19.151   9.659  1.00 36.78           H  
ATOM    549 HD22 ASN A  37      -2.580 -17.782   9.820  1.00 36.78           H  
ATOM    550  OD1 ASN A  37      -2.423 -20.044   7.736  1.00 36.78           O  
ATOM    551  N   GLU A  38      -5.836 -21.401   7.685  1.00 36.57           N  
ATOM    552  H   GLU A  38      -5.344 -21.750   6.875  1.00 36.57           H  
ATOM    553  CA  GLU A  38      -6.599 -22.355   8.500  1.00 36.57           C  
ATOM    554  HA  GLU A  38      -7.650 -22.065   8.519  1.00 36.57           H  
ATOM    555  C   GLU A  38      -6.125 -22.418   9.958  1.00 36.57           C  
ATOM    556  CB  GLU A  38      -6.484 -23.775   7.929  1.00 36.57           C  
ATOM    557  HB2 GLU A  38      -6.850 -24.460   8.694  1.00 36.57           H  
ATOM    558  HB3 GLU A  38      -5.437 -24.012   7.743  1.00 36.57           H  
ATOM    559  O   GLU A  38      -6.898 -22.786  10.845  1.00 36.57           O  
ATOM    560  CG  GLU A  38      -7.307 -24.031   6.661  1.00 36.57           C  
ATOM    561  HG2 GLU A  38      -6.781 -23.618   5.801  1.00 36.57           H  
ATOM    562  HG3 GLU A  38      -8.265 -23.520   6.757  1.00 36.57           H  
ATOM    563  CD  GLU A  38      -7.556 -25.540   6.463  1.00 36.57           C  
ATOM    564  OE1 GLU A  38      -8.636 -25.890   5.938  1.00 36.57           O  
ATOM    565  OE2 GLU A  38      -6.681 -26.350   6.852  1.00 36.57           O  
ATOM    566  N   ASP A  39      -4.856 -22.106  10.238  1.00 39.59           N  
ATOM    567  H   ASP A  39      -4.241 -21.825   9.488  1.00 39.59           H  
ATOM    568  CA  ASP A  39      -4.334 -22.252  11.594  1.00 39.59           C  
ATOM    569  HA  ASP A  39      -4.598 -23.249  11.947  1.00 39.59           H  
ATOM    570  C   ASP A  39      -5.000 -21.241  12.544  1.00 39.59           C  
ATOM    571  CB  ASP A  39      -2.802 -22.136  11.617  1.00 39.59           C  
ATOM    572  HB2 ASP A  39      -2.490 -21.314  10.973  1.00 39.59           H  
ATOM    573  HB3 ASP A  39      -2.494 -21.891  12.633  1.00 39.59           H  
ATOM    574  O   ASP A  39      -4.790 -20.034  12.449  1.00 39.59           O  
ATOM    575  CG  ASP A  39      -2.061 -23.421  11.221  1.00 39.59           C  
ATOM    576  OD1 ASP A  39      -2.615 -24.521  11.437  1.00 39.59           O  
ATOM    577  OD2 ASP A  39      -0.874 -23.291  10.843  1.00 39.59           O  
ATOM    578  N   GLY A  40      -5.754 -21.743  13.531  1.00 37.51           N  
ATOM    579  H   GLY A  40      -5.958 -22.729  13.444  1.00 37.51           H  
ATOM    580  CA  GLY A  40      -6.607 -20.958  14.440  1.00 37.51           C  
ATOM    581  HA2 GLY A  40      -7.276 -20.357  13.824  1.00 37.51           H  
ATOM    582  HA3 GLY A  40      -7.221 -21.644  15.024  1.00 37.51           H  
ATOM    583  C   GLY A  40      -5.908 -19.998  15.413  1.00 37.51           C  
ATOM    584  O   GLY A  40      -6.525 -19.540  16.377  1.00 37.51           O  
ATOM    585  N   ARG A  41      -4.620 -19.688  15.234  1.00 38.10           N  
ATOM    586  H   ARG A  41      -4.245 -19.939  14.330  1.00 38.10           H  
ATOM    587  CA  ARG A  41      -4.039 -18.540  15.933  1.00 38.10           C  
ATOM    588  HA  ARG A  41      -4.435 -18.488  16.947  1.00 38.10           H  
ATOM    589  C   ARG A  41      -4.519 -17.296  15.194  1.00 38.10           C  
ATOM    590  CB  ARG A  41      -2.506 -18.632  16.011  1.00 38.10           C  
ATOM    591  HB2 ARG A  41      -2.121 -17.677  16.370  1.00 38.10           H  
ATOM    592  HB3 ARG A  41      -2.096 -18.819  15.018  1.00 38.10           H  
ATOM    593  O   ARG A  41      -4.082 -17.074  14.073  1.00 38.10           O  
ATOM    594  CG  ARG A  41      -2.068 -19.742  16.977  1.00 38.10           C  
ATOM    595  HG2 ARG A  41      -2.355 -20.710  16.567  1.00 38.10           H  
ATOM    596  HG3 ARG A  41      -2.570 -19.601  17.934  1.00 38.10           H  
ATOM    597  CD  ARG A  41      -0.553 -19.713  17.204  1.00 38.10           C  
ATOM    598  HD2 ARG A  41      -0.275 -18.733  17.589  1.00 38.10           H  
ATOM    599  HD3 ARG A  41      -0.060 -19.870  16.244  1.00 38.10           H  
ATOM    600  NE  ARG A  41      -0.138 -20.762  18.157  1.00 38.10           N  
ATOM    601  HE  ARG A  41      -0.875 -21.360  18.502  1.00 38.10           H  
ATOM    602  NH1 ARG A  41       2.116 -20.350  18.089  1.00 38.10           N  
ATOM    603 HH11 ARG A  41       3.064 -20.603  18.332  1.00 38.10           H  
ATOM    604 HH12 ARG A  41       1.934 -19.631  17.404  1.00 38.10           H  
ATOM    605  NH2 ARG A  41       1.336 -22.019  19.354  1.00 38.10           N  
ATOM    606 HH21 ARG A  41       2.286 -22.253  19.606  1.00 38.10           H  
ATOM    607 HH22 ARG A  41       0.569 -22.596  19.669  1.00 38.10           H  
ATOM    608  CZ  ARG A  41       1.098 -21.037  18.530  1.00 38.10           C  
ATOM    609  N   ASN A  42      -5.347 -16.484  15.862  1.00 36.91           N  
ATOM    610  H   ASN A  42      -5.789 -16.856  16.690  1.00 36.91           H  
ATOM    611  CA  ASN A  42      -5.601 -15.071  15.538  1.00 36.91           C  
ATOM    612  HA  ASN A  42      -5.978 -14.984  14.519  1.00 36.91           H  
ATOM    613  C   ASN A  42      -4.273 -14.291  15.600  1.00 36.91           C  
ATOM    614  CB  ASN A  42      -6.628 -14.459  16.530  1.00 36.91           C  
ATOM    615  HB2 ASN A  42      -6.445 -13.388  16.618  1.00 36.91           H  
ATOM    616  HB3 ASN A  42      -6.501 -14.894  17.522  1.00 36.91           H  
ATOM    617  O   ASN A  42      -4.063 -13.443  16.462  1.00 36.91           O  
ATOM    618  CG  ASN A  42      -8.084 -14.532  16.124  1.00 36.91           C  
ATOM    619  ND2 ASN A  42      -8.974 -14.145  17.007  1.00 36.91           N  
ATOM    620 HD21 ASN A  42      -8.678 -13.700  17.864  1.00 36.91           H  
ATOM    621 HD22 ASN A  42      -9.923 -14.126  16.660  1.00 36.91           H  
ATOM    622  OD1 ASN A  42      -8.456 -14.904  15.032  1.00 36.91           O  
ATOM    623  N   GLY A  43      -3.305 -14.620  14.750  1.00 38.91           N  
ATOM    624  H   GLY A  43      -3.522 -15.349  14.085  1.00 38.91           H  
ATOM    625  CA  GLY A  43      -2.427 -13.576  14.278  1.00 38.91           C  
ATOM    626  HA2 GLY A  43      -1.711 -13.966  13.555  1.00 38.91           H  
ATOM    627  HA3 GLY A  43      -1.908 -13.094  15.107  1.00 38.91           H  
ATOM    628  C   GLY A  43      -3.348 -12.595  13.585  1.00 38.91           C  
ATOM    629  O   GLY A  43      -4.166 -13.018  12.767  1.00 38.91           O  
ATOM    630  N   ASP A  44      -3.248 -11.325  13.950  1.00 37.14           N  
ATOM    631  H   ASP A  44      -2.669 -11.058  14.734  1.00 37.14           H  
ATOM    632  CA  ASP A  44      -3.753 -10.255  13.114  1.00 37.14           C  
ATOM    633  HA  ASP A  44      -4.818 -10.399  12.929  1.00 37.14           H  
ATOM    634  C   ASP A  44      -2.981 -10.395  11.798  1.00 37.14           C  
ATOM    635  CB  ASP A  44      -3.557  -8.894  13.806  1.00 37.14           C  
ATOM    636  HB2 ASP A  44      -3.979  -8.114  13.173  1.00 37.14           H  
ATOM    637  HB3 ASP A  44      -2.490  -8.700  13.917  1.00 37.14           H  
ATOM    638  O   ASP A  44      -1.873  -9.890  11.627  1.00 37.14           O  
ATOM    639  CG  ASP A  44      -4.220  -8.824  15.191  1.00 37.14           C  
ATOM    640  OD1 ASP A  44      -5.384  -9.265  15.320  1.00 37.14           O  
ATOM    641  OD2 ASP A  44      -3.536  -8.377  16.143  1.00 37.14           O  
ATOM    642  N   VAL A  45      -3.498 -11.224  10.889  1.00 38.18           N  
ATOM    643  H   VAL A  45      -4.313 -11.757  11.155  1.00 38.18           H  
ATOM    644  CA  VAL A  45      -3.137 -11.160   9.486  1.00 38.18           C  
ATOM    645  HA  VAL A  45      -2.053 -11.127   9.373  1.00 38.18           H  
ATOM    646  C   VAL A  45      -3.732  -9.829   9.096  1.00 38.18           C  
ATOM    647  CB  VAL A  45      -3.718 -12.330   8.661  1.00 38.18           C  
ATOM    648  HB  VAL A  45      -4.807 -12.293   8.667  1.00 38.18           H  
ATOM    649  O   VAL A  45      -4.902  -9.769   8.730  1.00 38.18           O  
ATOM    650  CG1 VAL A  45      -3.223 -12.255   7.210  1.00 38.18           C  
ATOM    651 HG11 VAL A  45      -3.550 -11.317   6.760  1.00 38.18           H  
ATOM    652 HG12 VAL A  45      -3.653 -13.075   6.635  1.00 38.18           H  
ATOM    653 HG13 VAL A  45      -2.135 -12.316   7.180  1.00 38.18           H  
ATOM    654  CG2 VAL A  45      -3.303 -13.694   9.226  1.00 38.18           C  
ATOM    655 HG21 VAL A  45      -3.726 -13.826  10.222  1.00 38.18           H  
ATOM    656 HG22 VAL A  45      -3.688 -14.489   8.587  1.00 38.18           H  
ATOM    657 HG23 VAL A  45      -2.217 -13.761   9.283  1.00 38.18           H  
ATOM    658  N   SER A  46      -2.992  -8.746   9.331  1.00 40.65           N  
ATOM    659  H   SER A  46      -2.150  -8.833   9.883  1.00 40.65           H  
ATOM    660  CA  SER A  46      -3.430  -7.414   8.955  1.00 40.65           C  
ATOM    661  HA  SER A  46      -4.388  -7.184   9.420  1.00 40.65           H  
ATOM    662  C   SER A  46      -3.561  -7.469   7.467  1.00 40.65           C  
ATOM    663  CB  SER A  46      -2.429  -6.357   9.339  1.00 40.65           C  
ATOM    664  HB2 SER A  46      -1.512  -6.608   8.806  1.00 40.65           H  
ATOM    665  HB3 SER A  46      -2.785  -5.368   9.051  1.00 40.65           H  
ATOM    666  O   SER A  46      -2.582  -7.473   6.731  1.00 40.65           O  
ATOM    667  OG  SER A  46      -2.300  -6.451  10.735  1.00 40.65           O  
ATOM    668  HG  SER A  46      -1.707  -5.783  11.088  1.00 40.65           H  
ATOM    669  N   GLN A  47      -4.791  -7.678   7.048  1.00 43.19           N  
ATOM    670  H   GLN A  47      -5.498  -7.825   7.754  1.00 43.19           H  
ATOM    671  CA  GLN A  47      -5.138  -7.995   5.698  1.00 43.19           C  
ATOM    672  HA  GLN A  47      -4.501  -8.793   5.317  1.00 43.19           H  
ATOM    673  C   GLN A  47      -4.917  -6.722   4.914  1.00 43.19           C  
ATOM    674  CB  GLN A  47      -6.579  -8.467   5.734  1.00 43.19           C  
ATOM    675  HB2 GLN A  47      -6.662  -9.305   6.426  1.00 43.19           H  
ATOM    676  HB3 GLN A  47      -7.207  -7.656   6.101  1.00 43.19           H  
ATOM    677  O   GLN A  47      -5.802  -5.876   4.799  1.00 43.19           O  
ATOM    678  CG  GLN A  47      -7.066  -8.927   4.368  1.00 43.19           C  
ATOM    679  HG2 GLN A  47      -6.980  -8.125   3.634  1.00 43.19           H  
ATOM    680  HG3 GLN A  47      -6.474  -9.781   4.039  1.00 43.19           H  
ATOM    681  CD  GLN A  47      -8.524  -9.322   4.480  1.00 43.19           C  
ATOM    682  NE2 GLN A  47      -8.956 -10.274   3.708  1.00 43.19           N  
ATOM    683 HE21 GLN A  47      -9.963 -10.311   3.631  1.00 43.19           H  
ATOM    684 HE22 GLN A  47      -8.327 -10.798   3.117  1.00 43.19           H  
ATOM    685  OE1 GLN A  47      -9.289  -8.787   5.263  1.00 43.19           O  
ATOM    686  N   PHE A  48      -3.682  -6.520   4.468  1.00 43.53           N  
ATOM    687  H   PHE A  48      -2.938  -7.114   4.804  1.00 43.53           H  
ATOM    688  CA  PHE A  48      -3.389  -5.304   3.766  1.00 43.53           C  
ATOM    689  HA  PHE A  48      -3.782  -4.493   4.380  1.00 43.53           H  
ATOM    690  C   PHE A  48      -4.138  -5.353   2.448  1.00 43.53           C  
ATOM    691  CB  PHE A  48      -1.902  -5.071   3.603  1.00 43.53           C  
ATOM    692  HB2 PHE A  48      -1.820  -4.148   3.029  1.00 43.53           H  
ATOM    693  HB3 PHE A  48      -1.427  -5.885   3.057  1.00 43.53           H  
ATOM    694  O   PHE A  48      -4.025  -6.353   1.727  1.00 43.53           O  
ATOM    695  CG  PHE A  48      -1.224  -4.810   4.916  1.00 43.53           C  
ATOM    696  CD1 PHE A  48      -1.512  -3.611   5.580  1.00 43.53           C  
ATOM    697  HD1 PHE A  48      -2.263  -2.956   5.165  1.00 43.53           H  
ATOM    698  CD2 PHE A  48      -0.372  -5.744   5.513  1.00 43.53           C  
ATOM    699  HD2 PHE A  48      -0.172  -6.702   5.057  1.00 43.53           H  
ATOM    700  CE1 PHE A  48      -0.934  -3.307   6.818  1.00 43.53           C  
ATOM    701  HE1 PHE A  48      -1.193  -2.397   7.339  1.00 43.53           H  
ATOM    702  CE2 PHE A  48       0.220  -5.421   6.738  1.00 43.53           C  
ATOM    703  HE2 PHE A  48       0.993  -6.048   7.158  1.00 43.53           H  
ATOM    704  CZ  PHE A  48      -0.083  -4.235   7.412  1.00 43.53           C  
ATOM    705  HZ  PHE A  48       0.345  -4.026   8.381  1.00 43.53           H  
ATOM    706  N   PRO A  49      -4.922  -4.309   2.142  1.00 42.93           N  
ATOM    707  CA  PRO A  49      -5.668  -4.275   0.906  1.00 42.93           C  
ATOM    708  HA  PRO A  49      -6.367  -5.109   0.852  1.00 42.93           H  
ATOM    709  C   PRO A  49      -4.648  -4.370  -0.214  1.00 42.93           C  
ATOM    710  CB  PRO A  49      -6.428  -2.948   0.928  1.00 42.93           C  
ATOM    711  HB2 PRO A  49      -7.402  -3.109   1.391  1.00 42.93           H  
ATOM    712  HB3 PRO A  49      -6.541  -2.517  -0.067  1.00 42.93           H  
ATOM    713  O   PRO A  49      -3.697  -3.590  -0.270  1.00 42.93           O  
ATOM    714  CG  PRO A  49      -5.591  -2.051   1.836  1.00 42.93           C  
ATOM    715  HG2 PRO A  49      -4.782  -1.599   1.263  1.00 42.93           H  
ATOM    716  HG3 PRO A  49      -6.195  -1.282   2.318  1.00 42.93           H  
ATOM    717  CD  PRO A  49      -5.023  -3.038   2.848  1.00 42.93           C  
ATOM    718  HD2 PRO A  49      -5.709  -3.146   3.687  1.00 42.93           H  
ATOM    719  HD3 PRO A  49      -4.051  -2.686   3.193  1.00 42.93           H  
ATOM    720  N   TYR A  50      -4.789  -5.360  -1.083  1.00 43.99           N  
ATOM    721  H   TYR A  50      -5.557  -6.009  -0.995  1.00 43.99           H  
ATOM    722  CA  TYR A  50      -3.973  -5.351  -2.276  1.00 43.99           C  
ATOM    723  HA  TYR A  50      -2.937  -5.149  -2.004  1.00 43.99           H  
ATOM    724  C   TYR A  50      -4.458  -4.211  -3.154  1.00 43.99           C  
ATOM    725  CB  TYR A  50      -3.991  -6.705  -2.945  1.00 43.99           C  
ATOM    726  HB2 TYR A  50      -3.275  -7.327  -2.408  1.00 43.99           H  
ATOM    727  HB3 TYR A  50      -4.972  -7.167  -2.837  1.00 43.99           H  
ATOM    728  O   TYR A  50      -5.540  -4.271  -3.733  1.00 43.99           O  
ATOM    729  CG  TYR A  50      -3.603  -6.648  -4.397  1.00 43.99           C  
ATOM    730  CD1 TYR A  50      -4.604  -6.785  -5.363  1.00 43.99           C  
ATOM    731  HD1 TYR A  50      -5.635  -6.878  -5.056  1.00 43.99           H  
ATOM    732  CD2 TYR A  50      -2.272  -6.430  -4.782  1.00 43.99           C  
ATOM    733  HD2 TYR A  50      -1.509  -6.240  -4.041  1.00 43.99           H  
ATOM    734  CE1 TYR A  50      -4.284  -6.899  -6.710  1.00 43.99           C  
ATOM    735  HE1 TYR A  50      -5.045  -7.116  -7.445  1.00 43.99           H  
ATOM    736  CE2 TYR A  50      -1.949  -6.457  -6.148  1.00 43.99           C  
ATOM    737  HE2 TYR A  50      -0.924  -6.318  -6.460  1.00 43.99           H  
ATOM    738  OH  TYR A  50      -2.668  -7.307  -8.302  1.00 43.99           O  
ATOM    739  HH  TYR A  50      -1.977  -6.793  -8.728  1.00 43.99           H  
ATOM    740  CZ  TYR A  50      -2.949  -6.821  -7.081  1.00 43.99           C  
ATOM    741  N   VAL A  51      -3.648  -3.160  -3.190  1.00 47.50           N  
ATOM    742  H   VAL A  51      -2.839  -3.157  -2.585  1.00 47.50           H  
ATOM    743  CA  VAL A  51      -3.921  -1.991  -4.002  1.00 47.50           C  
ATOM    744  HA  VAL A  51      -4.999  -1.935  -4.151  1.00 47.50           H  
ATOM    745  C   VAL A  51      -3.281  -2.214  -5.377  1.00 47.50           C  
ATOM    746  CB  VAL A  51      -3.516  -0.693  -3.272  1.00 47.50           C  
ATOM    747  HB  VAL A  51      -2.429  -0.603  -3.253  1.00 47.50           H  
ATOM    748  O   VAL A  51      -2.118  -2.607  -5.501  1.00 47.50           O  
ATOM    749  CG1 VAL A  51      -4.114   0.519  -3.980  1.00 47.50           C  
ATOM    750 HG11 VAL A  51      -3.771   0.569  -5.014  1.00 47.50           H  
ATOM    751 HG12 VAL A  51      -3.837   1.431  -3.452  1.00 47.50           H  
ATOM    752 HG13 VAL A  51      -5.201   0.444  -3.984  1.00 47.50           H  
ATOM    753  CG2 VAL A  51      -3.983  -0.621  -1.811  1.00 47.50           C  
ATOM    754 HG21 VAL A  51      -3.831   0.379  -1.405  1.00 47.50           H  
ATOM    755 HG22 VAL A  51      -5.041  -0.875  -1.740  1.00 47.50           H  
ATOM    756 HG23 VAL A  51      -3.404  -1.317  -1.203  1.00 47.50           H  
ATOM    757  N   GLU A  52      -4.053  -1.986  -6.430  1.00 46.32           N  
ATOM    758  H   GLU A  52      -5.021  -1.740  -6.277  1.00 46.32           H  
ATOM    759  CA  GLU A  52      -3.565  -1.831  -7.796  1.00 46.32           C  
ATOM    760  HA  GLU A  52      -2.561  -2.247  -7.877  1.00 46.32           H  
ATOM    761  C   GLU A  52      -3.467  -0.329  -8.075  1.00 46.32           C  
ATOM    762  CB  GLU A  52      -4.500  -2.550  -8.804  1.00 46.32           C  
ATOM    763  HB2 GLU A  52      -4.689  -1.887  -9.649  1.00 46.32           H  
ATOM    764  HB3 GLU A  52      -5.467  -2.756  -8.346  1.00 46.32           H  
ATOM    765  O   GLU A  52      -4.456   0.383  -7.926  1.00 46.32           O  
ATOM    766  CG  GLU A  52      -3.893  -3.860  -9.330  1.00 46.32           C  
ATOM    767  HG2 GLU A  52      -2.807  -3.781  -9.285  1.00 46.32           H  
ATOM    768  HG3 GLU A  52      -4.172  -4.665  -8.651  1.00 46.32           H  
ATOM    769  CD  GLU A  52      -4.274  -4.250 -10.763  1.00 46.32           C  
ATOM    770  OE1 GLU A  52      -3.359  -4.690 -11.500  1.00 46.32           O  
ATOM    771  OE2 GLU A  52      -5.472  -4.190 -11.095  1.00 46.32           O  
ATOM    772  N   PHE A  53      -2.284   0.190  -8.421  1.00 44.09           N  
ATOM    773  H   PHE A  53      -1.545  -0.453  -8.669  1.00 44.09           H  
ATOM    774  CA  PHE A  53      -2.202   1.555  -8.940  1.00 44.09           C  
ATOM    775  HA  PHE A  53      -3.051   2.145  -8.593  1.00 44.09           H  
ATOM    776  C   PHE A  53      -2.265   1.497 -10.444  1.00 44.09           C  
ATOM    777  CB  PHE A  53      -0.935   2.309  -8.541  1.00 44.09           C  
ATOM    778  HB2 PHE A  53      -0.056   1.703  -8.763  1.00 44.09           H  
ATOM    779  HB3 PHE A  53      -0.874   3.186  -9.185  1.00 44.09           H  
ATOM    780  O   PHE A  53      -1.285   1.140 -11.095  1.00 44.09           O  
ATOM    781  CG  PHE A  53      -0.878   2.813  -7.121  1.00 44.09           C  
ATOM    782  CD1 PHE A  53      -0.146   3.976  -6.849  1.00 44.09           C  
ATOM    783  HD1 PHE A  53       0.307   4.525  -7.662  1.00 44.09           H  
ATOM    784  CD2 PHE A  53      -1.487   2.124  -6.057  1.00 44.09           C  
ATOM    785  HD2 PHE A  53      -2.096   1.250  -6.234  1.00 44.09           H  
ATOM    786  CE1 PHE A  53      -0.038   4.457  -5.539  1.00 44.09           C  
ATOM    787  HE1 PHE A  53       0.457   5.396  -5.341  1.00 44.09           H  
ATOM    788  CE2 PHE A  53      -1.327   2.570  -4.744  1.00 44.09           C  
ATOM    789  HE2 PHE A  53      -1.844   2.069  -3.939  1.00 44.09           H  
ATOM    790  CZ  PHE A  53      -0.657   3.769  -4.500  1.00 44.09           C  
ATOM    791  HZ  PHE A  53      -0.710   4.240  -3.529  1.00 44.09           H  
ATOM    792  N   THR A  54      -3.368   1.965 -10.998  1.00 39.78           N  
ATOM    793  H   THR A  54      -4.169   2.178 -10.420  1.00 39.78           H  
ATOM    794  CA  THR A  54      -3.538   2.124 -12.434  1.00 39.78           C  
ATOM    795  HA  THR A  54      -2.902   1.397 -12.938  1.00 39.78           H  
ATOM    796  C   THR A  54      -3.043   3.494 -12.910  1.00 39.78           C  
ATOM    797  CB  THR A  54      -4.981   1.783 -12.834  1.00 39.78           C  
ATOM    798  HB  THR A  54      -5.163   2.094 -13.862  1.00 39.78           H  
ATOM    799  O   THR A  54      -3.779   4.315 -13.433  1.00 39.78           O  
ATOM    800  CG2 THR A  54      -5.208   0.271 -12.723  1.00 39.78           C  
ATOM    801 HG21 THR A  54      -6.230   0.035 -13.017  1.00 39.78           H  
ATOM    802 HG22 THR A  54      -5.060  -0.065 -11.696  1.00 39.78           H  
ATOM    803 HG23 THR A  54      -4.519  -0.265 -13.376  1.00 39.78           H  
ATOM    804  OG1 THR A  54      -5.952   2.335 -11.987  1.00 39.78           O  
ATOM    805  HG1 THR A  54      -5.796   3.262 -11.792  1.00 39.78           H  
ATOM    806  N   GLY A  55      -1.738   3.758 -12.798  1.00 42.35           N  
ATOM    807  H   GLY A  55      -1.183   3.037 -12.360  1.00 42.35           H  
ATOM    808  CA  GLY A  55      -1.042   4.838 -13.523  1.00 42.35           C  
ATOM    809  HA2 GLY A  55      -1.249   4.711 -14.586  1.00 42.35           H  
ATOM    810  HA3 GLY A  55       0.030   4.698 -13.381  1.00 42.35           H  
ATOM    811  C   GLY A  55      -1.365   6.307 -13.169  1.00 42.35           C  
ATOM    812  O   GLY A  55      -0.463   7.023 -12.743  1.00 42.35           O  
ATOM    813  N   ARG A  56      -2.590   6.805 -13.400  1.00 46.55           N  
ATOM    814  H   ARG A  56      -3.316   6.134 -13.607  1.00 46.55           H  
ATOM    815  CA  ARG A  56      -2.986   8.230 -13.207  1.00 46.55           C  
ATOM    816  HA  ARG A  56      -2.196   8.885 -13.574  1.00 46.55           H  
ATOM    817  C   ARG A  56      -3.179   8.641 -11.750  1.00 46.55           C  
ATOM    818  CB  ARG A  56      -4.295   8.511 -13.958  1.00 46.55           C  
ATOM    819  HB2 ARG A  56      -4.989   7.682 -13.821  1.00 46.55           H  
ATOM    820  HB3 ARG A  56      -4.763   9.407 -13.550  1.00 46.55           H  
ATOM    821  O   ARG A  56      -3.356   9.812 -11.439  1.00 46.55           O  
ATOM    822  CG  ARG A  56      -4.031   8.753 -15.442  1.00 46.55           C  
ATOM    823  HG2 ARG A  56      -3.303   9.558 -15.551  1.00 46.55           H  
ATOM    824  HG3 ARG A  56      -3.640   7.845 -15.901  1.00 46.55           H  
ATOM    825  CD  ARG A  56      -5.337   9.159 -16.122  1.00 46.55           C  
ATOM    826  HD2 ARG A  56      -6.031   8.320 -16.060  1.00 46.55           H  
ATOM    827  HD3 ARG A  56      -5.766  10.004 -15.583  1.00 46.55           H  
ATOM    828  NE  ARG A  56      -5.108   9.536 -17.528  1.00 46.55           N  
ATOM    829  HE  ARG A  56      -4.145   9.580 -17.829  1.00 46.55           H  
ATOM    830  NH1 ARG A  56      -7.317   9.753 -18.095  1.00 46.55           N  
ATOM    831 HH11 ARG A  56      -7.567   9.484 -17.154  1.00 46.55           H  
ATOM    832 HH12 ARG A  56      -8.053   9.922 -18.765  1.00 46.55           H  
ATOM    833  NH2 ARG A  56      -5.737  10.119 -19.635  1.00 46.55           N  
ATOM    834 HH21 ARG A  56      -4.766  10.154 -19.910  1.00 46.55           H  
ATOM    835 HH22 ARG A  56      -6.475  10.294 -20.302  1.00 46.55           H  
ATOM    836  CZ  ARG A  56      -6.053   9.801 -18.410  1.00 46.55           C  
ATOM    837  N   ASP A  57      -3.106   7.657 -10.887  1.00 47.44           N  
ATOM    838  H   ASP A  57      -2.890   6.757 -11.291  1.00 47.44           H  
ATOM    839  CA  ASP A  57      -3.912   7.584  -9.690  1.00 47.44           C  
ATOM    840  HA  ASP A  57      -4.783   8.233  -9.780  1.00 47.44           H  
ATOM    841  C   ASP A  57      -3.183   8.047  -8.433  1.00 47.44           C  
ATOM    842  CB  ASP A  57      -4.355   6.119  -9.689  1.00 47.44           C  
ATOM    843  HB2 ASP A  57      -3.511   5.487  -9.964  1.00 47.44           H  
ATOM    844  HB3 ASP A  57      -4.649   5.781  -8.695  1.00 47.44           H  
ATOM    845  O   ASP A  57      -3.708   7.933  -7.337  1.00 47.44           O  
ATOM    846  CG  ASP A  57      -5.491   5.875 -10.677  1.00 47.44           C  
ATOM    847  OD1 ASP A  57      -6.228   6.832 -10.997  1.00 47.44           O  
ATOM    848  OD2 ASP A  57      -5.591   4.718 -11.120  1.00 47.44           O  
ATOM    849  N   SER A  58      -1.967   8.585  -8.560  1.00 54.27           N  
ATOM    850  H   SER A  58      -1.632   8.773  -9.494  1.00 54.27           H  
ATOM    851  CA  SER A  58      -1.157   8.997  -7.413  1.00 54.27           C  
ATOM    852  HA  SER A  58      -0.942   8.119  -6.804  1.00 54.27           H  
ATOM    853  C   SER A  58      -1.891  10.009  -6.526  1.00 54.27           C  
ATOM    854  CB  SER A  58       0.187   9.568  -7.878  1.00 54.27           C  
ATOM    855  HB2 SER A  58       0.729   8.808  -8.441  1.00 54.27           H  
ATOM    856  HB3 SER A  58       0.776   9.841  -7.003  1.00 54.27           H  
ATOM    857  O   SER A  58      -1.983  11.186  -6.875  1.00 54.27           O  
ATOM    858  OG  SER A  58       0.008  10.711  -8.689  1.00 54.27           O  
ATOM    859  HG  SER A  58      -0.738  11.188  -8.319  1.00 54.27           H  
ATOM    860  N   VAL A  59      -2.339   9.582  -5.346  1.00 56.57           N  
ATOM    861  H   VAL A  59      -2.465   8.589  -5.209  1.00 56.57           H  
ATOM    862  CA  VAL A  59      -2.739  10.502  -4.277  1.00 56.57           C  
ATOM    863  HA  VAL A  59      -3.211  11.365  -4.747  1.00 56.57           H  
ATOM    864  C   VAL A  59      -1.537  11.031  -3.513  1.00 56.57           C  
ATOM    865  CB  VAL A  59      -3.759   9.924  -3.279  1.00 56.57           C  
ATOM    866  HB  VAL A  59      -3.632  10.429  -2.322  1.00 56.57           H  
ATOM    867  O   VAL A  59      -0.545  10.336  -3.273  1.00 56.57           O  
ATOM    868  CG1 VAL A  59      -5.172  10.241  -3.747  1.00 56.57           C  
ATOM    869 HG11 VAL A  59      -5.339   9.843  -4.748  1.00 56.57           H  
ATOM    870 HG12 VAL A  59      -5.311  11.322  -3.760  1.00 56.57           H  
ATOM    871 HG13 VAL A  59      -5.894   9.817  -3.049  1.00 56.57           H  
ATOM    872  CG2 VAL A  59      -3.613   8.434  -3.027  1.00 56.57           C  
ATOM    873 HG21 VAL A  59      -3.969   7.897  -3.907  1.00 56.57           H  
ATOM    874 HG22 VAL A  59      -4.227   8.158  -2.171  1.00 56.57           H  
ATOM    875 HG23 VAL A  59      -2.573   8.194  -2.803  1.00 56.57           H  
ATOM    876  N   THR A  60      -1.660  12.280  -3.071  1.00 59.80           N  
ATOM    877  H   THR A  60      -2.476  12.809  -3.344  1.00 59.80           H  
ATOM    878  CA  THR A  60      -0.767  12.873  -2.080  1.00 59.80           C  
ATOM    879  HA  THR A  60       0.246  12.897  -2.481  1.00 59.80           H  
ATOM    880  C   THR A  60      -0.808  12.027  -0.813  1.00 59.80           C  
ATOM    881  CB  THR A  60      -1.211  14.306  -1.756  1.00 59.80           C  
ATOM    882  HB  THR A  60      -2.216  14.297  -1.334  1.00 59.80           H  
ATOM    883  O   THR A  60      -1.862  11.869  -0.208  1.00 59.80           O  
ATOM    884  CG2 THR A  60      -0.256  15.011  -0.800  1.00 59.80           C  
ATOM    885 HG21 THR A  60      -0.619  16.018  -0.599  1.00 59.80           H  
ATOM    886 HG22 THR A  60       0.731  15.070  -1.260  1.00 59.80           H  
ATOM    887 HG23 THR A  60      -0.204  14.470   0.144  1.00 59.80           H  
ATOM    888  OG1 THR A  60      -1.210  15.066  -2.941  1.00 59.80           O  
ATOM    889  HG1 THR A  60      -1.803  15.809  -2.813  1.00 59.80           H  
ATOM    890  N   CYS A  61       0.340  11.496  -0.388  1.00 62.46           N  
ATOM    891  H   CYS A  61       1.151  11.562  -0.986  1.00 62.46           H  
ATOM    892  CA  CYS A  61       0.419  10.732   0.856  1.00 62.46           C  
ATOM    893  HA  CYS A  61      -0.216   9.852   0.749  1.00 62.46           H  
ATOM    894  C   CYS A  61      -0.082  11.601   2.026  1.00 62.46           C  
ATOM    895  CB  CYS A  61       1.863  10.263   1.045  1.00 62.46           C  
ATOM    896  HB2 CYS A  61       2.521  11.089   0.776  1.00 62.46           H  
ATOM    897  HB3 CYS A  61       2.059   9.439   0.358  1.00 62.46           H  
ATOM    898  O   CYS A  61       0.527  12.645   2.276  1.00 62.46           O  
ATOM    899  SG  CYS A  61       2.186   9.723   2.758  1.00 62.46           S  
ATOM    900  HG  CYS A  61       1.274   8.749   2.828  1.00 62.46           H  
ATOM    901  N   PRO A  62      -1.146  11.199   2.742  1.00 64.05           N  
ATOM    902  CA  PRO A  62      -1.786  12.057   3.737  1.00 64.05           C  
ATOM    903  HA  PRO A  62      -2.016  13.022   3.285  1.00 64.05           H  
ATOM    904  C   PRO A  62      -0.889  12.317   4.951  1.00 64.05           C  
ATOM    905  CB  PRO A  62      -3.104  11.371   4.099  1.00 64.05           C  
ATOM    906  HB2 PRO A  62      -3.903  11.792   3.488  1.00 64.05           H  
ATOM    907  HB3 PRO A  62      -3.352  11.471   5.155  1.00 64.05           H  
ATOM    908  O   PRO A  62      -0.844  13.438   5.446  1.00 64.05           O  
ATOM    909  CG  PRO A  62      -2.894   9.917   3.705  1.00 64.05           C  
ATOM    910  HG2 PRO A  62      -3.843   9.469   3.409  1.00 64.05           H  
ATOM    911  HG3 PRO A  62      -2.441   9.381   4.539  1.00 64.05           H  
ATOM    912  CD  PRO A  62      -1.917   9.981   2.540  1.00 64.05           C  
ATOM    913  HD2 PRO A  62      -2.473  10.049   1.605  1.00 64.05           H  
ATOM    914  HD3 PRO A  62      -1.283   9.095   2.541  1.00 64.05           H  
ATOM    915  N   THR A  63      -0.078  11.343   5.375  1.00 65.58           N  
ATOM    916  H   THR A  63      -0.204  10.405   5.022  1.00 65.58           H  
ATOM    917  CA  THR A  63       0.878  11.515   6.489  1.00 65.58           C  
ATOM    918  HA  THR A  63       0.342  11.872   7.368  1.00 65.58           H  
ATOM    919  C   THR A  63       1.986  12.492   6.166  1.00 65.58           C  
ATOM    920  CB  THR A  63       1.626  10.225   6.831  1.00 65.58           C  
ATOM    921  HB  THR A  63       2.555  10.164   6.263  1.00 65.58           H  
ATOM    922  O   THR A  63       2.368  13.296   7.009  1.00 65.58           O  
ATOM    923  CG2 THR A  63       1.965  10.089   8.306  1.00 65.58           C  
ATOM    924 HG21 THR A  63       1.054  10.110   8.903  1.00 65.58           H  
ATOM    925 HG22 THR A  63       2.480   9.143   8.476  1.00 65.58           H  
ATOM    926 HG23 THR A  63       2.612  10.909   8.617  1.00 65.58           H  
ATOM    927  OG1 THR A  63       0.860   9.158   6.430  1.00 65.58           O  
ATOM    928  HG1 THR A  63       0.517   8.712   7.208  1.00 65.58           H  
ATOM    929  N   CYS A  64       2.566  12.384   4.964  1.00 64.61           N  
ATOM    930  H   CYS A  64       2.193  11.717   4.303  1.00 64.61           H  
ATOM    931  CA  CYS A  64       3.680  13.243   4.579  1.00 64.61           C  
ATOM    932  HA  CYS A  64       4.157  13.591   5.495  1.00 64.61           H  
ATOM    933  C   CYS A  64       3.220  14.521   3.874  1.00 64.61           C  
ATOM    934  CB  CYS A  64       4.756  12.450   3.818  1.00 64.61           C  
ATOM    935  HB2 CYS A  64       4.893  11.473   4.281  1.00 64.61           H  
ATOM    936  HB3 CYS A  64       5.689  13.007   3.906  1.00 64.61           H  
ATOM    937  O   CYS A  64       4.058  15.377   3.602  1.00 64.61           O  
ATOM    938  SG  CYS A  64       4.415  12.258   2.054  1.00 64.61           S  
ATOM    939  HG  CYS A  64       3.630  11.186   2.193  1.00 64.61           H  
ATOM    940  N   GLN A  65       1.927  14.642   3.557  1.00 61.96           N  
ATOM    941  H   GLN A  65       1.309  13.887   3.817  1.00 61.96           H  
ATOM    942  CA  GLN A  65       1.318  15.716   2.766  1.00 61.96           C  
ATOM    943  HA  GLN A  65       0.352  15.350   2.418  1.00 61.96           H  
ATOM    944  C   GLN A  65       2.120  16.039   1.499  1.00 61.96           C  
ATOM    945  CB  GLN A  65       1.041  16.939   3.644  1.00 61.96           C  
ATOM    946  HB2 GLN A  65       0.633  17.733   3.019  1.00 61.96           H  
ATOM    947  HB3 GLN A  65       1.973  17.290   4.088  1.00 61.96           H  
ATOM    948  O   GLN A  65       2.419  17.188   1.187  1.00 61.96           O  
ATOM    949  CG  GLN A  65       0.023  16.630   4.749  1.00 61.96           C  
ATOM    950  HG2 GLN A  65      -0.903  16.266   4.303  1.00 61.96           H  
ATOM    951  HG3 GLN A  65       0.416  15.856   5.408  1.00 61.96           H  
ATOM    952  CD  GLN A  65      -0.294  17.853   5.597  1.00 61.96           C  
ATOM    953  NE2 GLN A  65      -1.135  17.708   6.594  1.00 61.96           N  
ATOM    954 HE21 GLN A  65      -1.598  16.822   6.744  1.00 61.96           H  
ATOM    955 HE22 GLN A  65      -1.392  18.547   7.094  1.00 61.96           H  
ATOM    956  OE1 GLN A  65       0.216  18.946   5.400  1.00 61.96           O  
ATOM    957  N   GLY A  66       2.580  14.996   0.807  1.00 58.24           N  
ATOM    958  H   GLY A  66       2.300  14.076   1.116  1.00 58.24           H  
ATOM    959  CA  GLY A  66       3.404  15.136  -0.398  1.00 58.24           C  
ATOM    960  HA2 GLY A  66       2.935  15.861  -1.063  1.00 58.24           H  
ATOM    961  HA3 GLY A  66       3.444  14.176  -0.914  1.00 58.24           H  
ATOM    962  C   GLY A  66       4.842  15.604  -0.151  1.00 58.24           C  
ATOM    963  O   GLY A  66       5.635  15.651  -1.086  1.00 58.24           O  
ATOM    964  N   THR A  67       5.241  15.894   1.092  1.00 59.22           N  
ATOM    965  H   THR A  67       4.550  15.885   1.828  1.00 59.22           H  
ATOM    966  CA  THR A  67       6.617  16.310   1.409  1.00 59.22           C  
ATOM    967  HA  THR A  67       6.936  17.015   0.642  1.00 59.22           H  
ATOM    968  C   THR A  67       7.620  15.154   1.383  1.00 59.22           C  
ATOM    969  CB  THR A  67       6.721  17.026   2.764  1.00 59.22           C  
ATOM    970  HB  THR A  67       7.721  17.457   2.826  1.00 59.22           H  
ATOM    971  O   THR A  67       8.825  15.391   1.479  1.00 59.22           O  
ATOM    972  CG2 THR A  67       5.724  18.166   2.958  1.00 59.22           C  
ATOM    973 HG21 THR A  67       4.698  17.799   2.918  1.00 59.22           H  
ATOM    974 HG22 THR A  67       5.883  18.639   3.927  1.00 59.22           H  
ATOM    975 HG23 THR A  67       5.853  18.907   2.169  1.00 59.22           H  
ATOM    976  OG1 THR A  67       6.591  16.131   3.841  1.00 59.22           O  
ATOM    977  HG1 THR A  67       5.658  15.916   3.908  1.00 59.22           H  
ATOM    978  N   GLY A  68       7.145  13.903   1.335  1.00 62.22           N  
ATOM    979  H   GLY A  68       6.146  13.784   1.246  1.00 62.22           H  
ATOM    980  CA  GLY A  68       7.974  12.701   1.470  1.00 62.22           C  
ATOM    981  HA2 GLY A  68       7.351  11.821   1.309  1.00 62.22           H  
ATOM    982  HA3 GLY A  68       8.755  12.718   0.711  1.00 62.22           H  
ATOM    983  C   GLY A  68       8.641  12.565   2.843  1.00 62.22           C  
ATOM    984  O   GLY A  68       9.521  11.725   3.021  1.00 62.22           O  
ATOM    985  N   ARG A  69       8.270  13.415   3.810  1.00 66.06           N  
ATOM    986  H   ARG A  69       7.556  14.095   3.591  1.00 66.06           H  
ATOM    987  CA  ARG A  69       8.753  13.380   5.187  1.00 66.06           C  
ATOM    988  HA  ARG A  69       9.530  12.621   5.277  1.00 66.06           H  
ATOM    989  C   ARG A  69       7.613  12.995   6.100  1.00 66.06           C  
ATOM    990  CB  ARG A  69       9.323  14.733   5.613  1.00 66.06           C  
ATOM    991  HB2 ARG A  69       9.586  14.685   6.670  1.00 66.06           H  
ATOM    992  HB3 ARG A  69       8.556  15.498   5.491  1.00 66.06           H  
ATOM    993  O   ARG A  69       6.551  13.599   6.073  1.00 66.06           O  
ATOM    994  CG  ARG A  69      10.573  15.104   4.808  1.00 66.06           C  
ATOM    995  HG2 ARG A  69      10.342  15.144   3.744  1.00 66.06           H  
ATOM    996  HG3 ARG A  69      11.338  14.344   4.969  1.00 66.06           H  
ATOM    997  CD  ARG A  69      11.118  16.462   5.254  1.00 66.06           C  
ATOM    998  HD2 ARG A  69      12.077  16.624   4.762  1.00 66.06           H  
ATOM    999  HD3 ARG A  69      11.271  16.444   6.333  1.00 66.06           H  
ATOM   1000  NE  ARG A  69      10.199  17.554   4.890  1.00 66.06           N  
ATOM   1001  HE  ARG A  69       9.384  17.287   4.356  1.00 66.06           H  
ATOM   1002  NH1 ARG A  69      11.307  19.268   5.940  1.00 66.06           N  
ATOM   1003 HH11 ARG A  69      11.983  18.601   6.284  1.00 66.06           H  
ATOM   1004 HH12 ARG A  69      11.352  20.245   6.192  1.00 66.06           H  
ATOM   1005  NH2 ARG A  69       9.435  19.694   4.800  1.00 66.06           N  
ATOM   1006 HH21 ARG A  69       9.489  20.667   5.066  1.00 66.06           H  
ATOM   1007 HH22 ARG A  69       8.627  19.376   4.284  1.00 66.06           H  
ATOM   1008  CZ  ARG A  69      10.318  18.829   5.209  1.00 66.06           C  
ATOM   1009  N   ILE A  70       7.879  12.013   6.933  1.00 70.84           N  
ATOM   1010  H   ILE A  70       8.793  11.585   6.913  1.00 70.84           H  
ATOM   1011  CA  ILE A  70       6.934  11.521   7.915  1.00 70.84           C  
ATOM   1012  HA  ILE A  70       5.952  11.954   7.721  1.00 70.84           H  
ATOM   1013  C   ILE A  70       7.391  11.976   9.304  1.00 70.84           C  
ATOM   1014  CB  ILE A  70       6.818  10.007   7.713  1.00 70.84           C  
ATOM   1015  HB  ILE A  70       7.825   9.602   7.612  1.00 70.84           H  
ATOM   1016  O   ILE A  70       8.607  12.062   9.536  1.00 70.84           O  
ATOM   1017  CG1 ILE A  70       6.037   9.762   6.395  1.00 70.84           C  
ATOM   1018 HG12 ILE A  70       6.674  10.038   5.554  1.00 70.84           H  
ATOM   1019 HG13 ILE A  70       5.172  10.424   6.368  1.00 70.84           H  
ATOM   1020  CG2 ILE A  70       6.202   9.310   8.908  1.00 70.84           C  
ATOM   1021 HG21 ILE A  70       5.140   9.542   8.983  1.00 70.84           H  
ATOM   1022 HG22 ILE A  70       6.707   9.566   9.839  1.00 70.84           H  
ATOM   1023 HG23 ILE A  70       6.383   8.244   8.769  1.00 70.84           H  
ATOM   1024  CD1 ILE A  70       5.504   8.351   6.139  1.00 70.84           C  
ATOM   1025 HD11 ILE A  70       5.465   8.166   5.066  1.00 70.84           H  
ATOM   1026 HD12 ILE A  70       4.476   8.290   6.496  1.00 70.84           H  
ATOM   1027 HD13 ILE A  70       6.112   7.598   6.640  1.00 70.84           H  
ATOM   1028  N   PRO A  71       6.457  12.296  10.219  1.00 69.15           N  
ATOM   1029  CA  PRO A  71       6.789  12.579  11.608  1.00 69.15           C  
ATOM   1030  HA  PRO A  71       7.318  13.531  11.650  1.00 69.15           H  
ATOM   1031  C   PRO A  71       7.659  11.469  12.213  1.00 69.15           C  
ATOM   1032  CB  PRO A  71       5.447  12.718  12.336  1.00 69.15           C  
ATOM   1033  HB2 PRO A  71       5.133  11.753  12.734  1.00 69.15           H  
ATOM   1034  HB3 PRO A  71       5.494  13.459  13.135  1.00 69.15           H  
ATOM   1035  O   PRO A  71       7.383  10.276  12.075  1.00 69.15           O  
ATOM   1036  CG  PRO A  71       4.480  13.139  11.231  1.00 69.15           C  
ATOM   1037  HG2 PRO A  71       3.453  12.857  11.461  1.00 69.15           H  
ATOM   1038  HG3 PRO A  71       4.557  14.213  11.060  1.00 69.15           H  
ATOM   1039  CD  PRO A  71       5.013  12.386  10.019  1.00 69.15           C  
ATOM   1040  HD2 PRO A  71       4.576  11.388  10.006  1.00 69.15           H  
ATOM   1041  HD3 PRO A  71       4.752  12.930   9.112  1.00 69.15           H  
ATOM   1042  N   ARG A  72       8.747  11.851  12.889  1.00 71.87           N  
ATOM   1043  H   ARG A  72       8.888  12.840  13.037  1.00 71.87           H  
ATOM   1044  CA  ARG A  72       9.633  10.876  13.543  1.00 71.87           C  
ATOM   1045  HA  ARG A  72       9.993  10.172  12.792  1.00 71.87           H  
ATOM   1046  C   ARG A  72       8.854  10.067  14.581  1.00 71.87           C  
ATOM   1047  CB  ARG A  72      10.819  11.573  14.216  1.00 71.87           C  
ATOM   1048  HB2 ARG A  72      10.452  12.382  14.847  1.00 71.87           H  
ATOM   1049  HB3 ARG A  72      11.325  10.848  14.854  1.00 71.87           H  
ATOM   1050  O   ARG A  72       8.049  10.628  15.314  1.00 71.87           O  
ATOM   1051  CG  ARG A  72      11.834  12.115  13.206  1.00 71.87           C  
ATOM   1052  HG2 ARG A  72      11.367  12.873  12.578  1.00 71.87           H  
ATOM   1053  HG3 ARG A  72      12.196  11.298  12.582  1.00 71.87           H  
ATOM   1054  CD  ARG A  72      13.004  12.730  13.979  1.00 71.87           C  
ATOM   1055  HD2 ARG A  72      12.626  13.553  14.586  1.00 71.87           H  
ATOM   1056  HD3 ARG A  72      13.420  11.969  14.639  1.00 71.87           H  
ATOM   1057  NE  ARG A  72      14.058  13.222  13.076  1.00 71.87           N  
ATOM   1058  HE  ARG A  72      13.891  13.104  12.087  1.00 71.87           H  
ATOM   1059  NH1 ARG A  72      15.501  13.931  14.715  1.00 71.87           N  
ATOM   1060 HH11 ARG A  72      16.371  14.355  15.003  1.00 71.87           H  
ATOM   1061 HH12 ARG A  72      14.835  13.623  15.409  1.00 71.87           H  
ATOM   1062  NH2 ARG A  72      16.068  14.167  12.569  1.00 71.87           N  
ATOM   1063 HH21 ARG A  72      16.931  14.595  12.871  1.00 71.87           H  
ATOM   1064 HH22 ARG A  72      15.862  14.059  11.586  1.00 71.87           H  
ATOM   1065  CZ  ARG A  72      15.200  13.768  13.456  1.00 71.87           C  
ATOM   1066  N   GLY A  73       9.152   8.773  14.679  1.00 71.66           N  
ATOM   1067  H   GLY A  73       9.821   8.383  14.030  1.00 71.66           H  
ATOM   1068  CA  GLY A  73       8.523   7.865  15.645  1.00 71.66           C  
ATOM   1069  HA2 GLY A  73       9.254   7.117  15.954  1.00 71.66           H  
ATOM   1070  HA3 GLY A  73       8.219   8.424  16.530  1.00 71.66           H  
ATOM   1071  C   GLY A  73       7.290   7.122  15.125  1.00 71.66           C  
ATOM   1072  O   GLY A  73       6.956   6.088  15.691  1.00 71.66           O  
ATOM   1073  N   GLN A  74       6.674   7.565  14.024  1.00 68.29           N  
ATOM   1074  H   GLN A  74       6.936   8.457  13.629  1.00 68.29           H  
ATOM   1075  CA  GLN A  74       5.585   6.825  13.365  1.00 68.29           C  
ATOM   1076  HA  GLN A  74       5.093   6.177  14.090  1.00 68.29           H  
ATOM   1077  C   GLN A  74       6.085   5.900  12.242  1.00 68.29           C  
ATOM   1078  CB  GLN A  74       4.524   7.806  12.855  1.00 68.29           C  
ATOM   1079  HB2 GLN A  74       4.984   8.529  12.181  1.00 68.29           H  
ATOM   1080  HB3 GLN A  74       3.769   7.240  12.309  1.00 68.29           H  
ATOM   1081  O   GLN A  74       5.346   5.080  11.723  1.00 68.29           O  
ATOM   1082  CG  GLN A  74       3.807   8.533  14.000  1.00 68.29           C  
ATOM   1083  HG2 GLN A  74       3.366   7.790  14.664  1.00 68.29           H  
ATOM   1084  HG3 GLN A  74       4.516   9.133  14.571  1.00 68.29           H  
ATOM   1085  CD  GLN A  74       2.708   9.456  13.486  1.00 68.29           C  
ATOM   1086  NE2 GLN A  74       1.573   9.506  14.143  1.00 68.29           N  
ATOM   1087 HE21 GLN A  74       1.358   8.772  14.802  1.00 68.29           H  
ATOM   1088 HE22 GLN A  74       0.832  10.022  13.691  1.00 68.29           H  
ATOM   1089  OE1 GLN A  74       2.868  10.175  12.511  1.00 68.29           O  
ATOM   1090  N   GLU A  75       7.365   5.963  11.873  1.00 69.73           N  
ATOM   1091  H   GLU A  75       7.945   6.648  12.336  1.00 69.73           H  
ATOM   1092  CA  GLU A  75       7.957   5.207  10.755  1.00 69.73           C  
ATOM   1093  HA  GLU A  75       7.506   5.569   9.831  1.00 69.73           H  
ATOM   1094  C   GLU A  75       7.719   3.684  10.766  1.00 69.73           C  
ATOM   1095  CB  GLU A  75       9.462   5.524  10.707  1.00 69.73           C  
ATOM   1096  HB2 GLU A  75       9.925   4.976   9.886  1.00 69.73           H  
ATOM   1097  HB3 GLU A  75       9.547   6.588  10.487  1.00 69.73           H  
ATOM   1098  O   GLU A  75       7.652   3.074   9.703  1.00 69.73           O  
ATOM   1099  CG  GLU A  75      10.225   5.205  12.013  1.00 69.73           C  
ATOM   1100  HG2 GLU A  75       9.648   5.538  12.876  1.00 69.73           H  
ATOM   1101  HG3 GLU A  75      10.343   4.124  12.093  1.00 69.73           H  
ATOM   1102  CD  GLU A  75      11.598   5.893  12.095  1.00 69.73           C  
ATOM   1103  OE1 GLU A  75      12.512   5.308  12.716  1.00 69.73           O  
ATOM   1104  OE2 GLU A  75      11.724   7.045  11.612  1.00 69.73           O  
ATOM   1105  N   ASN A  76       7.562   3.068  11.940  1.00 67.99           N  
ATOM   1106  H   ASN A  76       7.582   3.637  12.774  1.00 67.99           H  
ATOM   1107  CA  ASN A  76       7.289   1.629  12.076  1.00 67.99           C  
ATOM   1108  HA  ASN A  76       7.719   1.094  11.229  1.00 67.99           H  
ATOM   1109  C   ASN A  76       5.807   1.271  12.092  1.00 67.99           C  
ATOM   1110  CB  ASN A  76       7.930   1.122  13.370  1.00 67.99           C  
ATOM   1111  HB2 ASN A  76       7.612   0.097  13.559  1.00 67.99           H  
ATOM   1112  HB3 ASN A  76       7.598   1.739  14.205  1.00 67.99           H  
ATOM   1113  O   ASN A  76       5.474   0.093  12.190  1.00 67.99           O  
ATOM   1114  CG  ASN A  76       9.435   1.106  13.309  1.00 67.99           C  
ATOM   1115  ND2 ASN A  76      10.071   1.123  14.455  1.00 67.99           N  
ATOM   1116 HD21 ASN A  76      11.078   1.180  14.396  1.00 67.99           H  
ATOM   1117 HD22 ASN A  76       9.554   1.184  15.320  1.00 67.99           H  
ATOM   1118  OD1 ASN A  76      10.063   1.053  12.265  1.00 67.99           O  
ATOM   1119  N   GLN A  77       4.950   2.281  12.092  1.00 66.62           N  
ATOM   1120  H   GLN A  77       5.295   3.229  12.045  1.00 66.62           H  
ATOM   1121  CA  GLN A  77       3.529   2.105  11.921  1.00 66.62           C  
ATOM   1122  HA  GLN A  77       3.244   1.084  12.175  1.00 66.62           H  
ATOM   1123  C   GLN A  77       3.197   2.287  10.442  1.00 66.62           C  
ATOM   1124  CB  GLN A  77       2.784   3.039  12.887  1.00 66.62           C  
ATOM   1125  HB2 GLN A  77       3.016   4.077  12.646  1.00 66.62           H  
ATOM   1126  HB3 GLN A  77       1.714   2.860  12.785  1.00 66.62           H  
ATOM   1127  O   GLN A  77       2.255   1.703   9.981  1.00 66.62           O  
ATOM   1128  CG  GLN A  77       3.148   2.757  14.354  1.00 66.62           C  
ATOM   1129  HG2 GLN A  77       2.905   1.719  14.579  1.00 66.62           H  
ATOM   1130  HG3 GLN A  77       4.220   2.889  14.503  1.00 66.62           H  
ATOM   1131  CD  GLN A  77       2.448   3.657  15.369  1.00 66.62           C  
ATOM   1132  NE2 GLN A  77       2.363   3.227  16.608  1.00 66.62           N  
ATOM   1133 HE21 GLN A  77       1.811   3.828  17.203  1.00 66.62           H  
ATOM   1134 HE22 GLN A  77       2.571   2.262  16.822  1.00 66.62           H  
ATOM   1135  OE1 GLN A  77       2.052   4.783  15.145  1.00 66.62           O  
ATOM   1136  N   LEU A  78       3.989   2.978   9.626  1.00 68.03           N  
ATOM   1137  H   LEU A  78       4.813   3.400  10.030  1.00 68.03           H  
ATOM   1138  CA  LEU A  78       3.514   3.494   8.338  1.00 68.03           C  
ATOM   1139  HA  LEU A  78       2.426   3.547   8.367  1.00 68.03           H  
ATOM   1140  C   LEU A  78       3.825   2.633   7.123  1.00 68.03           C  
ATOM   1141  CB  LEU A  78       4.066   4.910   8.201  1.00 68.03           C  
ATOM   1142  HB2 LEU A  78       3.829   5.320   7.220  1.00 68.03           H  
ATOM   1143  HB3 LEU A  78       5.150   4.882   8.319  1.00 68.03           H  
ATOM   1144  O   LEU A  78       4.801   1.884   7.112  1.00 68.03           O  
ATOM   1145  CG  LEU A  78       3.453   5.782   9.301  1.00 68.03           C  
ATOM   1146  HG  LEU A  78       3.438   5.295  10.276  1.00 68.03           H  
ATOM   1147  CD1 LEU A  78       4.200   7.082   9.421  1.00 68.03           C  
ATOM   1148 HD11 LEU A  78       4.248   7.542   8.434  1.00 68.03           H  
ATOM   1149 HD12 LEU A  78       3.681   7.749  10.109  1.00 68.03           H  
ATOM   1150 HD13 LEU A  78       5.192   6.860   9.815  1.00 68.03           H  
ATOM   1151  CD2 LEU A  78       2.058   6.151   8.947  1.00 68.03           C  
ATOM   1152 HD21 LEU A  78       1.647   6.675   9.809  1.00 68.03           H  
ATOM   1153 HD22 LEU A  78       2.074   6.771   8.050  1.00 68.03           H  
ATOM   1154 HD23 LEU A  78       1.422   5.284   8.770  1.00 68.03           H  
ATOM   1155  N   VAL A  79       3.041   2.808   6.053  1.00 71.14           N  
ATOM   1156  H   VAL A  79       2.224   3.397   6.124  1.00 71.14           H  
ATOM   1157  CA  VAL A  79       3.357   2.260   4.726  1.00 71.14           C  
ATOM   1158  HA  VAL A  79       4.347   1.809   4.787  1.00 71.14           H  
ATOM   1159  C   VAL A  79       3.437   3.338   3.675  1.00 71.14           C  
ATOM   1160  CB  VAL A  79       2.417   1.150   4.226  1.00 71.14           C  
ATOM   1161  HB  VAL A  79       3.063   0.452   3.692  1.00 71.14           H  
ATOM   1162  O   VAL A  79       2.715   4.329   3.712  1.00 71.14           O  
ATOM   1163  CG1 VAL A  79       1.719   0.454   5.363  1.00 71.14           C  
ATOM   1164 HG11 VAL A  79       1.268  -0.486   5.048  1.00 71.14           H  
ATOM   1165 HG12 VAL A  79       0.931   1.084   5.776  1.00 71.14           H  
ATOM   1166 HG13 VAL A  79       2.453   0.332   6.160  1.00 71.14           H  
ATOM   1167  CG2 VAL A  79       1.331   1.488   3.227  1.00 71.14           C  
ATOM   1168 HG21 VAL A  79       1.763   1.839   2.290  1.00 71.14           H  
ATOM   1169 HG22 VAL A  79       0.667   2.263   3.610  1.00 71.14           H  
ATOM   1170 HG23 VAL A  79       0.790   0.572   2.991  1.00 71.14           H  
ATOM   1171  N   ALA A  80       4.271   3.092   2.674  1.00 72.16           N  
ATOM   1172  H   ALA A  80       4.825   2.248   2.722  1.00 72.16           H  
ATOM   1173  CA  ALA A  80       4.114   3.716   1.380  1.00 72.16           C  
ATOM   1174  HA  ALA A  80       3.454   4.579   1.468  1.00 72.16           H  
ATOM   1175  C   ALA A  80       3.485   2.726   0.409  1.00 72.16           C  
ATOM   1176  CB  ALA A  80       5.457   4.215   0.866  1.00 72.16           C  
ATOM   1177  HB1 ALA A  80       5.297   4.834  -0.017  1.00 72.16           H  
ATOM   1178  HB2 ALA A  80       6.062   3.354   0.582  1.00 72.16           H  
ATOM   1179  HB3 ALA A  80       5.956   4.806   1.634  1.00 72.16           H  
ATOM   1180  O   ALA A  80       3.894   1.567   0.313  1.00 72.16           O  
ATOM   1181  N   LEU A  81       2.538   3.224  -0.363  1.00 68.49           N  
ATOM   1182  H   LEU A  81       2.233   4.176  -0.219  1.00 68.49           H  
ATOM   1183  CA  LEU A  81       2.073   2.551  -1.553  1.00 68.49           C  
ATOM   1184  HA  LEU A  81       2.117   1.468  -1.434  1.00 68.49           H  
ATOM   1185  C   LEU A  81       2.965   2.984  -2.719  1.00 68.49           C  
ATOM   1186  CB  LEU A  81       0.641   2.970  -1.785  1.00 68.49           C  
ATOM   1187  HB2 LEU A  81       0.651   4.052  -1.921  1.00 68.49           H  
ATOM   1188  HB3 LEU A  81       0.350   2.469  -2.708  1.00 68.49           H  
ATOM   1189  O   LEU A  81       3.140   4.180  -2.967  1.00 68.49           O  
ATOM   1190  CG  LEU A  81      -0.382   2.598  -0.701  1.00 68.49           C  
ATOM   1191  HG  LEU A  81       0.099   2.499   0.272  1.00 68.49           H  
ATOM   1192  CD1 LEU A  81      -1.453   3.679  -0.602  1.00 68.49           C  
ATOM   1193 HD11 LEU A  81      -1.231   4.339   0.236  1.00 68.49           H  
ATOM   1194 HD12 LEU A  81      -1.500   4.281  -1.510  1.00 68.49           H  
ATOM   1195 HD13 LEU A  81      -2.430   3.227  -0.429  1.00 68.49           H  
ATOM   1196  CD2 LEU A  81      -1.045   1.275  -1.052  1.00 68.49           C  
ATOM   1197 HD21 LEU A  81      -1.654   1.386  -1.949  1.00 68.49           H  
ATOM   1198 HD22 LEU A  81      -0.297   0.500  -1.219  1.00 68.49           H  
ATOM   1199 HD23 LEU A  81      -1.713   0.994  -0.238  1.00 68.49           H  
ATOM   1200  N   ILE A  82       3.585   2.023  -3.391  1.00 71.13           N  
ATOM   1201  H   ILE A  82       3.426   1.064  -3.115  1.00 71.13           H  
ATOM   1202  CA  ILE A  82       4.578   2.288  -4.430  1.00 71.13           C  
ATOM   1203  HA  ILE A  82       4.612   3.361  -4.619  1.00 71.13           H  
ATOM   1204  C   ILE A  82       4.184   1.564  -5.721  1.00 71.13           C  
ATOM   1205  CB  ILE A  82       5.989   1.888  -3.953  1.00 71.13           C  
ATOM   1206  HB  ILE A  82       6.007   0.821  -3.733  1.00 71.13           H  
ATOM   1207  O   ILE A  82       4.131   0.330  -5.687  1.00 71.13           O  
ATOM   1208  CG1 ILE A  82       6.352   2.654  -2.665  1.00 71.13           C  
ATOM   1209 HG12 ILE A  82       5.691   2.323  -1.863  1.00 71.13           H  
ATOM   1210 HG13 ILE A  82       6.183   3.720  -2.815  1.00 71.13           H  
ATOM   1211  CG2 ILE A  82       6.978   2.181  -5.094  1.00 71.13           C  
ATOM   1212 HG21 ILE A  82       6.868   3.213  -5.426  1.00 71.13           H  
ATOM   1213 HG22 ILE A  82       8.016   1.995  -4.818  1.00 71.13           H  
ATOM   1214 HG23 ILE A  82       6.754   1.519  -5.931  1.00 71.13           H  
ATOM   1215  CD1 ILE A  82       7.787   2.448  -2.184  1.00 71.13           C  
ATOM   1216 HD11 ILE A  82       8.311   1.689  -2.765  1.00 71.13           H  
ATOM   1217 HD12 ILE A  82       8.340   3.382  -2.289  1.00 71.13           H  
ATOM   1218 HD13 ILE A  82       7.771   2.156  -1.134  1.00 71.13           H  
ATOM   1219  N   PRO A  83       3.979   2.290  -6.849  1.00 71.32           N  
ATOM   1220  CA  PRO A  83       3.806   1.720  -8.196  1.00 71.32           C  
ATOM   1221  HA  PRO A  83       2.794   1.365  -8.386  1.00 71.32           H  
ATOM   1222  C   PRO A  83       4.791   0.591  -8.439  1.00 71.32           C  
ATOM   1223  CB  PRO A  83       4.016   2.880  -9.165  1.00 71.32           C  
ATOM   1224  HB2 PRO A  83       5.076   3.022  -9.377  1.00 71.32           H  
ATOM   1225  HB3 PRO A  83       3.454   2.739 -10.089  1.00 71.32           H  
ATOM   1226  O   PRO A  83       5.982   0.789  -8.227  1.00 71.32           O  
ATOM   1227  CG  PRO A  83       3.496   4.065  -8.360  1.00 71.32           C  
ATOM   1228  HG2 PRO A  83       3.906   5.010  -8.715  1.00 71.32           H  
ATOM   1229  HG3 PRO A  83       2.406   4.078  -8.400  1.00 71.32           H  
ATOM   1230  CD  PRO A  83       3.958   3.743  -6.941  1.00 71.32           C  
ATOM   1231  HD2 PRO A  83       3.267   4.176  -6.218  1.00 71.32           H  
ATOM   1232  HD3 PRO A  83       4.964   4.133  -6.789  1.00 71.32           H  
ATOM   1233  N   TYR A  84       4.349  -0.581  -8.892  1.00 70.90           N  
ATOM   1234  H   TYR A  84       3.359  -0.714  -9.039  1.00 70.90           H  
ATOM   1235  CA  TYR A  84       5.260  -1.712  -9.093  1.00 70.90           C  
ATOM   1236  HA  TYR A  84       5.761  -1.910  -8.145  1.00 70.90           H  
ATOM   1237  C   TYR A  84       6.367  -1.404 -10.120  1.00 70.90           C  
ATOM   1238  CB  TYR A  84       4.469  -2.975  -9.415  1.00 70.90           C  
ATOM   1239  HB2 TYR A  84       3.662  -3.078  -8.689  1.00 70.90           H  
ATOM   1240  HB3 TYR A  84       4.019  -2.888 -10.404  1.00 70.90           H  
ATOM   1241  O   TYR A  84       7.484  -1.910 -10.015  1.00 70.90           O  
ATOM   1242  CG  TYR A  84       5.322  -4.221  -9.351  1.00 70.90           C  
ATOM   1243  CD1 TYR A  84       5.828  -4.789 -10.533  1.00 70.90           C  
ATOM   1244  HD1 TYR A  84       5.629  -4.313 -11.482  1.00 70.90           H  
ATOM   1245  CD2 TYR A  84       5.625  -4.803  -8.104  1.00 70.90           C  
ATOM   1246  HD2 TYR A  84       5.231  -4.361  -7.201  1.00 70.90           H  
ATOM   1247  CE1 TYR A  84       6.596  -5.965 -10.478  1.00 70.90           C  
ATOM   1248  HE1 TYR A  84       6.968  -6.410 -11.389  1.00 70.90           H  
ATOM   1249  CE2 TYR A  84       6.402  -5.978  -8.043  1.00 70.90           C  
ATOM   1250  HE2 TYR A  84       6.606  -6.442  -7.089  1.00 70.90           H  
ATOM   1251  OH  TYR A  84       7.564  -7.748  -9.213  1.00 70.90           O  
ATOM   1252  HH  TYR A  84       7.742  -8.073  -8.327  1.00 70.90           H  
ATOM   1253  CZ  TYR A  84       6.868  -6.576  -9.236  1.00 70.90           C  
ATOM   1254  N   SER A  85       6.094  -0.482 -11.047  1.00 70.93           N  
ATOM   1255  H   SER A  85       5.149  -0.128 -11.083  1.00 70.93           H  
ATOM   1256  CA  SER A  85       7.054   0.090 -11.998  1.00 70.93           C  
ATOM   1257  HA  SER A  85       7.594  -0.731 -12.469  1.00 70.93           H  
ATOM   1258  C   SER A  85       8.106   1.028 -11.379  1.00 70.93           C  
ATOM   1259  CB  SER A  85       6.265   0.821 -13.088  1.00 70.93           C  
ATOM   1260  HB2 SER A  85       5.608   0.105 -13.581  1.00 70.93           H  
ATOM   1261  HB3 SER A  85       6.951   1.232 -13.828  1.00 70.93           H  
ATOM   1262  O   SER A  85       9.066   1.417 -12.053  1.00 70.93           O  
ATOM   1263  OG  SER A  85       5.481   1.862 -12.531  1.00 70.93           O  
ATOM   1264  HG  SER A  85       4.732   2.001 -13.115  1.00 70.93           H  
ATOM   1265  N   ASP A  86       7.976   1.391 -10.102  1.00 72.60           N  
ATOM   1266  H   ASP A  86       7.187   1.035  -9.581  1.00 72.60           H  
ATOM   1267  CA  ASP A  86       8.907   2.269  -9.405  1.00 72.60           C  
ATOM   1268  HA  ASP A  86       8.952   3.206  -9.961  1.00 72.60           H  
ATOM   1269  C   ASP A  86      10.315   1.660  -9.344  1.00 72.60           C  
ATOM   1270  CB  ASP A  86       8.378   2.584  -8.005  1.00 72.60           C  
ATOM   1271  HB2 ASP A  86       8.421   1.669  -7.415  1.00 72.60           H  
ATOM   1272  HB3 ASP A  86       7.344   2.919  -8.085  1.00 72.60           H  
ATOM   1273  O   ASP A  86      10.540   0.489  -9.020  1.00 72.60           O  
ATOM   1274  CG  ASP A  86       9.170   3.668  -7.285  1.00 72.60           C  
ATOM   1275  OD1 ASP A  86      10.366   3.457  -6.989  1.00 72.60           O  
ATOM   1276  OD2 ASP A  86       8.598   4.709  -6.923  1.00 72.60           O  
ATOM   1277  N   GLN A  87      11.320   2.494  -9.604  1.00 72.97           N  
ATOM   1278  H   GLN A  87      11.074   3.450  -9.817  1.00 72.97           H  
ATOM   1279  CA  GLN A  87      12.728   2.100  -9.595  1.00 72.97           C  
ATOM   1280  HA  GLN A  87      12.854   1.349 -10.374  1.00 72.97           H  
ATOM   1281  C   GLN A  87      13.205   1.470  -8.271  1.00 72.97           C  
ATOM   1282  CB  GLN A  87      13.586   3.315  -9.964  1.00 72.97           C  
ATOM   1283  HB2 GLN A  87      13.305   3.654 -10.961  1.00 72.97           H  
ATOM   1284  HB3 GLN A  87      14.631   3.007  -9.992  1.00 72.97           H  
ATOM   1285  O   GLN A  87      14.183   0.715  -8.275  1.00 72.97           O  
ATOM   1286  CG  GLN A  87      13.428   4.488  -8.978  1.00 72.97           C  
ATOM   1287  HG2 GLN A  87      12.388   4.815  -8.957  1.00 72.97           H  
ATOM   1288  HG3 GLN A  87      13.703   4.173  -7.972  1.00 72.97           H  
ATOM   1289  CD  GLN A  87      14.291   5.686  -9.341  1.00 72.97           C  
ATOM   1290  NE2 GLN A  87      14.025   6.832  -8.756  1.00 72.97           N  
ATOM   1291 HE21 GLN A  87      13.193   6.923  -8.191  1.00 72.97           H  
ATOM   1292 HE22 GLN A  87      14.507   7.649  -9.104  1.00 72.97           H  
ATOM   1293  OE1 GLN A  87      15.240   5.610 -10.112  1.00 72.97           O  
ATOM   1294  N   ARG A  88      12.534   1.770  -7.153  1.00 70.54           N  
ATOM   1295  H   ARG A  88      11.735   2.381  -7.253  1.00 70.54           H  
ATOM   1296  CA  ARG A  88      12.775   1.221  -5.813  1.00 70.54           C  
ATOM   1297  HA  ARG A  88      13.840   1.257  -5.584  1.00 70.54           H  
ATOM   1298  C   ARG A  88      12.348  -0.246  -5.704  1.00 70.54           C  
ATOM   1299  CB  ARG A  88      12.000   2.069  -4.783  1.00 70.54           C  
ATOM   1300  HB2 ARG A  88      12.126   1.620  -3.798  1.00 70.54           H  
ATOM   1301  HB3 ARG A  88      10.936   2.024  -5.015  1.00 70.54           H  
ATOM   1302  O   ARG A  88      12.966  -0.986  -4.939  1.00 70.54           O  
ATOM   1303  CG  ARG A  88      12.456   3.540  -4.692  1.00 70.54           C  
ATOM   1304  HG2 ARG A  88      12.465   4.008  -5.677  1.00 70.54           H  
ATOM   1305  HG3 ARG A  88      13.473   3.560  -4.303  1.00 70.54           H  
ATOM   1306  CD  ARG A  88      11.562   4.372  -3.757  1.00 70.54           C  
ATOM   1307  HD2 ARG A  88      12.054   5.329  -3.584  1.00 70.54           H  
ATOM   1308  HD3 ARG A  88      11.465   3.853  -2.804  1.00 70.54           H  
ATOM   1309  NE  ARG A  88      10.224   4.621  -4.324  1.00 70.54           N  
ATOM   1310  HE  ARG A  88      10.064   4.341  -5.281  1.00 70.54           H  
ATOM   1311  NH1 ARG A  88       9.302   5.813  -2.579  1.00 70.54           N  
ATOM   1312 HH11 ARG A  88      10.122   5.638  -2.015  1.00 70.54           H  
ATOM   1313 HH12 ARG A  88       8.481   6.255  -2.192  1.00 70.54           H  
ATOM   1314  NH2 ARG A  88       8.092   5.416  -4.380  1.00 70.54           N  
ATOM   1315 HH21 ARG A  88       8.084   5.179  -5.361  1.00 70.54           H  
ATOM   1316 HH22 ARG A  88       7.327   5.966  -4.017  1.00 70.54           H  
ATOM   1317  CZ  ARG A  88       9.222   5.279  -3.764  1.00 70.54           C  
ATOM   1318  N   LEU A  89      11.349  -0.669  -6.483  1.00 69.24           N  
ATOM   1319  H   LEU A  89      10.921  -0.001  -7.109  1.00 69.24           H  
ATOM   1320  CA  LEU A  89      10.788  -2.026  -6.503  1.00 69.24           C  
ATOM   1321  HA  LEU A  89      10.960  -2.491  -5.532  1.00 69.24           H  
ATOM   1322  C   LEU A  89      11.448  -2.973  -7.499  1.00 69.24           C  
ATOM   1323  CB  LEU A  89       9.279  -1.945  -6.780  1.00 69.24           C  
ATOM   1324  HB2 LEU A  89       8.906  -2.924  -7.082  1.00 69.24           H  
ATOM   1325  HB3 LEU A  89       9.094  -1.267  -7.613  1.00 69.24           H  
ATOM   1326  O   LEU A  89      11.102  -4.149  -7.562  1.00 69.24           O  
ATOM   1327  CG  LEU A  89       8.469  -1.490  -5.564  1.00 69.24           C  
ATOM   1328  HG  LEU A  89       8.781  -0.492  -5.255  1.00 69.24           H  
ATOM   1329  CD1 LEU A  89       7.003  -1.459  -5.923  1.00 69.24           C  
ATOM   1330 HD11 LEU A  89       6.422  -1.001  -5.123  1.00 69.24           H  
ATOM   1331 HD12 LEU A  89       6.898  -0.821  -6.800  1.00 69.24           H  
ATOM   1332 HD13 LEU A  89       6.631  -2.460  -6.143  1.00 69.24           H  
ATOM   1333  CD2 LEU A  89       8.667  -2.465  -4.409  1.00 69.24           C  
ATOM   1334 HD21 LEU A  89       7.839  -2.388  -3.704  1.00 69.24           H  
ATOM   1335 HD22 LEU A  89       9.597  -2.201  -3.906  1.00 69.24           H  
ATOM   1336 HD23 LEU A  89       8.692  -3.489  -4.783  1.00 69.24           H  
ATOM   1337  N   ARG A  90      12.437  -2.509  -8.262  1.00 66.79           N  
ATOM   1338  H   ARG A  90      12.646  -1.522  -8.211  1.00 66.79           H  
ATOM   1339  CA  ARG A  90      13.110  -3.375  -9.230  1.00 66.79           C  
ATOM   1340  HA  ARG A  90      12.322  -3.713  -9.903  1.00 66.79           H  
ATOM   1341  C   ARG A  90      13.710  -4.605  -8.517  1.00 66.79           C  
ATOM   1342  CB  ARG A  90      14.140  -2.579 -10.035  1.00 66.79           C  
ATOM   1343  HB2 ARG A  90      14.825  -2.078  -9.351  1.00 66.79           H  
ATOM   1344  HB3 ARG A  90      14.705  -3.266 -10.665  1.00 66.79           H  
ATOM   1345  O   ARG A  90      14.482  -4.430  -7.565  1.00 66.79           O  
ATOM   1346  CG  ARG A  90      13.430  -1.541 -10.920  1.00 66.79           C  
ATOM   1347  HG2 ARG A  90      12.765  -2.045 -11.622  1.00 66.79           H  
ATOM   1348  HG3 ARG A  90      12.821  -0.888 -10.296  1.00 66.79           H  
ATOM   1349  CD  ARG A  90      14.427  -0.674 -11.691  1.00 66.79           C  
ATOM   1350  HD2 ARG A  90      13.868   0.138 -12.156  1.00 66.79           H  
ATOM   1351  HD3 ARG A  90      15.139  -0.245 -10.984  1.00 66.79           H  
ATOM   1352  NE  ARG A  90      15.126  -1.441 -12.741  1.00 66.79           N  
ATOM   1353  HE  ARG A  90      14.719  -2.337 -12.972  1.00 66.79           H  
ATOM   1354  NH1 ARG A  90      16.564   0.218 -13.395  1.00 66.79           N  
ATOM   1355 HH11 ARG A  90      17.175   0.609 -14.098  1.00 66.79           H  
ATOM   1356 HH12 ARG A  90      16.105   0.832 -12.737  1.00 66.79           H  
ATOM   1357  NH2 ARG A  90      16.548  -1.726 -14.497  1.00 66.79           N  
ATOM   1358 HH21 ARG A  90      16.084  -2.597 -14.715  1.00 66.79           H  
ATOM   1359 HH22 ARG A  90      17.178  -1.328 -15.178  1.00 66.79           H  
ATOM   1360  CZ  ARG A  90      16.077  -0.984 -13.534  1.00 66.79           C  
ATOM   1361  N   PRO A  91      13.467  -5.835  -9.020  1.00 59.05           N  
ATOM   1362  CA  PRO A  91      13.699  -7.109  -8.320  1.00 59.05           C  
ATOM   1363  HA  PRO A  91      13.077  -7.117  -7.425  1.00 59.05           H  
ATOM   1364  C   PRO A  91      15.142  -7.385  -7.882  1.00 59.05           C  
ATOM   1365  CB  PRO A  91      13.189  -8.208  -9.263  1.00 59.05           C  
ATOM   1366  HB2 PRO A  91      12.187  -8.504  -8.952  1.00 59.05           H  
ATOM   1367  HB3 PRO A  91      13.840  -9.082  -9.285  1.00 59.05           H  
ATOM   1368  O   PRO A  91      15.413  -8.335  -7.158  1.00 59.05           O  
ATOM   1369  CG  PRO A  91      13.111  -7.535 -10.629  1.00 59.05           C  
ATOM   1370  HG2 PRO A  91      12.347  -7.986 -11.261  1.00 59.05           H  
ATOM   1371  HG3 PRO A  91      14.087  -7.570 -11.113  1.00 59.05           H  
ATOM   1372  CD  PRO A  91      12.769  -6.099 -10.266  1.00 59.05           C  
ATOM   1373  HD2 PRO A  91      11.695  -6.007 -10.105  1.00 59.05           H  
ATOM   1374  HD3 PRO A  91      13.089  -5.431 -11.066  1.00 59.05           H  
ATOM   1375  N   ARG A  92      16.108  -6.554  -8.281  1.00 51.71           N  
ATOM   1376  H   ARG A  92      15.817  -5.730  -8.787  1.00 51.71           H  
ATOM   1377  CA  ARG A  92      17.478  -6.656  -7.768  1.00 51.71           C  
ATOM   1378  HA  ARG A  92      17.874  -7.645  -8.000  1.00 51.71           H  
ATOM   1379  C   ARG A  92      17.551  -6.528  -6.247  1.00 51.71           C  
ATOM   1380  CB  ARG A  92      18.356  -5.565  -8.383  1.00 51.71           C  
ATOM   1381  HB2 ARG A  92      17.886  -4.593  -8.232  1.00 51.71           H  
ATOM   1382  HB3 ARG A  92      19.309  -5.568  -7.853  1.00 51.71           H  
ATOM   1383  O   ARG A  92      18.420  -7.148  -5.645  1.00 51.71           O  
ATOM   1384  CG  ARG A  92      18.618  -5.785  -9.877  1.00 51.71           C  
ATOM   1385  HG2 ARG A  92      19.073  -6.763 -10.031  1.00 51.71           H  
ATOM   1386  HG3 ARG A  92      17.674  -5.752 -10.422  1.00 51.71           H  
ATOM   1387  CD  ARG A  92      19.546  -4.695 -10.426  1.00 51.71           C  
ATOM   1388  HD2 ARG A  92      19.652  -4.850 -11.500  1.00 51.71           H  
ATOM   1389  HD3 ARG A  92      19.084  -3.722 -10.257  1.00 51.71           H  
ATOM   1390  NE  ARG A  92      20.879  -4.737  -9.791  1.00 51.71           N  
ATOM   1391  HE  ARG A  92      21.042  -5.496  -9.145  1.00 51.71           H  
ATOM   1392  NH1 ARG A  92      21.809  -2.953 -10.894  1.00 51.71           N  
ATOM   1393 HH11 ARG A  92      20.956  -2.854 -11.425  1.00 51.71           H  
ATOM   1394 HH12 ARG A  92      22.622  -2.400 -11.129  1.00 51.71           H  
ATOM   1395  NH2 ARG A  92      23.034  -4.102  -9.422  1.00 51.71           N  
ATOM   1396 HH21 ARG A  92      23.160  -4.893  -8.808  1.00 51.71           H  
ATOM   1397 HH22 ARG A  92      23.836  -3.538  -9.667  1.00 51.71           H  
ATOM   1398  CZ  ARG A  92      21.896  -3.931 -10.035  1.00 51.71           C  
ATOM   1399  N   ARG A  93      16.753  -5.635  -5.651  1.00 44.01           N  
ATOM   1400  H   ARG A  93      16.030  -5.202  -6.207  1.00 44.01           H  
ATOM   1401  CA  ARG A  93      16.911  -5.227  -4.242  1.00 44.01           C  
ATOM   1402  HA  ARG A  93      17.553  -5.960  -3.753  1.00 44.01           H  
ATOM   1403  C   ARG A  93      15.618  -5.295  -3.431  1.00 44.01           C  
ATOM   1404  CB  ARG A  93      17.594  -3.849  -4.168  1.00 44.01           C  
ATOM   1405  HB2 ARG A  93      16.837  -3.069  -4.087  1.00 44.01           H  
ATOM   1406  HB3 ARG A  93      18.157  -3.677  -5.086  1.00 44.01           H  
ATOM   1407  O   ARG A  93      15.577  -4.756  -2.331  1.00 44.01           O  
ATOM   1408  CG  ARG A  93      18.576  -3.761  -2.990  1.00 44.01           C  
ATOM   1409  HG2 ARG A  93      19.348  -4.521  -3.110  1.00 44.01           H  
ATOM   1410  HG3 ARG A  93      18.049  -3.935  -2.052  1.00 44.01           H  
ATOM   1411  CD  ARG A  93      19.227  -2.375  -2.954  1.00 44.01           C  
ATOM   1412  HD2 ARG A  93      19.665  -2.179  -3.933  1.00 44.01           H  
ATOM   1413  HD3 ARG A  93      18.452  -1.635  -2.754  1.00 44.01           H  
ATOM   1414  NE  ARG A  93      20.270  -2.296  -1.914  1.00 44.01           N  
ATOM   1415  HE  ARG A  93      20.205  -2.977  -1.171  1.00 44.01           H  
ATOM   1416  NH1 ARG A  93      21.323  -0.410  -2.677  1.00 44.01           N  
ATOM   1417 HH11 ARG A  93      20.581  -0.325  -3.358  1.00 44.01           H  
ATOM   1418 HH12 ARG A  93      22.066   0.267  -2.584  1.00 44.01           H  
ATOM   1419  NH2 ARG A  93      22.132  -1.478  -0.889  1.00 44.01           N  
ATOM   1420 HH21 ARG A  93      22.045  -2.202  -0.191  1.00 44.01           H  
ATOM   1421 HH22 ARG A  93      22.889  -0.814  -0.817  1.00 44.01           H  
ATOM   1422  CZ  ARG A  93      21.235  -1.399  -1.831  1.00 44.01           C  
ATOM   1423  N   THR A  94      14.590  -5.947  -3.960  1.00 44.59           N  
ATOM   1424  H   THR A  94      14.690  -6.384  -4.866  1.00 44.59           H  
ATOM   1425  CA  THR A  94      13.406  -6.349  -3.197  1.00 44.59           C  
ATOM   1426  HA  THR A  94      13.116  -5.567  -2.495  1.00 44.59           H  
ATOM   1427  C   THR A  94      13.777  -7.588  -2.393  1.00 44.59           C  
ATOM   1428  CB  THR A  94      12.222  -6.623  -4.132  1.00 44.59           C  
ATOM   1429  HB  THR A  94      11.376  -6.993  -3.554  1.00 44.59           H  
ATOM   1430  O   THR A  94      13.571  -8.716  -2.837  1.00 44.59           O  
ATOM   1431  CG2 THR A  94      11.817  -5.355  -4.874  1.00 44.59           C  
ATOM   1432 HG21 THR A  94      11.695  -4.527  -4.176  1.00 44.59           H  
ATOM   1433 HG22 THR A  94      12.577  -5.092  -5.610  1.00 44.59           H  
ATOM   1434 HG23 THR A  94      10.872  -5.537  -5.386  1.00 44.59           H  
ATOM   1435  OG1 THR A  94      12.599  -7.570  -5.102  1.00 44.59           O  
ATOM   1436  HG1 THR A  94      12.765  -8.383  -4.619  1.00 44.59           H  
ATOM   1437  N   LYS A  95      14.458  -7.363  -1.276  1.00 33.48           N  
ATOM   1438  H   LYS A  95      14.480  -6.416  -0.925  1.00 33.48           H  
ATOM   1439  CA  LYS A  95      14.708  -8.384  -0.266  1.00 33.48           C  
ATOM   1440  HA  LYS A  95      14.372  -9.357  -0.624  1.00 33.48           H  
ATOM   1441  C   LYS A  95      13.841  -8.083   0.940  1.00 33.48           C  
ATOM   1442  CB  LYS A  95      16.196  -8.432   0.104  1.00 33.48           C  
ATOM   1443  HB2 LYS A  95      16.357  -7.874   1.026  1.00 33.48           H  
ATOM   1444  HB3 LYS A  95      16.792  -7.980  -0.689  1.00 33.48           H  
ATOM   1445  O   LYS A  95      13.600  -6.871   1.142  1.00 33.48           O  
ATOM   1446  CG  LYS A  95      16.642  -9.885   0.280  1.00 33.48           C  
ATOM   1447  HG2 LYS A  95      16.608 -10.382  -0.689  1.00 33.48           H  
ATOM   1448  HG3 LYS A  95      15.962 -10.397   0.962  1.00 33.48           H  
ATOM   1449  CD  LYS A  95      18.060  -9.955   0.848  1.00 33.48           C  
ATOM   1450  HD2 LYS A  95      18.730  -9.338   0.248  1.00 33.48           H  
ATOM   1451  HD3 LYS A  95      18.040  -9.586   1.873  1.00 33.48           H  
ATOM   1452  CE  LYS A  95      18.525 -11.412   0.816  1.00 33.48           C  
ATOM   1453  HE2 LYS A  95      17.735 -12.025   1.249  1.00 33.48           H  
ATOM   1454  HE3 LYS A  95      18.644 -11.720  -0.223  1.00 33.48           H  
ATOM   1455  NZ  LYS A  95      19.783 -11.608   1.575  1.00 33.48           N  
ATOM   1456  HZ1 LYS A  95      20.528 -11.040   1.198  1.00 33.48           H  
ATOM   1457  HZ2 LYS A  95      19.631 -11.363   2.543  1.00 33.48           H  
ATOM   1458  HZ3 LYS A  95      20.054 -12.581   1.545  1.00 33.48           H  
ATOM   1459  OXT LYS A  95      13.541  -9.071   1.630  1.00 33.48           O  
TER    1460      LYS A  95                                                       
ATOM   1460  N   MET B   1     -32.571  64.540  18.097  1.00 26.65           N  
ATOM   1461  H   MET B   1     -32.670  63.643  18.550  1.00 26.65           H  
ATOM   1462  H2  MET B   1     -33.296  65.164  18.422  1.00 26.65           H  
ATOM   1463  H3  MET B   1     -31.666  64.906  18.356  1.00 26.65           H  
ATOM   1464  CA  MET B   1     -32.641  64.357  16.623  1.00 26.65           C  
ATOM   1465  HA  MET B   1     -33.620  63.952  16.368  1.00 26.65           H  
ATOM   1466  C   MET B   1     -31.612  63.316  16.191  1.00 26.65           C  
ATOM   1467  CB  MET B   1     -32.450  65.673  15.853  1.00 26.65           C  
ATOM   1468  HB2 MET B   1     -32.334  65.467  14.789  1.00 26.65           H  
ATOM   1469  HB3 MET B   1     -31.547  66.173  16.202  1.00 26.65           H  
ATOM   1470  O   MET B   1     -30.964  62.732  17.045  1.00 26.65           O  
ATOM   1471  CG  MET B   1     -33.641  66.620  15.993  1.00 26.65           C  
ATOM   1472  HG2 MET B   1     -33.743  66.909  17.039  1.00 26.65           H  
ATOM   1473  HG3 MET B   1     -34.556  66.117  15.681  1.00 26.65           H  
ATOM   1474  SD  MET B   1     -33.431  68.126  15.014  1.00 26.65           S  
ATOM   1475  CE  MET B   1     -34.102  67.613  13.406  1.00 26.65           C  
ATOM   1476  HE1 MET B   1     -35.148  67.328  13.517  1.00 26.65           H  
ATOM   1477  HE2 MET B   1     -34.038  68.448  12.707  1.00 26.65           H  
ATOM   1478  HE3 MET B   1     -33.532  66.773  13.011  1.00 26.65           H  
ATOM   1479  N   GLY B   2     -31.503  63.040  14.892  1.00 30.64           N  
ATOM   1480  H   GLY B   2     -31.952  63.655  14.228  1.00 30.64           H  
ATOM   1481  CA  GLY B   2     -31.385  61.655  14.440  1.00 30.64           C  
ATOM   1482  HA2 GLY B   2     -32.013  61.535  13.558  1.00 30.64           H  
ATOM   1483  HA3 GLY B   2     -31.800  60.999  15.205  1.00 30.64           H  
ATOM   1484  C   GLY B   2     -30.023  61.073  14.084  1.00 30.64           C  
ATOM   1485  O   GLY B   2     -30.040  60.081  13.369  1.00 30.64           O  
ATOM   1486  N   LYS B   3     -28.872  61.665  14.440  1.00 30.82           N  
ATOM   1487  H   LYS B   3     -28.884  62.395  15.139  1.00 30.82           H  
ATOM   1488  CA  LYS B   3     -27.607  61.269  13.787  1.00 30.82           C  
ATOM   1489  HA  LYS B   3     -27.799  61.353  12.717  1.00 30.82           H  
ATOM   1490  C   LYS B   3     -27.229  59.795  13.980  1.00 30.82           C  
ATOM   1491  CB  LYS B   3     -26.426  62.193  14.117  1.00 30.82           C  
ATOM   1492  HB2 LYS B   3     -25.494  61.643  13.989  1.00 30.82           H  
ATOM   1493  HB3 LYS B   3     -26.486  62.510  15.158  1.00 30.82           H  
ATOM   1494  O   LYS B   3     -27.410  59.188  15.028  1.00 30.82           O  
ATOM   1495  CG  LYS B   3     -26.387  63.414  13.184  1.00 30.82           C  
ATOM   1496  HG2 LYS B   3     -26.357  63.080  12.147  1.00 30.82           H  
ATOM   1497  HG3 LYS B   3     -27.283  64.015  13.338  1.00 30.82           H  
ATOM   1498  CD  LYS B   3     -25.142  64.266  13.473  1.00 30.82           C  
ATOM   1499  HD2 LYS B   3     -24.238  63.680  13.308  1.00 30.82           H  
ATOM   1500  HD3 LYS B   3     -25.165  64.545  14.526  1.00 30.82           H  
ATOM   1501  CE  LYS B   3     -25.095  65.560  12.646  1.00 30.82           C  
ATOM   1502  HE2 LYS B   3     -24.468  66.275  13.180  1.00 30.82           H  
ATOM   1503  HE3 LYS B   3     -26.098  65.984  12.594  1.00 30.82           H  
ATOM   1504  NZ  LYS B   3     -24.539  65.359  11.282  1.00 30.82           N  
ATOM   1505  HZ1 LYS B   3     -23.593  65.010  11.332  1.00 30.82           H  
ATOM   1506  HZ2 LYS B   3     -24.518  66.231  10.772  1.00 30.82           H  
ATOM   1507  HZ3 LYS B   3     -25.094  64.698  10.757  1.00 30.82           H  
ATOM   1508  N   SER B   4     -26.633  59.307  12.901  1.00 32.24           N  
ATOM   1509  H   SER B   4     -26.552  59.961  12.136  1.00 32.24           H  
ATOM   1510  CA  SER B   4     -26.622  57.936  12.421  1.00 32.24           C  
ATOM   1511  HA  SER B   4     -27.479  57.403  12.833  1.00 32.24           H  
ATOM   1512  C   SER B   4     -25.359  57.164  12.780  1.00 32.24           C  
ATOM   1513  CB  SER B   4     -26.745  57.981  10.878  1.00 32.24           C  
ATOM   1514  HB2 SER B   4     -27.165  57.038  10.528  1.00 32.24           H  
ATOM   1515  HB3 SER B   4     -25.760  58.108  10.428  1.00 32.24           H  
ATOM   1516  O   SER B   4     -24.874  56.456  11.904  1.00 32.24           O  
ATOM   1517  OG  SER B   4     -27.537  59.062  10.419  1.00 32.24           O  
ATOM   1518  HG  SER B   4     -28.007  58.766   9.636  1.00 32.24           H  
ATOM   1519  N   LEU B   5     -24.740  57.353  13.956  1.00 33.29           N  
ATOM   1520  H   LEU B   5     -25.203  57.875  14.686  1.00 33.29           H  
ATOM   1521  CA  LEU B   5     -23.487  56.636  14.251  1.00 33.29           C  
ATOM   1522  HA  LEU B   5     -22.828  56.792  13.397  1.00 33.29           H  
ATOM   1523  C   LEU B   5     -23.780  55.125  14.301  1.00 33.29           C  
ATOM   1524  CB  LEU B   5     -22.767  57.171  15.511  1.00 33.29           C  
ATOM   1525  HB2 LEU B   5     -22.679  56.360  16.234  1.00 33.29           H  
ATOM   1526  HB3 LEU B   5     -23.361  57.948  15.992  1.00 33.29           H  
ATOM   1527  O   LEU B   5     -24.200  54.583  15.315  1.00 33.29           O  
ATOM   1528  CG  LEU B   5     -21.349  57.701  15.198  1.00 33.29           C  
ATOM   1529  HG  LEU B   5     -20.965  57.233  14.291  1.00 33.29           H  
ATOM   1530  CD1 LEU B   5     -21.372  59.218  14.995  1.00 33.29           C  
ATOM   1531 HD11 LEU B   5     -21.690  59.711  15.914  1.00 33.29           H  
ATOM   1532 HD12 LEU B   5     -22.060  59.465  14.187  1.00 33.29           H  
ATOM   1533 HD13 LEU B   5     -20.373  59.563  14.731  1.00 33.29           H  
ATOM   1534  CD2 LEU B   5     -20.365  57.374  16.317  1.00 33.29           C  
ATOM   1535 HD21 LEU B   5     -20.699  57.815  17.256  1.00 33.29           H  
ATOM   1536 HD22 LEU B   5     -19.376  57.757  16.068  1.00 33.29           H  
ATOM   1537 HD23 LEU B   5     -20.295  56.293  16.438  1.00 33.29           H  
ATOM   1538  N   SER B   6     -23.658  54.496  13.137  1.00 31.01           N  
ATOM   1539  H   SER B   6     -23.413  55.068  12.341  1.00 31.01           H  
ATOM   1540  CA  SER B   6     -24.262  53.215  12.789  1.00 31.01           C  
ATOM   1541  HA  SER B   6     -25.209  53.083  13.311  1.00 31.01           H  
ATOM   1542  C   SER B   6     -23.353  52.065  13.138  1.00 31.01           C  
ATOM   1543  CB  SER B   6     -24.495  53.176  11.268  1.00 31.01           C  
ATOM   1544  HB2 SER B   6     -25.274  53.893  11.009  1.00 31.01           H  
ATOM   1545  HB3 SER B   6     -24.833  52.179  10.983  1.00 31.01           H  
ATOM   1546  O   SER B   6     -23.816  50.984  13.484  1.00 31.01           O  
ATOM   1547  OG  SER B   6     -23.307  53.502  10.552  1.00 31.01           O  
ATOM   1548  HG  SER B   6     -23.451  53.304   9.624  1.00 31.01           H  
ATOM   1549  N   HIS B   7     -22.060  52.296  12.938  1.00 31.02           N  
ATOM   1550  H   HIS B   7     -21.814  53.239  12.674  1.00 31.02           H  
ATOM   1551  CA  HIS B   7     -21.141  51.256  12.537  1.00 31.02           C  
ATOM   1552  HA  HIS B   7     -21.688  50.529  11.937  1.00 31.02           H  
ATOM   1553  C   HIS B   7     -20.629  50.530  13.772  1.00 31.02           C  
ATOM   1554  CB  HIS B   7     -20.050  51.882  11.643  1.00 31.02           C  
ATOM   1555  HB2 HIS B   7     -19.191  52.205  12.231  1.00 31.02           H  
ATOM   1556  HB3 HIS B   7     -20.453  52.776  11.168  1.00 31.02           H  
ATOM   1557  O   HIS B   7     -19.459  50.645  14.103  1.00 31.02           O  
ATOM   1558  CG  HIS B   7     -19.593  50.976  10.532  1.00 31.02           C  
ATOM   1559  CD2 HIS B   7     -19.872  51.140   9.203  1.00 31.02           C  
ATOM   1560  HD2 HIS B   7     -20.455  51.940   8.770  1.00 31.02           H  
ATOM   1561  ND1 HIS B   7     -18.829  49.839  10.649  1.00 31.02           N  
ATOM   1562  HD1 HIS B   7     -18.467  49.456  11.511  1.00 31.02           H  
ATOM   1563  CE1 HIS B   7     -18.648  49.334   9.415  1.00 31.02           C  
ATOM   1564  HE1 HIS B   7     -18.088  48.440   9.183  1.00 31.02           H  
ATOM   1565  NE2 HIS B   7     -19.269  50.096   8.502  1.00 31.02           N  
ATOM   1566  N   LEU B   8     -21.496  49.809  14.481  1.00 23.97           N  
ATOM   1567  H   LEU B   8     -22.469  49.836  14.212  1.00 23.97           H  
ATOM   1568  CA  LEU B   8     -21.049  48.705  15.313  1.00 23.97           C  
ATOM   1569  HA  LEU B   8     -20.170  49.009  15.881  1.00 23.97           H  
ATOM   1570  C   LEU B   8     -20.659  47.615  14.306  1.00 23.97           C  
ATOM   1571  CB  LEU B   8     -22.175  48.291  16.289  1.00 23.97           C  
ATOM   1572  HB2 LEU B   8     -22.684  47.403  15.915  1.00 23.97           H  
ATOM   1573  HB3 LEU B   8     -22.924  49.081  16.358  1.00 23.97           H  
ATOM   1574  O   LEU B   8     -21.555  46.951  13.779  1.00 23.97           O  
ATOM   1575  CG  LEU B   8     -21.638  48.003  17.700  1.00 23.97           C  
ATOM   1576  HG  LEU B   8     -20.721  47.419  17.629  1.00 23.97           H  
ATOM   1577  CD1 LEU B   8     -21.352  49.310  18.446  1.00 23.97           C  
ATOM   1578 HD11 LEU B   8     -20.614  49.901  17.904  1.00 23.97           H  
ATOM   1579 HD12 LEU B   8     -20.956  49.085  19.437  1.00 23.97           H  
ATOM   1580 HD13 LEU B   8     -22.268  49.892  18.550  1.00 23.97           H  
ATOM   1581  CD2 LEU B   8     -22.658  47.205  18.511  1.00 23.97           C  
ATOM   1582 HD21 LEU B   8     -23.595  47.757  18.584  1.00 23.97           H  
ATOM   1583 HD22 LEU B   8     -22.268  47.017  19.511  1.00 23.97           H  
ATOM   1584 HD23 LEU B   8     -22.842  46.247  18.024  1.00 23.97           H  
ATOM   1585  N   PRO B   9     -19.379  47.497  13.896  1.00 27.75           N  
ATOM   1586  CA  PRO B   9     -19.026  46.465  12.944  1.00 27.75           C  
ATOM   1587  HA  PRO B   9     -19.643  46.545  12.049  1.00 27.75           H  
ATOM   1588  C   PRO B   9     -19.298  45.151  13.670  1.00 27.75           C  
ATOM   1589  CB  PRO B   9     -17.546  46.668  12.588  1.00 27.75           C  
ATOM   1590  HB2 PRO B   9     -17.417  46.817  11.516  1.00 27.75           H  
ATOM   1591  HB3 PRO B   9     -16.955  45.814  12.918  1.00 27.75           H  
ATOM   1592  O   PRO B   9     -18.822  44.947  14.789  1.00 27.75           O  
ATOM   1593  CG  PRO B   9     -17.123  47.920  13.363  1.00 27.75           C  
ATOM   1594  HG2 PRO B   9     -16.108  47.833  13.748  1.00 27.75           H  
ATOM   1595  HG3 PRO B   9     -17.218  48.804  12.731  1.00 27.75           H  
ATOM   1596  CD  PRO B   9     -18.145  47.989  14.492  1.00 27.75           C  
ATOM   1597  HD2 PRO B   9     -18.196  48.988  14.924  1.00 27.75           H  
ATOM   1598  HD3 PRO B   9     -17.843  47.302  15.283  1.00 27.75           H  
ATOM   1599  N   LEU B  10     -20.111  44.290  13.064  1.00 23.66           N  
ATOM   1600  H   LEU B  10     -20.519  44.534  12.173  1.00 23.66           H  
ATOM   1601  CA  LEU B  10     -20.310  42.948  13.580  1.00 23.66           C  
ATOM   1602  HA  LEU B  10     -20.656  43.020  14.611  1.00 23.66           H  
ATOM   1603  C   LEU B  10     -18.933  42.283  13.560  1.00 23.66           C  
ATOM   1604  CB  LEU B  10     -21.356  42.208  12.718  1.00 23.66           C  
ATOM   1605  HB2 LEU B  10     -20.837  41.564  12.008  1.00 23.66           H  
ATOM   1606  HB3 LEU B  10     -21.937  42.924  12.137  1.00 23.66           H  
ATOM   1607  O   LEU B  10     -18.321  42.168  12.497  1.00 23.66           O  
ATOM   1608  CG  LEU B  10     -22.334  41.361  13.547  1.00 23.66           C  
ATOM   1609  HG  LEU B  10     -21.778  40.769  14.274  1.00 23.66           H  
ATOM   1610  CD1 LEU B  10     -23.349  42.246  14.280  1.00 23.66           C  
ATOM   1611 HD11 LEU B  10     -23.924  42.832  13.563  1.00 23.66           H  
ATOM   1612 HD12 LEU B  10     -24.030  41.617  14.855  1.00 23.66           H  
ATOM   1613 HD13 LEU B  10     -22.841  42.922  14.967  1.00 23.66           H  
ATOM   1614  CD2 LEU B  10     -23.110  40.416  12.631  1.00 23.66           C  
ATOM   1615 HD21 LEU B  10     -23.668  40.982  11.885  1.00 23.66           H  
ATOM   1616 HD22 LEU B  10     -23.802  39.816  13.221  1.00 23.66           H  
ATOM   1617 HD23 LEU B  10     -22.416  39.742  12.128  1.00 23.66           H  
ATOM   1618  N   HIS B  11     -18.412  41.927  14.732  1.00 27.75           N  
ATOM   1619  H   HIS B  11     -18.930  42.115  15.578  1.00 27.75           H  
ATOM   1620  CA  HIS B  11     -17.166  41.184  14.828  1.00 27.75           C  
ATOM   1621  HA  HIS B  11     -16.387  41.723  14.289  1.00 27.75           H  
ATOM   1622  C   HIS B  11     -17.428  39.844  14.132  1.00 27.75           C  
ATOM   1623  CB  HIS B  11     -16.755  41.049  16.311  1.00 27.75           C  
ATOM   1624  HB2 HIS B  11     -17.330  41.754  16.913  1.00 27.75           H  
ATOM   1625  HB3 HIS B  11     -16.990  40.053  16.686  1.00 27.75           H  
ATOM   1626  O   HIS B  11     -18.096  38.981  14.698  1.00 27.75           O  
ATOM   1627  CG  HIS B  11     -15.297  41.332  16.569  1.00 27.75           C  
ATOM   1628  CD2 HIS B  11     -14.768  42.522  16.993  1.00 27.75           C  
ATOM   1629  HD2 HIS B  11     -15.322  43.429  17.186  1.00 27.75           H  
ATOM   1630  ND1 HIS B  11     -14.255  40.439  16.468  1.00 27.75           N  
ATOM   1631  HD1 HIS B  11     -14.329  39.462  16.223  1.00 27.75           H  
ATOM   1632  CE1 HIS B  11     -13.126  41.078  16.822  1.00 27.75           C  
ATOM   1633  HE1 HIS B  11     -12.144  40.628  16.855  1.00 27.75           H  
ATOM   1634  NE2 HIS B  11     -13.388  42.354  17.146  1.00 27.75           N  
ATOM   1635  N   SER B  12     -17.003  39.691  12.873  1.00 23.56           N  
ATOM   1636  H   SER B  12     -16.595  40.475  12.384  1.00 23.56           H  
ATOM   1637  CA  SER B  12     -17.058  38.392  12.217  1.00 23.56           C  
ATOM   1638  HA  SER B  12     -18.053  37.966  12.350  1.00 23.56           H  
ATOM   1639  C   SER B  12     -16.053  37.526  12.957  1.00 23.56           C  
ATOM   1640  CB  SER B  12     -16.782  38.461  10.704  1.00 23.56           C  
ATOM   1641  HB2 SER B  12     -17.453  39.185  10.242  1.00 23.56           H  
ATOM   1642  HB3 SER B  12     -16.986  37.481  10.273  1.00 23.56           H  
ATOM   1643  O   SER B  12     -14.845  37.636  12.726  1.00 23.56           O  
ATOM   1644  OG  SER B  12     -15.440  38.805  10.419  1.00 23.56           O  
ATOM   1645  HG  SER B  12     -14.908  38.393  11.104  1.00 23.56           H  
ATOM   1646  N   SER B  13     -16.532  36.723  13.899  1.00 27.85           N  
ATOM   1647  H   SER B  13     -17.490  36.823  14.201  1.00 27.85           H  
ATOM   1648  CA  SER B  13     -15.786  35.581  14.391  1.00 27.85           C  
ATOM   1649  HA  SER B  13     -14.834  35.898  14.818  1.00 27.85           H  
ATOM   1650  C   SER B  13     -15.545  34.712  13.166  1.00 27.85           C  
ATOM   1651  CB  SER B  13     -16.588  34.826  15.459  1.00 27.85           C  
ATOM   1652  HB2 SER B  13     -15.970  34.039  15.890  1.00 27.85           H  
ATOM   1653  HB3 SER B  13     -17.468  34.370  15.005  1.00 27.85           H  
ATOM   1654  O   SER B  13     -16.422  33.962  12.750  1.00 27.85           O  
ATOM   1655  OG  SER B  13     -17.016  35.718  16.473  1.00 27.85           O  
ATOM   1656  HG  SER B  13     -17.539  35.206  17.094  1.00 27.85           H  
ATOM   1657  N   LYS B  14     -14.396  34.892  12.508  1.00 26.12           N  
ATOM   1658  H   LYS B  14     -13.772  35.615  12.837  1.00 26.12           H  
ATOM   1659  CA  LYS B  14     -13.855  33.850  11.649  1.00 26.12           C  
ATOM   1660  HA  LYS B  14     -14.607  33.479  10.953  1.00 26.12           H  
ATOM   1661  C   LYS B  14     -13.531  32.726  12.614  1.00 26.12           C  
ATOM   1662  CB  LYS B  14     -12.614  34.325  10.879  1.00 26.12           C  
ATOM   1663  HB2 LYS B  14     -11.956  34.884  11.544  1.00 26.12           H  
ATOM   1664  HB3 LYS B  14     -12.075  33.439  10.542  1.00 26.12           H  
ATOM   1665  O   LYS B  14     -12.460  32.708  13.207  1.00 26.12           O  
ATOM   1666  CG  LYS B  14     -12.967  35.172   9.649  1.00 26.12           C  
ATOM   1667  HG2 LYS B  14     -13.436  36.104   9.963  1.00 26.12           H  
ATOM   1668  HG3 LYS B  14     -13.659  34.615   9.017  1.00 26.12           H  
ATOM   1669  CD  LYS B  14     -11.686  35.468   8.862  1.00 26.12           C  
ATOM   1670  HD2 LYS B  14     -11.025  36.085   9.472  1.00 26.12           H  
ATOM   1671  HD3 LYS B  14     -11.185  34.524   8.648  1.00 26.12           H  
ATOM   1672  CE  LYS B  14     -12.004  36.178   7.545  1.00 26.12           C  
ATOM   1673  HE2 LYS B  14     -12.443  37.151   7.765  1.00 26.12           H  
ATOM   1674  HE3 LYS B  14     -12.746  35.585   7.010  1.00 26.12           H  
ATOM   1675  NZ  LYS B  14     -10.778  36.319   6.724  1.00 26.12           N  
ATOM   1676  HZ1 LYS B  14     -10.081  36.856   7.221  1.00 26.12           H  
ATOM   1677  HZ2 LYS B  14     -10.986  36.757   5.839  1.00 26.12           H  
ATOM   1678  HZ3 LYS B  14     -10.393  35.402   6.544  1.00 26.12           H  
ATOM   1679  N   GLU B  15     -14.525  31.893  12.888  1.00 26.31           N  
ATOM   1680  H   GLU B  15     -15.430  32.061  12.474  1.00 26.31           H  
ATOM   1681  CA  GLU B  15     -14.270  30.569  13.410  1.00 26.31           C  
ATOM   1682  HA  GLU B  15     -13.718  30.624  14.349  1.00 26.31           H  
ATOM   1683  C   GLU B  15     -13.387  29.940  12.345  1.00 26.31           C  
ATOM   1684  CB  GLU B  15     -15.589  29.814  13.645  1.00 26.31           C  
ATOM   1685  HB2 GLU B  15     -15.364  28.783  13.921  1.00 26.31           H  
ATOM   1686  HB3 GLU B  15     -16.178  29.818  12.728  1.00 26.31           H  
ATOM   1687  O   GLU B  15     -13.827  29.712  11.216  1.00 26.31           O  
ATOM   1688  CG  GLU B  15     -16.386  30.476  14.783  1.00 26.31           C  
ATOM   1689  HG2 GLU B  15     -16.597  31.513  14.520  1.00 26.31           H  
ATOM   1690  HG3 GLU B  15     -15.763  30.486  15.677  1.00 26.31           H  
ATOM   1691  CD  GLU B  15     -17.719  29.780  15.095  1.00 26.31           C  
ATOM   1692  OE1 GLU B  15     -18.108  29.820  16.286  1.00 26.31           O  
ATOM   1693  OE2 GLU B  15     -18.370  29.284  14.150  1.00 26.31           O  
ATOM   1694  N   ASP B  16     -12.096  29.830  12.656  1.00 26.44           N  
ATOM   1695  H   ASP B  16     -11.754  30.205  13.529  1.00 26.44           H  
ATOM   1696  CA  ASP B  16     -11.182  29.056  11.844  1.00 26.44           C  
ATOM   1697  HA  ASP B  16     -11.166  29.443  10.826  1.00 26.44           H  
ATOM   1698  C   ASP B  16     -11.777  27.654  11.849  1.00 26.44           C  
ATOM   1699  CB  ASP B  16      -9.755  29.097  12.415  1.00 26.44           C  
ATOM   1700  HB2 ASP B  16      -9.144  28.376  11.872  1.00 26.44           H  
ATOM   1701  HB3 ASP B  16      -9.777  28.796  13.462  1.00 26.44           H  
ATOM   1702  O   ASP B  16     -11.695  26.930  12.845  1.00 26.44           O  
ATOM   1703  CG  ASP B  16      -9.092  30.476  12.292  1.00 26.44           C  
ATOM   1704  OD1 ASP B  16      -9.160  31.079  11.194  1.00 26.44           O  
ATOM   1705  OD2 ASP B  16      -8.486  30.911  13.300  1.00 26.44           O  
ATOM   1706  N   ALA B  17     -12.475  27.320  10.766  1.00 24.35           N  
ATOM   1707  H   ALA B  17     -12.683  28.040  10.089  1.00 24.35           H  
ATOM   1708  CA  ALA B  17     -12.865  25.965  10.470  1.00 24.35           C  
ATOM   1709  HA  ALA B  17     -13.389  25.536  11.324  1.00 24.35           H  
ATOM   1710  C   ALA B  17     -11.549  25.220  10.268  1.00 24.35           C  
ATOM   1711  CB  ALA B  17     -13.799  25.945   9.252  1.00 24.35           C  
ATOM   1712  HB1 ALA B  17     -14.709  26.503   9.476  1.00 24.35           H  
ATOM   1713  HB2 ALA B  17     -13.304  26.389   8.389  1.00 24.35           H  
ATOM   1714  HB3 ALA B  17     -14.062  24.914   9.015  1.00 24.35           H  
ATOM   1715  O   ALA B  17     -11.027  25.111   9.160  1.00 24.35           O  
ATOM   1716  N   TYR B  18     -10.960  24.772  11.377  1.00 24.94           N  
ATOM   1717  H   TYR B  18     -11.344  25.075  12.260  1.00 24.94           H  
ATOM   1718  CA  TYR B  18     -10.121  23.601  11.355  1.00 24.94           C  
ATOM   1719  HA  TYR B  18      -9.279  23.751  10.679  1.00 24.94           H  
ATOM   1720  C   TYR B  18     -11.044  22.537  10.794  1.00 24.94           C  
ATOM   1721  CB  TYR B  18      -9.601  23.264  12.760  1.00 24.94           C  
ATOM   1722  HB2 TYR B  18     -10.440  23.211  13.455  1.00 24.94           H  
ATOM   1723  HB3 TYR B  18      -9.141  22.277  12.729  1.00 24.94           H  
ATOM   1724  O   TYR B  18     -11.912  22.031  11.507  1.00 24.94           O  
ATOM   1725  CG  TYR B  18      -8.580  24.256  13.283  1.00 24.94           C  
ATOM   1726  CD1 TYR B  18      -7.216  24.093  12.972  1.00 24.94           C  
ATOM   1727  HD1 TYR B  18      -6.900  23.252  12.374  1.00 24.94           H  
ATOM   1728  CD2 TYR B  18      -9.000  25.364  14.043  1.00 24.94           C  
ATOM   1729  HD2 TYR B  18     -10.049  25.506  14.256  1.00 24.94           H  
ATOM   1730  CE1 TYR B  18      -6.272  25.038  13.422  1.00 24.94           C  
ATOM   1731  HE1 TYR B  18      -5.226  24.931  13.175  1.00 24.94           H  
ATOM   1732  CE2 TYR B  18      -8.064  26.319  14.480  1.00 24.94           C  
ATOM   1733  HE2 TYR B  18      -8.402  27.188  15.025  1.00 24.94           H  
ATOM   1734  OH  TYR B  18      -5.797  27.092  14.567  1.00 24.94           O  
ATOM   1735  HH  TYR B  18      -6.253  27.866  14.905  1.00 24.94           H  
ATOM   1736  CZ  TYR B  18      -6.698  26.157  14.167  1.00 24.94           C  
ATOM   1737  N   ASP B  19     -10.922  22.313   9.487  1.00 26.64           N  
ATOM   1738  H   ASP B  19     -10.354  22.946   8.942  1.00 26.64           H  
ATOM   1739  CA  ASP B  19     -11.449  21.150   8.804  1.00 26.64           C  
ATOM   1740  HA  ASP B  19     -12.523  21.074   8.977  1.00 26.64           H  
ATOM   1741  C   ASP B  19     -10.745  19.968   9.458  1.00 26.64           C  
ATOM   1742  CB  ASP B  19     -11.201  21.273   7.297  1.00 26.64           C  
ATOM   1743  HB2 ASP B  19     -11.613  22.219   6.947  1.00 26.64           H  
ATOM   1744  HB3 ASP B  19     -10.129  21.275   7.096  1.00 26.64           H  
ATOM   1745  O   ASP B  19      -9.628  19.571   9.119  1.00 26.64           O  
ATOM   1746  CG  ASP B  19     -11.885  20.138   6.539  1.00 26.64           C  
ATOM   1747  OD1 ASP B  19     -13.070  19.893   6.856  1.00 26.64           O  
ATOM   1748  OD2 ASP B  19     -11.216  19.549   5.663  1.00 26.64           O  
ATOM   1749  N   GLY B  20     -11.292  19.590  10.608  1.00 27.61           N  
ATOM   1750  H   GLY B  20     -12.131  20.069  10.902  1.00 27.61           H  
ATOM   1751  CA  GLY B  20     -10.721  18.594  11.466  1.00 27.61           C  
ATOM   1752  HA2 GLY B  20      -9.664  18.791  11.646  1.00 27.61           H  
ATOM   1753  HA3 GLY B  20     -11.270  18.540  12.407  1.00 27.61           H  
ATOM   1754  C   GLY B  20     -10.908  17.321  10.699  1.00 27.61           C  
ATOM   1755  O   GLY B  20     -12.021  16.803  10.706  1.00 27.61           O  
ATOM   1756  N   VAL B  21      -9.835  16.856  10.046  1.00 28.15           N  
ATOM   1757  H   VAL B  21      -9.080  17.507   9.883  1.00 28.15           H  
ATOM   1758  CA  VAL B  21      -9.737  15.499   9.515  1.00 28.15           C  
ATOM   1759  HA  VAL B  21     -10.345  15.412   8.614  1.00 28.15           H  
ATOM   1760  C   VAL B  21     -10.302  14.622  10.607  1.00 28.15           C  
ATOM   1761  CB  VAL B  21      -8.285  15.093   9.204  1.00 28.15           C  
ATOM   1762  HB  VAL B  21      -7.665  15.241  10.088  1.00 28.15           H  
ATOM   1763  O   VAL B  21      -9.700  14.495  11.680  1.00 28.15           O  
ATOM   1764  CG1 VAL B  21      -8.183  13.619   8.780  1.00 28.15           C  
ATOM   1765 HG11 VAL B  21      -7.154  13.381   8.510  1.00 28.15           H  
ATOM   1766 HG12 VAL B  21      -8.481  12.965   9.600  1.00 28.15           H  
ATOM   1767 HG13 VAL B  21      -8.831  13.433   7.924  1.00 28.15           H  
ATOM   1768  CG2 VAL B  21      -7.714  15.953   8.072  1.00 28.15           C  
ATOM   1769 HG21 VAL B  21      -8.322  15.836   7.175  1.00 28.15           H  
ATOM   1770 HG22 VAL B  21      -7.722  17.005   8.357  1.00 28.15           H  
ATOM   1771 HG23 VAL B  21      -6.689  15.656   7.855  1.00 28.15           H  
ATOM   1772  N   THR B  22     -11.525  14.147  10.387  1.00 27.15           N  
ATOM   1773  H   THR B  22     -12.014  14.389   9.537  1.00 27.15           H  
ATOM   1774  CA  THR B  22     -12.245  13.420  11.408  1.00 27.15           C  
ATOM   1775  HA  THR B  22     -12.321  14.037  12.303  1.00 27.15           H  
ATOM   1776  C   THR B  22     -11.376  12.220  11.687  1.00 27.15           C  
ATOM   1777  CB  THR B  22     -13.657  13.021  10.965  1.00 27.15           C  
ATOM   1778  HB  THR B  22     -14.056  12.286  11.663  1.00 27.15           H  
ATOM   1779  O   THR B  22     -11.162  11.380  10.813  1.00 27.15           O  
ATOM   1780  CG2 THR B  22     -14.589  14.231  10.934  1.00 27.15           C  
ATOM   1781 HG21 THR B  22     -14.648  14.683  11.924  1.00 27.15           H  
ATOM   1782 HG22 THR B  22     -14.221  14.970  10.223  1.00 27.15           H  
ATOM   1783 HG23 THR B  22     -15.584  13.911  10.624  1.00 27.15           H  
ATOM   1784  OG1 THR B  22     -13.632  12.469   9.673  1.00 27.15           O  
ATOM   1785  HG1 THR B  22     -12.961  11.784   9.642  1.00 27.15           H  
ATOM   1786  N   SER B  23     -10.812  12.181  12.891  1.00 30.65           N  
ATOM   1787  H   SER B  23     -10.893  13.003  13.472  1.00 30.65           H  
ATOM   1788  CA  SER B  23     -10.128  11.013  13.416  1.00 30.65           C  
ATOM   1789  HA  SER B  23      -9.448  10.620  12.660  1.00 30.65           H  
ATOM   1790  C   SER B  23     -11.194   9.957  13.695  1.00 30.65           C  
ATOM   1791  CB  SER B  23      -9.311  11.393  14.655  1.00 30.65           C  
ATOM   1792  HB2 SER B  23      -9.969  11.837  15.402  1.00 30.65           H  
ATOM   1793  HB3 SER B  23      -8.549  12.121  14.378  1.00 30.65           H  
ATOM   1794  O   SER B  23     -11.415   9.569  14.841  1.00 30.65           O  
ATOM   1795  OG  SER B  23      -8.688  10.250  15.203  1.00 30.65           O  
ATOM   1796  HG  SER B  23      -9.386   9.602  15.327  1.00 30.65           H  
ATOM   1797  N   GLU B  24     -11.902   9.516  12.655  1.00 29.98           N  
ATOM   1798  H   GLU B  24     -11.688   9.890  11.742  1.00 29.98           H  
ATOM   1799  CA  GLU B  24     -12.602   8.252  12.711  1.00 29.98           C  
ATOM   1800  HA  GLU B  24     -13.335   8.287  13.517  1.00 29.98           H  
ATOM   1801  C   GLU B  24     -11.596   7.154  13.055  1.00 29.98           C  
ATOM   1802  CB  GLU B  24     -13.335   7.940  11.399  1.00 29.98           C  
ATOM   1803  HB2 GLU B  24     -13.528   6.867  11.380  1.00 29.98           H  
ATOM   1804  HB3 GLU B  24     -12.689   8.169  10.551  1.00 29.98           H  
ATOM   1805  O   GLU B  24     -10.374   7.319  13.013  1.00 29.98           O  
ATOM   1806  CG  GLU B  24     -14.672   8.694  11.257  1.00 29.98           C  
ATOM   1807  HG2 GLU B  24     -14.563   9.461  10.490  1.00 29.98           H  
ATOM   1808  HG3 GLU B  24     -14.902   9.202  12.193  1.00 29.98           H  
ATOM   1809  CD  GLU B  24     -15.834   7.751  10.892  1.00 29.98           C  
ATOM   1810  OE1 GLU B  24     -16.908   7.895  11.518  1.00 29.98           O  
ATOM   1811  OE2 GLU B  24     -15.619   6.839  10.063  1.00 29.98           O  
ATOM   1812  N   ASN B  25     -12.149   6.023  13.459  1.00 29.76           N  
ATOM   1813  H   ASN B  25     -13.151   5.942  13.359  1.00 29.76           H  
ATOM   1814  CA  ASN B  25     -11.424   4.906  14.021  1.00 29.76           C  
ATOM   1815  HA  ASN B  25     -10.937   5.242  14.937  1.00 29.76           H  
ATOM   1816  C   ASN B  25     -10.341   4.415  13.038  1.00 29.76           C  
ATOM   1817  CB  ASN B  25     -12.507   3.859  14.360  1.00 29.76           C  
ATOM   1818  HB2 ASN B  25     -13.434   4.370  14.621  1.00 29.76           H  
ATOM   1819  HB3 ASN B  25     -12.718   3.243  13.486  1.00 29.76           H  
ATOM   1820  O   ASN B  25     -10.636   3.626  12.141  1.00 29.76           O  
ATOM   1821  CG  ASN B  25     -12.192   2.969  15.538  1.00 29.76           C  
ATOM   1822  ND2 ASN B  25     -13.065   2.028  15.810  1.00 29.76           N  
ATOM   1823 HD21 ASN B  25     -13.911   1.983  15.260  1.00 29.76           H  
ATOM   1824 HD22 ASN B  25     -12.928   1.548  16.688  1.00 29.76           H  
ATOM   1825  OD1 ASN B  25     -11.227   3.110  16.267  1.00 29.76           O  
ATOM   1826  N   MET B  26      -9.087   4.847  13.229  1.00 29.85           N  
ATOM   1827  H   MET B  26      -8.969   5.637  13.847  1.00 29.85           H  
ATOM   1828  CA  MET B  26      -7.885   4.332  12.554  1.00 29.85           C  
ATOM   1829  HA  MET B  26      -8.062   4.323  11.479  1.00 29.85           H  
ATOM   1830  C   MET B  26      -7.603   2.883  12.999  1.00 29.85           C  
ATOM   1831  CB  MET B  26      -6.649   5.214  12.836  1.00 29.85           C  
ATOM   1832  HB2 MET B  26      -6.437   5.201  13.905  1.00 29.85           H  
ATOM   1833  HB3 MET B  26      -5.798   4.766  12.324  1.00 29.85           H  
ATOM   1834  O   MET B  26      -6.543   2.574  13.530  1.00 29.85           O  
ATOM   1835  CG  MET B  26      -6.722   6.674  12.389  1.00 29.85           C  
ATOM   1836  HG2 MET B  26      -7.444   7.203  13.013  1.00 29.85           H  
ATOM   1837  HG3 MET B  26      -7.056   6.723  11.353  1.00 29.85           H  
ATOM   1838  SD  MET B  26      -5.099   7.481  12.526  1.00 29.85           S  
ATOM   1839  CE  MET B  26      -5.570   9.215  12.327  1.00 29.85           C  
ATOM   1840  HE1 MET B  26      -4.683   9.844  12.398  1.00 29.85           H  
ATOM   1841  HE2 MET B  26      -6.038   9.355  11.352  1.00 29.85           H  
ATOM   1842  HE3 MET B  26      -6.277   9.493  13.109  1.00 29.85           H  
ATOM   1843  N   ARG B  27      -8.587   1.986  12.885  1.00 32.35           N  
ATOM   1844  H   ARG B  27      -9.441   2.311  12.454  1.00 32.35           H  
ATOM   1845  CA  ARG B  27      -8.422   0.561  13.177  1.00 32.35           C  
ATOM   1846  HA  ARG B  27      -7.754   0.454  14.032  1.00 32.35           H  
ATOM   1847  C   ARG B  27      -7.680  -0.129  12.039  1.00 32.35           C  
ATOM   1848  CB  ARG B  27      -9.763  -0.120  13.495  1.00 32.35           C  
ATOM   1849  HB2 ARG B  27      -9.698  -1.168  13.204  1.00 32.35           H  
ATOM   1850  HB3 ARG B  27     -10.562   0.345  12.917  1.00 32.35           H  
ATOM   1851  O   ARG B  27      -6.474  -0.302  12.099  1.00 32.35           O  
ATOM   1852  CG  ARG B  27     -10.109  -0.100  14.982  1.00 32.35           C  
ATOM   1853  HG2 ARG B  27      -9.297  -0.558  15.548  1.00 32.35           H  
ATOM   1854  HG3 ARG B  27     -10.250   0.927  15.319  1.00 32.35           H  
ATOM   1855  CD  ARG B  27     -11.390  -0.918  15.170  1.00 32.35           C  
ATOM   1856  HD2 ARG B  27     -12.195  -0.424  14.626  1.00 32.35           H  
ATOM   1857  HD3 ARG B  27     -11.237  -1.910  14.745  1.00 32.35           H  
ATOM   1858  NE  ARG B  27     -11.755  -1.059  16.588  1.00 32.35           N  
ATOM   1859  HE  ARG B  27     -11.089  -0.701  17.259  1.00 32.35           H  
ATOM   1860  NH1 ARG B  27     -13.746  -2.144  16.236  1.00 32.35           N  
ATOM   1861 HH11 ARG B  27     -13.571  -2.111  15.242  1.00 32.35           H  
ATOM   1862 HH12 ARG B  27     -14.567  -2.616  16.587  1.00 32.35           H  
ATOM   1863  NH2 ARG B  27     -13.066  -1.732  18.322  1.00 32.35           N  
ATOM   1864 HH21 ARG B  27     -12.374  -1.384  18.971  1.00 32.35           H  
ATOM   1865 HH22 ARG B  27     -13.894  -2.200  18.662  1.00 32.35           H  
ATOM   1866  CZ  ARG B  27     -12.848  -1.644  17.041  1.00 32.35           C  
ATOM   1867  N   ASN B  28      -8.412  -0.579  11.023  1.00 30.89           N  
ATOM   1868  H   ASN B  28      -9.390  -0.330  10.981  1.00 30.89           H  
ATOM   1869  CA  ASN B  28      -7.887  -1.489  10.013  1.00 30.89           C  
ATOM   1870  HA  ASN B  28      -7.003  -1.987  10.409  1.00 30.89           H  
ATOM   1871  C   ASN B  28      -7.441  -0.713   8.771  1.00 30.89           C  
ATOM   1872  CB  ASN B  28      -8.935  -2.580   9.710  1.00 30.89           C  
ATOM   1873  HB2 ASN B  28      -9.790  -2.147   9.192  1.00 30.89           H  
ATOM   1874  HB3 ASN B  28      -9.276  -3.034  10.640  1.00 30.89           H  
ATOM   1875  O   ASN B  28      -8.182  -0.678   7.796  1.00 30.89           O  
ATOM   1876  CG  ASN B  28      -8.331  -3.690   8.863  1.00 30.89           C  
ATOM   1877  ND2 ASN B  28      -9.082  -4.291   7.971  1.00 30.89           N  
ATOM   1878 HD21 ASN B  28      -8.631  -5.014   7.430  1.00 30.89           H  
ATOM   1879 HD22 ASN B  28     -10.026  -3.985   7.777  1.00 30.89           H  
ATOM   1880  OD1 ASN B  28      -7.178  -4.044   9.018  1.00 30.89           O  
ATOM   1881  N   GLY B  29      -6.281  -0.048   8.850  1.00 33.04           N  
ATOM   1882  H   GLY B  29      -5.822  -0.073   9.749  1.00 33.04           H  
ATOM   1883  CA  GLY B  29      -5.454   0.418   7.722  1.00 33.04           C  
ATOM   1884  HA2 GLY B  29      -5.002  -0.456   7.254  1.00 33.04           H  
ATOM   1885  HA3 GLY B  29      -4.646   1.026   8.131  1.00 33.04           H  
ATOM   1886  C   GLY B  29      -6.102   1.242   6.600  1.00 33.04           C  
ATOM   1887  O   GLY B  29      -5.446   1.496   5.601  1.00 33.04           O  
ATOM   1888  N   LEU B  30      -7.370   1.622   6.691  1.00 33.13           N  
ATOM   1889  H   LEU B  30      -7.918   1.237   7.446  1.00 33.13           H  
ATOM   1890  CA  LEU B  30      -8.052   2.445   5.710  1.00 33.13           C  
ATOM   1891  HA  LEU B  30      -7.370   2.676   4.892  1.00 33.13           H  
ATOM   1892  C   LEU B  30      -8.387   3.759   6.388  1.00 33.13           C  
ATOM   1893  CB  LEU B  30      -9.295   1.714   5.146  1.00 33.13           C  
ATOM   1894  HB2 LEU B  30     -10.209   2.219   5.459  1.00 33.13           H  
ATOM   1895  HB3 LEU B  30      -9.355   0.697   5.533  1.00 33.13           H  
ATOM   1896  O   LEU B  30      -9.451   3.907   6.983  1.00 33.13           O  
ATOM   1897  CG  LEU B  30      -9.253   1.687   3.617  1.00 33.13           C  
ATOM   1898  HG  LEU B  30      -8.834   2.630   3.266  1.00 33.13           H  
ATOM   1899  CD1 LEU B  30      -8.354   0.511   3.215  1.00 33.13           C  
ATOM   1900 HD11 LEU B  30      -7.400   0.569   3.740  1.00 33.13           H  
ATOM   1901 HD12 LEU B  30      -8.157   0.512   2.143  1.00 33.13           H  
ATOM   1902 HD13 LEU B  30      -8.831  -0.430   3.491  1.00 33.13           H  
ATOM   1903  CD2 LEU B  30     -10.656   1.570   3.022  1.00 33.13           C  
ATOM   1904 HD21 LEU B  30     -11.283   2.374   3.405  1.00 33.13           H  
ATOM   1905 HD22 LEU B  30     -10.606   1.679   1.939  1.00 33.13           H  
ATOM   1906 HD23 LEU B  30     -11.102   0.612   3.289  1.00 33.13           H  
ATOM   1907  N   VAL B  31      -7.477   4.727   6.322  1.00 31.88           N  
ATOM   1908  H   VAL B  31      -6.575   4.542   5.907  1.00 31.88           H  
ATOM   1909  CA  VAL B  31      -7.924   6.104   6.521  1.00 31.88           C  
ATOM   1910  HA  VAL B  31      -8.749   6.113   7.232  1.00 31.88           H  
ATOM   1911  C   VAL B  31      -8.468   6.563   5.178  1.00 31.88           C  
ATOM   1912  CB  VAL B  31      -6.863   7.024   7.137  1.00 31.88           C  
ATOM   1913  HB  VAL B  31      -6.055   7.194   6.426  1.00 31.88           H  
ATOM   1914  O   VAL B  31      -7.719   6.757   4.218  1.00 31.88           O  
ATOM   1915  CG1 VAL B  31      -7.486   8.375   7.510  1.00 31.88           C  
ATOM   1916 HG11 VAL B  31      -7.891   8.858   6.621  1.00 31.88           H  
ATOM   1917 HG12 VAL B  31      -6.725   9.024   7.941  1.00 31.88           H  
ATOM   1918 HG13 VAL B  31      -8.288   8.237   8.235  1.00 31.88           H  
ATOM   1919  CG2 VAL B  31      -6.302   6.402   8.425  1.00 31.88           C  
ATOM   1920 HG21 VAL B  31      -5.796   5.461   8.212  1.00 31.88           H  
ATOM   1921 HG22 VAL B  31      -5.590   7.082   8.893  1.00 31.88           H  
ATOM   1922 HG23 VAL B  31      -7.117   6.203   9.122  1.00 31.88           H  
ATOM   1923  N   ASN B  32      -9.794   6.675   5.110  1.00 34.50           N  
ATOM   1924  H   ASN B  32     -10.331   6.399   5.919  1.00 34.50           H  
ATOM   1925  CA  ASN B  32     -10.501   7.393   4.061  1.00 34.50           C  
ATOM   1926  HA  ASN B  32     -10.178   7.042   3.081  1.00 34.50           H  
ATOM   1927  C   ASN B  32     -10.123   8.876   4.203  1.00 34.50           C  
ATOM   1928  CB  ASN B  32     -12.017   7.118   4.223  1.00 34.50           C  
ATOM   1929  HB2 ASN B  32     -12.359   7.508   5.181  1.00 34.50           H  
ATOM   1930  HB3 ASN B  32     -12.198   6.044   4.203  1.00 34.50           H  
ATOM   1931  O   ASN B  32     -10.812   9.644   4.864  1.00 34.50           O  
ATOM   1932  CG  ASN B  32     -12.862   7.744   3.126  1.00 34.50           C  
ATOM   1933  ND2 ASN B  32     -14.157   7.843   3.283  1.00 34.50           N  
ATOM   1934 HD21 ASN B  32     -14.631   8.439   2.618  1.00 34.50           H  
ATOM   1935 HD22 ASN B  32     -14.580   7.657   4.181  1.00 34.50           H  
ATOM   1936  OD1 ASN B  32     -12.363   8.142   2.101  1.00 34.50           O  
ATOM   1937  N   SER B  33      -8.952   9.275   3.701  1.00 34.79           N  
ATOM   1938  H   SER B  33      -8.339   8.589   3.286  1.00 34.79           H  
ATOM   1939  CA  SER B  33      -8.620  10.694   3.614  1.00 34.79           C  
ATOM   1940  HA  SER B  33      -8.899  11.205   4.535  1.00 34.79           H  
ATOM   1941  C   SER B  33      -9.457  11.264   2.486  1.00 34.79           C  
ATOM   1942  CB  SER B  33      -7.127  10.930   3.361  1.00 34.79           C  
ATOM   1943  HB2 SER B  33      -6.806  10.387   2.472  1.00 34.79           H  
ATOM   1944  HB3 SER B  33      -6.959  11.995   3.203  1.00 34.79           H  
ATOM   1945  O   SER B  33      -9.045  11.166   1.330  1.00 34.79           O  
ATOM   1946  OG  SER B  33      -6.366  10.504   4.474  1.00 34.79           O  
ATOM   1947  HG  SER B  33      -6.927  10.564   5.251  1.00 34.79           H  
ATOM   1948  N   GLU B  34     -10.632  11.808   2.805  1.00 35.95           N  
ATOM   1949  H   GLU B  34     -10.981  11.707   3.747  1.00 35.95           H  
ATOM   1950  CA  GLU B  34     -11.381  12.682   1.904  1.00 35.95           C  
ATOM   1951  HA  GLU B  34     -11.561  12.166   0.962  1.00 35.95           H  
ATOM   1952  C   GLU B  34     -10.492  13.897   1.613  1.00 35.95           C  
ATOM   1953  CB  GLU B  34     -12.757  13.073   2.488  1.00 35.95           C  
ATOM   1954  HB2 GLU B  34     -12.624  13.584   3.441  1.00 35.95           H  
ATOM   1955  HB3 GLU B  34     -13.238  13.751   1.783  1.00 35.95           H  
ATOM   1956  O   GLU B  34     -10.563  14.939   2.257  1.00 35.95           O  
ATOM   1957  CG  GLU B  34     -13.659  11.843   2.687  1.00 35.95           C  
ATOM   1958  HG2 GLU B  34     -13.264  11.246   3.509  1.00 35.95           H  
ATOM   1959  HG3 GLU B  34     -13.601  11.233   1.785  1.00 35.95           H  
ATOM   1960  CD  GLU B  34     -15.141  12.164   2.964  1.00 35.95           C  
ATOM   1961  OE1 GLU B  34     -15.961  11.244   2.735  1.00 35.95           O  
ATOM   1962  OE2 GLU B  34     -15.458  13.290   3.396  1.00 35.95           O  
ATOM   1963  N   VAL B  35      -9.559  13.740   0.669  1.00 34.10           N  
ATOM   1964  H   VAL B  35      -9.446  12.820   0.269  1.00 34.10           H  
ATOM   1965  CA  VAL B  35      -8.884  14.870   0.050  1.00 34.10           C  
ATOM   1966  HA  VAL B  35      -8.567  15.571   0.822  1.00 34.10           H  
ATOM   1967  C   VAL B  35      -9.971  15.522  -0.782  1.00 34.10           C  
ATOM   1968  CB  VAL B  35      -7.649  14.465  -0.781  1.00 34.10           C  
ATOM   1969  HB  VAL B  35      -7.947  13.788  -1.581  1.00 34.10           H  
ATOM   1970  O   VAL B  35     -10.165  15.178  -1.948  1.00 34.10           O  
ATOM   1971  CG1 VAL B  35      -6.970  15.700  -1.395  1.00 34.10           C  
ATOM   1972 HG11 VAL B  35      -6.112  15.388  -1.991  1.00 34.10           H  
ATOM   1973 HG12 VAL B  35      -7.666  16.225  -2.048  1.00 34.10           H  
ATOM   1974 HG13 VAL B  35      -6.642  16.379  -0.607  1.00 34.10           H  
ATOM   1975  CG2 VAL B  35      -6.600  13.753   0.085  1.00 34.10           C  
ATOM   1976 HG21 VAL B  35      -7.016  12.826   0.480  1.00 34.10           H  
ATOM   1977 HG22 VAL B  35      -5.725  13.507  -0.517  1.00 34.10           H  
ATOM   1978 HG23 VAL B  35      -6.306  14.393   0.917  1.00 34.10           H  
ATOM   1979  N   HIS B  36     -10.718  16.421  -0.144  1.00 34.97           N  
ATOM   1980  H   HIS B  36     -10.634  16.478   0.861  1.00 34.97           H  
ATOM   1981  CA  HIS B  36     -11.600  17.360  -0.807  1.00 34.97           C  
ATOM   1982  HA  HIS B  36     -12.305  16.817  -1.436  1.00 34.97           H  
ATOM   1983  C   HIS B  36     -10.735  18.246  -1.702  1.00 34.97           C  
ATOM   1984  CB  HIS B  36     -12.391  18.173   0.228  1.00 34.97           C  
ATOM   1985  HB2 HIS B  36     -12.868  19.013  -0.277  1.00 34.97           H  
ATOM   1986  HB3 HIS B  36     -11.709  18.582   0.974  1.00 34.97           H  
ATOM   1987  O   HIS B  36     -10.339  19.352  -1.343  1.00 34.97           O  
ATOM   1988  CG  HIS B  36     -13.471  17.385   0.918  1.00 34.97           C  
ATOM   1989  CD2 HIS B  36     -13.480  16.985   2.227  1.00 34.97           C  
ATOM   1990  HD2 HIS B  36     -12.707  17.160   2.960  1.00 34.97           H  
ATOM   1991  ND1 HIS B  36     -14.667  16.986   0.359  1.00 34.97           N  
ATOM   1992  HD1 HIS B  36     -14.965  17.142  -0.593  1.00 34.97           H  
ATOM   1993  CE1 HIS B  36     -15.373  16.347   1.308  1.00 34.97           C  
ATOM   1994  HE1 HIS B  36     -16.343  15.890   1.181  1.00 34.97           H  
ATOM   1995  NE2 HIS B  36     -14.697  16.346   2.458  1.00 34.97           N  
ATOM   1996  N   ASN B  37     -10.383  17.731  -2.877  1.00 36.68           N  
ATOM   1997  H   ASN B  37     -10.641  16.775  -3.076  1.00 36.68           H  
ATOM   1998  CA  ASN B  37      -9.942  18.582  -3.955  1.00 36.68           C  
ATOM   1999  HA  ASN B  37      -9.234  19.312  -3.562  1.00 36.68           H  
ATOM   2000  C   ASN B  37     -11.192  19.318  -4.444  1.00 36.68           C  
ATOM   2001  CB  ASN B  37      -9.247  17.741  -5.037  1.00 36.68           C  
ATOM   2002  HB2 ASN B  37      -8.550  17.045  -4.569  1.00 36.68           H  
ATOM   2003  HB3 ASN B  37      -9.991  17.170  -5.592  1.00 36.68           H  
ATOM   2004  O   ASN B  37     -12.092  18.694  -5.003  1.00 36.68           O  
ATOM   2005  CG  ASN B  37      -8.455  18.616  -5.989  1.00 36.68           C  
ATOM   2006  ND2 ASN B  37      -8.181  18.147  -7.180  1.00 36.68           N  
ATOM   2007 HD21 ASN B  37      -7.774  18.822  -7.811  1.00 36.68           H  
ATOM   2008 HD22 ASN B  37      -8.634  17.299  -7.490  1.00 36.68           H  
ATOM   2009  OD1 ASN B  37      -8.045  19.720  -5.679  1.00 36.68           O  
ATOM   2010  N   GLU B  38     -11.279  20.620  -4.178  1.00 36.53           N  
ATOM   2011  H   GLU B  38     -10.571  21.054  -3.604  1.00 36.53           H  
ATOM   2012  CA  GLU B  38     -12.420  21.437  -4.610  1.00 36.53           C  
ATOM   2013  HA  GLU B  38     -13.347  21.009  -4.226  1.00 36.53           H  
ATOM   2014  C   GLU B  38     -12.558  21.517  -6.135  1.00 36.53           C  
ATOM   2015  CB  GLU B  38     -12.283  22.877  -4.098  1.00 36.53           C  
ATOM   2016  HB2 GLU B  38     -11.284  23.252  -4.322  1.00 36.53           H  
ATOM   2017  HB3 GLU B  38     -12.999  23.485  -4.650  1.00 36.53           H  
ATOM   2018  O   GLU B  38     -13.656  21.744  -6.646  1.00 36.53           O  
ATOM   2019  CG  GLU B  38     -12.583  23.065  -2.607  1.00 36.53           C  
ATOM   2020  HG2 GLU B  38     -11.716  22.754  -2.023  1.00 36.53           H  
ATOM   2021  HG3 GLU B  38     -13.426  22.430  -2.337  1.00 36.53           H  
ATOM   2022  CD  GLU B  38     -12.935  24.534  -2.301  1.00 36.53           C  
ATOM   2023  OE1 GLU B  38     -13.782  24.759  -1.407  1.00 36.53           O  
ATOM   2024  OE2 GLU B  38     -12.382  25.438  -2.973  1.00 36.53           O  
ATOM   2025  N   ASP B  39     -11.464  21.374  -6.889  1.00 39.23           N  
ATOM   2026  H   ASP B  39     -10.575  21.206  -6.440  1.00 39.23           H  
ATOM   2027  CA  ASP B  39     -11.528  21.552  -8.336  1.00 39.23           C  
ATOM   2028  HA  ASP B  39     -12.041  22.493  -8.533  1.00 39.23           H  
ATOM   2029  C   ASP B  39     -12.364  20.435  -8.984  1.00 39.23           C  
ATOM   2030  CB  ASP B  39     -10.122  21.649  -8.949  1.00 39.23           C  
ATOM   2031  HB2 ASP B  39      -9.475  20.899  -8.494  1.00 39.23           H  
ATOM   2032  HB3 ASP B  39     -10.197  21.415 -10.011  1.00 39.23           H  
ATOM   2033  O   ASP B  39     -11.966  19.274  -9.025  1.00 39.23           O  
ATOM   2034  CG  ASP B  39      -9.474  23.037  -8.840  1.00 39.23           C  
ATOM   2035  OD1 ASP B  39     -10.218  24.041  -8.782  1.00 39.23           O  
ATOM   2036  OD2 ASP B  39      -8.230  23.088  -8.973  1.00 39.23           O  
ATOM   2037  N   GLY B  40     -13.510  20.804  -9.572  1.00 37.31           N  
ATOM   2038  H   GLY B  40     -13.799  21.750  -9.368  1.00 37.31           H  
ATOM   2039  CA  GLY B  40     -14.532  19.889 -10.107  1.00 37.31           C  
ATOM   2040  HA2 GLY B  40     -14.815  19.209  -9.304  1.00 37.31           H  
ATOM   2041  HA3 GLY B  40     -15.415  20.469 -10.377  1.00 37.31           H  
ATOM   2042  C   GLY B  40     -14.141  19.025 -11.314  1.00 37.31           C  
ATOM   2043  O   GLY B  40     -15.013  18.456 -11.975  1.00 37.31           O  
ATOM   2044  N   ARG B  41     -12.855  18.918 -11.665  1.00 37.91           N  
ATOM   2045  H   ARG B  41     -12.197  19.244 -10.972  1.00 37.91           H  
ATOM   2046  CA  ARG B  41     -12.433  17.856 -12.579  1.00 37.91           C  
ATOM   2047  HA  ARG B  41     -13.176  17.736 -13.368  1.00 37.91           H  
ATOM   2048  C   ARG B  41     -12.420  16.568 -11.769  1.00 37.91           C  
ATOM   2049  CB  ARG B  41     -11.078  18.163 -13.234  1.00 37.91           C  
ATOM   2050  HB2 ARG B  41     -10.730  17.265 -13.745  1.00 37.91           H  
ATOM   2051  HB3 ARG B  41     -10.349  18.433 -12.469  1.00 37.91           H  
ATOM   2052  O   ARG B  41     -11.543  16.399 -10.932  1.00 37.91           O  
ATOM   2053  CG  ARG B  41     -11.214  19.300 -14.256  1.00 37.91           C  
ATOM   2054  HG2 ARG B  41     -12.022  19.064 -14.948  1.00 37.91           H  
ATOM   2055  HG3 ARG B  41     -11.454  20.226 -13.734  1.00 37.91           H  
ATOM   2056  CD  ARG B  41      -9.918  19.483 -15.050  1.00 37.91           C  
ATOM   2057  HD2 ARG B  41      -9.119  19.725 -14.349  1.00 37.91           H  
ATOM   2058  HD3 ARG B  41      -9.679  18.546 -15.552  1.00 37.91           H  
ATOM   2059  NE  ARG B  41     -10.056  20.564 -16.045  1.00 37.91           N  
ATOM   2060  HE  ARG B  41     -10.943  21.047 -16.052  1.00 37.91           H  
ATOM   2061  NH1 ARG B  41      -7.920  20.476 -16.871  1.00 37.91           N  
ATOM   2062 HH11 ARG B  41      -7.184  20.858 -17.448  1.00 37.91           H  
ATOM   2063 HH12 ARG B  41      -7.722  19.749 -16.199  1.00 37.91           H  
ATOM   2064  NH2 ARG B  41      -9.349  22.003 -17.661  1.00 37.91           N  
ATOM   2065 HH21 ARG B  41      -8.613  22.367 -18.249  1.00 37.91           H  
ATOM   2066 HH22 ARG B  41     -10.247  22.463 -17.629  1.00 37.91           H  
ATOM   2067  CZ  ARG B  41      -9.112  21.006 -16.854  1.00 37.91           C  
ATOM   2068  N   ASN B  42     -13.353  15.668 -12.092  1.00 36.89           N  
ATOM   2069  H   ASN B  42     -14.127  16.003 -12.648  1.00 36.89           H  
ATOM   2070  CA  ASN B  42     -13.336  14.234 -11.771  1.00 36.89           C  
ATOM   2071  HA  ASN B  42     -13.265  14.106 -10.691  1.00 36.89           H  
ATOM   2072  C   ASN B  42     -12.073  13.583 -12.377  1.00 36.89           C  
ATOM   2073  CB  ASN B  42     -14.646  13.577 -12.299  1.00 36.89           C  
ATOM   2074  HB2 ASN B  42     -15.142  14.234 -13.013  1.00 36.89           H  
ATOM   2075  HB3 ASN B  42     -14.427  12.649 -12.827  1.00 36.89           H  
ATOM   2076  O   ASN B  42     -12.139  12.717 -13.244  1.00 36.89           O  
ATOM   2077  CG  ASN B  42     -15.655  13.172 -11.243  1.00 36.89           C  
ATOM   2078  ND2 ASN B  42     -16.740  12.560 -11.654  1.00 36.89           N  
ATOM   2079 HD21 ASN B  42     -17.343  12.245 -10.907  1.00 36.89           H  
ATOM   2080 HD22 ASN B  42     -16.822  12.251 -12.612  1.00 36.89           H  
ATOM   2081  OD1 ASN B  42     -15.515  13.391 -10.058  1.00 36.89           O  
ATOM   2082  N   GLY B  43     -10.882  14.052 -12.013  1.00 38.87           N  
ATOM   2083  H   GLY B  43     -10.883  14.772 -11.304  1.00 38.87           H  
ATOM   2084  CA  GLY B  43      -9.762  13.141 -11.981  1.00 38.87           C  
ATOM   2085  HA2 GLY B  43      -9.578  12.711 -12.966  1.00 38.87           H  
ATOM   2086  HA3 GLY B  43      -8.866  13.635 -11.605  1.00 38.87           H  
ATOM   2087  C   GLY B  43     -10.182  12.065 -11.003  1.00 38.87           C  
ATOM   2088  O   GLY B  43     -10.668  12.397  -9.920  1.00 38.87           O  
ATOM   2089  N   ASP B  44     -10.049  10.809 -11.406  1.00 37.07           N  
ATOM   2090  H   ASP B  44      -9.797  10.598 -12.361  1.00 37.07           H  
ATOM   2091  CA  ASP B  44     -10.051   9.706 -10.466  1.00 37.07           C  
ATOM   2092  HA  ASP B  44     -10.979   9.708  -9.895  1.00 37.07           H  
ATOM   2093  C   ASP B  44      -8.873   9.992  -9.530  1.00 37.07           C  
ATOM   2094  CB  ASP B  44      -9.944   8.366 -11.216  1.00 37.07           C  
ATOM   2095  HB2 ASP B  44      -8.981   8.313 -11.722  1.00 37.07           H  
ATOM   2096  HB3 ASP B  44      -9.992   7.553 -10.491  1.00 37.07           H  
ATOM   2097  O   ASP B  44      -7.724   9.636  -9.788  1.00 37.07           O  
ATOM   2098  CG  ASP B  44     -11.062   8.177 -12.253  1.00 37.07           C  
ATOM   2099  OD1 ASP B  44     -12.245   8.393 -11.903  1.00 37.07           O  
ATOM   2100  OD2 ASP B  44     -10.727   7.878 -13.426  1.00 37.07           O  
ATOM   2101  N   VAL B  45      -9.129  10.774  -8.478  1.00 38.27           N  
ATOM   2102  H   VAL B  45     -10.046  11.194  -8.428  1.00 38.27           H  
ATOM   2103  CA  VAL B  45      -8.286  10.819  -7.299  1.00 38.27           C  
ATOM   2104  HA  VAL B  45      -7.241  10.936  -7.586  1.00 38.27           H  
ATOM   2105  C   VAL B  45      -8.502   9.442  -6.728  1.00 38.27           C  
ATOM   2106  CB  VAL B  45      -8.680  11.935  -6.311  1.00 38.27           C  
ATOM   2107  HB  VAL B  45      -9.699  11.783  -5.956  1.00 38.27           H  
ATOM   2108  O   VAL B  45      -9.389   9.229  -5.908  1.00 38.27           O  
ATOM   2109  CG1 VAL B  45      -7.723  11.947  -5.114  1.00 38.27           C  
ATOM   2110 HG11 VAL B  45      -6.702  12.109  -5.459  1.00 38.27           H  
ATOM   2111 HG12 VAL B  45      -7.792  10.999  -4.581  1.00 38.27           H  
ATOM   2112 HG13 VAL B  45      -8.008  12.742  -4.425  1.00 38.27           H  
ATOM   2113  CG2 VAL B  45      -8.611  13.320  -6.965  1.00 38.27           C  
ATOM   2114 HG21 VAL B  45      -8.858  14.085  -6.230  1.00 38.27           H  
ATOM   2115 HG22 VAL B  45      -7.611  13.499  -7.361  1.00 38.27           H  
ATOM   2116 HG23 VAL B  45      -9.337  13.381  -7.776  1.00 38.27           H  
ATOM   2117  N   SER B  46      -7.787   8.479  -7.295  1.00 40.36           N  
ATOM   2118  H   SER B  46      -7.256   8.704  -8.123  1.00 40.36           H  
ATOM   2119  CA  SER B  46      -7.764   7.123  -6.813  1.00 40.36           C  
ATOM   2120  HA  SER B  46      -8.762   6.685  -6.830  1.00 40.36           H  
ATOM   2121  C   SER B  46      -7.257   7.231  -5.413  1.00 40.36           C  
ATOM   2122  CB  SER B  46      -6.843   6.313  -7.668  1.00 40.36           C  
ATOM   2123  HB2 SER B  46      -6.563   5.386  -7.169  1.00 40.36           H  
ATOM   2124  HB3 SER B  46      -5.977   6.947  -7.861  1.00 40.36           H  
ATOM   2125  O   SER B  46      -6.084   7.487  -5.149  1.00 40.36           O  
ATOM   2126  OG  SER B  46      -7.566   6.042  -8.842  1.00 40.36           O  
ATOM   2127  HG  SER B  46      -7.185   6.476  -9.610  1.00 40.36           H  
ATOM   2128  N   GLN B  47      -8.226   7.208  -4.522  1.00 43.27           N  
ATOM   2129  H   GLN B  47      -9.173   7.148  -4.867  1.00 43.27           H  
ATOM   2130  CA  GLN B  47      -8.047   7.471  -3.132  1.00 43.27           C  
ATOM   2131  HA  GLN B  47      -7.403   8.340  -2.991  1.00 43.27           H  
ATOM   2132  C   GLN B  47      -7.372   6.235  -2.586  1.00 43.27           C  
ATOM   2133  CB  GLN B  47      -9.421   7.762  -2.555  1.00 43.27           C  
ATOM   2134  HB2 GLN B  47      -9.883   8.571  -3.120  1.00 43.27           H  
ATOM   2135  HB3 GLN B  47     -10.047   6.874  -2.648  1.00 43.27           H  
ATOM   2136  O   GLN B  47      -8.020   5.314  -2.093  1.00 43.27           O  
ATOM   2137  CG  GLN B  47      -9.326   8.189  -1.097  1.00 43.27           C  
ATOM   2138  HG2 GLN B  47      -8.859   7.409  -0.496  1.00 43.27           H  
ATOM   2139  HG3 GLN B  47      -8.732   9.100  -1.023  1.00 43.27           H  
ATOM   2140  CD  GLN B  47     -10.718   8.440  -0.562  1.00 43.27           C  
ATOM   2141  NE2 GLN B  47     -10.859   9.376   0.329  1.00 43.27           N  
ATOM   2142 HE21 GLN B  47     -10.085   9.954   0.624  1.00 43.27           H  
ATOM   2143 HE22 GLN B  47     -11.726   9.323   0.845  1.00 43.27           H  
ATOM   2144  OE1 GLN B  47     -11.690   7.805  -0.935  1.00 43.27           O  
ATOM   2145  N   PHE B  48      -6.058   6.159  -2.779  1.00 43.44           N  
ATOM   2146  H   PHE B  48      -5.605   6.839  -3.373  1.00 43.44           H  
ATOM   2147  CA  PHE B  48      -5.337   5.026  -2.273  1.00 43.44           C  
ATOM   2148  HA  PHE B  48      -5.845   4.147  -2.669  1.00 43.44           H  
ATOM   2149  C   PHE B  48      -5.467   5.064  -0.766  1.00 43.44           C  
ATOM   2150  CB  PHE B  48      -3.888   4.973  -2.716  1.00 43.44           C  
ATOM   2151  HB2 PHE B  48      -3.330   5.814  -2.305  1.00 43.44           H  
ATOM   2152  HB3 PHE B  48      -3.483   4.047  -2.307  1.00 43.44           H  
ATOM   2153  O   PHE B  48      -5.212   6.108  -0.152  1.00 43.44           O  
ATOM   2154  CG  PHE B  48      -3.717   4.880  -4.205  1.00 43.44           C  
ATOM   2155  CD1 PHE B  48      -4.330   3.826  -4.902  1.00 43.44           C  
ATOM   2156  HD1 PHE B  48      -4.984   3.133  -4.391  1.00 43.44           H  
ATOM   2157  CD2 PHE B  48      -2.895   5.783  -4.891  1.00 43.44           C  
ATOM   2158  HD2 PHE B  48      -2.343   6.545  -4.360  1.00 43.44           H  
ATOM   2159  CE1 PHE B  48      -4.128   3.671  -6.277  1.00 43.44           C  
ATOM   2160  HE1 PHE B  48      -4.609   2.864  -6.810  1.00 43.44           H  
ATOM   2161  CE2 PHE B  48      -2.690   5.619  -6.264  1.00 43.44           C  
ATOM   2162  HE2 PHE B  48      -2.000   6.261  -6.791  1.00 43.44           H  
ATOM   2163  CZ  PHE B  48      -3.302   4.570  -6.955  1.00 43.44           C  
ATOM   2164  HZ  PHE B  48      -3.102   4.420  -8.005  1.00 43.44           H  
ATOM   2165  N   PRO B  49      -5.897   3.948  -0.174  1.00 42.65           N  
ATOM   2166  CA  PRO B  49      -6.087   3.910   1.248  1.00 42.65           C  
ATOM   2167  HA  PRO B  49      -6.823   4.652   1.558  1.00 42.65           H  
ATOM   2168  C   PRO B  49      -4.749   4.194   1.896  1.00 42.65           C  
ATOM   2169  CB  PRO B  49      -6.601   2.514   1.528  1.00 42.65           C  
ATOM   2170  HB2 PRO B  49      -7.686   2.550   1.434  1.00 42.65           H  
ATOM   2171  HB3 PRO B  49      -6.278   2.157   2.506  1.00 42.65           H  
ATOM   2172  O   PRO B  49      -3.731   3.589   1.558  1.00 42.65           O  
ATOM   2173  CG  PRO B  49      -6.058   1.654   0.390  1.00 42.65           C  
ATOM   2174  HG2 PRO B  49      -6.680   0.779   0.202  1.00 42.65           H  
ATOM   2175  HG3 PRO B  49      -5.030   1.361   0.603  1.00 42.65           H  
ATOM   2176  CD  PRO B  49      -6.094   2.634  -0.773  1.00 42.65           C  
ATOM   2177  HD2 PRO B  49      -7.069   2.601  -1.257  1.00 42.65           H  
ATOM   2178  HD3 PRO B  49      -5.305   2.388  -1.484  1.00 42.65           H  
ATOM   2179  N   TYR B  50      -4.731   5.143   2.814  1.00 44.08           N  
ATOM   2180  H   TYR B  50      -5.576   5.643   3.048  1.00 44.08           H  
ATOM   2181  CA  TYR B  50      -3.564   5.279   3.645  1.00 44.08           C  
ATOM   2182  HA  TYR B  50      -2.669   5.309   3.023  1.00 44.08           H  
ATOM   2183  C   TYR B  50      -3.491   4.071   4.559  1.00 44.08           C  
ATOM   2184  CB  TYR B  50      -3.643   6.568   4.412  1.00 44.08           C  
ATOM   2185  HB2 TYR B  50      -3.464   7.375   3.702  1.00 44.08           H  
ATOM   2186  HB3 TYR B  50      -4.644   6.690   4.826  1.00 44.08           H  
ATOM   2187  O   TYR B  50      -4.256   3.962   5.514  1.00 44.08           O  
ATOM   2188  CG  TYR B  50      -2.621   6.611   5.510  1.00 44.08           C  
ATOM   2189  CD1 TYR B  50      -3.053   6.484   6.837  1.00 44.08           C  
ATOM   2190  HD1 TYR B  50      -4.100   6.313   7.042  1.00 44.08           H  
ATOM   2191  CD2 TYR B  50      -1.252   6.670   5.209  1.00 44.08           C  
ATOM   2192  HD2 TYR B  50      -0.907   6.640   4.186  1.00 44.08           H  
ATOM   2193  CE1 TYR B  50      -2.160   6.654   7.892  1.00 44.08           C  
ATOM   2194  HE1 TYR B  50      -2.517   6.679   8.911  1.00 44.08           H  
ATOM   2195  CE2 TYR B  50      -0.341   6.764   6.267  1.00 44.08           C  
ATOM   2196  HE2 TYR B  50       0.718   6.814   6.062  1.00 44.08           H  
ATOM   2197  OH  TYR B  50      -0.144   7.619   8.517  1.00 44.08           O  
ATOM   2198  HH  TYR B  50      -0.584   7.541   9.366  1.00 44.08           H  
ATOM   2199  CZ  TYR B  50      -0.831   6.936   7.582  1.00 44.08           C  
ATOM   2200  N   VAL B  51      -2.575   3.176   4.218  1.00 47.78           N  
ATOM   2201  H   VAL B  51      -2.081   3.312   3.347  1.00 47.78           H  
ATOM   2202  CA  VAL B  51      -2.275   2.004   5.013  1.00 47.78           C  
ATOM   2203  HA  VAL B  51      -3.147   1.755   5.617  1.00 47.78           H  
ATOM   2204  C   VAL B  51      -1.163   2.364   6.003  1.00 47.78           C  
ATOM   2205  CB  VAL B  51      -2.014   0.800   4.092  1.00 47.78           C  
ATOM   2206  HB  VAL B  51      -1.167   1.034   3.447  1.00 47.78           H  
ATOM   2207  O   VAL B  51      -0.219   3.093   5.688  1.00 47.78           O  
ATOM   2208  CG1 VAL B  51      -1.724  -0.465   4.884  1.00 47.78           C  
ATOM   2209 HG11 VAL B  51      -2.622  -0.765   5.425  1.00 47.78           H  
ATOM   2210 HG12 VAL B  51      -1.414  -1.248   4.193  1.00 47.78           H  
ATOM   2211 HG13 VAL B  51      -0.924  -0.312   5.608  1.00 47.78           H  
ATOM   2212  CG2 VAL B  51      -3.175   0.472   3.144  1.00 47.78           C  
ATOM   2213 HG21 VAL B  51      -3.341   1.296   2.451  1.00 47.78           H  
ATOM   2214 HG22 VAL B  51      -2.947  -0.421   2.562  1.00 47.78           H  
ATOM   2215 HG23 VAL B  51      -4.089   0.302   3.714  1.00 47.78           H  
ATOM   2216  N   GLU B  52      -1.269   1.827   7.213  1.00 45.84           N  
ATOM   2217  H   GLU B  52      -2.093   1.279   7.416  1.00 45.84           H  
ATOM   2218  CA  GLU B  52      -0.287   1.917   8.290  1.00 45.84           C  
ATOM   2219  HA  GLU B  52       0.604   2.430   7.926  1.00 45.84           H  
ATOM   2220  C   GLU B  52       0.116   0.457   8.650  1.00 45.84           C  
ATOM   2221  CB  GLU B  52      -0.904   2.806   9.414  1.00 45.84           C  
ATOM   2222  HB2 GLU B  52      -1.744   2.287   9.875  1.00 45.84           H  
ATOM   2223  HB3 GLU B  52      -1.284   3.714   8.946  1.00 45.84           H  
ATOM   2224  O   GLU B  52      -0.665  -0.295   9.221  1.00 45.84           O  
ATOM   2225  CG  GLU B  52       0.091   3.232  10.500  1.00 45.84           C  
ATOM   2226  HG2 GLU B  52       0.289   2.362  11.126  1.00 45.84           H  
ATOM   2227  HG3 GLU B  52       0.974   3.579   9.963  1.00 45.84           H  
ATOM   2228  CD  GLU B  52      -0.238   4.403  11.417  1.00 45.84           C  
ATOM   2229  OE1 GLU B  52       0.734   4.976  11.965  1.00 45.84           O  
ATOM   2230  OE2 GLU B  52      -1.423   4.768  11.528  1.00 45.84           O  
ATOM   2231  N   PHE B  53       1.304   0.005   8.212  1.00 43.91           N  
ATOM   2232  H   PHE B  53       1.910   0.707   7.812  1.00 43.91           H  
ATOM   2233  CA  PHE B  53       1.958  -1.259   8.586  1.00 43.91           C  
ATOM   2234  HA  PHE B  53       1.236  -2.072   8.511  1.00 43.91           H  
ATOM   2235  C   PHE B  53       2.434  -1.166  10.029  1.00 43.91           C  
ATOM   2236  CB  PHE B  53       3.224  -1.601   7.744  1.00 43.91           C  
ATOM   2237  HB2 PHE B  53       3.824  -2.312   8.312  1.00 43.91           H  
ATOM   2238  HB3 PHE B  53       3.835  -0.704   7.644  1.00 43.91           H  
ATOM   2239  O   PHE B  53       3.566  -0.762  10.299  1.00 43.91           O  
ATOM   2240  CG  PHE B  53       3.045  -2.252   6.392  1.00 43.91           C  
ATOM   2241  CD1 PHE B  53       2.569  -3.557   6.286  1.00 43.91           C  
ATOM   2242  HD1 PHE B  53       2.419  -4.131   7.188  1.00 43.91           H  
ATOM   2243  CD2 PHE B  53       3.502  -1.637   5.225  1.00 43.91           C  
ATOM   2244  HD2 PHE B  53       4.037  -0.701   5.290  1.00 43.91           H  
ATOM   2245  CE1 PHE B  53       2.332  -4.126   5.025  1.00 43.91           C  
ATOM   2246  HE1 PHE B  53       2.008  -5.152   4.937  1.00 43.91           H  
ATOM   2247  CE2 PHE B  53       3.149  -2.133   3.970  1.00 43.91           C  
ATOM   2248  HE2 PHE B  53       3.409  -1.573   3.084  1.00 43.91           H  
ATOM   2249  CZ  PHE B  53       2.547  -3.388   3.869  1.00 43.91           C  
ATOM   2250  HZ  PHE B  53       2.375  -3.872   2.919  1.00 43.91           H  
ATOM   2251  N   THR B  54       1.636  -1.647  10.965  1.00 39.45           N  
ATOM   2252  H   THR B  54       0.676  -1.868  10.747  1.00 39.45           H  
ATOM   2253  CA  THR B  54       2.086  -1.835  12.340  1.00 39.45           C  
ATOM   2254  HA  THR B  54       2.752  -1.014  12.606  1.00 39.45           H  
ATOM   2255  C   THR B  54       2.914  -3.117  12.488  1.00 39.45           C  
ATOM   2256  CB  THR B  54       0.893  -1.756  13.300  1.00 39.45           C  
ATOM   2257  HB  THR B  54       1.188  -2.103  14.290  1.00 39.45           H  
ATOM   2258  O   THR B  54       2.460  -4.121  13.009  1.00 39.45           O  
ATOM   2259  CG2 THR B  54       0.411  -0.304  13.402  1.00 39.45           C  
ATOM   2260 HG21 THR B  54      -0.434  -0.252  14.088  1.00 39.45           H  
ATOM   2261 HG22 THR B  54       1.211   0.336  13.775  1.00 39.45           H  
ATOM   2262 HG23 THR B  54       0.085   0.058  12.427  1.00 39.45           H  
ATOM   2263  OG1 THR B  54      -0.226  -2.482  12.850  1.00 39.45           O  
ATOM   2264  HG1 THR B  54      -0.038  -3.400  12.645  1.00 39.45           H  
ATOM   2265  N   GLY B  55       4.181  -3.107  12.066  1.00 41.72           N  
ATOM   2266  H   GLY B  55       4.476  -2.269  11.586  1.00 41.72           H  
ATOM   2267  CA  GLY B  55       5.211  -4.078  12.485  1.00 41.72           C  
ATOM   2268  HA2 GLY B  55       6.161  -3.757  12.059  1.00 41.72           H  
ATOM   2269  HA3 GLY B  55       5.304  -4.012  13.569  1.00 41.72           H  
ATOM   2270  C   GLY B  55       5.037  -5.576  12.135  1.00 41.72           C  
ATOM   2271  O   GLY B  55       5.810  -6.094  11.334  1.00 41.72           O  
ATOM   2272  N   ARG B  56       4.130  -6.314  12.798  1.00 46.35           N  
ATOM   2273  H   ARG B  56       3.400  -5.804  13.275  1.00 46.35           H  
ATOM   2274  CA  ARG B  56       3.996  -7.796  12.716  1.00 46.35           C  
ATOM   2275  HA  ARG B  56       4.984  -8.258  12.716  1.00 46.35           H  
ATOM   2276  C   ARG B  56       3.333  -8.306  11.442  1.00 46.35           C  
ATOM   2277  CB  ARG B  56       3.173  -8.302  13.909  1.00 46.35           C  
ATOM   2278  HB2 ARG B  56       2.727  -9.267  13.666  1.00 46.35           H  
ATOM   2279  HB3 ARG B  56       2.361  -7.608  14.125  1.00 46.35           H  
ATOM   2280  O   ARG B  56       3.288  -9.504  11.185  1.00 46.35           O  
ATOM   2281  CG  ARG B  56       4.050  -8.486  15.141  1.00 46.35           C  
ATOM   2282  HG2 ARG B  56       4.866  -9.167  14.903  1.00 46.35           H  
ATOM   2283  HG3 ARG B  56       4.454  -7.523  15.453  1.00 46.35           H  
ATOM   2284  CD  ARG B  56       3.203  -9.082  16.262  1.00 46.35           C  
ATOM   2285  HD2 ARG B  56       2.730  -9.995  15.901  1.00 46.35           H  
ATOM   2286  HD3 ARG B  56       2.422  -8.367  16.522  1.00 46.35           H  
ATOM   2287  NE  ARG B  56       4.033  -9.388  17.440  1.00 46.35           N  
ATOM   2288  HE  ARG B  56       5.030  -9.272  17.330  1.00 46.35           H  
ATOM   2289  NH1 ARG B  56       2.299  -9.950  18.825  1.00 46.35           N  
ATOM   2290 HH11 ARG B  56       1.927 -10.226  19.723  1.00 46.35           H  
ATOM   2291 HH12 ARG B  56       1.657  -9.738  18.075  1.00 46.35           H  
ATOM   2292  NH2 ARG B  56       4.401 -10.027  19.591  1.00 46.35           N  
ATOM   2293 HH21 ARG B  56       5.393  -9.893  19.455  1.00 46.35           H  
ATOM   2294 HH22 ARG B  56       4.030 -10.313  20.485  1.00 46.35           H  
ATOM   2295  CZ  ARG B  56       3.575  -9.787  18.610  1.00 46.35           C  
ATOM   2296  N   ASP B  57       2.855  -7.377  10.654  1.00 47.47           N  
ATOM   2297  H   ASP B  57       3.004  -6.436  10.991  1.00 47.47           H  
ATOM   2298  CA  ASP B  57       1.602  -7.550   9.958  1.00 47.47           C  
ATOM   2299  HA  ASP B  57       0.995  -8.319  10.436  1.00 47.47           H  
ATOM   2300  C   ASP B  57       1.781  -7.977   8.502  1.00 47.47           C  
ATOM   2301  CB  ASP B  57       0.930  -6.195  10.164  1.00 47.47           C  
ATOM   2302  HB2 ASP B  57       0.178  -6.027   9.393  1.00 47.47           H  
ATOM   2303  HB3 ASP B  57       1.658  -5.396  10.020  1.00 47.47           H  
ATOM   2304  O   ASP B  57       0.806  -8.146   7.783  1.00 47.47           O  
ATOM   2305  CG  ASP B  57       0.312  -6.049  11.559  1.00 47.47           C  
ATOM   2306  OD1 ASP B  57       0.514  -6.937  12.415  1.00 47.47           O  
ATOM   2307  OD2 ASP B  57      -0.331  -4.995  11.756  1.00 47.47           O  
ATOM   2308  N   SER B  58       3.023  -8.140   8.034  1.00 53.92           N  
ATOM   2309  H   SER B  58       3.778  -8.102   8.704  1.00 53.92           H  
ATOM   2310  CA  SER B  58       3.331  -8.379   6.623  1.00 53.92           C  
ATOM   2311  HA  SER B  58       3.106  -7.467   6.070  1.00 53.92           H  
ATOM   2312  C   SER B  58       2.494  -9.518   6.031  1.00 53.92           C  
ATOM   2313  CB  SER B  58       4.821  -8.690   6.441  1.00 53.92           C  
ATOM   2314  HB2 SER B  58       5.024  -8.837   5.380  1.00 53.92           H  
ATOM   2315  HB3 SER B  58       5.415  -7.848   6.797  1.00 53.92           H  
ATOM   2316  O   SER B  58       2.680 -10.680   6.392  1.00 53.92           O  
ATOM   2317  OG  SER B  58       5.191  -9.856   7.149  1.00 53.92           O  
ATOM   2318  HG  SER B  58       4.425 -10.434   7.141  1.00 53.92           H  
ATOM   2319  N   VAL B  59       1.628  -9.195   5.072  1.00 56.47           N  
ATOM   2320  H   VAL B  59       1.426  -8.219   4.905  1.00 56.47           H  
ATOM   2321  CA  VAL B  59       0.907 -10.202   4.289  1.00 56.47           C  
ATOM   2322  HA  VAL B  59       0.768 -11.079   4.920  1.00 56.47           H  
ATOM   2323  C   VAL B  59       1.723 -10.636   3.087  1.00 56.47           C  
ATOM   2324  CB  VAL B  59      -0.497  -9.761   3.852  1.00 56.47           C  
ATOM   2325  HB  VAL B  59      -0.948 -10.577   3.288  1.00 56.47           H  
ATOM   2326  O   VAL B  59       2.452  -9.853   2.471  1.00 56.47           O  
ATOM   2327  CG1 VAL B  59      -1.355  -9.565   5.090  1.00 56.47           C  
ATOM   2328 HG11 VAL B  59      -0.891  -8.833   5.751  1.00 56.47           H  
ATOM   2329 HG12 VAL B  59      -1.444 -10.505   5.634  1.00 56.47           H  
ATOM   2330 HG13 VAL B  59      -2.353  -9.233   4.801  1.00 56.47           H  
ATOM   2331  CG2 VAL B  59      -0.497  -8.530   2.937  1.00 56.47           C  
ATOM   2332 HG21 VAL B  59      -1.514  -8.152   2.833  1.00 56.47           H  
ATOM   2333 HG22 VAL B  59      -0.149  -8.823   1.946  1.00 56.47           H  
ATOM   2334 HG23 VAL B  59       0.167  -7.748   3.307  1.00 56.47           H  
ATOM   2335  N   THR B  60       1.564 -11.902   2.719  1.00 59.81           N  
ATOM   2336  H   THR B  60       0.983 -12.504   3.285  1.00 59.81           H  
ATOM   2337  CA  THR B  60       2.061 -12.416   1.447  1.00 59.81           C  
ATOM   2338  HA  THR B  60       3.142 -12.281   1.407  1.00 59.81           H  
ATOM   2339  C   THR B  60       1.399 -11.638   0.317  1.00 59.81           C  
ATOM   2340  CB  THR B  60       1.746 -13.910   1.315  1.00 59.81           C  
ATOM   2341  HB  THR B  60       0.667 -14.067   1.329  1.00 59.81           H  
ATOM   2342  O   THR B  60       0.177 -11.619   0.216  1.00 59.81           O  
ATOM   2343  CG2 THR B  60       2.342 -14.512   0.048  1.00 59.81           C  
ATOM   2344 HG21 THR B  60       3.422 -14.363   0.054  1.00 59.81           H  
ATOM   2345 HG22 THR B  60       1.895 -14.048  -0.831  1.00 59.81           H  
ATOM   2346 HG23 THR B  60       2.129 -15.581   0.021  1.00 59.81           H  
ATOM   2347  OG1 THR B  60       2.334 -14.593   2.395  1.00 59.81           O  
ATOM   2348  HG1 THR B  60       1.718 -15.267   2.691  1.00 59.81           H  
ATOM   2349  N   CYS B  61       2.194 -10.995  -0.541  1.00 62.81           N  
ATOM   2350  H   CYS B  61       3.184 -10.957  -0.346  1.00 62.81           H  
ATOM   2351  CA  CYS B  61       1.641 -10.222  -1.652  1.00 62.81           C  
ATOM   2352  HA  CYS B  61       0.982  -9.475  -1.210  1.00 62.81           H  
ATOM   2353  C   CYS B  61       0.813 -11.154  -2.559  1.00 62.81           C  
ATOM   2354  CB  CYS B  61       2.770  -9.451  -2.360  1.00 62.81           C  
ATOM   2355  HB2 CYS B  61       3.730  -9.761  -1.948  1.00 62.81           H  
ATOM   2356  HB3 CYS B  61       2.649  -8.403  -2.086  1.00 62.81           H  
ATOM   2357  O   CYS B  61       1.383 -12.115  -3.081  1.00 62.81           O  
ATOM   2358  SG  CYS B  61       2.902  -9.511  -4.165  1.00 62.81           S  
ATOM   2359  N   PRO B  62      -0.500 -10.917  -2.739  1.00 64.16           N  
ATOM   2360  CA  PRO B  62      -1.391 -11.884  -3.383  1.00 64.16           C  
ATOM   2361  HA  PRO B  62      -1.290 -12.852  -2.892  1.00 64.16           H  
ATOM   2362  C   PRO B  62      -1.062 -12.075  -4.866  1.00 64.16           C  
ATOM   2363  CB  PRO B  62      -2.814 -11.369  -3.145  1.00 64.16           C  
ATOM   2364  HB2 PRO B  62      -3.466 -11.533  -4.004  1.00 64.16           H  
ATOM   2365  HB3 PRO B  62      -3.231 -11.858  -2.265  1.00 64.16           H  
ATOM   2366  O   PRO B  62      -1.037 -13.203  -5.347  1.00 64.16           O  
ATOM   2367  CG  PRO B  62      -2.633  -9.886  -2.853  1.00 64.16           C  
ATOM   2368  HG2 PRO B  62      -3.420  -9.524  -2.191  1.00 64.16           H  
ATOM   2369  HG3 PRO B  62      -2.620  -9.331  -3.791  1.00 64.16           H  
ATOM   2370  CD  PRO B  62      -1.264  -9.807  -2.190  1.00 64.16           C  
ATOM   2371  HD2 PRO B  62      -0.799  -8.847  -2.413  1.00 64.16           H  
ATOM   2372  HD3 PRO B  62      -1.376  -9.935  -1.113  1.00 64.16           H  
ATOM   2373  N   THR B  63      -0.683 -11.010  -5.578  1.00 65.72           N  
ATOM   2374  H   THR B  63      -0.799 -10.088  -5.184  1.00 65.72           H  
ATOM   2375  CA  THR B  63      -0.286 -11.089  -6.999  1.00 65.72           C  
ATOM   2376  HA  THR B  63      -1.093 -11.545  -7.574  1.00 65.72           H  
ATOM   2377  C   THR B  63       0.981 -11.895  -7.214  1.00 65.72           C  
ATOM   2378  CB  THR B  63       0.044  -9.711  -7.580  1.00 65.72           C  
ATOM   2379  HB  THR B  63       1.098  -9.486  -7.414  1.00 65.72           H  
ATOM   2380  O   THR B  63       1.095 -12.647  -8.176  1.00 65.72           O  
ATOM   2381  CG2 THR B  63      -0.234  -9.604  -9.072  1.00 65.72           C  
ATOM   2382 HG21 THR B  63       0.289 -10.395  -9.608  1.00 65.72           H  
ATOM   2383 HG22 THR B  63      -1.303  -9.698  -9.264  1.00 65.72           H  
ATOM   2384 HG23 THR B  63       0.115  -8.642  -9.448  1.00 65.72           H  
ATOM   2385  OG1 THR B  63      -0.672  -8.745  -6.902  1.00 65.72           O  
ATOM   2386  HG1 THR B  63      -1.508  -8.595  -7.350  1.00 65.72           H  
ATOM   2387  N   CYS B  64       1.976 -11.691  -6.349  1.00 65.21           N  
ATOM   2388  H   CYS B  64       1.806 -11.083  -5.560  1.00 65.21           H  
ATOM   2389  CA  CYS B  64       3.277 -12.331  -6.479  1.00 65.21           C  
ATOM   2390  HA  CYS B  64       3.414 -12.615  -7.522  1.00 65.21           H  
ATOM   2391  C   CYS B  64       3.382 -13.628  -5.676  1.00 65.21           C  
ATOM   2392  CB  CYS B  64       4.390 -11.337  -6.130  1.00 65.21           C  
ATOM   2393  HB2 CYS B  64       5.337 -11.816  -6.379  1.00 65.21           H  
ATOM   2394  HB3 CYS B  64       4.288 -10.461  -6.771  1.00 65.21           H  
ATOM   2395  O   CYS B  64       4.401 -14.309  -5.785  1.00 65.21           O  
ATOM   2396  SG  CYS B  64       4.492 -10.783  -4.409  1.00 65.21           S  
ATOM   2397  N   GLN B  65       2.382 -13.945  -4.850  1.00 62.32           N  
ATOM   2398  H   GLN B  65       1.589 -13.321  -4.816  1.00 62.32           H  
ATOM   2399  CA  GLN B  65       2.349 -15.056  -3.894  1.00 62.32           C  
ATOM   2400  HA  GLN B  65       1.579 -14.825  -3.158  1.00 62.32           H  
ATOM   2401  C   GLN B  65       3.655 -15.192  -3.102  1.00 62.32           C  
ATOM   2402  CB  GLN B  65       1.923 -16.348  -4.593  1.00 62.32           C  
ATOM   2403  HB2 GLN B  65       1.949 -17.164  -3.871  1.00 62.32           H  
ATOM   2404  HB3 GLN B  65       2.619 -16.575  -5.401  1.00 62.32           H  
ATOM   2405  O   GLN B  65       4.252 -16.260  -3.001  1.00 62.32           O  
ATOM   2406  CG  GLN B  65       0.497 -16.246  -5.149  1.00 62.32           C  
ATOM   2407  HG2 GLN B  65       0.443 -15.447  -5.889  1.00 62.32           H  
ATOM   2408  HG3 GLN B  65      -0.196 -16.014  -4.340  1.00 62.32           H  
ATOM   2409  CD  GLN B  65       0.048 -17.535  -5.820  1.00 62.32           C  
ATOM   2410  NE2 GLN B  65      -1.139 -17.551  -6.382  1.00 62.32           N  
ATOM   2411 HE21 GLN B  65      -1.746 -16.747  -6.310  1.00 62.32           H  
ATOM   2412 HE22 GLN B  65      -1.449 -18.435  -6.759  1.00 62.32           H  
ATOM   2413  OE1 GLN B  65       0.749 -18.533  -5.875  1.00 62.32           O  
ATOM   2414  N   GLY B  66       4.182 -14.063  -2.626  1.00 58.11           N  
ATOM   2415  H   GLY B  66       3.634 -13.220  -2.725  1.00 58.11           H  
ATOM   2416  CA  GLY B  66       5.448 -14.026  -1.886  1.00 58.11           C  
ATOM   2417  HA2 GLY B  66       5.547 -13.056  -1.400  1.00 58.11           H  
ATOM   2418  HA3 GLY B  66       5.424 -14.793  -1.111  1.00 58.11           H  
ATOM   2419  C   GLY B  66       6.707 -14.269  -2.729  1.00 58.11           C  
ATOM   2420  O   GLY B  66       7.813 -14.115  -2.224  1.00 58.11           O  
ATOM   2421  N   THR B  67       6.592 -14.565  -4.027  1.00 59.29           N  
ATOM   2422  H   THR B  67       5.668 -14.737  -4.398  1.00 59.29           H  
ATOM   2423  CA  THR B  67       7.760 -14.742  -4.909  1.00 59.29           C  
ATOM   2424  HA  THR B  67       8.490 -15.352  -4.377  1.00 59.29           H  
ATOM   2425  C   THR B  67       8.456 -13.423  -5.256  1.00 59.29           C  
ATOM   2426  CB  THR B  67       7.410 -15.473  -6.215  1.00 59.29           C  
ATOM   2427  HB  THR B  67       8.350 -15.729  -6.704  1.00 59.29           H  
ATOM   2428  O   THR B  67       9.532 -13.437  -5.857  1.00 59.29           O  
ATOM   2429  CG2 THR B  67       6.628 -16.772  -6.030  1.00 59.29           C  
ATOM   2430 HG21 THR B  67       6.431 -17.230  -6.999  1.00 59.29           H  
ATOM   2431 HG22 THR B  67       5.673 -16.586  -5.537  1.00 59.29           H  
ATOM   2432 HG23 THR B  67       7.203 -17.464  -5.414  1.00 59.29           H  
ATOM   2433  OG1 THR B  67       6.697 -14.648  -7.103  1.00 59.29           O  
ATOM   2434  HG1 THR B  67       5.798 -14.593  -6.771  1.00 59.29           H  
ATOM   2435  N   GLY B  68       7.819 -12.281  -4.967  1.00 62.18           N  
ATOM   2436  H   GLY B  68       6.957 -12.354  -4.447  1.00 62.18           H  
ATOM   2437  CA  GLY B  68       8.271 -10.945  -5.373  1.00 62.18           C  
ATOM   2438  HA2 GLY B  68       7.637 -10.198  -4.896  1.00 62.18           H  
ATOM   2439  HA3 GLY B  68       9.295 -10.799  -5.030  1.00 62.18           H  
ATOM   2440  C   GLY B  68       8.237 -10.704  -6.887  1.00 62.18           C  
ATOM   2441  O   GLY B  68       8.572  -9.610  -7.341  1.00 62.18           O  
ATOM   2442  N   ARG B  69       7.831 -11.707  -7.676  1.00 66.16           N  
ATOM   2443  H   ARG B  69       7.532 -12.563  -7.231  1.00 66.16           H  
ATOM   2444  CA  ARG B  69       7.673 -11.625  -9.125  1.00 66.16           C  
ATOM   2445  HA  ARG B  69       8.215 -10.759  -9.503  1.00 66.16           H  
ATOM   2446  C   ARG B  69       6.209 -11.441  -9.448  1.00 66.16           C  
ATOM   2447  CB  ARG B  69       8.193 -12.890  -9.812  1.00 66.16           C  
ATOM   2448  HB2 ARG B  69       7.988 -12.818 -10.880  1.00 66.16           H  
ATOM   2449  HB3 ARG B  69       7.654 -13.754  -9.423  1.00 66.16           H  
ATOM   2450  O   ARG B  69       5.361 -12.164  -8.942  1.00 66.16           O  
ATOM   2451  CG  ARG B  69       9.701 -13.075  -9.611  1.00 66.16           C  
ATOM   2452  HG2 ARG B  69       9.938 -13.134  -8.548  1.00 66.16           H  
ATOM   2453  HG3 ARG B  69      10.224 -12.218 -10.035  1.00 66.16           H  
ATOM   2454  CD  ARG B  69      10.191 -14.350 -10.302  1.00 66.16           C  
ATOM   2455  HD2 ARG B  69       9.891 -14.321 -11.350  1.00 66.16           H  
ATOM   2456  HD3 ARG B  69      11.279 -14.373 -10.244  1.00 66.16           H  
ATOM   2457  NE  ARG B  69       9.647 -15.557  -9.655  1.00 66.16           N  
ATOM   2458  HE  ARG B  69       9.043 -15.402  -8.860  1.00 66.16           H  
ATOM   2459  NH1 ARG B  69      10.569 -17.114 -11.067  1.00 66.16           N  
ATOM   2460 HH11 ARG B  69      10.683 -18.080 -11.337  1.00 66.16           H  
ATOM   2461 HH12 ARG B  69      10.965 -16.363 -11.614  1.00 66.16           H  
ATOM   2462  NH2 ARG B  69       9.317 -17.786  -9.344  1.00 66.16           N  
ATOM   2463 HH21 ARG B  69       9.434 -18.748  -9.630  1.00 66.16           H  
ATOM   2464 HH22 ARG B  69       8.709 -17.581  -8.564  1.00 66.16           H  
ATOM   2465  CZ  ARG B  69       9.847 -16.809 -10.022  1.00 66.16           C  
ATOM   2466  N   ILE B  70       5.945 -10.498 -10.325  1.00 71.12           N  
ATOM   2467  H   ILE B  70       6.698  -9.927 -10.681  1.00 71.12           H  
ATOM   2468  CA  ILE B  70       4.608 -10.209 -10.807  1.00 71.12           C  
ATOM   2469  HA  ILE B  70       3.882 -10.781 -10.230  1.00 71.12           H  
ATOM   2470  C   ILE B  70       4.503 -10.653 -12.271  1.00 71.12           C  
ATOM   2471  CB  ILE B  70       4.347  -8.724 -10.537  1.00 71.12           C  
ATOM   2472  HB  ILE B  70       5.232  -8.169 -10.846  1.00 71.12           H  
ATOM   2473  O   ILE B  70       5.506 -10.581 -12.997  1.00 71.12           O  
ATOM   2474  CG1 ILE B  70       4.147  -8.553  -9.008  1.00 71.12           C  
ATOM   2475 HG12 ILE B  70       3.464  -9.325  -8.653  1.00 71.12           H  
ATOM   2476 HG13 ILE B  70       5.101  -8.722  -8.510  1.00 71.12           H  
ATOM   2477  CG2 ILE B  70       3.203  -8.172 -11.362  1.00 71.12           C  
ATOM   2478 HG21 ILE B  70       2.244  -8.529 -10.987  1.00 71.12           H  
ATOM   2479 HG22 ILE B  70       3.303  -8.414 -12.420  1.00 71.12           H  
ATOM   2480 HG23 ILE B  70       3.292  -7.086 -11.320  1.00 71.12           H  
ATOM   2481  CD1 ILE B  70       3.587  -7.222  -8.506  1.00 71.12           C  
ATOM   2482 HD11 ILE B  70       3.996  -7.004  -7.519  1.00 71.12           H  
ATOM   2483 HD12 ILE B  70       2.510  -7.319  -8.373  1.00 71.12           H  
ATOM   2484 HD13 ILE B  70       3.804  -6.413  -9.204  1.00 71.12           H  
ATOM   2485  N   PRO B  71       3.329 -11.137 -12.717  1.00 69.74           N  
ATOM   2486  CA  PRO B  71       3.085 -11.419 -14.125  1.00 69.74           C  
ATOM   2487  HA  PRO B  71       3.686 -12.281 -14.414  1.00 69.74           H  
ATOM   2488  C   PRO B  71       3.439 -10.213 -15.007  1.00 69.74           C  
ATOM   2489  CB  PRO B  71       1.600 -11.787 -14.224  1.00 69.74           C  
ATOM   2490  HB2 PRO B  71       1.006 -10.897 -14.430  1.00 69.74           H  
ATOM   2491  HB3 PRO B  71       1.420 -12.545 -14.985  1.00 69.74           H  
ATOM   2492  O   PRO B  71       3.057  -9.075 -14.736  1.00 69.74           O  
ATOM   2493  CG  PRO B  71       1.260 -12.298 -12.825  1.00 69.74           C  
ATOM   2494  HG2 PRO B  71       0.201 -12.180 -12.596  1.00 69.74           H  
ATOM   2495  HG3 PRO B  71       1.563 -13.341 -12.728  1.00 69.74           H  
ATOM   2496  CD  PRO B  71       2.131 -11.424 -11.932  1.00 69.74           C  
ATOM   2497  HD2 PRO B  71       1.597 -10.498 -11.717  1.00 69.74           H  
ATOM   2498  HD3 PRO B  71       2.356 -11.959 -11.010  1.00 69.74           H  
ATOM   2499  N   ARG B  72       4.195 -10.449 -16.085  1.00 72.72           N  
ATOM   2500  H   ARG B  72       4.427 -11.408 -16.300  1.00 72.72           H  
ATOM   2501  CA  ARG B  72       4.562  -9.377 -17.025  1.00 72.72           C  
ATOM   2502  HA  ARG B  72       5.095  -8.598 -16.481  1.00 72.72           H  
ATOM   2503  C   ARG B  72       3.306  -8.729 -17.612  1.00 72.72           C  
ATOM   2504  CB  ARG B  72       5.441  -9.915 -18.157  1.00 72.72           C  
ATOM   2505  HB2 ARG B  72       5.508  -9.151 -18.931  1.00 72.72           H  
ATOM   2506  HB3 ARG B  72       4.973 -10.799 -18.591  1.00 72.72           H  
ATOM   2507  O   ARG B  72       2.351  -9.429 -17.931  1.00 72.72           O  
ATOM   2508  CG  ARG B  72       6.859 -10.248 -17.687  1.00 72.72           C  
ATOM   2509  HG2 ARG B  72       7.315  -9.357 -17.255  1.00 72.72           H  
ATOM   2510  HG3 ARG B  72       6.829 -11.040 -16.938  1.00 72.72           H  
ATOM   2511  CD  ARG B  72       7.674 -10.708 -18.898  1.00 72.72           C  
ATOM   2512  HD2 ARG B  72       7.218 -11.611 -19.303  1.00 72.72           H  
ATOM   2513  HD3 ARG B  72       7.635  -9.924 -19.655  1.00 72.72           H  
ATOM   2514  NE  ARG B  72       9.078 -10.974 -18.543  1.00 72.72           N  
ATOM   2515  HE  ARG B  72       9.325 -10.841 -17.573  1.00 72.72           H  
ATOM   2516  NH1 ARG B  72       9.798 -11.474 -20.664  1.00 72.72           N  
ATOM   2517 HH11 ARG B  72      10.528 -11.742 -21.309  1.00 72.72           H  
ATOM   2518 HH12 ARG B  72       8.860 -11.311 -21.001  1.00 72.72           H  
ATOM   2519  NH2 ARG B  72      11.247 -11.524 -18.967  1.00 72.72           N  
ATOM   2520 HH21 ARG B  72      11.966 -11.797 -19.622  1.00 72.72           H  
ATOM   2521 HH22 ARG B  72      11.459 -11.405 -17.986  1.00 72.72           H  
ATOM   2522  CZ  ARG B  72      10.031 -11.321 -19.389  1.00 72.72           C  
ATOM   2523  N   GLY B  73       3.344  -7.413 -17.809  1.00 72.44           N  
ATOM   2524  H   GLY B  73       4.174  -6.905 -17.539  1.00 72.44           H  
ATOM   2525  CA  GLY B  73       2.232  -6.647 -18.385  1.00 72.44           C  
ATOM   2526  HA2 GLY B  73       1.675  -7.278 -19.077  1.00 72.44           H  
ATOM   2527  HA3 GLY B  73       2.638  -5.807 -18.949  1.00 72.44           H  
ATOM   2528  C   GLY B  73       1.231  -6.086 -17.370  1.00 72.44           C  
ATOM   2529  O   GLY B  73       0.548  -5.126 -17.704  1.00 72.44           O  
ATOM   2530  N   GLN B  74       1.195  -6.593 -16.132  1.00 68.87           N  
ATOM   2531  H   GLN B  74       1.724  -7.425 -15.917  1.00 68.87           H  
ATOM   2532  CA  GLN B  74       0.376  -6.010 -15.053  1.00 68.87           C  
ATOM   2533  HA  GLN B  74      -0.469  -5.473 -15.483  1.00 68.87           H  
ATOM   2534  C   GLN B  74       1.146  -4.986 -14.206  1.00 68.87           C  
ATOM   2535  CB  GLN B  74      -0.201  -7.127 -14.178  1.00 68.87           C  
ATOM   2536  HB2 GLN B  74       0.608  -7.744 -13.787  1.00 68.87           H  
ATOM   2537  HB3 GLN B  74      -0.734  -6.670 -13.344  1.00 68.87           H  
ATOM   2538  O   GLN B  74       0.573  -4.266 -13.406  1.00 68.87           O  
ATOM   2539  CG  GLN B  74      -1.206  -7.997 -14.941  1.00 68.87           C  
ATOM   2540  HG2 GLN B  74      -1.988  -7.355 -15.347  1.00 68.87           H  
ATOM   2541  HG3 GLN B  74      -0.714  -8.509 -15.768  1.00 68.87           H  
ATOM   2542  CD  GLN B  74      -1.841  -9.046 -14.037  1.00 68.87           C  
ATOM   2543  NE2 GLN B  74      -3.126  -9.283 -14.160  1.00 68.87           N  
ATOM   2544 HE21 GLN B  74      -3.524  -9.876 -13.446  1.00 68.87           H  
ATOM   2545 HE22 GLN B  74      -3.702  -8.620 -14.658  1.00 68.87           H  
ATOM   2546  OE1 GLN B  74      -1.185  -9.694 -13.235  1.00 68.87           O  
ATOM   2547  N   GLU B  75       2.458  -4.860 -14.394  1.00 70.06           N  
ATOM   2548  H   GLU B  75       2.882  -5.473 -15.076  1.00 70.06           H  
ATOM   2549  CA  GLU B  75       3.354  -4.011 -13.590  1.00 70.06           C  
ATOM   2550  HA  GLU B  75       3.332  -4.382 -12.565  1.00 70.06           H  
ATOM   2551  C   GLU B  75       2.947  -2.524 -13.475  1.00 70.06           C  
ATOM   2552  CB  GLU B  75       4.799  -4.188 -14.105  1.00 70.06           C  
ATOM   2553  HB2 GLU B  75       5.436  -3.427 -13.653  1.00 70.06           H  
ATOM   2554  HB3 GLU B  75       5.145  -5.161 -13.757  1.00 70.06           H  
ATOM   2555  O   GLU B  75       3.280  -1.880 -12.484  1.00 70.06           O  
ATOM   2556  CG  GLU B  75       4.979  -4.156 -15.636  1.00 70.06           C  
ATOM   2557  HG2 GLU B  75       4.262  -4.828 -16.108  1.00 70.06           H  
ATOM   2558  HG3 GLU B  75       4.773  -3.148 -15.995  1.00 70.06           H  
ATOM   2559  CD  GLU B  75       6.381  -4.592 -16.095  1.00 70.06           C  
ATOM   2560  OE1 GLU B  75       6.448  -5.224 -17.178  1.00 70.06           O  
ATOM   2561  OE2 GLU B  75       7.374  -4.343 -15.373  1.00 70.06           O  
ATOM   2562  N   ASN B  76       2.190  -1.985 -14.434  1.00 68.25           N  
ATOM   2563  H   ASN B  76       1.885  -2.591 -15.183  1.00 68.25           H  
ATOM   2564  CA  ASN B  76       1.677  -0.606 -14.396  1.00 68.25           C  
ATOM   2565  HA  ASN B  76       2.350   0.014 -13.803  1.00 68.25           H  
ATOM   2566  C   ASN B  76       0.297  -0.458 -13.751  1.00 68.25           C  
ATOM   2567  CB  ASN B  76       1.626  -0.057 -15.826  1.00 68.25           C  
ATOM   2568  HB2 ASN B  76       1.082   0.887 -15.836  1.00 68.25           H  
ATOM   2569  HB3 ASN B  76       1.090  -0.760 -16.464  1.00 68.25           H  
ATOM   2570  O   ASN B  76      -0.209   0.659 -13.679  1.00 68.25           O  
ATOM   2571  CG  ASN B  76       2.989   0.225 -16.409  1.00 68.25           C  
ATOM   2572  ND2 ASN B  76       3.051   0.370 -17.710  1.00 68.25           N  
ATOM   2573 HD21 ASN B  76       2.217   0.265 -18.269  1.00 68.25           H  
ATOM   2574 HD22 ASN B  76       3.970   0.545 -18.093  1.00 68.25           H  
ATOM   2575  OD1 ASN B  76       4.000   0.351 -15.738  1.00 68.25           O  
ATOM   2576  N   GLN B  77      -0.321  -1.570 -13.374  1.00 66.98           N  
ATOM   2577  H   GLN B  77       0.136  -2.463 -13.497  1.00 66.98           H  
ATOM   2578  CA  GLN B  77      -1.598  -1.599 -12.685  1.00 66.98           C  
ATOM   2579  HA  GLN B  77      -2.085  -0.626 -12.757  1.00 66.98           H  
ATOM   2580  C   GLN B  77      -1.399  -1.870 -11.194  1.00 66.98           C  
ATOM   2581  CB  GLN B  77      -2.519  -2.623 -13.361  1.00 66.98           C  
ATOM   2582  HB2 GLN B  77      -2.064  -3.611 -13.286  1.00 66.98           H  
ATOM   2583  HB3 GLN B  77      -3.479  -2.610 -12.846  1.00 66.98           H  
ATOM   2584  O   GLN B  77      -2.330  -1.711 -10.441  1.00 66.98           O  
ATOM   2585  CG  GLN B  77      -2.790  -2.324 -14.839  1.00 66.98           C  
ATOM   2586  HG2 GLN B  77      -1.854  -2.332 -15.397  1.00 66.98           H  
ATOM   2587  HG3 GLN B  77      -3.227  -1.329 -14.926  1.00 66.98           H  
ATOM   2588  CD  GLN B  77      -3.720  -3.343 -15.492  1.00 66.98           C  
ATOM   2589  NE2 GLN B  77      -4.521  -2.927 -16.446  1.00 66.98           N  
ATOM   2590 HE21 GLN B  77      -5.185  -3.630 -16.735  1.00 66.98           H  
ATOM   2591 HE22 GLN B  77      -4.683  -1.936 -16.562  1.00 66.98           H  
ATOM   2592  OE1 GLN B  77      -3.699  -4.537 -15.265  1.00 66.98           O  
ATOM   2593  N   LEU B  78      -0.189  -2.189 -10.725  1.00 68.42           N  
ATOM   2594  H   LEU B  78       0.572  -2.201 -11.389  1.00 68.42           H  
ATOM   2595  CA  LEU B  78       0.055  -2.770  -9.402  1.00 68.42           C  
ATOM   2596  HA  LEU B  78      -0.893  -3.043  -8.939  1.00 68.42           H  
ATOM   2597  C   LEU B  78       0.759  -1.832  -8.438  1.00 68.42           C  
ATOM   2598  CB  LEU B  78       0.896  -4.033  -9.609  1.00 68.42           C  
ATOM   2599  HB2 LEU B  78       1.215  -4.439  -8.650  1.00 68.42           H  
ATOM   2600  HB3 LEU B  78       1.780  -3.768 -10.189  1.00 68.42           H  
ATOM   2601  O   LEU B  78       1.583  -1.023  -8.865  1.00 68.42           O  
ATOM   2602  CG  LEU B  78       0.091  -5.081 -10.374  1.00 68.42           C  
ATOM   2603  HG  LEU B  78      -0.484  -4.648 -11.193  1.00 68.42           H  
ATOM   2604  CD1 LEU B  78       0.990  -6.159 -10.907  1.00 68.42           C  
ATOM   2605 HD11 LEU B  78       0.396  -6.934 -11.391  1.00 68.42           H  
ATOM   2606 HD12 LEU B  78       1.671  -5.711 -11.629  1.00 68.42           H  
ATOM   2607 HD13 LEU B  78       1.545  -6.582 -10.069  1.00 68.42           H  
ATOM   2608  CD2 LEU B  78      -0.826  -5.812  -9.456  1.00 68.42           C  
ATOM   2609 HD21 LEU B  78      -1.525  -6.317 -10.123  1.00 68.42           H  
ATOM   2610 HD22 LEU B  78      -1.359  -5.112  -8.811  1.00 68.42           H  
ATOM   2611 HD23 LEU B  78      -0.272  -6.499  -8.817  1.00 68.42           H  
ATOM   2612  N   VAL B  79       0.550  -2.034  -7.131  1.00 70.84           N  
ATOM   2613  H   VAL B  79      -0.193  -2.642  -6.819  1.00 70.84           H  
ATOM   2614  CA  VAL B  79       1.499  -1.545  -6.120  1.00 70.84           C  
ATOM   2615  HA  VAL B  79       2.399  -1.234  -6.652  1.00 70.84           H  
ATOM   2616  C   VAL B  79       2.003  -2.564  -5.150  1.00 70.84           C  
ATOM   2617  CB  VAL B  79       1.019  -0.361  -5.283  1.00 70.84           C  
ATOM   2618  HB  VAL B  79       1.764  -0.120  -4.525  1.00 70.84           H  
ATOM   2619  O   VAL B  79       1.352  -3.544  -4.809  1.00 70.84           O  
ATOM   2620  CG1 VAL B  79       0.998   0.777  -6.234  1.00 70.84           C  
ATOM   2621 HG11 VAL B  79       0.955   1.715  -5.682  1.00 70.84           H  
ATOM   2622 HG12 VAL B  79       0.201   0.581  -6.951  1.00 70.84           H  
ATOM   2623 HG13 VAL B  79       1.932   0.773  -6.797  1.00 70.84           H  
ATOM   2624  CG2 VAL B  79      -0.299  -0.531  -4.565  1.00 70.84           C  
ATOM   2625 HG21 VAL B  79      -1.117  -0.456  -5.281  1.00 70.84           H  
ATOM   2626 HG22 VAL B  79      -0.389   0.257  -3.818  1.00 70.84           H  
ATOM   2627 HG23 VAL B  79      -0.330  -1.493  -4.052  1.00 70.84           H  
ATOM   2628  N   ALA B  80       3.193  -2.251  -4.647  1.00 72.20           N  
ATOM   2629  H   ALA B  80       3.624  -1.398  -4.974  1.00 72.20           H  
ATOM   2630  CA  ALA B  80       3.634  -2.776  -3.383  1.00 72.20           C  
ATOM   2631  HA  ALA B  80       3.156  -3.740  -3.207  1.00 72.20           H  
ATOM   2632  C   ALA B  80       3.243  -1.820  -2.264  1.00 72.20           C  
ATOM   2633  CB  ALA B  80       5.140  -3.004  -3.413  1.00 72.20           C  
ATOM   2634  HB1 ALA B  80       5.417  -3.578  -4.297  1.00 72.20           H  
ATOM   2635  HB2 ALA B  80       5.437  -3.552  -2.519  1.00 72.20           H  
ATOM   2636  HB3 ALA B  80       5.638  -2.035  -3.407  1.00 72.20           H  
ATOM   2637  O   ALA B  80       3.516  -0.619  -2.302  1.00 72.20           O  
ATOM   2638  N   LEU B  81       2.701  -2.407  -1.216  1.00 68.37           N  
ATOM   2639  H   LEU B  81       2.462  -3.387  -1.277  1.00 68.37           H  
ATOM   2640  CA  LEU B  81       2.707  -1.814   0.097  1.00 68.37           C  
ATOM   2641  HA  LEU B  81       2.506  -0.744   0.046  1.00 68.37           H  
ATOM   2642  C   LEU B  81       4.093  -2.065   0.705  1.00 68.37           C  
ATOM   2643  CB  LEU B  81       1.607  -2.507   0.882  1.00 68.37           C  
ATOM   2644  HB2 LEU B  81       1.630  -2.120   1.900  1.00 68.37           H  
ATOM   2645  HB3 LEU B  81       1.840  -3.572   0.880  1.00 68.37           H  
ATOM   2646  O   LEU B  81       4.534  -3.210   0.821  1.00 68.37           O  
ATOM   2647  CG  LEU B  81       0.172  -2.310   0.388  1.00 68.37           C  
ATOM   2648  HG  LEU B  81       0.125  -2.180  -0.693  1.00 68.37           H  
ATOM   2649  CD1 LEU B  81      -0.612  -3.550   0.784  1.00 68.37           C  
ATOM   2650 HD11 LEU B  81      -0.214  -3.963   1.711  1.00 68.37           H  
ATOM   2651 HD12 LEU B  81      -1.662  -3.297   0.925  1.00 68.37           H  
ATOM   2652 HD13 LEU B  81      -0.536  -4.303  -0.000  1.00 68.37           H  
ATOM   2653  CD2 LEU B  81      -0.436  -1.102   1.079  1.00 68.37           C  
ATOM   2654 HD21 LEU B  81      -0.482  -1.277   2.154  1.00 68.37           H  
ATOM   2655 HD22 LEU B  81       0.163  -0.212   0.886  1.00 68.37           H  
ATOM   2656 HD23 LEU B  81      -1.455  -0.965   0.715  1.00 68.37           H  
ATOM   2657  N   ILE B  82       4.800  -1.000   1.071  1.00 70.89           N  
ATOM   2658  H   ILE B  82       4.404  -0.086   0.907  1.00 70.89           H  
ATOM   2659  CA  ILE B  82       6.135  -1.078   1.663  1.00 70.89           C  
ATOM   2660  HA  ILE B  82       6.405  -2.127   1.789  1.00 70.89           H  
ATOM   2661  C   ILE B  82       6.138  -0.397   3.038  1.00 70.89           C  
ATOM   2662  CB  ILE B  82       7.178  -0.464   0.708  1.00 70.89           C  
ATOM   2663  HB  ILE B  82       6.941   0.588   0.551  1.00 70.89           H  
ATOM   2664  O   ILE B  82       5.798   0.784   3.097  1.00 70.89           O  
ATOM   2665  CG1 ILE B  82       7.141  -1.174  -0.660  1.00 70.89           C  
ATOM   2666 HG12 ILE B  82       7.236  -2.251  -0.517  1.00 70.89           H  
ATOM   2667 HG13 ILE B  82       6.176  -0.984  -1.129  1.00 70.89           H  
ATOM   2668  CG2 ILE B  82       8.561  -0.569   1.368  1.00 70.89           C  
ATOM   2669 HG21 ILE B  82       9.368  -0.233   0.718  1.00 70.89           H  
ATOM   2670 HG22 ILE B  82       8.747  -1.597   1.681  1.00 70.89           H  
ATOM   2671 HG23 ILE B  82       8.577   0.072   2.249  1.00 70.89           H  
ATOM   2672  CD1 ILE B  82       8.218  -0.706  -1.640  1.00 70.89           C  
ATOM   2673 HD11 ILE B  82       8.754   0.166  -1.267  1.00 70.89           H  
ATOM   2674 HD12 ILE B  82       7.750  -0.464  -2.594  1.00 70.89           H  
ATOM   2675 HD13 ILE B  82       8.952  -1.498  -1.792  1.00 70.89           H  
ATOM   2676  N   PRO B  83       6.564  -1.073   4.124  1.00 70.92           N  
ATOM   2677  CA  PRO B  83       6.780  -0.442   5.429  1.00 70.92           C  
ATOM   2678  HA  PRO B  83       5.834  -0.130   5.872  1.00 70.92           H  
ATOM   2679  C   PRO B  83       7.681   0.776   5.313  1.00 70.92           C  
ATOM   2680  CB  PRO B  83       7.408  -1.516   6.321  1.00 70.92           C  
ATOM   2681  HB2 PRO B  83       8.496  -1.470   6.265  1.00 70.92           H  
ATOM   2682  HB3 PRO B  83       7.077  -1.423   7.355  1.00 70.92           H  
ATOM   2683  O   PRO B  83       8.712   0.710   4.652  1.00 70.92           O  
ATOM   2684  CG  PRO B  83       6.931  -2.822   5.690  1.00 70.92           C  
ATOM   2685  HG2 PRO B  83       7.616  -3.645   5.896  1.00 70.92           H  
ATOM   2686  HG3 PRO B  83       5.930  -3.059   6.050  1.00 70.92           H  
ATOM   2687  CD  PRO B  83       6.878  -2.492   4.201  1.00 70.92           C  
ATOM   2688  HD2 PRO B  83       6.112  -3.098   3.717  1.00 70.92           H  
ATOM   2689  HD3 PRO B  83       7.854  -2.672   3.748  1.00 70.92           H  
ATOM   2690  N   TYR B  84       7.338   1.884   5.961  1.00 70.55           N  
ATOM   2691  H   TYR B  84       6.490   1.885   6.509  1.00 70.55           H  
ATOM   2692  CA  TYR B  84       8.080   3.135   5.817  1.00 70.55           C  
ATOM   2693  HA  TYR B  84       8.113   3.385   4.756  1.00 70.55           H  
ATOM   2694  C   TYR B  84       9.541   3.029   6.290  1.00 70.55           C  
ATOM   2695  CB  TYR B  84       7.304   4.262   6.489  1.00 70.55           C  
ATOM   2696  HB2 TYR B  84       7.340   4.143   7.572  1.00 70.55           H  
ATOM   2697  HB3 TYR B  84       6.260   4.209   6.180  1.00 70.55           H  
ATOM   2698  O   TYR B  84      10.425   3.718   5.777  1.00 70.55           O  
ATOM   2699  CG  TYR B  84       7.839   5.619   6.111  1.00 70.55           C  
ATOM   2700  CD1 TYR B  84       8.707   6.299   6.982  1.00 70.55           C  
ATOM   2701  HD1 TYR B  84       8.993   5.841   7.917  1.00 70.55           H  
ATOM   2702  CD2 TYR B  84       7.487   6.183   4.870  1.00 70.55           C  
ATOM   2703  HD2 TYR B  84       6.814   5.655   4.211  1.00 70.55           H  
ATOM   2704  CE1 TYR B  84       9.203   7.566   6.633  1.00 70.55           C  
ATOM   2705  HE1 TYR B  84       9.854   8.089   7.319  1.00 70.55           H  
ATOM   2706  CE2 TYR B  84       7.983   7.451   4.514  1.00 70.55           C  
ATOM   2707  HE2 TYR B  84       7.699   7.912   3.579  1.00 70.55           H  
ATOM   2708  OH  TYR B  84       9.263   9.394   5.096  1.00 70.55           O  
ATOM   2709  HH  TYR B  84       9.896   9.698   5.751  1.00 70.55           H  
ATOM   2710  CZ  TYR B  84       8.823   8.149   5.406  1.00 70.55           C  
ATOM   2711  N   SER B  85       9.820   2.093   7.200  1.00 70.83           N  
ATOM   2712  H   SER B  85       9.043   1.581   7.592  1.00 70.83           H  
ATOM   2713  CA  SER B  85      11.163   1.714   7.652  1.00 70.83           C  
ATOM   2714  HA  SER B  85      11.712   2.625   7.890  1.00 70.83           H  
ATOM   2715  C   SER B  85      11.999   0.940   6.618  1.00 70.83           C  
ATOM   2716  CB  SER B  85      11.021   0.903   8.943  1.00 70.83           C  
ATOM   2717  HB2 SER B  85      12.006   0.628   9.319  1.00 70.83           H  
ATOM   2718  HB3 SER B  85      10.522   1.521   9.690  1.00 70.83           H  
ATOM   2719  O   SER B  85      13.203   0.743   6.815  1.00 70.83           O  
ATOM   2720  OG  SER B  85      10.251  -0.264   8.718  1.00 70.83           O  
ATOM   2721  HG  SER B  85       9.854  -0.512   9.556  1.00 70.83           H  
ATOM   2722  N   ASP B  86      11.410   0.516   5.498  1.00 72.54           N  
ATOM   2723  H   ASP B  86      10.426   0.708   5.371  1.00 72.54           H  
ATOM   2724  CA  ASP B  86      12.096  -0.234   4.454  1.00 72.54           C  
ATOM   2725  HA  ASP B  86      12.506  -1.134   4.913  1.00 72.54           H  
ATOM   2726  C   ASP B  86      13.248   0.577   3.839  1.00 72.54           C  
ATOM   2727  CB  ASP B  86      11.092  -0.675   3.387  1.00 72.54           C  
ATOM   2728  HB2 ASP B  86      10.748   0.216   2.861  1.00 72.54           H  
ATOM   2729  HB3 ASP B  86      10.247  -1.157   3.878  1.00 72.54           H  
ATOM   2730  O   ASP B  86      13.143   1.757   3.493  1.00 72.54           O  
ATOM   2731  CG  ASP B  86      11.669  -1.654   2.371  1.00 72.54           C  
ATOM   2732  OD1 ASP B  86      12.609  -1.287   1.632  1.00 72.54           O  
ATOM   2733  OD2 ASP B  86      11.141  -2.768   2.224  1.00 72.54           O  
ATOM   2734  N   GLN B  87      14.383  -0.090   3.630  1.00 72.74           N  
ATOM   2735  H   GLN B  87      14.390  -1.066   3.886  1.00 72.74           H  
ATOM   2736  CA  GLN B  87      15.585   0.511   3.051  1.00 72.74           C  
ATOM   2737  HA  GLN B  87      15.908   1.297   3.734  1.00 72.74           H  
ATOM   2738  C   GLN B  87      15.369   1.161   1.670  1.00 72.74           C  
ATOM   2739  CB  GLN B  87      16.692  -0.549   2.986  1.00 72.74           C  
ATOM   2740  HB2 GLN B  87      16.902  -0.902   3.996  1.00 72.74           H  
ATOM   2741  HB3 GLN B  87      17.596  -0.083   2.594  1.00 72.74           H  
ATOM   2742  O   GLN B  87      16.139   2.051   1.291  1.00 72.74           O  
ATOM   2743  CG  GLN B  87      16.319  -1.757   2.105  1.00 72.74           C  
ATOM   2744  HG2 GLN B  87      16.094  -1.427   1.091  1.00 72.74           H  
ATOM   2745  HG3 GLN B  87      15.428  -2.241   2.506  1.00 72.74           H  
ATOM   2746  CD  GLN B  87      17.426  -2.797   2.018  1.00 72.74           C  
ATOM   2747  NE2 GLN B  87      17.101  -4.002   1.609  1.00 72.74           N  
ATOM   2748 HE21 GLN B  87      16.127  -4.242   1.489  1.00 72.74           H  
ATOM   2749 HE22 GLN B  87      17.789  -4.734   1.712  1.00 72.74           H  
ATOM   2750  OE1 GLN B  87      18.602  -2.538   2.252  1.00 72.74           O  
ATOM   2751  N   ARG B  88      14.348   0.726   0.924  1.00 70.60           N  
ATOM   2752  H   ARG B  88      13.766   0.006   1.327  1.00 70.60           H  
ATOM   2753  CA  ARG B  88      13.922   1.257  -0.377  1.00 70.60           C  
ATOM   2754  HA  ARG B  88      14.784   1.366  -1.036  1.00 70.60           H  
ATOM   2755  C   ARG B  88      13.285   2.644  -0.251  1.00 70.60           C  
ATOM   2756  CB  ARG B  88      12.917   0.272  -1.008  1.00 70.60           C  
ATOM   2757  HB2 ARG B  88      12.062   0.161  -0.341  1.00 70.60           H  
ATOM   2758  HB3 ARG B  88      12.536   0.704  -1.933  1.00 70.60           H  
ATOM   2759  O   ARG B  88      13.427   3.447  -1.172  1.00 70.60           O  
ATOM   2760  CG  ARG B  88      13.508  -1.113  -1.340  1.00 70.60           C  
ATOM   2761  HG2 ARG B  88      14.000  -1.547  -0.470  1.00 70.60           H  
ATOM   2762  HG3 ARG B  88      14.259  -0.987  -2.120  1.00 70.60           H  
ATOM   2763  CD  ARG B  88      12.444  -2.099  -1.849  1.00 70.60           C  
ATOM   2764  HD2 ARG B  88      12.955  -2.978  -2.243  1.00 70.60           H  
ATOM   2765  HD3 ARG B  88      11.885  -1.631  -2.660  1.00 70.60           H  
ATOM   2766  NE  ARG B  88      11.513  -2.528  -0.789  1.00 70.60           N  
ATOM   2767  HE  ARG B  88      11.725  -2.254   0.159  1.00 70.60           H  
ATOM   2768  NH1 ARG B  88      10.135  -3.879  -2.048  1.00 70.60           N  
ATOM   2769 HH11 ARG B  88       9.292  -4.433  -2.087  1.00 70.60           H  
ATOM   2770 HH12 ARG B  88      10.628  -3.611  -2.888  1.00 70.60           H  
ATOM   2771  NH2 ARG B  88       9.717  -3.605   0.102  1.00 70.60           N  
ATOM   2772 HH21 ARG B  88      10.075  -3.340   1.009  1.00 70.60           H  
ATOM   2773 HH22 ARG B  88       8.944  -4.253   0.063  1.00 70.60           H  
ATOM   2774  CZ  ARG B  88      10.469  -3.332  -0.915  1.00 70.60           C  
ATOM   2775  N   LEU B  89      12.647   2.939   0.885  1.00 68.82           N  
ATOM   2776  H   LEU B  89      12.617   2.232   1.606  1.00 68.82           H  
ATOM   2777  CA  LEU B  89      11.959   4.199   1.189  1.00 68.82           C  
ATOM   2778  HA  LEU B  89      11.636   4.654   0.252  1.00 68.82           H  
ATOM   2779  C   LEU B  89      12.834   5.258   1.853  1.00 68.82           C  
ATOM   2780  CB  LEU B  89      10.734   3.905   2.068  1.00 68.82           C  
ATOM   2781  HB2 LEU B  89      10.387   4.824   2.541  1.00 68.82           H  
ATOM   2782  HB3 LEU B  89      11.017   3.225   2.872  1.00 68.82           H  
ATOM   2783  O   LEU B  89      12.374   6.357   2.153  1.00 68.82           O  
ATOM   2784  CG  LEU B  89       9.563   3.311   1.283  1.00 68.82           C  
ATOM   2785  HG  LEU B  89       9.862   2.374   0.813  1.00 68.82           H  
ATOM   2786  CD1 LEU B  89       8.419   3.042   2.232  1.00 68.82           C  
ATOM   2787 HD11 LEU B  89       8.807   2.428   3.044  1.00 68.82           H  
ATOM   2788 HD12 LEU B  89       8.016   3.974   2.628  1.00 68.82           H  
ATOM   2789 HD13 LEU B  89       7.636   2.466   1.739  1.00 68.82           H  
ATOM   2790  CD2 LEU B  89       9.101   4.296   0.214  1.00 68.82           C  
ATOM   2791 HD21 LEU B  89       8.071   4.085  -0.073  1.00 68.82           H  
ATOM   2792 HD22 LEU B  89       9.752   4.182  -0.653  1.00 68.82           H  
ATOM   2793 HD23 LEU B  89       9.133   5.314   0.602  1.00 68.82           H  
ATOM   2794  N   ARG B  90      14.120   4.983   2.062  1.00 66.86           N  
ATOM   2795  H   ARG B  90      14.447   4.054   1.841  1.00 66.86           H  
ATOM   2796  CA  ARG B  90      15.000   5.972   2.684  1.00 66.86           C  
ATOM   2797  HA  ARG B  90      14.526   6.214   3.635  1.00 66.86           H  
ATOM   2798  C   ARG B  90      15.049   7.252   1.823  1.00 66.86           C  
ATOM   2799  CB  ARG B  90      16.375   5.363   2.959  1.00 66.86           C  
ATOM   2800  HB2 ARG B  90      16.777   4.941   2.037  1.00 66.86           H  
ATOM   2801  HB3 ARG B  90      17.045   6.146   3.315  1.00 66.86           H  
ATOM   2802  O   ARG B  90      15.363   7.157   0.629  1.00 66.86           O  
ATOM   2803  CG  ARG B  90      16.256   4.266   4.030  1.00 66.86           C  
ATOM   2804  HG2 ARG B  90      15.881   4.695   4.960  1.00 66.86           H  
ATOM   2805  HG3 ARG B  90      15.542   3.511   3.701  1.00 66.86           H  
ATOM   2806  CD  ARG B  90      17.596   3.577   4.289  1.00 66.86           C  
ATOM   2807  HD2 ARG B  90      17.993   3.215   3.341  1.00 66.86           H  
ATOM   2808  HD3 ARG B  90      17.407   2.720   4.937  1.00 66.86           H  
ATOM   2809  NE  ARG B  90      18.557   4.481   4.952  1.00 66.86           N  
ATOM   2810  HE  ARG B  90      18.168   5.335   5.326  1.00 66.86           H  
ATOM   2811  NH1 ARG B  90      20.340   3.043   4.958  1.00 66.86           N  
ATOM   2812 HH11 ARG B  90      21.230   2.769   5.350  1.00 66.86           H  
ATOM   2813 HH12 ARG B  90      19.732   2.340   4.563  1.00 66.86           H  
ATOM   2814  NH2 ARG B  90      20.526   5.037   5.951  1.00 66.86           N  
ATOM   2815 HH21 ARG B  90      20.084   5.858   6.340  1.00 66.86           H  
ATOM   2816 HH22 ARG B  90      21.426   4.754   6.312  1.00 66.86           H  
ATOM   2817  CZ  ARG B  90      19.801   4.187   5.278  1.00 66.86           C  
ATOM   2818  N   PRO B  91      14.863   8.448   2.421  1.00 58.93           N  
ATOM   2819  CA  PRO B  91      14.588   9.717   1.727  1.00 58.93           C  
ATOM   2820  HA  PRO B  91      13.642   9.610   1.196  1.00 58.93           H  
ATOM   2821  C   PRO B  91      15.643  10.169   0.711  1.00 58.93           C  
ATOM   2822  CB  PRO B  91      14.391  10.770   2.827  1.00 58.93           C  
ATOM   2823  HB2 PRO B  91      13.324  10.931   2.975  1.00 58.93           H  
ATOM   2824  HB3 PRO B  91      14.878  11.717   2.594  1.00 58.93           H  
ATOM   2825  O   PRO B  91      15.418  11.074  -0.081  1.00 58.93           O  
ATOM   2826  CG  PRO B  91      14.982  10.132   4.080  1.00 58.93           C  
ATOM   2827  HG2 PRO B  91      14.496  10.494   4.986  1.00 58.93           H  
ATOM   2828  HG3 PRO B  91      16.056  10.317   4.115  1.00 58.93           H  
ATOM   2829  CD  PRO B  91      14.723   8.651   3.852  1.00 58.93           C  
ATOM   2830  HD2 PRO B  91      15.440   8.060   4.422  1.00 58.93           H  
ATOM   2831  HD3 PRO B  91      13.705   8.405   4.154  1.00 58.93           H  
ATOM   2832  N   ARG B  92      16.814   9.530   0.679  1.00 51.54           N  
ATOM   2833  H   ARG B  92      16.912   8.732   1.290  1.00 51.54           H  
ATOM   2834  CA  ARG B  92      17.808   9.779  -0.370  1.00 51.54           C  
ATOM   2835  HA  ARG B  92      18.075  10.835  -0.366  1.00 51.54           H  
ATOM   2836  C   ARG B  92      17.281   9.492  -1.778  1.00 51.54           C  
ATOM   2837  CB  ARG B  92      19.044   8.910  -0.132  1.00 51.54           C  
ATOM   2838  HB2 ARG B  92      18.741   7.867  -0.047  1.00 51.54           H  
ATOM   2839  HB3 ARG B  92      19.693   9.006  -1.003  1.00 51.54           H  
ATOM   2840  O   ARG B  92      17.769  10.104  -2.722  1.00 51.54           O  
ATOM   2841  CG  ARG B  92      19.826   9.322   1.121  1.00 51.54           C  
ATOM   2842  HG2 ARG B  92      20.128  10.366   1.038  1.00 51.54           H  
ATOM   2843  HG3 ARG B  92      19.193   9.211   2.001  1.00 51.54           H  
ATOM   2844  CD  ARG B  92      21.069   8.440   1.295  1.00 51.54           C  
ATOM   2845  HD2 ARG B  92      21.559   8.726   2.226  1.00 51.54           H  
ATOM   2846  HD3 ARG B  92      20.752   7.400   1.370  1.00 51.54           H  
ATOM   2847  NE  ARG B  92      22.017   8.601   0.174  1.00 51.54           N  
ATOM   2848  HE  ARG B  92      21.803   9.335  -0.486  1.00 51.54           H  
ATOM   2849  NH1 ARG B  92      23.540   7.008   0.813  1.00 51.54           N  
ATOM   2850 HH11 ARG B  92      24.448   6.579   0.702  1.00 51.54           H  
ATOM   2851 HH12 ARG B  92      22.998   6.849   1.650  1.00 51.54           H  
ATOM   2852  NH2 ARG B  92      23.904   8.207  -1.035  1.00 51.54           N  
ATOM   2853 HH21 ARG B  92      24.807   7.764  -1.131  1.00 51.54           H  
ATOM   2854 HH22 ARG B  92      23.667   8.971  -1.651  1.00 51.54           H  
ATOM   2855  CZ  ARG B  92      23.143   7.937  -0.012  1.00 51.54           C  
ATOM   2856  N   ARG B  93      16.411   8.488  -1.941  1.00 44.46           N  
ATOM   2857  H   ARG B  93      16.028   8.058  -1.111  1.00 44.46           H  
ATOM   2858  CA  ARG B  93      16.019   7.952  -3.259  1.00 44.46           C  
ATOM   2859  HA  ARG B  93      16.310   8.676  -4.020  1.00 44.46           H  
ATOM   2860  C   ARG B  93      14.513   7.830  -3.470  1.00 44.46           C  
ATOM   2861  CB  ARG B  93      16.744   6.619  -3.528  1.00 44.46           C  
ATOM   2862  HB2 ARG B  93      17.349   6.346  -2.664  1.00 44.46           H  
ATOM   2863  HB3 ARG B  93      16.021   5.817  -3.681  1.00 44.46           H  
ATOM   2864  O   ARG B  93      14.104   7.266  -4.479  1.00 44.46           O  
ATOM   2865  CG  ARG B  93      17.653   6.724  -4.757  1.00 44.46           C  
ATOM   2866  HG2 ARG B  93      18.419   7.476  -4.565  1.00 44.46           H  
ATOM   2867  HG3 ARG B  93      17.067   7.020  -5.628  1.00 44.46           H  
ATOM   2868  CD  ARG B  93      18.311   5.368  -5.022  1.00 44.46           C  
ATOM   2869  HD2 ARG B  93      18.694   4.986  -4.076  1.00 44.46           H  
ATOM   2870  HD3 ARG B  93      17.553   4.681  -5.398  1.00 44.46           H  
ATOM   2871  NE  ARG B  93      19.414   5.483  -5.995  1.00 44.46           N  
ATOM   2872  HE  ARG B  93      19.380   6.284  -6.609  1.00 44.46           H  
ATOM   2873  NH1 ARG B  93      20.476   3.526  -5.460  1.00 44.46           N  
ATOM   2874 HH11 ARG B  93      19.686   3.309  -4.869  1.00 44.46           H  
ATOM   2875 HH12 ARG B  93      21.212   2.859  -5.642  1.00 44.46           H  
ATOM   2876  NH2 ARG B  93      21.366   4.876  -7.002  1.00 44.46           N  
ATOM   2877 HH21 ARG B  93      21.320   5.711  -7.569  1.00 44.46           H  
ATOM   2878 HH22 ARG B  93      22.131   4.231  -7.137  1.00 44.46           H  
ATOM   2879  CZ  ARG B  93      20.411   4.633  -6.148  1.00 44.46           C  
ATOM   2880  N   THR B  94      13.709   8.345  -2.551  1.00 45.29           N  
ATOM   2881  H   THR B  94      14.100   8.812  -1.745  1.00 45.29           H  
ATOM   2882  CA  THR B  94      12.271   8.533  -2.755  1.00 45.29           C  
ATOM   2883  HA  THR B  94      11.850   7.703  -3.323  1.00 45.29           H  
ATOM   2884  C   THR B  94      12.083   9.801  -3.573  1.00 45.29           C  
ATOM   2885  CB  THR B  94      11.543   8.613  -1.411  1.00 45.29           C  
ATOM   2886  HB  THR B  94      10.484   8.815  -1.575  1.00 45.29           H  
ATOM   2887  O   THR B  94      11.920  10.889  -3.024  1.00 45.29           O  
ATOM   2888  CG2 THR B  94      11.706   7.306  -0.646  1.00 45.29           C  
ATOM   2889 HG21 THR B  94      11.541   6.451  -1.301  1.00 45.29           H  
ATOM   2890 HG22 THR B  94      10.988   7.288   0.174  1.00 45.29           H  
ATOM   2891 HG23 THR B  94      12.717   7.242  -0.243  1.00 45.29           H  
ATOM   2892  OG1 THR B  94      12.121   9.626  -0.626  1.00 45.29           O  
ATOM   2893  HG1 THR B  94      11.928  10.449  -1.080  1.00 45.29           H  
ATOM   2894  N   LYS B  95      12.251   9.666  -4.884  1.00 33.51           N  
ATOM   2895  H   LYS B  95      12.259   8.728  -5.258  1.00 33.51           H  
ATOM   2896  CA  LYS B  95      11.875  10.697  -5.844  1.00 33.51           C  
ATOM   2897  HA  LYS B  95      11.626  11.621  -5.323  1.00 33.51           H  
ATOM   2898  C   LYS B  95      10.591  10.272  -6.531  1.00 33.51           C  
ATOM   2899  CB  LYS B  95      13.009  10.942  -6.846  1.00 33.51           C  
ATOM   2900  HB2 LYS B  95      13.967  10.692  -6.389  1.00 33.51           H  
ATOM   2901  HB3 LYS B  95      12.859  10.313  -7.723  1.00 33.51           H  
ATOM   2902  O   LYS B  95      10.409   9.036  -6.621  1.00 33.51           O  
ATOM   2903  CG  LYS B  95      13.033  12.420  -7.244  1.00 33.51           C  
ATOM   2904  HG2 LYS B  95      13.305  13.015  -6.372  1.00 33.51           H  
ATOM   2905  HG3 LYS B  95      12.043  12.727  -7.582  1.00 33.51           H  
ATOM   2906  CD  LYS B  95      14.037  12.670  -8.370  1.00 33.51           C  
ATOM   2907  HD2 LYS B  95      15.013  12.272  -8.090  1.00 33.51           H  
ATOM   2908  HD3 LYS B  95      13.679  12.171  -9.270  1.00 33.51           H  
ATOM   2909  CE  LYS B  95      14.133  14.179  -8.599  1.00 33.51           C  
ATOM   2910  HE2 LYS B  95      13.118  14.570  -8.678  1.00 33.51           H  
ATOM   2911  HE3 LYS B  95      14.593  14.640  -7.725  1.00 33.51           H  
ATOM   2912  NZ  LYS B  95      14.891  14.504  -9.830  1.00 33.51           N  
ATOM   2913  HZ1 LYS B  95      15.832  14.141  -9.783  1.00 33.51           H  
ATOM   2914  HZ2 LYS B  95      14.922  15.505  -9.959  1.00 33.51           H  
ATOM   2915  HZ3 LYS B  95      14.417  14.107 -10.629  1.00 33.51           H  
ATOM   2916  OXT LYS B  95       9.907  11.202  -6.989  1.00 33.51           O  
TER    2917      LYS B  95                                                       
END   
