# Supplementary material for: TRIM2 E3 ligase substrate discovery reveals zinc-mediated regulation of TMEM106B in the endolysosomal pathway
Source: EMBO Rep. 2026 Jan 3;27(3):729–47. doi: 10.1038/s44319-025-00667-3 (PMC12894719; doi:10.1038/s44319-025-00667-3)
Supplement: Supplementary file 9 — Source data Fig. 3 [file 44319_2025_667_MOESM9_ESM.zip › Source_Data_Figure3/3D/relaxed_model_3_multimer_v3_pred_3.pdb]

ATOM      1  N   MET A   1      46.345  15.751  41.999  1.00 25.34           N  
ATOM      2  H   MET A   1      46.643  14.883  41.577  1.00 25.34           H  
ATOM      3  H2  MET A   1      45.462  16.021  41.590  1.00 25.34           H  
ATOM      4  H3  MET A   1      46.212  15.599  42.988  1.00 25.34           H  
ATOM      5  CA  MET A   1      47.371  16.799  41.776  1.00 25.34           C  
ATOM      6  HA  MET A   1      47.022  17.729  42.225  1.00 25.34           H  
ATOM      7  C   MET A   1      47.533  17.092  40.278  1.00 25.34           C  
ATOM      8  CB  MET A   1      48.698  16.435  42.485  1.00 25.34           C  
ATOM      9  HB2 MET A   1      49.472  17.139  42.182  1.00 25.34           H  
ATOM     10  HB3 MET A   1      48.552  16.554  43.559  1.00 25.34           H  
ATOM     11  O   MET A   1      48.609  16.907  39.722  1.00 25.34           O  
ATOM     12  CG  MET A   1      49.188  14.998  42.228  1.00 25.34           C  
ATOM     13  HG2 MET A   1      49.187  14.816  41.153  1.00 25.34           H  
ATOM     14  HG3 MET A   1      48.500  14.290  42.690  1.00 25.34           H  
ATOM     15  SD  MET A   1      50.858  14.626  42.828  1.00 25.34           S  
ATOM     16  CE  MET A   1      50.663  14.746  44.629  1.00 25.34           C  
ATOM     17  HE1 MET A   1      50.386  15.762  44.912  1.00 25.34           H  
ATOM     18  HE2 MET A   1      49.897  14.048  44.966  1.00 25.34           H  
ATOM     19  HE3 MET A   1      51.607  14.492  45.111  1.00 25.34           H  
ATOM     20  N   GLY A   2      46.453  17.519  39.608  1.00 28.61           N  
ATOM     21  H   GLY A   2      45.618  17.798  40.103  1.00 28.61           H  
ATOM     22  CA  GLY A   2      46.504  17.916  38.194  1.00 28.61           C  
ATOM     23  HA2 GLY A   2      47.060  17.178  37.615  1.00 28.61           H  
ATOM     24  HA3 GLY A   2      45.496  17.989  37.785  1.00 28.61           H  
ATOM     25  C   GLY A   2      47.174  19.282  38.066  1.00 28.61           C  
ATOM     26  O   GLY A   2      46.797  20.203  38.785  1.00 28.61           O  
ATOM     27  N   LYS A   3      48.214  19.393  37.236  1.00 26.46           N  
ATOM     28  H   LYS A   3      48.437  18.622  36.623  1.00 26.46           H  
ATOM     29  CA  LYS A   3      49.084  20.577  37.205  1.00 26.46           C  
ATOM     30  HA  LYS A   3      49.064  21.051  38.186  1.00 26.46           H  
ATOM     31  C   LYS A   3      48.547  21.608  36.209  1.00 26.46           C  
ATOM     32  CB  LYS A   3      50.545  20.171  36.930  1.00 26.46           C  
ATOM     33  HB2 LYS A   3      51.161  21.070  36.962  1.00 26.46           H  
ATOM     34  HB3 LYS A   3      50.626  19.738  35.933  1.00 26.46           H  
ATOM     35  O   LYS A   3      48.612  21.396  35.003  1.00 26.46           O  
ATOM     36  CG  LYS A   3      51.069  19.161  37.969  1.00 26.46           C  
ATOM     37  HG2 LYS A   3      50.826  19.520  38.970  1.00 26.46           H  
ATOM     38  HG3 LYS A   3      50.576  18.201  37.816  1.00 26.46           H  
ATOM     39  CD  LYS A   3      52.588  18.961  37.876  1.00 26.46           C  
ATOM     40  HD2 LYS A   3      53.081  19.903  38.114  1.00 26.46           H  
ATOM     41  HD3 LYS A   3      52.855  18.666  36.862  1.00 26.46           H  
ATOM     42  CE  LYS A   3      53.028  17.872  38.867  1.00 26.46           C  
ATOM     43  HE2 LYS A   3      52.607  18.105  39.845  1.00 26.46           H  
ATOM     44  HE3 LYS A   3      52.608  16.919  38.544  1.00 26.46           H  
ATOM     45  NZ  LYS A   3      54.507  17.776  38.968  1.00 26.46           N  
ATOM     46  HZ1 LYS A   3      54.777  17.048  39.614  1.00 26.46           H  
ATOM     47  HZ2 LYS A   3      54.912  17.562  38.068  1.00 26.46           H  
ATOM     48  HZ3 LYS A   3      54.902  18.648  39.290  1.00 26.46           H  
ATOM     49  N   SER A   4      48.014  22.710  36.731  1.00 24.49           N  
ATOM     50  H   SER A   4      47.884  22.747  37.732  1.00 24.49           H  
ATOM     51  CA  SER A   4      47.397  23.799  35.966  1.00 24.49           C  
ATOM     52  HA  SER A   4      46.693  23.376  35.250  1.00 24.49           H  
ATOM     53  C   SER A   4      48.441  24.619  35.197  1.00 24.49           C  
ATOM     54  CB  SER A   4      46.607  24.705  36.924  1.00 24.49           C  
ATOM     55  HB2 SER A   4      46.016  25.413  36.345  1.00 24.49           H  
ATOM     56  HB3 SER A   4      47.295  25.259  37.563  1.00 24.49           H  
ATOM     57  O   SER A   4      48.996  25.579  35.724  1.00 24.49           O  
ATOM     58  OG  SER A   4      45.754  23.926  37.747  1.00 24.49           O  
ATOM     59  HG  SER A   4      45.183  24.521  38.238  1.00 24.49           H  
ATOM     60  N   LEU A   5      48.731  24.243  33.949  1.00 23.52           N  
ATOM     61  H   LEU A   5      48.294  23.405  33.593  1.00 23.52           H  
ATOM     62  CA  LEU A   5      49.746  24.892  33.106  1.00 23.52           C  
ATOM     63  HA  LEU A   5      50.558  25.204  33.762  1.00 23.52           H  
ATOM     64  C   LEU A   5      49.210  26.184  32.435  1.00 23.52           C  
ATOM     65  CB  LEU A   5      50.308  23.843  32.120  1.00 23.52           C  
ATOM     66  HB2 LEU A   5      49.674  23.811  31.235  1.00 23.52           H  
ATOM     67  HB3 LEU A   5      50.275  22.851  32.573  1.00 23.52           H  
ATOM     68  O   LEU A   5      49.115  26.283  31.217  1.00 23.52           O  
ATOM     69  CG  LEU A   5      51.764  24.139  31.712  1.00 23.52           C  
ATOM     70  HG  LEU A   5      51.897  25.212  31.575  1.00 23.52           H  
ATOM     71  CD1 LEU A   5      52.740  23.639  32.783  1.00 23.52           C  
ATOM     72 HD11 LEU A   5      52.540  24.134  33.734  1.00 23.52           H  
ATOM     73 HD12 LEU A   5      53.760  23.874  32.480  1.00 23.52           H  
ATOM     74 HD13 LEU A   5      52.643  22.560  32.906  1.00 23.52           H  
ATOM     75  CD2 LEU A   5      52.114  23.438  30.401  1.00 23.52           C  
ATOM     76 HD21 LEU A   5      51.984  22.360  30.500  1.00 23.52           H  
ATOM     77 HD22 LEU A   5      53.146  23.657  30.128  1.00 23.52           H  
ATOM     78 HD23 LEU A   5      51.463  23.806  29.608  1.00 23.52           H  
ATOM     79  N   SER A   6      48.798  27.169  33.236  1.00 27.83           N  
ATOM     80  H   SER A   6      48.933  27.046  34.230  1.00 27.83           H  
ATOM     81  CA  SER A   6      47.910  28.281  32.836  1.00 27.83           C  
ATOM     82  HA  SER A   6      47.246  27.912  32.054  1.00 27.83           H  
ATOM     83  C   SER A   6      48.594  29.539  32.256  1.00 27.83           C  
ATOM     84  CB  SER A   6      47.034  28.644  34.043  1.00 27.83           C  
ATOM     85  HB2 SER A   6      46.507  27.753  34.384  1.00 27.83           H  
ATOM     86  HB3 SER A   6      46.295  29.394  33.760  1.00 27.83           H  
ATOM     87  O   SER A   6      48.105  30.645  32.462  1.00 27.83           O  
ATOM     88  OG  SER A   6      47.839  29.138  35.097  1.00 27.83           O  
ATOM     89  HG  SER A   6      48.065  30.046  34.881  1.00 27.83           H  
ATOM     90  N   HIS A   7      49.751  29.420  31.602  1.00 25.65           N  
ATOM     91  H   HIS A   7      50.060  28.486  31.373  1.00 25.65           H  
ATOM     92  CA  HIS A   7      50.740  30.516  31.526  1.00 25.65           C  
ATOM     93  HA  HIS A   7      50.619  31.121  32.424  1.00 25.65           H  
ATOM     94  C   HIS A   7      50.612  31.522  30.346  1.00 25.65           C  
ATOM     95  CB  HIS A   7      52.146  29.879  31.609  1.00 25.65           C  
ATOM     96  HB2 HIS A   7      52.399  29.449  30.640  1.00 25.65           H  
ATOM     97  HB3 HIS A   7      52.123  29.065  32.334  1.00 25.65           H  
ATOM     98  O   HIS A   7      51.579  32.225  30.062  1.00 25.65           O  
ATOM     99  CG  HIS A   7      53.254  30.821  32.032  1.00 25.65           C  
ATOM    100  CD2 HIS A   7      53.718  31.023  33.303  1.00 25.65           C  
ATOM    101  HD2 HIS A   7      53.368  30.522  34.193  1.00 25.65           H  
ATOM    102  ND1 HIS A   7      53.955  31.678  31.215  1.00 25.65           N  
ATOM    103  HD1 HIS A   7      53.658  31.931  30.283  1.00 25.65           H  
ATOM    104  CE1 HIS A   7      54.796  32.397  31.973  1.00 25.65           C  
ATOM    105  HE1 HIS A   7      55.417  33.206  31.619  1.00 25.65           H  
ATOM    106  NE2 HIS A   7      54.698  32.019  33.256  1.00 25.65           N  
ATOM    107  N   LEU A   8      49.516  31.588  29.576  1.00 22.76           N  
ATOM    108  H   LEU A   8      48.674  31.103  29.850  1.00 22.76           H  
ATOM    109  CA  LEU A   8      49.561  32.358  28.310  1.00 22.76           C  
ATOM    110  HA  LEU A   8      50.419  31.942  27.782  1.00 22.76           H  
ATOM    111  C   LEU A   8      49.875  33.871  28.508  1.00 22.76           C  
ATOM    112  CB  LEU A   8      48.323  32.120  27.420  1.00 22.76           C  
ATOM    113  HB2 LEU A   8      47.875  33.090  27.201  1.00 22.76           H  
ATOM    114  HB3 LEU A   8      47.572  31.533  27.949  1.00 22.76           H  
ATOM    115  O   LEU A   8      49.389  34.471  29.469  1.00 22.76           O  
ATOM    116  CG  LEU A   8      48.690  31.431  26.087  1.00 22.76           C  
ATOM    117  HG  LEU A   8      49.663  31.776  25.737  1.00 22.76           H  
ATOM    118  CD1 LEU A   8      48.772  29.913  26.246  1.00 22.76           C  
ATOM    119 HD11 LEU A   8      49.513  29.662  27.005  1.00 22.76           H  
ATOM    120 HD12 LEU A   8      47.801  29.516  26.540  1.00 22.76           H  
ATOM    121 HD13 LEU A   8      49.071  29.463  25.299  1.00 22.76           H  
ATOM    122  CD2 LEU A   8      47.677  31.769  24.998  1.00 22.76           C  
ATOM    123 HD21 LEU A   8      46.681  31.440  25.296  1.00 22.76           H  
ATOM    124 HD22 LEU A   8      47.663  32.846  24.830  1.00 22.76           H  
ATOM    125 HD23 LEU A   8      47.956  31.277  24.066  1.00 22.76           H  
ATOM    126  N   PRO A   9      50.711  34.481  27.638  1.00 23.89           N  
ATOM    127  CA  PRO A   9      51.374  35.758  27.908  1.00 23.89           C  
ATOM    128  HA  PRO A   9      51.691  35.785  28.951  1.00 23.89           H  
ATOM    129  C   PRO A   9      50.481  36.980  27.645  1.00 23.89           C  
ATOM    130  CB  PRO A   9      52.616  35.756  27.013  1.00 23.89           C  
ATOM    131  HB2 PRO A   9      52.949  36.763  26.761  1.00 23.89           H  
ATOM    132  HB3 PRO A   9      53.417  35.200  27.500  1.00 23.89           H  
ATOM    133  O   PRO A   9      49.568  36.938  26.822  1.00 23.89           O  
ATOM    134  CG  PRO A   9      52.138  34.992  25.782  1.00 23.89           C  
ATOM    135  HG2 PRO A   9      51.577  35.661  25.129  1.00 23.89           H  
ATOM    136  HG3 PRO A   9      52.967  34.535  25.241  1.00 23.89           H  
ATOM    137  CD  PRO A   9      51.200  33.943  26.374  1.00 23.89           C  
ATOM    138  HD2 PRO A   9      51.758  33.022  26.546  1.00 23.89           H  
ATOM    139  HD3 PRO A   9      50.374  33.779  25.682  1.00 23.89           H  
ATOM    140  N   LEU A  10      50.769  38.085  28.343  1.00 23.33           N  
ATOM    141  H   LEU A  10      51.575  38.068  28.950  1.00 23.33           H  
ATOM    142  CA  LEU A  10      49.968  39.316  28.302  1.00 23.33           C  
ATOM    143  HA  LEU A  10      48.933  39.000  28.173  1.00 23.33           H  
ATOM    144  C   LEU A  10      50.283  40.221  27.086  1.00 23.33           C  
ATOM    145  CB  LEU A  10      50.085  40.040  29.662  1.00 23.33           C  
ATOM    146  HB2 LEU A  10      50.886  40.776  29.590  1.00 23.33           H  
ATOM    147  HB3 LEU A  10      50.365  39.326  30.437  1.00 23.33           H  
ATOM    148  O   LEU A  10      51.270  40.032  26.383  1.00 23.33           O  
ATOM    149  CG  LEU A  10      48.784  40.734  30.112  1.00 23.33           C  
ATOM    150  HG  LEU A  10      48.377  41.328  29.293  1.00 23.33           H  
ATOM    151  CD1 LEU A  10      47.721  39.729  30.566  1.00 23.33           C  
ATOM    152 HD11 LEU A  10      46.826  40.261  30.888  1.00 23.33           H  
ATOM    153 HD12 LEU A  10      48.099  39.132  31.396  1.00 23.33           H  
ATOM    154 HD13 LEU A  10      47.446  39.063  29.749  1.00 23.33           H  
ATOM    155  CD2 LEU A  10      49.072  41.676  31.279  1.00 23.33           C  
ATOM    156 HD21 LEU A  10      48.151  42.168  31.592  1.00 23.33           H  
ATOM    157 HD22 LEU A  10      49.783  42.440  30.965  1.00 23.33           H  
ATOM    158 HD23 LEU A  10      49.487  41.118  32.118  1.00 23.33           H  
ATOM    159  N   HIS A  11      49.411  41.208  26.853  1.00 20.09           N  
ATOM    160  H   HIS A  11      48.724  41.369  27.575  1.00 20.09           H  
ATOM    161  CA  HIS A  11      49.014  41.704  25.523  1.00 20.09           C  
ATOM    162  HA  HIS A  11      49.505  41.097  24.763  1.00 20.09           H  
ATOM    163  C   HIS A  11      49.383  43.189  25.234  1.00 20.09           C  
ATOM    164  CB  HIS A  11      47.493  41.439  25.456  1.00 20.09           C  
ATOM    165  HB2 HIS A  11      46.976  42.212  26.025  1.00 20.09           H  
ATOM    166  HB3 HIS A  11      47.280  40.486  25.940  1.00 20.09           H  
ATOM    167  O   HIS A  11      48.786  43.837  24.376  1.00 20.09           O  
ATOM    168  CG  HIS A  11      46.871  41.365  24.086  1.00 20.09           C  
ATOM    169  CD2 HIS A  11      46.181  40.303  23.566  1.00 20.09           C  
ATOM    170  HD2 HIS A  11      46.021  39.351  24.049  1.00 20.09           H  
ATOM    171  ND1 HIS A  11      46.797  42.380  23.165  1.00 20.09           N  
ATOM    172  HD1 HIS A  11      47.283  43.262  23.246  1.00 20.09           H  
ATOM    173  CE1 HIS A  11      46.090  41.944  22.112  1.00 20.09           C  
ATOM    174  HE1 HIS A  11      45.890  42.515  21.217  1.00 20.09           H  
ATOM    175  NE2 HIS A  11      45.688  40.679  22.313  1.00 20.09           N  
ATOM    176  N   SER A  12      50.295  43.779  26.004  1.00 21.28           N  
ATOM    177  H   SER A  12      50.758  43.218  26.706  1.00 21.28           H  
ATOM    178  CA  SER A  12      50.609  45.226  26.017  1.00 21.28           C  
ATOM    179  HA  SER A  12      49.669  45.777  26.016  1.00 21.28           H  
ATOM    180  C   SER A  12      51.423  45.691  24.770  1.00 21.28           C  
ATOM    181  CB  SER A  12      51.336  45.532  27.339  1.00 21.28           C  
ATOM    182  HB2 SER A  12      50.955  46.481  27.717  1.00 21.28           H  
ATOM    183  HB3 SER A  12      52.406  45.611  27.146  1.00 21.28           H  
ATOM    184  O   SER A  12      51.991  44.845  24.090  1.00 21.28           O  
ATOM    185  OG  SER A  12      51.142  44.563  28.367  1.00 21.28           O  
ATOM    186  HG  SER A  12      51.621  44.862  29.143  1.00 21.28           H  
ATOM    187  N   SER A  13      51.581  46.970  24.364  1.00 23.48           N  
ATOM    188  H   SER A  13      52.088  47.011  23.491  1.00 23.48           H  
ATOM    189  CA  SER A  13      51.123  48.275  24.911  1.00 23.48           C  
ATOM    190  HA  SER A  13      50.193  48.138  25.462  1.00 23.48           H  
ATOM    191  C   SER A  13      50.898  49.411  23.871  1.00 23.48           C  
ATOM    192  CB  SER A  13      52.174  48.904  25.849  1.00 23.48           C  
ATOM    193  HB2 SER A  13      53.114  49.015  25.307  1.00 23.48           H  
ATOM    194  HB3 SER A  13      51.827  49.897  26.133  1.00 23.48           H  
ATOM    195  O   SER A  13      49.861  50.057  23.921  1.00 23.48           O  
ATOM    196  OG  SER A  13      52.436  48.195  27.034  1.00 23.48           O  
ATOM    197  HG  SER A  13      53.052  48.707  27.564  1.00 23.48           H  
ATOM    198  N   LYS A  14      51.914  49.758  23.053  1.00 23.99           N  
ATOM    199  H   LYS A  14      52.623  49.059  22.884  1.00 23.99           H  
ATOM    200  CA  LYS A  14      52.258  51.131  22.557  1.00 23.99           C  
ATOM    201  HA  LYS A  14      51.552  51.871  22.936  1.00 23.99           H  
ATOM    202  C   LYS A  14      52.240  51.244  21.005  1.00 23.99           C  
ATOM    203  CB  LYS A  14      53.688  51.431  23.078  1.00 23.99           C  
ATOM    204  HB2 LYS A  14      54.200  52.068  22.357  1.00 23.99           H  
ATOM    205  HB3 LYS A  14      54.266  50.507  23.102  1.00 23.99           H  
ATOM    206  O   LYS A  14      52.260  50.195  20.375  1.00 23.99           O  
ATOM    207  CG  LYS A  14      53.772  52.110  24.462  1.00 23.99           C  
ATOM    208  HG2 LYS A  14      53.393  51.438  25.233  1.00 23.99           H  
ATOM    209  HG3 LYS A  14      53.163  53.013  24.470  1.00 23.99           H  
ATOM    210  CD  LYS A  14      55.239  52.473  24.771  1.00 23.99           C  
ATOM    211  HD2 LYS A  14      55.768  51.551  25.011  1.00 23.99           H  
ATOM    212  HD3 LYS A  14      55.707  52.895  23.881  1.00 23.99           H  
ATOM    213  CE  LYS A  14      55.427  53.463  25.932  1.00 23.99           C  
ATOM    214  HE2 LYS A  14      56.434  53.325  26.327  1.00 23.99           H  
ATOM    215  HE3 LYS A  14      54.712  53.236  26.722  1.00 23.99           H  
ATOM    216  NZ  LYS A  14      55.282  54.876  25.494  1.00 23.99           N  
ATOM    217  HZ1 LYS A  14      55.512  55.569  26.193  1.00 23.99           H  
ATOM    218  HZ2 LYS A  14      54.336  55.088  25.209  1.00 23.99           H  
ATOM    219  HZ3 LYS A  14      55.768  55.117  24.642  1.00 23.99           H  
ATOM    220  N   GLU A  15      52.318  52.399  20.308  1.00 22.56           N  
ATOM    221  H   GLU A  15      52.407  52.221  19.318  1.00 22.56           H  
ATOM    222  CA  GLU A  15      52.047  53.837  20.609  1.00 22.56           C  
ATOM    223  HA  GLU A  15      51.076  53.919  21.099  1.00 22.56           H  
ATOM    224  C   GLU A  15      51.946  54.689  19.308  1.00 22.56           C  
ATOM    225  CB  GLU A  15      53.107  54.442  21.554  1.00 22.56           C  
ATOM    226  HB2 GLU A  15      54.107  54.250  21.167  1.00 22.56           H  
ATOM    227  HB3 GLU A  15      52.994  53.904  22.496  1.00 22.56           H  
ATOM    228  O   GLU A  15      50.861  55.155  18.978  1.00 22.56           O  
ATOM    229  CG  GLU A  15      52.976  55.939  21.901  1.00 22.56           C  
ATOM    230  HG2 GLU A  15      51.919  56.193  21.981  1.00 22.56           H  
ATOM    231  HG3 GLU A  15      53.421  56.544  21.112  1.00 22.56           H  
ATOM    232  CD  GLU A  15      53.656  56.207  23.255  1.00 22.56           C  
ATOM    233  OE1 GLU A  15      54.813  56.672  23.346  1.00 22.56           O  
ATOM    234  OE2 GLU A  15      53.103  55.765  24.291  1.00 22.56           O  
ATOM    235  N   ASP A  16      53.063  54.877  18.592  1.00 24.05           N  
ATOM    236  H   ASP A  16      53.912  54.507  18.995  1.00 24.05           H  
ATOM    237  CA  ASP A  16      53.302  55.745  17.405  1.00 24.05           C  
ATOM    238  HA  ASP A  16      52.958  56.759  17.611  1.00 24.05           H  
ATOM    239  C   ASP A  16      52.653  55.262  16.072  1.00 24.05           C  
ATOM    240  CB  ASP A  16      54.835  55.747  17.263  1.00 24.05           C  
ATOM    241  HB2 ASP A  16      55.151  56.192  16.320  1.00 24.05           H  
ATOM    242  HB3 ASP A  16      55.188  54.716  17.234  1.00 24.05           H  
ATOM    243  O   ASP A  16      52.264  54.099  15.991  1.00 24.05           O  
ATOM    244  CG  ASP A  16      55.509  56.480  18.422  1.00 24.05           C  
ATOM    245  OD1 ASP A  16      55.535  57.730  18.371  1.00 24.05           O  
ATOM    246  OD2 ASP A  16      55.984  55.765  19.335  1.00 24.05           O  
ATOM    247  N   ALA A  17      52.552  55.989  14.933  1.00 23.48           N  
ATOM    248  H   ALA A  17      52.124  55.435  14.205  1.00 23.48           H  
ATOM    249  CA  ALA A  17      52.672  57.416  14.534  1.00 23.48           C  
ATOM    250  HA  ALA A  17      52.142  58.033  15.259  1.00 23.48           H  
ATOM    251  C   ALA A  17      51.969  57.637  13.140  1.00 23.48           C  
ATOM    252  CB  ALA A  17      54.148  57.861  14.511  1.00 23.48           C  
ATOM    253  HB1 ALA A  17      54.267  58.821  14.010  1.00 23.48           H  
ATOM    254  HB2 ALA A  17      54.494  58.016  15.533  1.00 23.48           H  
ATOM    255  HB3 ALA A  17      54.763  57.113  14.009  1.00 23.48           H  
ATOM    256  O   ALA A  17      51.168  56.806  12.726  1.00 23.48           O  
ATOM    257  N   TYR A  18      52.233  58.754  12.432  1.00 21.24           N  
ATOM    258  H   TYR A  18      52.993  59.310  12.797  1.00 21.24           H  
ATOM    259  CA  TYR A  18      51.266  59.542  11.622  1.00 21.24           C  
ATOM    260  HA  TYR A  18      50.366  59.622  12.231  1.00 21.24           H  
ATOM    261  C   TYR A  18      50.737  59.092  10.225  1.00 21.24           C  
ATOM    262  CB  TYR A  18      51.820  60.973  11.479  1.00 21.24           C  
ATOM    263  HB2 TYR A  18      51.103  61.570  10.915  1.00 21.24           H  
ATOM    264  HB3 TYR A  18      52.739  60.945  10.894  1.00 21.24           H  
ATOM    265  O   TYR A  18      49.533  58.904  10.092  1.00 21.24           O  
ATOM    266  CG  TYR A  18      52.102  61.688  12.783  1.00 21.24           C  
ATOM    267  CD1 TYR A  18      51.070  62.397  13.424  1.00 21.24           C  
ATOM    268  HD1 TYR A  18      50.083  62.428  12.984  1.00 21.24           H  
ATOM    269  CD2 TYR A  18      53.393  61.653  13.347  1.00 21.24           C  
ATOM    270  HD2 TYR A  18      54.193  61.133  12.841  1.00 21.24           H  
ATOM    271  CE1 TYR A  18      51.325  63.072  14.632  1.00 21.24           C  
ATOM    272  HE1 TYR A  18      50.541  63.620  15.133  1.00 21.24           H  
ATOM    273  CE2 TYR A  18      53.647  62.310  14.566  1.00 21.24           C  
ATOM    274  HE2 TYR A  18      54.634  62.275  15.004  1.00 21.24           H  
ATOM    275  OH  TYR A  18      52.850  63.667  16.380  1.00 21.24           O  
ATOM    276  HH  TYR A  18      53.737  63.494  16.702  1.00 21.24           H  
ATOM    277  CZ  TYR A  18      52.611  63.024  15.208  1.00 21.24           C  
ATOM    278  N   ASP A  19      51.546  59.194   9.155  1.00 23.42           N  
ATOM    279  H   ASP A  19      52.539  59.192   9.340  1.00 23.42           H  
ATOM    280  CA  ASP A  19      51.142  59.953   7.932  1.00 23.42           C  
ATOM    281  HA  ASP A  19      50.478  60.746   8.276  1.00 23.42           H  
ATOM    282  C   ASP A  19      50.329  59.199   6.829  1.00 23.42           C  
ATOM    283  CB  ASP A  19      52.391  60.656   7.375  1.00 23.42           C  
ATOM    284  HB2 ASP A  19      53.069  60.905   8.191  1.00 23.42           H  
ATOM    285  HB3 ASP A  19      52.917  59.986   6.694  1.00 23.42           H  
ATOM    286  O   ASP A  19      50.146  57.987   6.926  1.00 23.42           O  
ATOM    287  CG  ASP A  19      52.007  61.952   6.663  1.00 23.42           C  
ATOM    288  OD1 ASP A  19      51.842  62.964   7.376  1.00 23.42           O  
ATOM    289  OD2 ASP A  19      51.810  61.899   5.429  1.00 23.42           O  
ATOM    290  N   GLY A  20      49.789  59.885   5.791  1.00 19.82           N  
ATOM    291  H   GLY A  20      50.098  60.833   5.630  1.00 19.82           H  
ATOM    292  CA  GLY A  20      48.574  59.378   5.100  1.00 19.82           C  
ATOM    293  HA2 GLY A  20      48.698  58.304   4.962  1.00 19.82           H  
ATOM    294  HA3 GLY A  20      47.742  59.499   5.795  1.00 19.82           H  
ATOM    295  C   GLY A  20      48.083  59.915   3.729  1.00 19.82           C  
ATOM    296  O   GLY A  20      46.908  60.256   3.614  1.00 19.82           O  
ATOM    297  N   VAL A  21      48.887  59.921   2.654  1.00 23.93           N  
ATOM    298  H   VAL A  21      49.837  59.608   2.795  1.00 23.93           H  
ATOM    299  CA  VAL A  21      48.438  60.198   1.247  1.00 23.93           C  
ATOM    300  HA  VAL A  21      47.534  60.805   1.290  1.00 23.93           H  
ATOM    301  C   VAL A  21      48.083  58.914   0.443  1.00 23.93           C  
ATOM    302  CB  VAL A  21      49.531  61.001   0.503  1.00 23.93           C  
ATOM    303  HB  VAL A  21      49.227  61.111  -0.538  1.00 23.93           H  
ATOM    304  O   VAL A  21      48.588  57.856   0.792  1.00 23.93           O  
ATOM    305  CG1 VAL A  21      49.699  62.413   1.076  1.00 23.93           C  
ATOM    306 HG11 VAL A  21      50.100  62.361   2.088  1.00 23.93           H  
ATOM    307 HG12 VAL A  21      48.739  62.927   1.112  1.00 23.93           H  
ATOM    308 HG13 VAL A  21      50.388  62.987   0.457  1.00 23.93           H  
ATOM    309  CG2 VAL A  21      50.904  60.317   0.486  1.00 23.93           C  
ATOM    310 HG21 VAL A  21      51.590  60.886  -0.141  1.00 23.93           H  
ATOM    311 HG22 VAL A  21      50.820  59.307   0.084  1.00 23.93           H  
ATOM    312 HG23 VAL A  21      51.318  60.266   1.493  1.00 23.93           H  
ATOM    313  N   THR A  22      47.335  58.845  -0.685  1.00 21.91           N  
ATOM    314  H   THR A  22      47.355  57.897  -1.033  1.00 21.91           H  
ATOM    315  CA  THR A  22      46.278  59.689  -1.330  1.00 21.91           C  
ATOM    316  HA  THR A  22      45.601  60.061  -0.561  1.00 21.91           H  
ATOM    317  C   THR A  22      45.406  58.919  -2.360  1.00 21.91           C  
ATOM    318  CB  THR A  22      46.791  60.889  -2.165  1.00 21.91           C  
ATOM    319  HB  THR A  22      46.103  61.051  -2.996  1.00 21.91           H  
ATOM    320  O   THR A  22      44.188  58.998  -2.279  1.00 21.91           O  
ATOM    321  CG2 THR A  22      46.810  62.226  -1.431  1.00 21.91           C  
ATOM    322 HG21 THR A  22      45.790  62.605  -1.364  1.00 21.91           H  
ATOM    323 HG22 THR A  22      47.189  62.118  -0.415  1.00 21.91           H  
ATOM    324 HG23 THR A  22      47.413  62.948  -1.981  1.00 21.91           H  
ATOM    325  OG1 THR A  22      48.043  60.623  -2.754  1.00 21.91           O  
ATOM    326  HG1 THR A  22      48.709  60.719  -2.070  1.00 21.91           H  
ATOM    327  N   SER A  23      46.003  58.328  -3.412  1.00 24.69           N  
ATOM    328  H   SER A  23      47.004  58.209  -3.336  1.00 24.69           H  
ATOM    329  CA  SER A  23      45.492  58.499  -4.803  1.00 24.69           C  
ATOM    330  HA  SER A  23      44.891  59.408  -4.797  1.00 24.69           H  
ATOM    331  C   SER A  23      44.549  57.417  -5.407  1.00 24.69           C  
ATOM    332  CB  SER A  23      46.694  58.793  -5.718  1.00 24.69           C  
ATOM    333  HB2 SER A  23      47.194  57.856  -5.963  1.00 24.69           H  
ATOM    334  HB3 SER A  23      47.401  59.434  -5.193  1.00 24.69           H  
ATOM    335  O   SER A  23      44.189  56.433  -4.775  1.00 24.69           O  
ATOM    336  OG  SER A  23      46.305  59.449  -6.912  1.00 24.69           O  
ATOM    337  HG  SER A  23      46.125  60.374  -6.727  1.00 24.69           H  
ATOM    338  N   GLU A  24      44.149  57.636  -6.670  1.00 20.08           N  
ATOM    339  H   GLU A  24      44.702  58.339  -7.139  1.00 20.08           H  
ATOM    340  CA  GLU A  24      42.772  57.546  -7.214  1.00 20.08           C  
ATOM    341  HA  GLU A  24      42.047  57.613  -6.403  1.00 20.08           H  
ATOM    342  C   GLU A  24      42.416  56.300  -8.063  1.00 20.08           C  
ATOM    343  CB  GLU A  24      42.660  58.810  -8.103  1.00 20.08           C  
ATOM    344  HB2 GLU A  24      43.391  58.711  -8.906  1.00 20.08           H  
ATOM    345  HB3 GLU A  24      42.961  59.668  -7.501  1.00 20.08           H  
ATOM    346  O   GLU A  24      41.249  56.075  -8.368  1.00 20.08           O  
ATOM    347  CG  GLU A  24      41.308  59.158  -8.747  1.00 20.08           C  
ATOM    348  HG2 GLU A  24      40.918  58.301  -9.297  1.00 20.08           H  
ATOM    349  HG3 GLU A  24      40.594  59.419  -7.965  1.00 20.08           H  
ATOM    350  CD  GLU A  24      41.471  60.326  -9.732  1.00 20.08           C  
ATOM    351  OE1 GLU A  24      41.224  60.104 -10.940  1.00 20.08           O  
ATOM    352  OE2 GLU A  24      41.885  61.418  -9.284  1.00 20.08           O  
ATOM    353  N   ASN A  25      43.405  55.545  -8.548  1.00 24.98           N  
ATOM    354  H   ASN A  25      44.313  55.700  -8.133  1.00 24.98           H  
ATOM    355  CA  ASN A  25      43.369  55.022  -9.927  1.00 24.98           C  
ATOM    356  HA  ASN A  25      43.320  55.915 -10.550  1.00 24.98           H  
ATOM    357  C   ASN A  25      42.140  54.153 -10.345  1.00 24.98           C  
ATOM    358  CB  ASN A  25      44.713  54.332 -10.216  1.00 24.98           C  
ATOM    359  HB2 ASN A  25      44.679  53.313  -9.830  1.00 24.98           H  
ATOM    360  HB3 ASN A  25      45.518  54.866  -9.710  1.00 24.98           H  
ATOM    361  O   ASN A  25      41.732  53.225  -9.655  1.00 24.98           O  
ATOM    362  CG  ASN A  25      45.058  54.309 -11.694  1.00 24.98           C  
ATOM    363  ND2 ASN A  25      46.012  53.500 -12.086  1.00 24.98           N  
ATOM    364 HD21 ASN A  25      46.496  52.925 -11.412  1.00 24.98           H  
ATOM    365 HD22 ASN A  25      46.256  53.536 -13.065  1.00 24.98           H  
ATOM    366  OD1 ASN A  25      44.497  55.012 -12.518  1.00 24.98           O  
ATOM    367  N   MET A  26      41.609  54.417 -11.551  1.00 21.86           N  
ATOM    368  H   MET A  26      42.164  55.051 -12.108  1.00 21.86           H  
ATOM    369  CA  MET A  26      40.153  54.480 -11.817  1.00 21.86           C  
ATOM    370  HA  MET A  26      39.665  54.885 -10.930  1.00 21.86           H  
ATOM    371  C   MET A  26      39.351  53.207 -12.226  1.00 21.86           C  
ATOM    372  CB  MET A  26      39.947  55.474 -12.976  1.00 21.86           C  
ATOM    373  HB2 MET A  26      40.498  55.078 -13.829  1.00 21.86           H  
ATOM    374  HB3 MET A  26      38.889  55.493 -13.237  1.00 21.86           H  
ATOM    375  O   MET A  26      38.222  53.042 -11.785  1.00 21.86           O  
ATOM    376  CG  MET A  26      40.397  56.926 -12.810  1.00 21.86           C  
ATOM    377  HG2 MET A  26      39.747  57.427 -12.093  1.00 21.86           H  
ATOM    378  HG3 MET A  26      41.420  56.967 -12.437  1.00 21.86           H  
ATOM    379  SD  MET A  26      40.321  57.785 -14.416  1.00 21.86           S  
ATOM    380  CE  MET A  26      40.677  59.474 -13.861  1.00 21.86           C  
ATOM    381  HE1 MET A  26      39.928  59.787 -13.134  1.00 21.86           H  
ATOM    382  HE2 MET A  26      40.664  60.159 -14.709  1.00 21.86           H  
ATOM    383  HE3 MET A  26      41.656  59.507 -13.384  1.00 21.86           H  
ATOM    384  N   ARG A  27      39.780  52.455 -13.261  1.00 22.76           N  
ATOM    385  H   ARG A  27      40.780  52.476 -13.397  1.00 22.76           H  
ATOM    386  CA  ARG A  27      38.950  52.357 -14.505  1.00 22.76           C  
ATOM    387  HA  ARG A  27      38.374  53.282 -14.492  1.00 22.76           H  
ATOM    388  C   ARG A  27      37.774  51.339 -14.658  1.00 22.76           C  
ATOM    389  CB  ARG A  27      39.851  52.454 -15.759  1.00 22.76           C  
ATOM    390  HB2 ARG A  27      40.895  52.335 -15.469  1.00 22.76           H  
ATOM    391  HB3 ARG A  27      39.615  51.644 -16.449  1.00 22.76           H  
ATOM    392  O   ARG A  27      36.638  51.791 -14.701  1.00 22.76           O  
ATOM    393  CG  ARG A  27      39.696  53.787 -16.514  1.00 22.76           C  
ATOM    394  HG2 ARG A  27      39.973  54.613 -15.859  1.00 22.76           H  
ATOM    395  HG3 ARG A  27      38.657  53.916 -16.817  1.00 22.76           H  
ATOM    396  CD  ARG A  27      40.594  53.815 -17.758  1.00 22.76           C  
ATOM    397  HD2 ARG A  27      41.598  53.503 -17.470  1.00 22.76           H  
ATOM    398  HD3 ARG A  27      40.198  53.108 -18.487  1.00 22.76           H  
ATOM    399  NE  ARG A  27      40.668  55.166 -18.348  1.00 22.76           N  
ATOM    400  HE  ARG A  27      40.254  55.913 -17.810  1.00 22.76           H  
ATOM    401  NH1 ARG A  27      41.856  54.614 -20.238  1.00 22.76           N  
ATOM    402 HH11 ARG A  27      42.326  54.893 -21.087  1.00 22.76           H  
ATOM    403 HH12 ARG A  27      41.827  53.644 -19.956  1.00 22.76           H  
ATOM    404  NH2 ARG A  27      41.328  56.747 -19.848  1.00 22.76           N  
ATOM    405 HH21 ARG A  27      40.920  57.460 -19.262  1.00 22.76           H  
ATOM    406 HH22 ARG A  27      41.800  57.011 -20.701  1.00 22.76           H  
ATOM    407  CZ  ARG A  27      41.280  55.500 -19.472  1.00 22.76           C  
ATOM    408  N   ASN A  28      37.999  50.051 -14.980  1.00 22.79           N  
ATOM    409  H   ASN A  28      38.903  49.660 -14.753  1.00 22.79           H  
ATOM    410  CA  ASN A  28      37.111  49.256 -15.889  1.00 22.79           C  
ATOM    411  HA  ASN A  28      36.217  49.843 -16.100  1.00 22.79           H  
ATOM    412  C   ASN A  28      36.626  47.889 -15.301  1.00 22.79           C  
ATOM    413  CB  ASN A  28      37.908  49.066 -17.205  1.00 22.79           C  
ATOM    414  HB2 ASN A  28      38.588  49.905 -17.354  1.00 22.79           H  
ATOM    415  HB3 ASN A  28      38.511  48.161 -17.130  1.00 22.79           H  
ATOM    416  O   ASN A  28      37.290  47.374 -14.411  1.00 22.79           O  
ATOM    417  CG  ASN A  28      37.060  49.021 -18.462  1.00 22.79           C  
ATOM    418  ND2 ASN A  28      37.357  48.144 -19.392  1.00 22.79           N  
ATOM    419 HD21 ASN A  28      36.773  48.170 -20.216  1.00 22.79           H  
ATOM    420 HD22 ASN A  28      38.117  47.489 -19.272  1.00 22.79           H  
ATOM    421  OD1 ASN A  28      36.139  49.788 -18.653  1.00 22.79           O  
ATOM    422  N   GLY A  29      35.562  47.197 -15.769  1.00 21.48           N  
ATOM    423  H   GLY A  29      35.330  46.386 -15.212  1.00 21.48           H  
ATOM    424  CA  GLY A  29      34.758  47.411 -16.992  1.00 21.48           C  
ATOM    425  HA2 GLY A  29      35.380  47.172 -17.854  1.00 21.48           H  
ATOM    426  HA3 GLY A  29      34.492  48.467 -17.051  1.00 21.48           H  
ATOM    427  C   GLY A  29      33.440  46.610 -17.186  1.00 21.48           C  
ATOM    428  O   GLY A  29      32.372  47.185 -17.015  1.00 21.48           O  
ATOM    429  N   LEU A  30      33.487  45.360 -17.696  1.00 25.31           N  
ATOM    430  H   LEU A  30      34.378  44.887 -17.724  1.00 25.31           H  
ATOM    431  CA  LEU A  30      32.344  44.721 -18.409  1.00 25.31           C  
ATOM    432  HA  LEU A  30      31.688  45.526 -18.738  1.00 25.31           H  
ATOM    433  C   LEU A  30      31.398  43.824 -17.565  1.00 25.31           C  
ATOM    434  CB  LEU A  30      32.852  44.009 -19.686  1.00 25.31           C  
ATOM    435  HB2 LEU A  30      32.034  43.452 -20.142  1.00 25.31           H  
ATOM    436  HB3 LEU A  30      33.611  43.284 -19.393  1.00 25.31           H  
ATOM    437  O   LEU A  30      31.622  43.582 -16.386  1.00 25.31           O  
ATOM    438  CG  LEU A  30      33.433  44.938 -20.771  1.00 25.31           C  
ATOM    439  HG  LEU A  30      34.280  45.489 -20.362  1.00 25.31           H  
ATOM    440  CD1 LEU A  30      33.930  44.094 -21.945  1.00 25.31           C  
ATOM    441 HD11 LEU A  30      34.680  43.383 -21.598  1.00 25.31           H  
ATOM    442 HD12 LEU A  30      34.381  44.737 -22.700  1.00 25.31           H  
ATOM    443 HD13 LEU A  30      33.100  43.547 -22.392  1.00 25.31           H  
ATOM    444  CD2 LEU A  30      32.411  45.939 -21.320  1.00 25.31           C  
ATOM    445 HD21 LEU A  30      31.523  45.415 -21.675  1.00 25.31           H  
ATOM    446 HD22 LEU A  30      32.848  46.499 -22.146  1.00 25.31           H  
ATOM    447 HD23 LEU A  30      32.127  46.651 -20.545  1.00 25.31           H  
ATOM    448  N   VAL A  31      30.307  43.368 -18.204  1.00 22.10           N  
ATOM    449  H   VAL A  31      30.326  43.452 -19.210  1.00 22.10           H  
ATOM    450  CA  VAL A  31      28.938  43.290 -17.636  1.00 22.10           C  
ATOM    451  HA  VAL A  31      28.894  43.916 -16.745  1.00 22.10           H  
ATOM    452  C   VAL A  31      28.398  41.914 -17.217  1.00 22.10           C  
ATOM    453  CB  VAL A  31      27.939  43.860 -18.679  1.00 22.10           C  
ATOM    454  HB  VAL A  31      26.931  43.808 -18.267  1.00 22.10           H  
ATOM    455  O   VAL A  31      27.320  41.851 -16.634  1.00 22.10           O  
ATOM    456  CG1 VAL A  31      28.214  45.335 -18.989  1.00 22.10           C  
ATOM    457 HG11 VAL A  31      28.233  45.905 -18.060  1.00 22.10           H  
ATOM    458 HG12 VAL A  31      27.418  45.731 -19.620  1.00 22.10           H  
ATOM    459 HG13 VAL A  31      29.168  45.457 -19.503  1.00 22.10           H  
ATOM    460  CG2 VAL A  31      27.947  43.098 -20.019  1.00 22.10           C  
ATOM    461 HG21 VAL A  31      28.929  43.131 -20.492  1.00 22.10           H  
ATOM    462 HG22 VAL A  31      27.217  43.545 -20.694  1.00 22.10           H  
ATOM    463 HG23 VAL A  31      27.659  42.058 -19.863  1.00 22.10           H  
ATOM    464  N   ASN A  32      29.040  40.823 -17.633  1.00 30.65           N  
ATOM    465  H   ASN A  32      29.951  40.977 -18.041  1.00 30.65           H  
ATOM    466  CA  ASN A  32      28.306  39.655 -18.142  1.00 30.65           C  
ATOM    467  HA  ASN A  32      27.726  39.998 -18.998  1.00 30.65           H  
ATOM    468  C   ASN A  32      27.297  39.004 -17.170  1.00 30.65           C  
ATOM    469  CB  ASN A  32      29.303  38.622 -18.689  1.00 30.65           C  
ATOM    470  HB2 ASN A  32      29.915  38.255 -17.865  1.00 30.65           H  
ATOM    471  HB3 ASN A  32      28.743  37.777 -19.089  1.00 30.65           H  
ATOM    472  O   ASN A  32      27.653  38.476 -16.120  1.00 30.65           O  
ATOM    473  CG  ASN A  32      30.223  39.144 -19.782  1.00 30.65           C  
ATOM    474  ND2 ASN A  32      31.067  38.291 -20.310  1.00 30.65           N  
ATOM    475 HD21 ASN A  32      31.068  37.329 -20.003  1.00 30.65           H  
ATOM    476 HD22 ASN A  32      31.667  38.642 -21.043  1.00 30.65           H  
ATOM    477  OD1 ASN A  32      30.233  40.304 -20.167  1.00 30.65           O  
ATOM    478  N   SER A  33      26.039  38.983 -17.614  1.00 28.85           N  
ATOM    479  H   SER A  33      25.831  39.520 -18.444  1.00 28.85           H  
ATOM    480  CA  SER A  33      24.912  38.198 -17.087  1.00 28.85           C  
ATOM    481  HA  SER A  33      24.971  38.167 -15.999  1.00 28.85           H  
ATOM    482  C   SER A  33      24.976  36.744 -17.622  1.00 28.85           C  
ATOM    483  CB  SER A  33      23.614  38.919 -17.496  1.00 28.85           C  
ATOM    484  HB2 SER A  33      22.813  38.650 -16.807  1.00 28.85           H  
ATOM    485  HB3 SER A  33      23.338  38.611 -18.504  1.00 28.85           H  
ATOM    486  O   SER A  33      25.829  36.432 -18.451  1.00 28.85           O  
ATOM    487  OG  SER A  33      23.762  40.332 -17.499  1.00 28.85           O  
ATOM    488  HG  SER A  33      24.140  40.605 -16.660  1.00 28.85           H  
ATOM    489  N   GLU A  34      24.143  35.769 -17.244  1.00 30.13           N  
ATOM    490  H   GLU A  34      24.405  34.881 -17.647  1.00 30.13           H  
ATOM    491  CA  GLU A  34      22.896  35.782 -16.446  1.00 30.13           C  
ATOM    492  HA  GLU A  34      22.929  36.540 -15.663  1.00 30.13           H  
ATOM    493  C   GLU A  34      22.603  34.412 -15.791  1.00 30.13           C  
ATOM    494  CB  GLU A  34      21.724  36.067 -17.414  1.00 30.13           C  
ATOM    495  HB2 GLU A  34      21.691  35.277 -18.165  1.00 30.13           H  
ATOM    496  HB3 GLU A  34      21.901  36.999 -17.950  1.00 30.13           H  
ATOM    497  O   GLU A  34      22.158  34.329 -14.650  1.00 30.13           O  
ATOM    498  CG  GLU A  34      20.350  36.160 -16.741  1.00 30.13           C  
ATOM    499  HG2 GLU A  34      20.102  35.208 -16.270  1.00 30.13           H  
ATOM    500  HG3 GLU A  34      20.382  36.927 -15.968  1.00 30.13           H  
ATOM    501  CD  GLU A  34      19.284  36.495 -17.789  1.00 30.13           C  
ATOM    502  OE1 GLU A  34      18.939  35.575 -18.566  1.00 30.13           O  
ATOM    503  OE2 GLU A  34      18.861  37.671 -17.830  1.00 30.13           O  
ATOM    504  N   VAL A  35      22.807  33.334 -16.557  1.00 33.62           N  
ATOM    505  H   VAL A  35      23.221  33.508 -17.462  1.00 33.62           H  
ATOM    506  CA  VAL A  35      22.040  32.083 -16.465  1.00 33.62           C  
ATOM    507  HA  VAL A  35      21.001  32.357 -16.281  1.00 33.62           H  
ATOM    508  C   VAL A  35      22.479  31.178 -15.307  1.00 33.62           C  
ATOM    509  CB  VAL A  35      22.074  31.336 -17.823  1.00 33.62           C  
ATOM    510  HB  VAL A  35      23.055  30.882 -17.966  1.00 33.62           H  
ATOM    511  O   VAL A  35      23.253  30.235 -15.486  1.00 33.62           O  
ATOM    512  CG1 VAL A  35      21.006  30.236 -17.880  1.00 33.62           C  
ATOM    513 HG11 VAL A  35      21.063  29.710 -18.833  1.00 33.62           H  
ATOM    514 HG12 VAL A  35      21.167  29.510 -17.082  1.00 33.62           H  
ATOM    515 HG13 VAL A  35      20.013  30.672 -17.770  1.00 33.62           H  
ATOM    516  CG2 VAL A  35      21.827  32.271 -19.019  1.00 33.62           C  
ATOM    517 HG21 VAL A  35      20.906  32.834 -18.869  1.00 33.62           H  
ATOM    518 HG22 VAL A  35      21.737  31.687 -19.935  1.00 33.62           H  
ATOM    519 HG23 VAL A  35      22.657  32.966 -19.151  1.00 33.62           H  
ATOM    520  N   HIS A  36      21.924  31.410 -14.117  1.00 34.37           N  
ATOM    521  H   HIS A  36      21.390  32.259 -13.998  1.00 34.37           H  
ATOM    522  CA  HIS A  36      21.897  30.401 -13.057  1.00 34.37           C  
ATOM    523  HA  HIS A  36      22.906  30.016 -12.915  1.00 34.37           H  
ATOM    524  C   HIS A  36      21.016  29.226 -13.496  1.00 34.37           C  
ATOM    525  CB  HIS A  36      21.442  31.012 -11.723  1.00 34.37           C  
ATOM    526  HB2 HIS A  36      20.939  30.248 -11.130  1.00 34.37           H  
ATOM    527  HB3 HIS A  36      20.728  31.817 -11.897  1.00 34.37           H  
ATOM    528  O   HIS A  36      19.797  29.237 -13.339  1.00 34.37           O  
ATOM    529  CG  HIS A  36      22.607  31.519 -10.916  1.00 34.37           C  
ATOM    530  CD2 HIS A  36      23.262  32.711 -11.072  1.00 34.37           C  
ATOM    531  HD2 HIS A  36      23.020  33.477 -11.794  1.00 34.37           H  
ATOM    532  ND1 HIS A  36      23.251  30.826  -9.916  1.00 34.37           N  
ATOM    533  HD1 HIS A  36      22.960  29.938  -9.533  1.00 34.37           H  
ATOM    534  CE1 HIS A  36      24.267  31.585  -9.475  1.00 34.37           C  
ATOM    535  HE1 HIS A  36      24.941  31.317  -8.674  1.00 34.37           H  
ATOM    536  NE2 HIS A  36      24.317  32.743 -10.150  1.00 34.37           N  
ATOM    537  N   ASN A  37      21.649  28.202 -14.070  1.00 34.95           N  
ATOM    538  H   ASN A  37      22.630  28.317 -14.284  1.00 34.95           H  
ATOM    539  CA  ASN A  37      20.986  26.971 -14.476  1.00 34.95           C  
ATOM    540  HA  ASN A  37      20.036  27.236 -14.939  1.00 34.95           H  
ATOM    541  C   ASN A  37      20.661  26.109 -13.243  1.00 34.95           C  
ATOM    542  CB  ASN A  37      21.840  26.264 -15.546  1.00 34.95           C  
ATOM    543  HB2 ASN A  37      22.729  25.827 -15.090  1.00 34.95           H  
ATOM    544  HB3 ASN A  37      22.157  26.989 -16.295  1.00 34.95           H  
ATOM    545  O   ASN A  37      21.291  25.076 -13.010  1.00 34.95           O  
ATOM    546  CG  ASN A  37      21.038  25.197 -16.268  1.00 34.95           C  
ATOM    547  ND2 ASN A  37      21.400  23.942 -16.160  1.00 34.95           N  
ATOM    548 HD21 ASN A  37      20.760  23.277 -16.571  1.00 34.95           H  
ATOM    549 HD22 ASN A  37      22.112  23.679 -15.494  1.00 34.95           H  
ATOM    550  OD1 ASN A  37      20.063  25.485 -16.936  1.00 34.95           O  
ATOM    551  N   GLU A  38      19.672  26.539 -12.453  1.00 36.64           N  
ATOM    552  H   GLU A  38      19.277  27.445 -12.656  1.00 36.64           H  
ATOM    553  CA  GLU A  38      19.035  25.750 -11.392  1.00 36.64           C  
ATOM    554  HA  GLU A  38      19.819  25.276 -10.801  1.00 36.64           H  
ATOM    555  C   GLU A  38      18.197  24.600 -11.985  1.00 36.64           C  
ATOM    556  CB  GLU A  38      18.210  26.635 -10.431  1.00 36.64           C  
ATOM    557  HB2 GLU A  38      17.552  27.285 -11.007  1.00 36.64           H  
ATOM    558  HB3 GLU A  38      17.593  25.988  -9.808  1.00 36.64           H  
ATOM    559  O   GLU A  38      17.036  24.390 -11.635  1.00 36.64           O  
ATOM    560  CG  GLU A  38      19.060  27.476  -9.472  1.00 36.64           C  
ATOM    561  HG2 GLU A  38      19.786  26.830  -8.978  1.00 36.64           H  
ATOM    562  HG3 GLU A  38      19.611  28.227 -10.038  1.00 36.64           H  
ATOM    563  CD  GLU A  38      18.162  28.146  -8.420  1.00 36.64           C  
ATOM    564  OE1 GLU A  38      17.953  27.524  -7.353  1.00 36.64           O  
ATOM    565  OE2 GLU A  38      17.685  29.269  -8.697  1.00 36.64           O  
ATOM    566  N   ASP A  39      18.812  23.755 -12.820  1.00 36.27           N  
ATOM    567  H   ASP A  39      19.766  23.961 -13.078  1.00 36.27           H  
ATOM    568  CA  ASP A  39      18.283  22.424 -13.149  1.00 36.27           C  
ATOM    569  HA  ASP A  39      17.202  22.539 -13.224  1.00 36.27           H  
ATOM    570  C   ASP A  39      18.500  21.438 -11.982  1.00 36.27           C  
ATOM    571  CB  ASP A  39      18.750  21.933 -14.530  1.00 36.27           C  
ATOM    572  HB2 ASP A  39      19.523  21.171 -14.429  1.00 36.27           H  
ATOM    573  HB3 ASP A  39      19.181  22.772 -15.077  1.00 36.27           H  
ATOM    574  O   ASP A  39      18.656  20.230 -12.139  1.00 36.27           O  
ATOM    575  CG  ASP A  39      17.565  21.386 -15.344  1.00 36.27           C  
ATOM    576  OD1 ASP A  39      17.409  21.826 -16.503  1.00 36.27           O  
ATOM    577  OD2 ASP A  39      16.757  20.597 -14.796  1.00 36.27           O  
ATOM    578  N   GLY A  40      18.407  21.968 -10.757  1.00 35.27           N  
ATOM    579  H   GLY A  40      18.217  22.960 -10.734  1.00 35.27           H  
ATOM    580  CA  GLY A  40      18.136  21.248  -9.521  1.00 35.27           C  
ATOM    581  HA2 GLY A  40      18.844  20.424  -9.427  1.00 35.27           H  
ATOM    582  HA3 GLY A  40      18.254  21.921  -8.673  1.00 35.27           H  
ATOM    583  C   GLY A  40      16.719  20.672  -9.498  1.00 35.27           C  
ATOM    584  O   GLY A  40      16.134  20.517  -8.429  1.00 35.27           O  
ATOM    585  N   ARG A  41      16.182  20.281 -10.663  1.00 35.87           N  
ATOM    586  H   ARG A  41      16.769  20.402 -11.477  1.00 35.87           H  
ATOM    587  CA  ARG A  41      15.103  19.304 -10.797  1.00 35.87           C  
ATOM    588  HA  ARG A  41      14.319  19.539 -10.078  1.00 35.87           H  
ATOM    589  C   ARG A  41      15.649  17.924 -10.438  1.00 35.87           C  
ATOM    590  CB  ARG A  41      14.523  19.318 -12.217  1.00 35.87           C  
ATOM    591  HB2 ARG A  41      15.312  19.059 -12.922  1.00 35.87           H  
ATOM    592  HB3 ARG A  41      13.745  18.557 -12.279  1.00 35.87           H  
ATOM    593  O   ARG A  41      15.543  16.974 -11.213  1.00 35.87           O  
ATOM    594  CG  ARG A  41      13.921  20.662 -12.626  1.00 35.87           C  
ATOM    595  HG2 ARG A  41      14.701  21.423 -12.656  1.00 35.87           H  
ATOM    596  HG3 ARG A  41      13.145  20.956 -11.919  1.00 35.87           H  
ATOM    597  CD  ARG A  41      13.322  20.489 -14.021  1.00 35.87           C  
ATOM    598  HD2 ARG A  41      12.517  19.756 -13.973  1.00 35.87           H  
ATOM    599  HD3 ARG A  41      14.105  20.118 -14.682  1.00 35.87           H  
ATOM    600  NE  ARG A  41      12.821  21.764 -14.552  1.00 35.87           N  
ATOM    601  HE  ARG A  41      13.184  22.594 -14.106  1.00 35.87           H  
ATOM    602  NH1 ARG A  41      11.800  20.897 -16.410  1.00 35.87           N  
ATOM    603 HH11 ARG A  41      11.448  21.045 -17.345  1.00 35.87           H  
ATOM    604 HH12 ARG A  41      12.185  20.002 -16.144  1.00 35.87           H  
ATOM    605  NH2 ARG A  41      11.912  23.113 -16.136  1.00 35.87           N  
ATOM    606 HH21 ARG A  41      11.512  23.242 -17.054  1.00 35.87           H  
ATOM    607 HH22 ARG A  41      12.301  23.906 -15.648  1.00 35.87           H  
ATOM    608  CZ  ARG A  41      12.177  21.919 -15.691  1.00 35.87           C  
ATOM    609  N   ASN A  42      16.179  17.811  -9.221  1.00 36.52           N  
ATOM    610  H   ASN A  42      16.204  18.653  -8.665  1.00 36.52           H  
ATOM    611  CA  ASN A  42      16.197  16.561  -8.492  1.00 36.52           C  
ATOM    612  HA  ASN A  42      16.648  15.780  -9.103  1.00 36.52           H  
ATOM    613  C   ASN A  42      14.724  16.228  -8.262  1.00 36.52           C  
ATOM    614  CB  ASN A  42      17.020  16.737  -7.205  1.00 36.52           C  
ATOM    615  HB2 ASN A  42      16.494  17.382  -6.501  1.00 36.52           H  
ATOM    616  HB3 ASN A  42      17.973  17.205  -7.454  1.00 36.52           H  
ATOM    617  O   ASN A  42      14.125  16.623  -7.266  1.00 36.52           O  
ATOM    618  CG  ASN A  42      17.325  15.412  -6.528  1.00 36.52           C  
ATOM    619  ND2 ASN A  42      18.149  15.430  -5.508  1.00 36.52           N  
ATOM    620 HD21 ASN A  42      18.311  14.536  -5.066  1.00 36.52           H  
ATOM    621 HD22 ASN A  42      18.481  16.308  -5.137  1.00 36.52           H  
ATOM    622  OD1 ASN A  42      16.887  14.346  -6.922  1.00 36.52           O  
ATOM    623  N   GLY A  43      14.097  15.668  -9.299  1.00 34.00           N  
ATOM    624  H   GLY A  43      14.635  15.474 -10.132  1.00 34.00           H  
ATOM    625  CA  GLY A  43      12.706  15.287  -9.246  1.00 34.00           C  
ATOM    626  HA2 GLY A  43      12.083  16.163  -9.066  1.00 34.00           H  
ATOM    627  HA3 GLY A  43      12.407  14.782 -10.164  1.00 34.00           H  
ATOM    628  C   GLY A  43      12.609  14.326  -8.089  1.00 34.00           C  
ATOM    629  O   GLY A  43      13.366  13.357  -8.081  1.00 34.00           O  
ATOM    630  N   ASP A  44      11.730  14.626  -7.133  1.00 32.50           N  
ATOM    631  H   ASP A  44      11.318  15.548  -7.115  1.00 32.50           H  
ATOM    632  CA  ASP A  44      11.474  13.767  -5.990  1.00 32.50           C  
ATOM    633  HA  ASP A  44      12.386  13.674  -5.399  1.00 32.50           H  
ATOM    634  C   ASP A  44      11.074  12.387  -6.514  1.00 32.50           C  
ATOM    635  CB  ASP A  44      10.381  14.363  -5.090  1.00 32.50           C  
ATOM    636  HB2 ASP A  44       9.476  14.526  -5.675  1.00 32.50           H  
ATOM    637  HB3 ASP A  44      10.144  13.642  -4.307  1.00 32.50           H  
ATOM    638  O   ASP A  44       9.893  12.093  -6.741  1.00 32.50           O  
ATOM    639  CG  ASP A  44      10.805  15.672  -4.427  1.00 32.50           C  
ATOM    640  OD1 ASP A  44      11.643  15.600  -3.503  1.00 32.50           O  
ATOM    641  OD2 ASP A  44      10.245  16.713  -4.840  1.00 32.50           O  
ATOM    642  N   VAL A  45      12.089  11.539  -6.719  1.00 34.64           N  
ATOM    643  H   VAL A  45      13.014  11.945  -6.718  1.00 34.64           H  
ATOM    644  CA  VAL A  45      11.990  10.094  -6.781  1.00 34.64           C  
ATOM    645  HA  VAL A  45      11.300   9.801  -7.572  1.00 34.64           H  
ATOM    646  C   VAL A  45      11.385   9.763  -5.452  1.00 34.64           C  
ATOM    647  CB  VAL A  45      13.338   9.366  -6.987  1.00 34.64           C  
ATOM    648  HB  VAL A  45      13.248   8.359  -6.579  1.00 34.64           H  
ATOM    649  O   VAL A  45      12.070   9.680  -4.436  1.00 34.64           O  
ATOM    650  CG1 VAL A  45      13.604   9.214  -8.486  1.00 34.64           C  
ATOM    651 HG11 VAL A  45      13.685  10.198  -8.948  1.00 34.64           H  
ATOM    652 HG12 VAL A  45      12.793   8.659  -8.958  1.00 34.64           H  
ATOM    653 HG13 VAL A  45      14.535   8.670  -8.644  1.00 34.64           H  
ATOM    654  CG2 VAL A  45      14.560  10.038  -6.342  1.00 34.64           C  
ATOM    655 HG21 VAL A  45      14.397  10.182  -5.274  1.00 34.64           H  
ATOM    656 HG22 VAL A  45      15.437   9.405  -6.474  1.00 34.64           H  
ATOM    657 HG23 VAL A  45      14.756  11.004  -6.806  1.00 34.64           H  
ATOM    658  N   SER A  46      10.054   9.727  -5.468  1.00 33.44           N  
ATOM    659  H   SER A  46       9.605  10.018  -6.324  1.00 33.44           H  
ATOM    660  CA  SER A  46       9.247   9.519  -4.292  1.00 33.44           C  
ATOM    661  HA  SER A  46       9.391  10.334  -3.583  1.00 33.44           H  
ATOM    662  C   SER A  46       9.789   8.225  -3.736  1.00 33.44           C  
ATOM    663  CB  SER A  46       7.771   9.411  -4.680  1.00 33.44           C  
ATOM    664  HB2 SER A  46       7.626   8.528  -5.303  1.00 33.44           H  
ATOM    665  HB3 SER A  46       7.164   9.314  -3.780  1.00 33.44           H  
ATOM    666  O   SER A  46       9.638   7.177  -4.375  1.00 33.44           O  
ATOM    667  OG  SER A  46       7.349  10.542  -5.420  1.00 33.44           O  
ATOM    668  HG  SER A  46       8.093  11.129  -5.570  1.00 33.44           H  
ATOM    669  N   GLN A  47      10.536   8.321  -2.637  1.00 32.19           N  
ATOM    670  H   GLN A  47      10.783   9.238  -2.292  1.00 32.19           H  
ATOM    671  CA  GLN A  47      11.191   7.173  -2.054  1.00 32.19           C  
ATOM    672  HA  GLN A  47      11.537   6.518  -2.855  1.00 32.19           H  
ATOM    673  C   GLN A  47      10.086   6.467  -1.299  1.00 32.19           C  
ATOM    674  CB  GLN A  47      12.421   7.576  -1.226  1.00 32.19           C  
ATOM    675  HB2 GLN A  47      13.057   8.220  -1.832  1.00 32.19           H  
ATOM    676  HB3 GLN A  47      12.113   8.126  -0.336  1.00 32.19           H  
ATOM    677  O   GLN A  47       9.929   6.614  -0.092  1.00 32.19           O  
ATOM    678  CG  GLN A  47      13.227   6.329  -0.825  1.00 32.19           C  
ATOM    679  HG2 GLN A  47      12.625   5.690  -0.180  1.00 32.19           H  
ATOM    680  HG3 GLN A  47      13.482   5.765  -1.723  1.00 32.19           H  
ATOM    681  CD  GLN A  47      14.508   6.688  -0.080  1.00 32.19           C  
ATOM    682  NE2 GLN A  47      15.660   6.250  -0.541  1.00 32.19           N  
ATOM    683 HE21 GLN A  47      15.710   5.703  -1.389  1.00 32.19           H  
ATOM    684 HE22 GLN A  47      16.474   6.531  -0.014  1.00 32.19           H  
ATOM    685  OE1 GLN A  47      14.503   7.361   0.934  1.00 32.19           O  
ATOM    686  N   PHE A  48       9.247   5.778  -2.075  1.00 36.89           N  
ATOM    687  H   PHE A  48       9.433   5.800  -3.067  1.00 36.89           H  
ATOM    688  CA  PHE A  48       8.330   4.779  -1.585  1.00 36.89           C  
ATOM    689  HA  PHE A  48       7.555   5.241  -0.974  1.00 36.89           H  
ATOM    690  C   PHE A  48       9.222   3.872  -0.764  1.00 36.89           C  
ATOM    691  CB  PHE A  48       7.693   4.027  -2.758  1.00 36.89           C  
ATOM    692  HB2 PHE A  48       8.430   3.871  -3.546  1.00 36.89           H  
ATOM    693  HB3 PHE A  48       7.393   3.042  -2.401  1.00 36.89           H  
ATOM    694  O   PHE A  48      10.116   3.250  -1.349  1.00 36.89           O  
ATOM    695  CG  PHE A  48       6.478   4.719  -3.338  1.00 36.89           C  
ATOM    696  CD1 PHE A  48       5.244   4.059  -3.328  1.00 36.89           C  
ATOM    697  HD1 PHE A  48       5.172   3.054  -2.939  1.00 36.89           H  
ATOM    698  CD2 PHE A  48       6.553   6.013  -3.883  1.00 36.89           C  
ATOM    699  HD2 PHE A  48       7.489   6.551  -3.869  1.00 36.89           H  
ATOM    700  CE1 PHE A  48       4.112   4.679  -3.867  1.00 36.89           C  
ATOM    701  HE1 PHE A  48       3.192   4.116  -3.898  1.00 36.89           H  
ATOM    702  CE2 PHE A  48       5.422   6.633  -4.440  1.00 36.89           C  
ATOM    703  HE2 PHE A  48       5.493   7.623  -4.865  1.00 36.89           H  
ATOM    704  CZ  PHE A  48       4.193   5.961  -4.435  1.00 36.89           C  
ATOM    705  HZ  PHE A  48       3.321   6.425  -4.871  1.00 36.89           H  
ATOM    706  N   PRO A  49       9.090   3.893   0.572  1.00 33.27           N  
ATOM    707  CA  PRO A  49       9.986   3.120   1.385  1.00 33.27           C  
ATOM    708  HA  PRO A  49      11.021   3.403   1.193  1.00 33.27           H  
ATOM    709  C   PRO A  49       9.740   1.687   0.951  1.00 33.27           C  
ATOM    710  CB  PRO A  49       9.624   3.438   2.837  1.00 33.27           C  
ATOM    711  HB2 PRO A  49       9.779   2.586   3.499  1.00 33.27           H  
ATOM    712  HB3 PRO A  49      10.221   4.285   3.175  1.00 33.27           H  
ATOM    713  O   PRO A  49       8.611   1.187   1.031  1.00 33.27           O  
ATOM    714  CG  PRO A  49       8.156   3.861   2.759  1.00 33.27           C  
ATOM    715  HG2 PRO A  49       7.889   4.550   3.560  1.00 33.27           H  
ATOM    716  HG3 PRO A  49       7.513   2.980   2.784  1.00 33.27           H  
ATOM    717  CD  PRO A  49       8.060   4.525   1.386  1.00 33.27           C  
ATOM    718  HD2 PRO A  49       7.066   4.365   0.969  1.00 33.27           H  
ATOM    719  HD3 PRO A  49       8.265   5.591   1.482  1.00 33.27           H  
ATOM    720  N   TYR A  50      10.795   1.057   0.440  1.00 36.00           N  
ATOM    721  H   TYR A  50      11.646   1.580   0.287  1.00 36.00           H  
ATOM    722  CA  TYR A  50      10.840  -0.379   0.262  1.00 36.00           C  
ATOM    723  HA  TYR A  50       9.925  -0.706  -0.233  1.00 36.00           H  
ATOM    724  C   TYR A  50      10.862  -0.930   1.686  1.00 36.00           C  
ATOM    725  CB  TYR A  50      12.041  -0.776  -0.623  1.00 36.00           C  
ATOM    726  HB2 TYR A  50      12.291   0.077  -1.254  1.00 36.00           H  
ATOM    727  HB3 TYR A  50      12.924  -0.967  -0.014  1.00 36.00           H  
ATOM    728  O   TYR A  50      11.906  -1.297   2.220  1.00 36.00           O  
ATOM    729  CG  TYR A  50      11.806  -1.967  -1.541  1.00 36.00           C  
ATOM    730  CD1 TYR A  50      11.475  -3.237  -1.024  1.00 36.00           C  
ATOM    731  HD1 TYR A  50      11.397  -3.379   0.043  1.00 36.00           H  
ATOM    732  CD2 TYR A  50      11.961  -1.802  -2.932  1.00 36.00           C  
ATOM    733  HD2 TYR A  50      12.248  -0.843  -3.339  1.00 36.00           H  
ATOM    734  CE1 TYR A  50      11.274  -4.328  -1.898  1.00 36.00           C  
ATOM    735  HE1 TYR A  50      11.034  -5.302  -1.497  1.00 36.00           H  
ATOM    736  CE2 TYR A  50      11.777  -2.891  -3.803  1.00 36.00           C  
ATOM    737  HE2 TYR A  50      11.929  -2.778  -4.866  1.00 36.00           H  
ATOM    738  OH  TYR A  50      11.228  -5.184  -4.155  1.00 36.00           O  
ATOM    739  HH  TYR A  50      11.031  -6.008  -3.703  1.00 36.00           H  
ATOM    740  CZ  TYR A  50      11.418  -4.151  -3.293  1.00 36.00           C  
ATOM    741  N   VAL A  51       9.703  -0.888   2.354  1.00 37.36           N  
ATOM    742  H   VAL A  51       8.915  -0.458   1.892  1.00 37.36           H  
ATOM    743  CA  VAL A  51       9.467  -1.642   3.572  1.00 37.36           C  
ATOM    744  HA  VAL A  51      10.329  -1.537   4.231  1.00 37.36           H  
ATOM    745  C   VAL A  51       9.411  -3.064   3.075  1.00 37.36           C  
ATOM    746  CB  VAL A  51       8.225  -1.214   4.365  1.00 37.36           C  
ATOM    747  HB  VAL A  51       7.334  -1.379   3.758  1.00 37.36           H  
ATOM    748  O   VAL A  51       8.374  -3.622   2.721  1.00 37.36           O  
ATOM    749  CG1 VAL A  51       8.083  -2.026   5.656  1.00 37.36           C  
ATOM    750 HG11 VAL A  51       8.952  -1.873   6.296  1.00 37.36           H  
ATOM    751 HG12 VAL A  51       7.998  -3.087   5.423  1.00 37.36           H  
ATOM    752 HG13 VAL A  51       7.182  -1.719   6.188  1.00 37.36           H  
ATOM    753  CG2 VAL A  51       8.299   0.266   4.756  1.00 37.36           C  
ATOM    754 HG21 VAL A  51       9.206   0.455   5.330  1.00 37.36           H  
ATOM    755 HG22 VAL A  51       8.313   0.881   3.856  1.00 37.36           H  
ATOM    756 HG23 VAL A  51       7.431   0.541   5.355  1.00 37.36           H  
ATOM    757  N   GLU A  52      10.607  -3.614   2.965  1.00 38.51           N  
ATOM    758  H   GLU A  52      11.411  -3.020   3.107  1.00 38.51           H  
ATOM    759  CA  GLU A  52      10.836  -5.023   2.928  1.00 38.51           C  
ATOM    760  HA  GLU A  52      10.303  -5.466   2.087  1.00 38.51           H  
ATOM    761  C   GLU A  52      10.270  -5.548   4.245  1.00 38.51           C  
ATOM    762  CB  GLU A  52      12.341  -5.255   2.758  1.00 38.51           C  
ATOM    763  HB2 GLU A  52      12.861  -4.947   3.666  1.00 38.51           H  
ATOM    764  HB3 GLU A  52      12.707  -4.653   1.927  1.00 38.51           H  
ATOM    765  O   GLU A  52      10.931  -5.568   5.282  1.00 38.51           O  
ATOM    766  CG  GLU A  52      12.616  -6.725   2.444  1.00 38.51           C  
ATOM    767  HG2 GLU A  52      12.156  -6.959   1.483  1.00 38.51           H  
ATOM    768  HG3 GLU A  52      12.133  -7.354   3.192  1.00 38.51           H  
ATOM    769  CD  GLU A  52      14.114  -7.049   2.395  1.00 38.51           C  
ATOM    770  OE1 GLU A  52      14.442  -8.017   1.677  1.00 38.51           O  
ATOM    771  OE2 GLU A  52      14.897  -6.375   3.101  1.00 38.51           O  
ATOM    772  N   PHE A  53       8.994  -5.933   4.230  1.00 43.66           N  
ATOM    773  H   PHE A  53       8.423  -5.691   3.433  1.00 43.66           H  
ATOM    774  CA  PHE A  53       8.473  -6.788   5.280  1.00 43.66           C  
ATOM    775  HA  PHE A  53       8.839  -6.416   6.237  1.00 43.66           H  
ATOM    776  C   PHE A  53       9.095  -8.162   5.039  1.00 43.66           C  
ATOM    777  CB  PHE A  53       6.950  -6.788   5.378  1.00 43.66           C  
ATOM    778  HB2 PHE A  53       6.675  -7.318   6.290  1.00 43.66           H  
ATOM    779  HB3 PHE A  53       6.529  -7.367   4.556  1.00 43.66           H  
ATOM    780  O   PHE A  53       8.521  -9.043   4.401  1.00 43.66           O  
ATOM    781  CG  PHE A  53       6.283  -5.430   5.389  1.00 43.66           C  
ATOM    782  CD1 PHE A  53       5.808  -4.854   6.578  1.00 43.66           C  
ATOM    783  HD1 PHE A  53       6.061  -5.302   7.528  1.00 43.66           H  
ATOM    784  CD2 PHE A  53       6.025  -4.785   4.177  1.00 43.66           C  
ATOM    785  HD2 PHE A  53       6.436  -5.149   3.247  1.00 43.66           H  
ATOM    786  CE1 PHE A  53       4.973  -3.719   6.532  1.00 43.66           C  
ATOM    787  HE1 PHE A  53       4.597  -3.287   7.447  1.00 43.66           H  
ATOM    788  CE2 PHE A  53       5.123  -3.730   4.121  1.00 43.66           C  
ATOM    789  HE2 PHE A  53       4.837  -3.382   3.139  1.00 43.66           H  
ATOM    790  CZ  PHE A  53       4.586  -3.183   5.293  1.00 43.66           C  
ATOM    791  HZ  PHE A  53       3.898  -2.352   5.237  1.00 43.66           H  
ATOM    792  N   THR A  54      10.325  -8.274   5.534  1.00 42.89           N  
ATOM    793  H   THR A  54      10.738  -7.428   5.899  1.00 42.89           H  
ATOM    794  CA  THR A  54      11.152  -9.475   5.653  1.00 42.89           C  
ATOM    795  HA  THR A  54      11.414  -9.855   4.665  1.00 42.89           H  
ATOM    796  C   THR A  54      10.432 -10.578   6.424  1.00 42.89           C  
ATOM    797  CB  THR A  54      12.435  -9.117   6.422  1.00 42.89           C  
ATOM    798  HB  THR A  54      12.970 -10.031   6.680  1.00 42.89           H  
ATOM    799  O   THR A  54      10.705 -11.762   6.233  1.00 42.89           O  
ATOM    800  CG2 THR A  54      13.379  -8.211   5.639  1.00 42.89           C  
ATOM    801 HG21 THR A  54      13.633  -8.683   4.690  1.00 42.89           H  
ATOM    802 HG22 THR A  54      14.303  -8.063   6.197  1.00 42.89           H  
ATOM    803 HG23 THR A  54      12.925  -7.239   5.446  1.00 42.89           H  
ATOM    804  OG1 THR A  54      12.110  -8.412   7.603  1.00 42.89           O  
ATOM    805  HG1 THR A  54      12.849  -7.824   7.772  1.00 42.89           H  
ATOM    806  N   GLY A  55       9.467 -10.202   7.269  1.00 46.64           N  
ATOM    807  H   GLY A  55       9.344  -9.211   7.416  1.00 46.64           H  
ATOM    808  CA  GLY A  55       8.536 -11.127   7.894  1.00 46.64           C  
ATOM    809  HA2 GLY A  55       7.800 -10.568   8.471  1.00 46.64           H  
ATOM    810  HA3 GLY A  55       9.083 -11.780   8.574  1.00 46.64           H  
ATOM    811  C   GLY A  55       7.793 -11.966   6.853  1.00 46.64           C  
ATOM    812  O   GLY A  55       7.007 -11.442   6.060  1.00 46.64           O  
ATOM    813  N   ARG A  56       7.973 -13.293   6.936  1.00 54.14           N  
ATOM    814  H   ARG A  56       8.708 -13.615   7.549  1.00 54.14           H  
ATOM    815  CA  ARG A  56       7.082 -14.295   6.312  1.00 54.14           C  
ATOM    816  HA  ARG A  56       7.151 -14.231   5.226  1.00 54.14           H  
ATOM    817  C   ARG A  56       5.617 -14.051   6.671  1.00 54.14           C  
ATOM    818  CB  ARG A  56       7.460 -15.702   6.789  1.00 54.14           C  
ATOM    819  HB2 ARG A  56       7.531 -15.715   7.877  1.00 54.14           H  
ATOM    820  HB3 ARG A  56       6.662 -16.385   6.497  1.00 54.14           H  
ATOM    821  O   ARG A  56       4.722 -14.313   5.871  1.00 54.14           O  
ATOM    822  CG  ARG A  56       8.769 -16.213   6.178  1.00 54.14           C  
ATOM    823  HG2 ARG A  56       9.604 -15.590   6.498  1.00 54.14           H  
ATOM    824  HG3 ARG A  56       8.690 -16.183   5.091  1.00 54.14           H  
ATOM    825  CD  ARG A  56       8.989 -17.659   6.635  1.00 54.14           C  
ATOM    826  HD2 ARG A  56       8.076 -18.224   6.446  1.00 54.14           H  
ATOM    827  HD3 ARG A  56       9.191 -17.665   7.706  1.00 54.14           H  
ATOM    828  NE  ARG A  56      10.103 -18.294   5.909  1.00 54.14           N  
ATOM    829  HE  ARG A  56      10.641 -17.700   5.295  1.00 54.14           H  
ATOM    830  NH1 ARG A  56       9.781 -20.429   6.694  1.00 54.14           N  
ATOM    831 HH11 ARG A  56       9.025 -20.091   7.273  1.00 54.14           H  
ATOM    832 HH12 ARG A  56      10.018 -21.411   6.680  1.00 54.14           H  
ATOM    833  NH2 ARG A  56      11.372 -20.038   5.183  1.00 54.14           N  
ATOM    834 HH21 ARG A  56      11.849 -19.421   4.540  1.00 54.14           H  
ATOM    835 HH22 ARG A  56      11.575 -21.027   5.165  1.00 54.14           H  
ATOM    836  CZ  ARG A  56      10.414 -19.578   5.934  1.00 54.14           C  
ATOM    837  N   ASP A  57       5.396 -13.474   7.847  1.00 58.46           N  
ATOM    838  H   ASP A  57       6.174 -13.408   8.487  1.00 58.46           H  
ATOM    839  CA  ASP A  57       4.135 -12.907   8.304  1.00 58.46           C  
ATOM    840  HA  ASP A  57       3.342 -13.602   8.026  1.00 58.46           H  
ATOM    841  C   ASP A  57       3.820 -11.578   7.608  1.00 58.46           C  
ATOM    842  CB  ASP A  57       4.155 -12.820   9.833  1.00 58.46           C  
ATOM    843  HB2 ASP A  57       4.965 -12.161  10.149  1.00 58.46           H  
ATOM    844  HB3 ASP A  57       3.213 -12.413  10.200  1.00 58.46           H  
ATOM    845  O   ASP A  57       3.502 -10.571   8.234  1.00 58.46           O  
ATOM    846  CG  ASP A  57       4.353 -14.217  10.409  1.00 58.46           C  
ATOM    847  OD1 ASP A  57       3.529 -15.093  10.060  1.00 58.46           O  
ATOM    848  OD2 ASP A  57       5.379 -14.408  11.096  1.00 58.46           O  
ATOM    849  N   SER A  58       3.884 -11.579   6.280  1.00 66.93           N  
ATOM    850  H   SER A  58       4.182 -12.428   5.820  1.00 66.93           H  
ATOM    851  CA  SER A  58       3.343 -10.533   5.429  1.00 66.93           C  
ATOM    852  HA  SER A  58       2.614  -9.974   6.015  1.00 66.93           H  
ATOM    853  C   SER A  58       2.589 -11.155   4.256  1.00 66.93           C  
ATOM    854  CB  SER A  58       4.430  -9.548   4.988  1.00 66.93           C  
ATOM    855  HB2 SER A  58       4.881  -9.096   5.871  1.00 66.93           H  
ATOM    856  HB3 SER A  58       3.966  -8.756   4.401  1.00 66.93           H  
ATOM    857  O   SER A  58       2.933 -12.229   3.763  1.00 66.93           O  
ATOM    858  OG  SER A  58       5.441 -10.175   4.221  1.00 66.93           O  
ATOM    859  HG  SER A  58       6.022 -10.623   4.840  1.00 66.93           H  
ATOM    860  N   VAL A  59       1.516 -10.498   3.832  1.00 70.70           N  
ATOM    861  H   VAL A  59       1.268  -9.643   4.308  1.00 70.70           H  
ATOM    862  CA  VAL A  59       0.765 -10.831   2.621  1.00 70.70           C  
ATOM    863  HA  VAL A  59       1.166 -11.752   2.198  1.00 70.70           H  
ATOM    864  C   VAL A  59       0.987  -9.745   1.580  1.00 70.70           C  
ATOM    865  CB  VAL A  59      -0.733 -11.085   2.894  1.00 70.70           C  
ATOM    866  HB  VAL A  59      -1.221 -11.281   1.939  1.00 70.70           H  
ATOM    867  O   VAL A  59       1.152  -8.568   1.910  1.00 70.70           O  
ATOM    868  CG1 VAL A  59      -0.906 -12.337   3.760  1.00 70.70           C  
ATOM    869 HG11 VAL A  59      -0.449 -13.196   3.267  1.00 70.70           H  
ATOM    870 HG12 VAL A  59      -1.966 -12.537   3.910  1.00 70.70           H  
ATOM    871 HG13 VAL A  59      -0.437 -12.181   4.731  1.00 70.70           H  
ATOM    872  CG2 VAL A  59      -1.459  -9.912   3.561  1.00 70.70           C  
ATOM    873 HG21 VAL A  59      -1.449  -9.055   2.887  1.00 70.70           H  
ATOM    874 HG22 VAL A  59      -0.989  -9.654   4.509  1.00 70.70           H  
ATOM    875 HG23 VAL A  59      -2.497 -10.183   3.752  1.00 70.70           H  
ATOM    876  N   THR A  60       0.977 -10.134   0.305  1.00 70.81           N  
ATOM    877  H   THR A  60       0.827 -11.109   0.088  1.00 70.81           H  
ATOM    878  CA  THR A  60       0.833  -9.190  -0.807  1.00 70.81           C  
ATOM    879  HA  THR A  60       1.716  -8.555  -0.870  1.00 70.81           H  
ATOM    880  C   THR A  60      -0.387  -8.318  -0.556  1.00 70.81           C  
ATOM    881  CB  THR A  60       0.614  -9.922  -2.141  1.00 70.81           C  
ATOM    882  HB  THR A  60       0.221  -9.221  -2.878  1.00 70.81           H  
ATOM    883  O   THR A  60      -1.486  -8.845  -0.382  1.00 70.81           O  
ATOM    884  CG2 THR A  60       1.876 -10.559  -2.713  1.00 70.81           C  
ATOM    885 HG21 THR A  60       2.564  -9.781  -3.044  1.00 70.81           H  
ATOM    886 HG22 THR A  60       2.350 -11.206  -1.975  1.00 70.81           H  
ATOM    887 HG23 THR A  60       1.610 -11.159  -3.583  1.00 70.81           H  
ATOM    888  OG1 THR A  60      -0.317 -10.961  -1.949  1.00 70.81           O  
ATOM    889  HG1 THR A  60      -1.116 -10.567  -1.592  1.00 70.81           H  
ATOM    890  N   CYS A  61      -0.221  -6.997  -0.548  1.00 68.76           N  
ATOM    891  H   CYS A  61       0.694  -6.598  -0.704  1.00 68.76           H  
ATOM    892  CA  CYS A  61      -1.352  -6.097  -0.411  1.00 68.76           C  
ATOM    893  HA  CYS A  61      -1.873  -6.343   0.514  1.00 68.76           H  
ATOM    894  C   CYS A  61      -2.303  -6.302  -1.598  1.00 68.76           C  
ATOM    895  CB  CYS A  61      -0.824  -4.672  -0.307  1.00 68.76           C  
ATOM    896  HB2 CYS A  61      -0.294  -4.547   0.637  1.00 68.76           H  
ATOM    897  HB3 CYS A  61      -0.119  -4.512  -1.123  1.00 68.76           H  
ATOM    898  O   CYS A  61      -1.883  -6.061  -2.730  1.00 68.76           O  
ATOM    899  SG  CYS A  61      -2.171  -3.478  -0.461  1.00 68.76           S  
ATOM    900  HG  CYS A  61      -1.390  -2.397  -0.541  1.00 68.76           H  
ATOM    901  N   PRO A  62      -3.557  -6.746  -1.385  1.00 70.39           N  
ATOM    902  CA  PRO A  62      -4.429  -7.154  -2.481  1.00 70.39           C  
ATOM    903  HA  PRO A  62      -3.912  -7.870  -3.120  1.00 70.39           H  
ATOM    904  C   PRO A  62      -4.842  -5.960  -3.344  1.00 70.39           C  
ATOM    905  CB  PRO A  62      -5.620  -7.851  -1.814  1.00 70.39           C  
ATOM    906  HB2 PRO A  62      -6.547  -7.703  -2.367  1.00 70.39           H  
ATOM    907  HB3 PRO A  62      -5.405  -8.915  -1.717  1.00 70.39           H  
ATOM    908  O   PRO A  62      -4.922  -6.085  -4.561  1.00 70.39           O  
ATOM    909  CG  PRO A  62      -5.682  -7.222  -0.422  1.00 70.39           C  
ATOM    910  HG2 PRO A  62      -6.226  -6.278  -0.467  1.00 70.39           H  
ATOM    911  HG3 PRO A  62      -6.137  -7.893   0.306  1.00 70.39           H  
ATOM    912  CD  PRO A  62      -4.214  -6.955  -0.102  1.00 70.39           C  
ATOM    913  HD2 PRO A  62      -3.782  -7.822   0.397  1.00 70.39           H  
ATOM    914  HD3 PRO A  62      -4.136  -6.069   0.527  1.00 70.39           H  
ATOM    915  N   THR A  63      -5.008  -4.779  -2.738  1.00 70.24           N  
ATOM    916  H   THR A  63      -4.980  -4.745  -1.729  1.00 70.24           H  
ATOM    917  CA  THR A  63      -5.359  -3.534  -3.437  1.00 70.24           C  
ATOM    918  HA  THR A  63      -6.302  -3.675  -3.965  1.00 70.24           H  
ATOM    919  C   THR A  63      -4.304  -3.110  -4.456  1.00 70.24           C  
ATOM    920  CB  THR A  63      -5.516  -2.389  -2.431  1.00 70.24           C  
ATOM    921  HB  THR A  63      -4.529  -2.088  -2.079  1.00 70.24           H  
ATOM    922  O   THR A  63      -4.653  -2.536  -5.480  1.00 70.24           O  
ATOM    923  CG2 THR A  63      -6.230  -1.173  -3.009  1.00 70.24           C  
ATOM    924 HG21 THR A  63      -7.211  -1.466  -3.381  1.00 70.24           H  
ATOM    925 HG22 THR A  63      -5.652  -0.750  -3.830  1.00 70.24           H  
ATOM    926 HG23 THR A  63      -6.348  -0.413  -2.236  1.00 70.24           H  
ATOM    927  OG1 THR A  63      -6.268  -2.799  -1.319  1.00 70.24           O  
ATOM    928  HG1 THR A  63      -6.182  -2.086  -0.683  1.00 70.24           H  
ATOM    929  N   CYS A  64      -3.019  -3.368  -4.184  1.00 70.29           N  
ATOM    930  H   CYS A  64      -2.794  -3.881  -3.344  1.00 70.29           H  
ATOM    931  CA  CYS A  64      -1.922  -3.067  -5.107  1.00 70.29           C  
ATOM    932  HA  CYS A  64      -2.307  -2.478  -5.940  1.00 70.29           H  
ATOM    933  C   CYS A  64      -1.307  -4.305  -5.759  1.00 70.29           C  
ATOM    934  CB  CYS A  64      -0.868  -2.208  -4.393  1.00 70.29           C  
ATOM    935  HB2 CYS A  64      -0.227  -1.738  -5.139  1.00 70.29           H  
ATOM    936  HB3 CYS A  64      -1.376  -1.430  -3.822  1.00 70.29           H  
ATOM    937  O   CYS A  64      -0.360  -4.165  -6.510  1.00 70.29           O  
ATOM    938  SG  CYS A  64       0.150  -3.148  -3.242  1.00 70.29           S  
ATOM    939  HG  CYS A  64       0.532  -2.120  -2.480  1.00 70.29           H  
ATOM    940  N   GLN A  65      -1.770  -5.515  -5.447  1.00 72.51           N  
ATOM    941  H   GLN A  65      -2.560  -5.578  -4.821  1.00 72.51           H  
ATOM    942  CA  GLN A  65      -1.106  -6.774  -5.819  1.00 72.51           C  
ATOM    943  HA  GLN A  65      -1.499  -7.545  -5.156  1.00 72.51           H  
ATOM    944  C   GLN A  65       0.420  -6.768  -5.576  1.00 72.51           C  
ATOM    945  CB  GLN A  65      -1.481  -7.181  -7.250  1.00 72.51           C  
ATOM    946  HB2 GLN A  65      -1.001  -8.133  -7.474  1.00 72.51           H  
ATOM    947  HB3 GLN A  65      -1.114  -6.435  -7.954  1.00 72.51           H  
ATOM    948  O   GLN A  65       1.204  -7.241  -6.392  1.00 72.51           O  
ATOM    949  CG  GLN A  65      -2.996  -7.351  -7.426  1.00 72.51           C  
ATOM    950  HG2 GLN A  65      -3.494  -6.397  -7.251  1.00 72.51           H  
ATOM    951  HG3 GLN A  65      -3.371  -8.072  -6.699  1.00 72.51           H  
ATOM    952  CD  GLN A  65      -3.367  -7.835  -8.822  1.00 72.51           C  
ATOM    953  NE2 GLN A  65      -4.597  -7.642  -9.239  1.00 72.51           N  
ATOM    954 HE21 GLN A  65      -5.271  -7.172  -8.653  1.00 72.51           H  
ATOM    955 HE22 GLN A  65      -4.796  -7.979 -10.170  1.00 72.51           H  
ATOM    956  OE1 GLN A  65      -2.585  -8.400  -9.565  1.00 72.51           O  
ATOM    957  N   GLY A  66       0.867  -6.199  -4.454  1.00 71.09           N  
ATOM    958  H   GLY A  66       0.188  -5.796  -3.824  1.00 71.09           H  
ATOM    959  CA  GLY A  66       2.294  -6.101  -4.132  1.00 71.09           C  
ATOM    960  HA2 GLY A  66       2.808  -6.984  -4.511  1.00 71.09           H  
ATOM    961  HA3 GLY A  66       2.409  -6.104  -3.048  1.00 71.09           H  
ATOM    962  C   GLY A  66       3.034  -4.877  -4.681  1.00 71.09           C  
ATOM    963  O   GLY A  66       4.123  -4.571  -4.216  1.00 71.09           O  
ATOM    964  N   THR A  67       2.473  -4.108  -5.605  1.00 69.78           N  
ATOM    965  H   THR A  67       1.558  -4.338  -5.967  1.00 69.78           H  
ATOM    966  CA  THR A  67       3.230  -3.042  -6.284  1.00 69.78           C  
ATOM    967  HA  THR A  67       4.186  -3.442  -6.620  1.00 69.78           H  
ATOM    968  C   THR A  67       3.526  -1.794  -5.431  1.00 69.78           C  
ATOM    969  CB  THR A  67       2.452  -2.573  -7.501  1.00 69.78           C  
ATOM    970  HB  THR A  67       3.101  -1.872  -8.027  1.00 69.78           H  
ATOM    971  O   THR A  67       4.274  -0.907  -5.839  1.00 69.78           O  
ATOM    972  CG2 THR A  67       1.998  -3.634  -8.503  1.00 69.78           C  
ATOM    973 HG21 THR A  67       2.513  -4.578  -8.328  1.00 69.78           H  
ATOM    974 HG22 THR A  67       0.922  -3.804  -8.458  1.00 69.78           H  
ATOM    975 HG23 THR A  67       2.209  -3.279  -9.511  1.00 69.78           H  
ATOM    976  OG1 THR A  67       1.325  -1.912  -6.991  1.00 69.78           O  
ATOM    977  HG1 THR A  67       0.898  -1.399  -7.680  1.00 69.78           H  
ATOM    978  N   GLY A  68       2.857  -1.639  -4.286  1.00 71.70           N  
ATOM    979  H   GLY A  68       2.224  -2.388  -4.042  1.00 71.70           H  
ATOM    980  CA  GLY A  68       2.980  -0.473  -3.406  1.00 71.70           C  
ATOM    981  HA2 GLY A  68       4.042  -0.258  -3.285  1.00 71.70           H  
ATOM    982  HA3 GLY A  68       2.560  -0.716  -2.430  1.00 71.70           H  
ATOM    983  C   GLY A  68       2.300   0.809  -3.898  1.00 71.70           C  
ATOM    984  O   GLY A  68       2.065   1.719  -3.103  1.00 71.70           O  
ATOM    985  N   ARG A  69       1.891   0.888  -5.164  1.00 70.40           N  
ATOM    986  H   ARG A  69       2.075   0.094  -5.761  1.00 70.40           H  
ATOM    987  CA  ARG A  69       1.189   2.040  -5.756  1.00 70.40           C  
ATOM    988  HA  ARG A  69       0.704   2.618  -4.970  1.00 70.40           H  
ATOM    989  C   ARG A  69       0.071   1.566  -6.673  1.00 70.40           C  
ATOM    990  CB  ARG A  69       2.154   2.987  -6.500  1.00 70.40           C  
ATOM    991  HB2 ARG A  69       1.893   3.004  -7.559  1.00 70.40           H  
ATOM    992  HB3 ARG A  69       1.958   3.992  -6.127  1.00 70.40           H  
ATOM    993  O   ARG A  69       0.069   0.413  -7.074  1.00 70.40           O  
ATOM    994  CG  ARG A  69       3.671   2.738  -6.379  1.00 70.40           C  
ATOM    995  HG2 ARG A  69       3.972   2.669  -5.333  1.00 70.40           H  
ATOM    996  HG3 ARG A  69       3.956   1.790  -6.836  1.00 70.40           H  
ATOM    997  CD  ARG A  69       4.365   3.919  -7.078  1.00 70.40           C  
ATOM    998  HD2 ARG A  69       4.255   3.807  -8.157  1.00 70.40           H  
ATOM    999  HD3 ARG A  69       3.864   4.846  -6.798  1.00 70.40           H  
ATOM   1000  NE  ARG A  69       5.794   4.058  -6.772  1.00 70.40           N  
ATOM   1001  HE  ARG A  69       6.218   3.367  -6.169  1.00 70.40           H  
ATOM   1002  NH1 ARG A  69       6.079   6.013  -7.958  1.00 70.40           N  
ATOM   1003 HH11 ARG A  69       6.703   6.711  -8.337  1.00 70.40           H  
ATOM   1004 HH12 ARG A  69       5.190   5.887  -8.420  1.00 70.40           H  
ATOM   1005  NH2 ARG A  69       7.772   5.190  -6.765  1.00 70.40           N  
ATOM   1006 HH21 ARG A  69       8.338   5.978  -7.046  1.00 70.40           H  
ATOM   1007 HH22 ARG A  69       8.174   4.489  -6.160  1.00 70.40           H  
ATOM   1008  CZ  ARG A  69       6.536   5.083  -7.162  1.00 70.40           C  
ATOM   1009  N   ILE A  70      -0.895   2.412  -7.001  1.00 71.58           N  
ATOM   1010  H   ILE A  70      -0.849   3.364  -6.668  1.00 71.58           H  
ATOM   1011  CA  ILE A  70      -1.875   2.083  -8.050  1.00 71.58           C  
ATOM   1012  HA  ILE A  70      -1.460   1.289  -8.670  1.00 71.58           H  
ATOM   1013  C   ILE A  70      -2.062   3.306  -8.950  1.00 71.58           C  
ATOM   1014  CB  ILE A  70      -3.195   1.547  -7.453  1.00 71.58           C  
ATOM   1015  HB  ILE A  70      -3.565   2.310  -6.768  1.00 71.58           H  
ATOM   1016  O   ILE A  70      -1.887   4.435  -8.469  1.00 71.58           O  
ATOM   1017  CG1 ILE A  70      -3.013   0.195  -6.723  1.00 71.58           C  
ATOM   1018 HG12 ILE A  70      -2.272  -0.418  -7.237  1.00 71.58           H  
ATOM   1019 HG13 ILE A  70      -3.930  -0.392  -6.775  1.00 71.58           H  
ATOM   1020  CG2 ILE A  70      -4.306   1.298  -8.483  1.00 71.58           C  
ATOM   1021 HG21 ILE A  70      -4.001   0.518  -9.181  1.00 71.58           H  
ATOM   1022 HG22 ILE A  70      -4.557   2.222  -9.005  1.00 71.58           H  
ATOM   1023 HG23 ILE A  70      -5.218   0.939  -8.008  1.00 71.58           H  
ATOM   1024  CD1 ILE A  70      -2.651   0.328  -5.245  1.00 71.58           C  
ATOM   1025 HD11 ILE A  70      -3.109  -0.491  -4.690  1.00 71.58           H  
ATOM   1026 HD12 ILE A  70      -1.566   0.290  -5.143  1.00 71.58           H  
ATOM   1027 HD13 ILE A  70      -3.013   1.260  -4.811  1.00 71.58           H  
ATOM   1028  N   PRO A  71      -2.376   3.118 -10.247  1.00 69.18           N  
ATOM   1029  CA  PRO A  71      -2.649   4.226 -11.142  1.00 69.18           C  
ATOM   1030  HA  PRO A  71      -1.743   4.826 -11.223  1.00 69.18           H  
ATOM   1031  C   PRO A  71      -3.802   5.099 -10.638  1.00 69.18           C  
ATOM   1032  CB  PRO A  71      -2.952   3.605 -12.511  1.00 69.18           C  
ATOM   1033  HB2 PRO A  71      -2.578   4.228 -13.325  1.00 69.18           H  
ATOM   1034  HB3 PRO A  71      -4.023   3.438 -12.621  1.00 69.18           H  
ATOM   1035  O   PRO A  71      -4.763   4.623 -10.021  1.00 69.18           O  
ATOM   1036  CG  PRO A  71      -2.232   2.260 -12.451  1.00 69.18           C  
ATOM   1037  HG2 PRO A  71      -2.660   1.535 -13.143  1.00 69.18           H  
ATOM   1038  HG3 PRO A  71      -1.166   2.397 -12.632  1.00 69.18           H  
ATOM   1039  CD  PRO A  71      -2.475   1.872 -11.002  1.00 69.18           C  
ATOM   1040  HD2 PRO A  71      -3.492   1.482 -10.947  1.00 69.18           H  
ATOM   1041  HD3 PRO A  71      -1.759   1.116 -10.680  1.00 69.18           H  
ATOM   1042  N   ARG A  72      -3.726   6.392 -10.948  1.00 62.10           N  
ATOM   1043  H   ARG A  72      -2.924   6.697 -11.481  1.00 62.10           H  
ATOM   1044  CA  ARG A  72      -4.835   7.327 -10.752  1.00 62.10           C  
ATOM   1045  HA  ARG A  72      -5.091   7.348  -9.693  1.00 62.10           H  
ATOM   1046  C   ARG A  72      -6.082   6.843 -11.493  1.00 62.10           C  
ATOM   1047  CB  ARG A  72      -4.431   8.743 -11.175  1.00 62.10           C  
ATOM   1048  HB2 ARG A  72      -3.983   8.718 -12.168  1.00 62.10           H  
ATOM   1049  HB3 ARG A  72      -5.321   9.370 -11.215  1.00 62.10           H  
ATOM   1050  O   ARG A  72      -6.007   6.103 -12.473  1.00 62.10           O  
ATOM   1051  CG  ARG A  72      -3.452   9.357 -10.166  1.00 62.10           C  
ATOM   1052  HG2 ARG A  72      -3.899   9.344  -9.172  1.00 62.10           H  
ATOM   1053  HG3 ARG A  72      -2.532   8.773 -10.146  1.00 62.10           H  
ATOM   1054  CD  ARG A  72      -3.150  10.806 -10.548  1.00 62.10           C  
ATOM   1055  HD2 ARG A  72      -4.016  11.410 -10.278  1.00 62.10           H  
ATOM   1056  HD3 ARG A  72      -3.012  10.874 -11.627  1.00 62.10           H  
ATOM   1057  NE  ARG A  72      -1.925  11.293  -9.885  1.00 62.10           N  
ATOM   1058  HE  ARG A  72      -1.143  10.656  -9.839  1.00 62.10           H  
ATOM   1059  NH1 ARG A  72      -2.584  13.453  -9.485  1.00 62.10           N  
ATOM   1060 HH11 ARG A  72      -2.357  14.402  -9.227  1.00 62.10           H  
ATOM   1061 HH12 ARG A  72      -3.506  13.194  -9.806  1.00 62.10           H  
ATOM   1062  NH2 ARG A  72      -0.462  12.825  -9.127  1.00 62.10           N  
ATOM   1063 HH21 ARG A  72      -0.219  13.760  -8.830  1.00 62.10           H  
ATOM   1064 HH22 ARG A  72       0.255  12.139  -9.313  1.00 62.10           H  
ATOM   1065  CZ  ARG A  72      -1.670  12.523  -9.500  1.00 62.10           C  
ATOM   1066  N   GLY A  73      -7.253   7.194 -10.975  1.00 61.05           N  
ATOM   1067  H   GLY A  73      -7.233   7.868 -10.223  1.00 61.05           H  
ATOM   1068  CA  GLY A  73      -8.542   6.645 -11.411  1.00 61.05           C  
ATOM   1069  HA2 GLY A  73      -8.546   6.555 -12.498  1.00 61.05           H  
ATOM   1070  HA3 GLY A  73      -9.334   7.336 -11.124  1.00 61.05           H  
ATOM   1071  C   GLY A  73      -8.861   5.266 -10.815  1.00 61.05           C  
ATOM   1072  O   GLY A  73      -9.943   5.095 -10.250  1.00 61.05           O  
ATOM   1073  N   GLN A  74      -7.915   4.314 -10.815  1.00 58.31           N  
ATOM   1074  H   GLN A  74      -7.035   4.501 -11.274  1.00 58.31           H  
ATOM   1075  CA  GLN A  74      -8.035   3.108  -9.977  1.00 58.31           C  
ATOM   1076  HA  GLN A  74      -9.049   2.720 -10.078  1.00 58.31           H  
ATOM   1077  C   GLN A  74      -7.870   3.425  -8.482  1.00 58.31           C  
ATOM   1078  CB  GLN A  74      -7.075   1.999 -10.431  1.00 58.31           C  
ATOM   1079  HB2 GLN A  74      -6.935   1.305  -9.602  1.00 58.31           H  
ATOM   1080  HB3 GLN A  74      -6.109   2.427 -10.700  1.00 58.31           H  
ATOM   1081  O   GLN A  74      -8.291   2.640  -7.640  1.00 58.31           O  
ATOM   1082  CG  GLN A  74      -7.627   1.187 -11.611  1.00 58.31           C  
ATOM   1083  HG2 GLN A  74      -8.627   0.834 -11.360  1.00 58.31           H  
ATOM   1084  HG3 GLN A  74      -7.693   1.820 -12.495  1.00 58.31           H  
ATOM   1085  CD  GLN A  74      -6.758  -0.028 -11.935  1.00 58.31           C  
ATOM   1086  NE2 GLN A  74      -7.297  -1.034 -12.586  1.00 58.31           N  
ATOM   1087 HE21 GLN A  74      -8.277  -1.034 -12.834  1.00 58.31           H  
ATOM   1088 HE22 GLN A  74      -6.685  -1.820 -12.751  1.00 58.31           H  
ATOM   1089  OE1 GLN A  74      -5.582  -0.102 -11.623  1.00 58.31           O  
ATOM   1090  N   GLU A  75      -7.392   4.620  -8.128  1.00 54.17           N  
ATOM   1091  H   GLU A  75      -6.955   5.177  -8.848  1.00 54.17           H  
ATOM   1092  CA  GLU A  75      -7.361   5.128  -6.750  1.00 54.17           C  
ATOM   1093  HA  GLU A  75      -6.740   4.428  -6.190  1.00 54.17           H  
ATOM   1094  C   GLU A  75      -8.734   5.211  -6.044  1.00 54.17           C  
ATOM   1095  CB  GLU A  75      -6.659   6.487  -6.723  1.00 54.17           C  
ATOM   1096  HB2 GLU A  75      -6.383   6.723  -5.695  1.00 54.17           H  
ATOM   1097  HB3 GLU A  75      -5.751   6.422  -7.322  1.00 54.17           H  
ATOM   1098  O   GLU A  75      -8.821   5.255  -4.817  1.00 54.17           O  
ATOM   1099  CG  GLU A  75      -7.556   7.607  -7.262  1.00 54.17           C  
ATOM   1100  HG2 GLU A  75      -8.129   7.237  -8.113  1.00 54.17           H  
ATOM   1101  HG3 GLU A  75      -8.263   7.912  -6.491  1.00 54.17           H  
ATOM   1102  CD  GLU A  75      -6.721   8.804  -7.705  1.00 54.17           C  
ATOM   1103  OE1 GLU A  75      -6.760   9.086  -8.924  1.00 54.17           O  
ATOM   1104  OE2 GLU A  75      -6.034   9.399  -6.849  1.00 54.17           O  
ATOM   1105  N   ASN A  76      -9.835   5.174  -6.796  1.00 50.88           N  
ATOM   1106  H   ASN A  76      -9.731   5.170  -7.801  1.00 50.88           H  
ATOM   1107  CA  ASN A  76     -11.174   5.051  -6.213  1.00 50.88           C  
ATOM   1108  HA  ASN A  76     -11.235   5.693  -5.335  1.00 50.88           H  
ATOM   1109  C   ASN A  76     -11.466   3.621  -5.723  1.00 50.88           C  
ATOM   1110  CB  ASN A  76     -12.198   5.546  -7.240  1.00 50.88           C  
ATOM   1111  HB2 ASN A  76     -13.203   5.335  -6.875  1.00 50.88           H  
ATOM   1112  HB3 ASN A  76     -12.054   5.017  -8.182  1.00 50.88           H  
ATOM   1113  O   ASN A  76     -12.292   3.430  -4.836  1.00 50.88           O  
ATOM   1114  CG  ASN A  76     -12.101   7.044  -7.475  1.00 50.88           C  
ATOM   1115  ND2 ASN A  76     -12.480   7.506  -8.640  1.00 50.88           N  
ATOM   1116 HD21 ASN A  76     -12.353   8.497  -8.789  1.00 50.88           H  
ATOM   1117 HD22 ASN A  76     -12.722   6.869  -9.385  1.00 50.88           H  
ATOM   1118  OD1 ASN A  76     -11.713   7.826  -6.622  1.00 50.88           O  
ATOM   1119  N   GLN A  77     -10.745   2.628  -6.251  1.00 49.12           N  
ATOM   1120  H   GLN A  77     -10.055   2.865  -6.950  1.00 49.12           H  
ATOM   1121  CA  GLN A  77     -10.633   1.283  -5.688  1.00 49.12           C  
ATOM   1122  HA  GLN A  77     -11.558   1.038  -5.166  1.00 49.12           H  
ATOM   1123  C   GLN A  77      -9.495   1.206  -4.648  1.00 49.12           C  
ATOM   1124  CB  GLN A  77     -10.430   0.241  -6.809  1.00 49.12           C  
ATOM   1125  HB2 GLN A  77      -9.454   0.394  -7.270  1.00 49.12           H  
ATOM   1126  HB3 GLN A  77     -10.431  -0.753  -6.362  1.00 49.12           H  
ATOM   1127  O   GLN A  77      -9.238   0.128  -4.124  1.00 49.12           O  
ATOM   1128  CG  GLN A  77     -11.510   0.278  -7.906  1.00 49.12           C  
ATOM   1129  HG2 GLN A  77     -11.545   1.273  -8.349  1.00 49.12           H  
ATOM   1130  HG3 GLN A  77     -12.482   0.068  -7.460  1.00 49.12           H  
ATOM   1131  CD  GLN A  77     -11.262  -0.722  -9.036  1.00 49.12           C  
ATOM   1132  NE2 GLN A  77     -12.022  -0.658 -10.106  1.00 49.12           N  
ATOM   1133 HE21 GLN A  77     -12.771   0.016 -10.177  1.00 49.12           H  
ATOM   1134 HE22 GLN A  77     -11.840  -1.365 -10.804  1.00 49.12           H  
ATOM   1135  OE1 GLN A  77     -10.394  -1.573  -9.005  1.00 49.12           O  
ATOM   1136  N   LEU A  78      -8.798   2.314  -4.327  1.00 49.74           N  
ATOM   1137  H   LEU A  78      -9.040   3.192  -4.763  1.00 49.74           H  
ATOM   1138  CA  LEU A  78      -7.702   2.315  -3.349  1.00 49.74           C  
ATOM   1139  HA  LEU A  78      -7.279   1.311  -3.316  1.00 49.74           H  
ATOM   1140  C   LEU A  78      -8.194   2.606  -1.976  1.00 49.74           C  
ATOM   1141  CB  LEU A  78      -6.549   3.259  -3.656  1.00 49.74           C  
ATOM   1142  HB2 LEU A  78      -6.151   3.661  -2.725  1.00 49.74           H  
ATOM   1143  HB3 LEU A  78      -6.879   4.128  -4.226  1.00 49.74           H  
ATOM   1144  O   LEU A  78      -8.268   3.733  -1.495  1.00 49.74           O  
ATOM   1145  CG  LEU A  78      -5.397   2.549  -4.329  1.00 49.74           C  
ATOM   1146  HG  LEU A  78      -4.957   1.857  -3.610  1.00 49.74           H  
ATOM   1147  CD1 LEU A  78      -5.859   1.760  -5.552  1.00 49.74           C  
ATOM   1148 HD11 LEU A  78      -5.177   0.924  -5.706  1.00 49.74           H  
ATOM   1149 HD12 LEU A  78      -6.820   1.259  -5.441  1.00 49.74           H  
ATOM   1150 HD13 LEU A  78      -5.914   2.401  -6.433  1.00 49.74           H  
ATOM   1151  CD2 LEU A  78      -4.391   3.652  -4.669  1.00 49.74           C  
ATOM   1152 HD21 LEU A  78      -3.372   3.276  -4.767  1.00 49.74           H  
ATOM   1153 HD22 LEU A  78      -4.376   4.427  -3.903  1.00 49.74           H  
ATOM   1154 HD23 LEU A  78      -4.665   4.130  -5.609  1.00 49.74           H  
ATOM   1155  N   VAL A  79      -8.458   1.511  -1.324  1.00 49.99           N  
ATOM   1156  H   VAL A  79      -8.407   0.637  -1.828  1.00 49.99           H  
ATOM   1157  CA  VAL A  79      -9.075   1.522  -0.045  1.00 49.99           C  
ATOM   1158  HA  VAL A  79      -9.690   2.419   0.019  1.00 49.99           H  
ATOM   1159  C   VAL A  79      -7.980   1.686   1.040  1.00 49.99           C  
ATOM   1160  CB  VAL A  79     -10.052   0.333  -0.045  1.00 49.99           C  
ATOM   1161  HB  VAL A  79      -9.964  -0.121   0.941  1.00 49.99           H  
ATOM   1162  O   VAL A  79      -7.229   0.779   1.376  1.00 49.99           O  
ATOM   1163  CG1 VAL A  79     -11.493   0.804  -0.299  1.00 49.99           C  
ATOM   1164 HG11 VAL A  79     -11.752   1.658   0.327  1.00 49.99           H  
ATOM   1165 HG12 VAL A  79     -12.190  -0.007  -0.084  1.00 49.99           H  
ATOM   1166 HG13 VAL A  79     -11.607   1.107  -1.340  1.00 49.99           H  
ATOM   1167  CG2 VAL A  79      -9.833  -0.831  -1.021  1.00 49.99           C  
ATOM   1168 HG21 VAL A  79     -10.510  -1.649  -0.774  1.00 49.99           H  
ATOM   1169 HG22 VAL A  79      -8.806  -1.193  -0.975  1.00 49.99           H  
ATOM   1170 HG23 VAL A  79     -10.081  -0.529  -2.038  1.00 49.99           H  
ATOM   1171  N   ALA A  80      -7.829   2.909   1.547  1.00 47.79           N  
ATOM   1172  H   ALA A  80      -8.413   3.631   1.152  1.00 47.79           H  
ATOM   1173  CA  ALA A  80      -6.853   3.376   2.532  1.00 47.79           C  
ATOM   1174  HA  ALA A  80      -5.855   3.126   2.173  1.00 47.79           H  
ATOM   1175  C   ALA A  80      -6.983   2.751   3.912  1.00 47.79           C  
ATOM   1176  CB  ALA A  80      -6.997   4.899   2.677  1.00 47.79           C  
ATOM   1177  HB1 ALA A  80      -6.219   5.290   3.333  1.00 47.79           H  
ATOM   1178  HB2 ALA A  80      -6.925   5.378   1.701  1.00 47.79           H  
ATOM   1179  HB3 ALA A  80      -7.965   5.134   3.119  1.00 47.79           H  
ATOM   1180  O   ALA A  80      -8.089   2.492   4.370  1.00 47.79           O  
ATOM   1181  N   LEU A  81      -5.858   2.609   4.613  1.00 49.82           N  
ATOM   1182  H   LEU A  81      -4.971   2.817   4.177  1.00 49.82           H  
ATOM   1183  CA  LEU A  81      -5.844   2.145   5.995  1.00 49.82           C  
ATOM   1184  HA  LEU A  81      -6.611   1.378   6.105  1.00 49.82           H  
ATOM   1185  C   LEU A  81      -6.176   3.261   6.990  1.00 49.82           C  
ATOM   1186  CB  LEU A  81      -4.488   1.521   6.334  1.00 49.82           C  
ATOM   1187  HB2 LEU A  81      -3.712   2.282   6.252  1.00 49.82           H  
ATOM   1188  HB3 LEU A  81      -4.530   1.218   7.380  1.00 49.82           H  
ATOM   1189  O   LEU A  81      -5.327   4.081   7.333  1.00 49.82           O  
ATOM   1190  CG  LEU A  81      -4.066   0.322   5.481  1.00 49.82           C  
ATOM   1191  HG  LEU A  81      -3.595   0.701   4.574  1.00 49.82           H  
ATOM   1192  CD1 LEU A  81      -2.959  -0.380   6.268  1.00 49.82           C  
ATOM   1193 HD11 LEU A  81      -2.603  -1.258   5.729  1.00 49.82           H  
ATOM   1194 HD12 LEU A  81      -2.116   0.298   6.396  1.00 49.82           H  
ATOM   1195 HD13 LEU A  81      -3.314  -0.686   7.252  1.00 49.82           H  
ATOM   1196  CD2 LEU A  81      -5.246  -0.563   5.044  1.00 49.82           C  
ATOM   1197 HD21 LEU A  81      -5.845  -0.862   5.904  1.00 49.82           H  
ATOM   1198 HD22 LEU A  81      -4.856  -1.442   4.531  1.00 49.82           H  
ATOM   1199 HD23 LEU A  81      -5.892  -0.033   4.344  1.00 49.82           H  
ATOM   1200  N   ILE A  82      -7.410   3.261   7.490  1.00 55.93           N  
ATOM   1201  H   ILE A  82      -8.065   2.606   7.087  1.00 55.93           H  
ATOM   1202  CA  ILE A  82      -7.936   4.204   8.487  1.00 55.93           C  
ATOM   1203  HA  ILE A  82      -7.163   4.931   8.735  1.00 55.93           H  
ATOM   1204  C   ILE A  82      -8.380   3.514   9.817  1.00 55.93           C  
ATOM   1205  CB  ILE A  82      -9.116   4.960   7.811  1.00 55.93           C  
ATOM   1206  HB  ILE A  82      -9.987   4.308   7.748  1.00 55.93           H  
ATOM   1207  O   ILE A  82      -9.586   3.477  10.014  1.00 55.93           O  
ATOM   1208  CG1 ILE A  82      -8.807   5.430   6.373  1.00 55.93           C  
ATOM   1209 HG12 ILE A  82      -8.882   4.571   5.707  1.00 55.93           H  
ATOM   1210 HG13 ILE A  82      -7.788   5.812   6.325  1.00 55.93           H  
ATOM   1211  CG2 ILE A  82      -9.474   6.171   8.666  1.00 55.93           C  
ATOM   1212 HG21 ILE A  82      -9.534   5.905   9.721  1.00 55.93           H  
ATOM   1213 HG22 ILE A  82      -8.683   6.905   8.513  1.00 55.93           H  
ATOM   1214 HG23 ILE A  82     -10.443   6.578   8.376  1.00 55.93           H  
ATOM   1215  CD1 ILE A  82      -9.746   6.517   5.838  1.00 55.93           C  
ATOM   1216 HD11 ILE A  82     -10.786   6.282   6.064  1.00 55.93           H  
ATOM   1217 HD12 ILE A  82      -9.506   7.484   6.280  1.00 55.93           H  
ATOM   1218 HD13 ILE A  82      -9.625   6.573   4.756  1.00 55.93           H  
ATOM   1219  N   PRO A  83      -7.492   2.926  10.669  1.00 53.52           N  
ATOM   1220  CA  PRO A  83      -7.699   1.840  11.677  1.00 53.52           C  
ATOM   1221  HA  PRO A  83      -7.223   0.934  11.302  1.00 53.52           H  
ATOM   1222  C   PRO A  83      -9.133   1.455  12.102  1.00 53.52           C  
ATOM   1223  CB  PRO A  83      -6.876   2.301  12.873  1.00 53.52           C  
ATOM   1224  HB2 PRO A  83      -7.398   3.095  13.408  1.00 53.52           H  
ATOM   1225  HB3 PRO A  83      -6.630   1.475  13.540  1.00 53.52           H  
ATOM   1226  O   PRO A  83      -9.941   2.336  12.298  1.00 53.52           O  
ATOM   1227  CG  PRO A  83      -5.632   2.863  12.181  1.00 53.52           C  
ATOM   1228  HG2 PRO A  83      -5.155   3.633  12.787  1.00 53.52           H  
ATOM   1229  HG3 PRO A  83      -4.932   2.052  11.981  1.00 53.52           H  
ATOM   1230  CD  PRO A  83      -6.139   3.432  10.848  1.00 53.52           C  
ATOM   1231  HD2 PRO A  83      -6.162   4.520  10.904  1.00 53.52           H  
ATOM   1232  HD3 PRO A  83      -5.493   3.114  10.030  1.00 53.52           H  
ATOM   1233  N   TYR A  84      -9.514   0.177  12.305  1.00 57.72           N  
ATOM   1234  H   TYR A  84      -8.856  -0.573  12.152  1.00 57.72           H  
ATOM   1235  CA  TYR A  84     -10.953  -0.155  12.529  1.00 57.72           C  
ATOM   1236  HA  TYR A  84     -11.481   0.178  11.635  1.00 57.72           H  
ATOM   1237  C   TYR A  84     -11.608   0.588  13.732  1.00 57.72           C  
ATOM   1238  CB  TYR A  84     -11.189  -1.675  12.599  1.00 57.72           C  
ATOM   1239  HB2 TYR A  84     -10.954  -2.032  13.602  1.00 57.72           H  
ATOM   1240  HB3 TYR A  84     -10.501  -2.168  11.911  1.00 57.72           H  
ATOM   1241  O   TYR A  84     -12.822   0.774  13.792  1.00 57.72           O  
ATOM   1242  CG  TYR A  84     -12.611  -2.098  12.228  1.00 57.72           C  
ATOM   1243  CD1 TYR A  84     -13.647  -2.073  13.185  1.00 57.72           C  
ATOM   1244  HD1 TYR A  84     -13.438  -1.757  14.197  1.00 57.72           H  
ATOM   1245  CD2 TYR A  84     -12.899  -2.515  10.912  1.00 57.72           C  
ATOM   1246  HD2 TYR A  84     -12.103  -2.572  10.184  1.00 57.72           H  
ATOM   1247  CE1 TYR A  84     -14.960  -2.439  12.827  1.00 57.72           C  
ATOM   1248  HE1 TYR A  84     -15.757  -2.414  13.556  1.00 57.72           H  
ATOM   1249  CE2 TYR A  84     -14.210  -2.892  10.550  1.00 57.72           C  
ATOM   1250  HE2 TYR A  84     -14.415  -3.224   9.543  1.00 57.72           H  
ATOM   1251  OH  TYR A  84     -16.512  -3.215  11.176  1.00 57.72           O  
ATOM   1252  HH  TYR A  84     -16.561  -3.551  10.278  1.00 57.72           H  
ATOM   1253  CZ  TYR A  84     -15.245  -2.852  11.510  1.00 57.72           C  
ATOM   1254  N   SER A  85     -10.794   1.082  14.669  1.00 59.68           N  
ATOM   1255  H   SER A  85      -9.803   0.938  14.535  1.00 59.68           H  
ATOM   1256  CA  SER A  85     -11.156   1.967  15.788  1.00 59.68           C  
ATOM   1257  HA  SER A  85     -12.131   1.665  16.171  1.00 59.68           H  
ATOM   1258  C   SER A  85     -11.247   3.474  15.459  1.00 59.68           C  
ATOM   1259  CB  SER A  85     -10.114   1.755  16.891  1.00 59.68           C  
ATOM   1260  HB2 SER A  85     -10.214   0.742  17.280  1.00 59.68           H  
ATOM   1261  HB3 SER A  85     -10.285   2.460  17.704  1.00 59.68           H  
ATOM   1262  O   SER A  85     -11.572   4.279  16.335  1.00 59.68           O  
ATOM   1263  OG  SER A  85      -8.802   1.921  16.373  1.00 59.68           O  
ATOM   1264  HG  SER A  85      -8.169   1.779  17.081  1.00 59.68           H  
ATOM   1265  N   ASP A  86     -10.943   3.892  14.233  1.00 57.17           N  
ATOM   1266  H   ASP A  86     -10.729   3.191  13.537  1.00 57.17           H  
ATOM   1267  CA  ASP A  86     -10.798   5.284  13.825  1.00 57.17           C  
ATOM   1268  HA  ASP A  86     -10.168   5.771  14.570  1.00 57.17           H  
ATOM   1269  C   ASP A  86     -12.153   5.990  13.801  1.00 57.17           C  
ATOM   1270  CB  ASP A  86     -10.068   5.394  12.479  1.00 57.17           C  
ATOM   1271  HB2 ASP A  86      -9.155   4.800  12.525  1.00 57.17           H  
ATOM   1272  HB3 ASP A  86     -10.717   4.994  11.700  1.00 57.17           H  
ATOM   1273  O   ASP A  86     -13.164   5.521  13.271  1.00 57.17           O  
ATOM   1274  CG  ASP A  86      -9.683   6.827  12.104  1.00 57.17           C  
ATOM   1275  OD1 ASP A  86     -10.575   7.692  11.966  1.00 57.17           O  
ATOM   1276  OD2 ASP A  86      -8.487   7.110  11.885  1.00 57.17           O  
ATOM   1277  N   GLN A  87     -12.168   7.189  14.371  1.00 59.72           N  
ATOM   1278  H   GLN A  87     -11.288   7.555  14.706  1.00 59.72           H  
ATOM   1279  CA  GLN A  87     -13.377   7.978  14.553  1.00 59.72           C  
ATOM   1280  HA  GLN A  87     -14.101   7.356  15.079  1.00 59.72           H  
ATOM   1281  C   GLN A  87     -14.023   8.405  13.221  1.00 59.72           C  
ATOM   1282  CB  GLN A  87     -13.044   9.183  15.439  1.00 59.72           C  
ATOM   1283  HB2 GLN A  87     -12.345   9.833  14.912  1.00 59.72           H  
ATOM   1284  HB3 GLN A  87     -13.963   9.738  15.622  1.00 59.72           H  
ATOM   1285  O   GLN A  87     -15.208   8.741  13.206  1.00 59.72           O  
ATOM   1286  CG  GLN A  87     -12.427   8.770  16.791  1.00 59.72           C  
ATOM   1287  HG2 GLN A  87     -13.101   8.086  17.306  1.00 59.72           H  
ATOM   1288  HG3 GLN A  87     -11.479   8.256  16.629  1.00 59.72           H  
ATOM   1289  CD  GLN A  87     -12.155   9.962  17.700  1.00 59.72           C  
ATOM   1290  NE2 GLN A  87     -11.457   9.766  18.795  1.00 59.72           N  
ATOM   1291 HE21 GLN A  87     -11.053   8.864  19.001  1.00 59.72           H  
ATOM   1292 HE22 GLN A  87     -11.252  10.584  19.351  1.00 59.72           H  
ATOM   1293  OE1 GLN A  87     -12.584  11.078  17.457  1.00 59.72           O  
ATOM   1294  N   ARG A  88     -13.282   8.356  12.104  1.00 57.04           N  
ATOM   1295  H   ARG A  88     -12.320   8.065  12.209  1.00 57.04           H  
ATOM   1296  CA  ARG A  88     -13.761   8.553  10.725  1.00 57.04           C  
ATOM   1297  HA  ARG A  88     -14.388   9.444  10.677  1.00 57.04           H  
ATOM   1298  C   ARG A  88     -14.617   7.392  10.214  1.00 57.04           C  
ATOM   1299  CB  ARG A  88     -12.548   8.722   9.793  1.00 57.04           C  
ATOM   1300  HB2 ARG A  88     -11.914   7.839   9.871  1.00 57.04           H  
ATOM   1301  HB3 ARG A  88     -12.900   8.770   8.763  1.00 57.04           H  
ATOM   1302  O   ARG A  88     -15.452   7.615   9.336  1.00 57.04           O  
ATOM   1303  CG  ARG A  88     -11.722   9.987  10.081  1.00 57.04           C  
ATOM   1304  HG2 ARG A  88     -11.453  10.050  11.135  1.00 57.04           H  
ATOM   1305  HG3 ARG A  88     -12.332  10.855   9.833  1.00 57.04           H  
ATOM   1306  CD  ARG A  88     -10.446  10.031   9.231  1.00 57.04           C  
ATOM   1307  HD2 ARG A  88     -10.129  11.071   9.149  1.00 57.04           H  
ATOM   1308  HD3 ARG A  88     -10.670   9.657   8.232  1.00 57.04           H  
ATOM   1309  NE  ARG A  88      -9.342   9.247   9.809  1.00 57.04           N  
ATOM   1310  HE  ARG A  88      -9.535   8.691  10.630  1.00 57.04           H  
ATOM   1311  NH1 ARG A  88      -7.770   9.773   8.219  1.00 57.04           N  
ATOM   1312 HH11 ARG A  88      -6.830   9.677   7.862  1.00 57.04           H  
ATOM   1313 HH12 ARG A  88      -8.459  10.331   7.737  1.00 57.04           H  
ATOM   1314  NH2 ARG A  88      -7.217   8.449   9.925  1.00 57.04           N  
ATOM   1315 HH21 ARG A  88      -7.521   7.924  10.733  1.00 57.04           H  
ATOM   1316 HH22 ARG A  88      -6.283   8.318   9.565  1.00 57.04           H  
ATOM   1317  CZ  ARG A  88      -8.115   9.167   9.323  1.00 57.04           C  
ATOM   1318  N   LEU A  89     -14.437   6.182  10.753  1.00 56.49           N  
ATOM   1319  H   LEU A  89     -13.722   6.068  11.458  1.00 56.49           H  
ATOM   1320  CA  LEU A  89     -15.261   5.012  10.432  1.00 56.49           C  
ATOM   1321  HA  LEU A  89     -15.461   4.994   9.360  1.00 56.49           H  
ATOM   1322  C   LEU A  89     -16.614   5.034  11.124  1.00 56.49           C  
ATOM   1323  CB  LEU A  89     -14.554   3.712  10.828  1.00 56.49           C  
ATOM   1324  HB2 LEU A  89     -15.203   2.879  10.555  1.00 56.49           H  
ATOM   1325  HB3 LEU A  89     -14.427   3.683  11.910  1.00 56.49           H  
ATOM   1326  O   LEU A  89     -17.541   4.385  10.643  1.00 56.49           O  
ATOM   1327  CG  LEU A  89     -13.192   3.495  10.171  1.00 56.49           C  
ATOM   1328  HG  LEU A  89     -12.478   4.220  10.563  1.00 56.49           H  
ATOM   1329  CD1 LEU A  89     -12.725   2.094  10.505  1.00 56.49           C  
ATOM   1330 HD11 LEU A  89     -13.385   1.341  10.076  1.00 56.49           H  
ATOM   1331 HD12 LEU A  89     -11.706   1.964  10.140  1.00 56.49           H  
ATOM   1332 HD13 LEU A  89     -12.714   1.999  11.591  1.00 56.49           H  
ATOM   1333  CD2 LEU A  89     -13.259   3.636   8.662  1.00 56.49           C  
ATOM   1334 HD21 LEU A  89     -14.042   2.997   8.255  1.00 56.49           H  
ATOM   1335 HD22 LEU A  89     -13.443   4.682   8.414  1.00 56.49           H  
ATOM   1336 HD23 LEU A  89     -12.292   3.356   8.246  1.00 56.49           H  
ATOM   1337  N   ARG A  90     -16.756   5.793  12.223  1.00 58.36           N  
ATOM   1338  H   ARG A  90     -15.950   6.303  12.554  1.00 58.36           H  
ATOM   1339  CA  ARG A  90     -18.067   5.998  12.841  1.00 58.36           C  
ATOM   1340  HA  ARG A  90     -18.421   5.025  13.183  1.00 58.36           H  
ATOM   1341  C   ARG A  90     -19.002   6.539  11.760  1.00 58.36           C  
ATOM   1342  CB  ARG A  90     -18.015   6.963  14.032  1.00 58.36           C  
ATOM   1343  HB2 ARG A  90     -19.035   7.112  14.387  1.00 58.36           H  
ATOM   1344  HB3 ARG A  90     -17.625   7.929  13.710  1.00 58.36           H  
ATOM   1345  O   ARG A  90     -18.727   7.626  11.240  1.00 58.36           O  
ATOM   1346  CG  ARG A  90     -17.157   6.419  15.181  1.00 58.36           C  
ATOM   1347  HG2 ARG A  90     -17.452   5.395  15.412  1.00 58.36           H  
ATOM   1348  HG3 ARG A  90     -16.113   6.407  14.868  1.00 58.36           H  
ATOM   1349  CD  ARG A  90     -17.293   7.282  16.441  1.00 58.36           C  
ATOM   1350  HD2 ARG A  90     -17.151   8.329  16.171  1.00 58.36           H  
ATOM   1351  HD3 ARG A  90     -16.502   6.992  17.132  1.00 58.36           H  
ATOM   1352  NE  ARG A  90     -18.604   7.087  17.099  1.00 58.36           N  
ATOM   1353  HE  ARG A  90     -19.185   6.351  16.722  1.00 58.36           H  
ATOM   1354  NH1 ARG A  90     -18.347   8.620  18.789  1.00 58.36           N  
ATOM   1355 HH11 ARG A  90     -17.432   8.847  18.426  1.00 58.36           H  
ATOM   1356 HH12 ARG A  90     -18.658   9.021  19.662  1.00 58.36           H  
ATOM   1357  NH2 ARG A  90     -20.179   7.350  18.725  1.00 58.36           N  
ATOM   1358 HH21 ARG A  90     -20.476   7.771  19.594  1.00 58.36           H  
ATOM   1359 HH22 ARG A  90     -20.711   6.584  18.338  1.00 58.36           H  
ATOM   1360  CZ  ARG A  90     -19.037   7.687  18.194  1.00 58.36           C  
ATOM   1361  N   PRO A  91     -20.095   5.832  11.421  1.00 52.60           N  
ATOM   1362  CA  PRO A  91     -20.997   6.275  10.377  1.00 52.60           C  
ATOM   1363  HA  PRO A  91     -20.444   6.467   9.458  1.00 52.60           H  
ATOM   1364  C   PRO A  91     -21.661   7.565  10.847  1.00 52.60           C  
ATOM   1365  CB  PRO A  91     -21.971   5.116  10.137  1.00 52.60           C  
ATOM   1366  HB2 PRO A  91     -21.569   4.464   9.361  1.00 52.60           H  
ATOM   1367  HB3 PRO A  91     -22.967   5.459   9.858  1.00 52.60           H  
ATOM   1368  O   PRO A  91     -22.630   7.566  11.610  1.00 52.60           O  
ATOM   1369  CG  PRO A  91     -21.975   4.369  11.469  1.00 52.60           C  
ATOM   1370  HG2 PRO A  91     -22.672   4.846  12.158  1.00 52.60           H  
ATOM   1371  HG3 PRO A  91     -22.222   3.315  11.343  1.00 52.60           H  
ATOM   1372  CD  PRO A  91     -20.545   4.559  11.970  1.00 52.60           C  
ATOM   1373  HD2 PRO A  91     -19.914   3.755  11.590  1.00 52.60           H  
ATOM   1374  HD3 PRO A  91     -20.536   4.564  13.060  1.00 52.60           H  
ATOM   1375  N   ARG A  92     -21.128   8.703  10.393  1.00 51.22           N  
ATOM   1376  H   ARG A  92     -20.274   8.633   9.859  1.00 51.22           H  
ATOM   1377  CA  ARG A  92     -21.900   9.940  10.378  1.00 51.22           C  
ATOM   1378  HA  ARG A  92     -22.221  10.179  11.392  1.00 51.22           H  
ATOM   1379  C   ARG A  92     -23.122   9.622   9.533  1.00 51.22           C  
ATOM   1380  CB  ARG A  92     -21.101  11.104   9.774  1.00 51.22           C  
ATOM   1381  HB2 ARG A  92     -21.773  11.955   9.659  1.00 51.22           H  
ATOM   1382  HB3 ARG A  92     -20.738  10.821   8.786  1.00 51.22           H  
ATOM   1383  O   ARG A  92     -22.961   9.132   8.421  1.00 51.22           O  
ATOM   1384  CG  ARG A  92     -19.912  11.510  10.658  1.00 51.22           C  
ATOM   1385  HG2 ARG A  92     -19.205  10.682  10.703  1.00 51.22           H  
ATOM   1386  HG3 ARG A  92     -20.258  11.721  11.670  1.00 51.22           H  
ATOM   1387  CD  ARG A  92     -19.185  12.742  10.098  1.00 51.22           C  
ATOM   1388  HD2 ARG A  92     -18.258  12.872  10.656  1.00 51.22           H  
ATOM   1389  HD3 ARG A  92     -18.934  12.544   9.056  1.00 51.22           H  
ATOM   1390  NE  ARG A  92     -19.999  13.974  10.211  1.00 51.22           N  
ATOM   1391  HE  ARG A  92     -20.810  13.922  10.810  1.00 51.22           H  
ATOM   1392  NH1 ARG A  92     -18.820  15.275   8.727  1.00 51.22           N  
ATOM   1393 HH11 ARG A  92     -18.769  16.105   8.154  1.00 51.22           H  
ATOM   1394 HH12 ARG A  92     -18.260  14.470   8.484  1.00 51.22           H  
ATOM   1395  NH2 ARG A  92     -20.617  16.118   9.741  1.00 51.22           N  
ATOM   1396 HH21 ARG A  92     -20.510  16.959   9.191  1.00 51.22           H  
ATOM   1397 HH22 ARG A  92     -21.439  16.017  10.318  1.00 51.22           H  
ATOM   1398  CZ  ARG A  92     -19.808  15.111   9.563  1.00 51.22           C  
ATOM   1399  N   ARG A  93     -24.318   9.895  10.060  1.00 42.82           N  
ATOM   1400  H   ARG A  93     -24.358  10.218  11.016  1.00 42.82           H  
ATOM   1401  CA  ARG A  93     -25.553   9.829   9.276  1.00 42.82           C  
ATOM   1402  HA  ARG A  93     -25.706   8.817   8.899  1.00 42.82           H  
ATOM   1403  C   ARG A  93     -25.389  10.746   8.063  1.00 42.82           C  
ATOM   1404  CB  ARG A  93     -26.771  10.242  10.126  1.00 42.82           C  
ATOM   1405  HB2 ARG A  93     -27.618  10.388   9.456  1.00 42.82           H  
ATOM   1406  HB3 ARG A  93     -26.562  11.195  10.613  1.00 42.82           H  
ATOM   1407  O   ARG A  93     -25.542  11.960   8.189  1.00 42.82           O  
ATOM   1408  CG  ARG A  93     -27.175   9.203  11.185  1.00 42.82           C  
ATOM   1409  HG2 ARG A  93     -27.449   8.274  10.686  1.00 42.82           H  
ATOM   1410  HG3 ARG A  93     -26.339   9.013  11.858  1.00 42.82           H  
ATOM   1411  CD  ARG A  93     -28.374   9.725  11.996  1.00 42.82           C  
ATOM   1412  HD2 ARG A  93     -29.175   9.984  11.304  1.00 42.82           H  
ATOM   1413  HD3 ARG A  93     -28.065  10.626  12.525  1.00 42.82           H  
ATOM   1414  NE  ARG A  93     -28.881   8.725  12.959  1.00 42.82           N  
ATOM   1415  HE  ARG A  93     -28.618   7.764  12.791  1.00 42.82           H  
ATOM   1416  NH1 ARG A  93     -30.153  10.138  14.259  1.00 42.82           N  
ATOM   1417 HH11 ARG A  93     -30.810  10.269  15.015  1.00 42.82           H  
ATOM   1418 HH12 ARG A  93     -29.877  10.918  13.679  1.00 42.82           H  
ATOM   1419  NH2 ARG A  93     -30.140   7.958  14.702  1.00 42.82           N  
ATOM   1420 HH21 ARG A  93     -29.864   7.009  14.497  1.00 42.82           H  
ATOM   1421 HH22 ARG A  93     -30.800   8.123  15.449  1.00 42.82           H  
ATOM   1422  CZ  ARG A  93     -29.716   8.945  13.964  1.00 42.82           C  
ATOM   1423  N   THR A  94     -25.040  10.165   6.919  1.00 38.46           N  
ATOM   1424  H   THR A  94     -24.769   9.192   6.932  1.00 38.46           H  
ATOM   1425  CA  THR A  94     -25.380  10.709   5.610  1.00 38.46           C  
ATOM   1426  HA  THR A  94     -24.990  11.720   5.497  1.00 38.46           H  
ATOM   1427  C   THR A  94     -26.900  10.745   5.591  1.00 38.46           C  
ATOM   1428  CB  THR A  94     -24.822   9.825   4.482  1.00 38.46           C  
ATOM   1429  HB  THR A  94     -25.276  10.110   3.533  1.00 38.46           H  
ATOM   1430  O   THR A  94     -27.543   9.695   5.636  1.00 38.46           O  
ATOM   1431  CG2 THR A  94     -23.302   9.969   4.376  1.00 38.46           C  
ATOM   1432 HG21 THR A  94     -23.042  11.007   4.167  1.00 38.46           H  
ATOM   1433 HG22 THR A  94     -22.827   9.647   5.303  1.00 38.46           H  
ATOM   1434 HG23 THR A  94     -22.943   9.344   3.559  1.00 38.46           H  
ATOM   1435  OG1 THR A  94     -25.086   8.467   4.750  1.00 38.46           O  
ATOM   1436  HG1 THR A  94     -26.037   8.355   4.684  1.00 38.46           H  
ATOM   1437  N   LYS A  95     -27.437  11.956   5.718  1.00 29.70           N  
ATOM   1438  H   LYS A  95     -26.831  12.752   5.575  1.00 29.70           H  
ATOM   1439  CA  LYS A  95     -28.870  12.233   5.675  1.00 29.70           C  
ATOM   1440  HA  LYS A  95     -29.423  11.402   6.113  1.00 29.70           H  
ATOM   1441  C   LYS A  95     -29.317  12.309   4.218  1.00 29.70           C  
ATOM   1442  CB  LYS A  95     -29.156  13.534   6.441  1.00 29.70           C  
ATOM   1443  HB2 LYS A  95     -28.781  14.372   5.853  1.00 29.70           H  
ATOM   1444  HB3 LYS A  95     -28.636  13.516   7.399  1.00 29.70           H  
ATOM   1445  O   LYS A  95     -28.475  12.756   3.409  1.00 29.70           O  
ATOM   1446  CG  LYS A  95     -30.659  13.711   6.698  1.00 29.70           C  
ATOM   1447  HG2 LYS A  95     -31.212  13.567   5.769  1.00 29.70           H  
ATOM   1448  HG3 LYS A  95     -30.990  12.962   7.417  1.00 29.70           H  
ATOM   1449  CD  LYS A  95     -30.991  15.112   7.216  1.00 29.70           C  
ATOM   1450  HD2 LYS A  95     -30.652  15.841   6.481  1.00 29.70           H  
ATOM   1451  HD3 LYS A  95     -30.489  15.288   8.168  1.00 29.70           H  
ATOM   1452  CE  LYS A  95     -32.511  15.211   7.385  1.00 29.70           C  
ATOM   1453  HE2 LYS A  95     -32.818  14.584   8.222  1.00 29.70           H  
ATOM   1454  HE3 LYS A  95     -32.975  14.804   6.486  1.00 29.70           H  
ATOM   1455  NZ  LYS A  95     -32.961  16.611   7.579  1.00 29.70           N  
ATOM   1456  HZ1 LYS A  95     -32.545  17.017   8.405  1.00 29.70           H  
ATOM   1457  HZ2 LYS A  95     -33.967  16.646   7.664  1.00 29.70           H  
ATOM   1458  HZ3 LYS A  95     -32.704  17.165   6.775  1.00 29.70           H  
ATOM   1459  OXT LYS A  95     -30.496  11.980   3.994  1.00 29.70           O  
TER    1460      LYS A  95                                                       
ATOM   1460  N   MET B   1      -0.153  -7.240 -56.881  1.00 21.38           N  
ATOM   1461  H   MET B   1      -0.429  -6.313 -57.172  1.00 21.38           H  
ATOM   1462  H2  MET B   1       0.454  -7.163 -56.078  1.00 21.38           H  
ATOM   1463  H3  MET B   1      -0.972  -7.761 -56.603  1.00 21.38           H  
ATOM   1464  CA  MET B   1       0.576  -7.944 -57.967  1.00 21.38           C  
ATOM   1465  HA  MET B   1      -0.080  -8.094 -58.824  1.00 21.38           H  
ATOM   1466  C   MET B   1       0.996  -9.297 -57.398  1.00 21.38           C  
ATOM   1467  CB  MET B   1       1.825  -7.143 -58.402  1.00 21.38           C  
ATOM   1468  HB2 MET B   1       2.313  -7.656 -59.230  1.00 21.38           H  
ATOM   1469  HB3 MET B   1       2.526  -7.115 -57.567  1.00 21.38           H  
ATOM   1470  O   MET B   1       1.711  -9.276 -56.411  1.00 21.38           O  
ATOM   1471  CG  MET B   1       1.547  -5.688 -58.813  1.00 21.38           C  
ATOM   1472  HG2 MET B   1       0.833  -5.244 -58.119  1.00 21.38           H  
ATOM   1473  HG3 MET B   1       1.107  -5.662 -59.809  1.00 21.38           H  
ATOM   1474  SD  MET B   1       3.021  -4.639 -58.762  1.00 21.38           S  
ATOM   1475  CE  MET B   1       3.503  -4.594 -60.508  1.00 21.38           C  
ATOM   1476  HE1 MET B   1       3.713  -5.603 -60.862  1.00 21.38           H  
ATOM   1477  HE2 MET B   1       2.700  -4.155 -61.100  1.00 21.38           H  
ATOM   1478  HE3 MET B   1       4.398  -3.981 -60.617  1.00 21.38           H  
ATOM   1479  N   GLY B   2       0.504 -10.441 -57.894  1.00 28.30           N  
ATOM   1480  H   GLY B   2      -0.077 -10.434 -58.720  1.00 28.30           H  
ATOM   1481  CA  GLY B   2       0.530 -11.705 -57.120  1.00 28.30           C  
ATOM   1482  HA2 GLY B   2      -0.490 -11.960 -56.832  1.00 28.30           H  
ATOM   1483  HA3 GLY B   2       1.098 -11.583 -56.197  1.00 28.30           H  
ATOM   1484  C   GLY B   2       1.116 -12.919 -57.847  1.00 28.30           C  
ATOM   1485  O   GLY B   2       0.417 -13.908 -58.006  1.00 28.30           O  
ATOM   1486  N   LYS B   3       2.350 -12.833 -58.365  1.00 23.84           N  
ATOM   1487  H   LYS B   3       2.913 -12.026 -58.136  1.00 23.84           H  
ATOM   1488  CA  LYS B   3       2.851 -13.799 -59.368  1.00 23.84           C  
ATOM   1489  HA  LYS B   3       2.042 -14.020 -60.064  1.00 23.84           H  
ATOM   1490  C   LYS B   3       3.286 -15.176 -58.847  1.00 23.84           C  
ATOM   1491  CB  LYS B   3       4.024 -13.207 -60.165  1.00 23.84           C  
ATOM   1492  HB2 LYS B   3       4.843 -12.962 -59.488  1.00 23.84           H  
ATOM   1493  HB3 LYS B   3       4.379 -13.982 -60.845  1.00 23.84           H  
ATOM   1494  O   LYS B   3       3.090 -16.161 -59.551  1.00 23.84           O  
ATOM   1495  CG  LYS B   3       3.661 -11.968 -60.996  1.00 23.84           C  
ATOM   1496  HG2 LYS B   3       2.703 -12.130 -61.489  1.00 23.84           H  
ATOM   1497  HG3 LYS B   3       3.585 -11.099 -60.343  1.00 23.84           H  
ATOM   1498  CD  LYS B   3       4.736 -11.731 -62.069  1.00 23.84           C  
ATOM   1499  HD2 LYS B   3       4.758 -12.595 -62.732  1.00 23.84           H  
ATOM   1500  HD3 LYS B   3       5.711 -11.632 -61.591  1.00 23.84           H  
ATOM   1501  CE  LYS B   3       4.435 -10.469 -62.886  1.00 23.84           C  
ATOM   1502  HE2 LYS B   3       4.582  -9.596 -62.251  1.00 23.84           H  
ATOM   1503  HE3 LYS B   3       3.389 -10.496 -63.190  1.00 23.84           H  
ATOM   1504  NZ  LYS B   3       5.299 -10.383 -64.093  1.00 23.84           N  
ATOM   1505  HZ1 LYS B   3       5.103  -9.546 -64.624  1.00 23.84           H  
ATOM   1506  HZ2 LYS B   3       5.149 -11.178 -64.698  1.00 23.84           H  
ATOM   1507  HZ3 LYS B   3       6.276 -10.371 -63.836  1.00 23.84           H  
ATOM   1508  N   SER B   4       3.984 -15.239 -57.716  1.00 23.62           N  
ATOM   1509  H   SER B   4       4.119 -14.389 -57.188  1.00 23.62           H  
ATOM   1510  CA  SER B   4       4.927 -16.336 -57.431  1.00 23.62           C  
ATOM   1511  HA  SER B   4       5.402 -16.633 -58.366  1.00 23.62           H  
ATOM   1512  C   SER B   4       4.258 -17.597 -56.861  1.00 23.62           C  
ATOM   1513  CB  SER B   4       6.047 -15.825 -56.513  1.00 23.62           C  
ATOM   1514  HB2 SER B   4       6.814 -16.593 -56.420  1.00 23.62           H  
ATOM   1515  HB3 SER B   4       5.642 -15.612 -55.523  1.00 23.62           H  
ATOM   1516  O   SER B   4       4.434 -17.895 -55.686  1.00 23.62           O  
ATOM   1517  OG  SER B   4       6.618 -14.639 -57.047  1.00 23.62           O  
ATOM   1518  HG  SER B   4       7.408 -14.447 -56.536  1.00 23.62           H  
ATOM   1519  N   LEU B   5       3.467 -18.308 -57.677  1.00 20.81           N  
ATOM   1520  H   LEU B   5       3.321 -17.948 -58.609  1.00 20.81           H  
ATOM   1521  CA  LEU B   5       2.570 -19.370 -57.200  1.00 20.81           C  
ATOM   1522  HA  LEU B   5       2.237 -19.045 -56.215  1.00 20.81           H  
ATOM   1523  C   LEU B   5       3.275 -20.728 -56.917  1.00 20.81           C  
ATOM   1524  CB  LEU B   5       1.304 -19.400 -58.083  1.00 20.81           C  
ATOM   1525  HB2 LEU B   5       1.067 -18.388 -58.409  1.00 20.81           H  
ATOM   1526  HB3 LEU B   5       1.500 -19.980 -58.985  1.00 20.81           H  
ATOM   1527  O   LEU B   5       3.401 -21.092 -55.761  1.00 20.81           O  
ATOM   1528  CG  LEU B   5       0.071 -19.962 -57.349  1.00 20.81           C  
ATOM   1529  HG  LEU B   5       0.361 -20.829 -56.755  1.00 20.81           H  
ATOM   1530  CD1 LEU B   5      -0.563 -18.903 -56.440  1.00 20.81           C  
ATOM   1531 HD11 LEU B   5       0.146 -18.594 -55.672  1.00 20.81           H  
ATOM   1532 HD12 LEU B   5      -0.870 -18.035 -57.022  1.00 20.81           H  
ATOM   1533 HD13 LEU B   5      -1.435 -19.328 -55.942  1.00 20.81           H  
ATOM   1534  CD2 LEU B   5      -0.987 -20.400 -58.360  1.00 20.81           C  
ATOM   1535 HD21 LEU B   5      -0.587 -21.191 -58.994  1.00 20.81           H  
ATOM   1536 HD22 LEU B   5      -1.855 -20.795 -57.831  1.00 20.81           H  
ATOM   1537 HD23 LEU B   5      -1.294 -19.556 -58.977  1.00 20.81           H  
ATOM   1538  N   SER B   6       3.842 -21.493 -57.860  1.00 24.34           N  
ATOM   1539  H   SER B   6       4.568 -22.056 -57.441  1.00 24.34           H  
ATOM   1540  CA  SER B   6       3.045 -22.276 -58.823  1.00 24.34           C  
ATOM   1541  HA  SER B   6       1.993 -22.078 -58.619  1.00 24.34           H  
ATOM   1542  C   SER B   6       3.166 -23.808 -58.656  1.00 24.34           C  
ATOM   1543  CB  SER B   6       3.287 -21.845 -60.277  1.00 24.34           C  
ATOM   1544  HB2 SER B   6       2.707 -22.484 -60.943  1.00 24.34           H  
ATOM   1545  HB3 SER B   6       2.959 -20.815 -60.414  1.00 24.34           H  
ATOM   1546  O   SER B   6       2.235 -24.415 -58.143  1.00 24.34           O  
ATOM   1547  OG  SER B   6       4.657 -21.931 -60.617  1.00 24.34           O  
ATOM   1548  HG  SER B   6       5.131 -21.263 -60.116  1.00 24.34           H  
ATOM   1549  N   HIS B   7       4.216 -24.447 -59.189  1.00 25.41           N  
ATOM   1550  H   HIS B   7       4.963 -23.869 -59.548  1.00 25.41           H  
ATOM   1551  CA  HIS B   7       4.049 -25.762 -59.838  1.00 25.41           C  
ATOM   1552  HA  HIS B   7       2.981 -25.868 -60.026  1.00 25.41           H  
ATOM   1553  C   HIS B   7       4.406 -27.038 -59.027  1.00 25.41           C  
ATOM   1554  CB  HIS B   7       4.712 -25.706 -61.230  1.00 25.41           C  
ATOM   1555  HB2 HIS B   7       4.586 -24.708 -61.651  1.00 25.41           H  
ATOM   1556  HB3 HIS B   7       5.781 -25.896 -61.131  1.00 25.41           H  
ATOM   1557  O   HIS B   7       4.817 -26.996 -57.874  1.00 25.41           O  
ATOM   1558  CG  HIS B   7       4.103 -26.683 -62.209  1.00 25.41           C  
ATOM   1559  CD2 HIS B   7       2.799 -26.693 -62.629  1.00 25.41           C  
ATOM   1560  HD2 HIS B   7       2.039 -25.971 -62.370  1.00 25.41           H  
ATOM   1561  ND1 HIS B   7       4.699 -27.819 -62.717  1.00 25.41           N  
ATOM   1562  HD1 HIS B   7       5.668 -28.087 -62.616  1.00 25.41           H  
ATOM   1563  CE1 HIS B   7       3.776 -28.492 -63.426  1.00 25.41           C  
ATOM   1564  HE1 HIS B   7       3.946 -29.419 -63.955  1.00 25.41           H  
ATOM   1565  NE2 HIS B   7       2.604 -27.845 -63.392  1.00 25.41           N  
ATOM   1566  N   LEU B   8       4.207 -28.185 -59.691  1.00 22.32           N  
ATOM   1567  H   LEU B   8       4.036 -28.060 -60.679  1.00 22.32           H  
ATOM   1568  CA  LEU B   8       3.649 -29.447 -59.193  1.00 22.32           C  
ATOM   1569  HA  LEU B   8       3.278 -29.300 -58.178  1.00 22.32           H  
ATOM   1570  C   LEU B   8       4.587 -30.695 -59.198  1.00 22.32           C  
ATOM   1571  CB  LEU B   8       2.461 -29.701 -60.164  1.00 22.32           C  
ATOM   1572  HB2 LEU B   8       2.018 -28.751 -60.465  1.00 22.32           H  
ATOM   1573  HB3 LEU B   8       2.876 -30.134 -61.074  1.00 22.32           H  
ATOM   1574  O   LEU B   8       4.052 -31.801 -59.244  1.00 22.32           O  
ATOM   1575  CG  LEU B   8       1.316 -30.603 -59.662  1.00 22.32           C  
ATOM   1576  HG  LEU B   8       1.654 -31.253 -58.856  1.00 22.32           H  
ATOM   1577  CD1 LEU B   8       0.165 -29.743 -59.138  1.00 22.32           C  
ATOM   1578 HD11 LEU B   8      -0.246 -29.128 -59.938  1.00 22.32           H  
ATOM   1579 HD12 LEU B   8      -0.619 -30.389 -58.743  1.00 22.32           H  
ATOM   1580 HD13 LEU B   8       0.526 -29.103 -58.333  1.00 22.32           H  
ATOM   1581  CD2 LEU B   8       0.777 -31.468 -60.805  1.00 22.32           C  
ATOM   1582 HD21 LEU B   8       1.565 -32.135 -61.155  1.00 22.32           H  
ATOM   1583 HD22 LEU B   8       0.438 -30.839 -61.628  1.00 22.32           H  
ATOM   1584 HD23 LEU B   8      -0.053 -32.076 -60.445  1.00 22.32           H  
ATOM   1585  N   PRO B   9       5.931 -30.609 -59.316  1.00 24.09           N  
ATOM   1586  CA  PRO B   9       6.740 -31.687 -59.906  1.00 24.09           C  
ATOM   1587  HA  PRO B   9       6.425 -31.814 -60.942  1.00 24.09           H  
ATOM   1588  C   PRO B   9       6.608 -33.059 -59.211  1.00 24.09           C  
ATOM   1589  CB  PRO B   9       8.183 -31.168 -59.926  1.00 24.09           C  
ATOM   1590  HB2 PRO B   9       8.387 -30.699 -60.889  1.00 24.09           H  
ATOM   1591  HB3 PRO B   9       8.912 -31.954 -59.728  1.00 24.09           H  
ATOM   1592  O   PRO B   9       7.078 -33.271 -58.095  1.00 24.09           O  
ATOM   1593  CG  PRO B   9       8.196 -30.101 -58.832  1.00 24.09           C  
ATOM   1594  HG2 PRO B   9       8.968 -29.350 -59.004  1.00 24.09           H  
ATOM   1595  HG3 PRO B   9       8.330 -30.574 -57.859  1.00 24.09           H  
ATOM   1596  CD  PRO B   9       6.793 -29.505 -58.923  1.00 24.09           C  
ATOM   1597  HD2 PRO B   9       6.780 -28.731 -59.690  1.00 24.09           H  
ATOM   1598  HD3 PRO B   9       6.495 -29.093 -57.959  1.00 24.09           H  
ATOM   1599  N   LEU B  10       6.006 -34.004 -59.940  1.00 23.13           N  
ATOM   1600  H   LEU B  10       5.632 -33.712 -60.831  1.00 23.13           H  
ATOM   1601  CA  LEU B  10       5.659 -35.370 -59.530  1.00 23.13           C  
ATOM   1602  HA  LEU B  10       5.292 -35.337 -58.504  1.00 23.13           H  
ATOM   1603  C   LEU B  10       6.886 -36.311 -59.561  1.00 23.13           C  
ATOM   1604  CB  LEU B  10       4.513 -35.829 -60.460  1.00 23.13           C  
ATOM   1605  HB2 LEU B  10       3.786 -35.024 -60.564  1.00 23.13           H  
ATOM   1606  HB3 LEU B  10       4.931 -36.014 -61.449  1.00 23.13           H  
ATOM   1607  O   LEU B  10       6.971 -37.227 -60.385  1.00 23.13           O  
ATOM   1608  CG  LEU B  10       3.772 -37.090 -59.976  1.00 23.13           C  
ATOM   1609  HG  LEU B  10       4.473 -37.781 -59.507  1.00 23.13           H  
ATOM   1610  CD1 LEU B  10       2.679 -36.723 -58.969  1.00 23.13           C  
ATOM   1611 HD11 LEU B  10       1.939 -36.069 -59.429  1.00 23.13           H  
ATOM   1612 HD12 LEU B  10       3.122 -36.218 -58.111  1.00 23.13           H  
ATOM   1613 HD13 LEU B  10       2.189 -37.631 -58.619  1.00 23.13           H  
ATOM   1614  CD2 LEU B  10       3.111 -37.802 -61.157  1.00 23.13           C  
ATOM   1615 HD21 LEU B  10       2.586 -38.688 -60.800  1.00 23.13           H  
ATOM   1616 HD22 LEU B  10       2.405 -37.136 -61.653  1.00 23.13           H  
ATOM   1617 HD23 LEU B  10       3.877 -38.117 -61.865  1.00 23.13           H  
ATOM   1618  N   HIS B  11       7.890 -36.033 -58.727  1.00 20.35           N  
ATOM   1619  H   HIS B  11       7.777 -35.263 -58.083  1.00 20.35           H  
ATOM   1620  CA  HIS B  11       9.177 -36.734 -58.788  1.00 20.35           C  
ATOM   1621  HA  HIS B  11       9.495 -36.688 -59.829  1.00 20.35           H  
ATOM   1622  C   HIS B  11       9.052 -38.230 -58.432  1.00 20.35           C  
ATOM   1623  CB  HIS B  11      10.234 -35.997 -57.952  1.00 20.35           C  
ATOM   1624  HB2 HIS B  11       9.857 -35.022 -57.643  1.00 20.35           H  
ATOM   1625  HB3 HIS B  11      10.460 -36.569 -57.052  1.00 20.35           H  
ATOM   1626  O   HIS B  11       8.349 -38.586 -57.492  1.00 20.35           O  
ATOM   1627  CG  HIS B  11      11.491 -35.782 -58.750  1.00 20.35           C  
ATOM   1628  CD2 HIS B  11      11.724 -34.752 -59.621  1.00 20.35           C  
ATOM   1629  HD2 HIS B  11      11.055 -33.927 -59.820  1.00 20.35           H  
ATOM   1630  ND1 HIS B  11      12.566 -36.637 -58.834  1.00 20.35           N  
ATOM   1631  HD1 HIS B  11      12.707 -37.474 -58.286  1.00 20.35           H  
ATOM   1632  CE1 HIS B  11      13.430 -36.126 -59.728  1.00 20.35           C  
ATOM   1633  HE1 HIS B  11      14.380 -36.566 -59.994  1.00 20.35           H  
ATOM   1634  NE2 HIS B  11      12.957 -34.979 -60.239  1.00 20.35           N  
ATOM   1635  N   SER B  12       9.680 -39.102 -59.234  1.00 21.77           N  
ATOM   1636  H   SER B  12      10.247 -38.703 -59.969  1.00 21.77           H  
ATOM   1637  CA  SER B  12       9.058 -40.397 -59.575  1.00 21.77           C  
ATOM   1638  HA  SER B  12       8.015 -40.357 -59.259  1.00 21.77           H  
ATOM   1639  C   SER B  12       9.626 -41.676 -58.922  1.00 21.77           C  
ATOM   1640  CB  SER B  12       9.035 -40.552 -61.104  1.00 21.77           C  
ATOM   1641  HB2 SER B  12       8.325 -41.333 -61.378  1.00 21.77           H  
ATOM   1642  HB3 SER B  12      10.023 -40.845 -61.459  1.00 21.77           H  
ATOM   1643  O   SER B  12       8.902 -42.373 -58.220  1.00 21.77           O  
ATOM   1644  OG  SER B  12       8.681 -39.335 -61.746  1.00 21.77           O  
ATOM   1645  HG  SER B  12       7.951 -38.922 -61.280  1.00 21.77           H  
ATOM   1646  N   SER B  13      10.863 -42.059 -59.250  1.00 26.20           N  
ATOM   1647  H   SER B  13      11.397 -41.441 -59.844  1.00 26.20           H  
ATOM   1648  CA  SER B  13      11.428 -43.425 -59.087  1.00 26.20           C  
ATOM   1649  HA  SER B  13      10.629 -44.161 -59.170  1.00 26.20           H  
ATOM   1650  C   SER B  13      12.126 -43.617 -57.722  1.00 26.20           C  
ATOM   1651  CB  SER B  13      12.435 -43.648 -60.229  1.00 26.20           C  
ATOM   1652  HB2 SER B  13      13.422 -43.320 -59.901  1.00 26.20           H  
ATOM   1653  HB3 SER B  13      12.474 -44.711 -60.465  1.00 26.20           H  
ATOM   1654  O   SER B  13      12.272 -42.634 -57.005  1.00 26.20           O  
ATOM   1655  OG  SER B  13      12.104 -42.940 -61.416  1.00 26.20           O  
ATOM   1656  HG  SER B  13      12.765 -43.127 -62.087  1.00 26.20           H  
ATOM   1657  N   LYS B  14      12.695 -44.752 -57.272  1.00 25.67           N  
ATOM   1658  H   LYS B  14      13.080 -44.551 -56.360  1.00 25.67           H  
ATOM   1659  CA  LYS B  14      12.754 -46.227 -57.532  1.00 25.67           C  
ATOM   1660  HA  LYS B  14      11.751 -46.642 -57.632  1.00 25.67           H  
ATOM   1661  C   LYS B  14      13.365 -46.778 -56.192  1.00 25.67           C  
ATOM   1662  CB  LYS B  14      13.623 -46.570 -58.779  1.00 25.67           C  
ATOM   1663  HB2 LYS B  14      13.988 -45.653 -59.241  1.00 25.67           H  
ATOM   1664  HB3 LYS B  14      14.523 -47.100 -58.468  1.00 25.67           H  
ATOM   1665  O   LYS B  14      13.223 -46.113 -55.175  1.00 25.67           O  
ATOM   1666  CG  LYS B  14      12.910 -47.434 -59.852  1.00 25.67           C  
ATOM   1667  HG2 LYS B  14      12.485 -48.327 -59.393  1.00 25.67           H  
ATOM   1668  HG3 LYS B  14      12.083 -46.875 -60.289  1.00 25.67           H  
ATOM   1669  CD  LYS B  14      13.901 -47.839 -60.965  1.00 25.67           C  
ATOM   1670  HD2 LYS B  14      14.836 -48.171 -60.514  1.00 25.67           H  
ATOM   1671  HD3 LYS B  14      14.122 -46.947 -61.552  1.00 25.67           H  
ATOM   1672  CE  LYS B  14      13.407 -48.938 -61.925  1.00 25.67           C  
ATOM   1673  HE2 LYS B  14      12.340 -48.808 -62.105  1.00 25.67           H  
ATOM   1674  HE3 LYS B  14      13.931 -48.813 -62.873  1.00 25.67           H  
ATOM   1675  NZ  LYS B  14      13.678 -50.310 -61.414  1.00 25.67           N  
ATOM   1676  HZ1 LYS B  14      13.477 -51.052 -62.069  1.00 25.67           H  
ATOM   1677  HZ2 LYS B  14      14.610 -50.461 -61.055  1.00 25.67           H  
ATOM   1678  HZ3 LYS B  14      13.101 -50.540 -60.617  1.00 25.67           H  
ATOM   1679  N   GLU B  15      14.202 -47.811 -56.091  1.00 25.95           N  
ATOM   1680  H   GLU B  15      14.874 -47.602 -55.366  1.00 25.95           H  
ATOM   1681  CA  GLU B  15      13.810 -49.228 -55.965  1.00 25.95           C  
ATOM   1682  HA  GLU B  15      12.737 -49.310 -55.790  1.00 25.95           H  
ATOM   1683  C   GLU B  15      14.523 -49.913 -54.781  1.00 25.95           C  
ATOM   1684  CB  GLU B  15      14.164 -49.979 -57.259  1.00 25.95           C  
ATOM   1685  HB2 GLU B  15      13.671 -49.453 -58.077  1.00 25.95           H  
ATOM   1686  HB3 GLU B  15      15.236 -49.918 -57.443  1.00 25.95           H  
ATOM   1687  O   GLU B  15      13.878 -50.595 -53.994  1.00 25.95           O  
ATOM   1688  CG  GLU B  15      13.730 -51.456 -57.299  1.00 25.95           C  
ATOM   1689  HG2 GLU B  15      14.490 -52.082 -56.832  1.00 25.95           H  
ATOM   1690  HG3 GLU B  15      12.795 -51.571 -56.751  1.00 25.95           H  
ATOM   1691  CD  GLU B  15      13.497 -51.860 -58.759  1.00 25.95           C  
ATOM   1692  OE1 GLU B  15      14.385 -52.414 -59.437  1.00 25.95           O  
ATOM   1693  OE2 GLU B  15      12.476 -51.404 -59.328  1.00 25.95           O  
ATOM   1694  N   ASP B  16      15.849 -49.753 -54.689  1.00 26.72           N  
ATOM   1695  H   ASP B  16      16.274 -49.111 -55.343  1.00 26.72           H  
ATOM   1696  CA  ASP B  16      16.734 -50.863 -54.302  1.00 26.72           C  
ATOM   1697  HA  ASP B  16      16.227 -51.772 -54.627  1.00 26.72           H  
ATOM   1698  C   ASP B  16      17.027 -51.126 -52.811  1.00 26.72           C  
ATOM   1699  CB  ASP B  16      18.032 -50.764 -55.119  1.00 26.72           C  
ATOM   1700  HB2 ASP B  16      18.891 -51.051 -54.512  1.00 26.72           H  
ATOM   1701  HB3 ASP B  16      18.201 -49.738 -55.447  1.00 26.72           H  
ATOM   1702  O   ASP B  16      16.793 -50.313 -51.920  1.00 26.72           O  
ATOM   1703  CG  ASP B  16      17.961 -51.703 -56.317  1.00 26.72           C  
ATOM   1704  OD1 ASP B  16      17.953 -52.925 -56.052  1.00 26.72           O  
ATOM   1705  OD2 ASP B  16      17.915 -51.177 -57.451  1.00 26.72           O  
ATOM   1706  N   ALA B  17      17.574 -52.325 -52.575  1.00 25.33           N  
ATOM   1707  H   ALA B  17      17.813 -52.857 -53.400  1.00 25.33           H  
ATOM   1708  CA  ALA B  17      17.379 -53.115 -51.357  1.00 25.33           C  
ATOM   1709  HA  ALA B  17      16.383 -52.903 -50.968  1.00 25.33           H  
ATOM   1710  C   ALA B  17      18.365 -52.918 -50.184  1.00 25.33           C  
ATOM   1711  CB  ALA B  17      17.423 -54.581 -51.814  1.00 25.33           C  
ATOM   1712  HB1 ALA B  17      16.680 -54.753 -52.592  1.00 25.33           H  
ATOM   1713  HB2 ALA B  17      18.413 -54.824 -52.200  1.00 25.33           H  
ATOM   1714  HB3 ALA B  17      17.202 -55.234 -50.969  1.00 25.33           H  
ATOM   1715  O   ALA B  17      18.108 -53.450 -49.109  1.00 25.33           O  
ATOM   1716  N   TYR B  18      19.506 -52.255 -50.397  1.00 22.53           N  
ATOM   1717  H   TYR B  18      19.577 -51.784 -51.288  1.00 22.53           H  
ATOM   1718  CA  TYR B  18      20.778 -52.596 -49.733  1.00 22.53           C  
ATOM   1719  HA  TYR B  18      21.076 -53.569 -50.124  1.00 22.53           H  
ATOM   1720  C   TYR B  18      20.793 -52.787 -48.203  1.00 22.53           C  
ATOM   1721  CB  TYR B  18      21.879 -51.606 -50.149  1.00 22.53           C  
ATOM   1722  HB2 TYR B  18      22.759 -51.776 -49.528  1.00 22.53           H  
ATOM   1723  HB3 TYR B  18      21.541 -50.586 -49.963  1.00 22.53           H  
ATOM   1724  O   TYR B  18      20.834 -53.920 -47.720  1.00 22.53           O  
ATOM   1725  CG  TYR B  18      22.320 -51.740 -51.585  1.00 22.53           C  
ATOM   1726  CD1 TYR B  18      23.253 -52.736 -51.930  1.00 22.53           C  
ATOM   1727  HD1 TYR B  18      23.648 -53.393 -51.169  1.00 22.53           H  
ATOM   1728  CD2 TYR B  18      21.804 -50.875 -52.567  1.00 22.53           C  
ATOM   1729  HD2 TYR B  18      21.088 -50.113 -52.298  1.00 22.53           H  
ATOM   1730  CE1 TYR B  18      23.676 -52.868 -53.265  1.00 22.53           C  
ATOM   1731  HE1 TYR B  18      24.392 -53.626 -53.544  1.00 22.53           H  
ATOM   1732  CE2 TYR B  18      22.217 -51.012 -53.906  1.00 22.53           C  
ATOM   1733  HE2 TYR B  18      21.810 -50.361 -54.665  1.00 22.53           H  
ATOM   1734  OH  TYR B  18      23.553 -52.149 -55.544  1.00 22.53           O  
ATOM   1735  HH  TYR B  18      23.050 -51.577 -56.128  1.00 22.53           H  
ATOM   1736  CZ  TYR B  18      23.154 -52.010 -54.254  1.00 22.53           C  
ATOM   1737  N   ASP B  19      21.008 -51.703 -47.453  1.00 21.82           N  
ATOM   1738  H   ASP B  19      20.871 -50.798 -47.881  1.00 21.82           H  
ATOM   1739  CA  ASP B  19      22.029 -51.769 -46.401  1.00 21.82           C  
ATOM   1740  HA  ASP B  19      22.677 -52.610 -46.649  1.00 21.82           H  
ATOM   1741  C   ASP B  19      21.452 -52.100 -45.022  1.00 21.82           C  
ATOM   1742  CB  ASP B  19      22.936 -50.526 -46.449  1.00 21.82           C  
ATOM   1743  HB2 ASP B  19      22.451 -49.691 -45.944  1.00 21.82           H  
ATOM   1744  HB3 ASP B  19      23.091 -50.240 -47.489  1.00 21.82           H  
ATOM   1745  O   ASP B  19      21.319 -51.255 -44.138  1.00 21.82           O  
ATOM   1746  CG  ASP B  19      24.315 -50.806 -45.836  1.00 21.82           C  
ATOM   1747  OD1 ASP B  19      24.886 -51.869 -46.171  1.00 21.82           O  
ATOM   1748  OD2 ASP B  19      24.809 -49.945 -45.077  1.00 21.82           O  
ATOM   1749  N   GLY B  20      21.108 -53.374 -44.837  1.00 25.06           N  
ATOM   1750  H   GLY B  20      21.148 -53.974 -45.649  1.00 25.06           H  
ATOM   1751  CA  GLY B  20      20.701 -53.948 -43.556  1.00 25.06           C  
ATOM   1752  HA2 GLY B  20      19.941 -53.307 -43.109  1.00 25.06           H  
ATOM   1753  HA3 GLY B  20      20.267 -54.933 -43.727  1.00 25.06           H  
ATOM   1754  C   GLY B  20      21.851 -54.089 -42.551  1.00 25.06           C  
ATOM   1755  O   GLY B  20      21.978 -55.148 -41.941  1.00 25.06           O  
ATOM   1756  N   VAL B  21      22.710 -53.074 -42.390  1.00 24.06           N  
ATOM   1757  H   VAL B  21      22.534 -52.224 -42.905  1.00 24.06           H  
ATOM   1758  CA  VAL B  21      23.844 -53.103 -41.448  1.00 24.06           C  
ATOM   1759  HA  VAL B  21      24.442 -53.978 -41.702  1.00 24.06           H  
ATOM   1760  C   VAL B  21      23.359 -53.302 -40.010  1.00 24.06           C  
ATOM   1761  CB  VAL B  21      24.775 -51.876 -41.561  1.00 24.06           C  
ATOM   1762  HB  VAL B  21      25.325 -51.783 -40.625  1.00 24.06           H  
ATOM   1763  O   VAL B  21      22.726 -52.445 -39.401  1.00 24.06           O  
ATOM   1764  CG1 VAL B  21      25.816 -52.116 -42.657  1.00 24.06           C  
ATOM   1765 HG11 VAL B  21      26.439 -52.976 -42.410  1.00 24.06           H  
ATOM   1766 HG12 VAL B  21      26.447 -51.235 -42.772  1.00 24.06           H  
ATOM   1767 HG13 VAL B  21      25.315 -52.299 -43.607  1.00 24.06           H  
ATOM   1768  CG2 VAL B  21      24.052 -50.548 -41.812  1.00 24.06           C  
ATOM   1769 HG21 VAL B  21      23.287 -50.387 -41.052  1.00 24.06           H  
ATOM   1770 HG22 VAL B  21      24.769 -49.728 -41.778  1.00 24.06           H  
ATOM   1771 HG23 VAL B  21      23.587 -50.546 -42.797  1.00 24.06           H  
ATOM   1772  N   THR B  22      23.677 -54.474 -39.462  1.00 25.51           N  
ATOM   1773  H   THR B  22      24.180 -55.131 -40.041  1.00 25.51           H  
ATOM   1774  CA  THR B  22      23.045 -55.057 -38.267  1.00 25.51           C  
ATOM   1775  HA  THR B  22      21.993 -54.774 -38.243  1.00 25.51           H  
ATOM   1776  C   THR B  22      23.659 -54.660 -36.920  1.00 25.51           C  
ATOM   1777  CB  THR B  22      23.147 -56.592 -38.355  1.00 25.51           C  
ATOM   1778  HB  THR B  22      22.737 -57.034 -37.447  1.00 25.51           H  
ATOM   1779  O   THR B  22      23.210 -55.158 -35.891  1.00 25.51           O  
ATOM   1780  CG2 THR B  22      22.413 -57.208 -39.543  1.00 25.51           C  
ATOM   1781 HG21 THR B  22      21.402 -56.805 -39.604  1.00 25.51           H  
ATOM   1782 HG22 THR B  22      22.944 -56.989 -40.470  1.00 25.51           H  
ATOM   1783 HG23 THR B  22      22.359 -58.290 -39.417  1.00 25.51           H  
ATOM   1784  OG1 THR B  22      24.507 -56.961 -38.483  1.00 25.51           O  
ATOM   1785  HG1 THR B  22      24.656 -57.694 -37.881  1.00 25.51           H  
ATOM   1786  N   SER B  23      24.759 -53.901 -36.917  1.00 25.43           N  
ATOM   1787  H   SER B  23      24.988 -53.442 -37.787  1.00 25.43           H  
ATOM   1788  CA  SER B  23      25.846 -54.136 -35.949  1.00 25.43           C  
ATOM   1789  HA  SER B  23      26.102 -55.191 -36.050  1.00 25.43           H  
ATOM   1790  C   SER B  23      25.511 -53.916 -34.458  1.00 25.43           C  
ATOM   1791  CB  SER B  23      27.096 -53.356 -36.352  1.00 25.43           C  
ATOM   1792  HB2 SER B  23      26.976 -52.306 -36.085  1.00 25.43           H  
ATOM   1793  HB3 SER B  23      27.239 -53.438 -37.430  1.00 25.43           H  
ATOM   1794  O   SER B  23      24.828 -52.974 -34.071  1.00 25.43           O  
ATOM   1795  OG  SER B  23      28.226 -53.904 -35.700  1.00 25.43           O  
ATOM   1796  HG  SER B  23      29.017 -53.493 -36.056  1.00 25.43           H  
ATOM   1797  N   GLU B  24      26.089 -54.786 -33.623  1.00 22.70           N  
ATOM   1798  H   GLU B  24      26.737 -55.424 -34.061  1.00 22.70           H  
ATOM   1799  CA  GLU B  24      25.728 -55.142 -32.232  1.00 22.70           C  
ATOM   1800  HA  GLU B  24      24.644 -55.224 -32.158  1.00 22.70           H  
ATOM   1801  C   GLU B  24      26.210 -54.168 -31.123  1.00 22.70           C  
ATOM   1802  CB  GLU B  24      26.363 -56.536 -32.020  1.00 22.70           C  
ATOM   1803  HB2 GLU B  24      27.435 -56.398 -31.875  1.00 22.70           H  
ATOM   1804  HB3 GLU B  24      26.234 -57.118 -32.933  1.00 22.70           H  
ATOM   1805  O   GLU B  24      25.987 -54.389 -29.933  1.00 22.70           O  
ATOM   1806  CG  GLU B  24      25.818 -57.395 -30.870  1.00 22.70           C  
ATOM   1807  HG2 GLU B  24      25.767 -56.817 -29.947  1.00 22.70           H  
ATOM   1808  HG3 GLU B  24      24.804 -57.714 -31.115  1.00 22.70           H  
ATOM   1809  CD  GLU B  24      26.712 -58.624 -30.639  1.00 22.70           C  
ATOM   1810  OE1 GLU B  24      27.229 -58.764 -29.504  1.00 22.70           O  
ATOM   1811  OE2 GLU B  24      26.867 -59.420 -31.593  1.00 22.70           O  
ATOM   1812  N   ASN B  25      26.955 -53.124 -31.485  1.00 24.52           N  
ATOM   1813  H   ASN B  25      27.019 -52.954 -32.479  1.00 24.52           H  
ATOM   1814  CA  ASN B  25      27.759 -52.292 -30.569  1.00 24.52           C  
ATOM   1815  HA  ASN B  25      28.430 -52.951 -30.019  1.00 24.52           H  
ATOM   1816  C   ASN B  25      26.931 -51.502 -29.517  1.00 24.52           C  
ATOM   1817  CB  ASN B  25      28.572 -51.320 -31.458  1.00 24.52           C  
ATOM   1818  HB2 ASN B  25      28.368 -50.295 -31.147  1.00 24.52           H  
ATOM   1819  HB3 ASN B  25      28.260 -51.390 -32.500  1.00 24.52           H  
ATOM   1820  O   ASN B  25      25.733 -51.314 -29.662  1.00 24.52           O  
ATOM   1821  CG  ASN B  25      30.072 -51.536 -31.419  1.00 24.52           C  
ATOM   1822  ND2 ASN B  25      30.835 -50.503 -31.688  1.00 24.52           N  
ATOM   1823 HD21 ASN B  25      30.424 -49.618 -31.949  1.00 24.52           H  
ATOM   1824 HD22 ASN B  25      31.831 -50.674 -31.688  1.00 24.52           H  
ATOM   1825  OD1 ASN B  25      30.595 -52.593 -31.118  1.00 24.52           O  
ATOM   1826  N   MET B  26      27.517 -50.821 -28.521  1.00 22.06           N  
ATOM   1827  H   MET B  26      26.903 -50.078 -28.220  1.00 22.06           H  
ATOM   1828  CA  MET B  26      28.305 -51.330 -27.383  1.00 22.06           C  
ATOM   1829  HA  MET B  26      28.494 -52.398 -27.494  1.00 22.06           H  
ATOM   1830  C   MET B  26      27.475 -51.084 -26.105  1.00 22.06           C  
ATOM   1831  CB  MET B  26      29.630 -50.556 -27.215  1.00 22.06           C  
ATOM   1832  HB2 MET B  26      29.484 -49.520 -27.523  1.00 22.06           H  
ATOM   1833  HB3 MET B  26      29.907 -50.546 -26.160  1.00 22.06           H  
ATOM   1834  O   MET B  26      26.815 -50.056 -25.989  1.00 22.06           O  
ATOM   1835  CG  MET B  26      30.818 -51.140 -27.971  1.00 22.06           C  
ATOM   1836  HG2 MET B  26      30.553 -51.195 -29.027  1.00 22.06           H  
ATOM   1837  HG3 MET B  26      31.015 -52.149 -27.610  1.00 22.06           H  
ATOM   1838  SD  MET B  26      32.328 -50.146 -27.811  1.00 22.06           S  
ATOM   1839  CE  MET B  26      33.442 -51.111 -28.866  1.00 22.06           C  
ATOM   1840  HE1 MET B  26      33.016 -51.205 -29.864  1.00 22.06           H  
ATOM   1841  HE2 MET B  26      33.577 -52.106 -28.441  1.00 22.06           H  
ATOM   1842  HE3 MET B  26      34.409 -50.611 -28.929  1.00 22.06           H  
ATOM   1843  N   ARG B  27      27.562 -51.967 -25.100  1.00 25.63           N  
ATOM   1844  H   ARG B  27      28.136 -52.783 -25.259  1.00 25.63           H  
ATOM   1845  CA  ARG B  27      26.676 -51.961 -23.908  1.00 25.63           C  
ATOM   1846  HA  ARG B  27      25.639 -51.889 -24.237  1.00 25.63           H  
ATOM   1847  C   ARG B  27      26.853 -50.826 -22.882  1.00 25.63           C  
ATOM   1848  CB  ARG B  27      26.875 -53.278 -23.134  1.00 25.63           C  
ATOM   1849  HB2 ARG B  27      27.930 -53.379 -22.879  1.00 25.63           H  
ATOM   1850  HB3 ARG B  27      26.315 -53.221 -22.201  1.00 25.63           H  
ATOM   1851  O   ARG B  27      25.964 -50.627 -22.067  1.00 25.63           O  
ATOM   1852  CG  ARG B  27      26.408 -54.537 -23.871  1.00 25.63           C  
ATOM   1853  HG2 ARG B  27      25.339 -54.467 -24.069  1.00 25.63           H  
ATOM   1854  HG3 ARG B  27      26.944 -54.643 -24.815  1.00 25.63           H  
ATOM   1855  CD  ARG B  27      26.695 -55.753 -22.980  1.00 25.63           C  
ATOM   1856  HD2 ARG B  27      27.770 -55.811 -22.809  1.00 25.63           H  
ATOM   1857  HD3 ARG B  27      26.192 -55.614 -22.023  1.00 25.63           H  
ATOM   1858  NE  ARG B  27      26.223 -57.003 -23.596  1.00 25.63           N  
ATOM   1859  HE  ARG B  27      25.674 -56.915 -24.439  1.00 25.63           H  
ATOM   1860  NH1 ARG B  27      27.202 -58.471 -22.121  1.00 25.63           N  
ATOM   1861 HH11 ARG B  27      27.586 -57.689 -21.609  1.00 25.63           H  
ATOM   1862 HH12 ARG B  27      27.382 -59.421 -21.829  1.00 25.63           H  
ATOM   1863  NH2 ARG B  27      25.971 -59.252 -23.810  1.00 25.63           N  
ATOM   1864 HH21 ARG B  27      26.189 -60.196 -23.527  1.00 25.63           H  
ATOM   1865 HH22 ARG B  27      25.470 -59.106 -24.675  1.00 25.63           H  
ATOM   1866  CZ  ARG B  27      26.466 -58.231 -23.172  1.00 25.63           C  
ATOM   1867  N   ASN B  28      28.044 -50.233 -22.783  1.00 25.64           N  
ATOM   1868  H   ASN B  28      28.661 -50.349 -23.573  1.00 25.64           H  
ATOM   1869  CA  ASN B  28      28.674 -50.081 -21.460  1.00 25.64           C  
ATOM   1870  HA  ASN B  28      28.625 -51.056 -20.976  1.00 25.64           H  
ATOM   1871  C   ASN B  28      28.020 -49.124 -20.436  1.00 25.64           C  
ATOM   1872  CB  ASN B  28      30.171 -49.763 -21.643  1.00 25.64           C  
ATOM   1873  HB2 ASN B  28      30.649 -50.550 -22.228  1.00 25.64           H  
ATOM   1874  HB3 ASN B  28      30.289 -48.817 -22.172  1.00 25.64           H  
ATOM   1875  O   ASN B  28      27.582 -49.565 -19.378  1.00 25.64           O  
ATOM   1876  CG  ASN B  28      30.878 -49.691 -20.297  1.00 25.64           C  
ATOM   1877  ND2 ASN B  28      31.567 -48.615 -19.997  1.00 25.64           N  
ATOM   1878 HD21 ASN B  28      32.015 -48.625 -19.092  1.00 25.64           H  
ATOM   1879 HD22 ASN B  28      31.664 -47.850 -20.649  1.00 25.64           H  
ATOM   1880  OD1 ASN B  28      30.807 -50.599 -19.494  1.00 25.64           O  
ATOM   1881  N   GLY B  29      28.143 -47.811 -20.649  1.00 23.49           N  
ATOM   1882  H   GLY B  29      28.371 -47.502 -21.583  1.00 23.49           H  
ATOM   1883  CA  GLY B  29      28.345 -46.856 -19.551  1.00 23.49           C  
ATOM   1884  HA2 GLY B  29      28.778 -45.943 -19.960  1.00 23.49           H  
ATOM   1885  HA3 GLY B  29      29.063 -47.276 -18.846  1.00 23.49           H  
ATOM   1886  C   GLY B  29      27.097 -46.456 -18.761  1.00 23.49           C  
ATOM   1887  O   GLY B  29      26.646 -45.328 -18.901  1.00 23.49           O  
ATOM   1888  N   LEU B  30      26.605 -47.330 -17.879  1.00 29.81           N  
ATOM   1889  H   LEU B  30      26.980 -48.267 -17.922  1.00 29.81           H  
ATOM   1890  CA  LEU B  30      25.439 -47.103 -17.005  1.00 29.81           C  
ATOM   1891  HA  LEU B  30      24.562 -46.913 -17.623  1.00 29.81           H  
ATOM   1892  C   LEU B  30      25.546 -45.915 -16.026  1.00 29.81           C  
ATOM   1893  CB  LEU B  30      25.214 -48.377 -16.157  1.00 29.81           C  
ATOM   1894  HB2 LEU B  30      24.461 -48.169 -15.398  1.00 29.81           H  
ATOM   1895  HB3 LEU B  30      26.142 -48.600 -15.631  1.00 29.81           H  
ATOM   1896  O   LEU B  30      24.563 -45.625 -15.354  1.00 29.81           O  
ATOM   1897  CG  LEU B  30      24.761 -49.636 -16.914  1.00 29.81           C  
ATOM   1898  HG  LEU B  30      25.459 -49.853 -17.723  1.00 29.81           H  
ATOM   1899  CD1 LEU B  30      24.753 -50.824 -15.950  1.00 29.81           C  
ATOM   1900 HD11 LEU B  30      24.063 -50.632 -15.127  1.00 29.81           H  
ATOM   1901 HD12 LEU B  30      25.755 -50.982 -15.551  1.00 29.81           H  
ATOM   1902 HD13 LEU B  30      24.440 -51.724 -16.479  1.00 29.81           H  
ATOM   1903  CD2 LEU B  30      23.354 -49.484 -17.493  1.00 29.81           C  
ATOM   1904 HD21 LEU B  30      22.647 -49.236 -16.702  1.00 29.81           H  
ATOM   1905 HD22 LEU B  30      23.050 -50.414 -17.974  1.00 29.81           H  
ATOM   1906 HD23 LEU B  30      23.345 -48.693 -18.244  1.00 29.81           H  
ATOM   1907  N   VAL B  31      26.727 -45.302 -15.861  1.00 26.56           N  
ATOM   1908  H   VAL B  31      27.439 -45.477 -16.557  1.00 26.56           H  
ATOM   1909  CA  VAL B  31      27.118 -44.614 -14.616  1.00 26.56           C  
ATOM   1910  HA  VAL B  31      27.181 -45.393 -13.857  1.00 26.56           H  
ATOM   1911  C   VAL B  31      26.084 -43.613 -14.098  1.00 26.56           C  
ATOM   1912  CB  VAL B  31      28.518 -43.969 -14.675  1.00 26.56           C  
ATOM   1913  HB  VAL B  31      28.658 -43.376 -13.772  1.00 26.56           H  
ATOM   1914  O   VAL B  31      25.815 -42.571 -14.697  1.00 26.56           O  
ATOM   1915  CG1 VAL B  31      29.595 -45.061 -14.670  1.00 26.56           C  
ATOM   1916 HG11 VAL B  31      29.489 -45.679 -13.778  1.00 26.56           H  
ATOM   1917 HG12 VAL B  31      30.583 -44.601 -14.655  1.00 26.56           H  
ATOM   1918 HG13 VAL B  31      29.504 -45.688 -15.556  1.00 26.56           H  
ATOM   1919  CG2 VAL B  31      28.756 -43.057 -15.886  1.00 26.56           C  
ATOM   1920 HG21 VAL B  31      28.030 -42.245 -15.890  1.00 26.56           H  
ATOM   1921 HG22 VAL B  31      29.754 -42.621 -15.828  1.00 26.56           H  
ATOM   1922 HG23 VAL B  31      28.661 -43.618 -16.815  1.00 26.56           H  
ATOM   1923  N   ASN B  32      25.550 -43.960 -12.927  1.00 32.20           N  
ATOM   1924  H   ASN B  32      25.718 -44.907 -12.620  1.00 32.20           H  
ATOM   1925  CA  ASN B  32      24.486 -43.267 -12.221  1.00 32.20           C  
ATOM   1926  HA  ASN B  32      23.623 -43.199 -12.883  1.00 32.20           H  
ATOM   1927  C   ASN B  32      24.943 -41.848 -11.848  1.00 32.20           C  
ATOM   1928  CB  ASN B  32      24.073 -44.069 -10.959  1.00 32.20           C  
ATOM   1929  HB2 ASN B  32      24.787 -43.873 -10.158  1.00 32.20           H  
ATOM   1930  HB3 ASN B  32      23.105 -43.701 -10.618  1.00 32.20           H  
ATOM   1931  O   ASN B  32      25.477 -41.609 -10.765  1.00 32.20           O  
ATOM   1932  CG  ASN B  32      23.982 -45.584 -11.061  1.00 32.20           C  
ATOM   1933  ND2 ASN B  32      23.726 -46.227  -9.950  1.00 32.20           N  
ATOM   1934 HD21 ASN B  32      23.595 -47.225 -10.026  1.00 32.20           H  
ATOM   1935 HD22 ASN B  32      23.438 -45.705  -9.134  1.00 32.20           H  
ATOM   1936  OD1 ASN B  32      24.192 -46.223 -12.078  1.00 32.20           O  
ATOM   1937  N   SER B  33      24.713 -40.880 -12.733  1.00 33.61           N  
ATOM   1938  H   SER B  33      24.352 -41.147 -13.638  1.00 33.61           H  
ATOM   1939  CA  SER B  33      24.826 -39.456 -12.404  1.00 33.61           C  
ATOM   1940  HA  SER B  33      25.682 -39.309 -11.746  1.00 33.61           H  
ATOM   1941  C   SER B  33      23.575 -39.046 -11.615  1.00 33.61           C  
ATOM   1942  CB  SER B  33      25.078 -38.623 -13.665  1.00 33.61           C  
ATOM   1943  HB2 SER B  33      24.268 -38.777 -14.378  1.00 33.61           H  
ATOM   1944  HB3 SER B  33      25.119 -37.568 -13.395  1.00 33.61           H  
ATOM   1945  O   SER B  33      22.762 -38.250 -12.067  1.00 33.61           O  
ATOM   1946  OG  SER B  33      26.316 -38.999 -14.250  1.00 33.61           O  
ATOM   1947  HG  SER B  33      26.280 -39.931 -14.477  1.00 33.61           H  
ATOM   1948  N   GLU B  34      23.398 -39.682 -10.453  1.00 32.96           N  
ATOM   1949  H   GLU B  34      24.129 -40.324 -10.180  1.00 32.96           H  
ATOM   1950  CA  GLU B  34      22.161 -39.747  -9.662  1.00 32.96           C  
ATOM   1951  HA  GLU B  34      21.315 -39.931 -10.324  1.00 32.96           H  
ATOM   1952  C   GLU B  34      21.857 -38.461  -8.891  1.00 32.96           C  
ATOM   1953  CB  GLU B  34      22.291 -40.939  -8.690  1.00 32.96           C  
ATOM   1954  HB2 GLU B  34      22.577 -41.815  -9.273  1.00 32.96           H  
ATOM   1955  HB3 GLU B  34      23.098 -40.731  -7.987  1.00 32.96           H  
ATOM   1956  O   GLU B  34      20.775 -38.347  -8.329  1.00 32.96           O  
ATOM   1957  CG  GLU B  34      21.022 -41.297  -7.896  1.00 32.96           C  
ATOM   1958  HG2 GLU B  34      20.194 -41.443  -8.590  1.00 32.96           H  
ATOM   1959  HG3 GLU B  34      20.762 -40.491  -7.210  1.00 32.96           H  
ATOM   1960  CD  GLU B  34      21.243 -42.566  -7.069  1.00 32.96           C  
ATOM   1961  OE1 GLU B  34      21.655 -42.431  -5.895  1.00 32.96           O  
ATOM   1962  OE2 GLU B  34      21.054 -43.666  -7.638  1.00 32.96           O  
ATOM   1963  N   VAL B  35      22.792 -37.503  -8.835  1.00 34.76           N  
ATOM   1964  H   VAL B  35      23.620 -37.651  -9.394  1.00 34.76           H  
ATOM   1965  CA  VAL B  35      22.785 -36.373  -7.888  1.00 34.76           C  
ATOM   1966  HA  VAL B  35      22.477 -36.794  -6.931  1.00 34.76           H  
ATOM   1967  C   VAL B  35      21.724 -35.309  -8.230  1.00 34.76           C  
ATOM   1968  CB  VAL B  35      24.198 -35.781  -7.662  1.00 34.76           C  
ATOM   1969  HB  VAL B  35      24.446 -35.100  -8.476  1.00 34.76           H  
ATOM   1970  O   VAL B  35      22.025 -34.146  -8.500  1.00 34.76           O  
ATOM   1971  CG1 VAL B  35      24.245 -35.019  -6.328  1.00 34.76           C  
ATOM   1972 HG11 VAL B  35      23.520 -34.206  -6.342  1.00 34.76           H  
ATOM   1973 HG12 VAL B  35      25.236 -34.589  -6.181  1.00 34.76           H  
ATOM   1974 HG13 VAL B  35      24.016 -35.691  -5.501  1.00 34.76           H  
ATOM   1975  CG2 VAL B  35      25.304 -36.847  -7.599  1.00 34.76           C  
ATOM   1976 HG21 VAL B  35      25.418 -37.334  -8.567  1.00 34.76           H  
ATOM   1977 HG22 VAL B  35      25.058 -37.596  -6.846  1.00 34.76           H  
ATOM   1978 HG23 VAL B  35      26.257 -36.382  -7.344  1.00 34.76           H  
ATOM   1979  N   HIS B  36      20.458 -35.715  -8.142  1.00 34.88           N  
ATOM   1980  H   HIS B  36      20.332 -36.708  -8.008  1.00 34.88           H  
ATOM   1981  CA  HIS B  36      19.249 -34.920  -7.984  1.00 34.88           C  
ATOM   1982  HA  HIS B  36      19.189 -34.169  -8.772  1.00 34.88           H  
ATOM   1983  C   HIS B  36      19.296 -34.201  -6.629  1.00 34.88           C  
ATOM   1984  CB  HIS B  36      18.018 -35.851  -8.065  1.00 34.88           C  
ATOM   1985  HB2 HIS B  36      17.162 -35.344  -7.620  1.00 34.88           H  
ATOM   1986  HB3 HIS B  36      18.198 -36.749  -7.475  1.00 34.88           H  
ATOM   1987  O   HIS B  36      18.472 -34.442  -5.748  1.00 34.88           O  
ATOM   1988  CG  HIS B  36      17.581 -36.246  -9.448  1.00 34.88           C  
ATOM   1989  CD2 HIS B  36      18.036 -37.297 -10.200  1.00 34.88           C  
ATOM   1990  HD2 HIS B  36      18.829 -37.977  -9.926  1.00 34.88           H  
ATOM   1991  ND1 HIS B  36      16.517 -35.693 -10.121  1.00 34.88           N  
ATOM   1992  HD1 HIS B  36      15.891 -34.990  -9.753  1.00 34.88           H  
ATOM   1993  CE1 HIS B  36      16.345 -36.382 -11.260  1.00 34.88           C  
ATOM   1994  HE1 HIS B  36      15.560 -36.201 -11.980  1.00 34.88           H  
ATOM   1995  NE2 HIS B  36      17.251 -37.367 -11.358  1.00 34.88           N  
ATOM   1996  N   ASN B  37      20.275 -33.315  -6.421  1.00 36.17           N  
ATOM   1997  H   ASN B  37      20.963 -33.174  -7.148  1.00 36.17           H  
ATOM   1998  CA  ASN B  37      20.250 -32.437  -5.259  1.00 36.17           C  
ATOM   1999  HA  ASN B  37      19.881 -33.017  -4.414  1.00 36.17           H  
ATOM   2000  C   ASN B  37      19.223 -31.327  -5.508  1.00 36.17           C  
ATOM   2001  CB  ASN B  37      21.653 -31.966  -4.864  1.00 36.17           C  
ATOM   2002  HB2 ASN B  37      22.018 -31.213  -5.562  1.00 36.17           H  
ATOM   2003  HB3 ASN B  37      22.337 -32.814  -4.860  1.00 36.17           H  
ATOM   2004  O   ASN B  37      19.562 -30.179  -5.789  1.00 36.17           O  
ATOM   2005  CG  ASN B  37      21.604 -31.416  -3.450  1.00 36.17           C  
ATOM   2006  ND2 ASN B  37      21.656 -30.119  -3.276  1.00 36.17           N  
ATOM   2007 HD21 ASN B  37      21.515 -29.795  -2.330  1.00 36.17           H  
ATOM   2008 HD22 ASN B  37      21.599 -29.509  -4.079  1.00 36.17           H  
ATOM   2009  OD1 ASN B  37      21.463 -32.145  -2.486  1.00 36.17           O  
ATOM   2010  N   GLU B  38      17.953 -31.718  -5.406  1.00 36.44           N  
ATOM   2011  H   GLU B  38      17.807 -32.702  -5.233  1.00 36.44           H  
ATOM   2012  CA  GLU B  38      16.738 -30.935  -5.640  1.00 36.44           C  
ATOM   2013  HA  GLU B  38      16.868 -30.401  -6.581  1.00 36.44           H  
ATOM   2014  C   GLU B  38      16.500 -29.872  -4.552  1.00 36.44           C  
ATOM   2015  CB  GLU B  38      15.558 -31.916  -5.803  1.00 36.44           C  
ATOM   2016  HB2 GLU B  38      15.096 -32.097  -4.833  1.00 36.44           H  
ATOM   2017  HB3 GLU B  38      15.946 -32.866  -6.171  1.00 36.44           H  
ATOM   2018  O   GLU B  38      15.413 -29.316  -4.430  1.00 36.44           O  
ATOM   2019  CG  GLU B  38      14.503 -31.430  -6.807  1.00 36.44           C  
ATOM   2020  HG2 GLU B  38      14.104 -30.472  -6.471  1.00 36.44           H  
ATOM   2021  HG3 GLU B  38      14.983 -31.270  -7.772  1.00 36.44           H  
ATOM   2022  CD  GLU B  38      13.361 -32.446  -6.973  1.00 36.44           C  
ATOM   2023  OE1 GLU B  38      12.188 -32.010  -6.948  1.00 36.44           O  
ATOM   2024  OE2 GLU B  38      13.669 -33.645  -7.166  1.00 36.44           O  
ATOM   2025  N   ASP B  39      17.546 -29.502  -3.802  1.00 37.79           N  
ATOM   2026  H   ASP B  39      18.427 -29.949  -4.011  1.00 37.79           H  
ATOM   2027  CA  ASP B  39      17.584 -28.355  -2.887  1.00 37.79           C  
ATOM   2028  HA  ASP B  39      16.635 -28.361  -2.350  1.00 37.79           H  
ATOM   2029  C   ASP B  39      17.623 -27.019  -3.668  1.00 37.79           C  
ATOM   2030  CB  ASP B  39      18.694 -28.547  -1.832  1.00 37.79           C  
ATOM   2031  HB2 ASP B  39      19.615 -28.072  -2.170  1.00 37.79           H  
ATOM   2032  HB3 ASP B  39      18.897 -29.612  -1.716  1.00 37.79           H  
ATOM   2033  O   ASP B  39      18.183 -26.007  -3.248  1.00 37.79           O  
ATOM   2034  CG  ASP B  39      18.287 -27.993  -0.459  1.00 37.79           C  
ATOM   2035  OD1 ASP B  39      18.149 -28.757   0.525  1.00 37.79           O  
ATOM   2036  OD2 ASP B  39      18.066 -26.775  -0.330  1.00 37.79           O  
ATOM   2037  N   GLY B  40      16.924 -26.993  -4.806  1.00 35.92           N  
ATOM   2038  H   GLY B  40      16.495 -27.873  -5.056  1.00 35.92           H  
ATOM   2039  CA  GLY B  40      16.240 -25.824  -5.320  1.00 35.92           C  
ATOM   2040  HA2 GLY B  40      16.947 -25.003  -5.432  1.00 35.92           H  
ATOM   2041  HA3 GLY B  40      15.791 -26.055  -6.286  1.00 35.92           H  
ATOM   2042  C   GLY B  40      15.139 -25.414  -4.347  1.00 35.92           C  
ATOM   2043  O   GLY B  40      13.965 -25.351  -4.713  1.00 35.92           O  
ATOM   2044  N   ARG B  41      15.537 -25.035  -3.123  1.00 37.18           N  
ATOM   2045  H   ARG B  41      16.509 -25.197  -2.904  1.00 37.18           H  
ATOM   2046  CA  ARG B  41      14.835 -24.022  -2.341  1.00 37.18           C  
ATOM   2047  HA  ARG B  41      13.785 -24.299  -2.244  1.00 37.18           H  
ATOM   2048  C   ARG B  41      14.906 -22.739  -3.155  1.00 37.18           C  
ATOM   2049  CB  ARG B  41      15.453 -23.852  -0.942  1.00 37.18           C  
ATOM   2050  HB2 ARG B  41      15.019 -22.971  -0.469  1.00 37.18           H  
ATOM   2051  HB3 ARG B  41      16.528 -23.700  -1.041  1.00 37.18           H  
ATOM   2052  O   ARG B  41      15.676 -21.828  -2.856  1.00 37.18           O  
ATOM   2053  CG  ARG B  41      15.195 -25.062  -0.040  1.00 37.18           C  
ATOM   2054  HG2 ARG B  41      15.611 -25.946  -0.522  1.00 37.18           H  
ATOM   2055  HG3 ARG B  41      14.121 -25.215   0.072  1.00 37.18           H  
ATOM   2056  CD  ARG B  41      15.825 -24.864   1.350  1.00 37.18           C  
ATOM   2057  HD2 ARG B  41      15.043 -24.614   2.066  1.00 37.18           H  
ATOM   2058  HD3 ARG B  41      16.551 -24.052   1.307  1.00 37.18           H  
ATOM   2059  NE  ARG B  41      16.529 -26.085   1.749  1.00 37.18           N  
ATOM   2060  HE  ARG B  41      16.930 -26.598   0.977  1.00 37.18           H  
ATOM   2061  NH1 ARG B  41      16.745 -25.817   4.011  1.00 37.18           N  
ATOM   2062 HH11 ARG B  41      17.113 -26.161   4.886  1.00 37.18           H  
ATOM   2063 HH12 ARG B  41      16.291 -24.920   3.917  1.00 37.18           H  
ATOM   2064  NH2 ARG B  41      17.598 -27.622   2.982  1.00 37.18           N  
ATOM   2065 HH21 ARG B  41      17.981 -28.004   3.835  1.00 37.18           H  
ATOM   2066 HH22 ARG B  41      17.793 -28.087   2.107  1.00 37.18           H  
ATOM   2067  CZ  ARG B  41      16.948 -26.500   2.917  1.00 37.18           C  
ATOM   2068  N   ASN B  42      14.057 -22.683  -4.177  1.00 36.95           N  
ATOM   2069  H   ASN B  42      13.575 -23.541  -4.405  1.00 36.95           H  
ATOM   2070  CA  ASN B  42      13.503 -21.464  -4.718  1.00 36.95           C  
ATOM   2071  HA  ASN B  42      14.304 -20.778  -4.992  1.00 36.95           H  
ATOM   2072  C   ASN B  42      12.700 -20.861  -3.569  1.00 36.95           C  
ATOM   2073  CB  ASN B  42      12.670 -21.811  -5.965  1.00 36.95           C  
ATOM   2074  HB2 ASN B  42      11.782 -22.374  -5.677  1.00 36.95           H  
ATOM   2075  HB3 ASN B  42      13.266 -22.431  -6.635  1.00 36.95           H  
ATOM   2076  O   ASN B  42      11.487 -21.016  -3.472  1.00 36.95           O  
ATOM   2077  CG  ASN B  42      12.241 -20.581  -6.744  1.00 36.95           C  
ATOM   2078  ND2 ASN B  42      11.478 -20.764  -7.795  1.00 36.95           N  
ATOM   2079 HD21 ASN B  42      11.165 -19.922  -8.255  1.00 36.95           H  
ATOM   2080 HD22 ASN B  42      11.108 -21.682  -7.999  1.00 36.95           H  
ATOM   2081  OD1 ASN B  42      12.622 -19.457  -6.471  1.00 36.95           O  
ATOM   2082  N   GLY B  43      13.430 -20.319  -2.591  1.00 35.11           N  
ATOM   2083  H   GLY B  43      14.434 -20.312  -2.697  1.00 35.11           H  
ATOM   2084  CA  GLY B  43      12.836 -19.573  -1.515  1.00 35.11           C  
ATOM   2085  HA2 GLY B  43      13.600 -19.141  -0.869  1.00 35.11           H  
ATOM   2086  HA3 GLY B  43      12.156 -20.206  -0.944  1.00 35.11           H  
ATOM   2087  C   GLY B  43      12.078 -18.475  -2.209  1.00 35.11           C  
ATOM   2088  O   GLY B  43      12.671 -17.779  -3.033  1.00 35.11           O  
ATOM   2089  N   ASP B  44      10.791 -18.362  -1.902  1.00 33.41           N  
ATOM   2090  H   ASP B  44      10.326 -19.119  -1.422  1.00 33.41           H  
ATOM   2091  CA  ASP B  44       9.966 -17.280  -2.391  1.00 33.41           C  
ATOM   2092  HA  ASP B  44      10.018 -17.268  -3.480  1.00 33.41           H  
ATOM   2093  C   ASP B  44      10.544 -15.960  -1.853  1.00 33.41           C  
ATOM   2094  CB  ASP B  44       8.494 -17.497  -1.998  1.00 33.41           C  
ATOM   2095  HB2 ASP B  44       8.404 -17.458  -0.912  1.00 33.41           H  
ATOM   2096  HB3 ASP B  44       7.900 -16.681  -2.408  1.00 33.41           H  
ATOM   2097  O   ASP B  44      10.030 -15.348  -0.913  1.00 33.41           O  
ATOM   2098  CG  ASP B  44       7.924 -18.827  -2.498  1.00 33.41           C  
ATOM   2099  OD1 ASP B  44       7.604 -18.901  -3.703  1.00 33.41           O  
ATOM   2100  OD2 ASP B  44       7.786 -19.728  -1.639  1.00 33.41           O  
ATOM   2101  N   VAL B  45      11.576 -15.452  -2.538  1.00 35.13           N  
ATOM   2102  H   VAL B  45      12.051 -16.113  -3.137  1.00 35.13           H  
ATOM   2103  CA  VAL B  45      11.623 -14.074  -2.997  1.00 35.13           C  
ATOM   2104  HA  VAL B  45      11.587 -13.406  -2.136  1.00 35.13           H  
ATOM   2105  C   VAL B  45      10.345 -13.884  -3.788  1.00 35.13           C  
ATOM   2106  CB  VAL B  45      12.881 -13.732  -3.831  1.00 35.13           C  
ATOM   2107  HB  VAL B  45      12.682 -12.813  -4.383  1.00 35.13           H  
ATOM   2108  O   VAL B  45      10.324 -13.867  -5.013  1.00 35.13           O  
ATOM   2109  CG1 VAL B  45      14.058 -13.437  -2.898  1.00 35.13           C  
ATOM   2110 HG11 VAL B  45      13.806 -12.617  -2.225  1.00 35.13           H  
ATOM   2111 HG12 VAL B  45      14.296 -14.324  -2.310  1.00 35.13           H  
ATOM   2112 HG13 VAL B  45      14.932 -13.152  -3.483  1.00 35.13           H  
ATOM   2113  CG2 VAL B  45      13.323 -14.808  -4.836  1.00 35.13           C  
ATOM   2114 HG21 VAL B  45      14.126 -14.417  -5.461  1.00 35.13           H  
ATOM   2115 HG22 VAL B  45      13.686 -15.695  -4.316  1.00 35.13           H  
ATOM   2116 HG23 VAL B  45      12.494 -15.095  -5.482  1.00 35.13           H  
ATOM   2117  N   SER B  46       9.251 -13.784  -3.032  1.00 34.82           N  
ATOM   2118  H   SER B  46       9.358 -14.005  -2.052  1.00 34.82           H  
ATOM   2119  CA  SER B  46       7.982 -13.247  -3.448  1.00 34.82           C  
ATOM   2120  HA  SER B  46       7.534 -13.878  -4.216  1.00 34.82           H  
ATOM   2121  C   SER B  46       8.380 -11.905  -4.021  1.00 34.82           C  
ATOM   2122  CB  SER B  46       7.048 -13.157  -2.231  1.00 34.82           C  
ATOM   2123  HB2 SER B  46       6.146 -12.611  -2.507  1.00 34.82           H  
ATOM   2124  HB3 SER B  46       6.772 -14.161  -1.910  1.00 34.82           H  
ATOM   2125  O   SER B  46       8.743 -10.992  -3.273  1.00 34.82           O  
ATOM   2126  OG  SER B  46       7.717 -12.493  -1.173  1.00 34.82           O  
ATOM   2127  HG  SER B  46       8.265 -11.855  -1.636  1.00 34.82           H  
ATOM   2128  N   GLN B  47       8.520 -11.880  -5.339  1.00 32.80           N  
ATOM   2129  H   GLN B  47       8.383 -12.744  -5.845  1.00 32.80           H  
ATOM   2130  CA  GLN B  47       9.114 -10.787  -6.065  1.00 32.80           C  
ATOM   2131  HA  GLN B  47       9.974 -10.396  -5.522  1.00 32.80           H  
ATOM   2132  C   GLN B  47       8.007  -9.763  -6.085  1.00 32.80           C  
ATOM   2133  CB  GLN B  47       9.574 -11.285  -7.447  1.00 32.80           C  
ATOM   2134  HB2 GLN B  47      10.270 -12.111  -7.302  1.00 32.80           H  
ATOM   2135  HB3 GLN B  47       8.716 -11.662  -8.004  1.00 32.80           H  
ATOM   2136  O   GLN B  47       7.145  -9.807  -6.955  1.00 32.80           O  
ATOM   2137  CG  GLN B  47      10.282 -10.203  -8.275  1.00 32.80           C  
ATOM   2138  HG2 GLN B  47       9.594  -9.382  -8.477  1.00 32.80           H  
ATOM   2139  HG3 GLN B  47      11.127  -9.815  -7.707  1.00 32.80           H  
ATOM   2140  CD  GLN B  47      10.777 -10.758  -9.610  1.00 32.80           C  
ATOM   2141  NE2 GLN B  47      12.030 -10.567  -9.960  1.00 32.80           N  
ATOM   2142 HE21 GLN B  47      12.300 -10.982 -10.840  1.00 32.80           H  
ATOM   2143 HE22 GLN B  47      12.675 -10.079  -9.355  1.00 32.80           H  
ATOM   2144  OE1 GLN B  47      10.053 -11.373 -10.371  1.00 32.80           O  
ATOM   2145  N   PHE B  48       7.973  -8.921  -5.047  1.00 38.32           N  
ATOM   2146  H   PHE B  48       8.662  -9.040  -4.317  1.00 38.32           H  
ATOM   2147  CA  PHE B  48       7.104  -7.758  -5.016  1.00 38.32           C  
ATOM   2148  HA  PHE B  48       6.065  -8.088  -5.051  1.00 38.32           H  
ATOM   2149  C   PHE B  48       7.456  -7.027  -6.285  1.00 38.32           C  
ATOM   2150  CB  PHE B  48       7.313  -6.916  -3.745  1.00 38.32           C  
ATOM   2151  HB2 PHE B  48       8.365  -6.895  -3.460  1.00 38.32           H  
ATOM   2152  HB3 PHE B  48       6.979  -5.895  -3.927  1.00 38.32           H  
ATOM   2153  O   PHE B  48       8.604  -6.584  -6.393  1.00 38.32           O  
ATOM   2154  CG  PHE B  48       6.472  -7.531  -2.658  1.00 38.32           C  
ATOM   2155  CD1 PHE B  48       5.204  -7.018  -2.377  1.00 38.32           C  
ATOM   2156  HD1 PHE B  48       4.957  -6.012  -2.683  1.00 38.32           H  
ATOM   2157  CD2 PHE B  48       6.818  -8.796  -2.179  1.00 38.32           C  
ATOM   2158  HD2 PHE B  48       7.823  -9.155  -2.344  1.00 38.32           H  
ATOM   2159  CE1 PHE B  48       4.242  -7.822  -1.755  1.00 38.32           C  
ATOM   2160  HE1 PHE B  48       3.259  -7.417  -1.563  1.00 38.32           H  
ATOM   2161  CE2 PHE B  48       5.854  -9.617  -1.577  1.00 38.32           C  
ATOM   2162  HE2 PHE B  48       6.099 -10.620  -1.259  1.00 38.32           H  
ATOM   2163  CZ  PHE B  48       4.557  -9.138  -1.382  1.00 38.32           C  
ATOM   2164  HZ  PHE B  48       3.826  -9.762  -0.889  1.00 38.32           H  
ATOM   2165  N   PRO B  49       6.561  -7.039  -7.290  1.00 33.64           N  
ATOM   2166  CA  PRO B  49       6.922  -6.481  -8.559  1.00 33.64           C  
ATOM   2167  HA  PRO B  49       7.855  -6.910  -8.926  1.00 33.64           H  
ATOM   2168  C   PRO B  49       7.101  -5.016  -8.225  1.00 33.64           C  
ATOM   2169  CB  PRO B  49       5.778  -6.821  -9.515  1.00 33.64           C  
ATOM   2170  HB2 PRO B  49       5.975  -7.788  -9.976  1.00 33.64           H  
ATOM   2171  HB3 PRO B  49       5.641  -6.061 -10.284  1.00 33.64           H  
ATOM   2172  O   PRO B  49       6.146  -4.340  -7.830  1.00 33.64           O  
ATOM   2173  CG  PRO B  49       4.566  -6.945  -8.593  1.00 33.64           C  
ATOM   2174  HG2 PRO B  49       3.814  -7.625  -8.994  1.00 33.64           H  
ATOM   2175  HG3 PRO B  49       4.139  -5.956  -8.423  1.00 33.64           H  
ATOM   2176  CD  PRO B  49       5.162  -7.463  -7.286  1.00 33.64           C  
ATOM   2177  HD2 PRO B  49       5.092  -8.550  -7.265  1.00 33.64           H  
ATOM   2178  HD3 PRO B  49       4.622  -7.036  -6.440  1.00 33.64           H  
ATOM   2179  N   TYR B  50       8.348  -4.553  -8.304  1.00 37.11           N  
ATOM   2180  H   TYR B  50       9.102  -5.205  -8.464  1.00 37.11           H  
ATOM   2181  CA  TYR B  50       8.654  -3.142  -8.234  1.00 37.11           C  
ATOM   2182  HA  TYR B  50       8.073  -2.698  -7.427  1.00 37.11           H  
ATOM   2183  C   TYR B  50       8.153  -2.576  -9.554  1.00 37.11           C  
ATOM   2184  CB  TYR B  50      10.139  -2.901  -7.932  1.00 37.11           C  
ATOM   2185  HB2 TYR B  50      10.740  -3.093  -8.821  1.00 37.11           H  
ATOM   2186  HB3 TYR B  50      10.456  -3.614  -7.171  1.00 37.11           H  
ATOM   2187  O   TYR B  50       8.912  -2.279 -10.474  1.00 37.11           O  
ATOM   2188  CG  TYR B  50      10.426  -1.509  -7.395  1.00 37.11           C  
ATOM   2189  CD1 TYR B  50      11.018  -0.526  -8.212  1.00 37.11           C  
ATOM   2190  HD1 TYR B  50      11.233  -0.746  -9.247  1.00 37.11           H  
ATOM   2191  CD2 TYR B  50      10.123  -1.210  -6.051  1.00 37.11           C  
ATOM   2192  HD2 TYR B  50       9.654  -1.957  -5.428  1.00 37.11           H  
ATOM   2193  CE1 TYR B  50      11.363   0.730  -7.672  1.00 37.11           C  
ATOM   2194  HE1 TYR B  50      11.839   1.467  -8.301  1.00 37.11           H  
ATOM   2195  CE2 TYR B  50      10.466   0.042  -5.506  1.00 37.11           C  
ATOM   2196  HE2 TYR B  50      10.260   0.266  -4.470  1.00 37.11           H  
ATOM   2197  OH  TYR B  50      11.469   2.202  -5.776  1.00 37.11           O  
ATOM   2198  HH  TYR B  50      11.976   2.719  -6.407  1.00 37.11           H  
ATOM   2199  CZ  TYR B  50      11.106   1.007  -6.311  1.00 37.11           C  
ATOM   2200  N   VAL B  51       6.823  -2.512  -9.661  1.00 37.98           N  
ATOM   2201  H   VAL B  51       6.288  -2.878  -8.887  1.00 37.98           H  
ATOM   2202  CA  VAL B  51       6.132  -1.679 -10.612  1.00 37.98           C  
ATOM   2203  HA  VAL B  51       6.569  -1.825 -11.600  1.00 37.98           H  
ATOM   2204  C   VAL B  51       6.465  -0.295 -10.124  1.00 37.98           C  
ATOM   2205  CB  VAL B  51       4.627  -1.960 -10.710  1.00 37.98           C  
ATOM   2206  HB  VAL B  51       4.149  -1.737  -9.756  1.00 37.98           H  
ATOM   2207  O   VAL B  51       5.797   0.320  -9.293  1.00 37.98           O  
ATOM   2208  CG1 VAL B  51       3.987  -1.094 -11.799  1.00 37.98           C  
ATOM   2209 HG11 VAL B  51       4.439  -1.314 -12.766  1.00 37.98           H  
ATOM   2210 HG12 VAL B  51       2.916  -1.292 -11.848  1.00 37.98           H  
ATOM   2211 HG13 VAL B  51       4.133  -0.038 -11.573  1.00 37.98           H  
ATOM   2212  CG2 VAL B  51       4.385  -3.432 -11.065  1.00 37.98           C  
ATOM   2213 HG21 VAL B  51       5.040  -3.731 -11.884  1.00 37.98           H  
ATOM   2214 HG22 VAL B  51       3.352  -3.590 -11.376  1.00 37.98           H  
ATOM   2215 HG23 VAL B  51       4.590  -4.051 -10.192  1.00 37.98           H  
ATOM   2216  N   GLU B  52       7.601   0.151 -10.623  1.00 38.54           N  
ATOM   2217  H   GLU B  52       8.184  -0.508 -11.120  1.00 38.54           H  
ATOM   2218  CA  GLU B  52       7.922   1.533 -10.756  1.00 38.54           C  
ATOM   2219  HA  GLU B  52       7.944   2.006  -9.774  1.00 38.54           H  
ATOM   2220  C   GLU B  52       6.794   2.119 -11.603  1.00 38.54           C  
ATOM   2221  CB  GLU B  52       9.308   1.626 -11.403  1.00 38.54           C  
ATOM   2222  HB2 GLU B  52       9.997   0.962 -10.881  1.00 38.54           H  
ATOM   2223  HB3 GLU B  52       9.245   1.311 -12.444  1.00 38.54           H  
ATOM   2224  O   GLU B  52       6.840   2.140 -12.833  1.00 38.54           O  
ATOM   2225  CG  GLU B  52       9.845   3.051 -11.290  1.00 38.54           C  
ATOM   2226  HG2 GLU B  52       9.094   3.754 -11.650  1.00 38.54           H  
ATOM   2227  HG3 GLU B  52      10.007   3.270 -10.234  1.00 38.54           H  
ATOM   2228  CD  GLU B  52      11.152   3.252 -12.068  1.00 38.54           C  
ATOM   2229  OE1 GLU B  52      11.913   4.142 -11.631  1.00 38.54           O  
ATOM   2230  OE2 GLU B  52      11.351   2.570 -13.097  1.00 38.54           O  
ATOM   2231  N   PHE B  53       5.719   2.567 -10.948  1.00 42.72           N  
ATOM   2232  H   PHE B  53       5.615   2.329  -9.972  1.00 42.72           H  
ATOM   2233  CA  PHE B  53       4.799   3.488 -11.593  1.00 42.72           C  
ATOM   2234  HA  PHE B  53       4.615   3.134 -12.607  1.00 42.72           H  
ATOM   2235  C   PHE B  53       5.554   4.814 -11.682  1.00 42.72           C  
ATOM   2236  CB  PHE B  53       3.428   3.604 -10.924  1.00 42.72           C  
ATOM   2237  HB2 PHE B  53       2.804   4.194 -11.596  1.00 42.72           H  
ATOM   2238  HB3 PHE B  53       3.532   4.178 -10.003  1.00 42.72           H  
ATOM   2239  O   PHE B  53       5.409   5.714 -10.853  1.00 42.72           O  
ATOM   2240  CG  PHE B  53       2.692   2.323 -10.596  1.00 42.72           C  
ATOM   2241  CD1 PHE B  53       1.590   1.886 -11.353  1.00 42.72           C  
ATOM   2242  HD1 PHE B  53       1.298   2.424 -12.243  1.00 42.72           H  
ATOM   2243  CD2 PHE B  53       3.072   1.598  -9.466  1.00 42.72           C  
ATOM   2244  HD2 PHE B  53       3.959   1.887  -8.922  1.00 42.72           H  
ATOM   2245  CE1 PHE B  53       0.887   0.729 -10.968  1.00 42.72           C  
ATOM   2246  HE1 PHE B  53       0.078   0.360 -11.580  1.00 42.72           H  
ATOM   2247  CE2 PHE B  53       2.327   0.502  -9.032  1.00 42.72           C  
ATOM   2248  HE2 PHE B  53       2.616   0.033  -8.103  1.00 42.72           H  
ATOM   2249  CZ  PHE B  53       1.238   0.046  -9.793  1.00 42.72           C  
ATOM   2250  HZ  PHE B  53       0.678  -0.826  -9.490  1.00 42.72           H  
ATOM   2251  N   THR B  54       6.415   4.865 -12.695  1.00 43.48           N  
ATOM   2252  H   THR B  54       6.555   4.003 -13.203  1.00 43.48           H  
ATOM   2253  CA  THR B  54       7.115   6.029 -13.237  1.00 43.48           C  
ATOM   2254  HA  THR B  54       7.854   6.400 -12.527  1.00 43.48           H  
ATOM   2255  C   THR B  54       6.129   7.147 -13.558  1.00 43.48           C  
ATOM   2256  CB  THR B  54       7.811   5.620 -14.547  1.00 43.48           C  
ATOM   2257  HB  THR B  54       8.177   6.512 -15.056  1.00 43.48           H  
ATOM   2258  O   THR B  54       6.444   8.329 -13.427  1.00 43.48           O  
ATOM   2259  CG2 THR B  54       8.980   4.666 -14.341  1.00 43.48           C  
ATOM   2260 HG21 THR B  54       9.495   4.496 -15.287  1.00 43.48           H  
ATOM   2261 HG22 THR B  54       8.643   3.706 -13.950  1.00 43.48           H  
ATOM   2262 HG23 THR B  54       9.696   5.108 -13.647  1.00 43.48           H  
ATOM   2263  OG1 THR B  54       6.901   4.937 -15.384  1.00 43.48           O  
ATOM   2264  HG1 THR B  54       7.416   4.273 -15.848  1.00 43.48           H  
ATOM   2265  N   GLY B  55       4.899   6.774 -13.925  1.00 46.39           N  
ATOM   2266  H   GLY B  55       4.755   5.788 -14.091  1.00 46.39           H  
ATOM   2267  CA  GLY B  55       3.776   7.683 -14.055  1.00 46.39           C  
ATOM   2268  HA2 GLY B  55       3.955   8.350 -14.898  1.00 46.39           H  
ATOM   2269  HA3 GLY B  55       2.869   7.112 -14.256  1.00 46.39           H  
ATOM   2270  C   GLY B  55       3.555   8.502 -12.781  1.00 46.39           C  
ATOM   2271  O   GLY B  55       3.194   7.968 -11.729  1.00 46.39           O  
ATOM   2272  N   ARG B  56       3.651   9.832 -12.933  1.00 54.31           N  
ATOM   2273  H   ARG B  56       4.037  10.157 -13.807  1.00 54.31           H  
ATOM   2274  CA  ARG B  56       3.099  10.832 -11.992  1.00 54.31           C  
ATOM   2275  HA  ARG B  56       3.633  10.774 -11.044  1.00 54.31           H  
ATOM   2276  C   ARG B  56       1.621  10.571 -11.678  1.00 54.31           C  
ATOM   2277  CB  ARG B  56       3.238  12.237 -12.600  1.00 54.31           C  
ATOM   2278  HB2 ARG B  56       2.810  12.243 -13.602  1.00 54.31           H  
ATOM   2279  HB3 ARG B  56       2.666  12.932 -11.986  1.00 54.31           H  
ATOM   2280  O   ARG B  56       1.127  10.946 -10.612  1.00 54.31           O  
ATOM   2281  CG  ARG B  56       4.690  12.733 -12.655  1.00 54.31           C  
ATOM   2282  HG2 ARG B  56       5.106  12.717 -11.648  1.00 54.31           H  
ATOM   2283  HG3 ARG B  56       5.287  12.086 -13.298  1.00 54.31           H  
ATOM   2284  CD  ARG B  56       4.722  14.169 -13.196  1.00 54.31           C  
ATOM   2285  HD2 ARG B  56       3.990  14.762 -12.648  1.00 54.31           H  
ATOM   2286  HD3 ARG B  56       4.445  14.155 -14.250  1.00 54.31           H  
ATOM   2287  NE  ARG B  56       6.054  14.781 -13.035  1.00 54.31           N  
ATOM   2288  HE  ARG B  56       6.801  14.169 -12.740  1.00 54.31           H  
ATOM   2289  NH1 ARG B  56       5.472  16.930 -13.604  1.00 54.31           N  
ATOM   2290 HH11 ARG B  56       5.726  17.900 -13.727  1.00 54.31           H  
ATOM   2291 HH12 ARG B  56       4.542  16.608 -13.828  1.00 54.31           H  
ATOM   2292  NH2 ARG B  56       7.555  16.490 -12.933  1.00 54.31           N  
ATOM   2293 HH21 ARG B  56       7.780  17.471 -13.013  1.00 54.31           H  
ATOM   2294 HH22 ARG B  56       8.258  15.850 -12.592  1.00 54.31           H  
ATOM   2295  CZ  ARG B  56       6.353  16.059 -13.194  1.00 54.31           C  
ATOM   2296  N   ASP B  57       0.946   9.877 -12.589  1.00 58.67           N  
ATOM   2297  H   ASP B  57       1.405   9.718 -13.475  1.00 58.67           H  
ATOM   2298  CA  ASP B  57      -0.405   9.346 -12.465  1.00 58.67           C  
ATOM   2299  HA  ASP B  57      -0.968  10.057 -11.861  1.00 58.67           H  
ATOM   2300  C   ASP B  57      -0.464   8.012 -11.710  1.00 58.67           C  
ATOM   2301  CB  ASP B  57      -1.078   9.331 -13.839  1.00 58.67           C  
ATOM   2302  HB2 ASP B  57      -2.114   9.005 -13.739  1.00 58.67           H  
ATOM   2303  HB3 ASP B  57      -0.551   8.639 -14.496  1.00 58.67           H  
ATOM   2304  O   ASP B  57      -1.247   7.124 -12.034  1.00 58.67           O  
ATOM   2305  CG  ASP B  57      -1.056  10.743 -14.420  1.00 58.67           C  
ATOM   2306  OD1 ASP B  57      -1.526  11.658 -13.703  1.00 58.67           O  
ATOM   2307  OD2 ASP B  57      -0.465  10.903 -15.507  1.00 58.67           O  
ATOM   2308  N   SER B  58       0.334   7.889 -10.651  1.00 66.40           N  
ATOM   2309  H   SER B  58       0.978   8.640 -10.450  1.00 66.40           H  
ATOM   2310  CA  SER B  58       0.168   6.887  -9.604  1.00 66.40           C  
ATOM   2311  HA  SER B  58      -0.753   6.332  -9.783  1.00 66.40           H  
ATOM   2312  C   SER B  58       0.024   7.566  -8.249  1.00 66.40           C  
ATOM   2313  CB  SER B  58       1.315   5.877  -9.614  1.00 66.40           C  
ATOM   2314  HB2 SER B  58       1.130   5.121  -8.851  1.00 66.40           H  
ATOM   2315  HB3 SER B  58       1.324   5.388 -10.588  1.00 66.40           H  
ATOM   2316  O   SER B  58       0.512   8.678  -8.036  1.00 66.40           O  
ATOM   2317  OG  SER B  58       2.575   6.483  -9.373  1.00 66.40           O  
ATOM   2318  HG  SER B  58       2.833   6.967 -10.161  1.00 66.40           H  
ATOM   2319  N   VAL B  59      -0.662   6.897  -7.330  1.00 69.44           N  
ATOM   2320  H   VAL B  59      -1.076   6.012  -7.586  1.00 69.44           H  
ATOM   2321  CA  VAL B  59      -0.727   7.293  -5.921  1.00 69.44           C  
ATOM   2322  HA  VAL B  59      -0.107   8.177  -5.770  1.00 69.44           H  
ATOM   2323  C   VAL B  59      -0.133   6.196  -5.052  1.00 69.44           C  
ATOM   2324  CB  VAL B  59      -2.151   7.668  -5.474  1.00 69.44           C  
ATOM   2325  HB  VAL B  59      -2.124   7.885  -4.406  1.00 69.44           H  
ATOM   2326  O   VAL B  59      -0.188   5.011  -5.399  1.00 69.44           O  
ATOM   2327  CG1 VAL B  59      -2.640   8.927  -6.192  1.00 69.44           C  
ATOM   2328 HG11 VAL B  59      -1.939   9.746  -6.031  1.00 69.44           H  
ATOM   2329 HG12 VAL B  59      -3.617   9.215  -5.803  1.00 69.44           H  
ATOM   2330 HG13 VAL B  59      -2.734   8.737  -7.261  1.00 69.44           H  
ATOM   2331  CG2 VAL B  59      -3.154   6.541  -5.706  1.00 69.44           C  
ATOM   2332 HG21 VAL B  59      -2.779   5.634  -5.233  1.00 69.44           H  
ATOM   2333 HG22 VAL B  59      -4.107   6.815  -5.253  1.00 69.44           H  
ATOM   2334 HG23 VAL B  59      -3.297   6.363  -6.772  1.00 69.44           H  
ATOM   2335  N   THR B  60       0.424   6.588  -3.905  1.00 70.96           N  
ATOM   2336  H   THR B  60       0.369   7.560  -3.639  1.00 70.96           H  
ATOM   2337  CA  THR B  60       0.804   5.649  -2.847  1.00 70.96           C  
ATOM   2338  HA  THR B  60       1.618   5.016  -3.200  1.00 70.96           H  
ATOM   2339  C   THR B  60      -0.375   4.743  -2.542  1.00 70.96           C  
ATOM   2340  CB  THR B  60       1.262   6.375  -1.568  1.00 70.96           C  
ATOM   2341  HB  THR B  60       1.205   5.688  -0.723  1.00 70.96           H  
ATOM   2342  O   THR B  60      -1.461   5.232  -2.247  1.00 70.96           O  
ATOM   2343  CG2 THR B  60       2.687   6.909  -1.660  1.00 70.96           C  
ATOM   2344 HG21 THR B  60       2.800   7.543  -2.540  1.00 70.96           H  
ATOM   2345 HG22 THR B  60       3.388   6.076  -1.710  1.00 70.96           H  
ATOM   2346 HG23 THR B  60       2.925   7.490  -0.769  1.00 70.96           H  
ATOM   2347  OG1 THR B  60       0.456   7.500  -1.309  1.00 70.96           O  
ATOM   2348  HG1 THR B  60       0.745   7.889  -0.481  1.00 70.96           H  
ATOM   2349  N   CYS B  61      -0.192   3.419  -2.623  1.00 68.85           N  
ATOM   2350  H   CYS B  61       0.713   3.042  -2.867  1.00 68.85           H  
ATOM   2351  CA  CYS B  61      -1.252   2.502  -2.234  1.00 68.85           C  
ATOM   2352  HA  CYS B  61      -2.139   2.698  -2.837  1.00 68.85           H  
ATOM   2353  C   CYS B  61      -1.525   2.748  -0.757  1.00 68.85           C  
ATOM   2354  CB  CYS B  61      -0.830   1.049  -2.411  1.00 68.85           C  
ATOM   2355  HB2 CYS B  61      -0.583   0.841  -3.452  1.00 68.85           H  
ATOM   2356  HB3 CYS B  61       0.064   0.871  -1.813  1.00 68.85           H  
ATOM   2357  O   CYS B  61      -0.649   2.462   0.059  1.00 68.85           O  
ATOM   2358  SG  CYS B  61      -2.195   0.003  -1.812  1.00 68.85           S  
ATOM   2359  HG  CYS B  61      -3.001   0.148  -2.867  1.00 68.85           H  
ATOM   2360  N   PRO B  62      -2.704   3.240  -0.372  1.00 69.61           N  
ATOM   2361  CA  PRO B  62      -2.941   3.615   1.002  1.00 69.61           C  
ATOM   2362  HA  PRO B  62      -2.051   4.073   1.434  1.00 69.61           H  
ATOM   2363  C   PRO B  62      -3.313   2.393   1.847  1.00 69.61           C  
ATOM   2364  CB  PRO B  62      -4.025   4.669   0.888  1.00 69.61           C  
ATOM   2365  HB2 PRO B  62      -3.562   5.603   0.568  1.00 69.61           H  
ATOM   2366  HB3 PRO B  62      -4.543   4.825   1.834  1.00 69.61           H  
ATOM   2367  O   PRO B  62      -3.346   2.515   3.064  1.00 69.61           O  
ATOM   2368  CG  PRO B  62      -4.904   4.124  -0.243  1.00 69.61           C  
ATOM   2369  HG2 PRO B  62      -5.539   3.306   0.097  1.00 69.61           H  
ATOM   2370  HG3 PRO B  62      -5.503   4.904  -0.711  1.00 69.61           H  
ATOM   2371  CD  PRO B  62      -3.861   3.556  -1.194  1.00 69.61           C  
ATOM   2372  HD2 PRO B  62      -4.244   2.659  -1.682  1.00 69.61           H  
ATOM   2373  HD3 PRO B  62      -3.606   4.321  -1.927  1.00 69.61           H  
ATOM   2374  N   THR B  63      -3.549   1.229   1.219  1.00 69.35           N  
ATOM   2375  H   THR B  63      -3.584   1.234   0.210  1.00 69.35           H  
ATOM   2376  CA  THR B  63      -3.721  -0.080   1.870  1.00 69.35           C  
ATOM   2377  HA  THR B  63      -4.421   0.038   2.698  1.00 69.35           H  
ATOM   2378  C   THR B  63      -2.411  -0.659   2.406  1.00 69.35           C  
ATOM   2379  CB  THR B  63      -4.310  -1.118   0.911  1.00 69.35           C  
ATOM   2380  HB  THR B  63      -3.541  -1.387   0.188  1.00 69.35           H  
ATOM   2381  O   THR B  63      -2.420  -1.436   3.348  1.00 69.35           O  
ATOM   2382  CG2 THR B  63      -4.780  -2.381   1.632  1.00 69.35           C  
ATOM   2383 HG21 THR B  63      -5.447  -2.115   2.451  1.00 69.35           H  
ATOM   2384 HG22 THR B  63      -5.292  -3.058   0.948  1.00 69.35           H  
ATOM   2385 HG23 THR B  63      -3.924  -2.919   2.040  1.00 69.35           H  
ATOM   2386  OG1 THR B  63      -5.384  -0.595   0.173  1.00 69.35           O  
ATOM   2387  HG1 THR B  63      -6.010  -0.184   0.774  1.00 69.35           H  
ATOM   2388  N   CYS B  64      -1.271  -0.289   1.827  1.00 68.45           N  
ATOM   2389  H   CYS B  64      -1.310   0.289   1.000  1.00 68.45           H  
ATOM   2390  CA  CYS B  64       0.049  -0.664   2.341  1.00 68.45           C  
ATOM   2391  HA  CYS B  64      -0.058  -1.121   3.325  1.00 68.45           H  
ATOM   2392  C   CYS B  64       0.943   0.563   2.570  1.00 68.45           C  
ATOM   2393  CB  CYS B  64       0.651  -1.733   1.424  1.00 68.45           C  
ATOM   2394  HB2 CYS B  64       1.628  -2.031   1.803  1.00 68.45           H  
ATOM   2395  HB3 CYS B  64       0.006  -2.612   1.449  1.00 68.45           H  
ATOM   2396  O   CYS B  64       2.133   0.440   2.803  1.00 68.45           O  
ATOM   2397  SG  CYS B  64       0.819  -1.127  -0.271  1.00 68.45           S  
ATOM   2398  HG  CYS B  64       1.703  -0.169   0.022  1.00 68.45           H  
ATOM   2399  N   GLN B  65       0.399   1.773   2.471  1.00 69.32           N  
ATOM   2400  H   GLN B  65      -0.582   1.828   2.238  1.00 69.32           H  
ATOM   2401  CA  GLN B  65       1.127   3.037   2.601  1.00 69.32           C  
ATOM   2402  HA  GLN B  65       0.447   3.810   2.241  1.00 69.32           H  
ATOM   2403  C   GLN B  65       2.387   3.150   1.708  1.00 69.32           C  
ATOM   2404  CB  GLN B  65       1.362   3.288   4.099  1.00 69.32           C  
ATOM   2405  HB2 GLN B  65       2.298   2.827   4.414  1.00 69.32           H  
ATOM   2406  HB3 GLN B  65       0.555   2.824   4.666  1.00 69.32           H  
ATOM   2407  O   GLN B  65       3.404   3.694   2.121  1.00 69.32           O  
ATOM   2408  CG  GLN B  65       1.372   4.778   4.447  1.00 69.32           C  
ATOM   2409  HG2 GLN B  65       2.237   5.258   3.991  1.00 69.32           H  
ATOM   2410  HG3 GLN B  65       0.465   5.252   4.072  1.00 69.32           H  
ATOM   2411  CD  GLN B  65       1.436   4.966   5.956  1.00 69.32           C  
ATOM   2412  NE2 GLN B  65       0.357   4.746   6.676  1.00 69.32           N  
ATOM   2413 HE21 GLN B  65       0.486   4.840   7.674  1.00 69.32           H  
ATOM   2414 HE22 GLN B  65      -0.498   4.415   6.253  1.00 69.32           H  
ATOM   2415  OE1 GLN B  65       2.454   5.304   6.525  1.00 69.32           O  
ATOM   2416  N   GLY B  66       2.334   2.626   0.476  1.00 69.49           N  
ATOM   2417  H   GLY B  66       1.443   2.270   0.160  1.00 69.49           H  
ATOM   2418  CA  GLY B  66       3.476   2.625  -0.458  1.00 69.49           C  
ATOM   2419  HA2 GLY B  66       3.137   2.918  -1.452  1.00 69.49           H  
ATOM   2420  HA3 GLY B  66       4.189   3.390  -0.150  1.00 69.49           H  
ATOM   2421  C   GLY B  66       4.267   1.311  -0.550  1.00 69.49           C  
ATOM   2422  O   GLY B  66       5.020   1.116  -1.493  1.00 69.49           O  
ATOM   2423  N   THR B  67       4.093   0.394   0.399  1.00 69.43           N  
ATOM   2424  H   THR B  67       3.477   0.630   1.163  1.00 69.43           H  
ATOM   2425  CA  THR B  67       5.103  -0.649   0.692  1.00 69.43           C  
ATOM   2426  HA  THR B  67       6.091  -0.286   0.409  1.00 69.43           H  
ATOM   2427  C   THR B  67       4.917  -2.009   0.008  1.00 69.43           C  
ATOM   2428  CB  THR B  67       5.111  -0.900   2.192  1.00 69.43           C  
ATOM   2429  HB  THR B  67       5.874  -1.651   2.401  1.00 69.43           H  
ATOM   2430  O   THR B  67       5.738  -2.910   0.154  1.00 69.43           O  
ATOM   2431  CG2 THR B  67       5.361   0.348   3.036  1.00 69.43           C  
ATOM   2432 HG21 THR B  67       6.316   0.786   2.743  1.00 69.43           H  
ATOM   2433 HG22 THR B  67       4.585   1.101   2.894  1.00 69.43           H  
ATOM   2434 HG23 THR B  67       5.394   0.071   4.089  1.00 69.43           H  
ATOM   2435  OG1 THR B  67       3.854  -1.404   2.546  1.00 69.43           O  
ATOM   2436  HG1 THR B  67       3.311  -0.669   2.841  1.00 69.43           H  
ATOM   2437  N   GLY B  68       3.801  -2.215  -0.686  1.00 71.27           N  
ATOM   2438  H   GLY B  68       3.143  -1.451  -0.740  1.00 71.27           H  
ATOM   2439  CA  GLY B  68       3.481  -3.466  -1.371  1.00 71.27           C  
ATOM   2440  HA2 GLY B  68       2.748  -3.274  -2.155  1.00 71.27           H  
ATOM   2441  HA3 GLY B  68       4.391  -3.834  -1.846  1.00 71.27           H  
ATOM   2442  C   GLY B  68       2.945  -4.589  -0.480  1.00 71.27           C  
ATOM   2443  O   GLY B  68       2.084  -5.339  -0.929  1.00 71.27           O  
ATOM   2444  N   ARG B  69       3.367  -4.711   0.782  1.00 70.01           N  
ATOM   2445  H   ARG B  69       4.066  -4.062   1.116  1.00 70.01           H  
ATOM   2446  CA  ARG B  69       2.875  -5.770   1.687  1.00 70.01           C  
ATOM   2447  HA  ARG B  69       2.214  -6.433   1.129  1.00 70.01           H  
ATOM   2448  C   ARG B  69       2.029  -5.224   2.832  1.00 70.01           C  
ATOM   2449  CB  ARG B  69       4.001  -6.668   2.234  1.00 70.01           C  
ATOM   2450  HB2 ARG B  69       4.455  -6.170   3.090  1.00 70.01           H  
ATOM   2451  HB3 ARG B  69       3.541  -7.569   2.638  1.00 70.01           H  
ATOM   2452  O   ARG B  69       1.964  -4.030   3.101  1.00 70.01           O  
ATOM   2453  CG  ARG B  69       5.082  -7.128   1.249  1.00 70.01           C  
ATOM   2454  HG2 ARG B  69       5.373  -6.333   0.562  1.00 70.01           H  
ATOM   2455  HG3 ARG B  69       4.620  -7.960   0.717  1.00 70.01           H  
ATOM   2456  CD  ARG B  69       6.336  -7.682   1.932  1.00 70.01           C  
ATOM   2457  HD2 ARG B  69       6.898  -6.865   2.385  1.00 70.01           H  
ATOM   2458  HD3 ARG B  69       6.024  -8.361   2.725  1.00 70.01           H  
ATOM   2459  NE  ARG B  69       7.259  -8.368   1.014  1.00 70.01           N  
ATOM   2460  HE  ARG B  69       7.766  -7.788   0.360  1.00 70.01           H  
ATOM   2461  NH1 ARG B  69       6.870 -10.544   1.691  1.00 70.01           N  
ATOM   2462 HH11 ARG B  69       6.264 -10.235   2.438  1.00 70.01           H  
ATOM   2463 HH12 ARG B  69       7.115 -11.522   1.631  1.00 70.01           H  
ATOM   2464  NH2 ARG B  69       8.488 -10.122   0.244  1.00 70.01           N  
ATOM   2465 HH21 ARG B  69       8.638 -11.120   0.213  1.00 70.01           H  
ATOM   2466 HH22 ARG B  69       9.109  -9.493  -0.246  1.00 70.01           H  
ATOM   2467  CZ  ARG B  69       7.529  -9.663   0.995  1.00 70.01           C  
ATOM   2468  N   ILE B  70       1.378  -6.152   3.508  1.00 70.47           N  
ATOM   2469  H   ILE B  70       1.443  -7.099   3.163  1.00 70.47           H  
ATOM   2470  CA  ILE B  70       0.642  -5.968   4.751  1.00 70.47           C  
ATOM   2471  HA  ILE B  70       0.767  -4.958   5.144  1.00 70.47           H  
ATOM   2472  C   ILE B  70       1.189  -7.007   5.730  1.00 70.47           C  
ATOM   2473  CB  ILE B  70      -0.845  -6.242   4.473  1.00 70.47           C  
ATOM   2474  HB  ILE B  70      -0.892  -7.177   3.915  1.00 70.47           H  
ATOM   2475  O   ILE B  70       1.202  -8.181   5.360  1.00 70.47           O  
ATOM   2476  CG1 ILE B  70      -1.481  -5.151   3.590  1.00 70.47           C  
ATOM   2477 HG12 ILE B  70      -0.785  -4.852   2.807  1.00 70.47           H  
ATOM   2478 HG13 ILE B  70      -1.715  -4.267   4.183  1.00 70.47           H  
ATOM   2479  CG2 ILE B  70      -1.607  -6.472   5.783  1.00 70.47           C  
ATOM   2480 HG21 ILE B  70      -1.425  -7.486   6.139  1.00 70.47           H  
ATOM   2481 HG22 ILE B  70      -1.251  -5.777   6.543  1.00 70.47           H  
ATOM   2482 HG23 ILE B  70      -2.683  -6.373   5.640  1.00 70.47           H  
ATOM   2483  CD1 ILE B  70      -2.736  -5.693   2.897  1.00 70.47           C  
ATOM   2484 HD11 ILE B  70      -3.535  -5.894   3.611  1.00 70.47           H  
ATOM   2485 HD12 ILE B  70      -3.084  -4.972   2.157  1.00 70.47           H  
ATOM   2486 HD13 ILE B  70      -2.512  -6.644   2.414  1.00 70.47           H  
ATOM   2487  N   PRO B  71       1.609  -6.662   6.956  1.00 67.19           N  
ATOM   2488  CA  PRO B  71       1.940  -7.681   7.945  1.00 67.19           C  
ATOM   2489  HA  PRO B  71       2.689  -8.346   7.515  1.00 67.19           H  
ATOM   2490  C   PRO B  71       0.692  -8.481   8.326  1.00 67.19           C  
ATOM   2491  CB  PRO B  71       2.572  -6.958   9.138  1.00 67.19           C  
ATOM   2492  HB2 PRO B  71       3.434  -7.505   9.520  1.00 67.19           H  
ATOM   2493  HB3 PRO B  71       1.848  -6.806   9.938  1.00 67.19           H  
ATOM   2494  O   PRO B  71      -0.375  -7.906   8.563  1.00 67.19           O  
ATOM   2495  CG  PRO B  71       2.986  -5.622   8.530  1.00 67.19           C  
ATOM   2496  HG2 PRO B  71       3.061  -4.821   9.266  1.00 67.19           H  
ATOM   2497  HG3 PRO B  71       3.949  -5.777   8.044  1.00 67.19           H  
ATOM   2498  CD  PRO B  71       1.924  -5.345   7.468  1.00 67.19           C  
ATOM   2499  HD2 PRO B  71       1.039  -4.905   7.928  1.00 67.19           H  
ATOM   2500  HD3 PRO B  71       2.325  -4.691   6.694  1.00 67.19           H  
ATOM   2501  N   ARG B  72       0.820  -9.806   8.413  1.00 61.37           N  
ATOM   2502  H   ARG B  72       1.750 -10.186   8.311  1.00 61.37           H  
ATOM   2503  CA  ARG B  72      -0.241 -10.682   8.925  1.00 61.37           C  
ATOM   2504  HA  ARG B  72      -1.135 -10.554   8.316  1.00 61.37           H  
ATOM   2505  C   ARG B  72      -0.601 -10.279  10.351  1.00 61.37           C  
ATOM   2506  CB  ARG B  72       0.170 -12.158   8.888  1.00 61.37           C  
ATOM   2507  HB2 ARG B  72       1.112 -12.288   9.421  1.00 61.37           H  
ATOM   2508  HB3 ARG B  72      -0.594 -12.740   9.403  1.00 61.37           H  
ATOM   2509  O   ARG B  72       0.240  -9.786  11.103  1.00 61.37           O  
ATOM   2510  CG  ARG B  72       0.300 -12.696   7.462  1.00 61.37           C  
ATOM   2511  HG2 ARG B  72      -0.639 -12.526   6.935  1.00 61.37           H  
ATOM   2512  HG3 ARG B  72       1.108 -12.181   6.944  1.00 61.37           H  
ATOM   2513  CD  ARG B  72       0.579 -14.200   7.512  1.00 61.37           C  
ATOM   2514  HD2 ARG B  72       1.393 -14.399   8.210  1.00 61.37           H  
ATOM   2515  HD3 ARG B  72      -0.317 -14.687   7.897  1.00 61.37           H  
ATOM   2516  NE  ARG B  72       0.941 -14.732   6.184  1.00 61.37           N  
ATOM   2517  HE  ARG B  72       1.562 -14.167   5.623  1.00 61.37           H  
ATOM   2518  NH1 ARG B  72      -0.121 -16.765   6.362  1.00 61.37           N  
ATOM   2519 HH11 ARG B  72      -0.405 -16.511   7.298  1.00 61.37           H  
ATOM   2520 HH12 ARG B  72      -0.365 -17.663   5.970  1.00 61.37           H  
ATOM   2521  NH2 ARG B  72       1.000 -16.257   4.502  1.00 61.37           N  
ATOM   2522 HH21 ARG B  72       1.609 -15.636   3.988  1.00 61.37           H  
ATOM   2523 HH22 ARG B  72       0.760 -17.162   4.123  1.00 61.37           H  
ATOM   2524  CZ  ARG B  72       0.603 -15.910   5.693  1.00 61.37           C  
ATOM   2525  N   GLY B  73      -1.867 -10.424  10.720  1.00 58.94           N  
ATOM   2526  H   GLY B  73      -2.487 -10.876  10.063  1.00 58.94           H  
ATOM   2527  CA  GLY B  73      -2.409  -9.939  11.994  1.00 58.94           C  
ATOM   2528  HA2 GLY B  73      -3.392 -10.382  12.149  1.00 58.94           H  
ATOM   2529  HA3 GLY B  73      -1.753 -10.261  12.802  1.00 58.94           H  
ATOM   2530  C   GLY B  73      -2.543  -8.412  12.067  1.00 58.94           C  
ATOM   2531  O   GLY B  73      -3.597  -7.920  12.479  1.00 58.94           O  
ATOM   2532  N   GLN B  74      -1.568  -7.639  11.563  1.00 54.35           N  
ATOM   2533  H   GLN B  74      -0.721  -8.076  11.230  1.00 54.35           H  
ATOM   2534  CA  GLN B  74      -1.839  -6.243  11.217  1.00 54.35           C  
ATOM   2535  HA  GLN B  74      -2.347  -5.794  12.070  1.00 54.35           H  
ATOM   2536  C   GLN B  74      -2.819  -6.129  10.052  1.00 54.35           C  
ATOM   2537  CB  GLN B  74      -0.595  -5.381  10.959  1.00 54.35           C  
ATOM   2538  HB2 GLN B  74      -0.937  -4.394  10.648  1.00 54.35           H  
ATOM   2539  HB3 GLN B  74      -0.015  -5.795  10.135  1.00 54.35           H  
ATOM   2540  O   GLN B  74      -3.385  -5.064   9.923  1.00 54.35           O  
ATOM   2541  CG  GLN B  74       0.280  -5.194  12.205  1.00 54.35           C  
ATOM   2542  HG2 GLN B  74       0.920  -6.065  12.340  1.00 54.35           H  
ATOM   2543  HG3 GLN B  74      -0.356  -5.099  13.085  1.00 54.35           H  
ATOM   2544  CD  GLN B  74       1.147  -3.943  12.088  1.00 54.35           C  
ATOM   2545  NE2 GLN B  74       0.934  -2.931  12.897  1.00 54.35           N  
ATOM   2546 HE21 GLN B  74       1.523  -2.122  12.759  1.00 54.35           H  
ATOM   2547 HE22 GLN B  74       0.149  -2.935  13.532  1.00 54.35           H  
ATOM   2548  OE1 GLN B  74       2.014  -3.830  11.243  1.00 54.35           O  
ATOM   2549  N   GLU B  75      -3.152  -7.189   9.310  1.00 52.84           N  
ATOM   2550  H   GLU B  75      -2.546  -7.997   9.348  1.00 52.84           H  
ATOM   2551  CA  GLU B  75      -4.310  -7.240   8.396  1.00 52.84           C  
ATOM   2552  HA  GLU B  75      -4.165  -6.476   7.631  1.00 52.84           H  
ATOM   2553  C   GLU B  75      -5.678  -6.961   9.073  1.00 52.84           C  
ATOM   2554  CB  GLU B  75      -4.310  -8.560   7.627  1.00 52.84           C  
ATOM   2555  HB2 GLU B  75      -3.297  -8.744   7.269  1.00 52.84           H  
ATOM   2556  HB3 GLU B  75      -4.961  -8.470   6.758  1.00 52.84           H  
ATOM   2557  O   GLU B  75      -6.629  -6.587   8.391  1.00 52.84           O  
ATOM   2558  CG  GLU B  75      -4.776  -9.745   8.475  1.00 52.84           C  
ATOM   2559  HG2 GLU B  75      -5.865  -9.791   8.476  1.00 52.84           H  
ATOM   2560  HG3 GLU B  75      -4.444  -9.611   9.505  1.00 52.84           H  
ATOM   2561  CD  GLU B  75      -4.185 -11.038   7.919  1.00 52.84           C  
ATOM   2562  OE1 GLU B  75      -3.333 -11.611   8.639  1.00 52.84           O  
ATOM   2563  OE2 GLU B  75      -4.516 -11.400   6.770  1.00 52.84           O  
ATOM   2564  N   ASN B  76      -5.747  -7.022  10.411  1.00 48.93           N  
ATOM   2565  H   ASN B  76      -4.944  -7.388  10.902  1.00 48.93           H  
ATOM   2566  CA  ASN B  76      -6.905  -6.601  11.217  1.00 48.93           C  
ATOM   2567  HA  ASN B  76      -7.780  -6.515  10.573  1.00 48.93           H  
ATOM   2568  C   ASN B  76      -6.724  -5.227  11.904  1.00 48.93           C  
ATOM   2569  CB  ASN B  76      -7.180  -7.691  12.266  1.00 48.93           C  
ATOM   2570  HB2 ASN B  76      -6.293  -7.825  12.884  1.00 48.93           H  
ATOM   2571  HB3 ASN B  76      -7.998  -7.366  12.910  1.00 48.93           H  
ATOM   2572  O   ASN B  76      -7.685  -4.666  12.427  1.00 48.93           O  
ATOM   2573  CG  ASN B  76      -7.584  -9.028  11.671  1.00 48.93           C  
ATOM   2574  ND2 ASN B  76      -7.287 -10.113  12.346  1.00 48.93           N  
ATOM   2575 HD21 ASN B  76      -7.529 -10.980  11.887  1.00 48.93           H  
ATOM   2576 HD22 ASN B  76      -6.747 -10.063  13.198  1.00 48.93           H  
ATOM   2577  OD1 ASN B  76      -8.193  -9.131  10.625  1.00 48.93           O  
ATOM   2578  N   GLN B  77      -5.494  -4.696  11.951  1.00 47.39           N  
ATOM   2579  H   GLN B  77      -4.757  -5.218  11.499  1.00 47.39           H  
ATOM   2580  CA  GLN B  77      -5.214  -3.283  12.288  1.00 47.39           C  
ATOM   2581  HA  GLN B  77      -5.958  -2.922  12.998  1.00 47.39           H  
ATOM   2582  C   GLN B  77      -5.294  -2.385  11.050  1.00 47.39           C  
ATOM   2583  CB  GLN B  77      -3.822  -3.137  12.906  1.00 47.39           C  
ATOM   2584  HB2 GLN B  77      -3.619  -2.075  13.045  1.00 47.39           H  
ATOM   2585  HB3 GLN B  77      -3.073  -3.540  12.224  1.00 47.39           H  
ATOM   2586  O   GLN B  77      -5.585  -1.192  11.148  1.00 47.39           O  
ATOM   2587  CG  GLN B  77      -3.706  -3.830  14.266  1.00 47.39           C  
ATOM   2588  HG2 GLN B  77      -3.860  -4.902  14.145  1.00 47.39           H  
ATOM   2589  HG3 GLN B  77      -4.476  -3.444  14.935  1.00 47.39           H  
ATOM   2590  CD  GLN B  77      -2.344  -3.608  14.914  1.00 47.39           C  
ATOM   2591  NE2 GLN B  77      -2.104  -4.184  16.068  1.00 47.39           N  
ATOM   2592 HE21 GLN B  77      -1.185  -4.036  16.460  1.00 47.39           H  
ATOM   2593 HE22 GLN B  77      -2.793  -4.783  16.500  1.00 47.39           H  
ATOM   2594  OE1 GLN B  77      -1.462  -2.932  14.408  1.00 47.39           O  
ATOM   2595  N   LEU B  78      -5.077  -3.005   9.891  1.00 48.20           N  
ATOM   2596  H   LEU B  78      -4.681  -3.931   9.967  1.00 48.20           H  
ATOM   2597  CA  LEU B  78      -5.751  -2.758   8.641  1.00 48.20           C  
ATOM   2598  HA  LEU B  78      -5.405  -1.797   8.259  1.00 48.20           H  
ATOM   2599  C   LEU B  78      -7.259  -2.714   8.840  1.00 48.20           C  
ATOM   2600  CB  LEU B  78      -5.429  -3.861   7.630  1.00 48.20           C  
ATOM   2601  HB2 LEU B  78      -6.335  -4.171   7.109  1.00 48.20           H  
ATOM   2602  HB3 LEU B  78      -5.068  -4.729   8.182  1.00 48.20           H  
ATOM   2603  O   LEU B  78      -7.826  -2.961   9.901  1.00 48.20           O  
ATOM   2604  CG  LEU B  78      -4.376  -3.478   6.608  1.00 48.20           C  
ATOM   2605  HG  LEU B  78      -4.482  -2.406   6.442  1.00 48.20           H  
ATOM   2606  CD1 LEU B  78      -2.959  -3.696   7.116  1.00 48.20           C  
ATOM   2607 HD11 LEU B  78      -2.234  -3.480   6.331  1.00 48.20           H  
ATOM   2608 HD12 LEU B  78      -2.850  -4.727   7.455  1.00 48.20           H  
ATOM   2609 HD13 LEU B  78      -2.770  -3.042   7.967  1.00 48.20           H  
ATOM   2610  CD2 LEU B  78      -4.661  -4.164   5.282  1.00 48.20           C  
ATOM   2611 HD21 LEU B  78      -3.933  -3.823   4.545  1.00 48.20           H  
ATOM   2612 HD22 LEU B  78      -5.656  -3.895   4.928  1.00 48.20           H  
ATOM   2613 HD23 LEU B  78      -4.619  -5.245   5.417  1.00 48.20           H  
ATOM   2614  N   VAL B  79      -7.908  -2.226   7.805  1.00 48.43           N  
ATOM   2615  H   VAL B  79      -7.451  -2.204   6.904  1.00 48.43           H  
ATOM   2616  CA  VAL B  79      -9.040  -1.352   8.019  1.00 48.43           C  
ATOM   2617  HA  VAL B  79      -9.492  -1.547   8.991  1.00 48.43           H  
ATOM   2618  C   VAL B  79     -10.073  -1.601   6.947  1.00 48.43           C  
ATOM   2619  CB  VAL B  79      -8.543   0.100   7.962  1.00 48.43           C  
ATOM   2620  HB  VAL B  79      -8.448   0.414   6.923  1.00 48.43           H  
ATOM   2621  O   VAL B  79      -9.740  -2.137   5.903  1.00 48.43           O  
ATOM   2622  CG1 VAL B  79      -9.572   0.969   8.657  1.00 48.43           C  
ATOM   2623 HG11 VAL B  79      -9.636   1.932   8.150  1.00 48.43           H  
ATOM   2624 HG12 VAL B  79     -10.582   0.561   8.701  1.00 48.43           H  
ATOM   2625 HG13 VAL B  79      -9.288   1.060   9.705  1.00 48.43           H  
ATOM   2626  CG2 VAL B  79      -7.175   0.303   8.632  1.00 48.43           C  
ATOM   2627 HG21 VAL B  79      -7.157  -0.237   9.579  1.00 48.43           H  
ATOM   2628 HG22 VAL B  79      -6.384  -0.053   7.973  1.00 48.43           H  
ATOM   2629 HG23 VAL B  79      -6.947   1.347   8.851  1.00 48.43           H  
ATOM   2630  N   ALA B  80     -11.270  -1.048   7.120  1.00 46.22           N  
ATOM   2631  H   ALA B  80     -11.515  -0.823   8.074  1.00 46.22           H  
ATOM   2632  CA  ALA B  80     -11.832  -0.122   6.137  1.00 46.22           C  
ATOM   2633  HA  ALA B  80     -12.269  -0.695   5.320  1.00 46.22           H  
ATOM   2634  C   ALA B  80     -10.764   0.837   5.553  1.00 46.22           C  
ATOM   2635  CB  ALA B  80     -12.975   0.633   6.816  1.00 46.22           C  
ATOM   2636  HB1 ALA B  80     -13.405   1.353   6.120  1.00 46.22           H  
ATOM   2637  HB2 ALA B  80     -12.596   1.157   7.694  1.00 46.22           H  
ATOM   2638  HB3 ALA B  80     -13.750  -0.069   7.124  1.00 46.22           H  
ATOM   2639  O   ALA B  80     -10.710   2.028   5.854  1.00 46.22           O  
ATOM   2640  N   LEU B  81      -9.892   0.289   4.713  1.00 48.09           N  
ATOM   2641  H   LEU B  81      -9.567  -0.620   5.009  1.00 48.09           H  
ATOM   2642  CA  LEU B  81     -10.213   0.217   3.311  1.00 48.09           C  
ATOM   2643  HA  LEU B  81      -9.275   0.426   2.796  1.00 48.09           H  
ATOM   2644  C   LEU B  81     -11.207   1.329   2.892  1.00 48.09           C  
ATOM   2645  CB  LEU B  81     -10.666  -1.244   2.961  1.00 48.09           C  
ATOM   2646  HB2 LEU B  81     -11.359  -1.609   3.719  1.00 48.09           H  
ATOM   2647  HB3 LEU B  81     -11.280  -1.216   2.061  1.00 48.09           H  
ATOM   2648  O   LEU B  81     -12.409   1.092   2.790  1.00 48.09           O  
ATOM   2649  CG  LEU B  81      -9.587  -2.353   2.772  1.00 48.09           C  
ATOM   2650  HG  LEU B  81      -9.434  -2.862   3.724  1.00 48.09           H  
ATOM   2651  CD1 LEU B  81     -10.081  -3.438   1.818  1.00 48.09           C  
ATOM   2652 HD11 LEU B  81     -11.074  -3.769   2.121  1.00 48.09           H  
ATOM   2653 HD12 LEU B  81     -10.117  -3.069   0.793  1.00 48.09           H  
ATOM   2654 HD13 LEU B  81      -9.408  -4.295   1.857  1.00 48.09           H  
ATOM   2655  CD2 LEU B  81      -8.200  -1.939   2.295  1.00 48.09           C  
ATOM   2656 HD21 LEU B  81      -7.569  -2.828   2.277  1.00 48.09           H  
ATOM   2657 HD22 LEU B  81      -7.765  -1.221   2.990  1.00 48.09           H  
ATOM   2658 HD23 LEU B  81      -8.243  -1.532   1.285  1.00 48.09           H  
ATOM   2659  N   ILE B  82     -10.703   2.551   2.681  1.00 54.57           N  
ATOM   2660  H   ILE B  82      -9.743   2.698   2.958  1.00 54.57           H  
ATOM   2661  CA  ILE B  82     -11.482   3.737   2.266  1.00 54.57           C  
ATOM   2662  HA  ILE B  82     -12.477   3.413   1.961  1.00 54.57           H  
ATOM   2663  C   ILE B  82     -10.827   4.461   1.072  1.00 54.57           C  
ATOM   2664  CB  ILE B  82     -11.635   4.658   3.494  1.00 54.57           C  
ATOM   2665  HB  ILE B  82     -10.708   4.638   4.066  1.00 54.57           H  
ATOM   2666  O   ILE B  82      -9.666   4.819   1.211  1.00 54.57           O  
ATOM   2667  CG1 ILE B  82     -12.777   4.089   4.352  1.00 54.57           C  
ATOM   2668 HG12 ILE B  82     -12.597   3.033   4.552  1.00 54.57           H  
ATOM   2669 HG13 ILE B  82     -13.706   4.139   3.784  1.00 54.57           H  
ATOM   2670  CG2 ILE B  82     -11.946   6.107   3.102  1.00 54.57           C  
ATOM   2671 HG21 ILE B  82     -12.120   6.737   3.974  1.00 54.57           H  
ATOM   2672 HG22 ILE B  82     -11.101   6.539   2.567  1.00 54.57           H  
ATOM   2673 HG23 ILE B  82     -12.830   6.108   2.464  1.00 54.57           H  
ATOM   2674  CD1 ILE B  82     -12.976   4.762   5.703  1.00 54.57           C  
ATOM   2675 HD11 ILE B  82     -12.092   4.588   6.318  1.00 54.57           H  
ATOM   2676 HD12 ILE B  82     -13.840   4.295   6.175  1.00 54.57           H  
ATOM   2677 HD13 ILE B  82     -13.169   5.831   5.609  1.00 54.57           H  
ATOM   2678  N   PRO B  83     -11.513   4.701  -0.069  1.00 52.34           N  
ATOM   2679  CA  PRO B  83     -10.924   5.305  -1.279  1.00 52.34           C  
ATOM   2680  HA  PRO B  83     -10.415   4.531  -1.854  1.00 52.34           H  
ATOM   2681  C   PRO B  83      -9.967   6.467  -0.981  1.00 52.34           C  
ATOM   2682  CB  PRO B  83     -12.115   5.783  -2.112  1.00 52.34           C  
ATOM   2683  HB2 PRO B  83     -12.432   6.777  -1.797  1.00 52.34           H  
ATOM   2684  HB3 PRO B  83     -11.890   5.778  -3.178  1.00 52.34           H  
ATOM   2685  O   PRO B  83     -10.298   7.292  -0.135  1.00 52.34           O  
ATOM   2686  CG  PRO B  83     -13.195   4.765  -1.757  1.00 52.34           C  
ATOM   2687  HG2 PRO B  83     -14.197   5.163  -1.920  1.00 52.34           H  
ATOM   2688  HG3 PRO B  83     -13.046   3.854  -2.336  1.00 52.34           H  
ATOM   2689  CD  PRO B  83     -12.934   4.470  -0.282  1.00 52.34           C  
ATOM   2690  HD2 PRO B  83     -13.510   5.160   0.336  1.00 52.34           H  
ATOM   2691  HD3 PRO B  83     -13.215   3.440  -0.061  1.00 52.34           H  
ATOM   2692  N   TYR B  84      -8.816   6.600  -1.656  1.00 57.79           N  
ATOM   2693  H   TYR B  84      -8.548   5.880  -2.311  1.00 57.79           H  
ATOM   2694  CA  TYR B  84      -7.872   7.693  -1.333  1.00 57.79           C  
ATOM   2695  HA  TYR B  84      -7.628   7.604  -0.275  1.00 57.79           H  
ATOM   2696  C   TYR B  84      -8.489   9.091  -1.546  1.00 57.79           C  
ATOM   2697  CB  TYR B  84      -6.563   7.548  -2.118  1.00 57.79           C  
ATOM   2698  HB2 TYR B  84      -6.721   7.868  -3.148  1.00 57.79           H  
ATOM   2699  HB3 TYR B  84      -6.277   6.496  -2.147  1.00 57.79           H  
ATOM   2700  O   TYR B  84      -8.147  10.061  -0.871  1.00 57.79           O  
ATOM   2701  CG  TYR B  84      -5.417   8.333  -1.497  1.00 57.79           C  
ATOM   2702  CD1 TYR B  84      -4.899   9.481  -2.129  1.00 57.79           C  
ATOM   2703  HD1 TYR B  84      -5.315   9.809  -3.070  1.00 57.79           H  
ATOM   2704  CD2 TYR B  84      -4.879   7.915  -0.264  1.00 57.79           C  
ATOM   2705  HD2 TYR B  84      -5.309   7.063   0.241  1.00 57.79           H  
ATOM   2706  CE1 TYR B  84      -3.827  10.188  -1.545  1.00 57.79           C  
ATOM   2707  HE1 TYR B  84      -3.425  11.057  -2.044  1.00 57.79           H  
ATOM   2708  CE2 TYR B  84      -3.799   8.607   0.316  1.00 57.79           C  
ATOM   2709  HE2 TYR B  84      -3.372   8.282   1.253  1.00 57.79           H  
ATOM   2710  OH  TYR B  84      -2.221  10.404   0.234  1.00 57.79           O  
ATOM   2711  HH  TYR B  84      -1.912  11.115  -0.332  1.00 57.79           H  
ATOM   2712  CZ  TYR B  84      -3.267   9.742  -0.327  1.00 57.79           C  
ATOM   2713  N   SER B  85      -9.466   9.159  -2.450  1.00 57.92           N  
ATOM   2714  H   SER B  85      -9.688   8.308  -2.947  1.00 57.92           H  
ATOM   2715  CA  SER B  85     -10.332  10.299  -2.750  1.00 57.92           C  
ATOM   2716  HA  SER B  85      -9.723  11.202  -2.795  1.00 57.92           H  
ATOM   2717  C   SER B  85     -11.458  10.546  -1.729  1.00 57.92           C  
ATOM   2718  CB  SER B  85     -10.937  10.039  -4.135  1.00 57.92           C  
ATOM   2719  HB2 SER B  85     -11.652  10.822  -4.387  1.00 57.92           H  
ATOM   2720  HB3 SER B  85     -10.138  10.040  -4.876  1.00 57.92           H  
ATOM   2721  O   SER B  85     -12.196  11.528  -1.850  1.00 57.92           O  
ATOM   2722  OG  SER B  85     -11.577   8.773  -4.150  1.00 57.92           O  
ATOM   2723  HG  SER B  85     -11.636   8.478  -5.062  1.00 57.92           H  
ATOM   2724  N   ASP B  86     -11.634   9.681  -0.726  1.00 57.44           N  
ATOM   2725  H   ASP B  86     -10.989   8.909  -0.635  1.00 57.44           H  
ATOM   2726  CA  ASP B  86     -12.746   9.750   0.216  1.00 57.44           C  
ATOM   2727  HA  ASP B  86     -13.664   9.804  -0.370  1.00 57.44           H  
ATOM   2728  C   ASP B  86     -12.661  10.994   1.106  1.00 57.44           C  
ATOM   2729  CB  ASP B  86     -12.819   8.479   1.062  1.00 57.44           C  
ATOM   2730  HB2 ASP B  86     -12.772   7.612   0.403  1.00 57.44           H  
ATOM   2731  HB3 ASP B  86     -11.960   8.469   1.732  1.00 57.44           H  
ATOM   2732  O   ASP B  86     -11.648  11.317   1.731  1.00 57.44           O  
ATOM   2733  CG  ASP B  86     -14.101   8.377   1.886  1.00 57.44           C  
ATOM   2734  OD1 ASP B  86     -14.316   9.202   2.799  1.00 57.44           O  
ATOM   2735  OD2 ASP B  86     -14.890   7.433   1.684  1.00 57.44           O  
ATOM   2736  N   GLN B  87     -13.788  11.687   1.227  1.00 57.54           N  
ATOM   2737  H   GLN B  87     -14.604  11.338   0.745  1.00 57.54           H  
ATOM   2738  CA  GLN B  87     -13.880  12.949   1.953  1.00 57.54           C  
ATOM   2739  HA  GLN B  87     -13.131  13.623   1.536  1.00 57.54           H  
ATOM   2740  C   GLN B  87     -13.579  12.813   3.459  1.00 57.54           C  
ATOM   2741  CB  GLN B  87     -15.264  13.558   1.706  1.00 57.54           C  
ATOM   2742  HB2 GLN B  87     -16.024  12.908   2.141  1.00 57.54           H  
ATOM   2743  HB3 GLN B  87     -15.310  14.526   2.204  1.00 57.54           H  
ATOM   2744  O   GLN B  87     -13.280  13.816   4.108  1.00 57.54           O  
ATOM   2745  CG  GLN B  87     -15.565  13.752   0.206  1.00 57.54           C  
ATOM   2746  HG2 GLN B  87     -15.553  12.790  -0.306  1.00 57.54           H  
ATOM   2747  HG3 GLN B  87     -14.799  14.385  -0.240  1.00 57.54           H  
ATOM   2748  CD  GLN B  87     -16.927  14.387  -0.043  1.00 57.54           C  
ATOM   2749  NE2 GLN B  87     -17.384  14.417  -1.274  1.00 57.54           N  
ATOM   2750 HE21 GLN B  87     -18.305  14.810  -1.406  1.00 57.54           H  
ATOM   2751 HE22 GLN B  87     -16.869  13.987  -2.030  1.00 57.54           H  
ATOM   2752  OE1 GLN B  87     -17.593  14.881   0.853  1.00 57.54           O  
ATOM   2753  N   ARG B  88     -13.619  11.594   4.018  1.00 57.40           N  
ATOM   2754  H   ARG B  88     -13.866  10.822   3.415  1.00 57.40           H  
ATOM   2755  CA  ARG B  88     -13.203  11.254   5.389  1.00 57.40           C  
ATOM   2756  HA  ARG B  88     -13.599  11.995   6.083  1.00 57.40           H  
ATOM   2757  C   ARG B  88     -11.683  11.260   5.572  1.00 57.40           C  
ATOM   2758  CB  ARG B  88     -13.733   9.859   5.765  1.00 57.40           C  
ATOM   2759  HB2 ARG B  88     -13.373   9.612   6.764  1.00 57.40           H  
ATOM   2760  HB3 ARG B  88     -13.307   9.123   5.084  1.00 57.40           H  
ATOM   2761  O   ARG B  88     -11.233  11.522   6.685  1.00 57.40           O  
ATOM   2762  CG  ARG B  88     -15.267   9.742   5.772  1.00 57.40           C  
ATOM   2763  HG2 ARG B  88     -15.656  10.346   6.592  1.00 57.40           H  
ATOM   2764  HG3 ARG B  88     -15.693  10.115   4.841  1.00 57.40           H  
ATOM   2765  CD  ARG B  88     -15.708   8.288   5.979  1.00 57.40           C  
ATOM   2766  HD2 ARG B  88     -16.760   8.284   6.263  1.00 57.40           H  
ATOM   2767  HD3 ARG B  88     -15.129   7.850   6.792  1.00 57.40           H  
ATOM   2768  NE  ARG B  88     -15.547   7.480   4.758  1.00 57.40           N  
ATOM   2769  HE  ARG B  88     -15.223   7.950   3.925  1.00 57.40           H  
ATOM   2770  NH1 ARG B  88     -16.214   5.467   5.639  1.00 57.40           N  
ATOM   2771 HH11 ARG B  88     -16.381   4.480   5.508  1.00 57.40           H  
ATOM   2772 HH12 ARG B  88     -16.226   5.883   6.559  1.00 57.40           H  
ATOM   2773  NH2 ARG B  88     -15.759   5.626   3.466  1.00 57.40           N  
ATOM   2774 HH21 ARG B  88     -15.482   6.201   2.684  1.00 57.40           H  
ATOM   2775 HH22 ARG B  88     -15.943   4.643   3.326  1.00 57.40           H  
ATOM   2776  CZ  ARG B  88     -15.835   6.198   4.626  1.00 57.40           C  
ATOM   2777  N   LEU B  89     -10.896  10.998   4.522  1.00 54.66           N  
ATOM   2778  H   LEU B  89     -11.324  10.806   3.627  1.00 54.66           H  
ATOM   2779  CA  LEU B  89      -9.431  11.108   4.571  1.00 54.66           C  
ATOM   2780  HA  LEU B  89      -9.067  10.611   5.470  1.00 54.66           H  
ATOM   2781  C   LEU B  89      -8.957  12.552   4.658  1.00 54.66           C  
ATOM   2782  CB  LEU B  89      -8.781  10.461   3.339  1.00 54.66           C  
ATOM   2783  HB2 LEU B  89      -7.777  10.862   3.201  1.00 54.66           H  
ATOM   2784  HB3 LEU B  89      -9.348  10.730   2.447  1.00 54.66           H  
ATOM   2785  O   LEU B  89      -7.867  12.785   5.179  1.00 54.66           O  
ATOM   2786  CG  LEU B  89      -8.663   8.940   3.441  1.00 54.66           C  
ATOM   2787  HG  LEU B  89      -9.627   8.527   3.737  1.00 54.66           H  
ATOM   2788  CD1 LEU B  89      -8.285   8.388   2.082  1.00 54.66           C  
ATOM   2789 HD11 LEU B  89      -8.990   8.768   1.342  1.00 54.66           H  
ATOM   2790 HD12 LEU B  89      -7.281   8.703   1.799  1.00 54.66           H  
ATOM   2791 HD13 LEU B  89      -8.356   7.300   2.085  1.00 54.66           H  
ATOM   2792  CD2 LEU B  89      -7.564   8.525   4.427  1.00 54.66           C  
ATOM   2793 HD21 LEU B  89      -6.619   8.989   4.145  1.00 54.66           H  
ATOM   2794 HD22 LEU B  89      -7.434   7.444   4.396  1.00 54.66           H  
ATOM   2795 HD23 LEU B  89      -7.822   8.823   5.444  1.00 54.66           H  
ATOM   2796  N   ARG B  90      -9.767  13.522   4.203  1.00 53.43           N  
ATOM   2797  H   ARG B  90     -10.647  13.249   3.790  1.00 53.43           H  
ATOM   2798  CA  ARG B  90      -9.445  14.941   4.386  1.00 53.43           C  
ATOM   2799  HA  ARG B  90      -8.541  15.142   3.811  1.00 53.43           H  
ATOM   2800  C   ARG B  90      -9.176  15.179   5.874  1.00 53.43           C  
ATOM   2801  CB  ARG B  90     -10.567  15.872   3.904  1.00 53.43           C  
ATOM   2802  HB2 ARG B  90     -10.270  16.896   4.128  1.00 53.43           H  
ATOM   2803  HB3 ARG B  90     -11.484  15.660   4.453  1.00 53.43           H  
ATOM   2804  O   ARG B  90     -10.071  14.911   6.682  1.00 53.43           O  
ATOM   2805  CG  ARG B  90     -10.830  15.745   2.398  1.00 53.43           C  
ATOM   2806  HG2 ARG B  90      -9.889  15.802   1.849  1.00 53.43           H  
ATOM   2807  HG3 ARG B  90     -11.278  14.772   2.198  1.00 53.43           H  
ATOM   2808  CD  ARG B  90     -11.778  16.844   1.898  1.00 53.43           C  
ATOM   2809  HD2 ARG B  90     -12.646  16.888   2.556  1.00 53.43           H  
ATOM   2810  HD3 ARG B  90     -12.114  16.566   0.899  1.00 53.43           H  
ATOM   2811  NE  ARG B  90     -11.107  18.161   1.830  1.00 53.43           N  
ATOM   2812  HE  ARG B  90     -10.110  18.162   1.994  1.00 53.43           H  
ATOM   2813  NH1 ARG B  90     -12.920  19.416   1.180  1.00 53.43           N  
ATOM   2814 HH11 ARG B  90     -13.303  20.285   0.838  1.00 53.43           H  
ATOM   2815 HH12 ARG B  90     -13.488  18.581   1.191  1.00 53.43           H  
ATOM   2816  NH2 ARG B  90     -10.918  20.382   1.348  1.00 53.43           N  
ATOM   2817 HH21 ARG B  90     -11.327  21.243   1.012  1.00 53.43           H  
ATOM   2818 HH22 ARG B  90      -9.918  20.331   1.479  1.00 53.43           H  
ATOM   2819  CZ  ARG B  90     -11.650  19.309   1.458  1.00 53.43           C  
ATOM   2820  N   PRO B  91      -7.990  15.690   6.253  1.00 50.20           N  
ATOM   2821  CA  PRO B  91      -7.652  15.902   7.649  1.00 50.20           C  
ATOM   2822  HA  PRO B  91      -7.801  14.982   8.213  1.00 50.20           H  
ATOM   2823  C   PRO B  91      -8.566  16.988   8.213  1.00 50.20           C  
ATOM   2824  CB  PRO B  91      -6.162  16.260   7.673  1.00 50.20           C  
ATOM   2825  HB2 PRO B  91      -5.913  16.960   8.471  1.00 50.20           H  
ATOM   2826  HB3 PRO B  91      -5.575  15.348   7.779  1.00 50.20           H  
ATOM   2827  O   PRO B  91      -8.312  18.189   8.099  1.00 50.20           O  
ATOM   2828  CG  PRO B  91      -5.916  16.859   6.290  1.00 50.20           C  
ATOM   2829  HG2 PRO B  91      -6.203  17.910   6.285  1.00 50.20           H  
ATOM   2830  HG3 PRO B  91      -4.878  16.743   5.977  1.00 50.20           H  
ATOM   2831  CD  PRO B  91      -6.867  16.059   5.403  1.00 50.20           C  
ATOM   2832  HD2 PRO B  91      -6.369  15.156   5.050  1.00 50.20           H  
ATOM   2833  HD3 PRO B  91      -7.183  16.672   4.558  1.00 50.20           H  
ATOM   2834  N   ARG B  92      -9.663  16.564   8.844  1.00 50.13           N  
ATOM   2835  H   ARG B  92      -9.866  15.575   8.802  1.00 50.13           H  
ATOM   2836  CA  ARG B  92     -10.365  17.412   9.800  1.00 50.13           C  
ATOM   2837  HA  ARG B  92     -10.649  18.347   9.317  1.00 50.13           H  
ATOM   2838  C   ARG B  92      -9.339  17.701  10.883  1.00 50.13           C  
ATOM   2839  CB  ARG B  92     -11.603  16.708  10.378  1.00 50.13           C  
ATOM   2840  HB2 ARG B  92     -12.029  17.347  11.151  1.00 50.13           H  
ATOM   2841  HB3 ARG B  92     -11.304  15.767  10.840  1.00 50.13           H  
ATOM   2842  O   ARG B  92      -8.826  16.756  11.473  1.00 50.13           O  
ATOM   2843  CG  ARG B  92     -12.665  16.427   9.303  1.00 50.13           C  
ATOM   2844  HG2 ARG B  92     -12.909  17.347   8.773  1.00 50.13           H  
ATOM   2845  HG3 ARG B  92     -12.261  15.714   8.584  1.00 50.13           H  
ATOM   2846  CD  ARG B  92     -13.943  15.830   9.909  1.00 50.13           C  
ATOM   2847  HD2 ARG B  92     -13.660  14.981  10.532  1.00 50.13           H  
ATOM   2848  HD3 ARG B  92     -14.566  15.464   9.094  1.00 50.13           H  
ATOM   2849  NE  ARG B  92     -14.706  16.827  10.694  1.00 50.13           N  
ATOM   2850  HE  ARG B  92     -14.484  17.796  10.517  1.00 50.13           H  
ATOM   2851  NH1 ARG B  92     -15.939  15.364  11.964  1.00 50.13           N  
ATOM   2852 HH11 ARG B  92     -16.517  15.198  12.776  1.00 50.13           H  
ATOM   2853 HH12 ARG B  92     -15.405  14.603  11.570  1.00 50.13           H  
ATOM   2854  NH2 ARG B  92     -16.195  17.561  12.254  1.00 50.13           N  
ATOM   2855 HH21 ARG B  92     -16.823  17.373  13.023  1.00 50.13           H  
ATOM   2856 HH22 ARG B  92     -15.918  18.515  12.073  1.00 50.13           H  
ATOM   2857  CZ  ARG B  92     -15.608  16.580  11.628  1.00 50.13           C  
ATOM   2858  N   ARG B  93      -9.041  18.981  11.121  1.00 40.74           N  
ATOM   2859  H   ARG B  93      -9.439  19.683  10.513  1.00 40.74           H  
ATOM   2860  CA  ARG B  93      -8.220  19.407  12.258  1.00 40.74           C  
ATOM   2861  HA  ARG B  93      -7.214  18.997  12.170  1.00 40.74           H  
ATOM   2862  C   ARG B  93      -8.843  18.826  13.529  1.00 40.74           C  
ATOM   2863  CB  ARG B  93      -8.140  20.945  12.336  1.00 40.74           C  
ATOM   2864  HB2 ARG B  93      -9.146  21.361  12.278  1.00 40.74           H  
ATOM   2865  HB3 ARG B  93      -7.721  21.215  13.306  1.00 40.74           H  
ATOM   2866  O   ARG B  93      -9.853  19.342  14.005  1.00 40.74           O  
ATOM   2867  CG  ARG B  93      -7.260  21.581  11.246  1.00 40.74           C  
ATOM   2868  HG2 ARG B  93      -6.239  21.216  11.357  1.00 40.74           H  
ATOM   2869  HG3 ARG B  93      -7.632  21.303  10.260  1.00 40.74           H  
ATOM   2870  CD  ARG B  93      -7.276  23.113  11.383  1.00 40.74           C  
ATOM   2871  HD2 ARG B  93      -6.985  23.376  12.400  1.00 40.74           H  
ATOM   2872  HD3 ARG B  93      -8.294  23.463  11.210  1.00 40.74           H  
ATOM   2873  NE  ARG B  93      -6.347  23.768  10.438  1.00 40.74           N  
ATOM   2874  HE  ARG B  93      -5.594  23.197  10.081  1.00 40.74           H  
ATOM   2875  NH1 ARG B  93      -7.241  25.891  10.495  1.00 40.74           N  
ATOM   2876 HH11 ARG B  93      -7.188  26.863  10.226  1.00 40.74           H  
ATOM   2877 HH12 ARG B  93      -7.939  25.580  11.155  1.00 40.74           H  
ATOM   2878  NH2 ARG B  93      -5.418  25.499   9.280  1.00 40.74           N  
ATOM   2879 HH21 ARG B  93      -4.674  24.897   8.957  1.00 40.74           H  
ATOM   2880 HH22 ARG B  93      -5.395  26.476   9.025  1.00 40.74           H  
ATOM   2881  CZ  ARG B  93      -6.342  25.042  10.077  1.00 40.74           C  
ATOM   2882  N   THR B  94      -8.275  17.733  14.027  1.00 36.01           N  
ATOM   2883  H   THR B  94      -7.525  17.290  13.515  1.00 36.01           H  
ATOM   2884  CA  THR B  94      -8.442  17.307  15.411  1.00 36.01           C  
ATOM   2885  HA  THR B  94      -9.499  17.210  15.656  1.00 36.01           H  
ATOM   2886  C   THR B  94      -7.829  18.418  16.245  1.00 36.01           C  
ATOM   2887  CB  THR B  94      -7.744  15.963  15.672  1.00 36.01           C  
ATOM   2888  HB  THR B  94      -7.657  15.796  16.746  1.00 36.01           H  
ATOM   2889  O   THR B  94      -6.642  18.709  16.101  1.00 36.01           O  
ATOM   2890  CG2 THR B  94      -8.533  14.810  15.048  1.00 36.01           C  
ATOM   2891 HG21 THR B  94      -8.014  13.874  15.252  1.00 36.01           H  
ATOM   2892 HG22 THR B  94      -9.529  14.763  15.488  1.00 36.01           H  
ATOM   2893 HG23 THR B  94      -8.610  14.946  13.969  1.00 36.01           H  
ATOM   2894  OG1 THR B  94      -6.464  15.957  15.083  1.00 36.01           O  
ATOM   2895  HG1 THR B  94      -5.932  16.593  15.568  1.00 36.01           H  
ATOM   2896  N   LYS B  95      -8.689  19.114  16.984  1.00 28.81           N  
ATOM   2897  H   LYS B  95      -9.614  18.731  17.111  1.00 28.81           H  
ATOM   2898  CA  LYS B  95      -8.299  20.161  17.924  1.00 28.81           C  
ATOM   2899  HA  LYS B  95      -7.434  20.702  17.540  1.00 28.81           H  
ATOM   2900  C   LYS B  95      -7.838  19.518  19.228  1.00 28.81           C  
ATOM   2901  CB  LYS B  95      -9.483  21.119  18.125  1.00 28.81           C  
ATOM   2902  HB2 LYS B  95     -10.271  20.596  18.666  1.00 28.81           H  
ATOM   2903  HB3 LYS B  95      -9.864  21.431  17.153  1.00 28.81           H  
ATOM   2904  O   LYS B  95      -8.417  18.457  19.551  1.00 28.81           O  
ATOM   2905  CG  LYS B  95      -9.051  22.362  18.912  1.00 28.81           C  
ATOM   2906  HG2 LYS B  95      -8.590  22.058  19.852  1.00 28.81           H  
ATOM   2907  HG3 LYS B  95      -8.319  22.919  18.328  1.00 28.81           H  
ATOM   2908  CD  LYS B  95     -10.236  23.267  19.254  1.00 28.81           C  
ATOM   2909  HD2 LYS B  95     -10.702  23.632  18.339  1.00 28.81           H  
ATOM   2910  HD3 LYS B  95     -10.958  22.696  19.838  1.00 28.81           H  
ATOM   2911  CE  LYS B  95      -9.690  24.433  20.085  1.00 28.81           C  
ATOM   2912  HE2 LYS B  95      -9.040  25.040  19.455  1.00 28.81           H  
ATOM   2913  HE3 LYS B  95      -9.073  24.017  20.881  1.00 28.81           H  
ATOM   2914  NZ  LYS B  95     -10.772  25.259  20.673  1.00 28.81           N  
ATOM   2915  HZ1 LYS B  95     -10.372  26.003  21.228  1.00 28.81           H  
ATOM   2916  HZ2 LYS B  95     -11.343  24.692  21.284  1.00 28.81           H  
ATOM   2917  HZ3 LYS B  95     -11.351  25.664  19.952  1.00 28.81           H  
ATOM   2918  OXT LYS B  95      -6.979  20.147  19.872  1.00 28.81           O  
TER    2919      LYS B  95                                                       
END   
