# Supplementary material for: TRIM2 E3 ligase substrate discovery reveals zinc-mediated regulation of TMEM106B in the endolysosomal pathway
Source: EMBO Rep. 2026 Jan 3;27(3):729–47. doi: 10.1038/s44319-025-00667-3 (PMC12894719; doi:10.1038/s44319-025-00667-3)
Supplement: Supplementary file 9 — Source data Fig. 3 [file 44319_2025_667_MOESM9_ESM.zip › Source_Data_Figure3/3D/relaxed_model_4_multimer_v3_pred_2.pdb]

ATOM      1  N   MET A   1      10.831  70.569  26.776  1.00 30.87           N  
ATOM      2  H   MET A   1      10.794  71.287  26.068  1.00 30.87           H  
ATOM      3  H2  MET A   1      11.581  69.927  26.565  1.00 30.87           H  
ATOM      4  H3  MET A   1      11.026  71.007  27.666  1.00 30.87           H  
ATOM      5  CA  MET A   1       9.531  69.856  26.842  1.00 30.87           C  
ATOM      6  HA  MET A   1       9.584  69.057  27.581  1.00 30.87           H  
ATOM      7  C   MET A   1       9.177  69.214  25.492  1.00 30.87           C  
ATOM      8  CB  MET A   1       8.408  70.828  27.267  1.00 30.87           C  
ATOM      9  HB2 MET A   1       7.473  70.278  27.368  1.00 30.87           H  
ATOM     10  HB3 MET A   1       8.280  71.576  26.484  1.00 30.87           H  
ATOM     11  O   MET A   1       8.016  69.219  25.108  1.00 30.87           O  
ATOM     12  CG  MET A   1       8.665  71.562  28.587  1.00 30.87           C  
ATOM     13  HG2 MET A   1       8.645  70.852  29.414  1.00 30.87           H  
ATOM     14  HG3 MET A   1       9.651  72.026  28.557  1.00 30.87           H  
ATOM     15  SD  MET A   1       7.476  72.888  28.905  1.00 30.87           S  
ATOM     16  CE  MET A   1       6.090  71.954  29.611  1.00 30.87           C  
ATOM     17  HE1 MET A   1       5.287  72.644  29.870  1.00 30.87           H  
ATOM     18  HE2 MET A   1       6.415  71.434  30.512  1.00 30.87           H  
ATOM     19  HE3 MET A   1       5.718  71.232  28.885  1.00 30.87           H  
ATOM     20  N   GLY A   2      10.162  68.730  24.722  1.00 33.34           N  
ATOM     21  H   GLY A   2      11.077  68.539  25.104  1.00 33.34           H  
ATOM     22  CA  GLY A   2       9.925  68.259  23.350  1.00 33.34           C  
ATOM     23  HA2 GLY A   2      10.872  67.973  22.892  1.00 33.34           H  
ATOM     24  HA3 GLY A   2       9.496  69.071  22.764  1.00 33.34           H  
ATOM     25  C   GLY A   2       8.980  67.052  23.269  1.00 33.34           C  
ATOM     26  O   GLY A   2       8.760  66.367  24.264  1.00 33.34           O  
ATOM     27  N   LYS A   3       8.416  66.832  22.075  1.00 30.43           N  
ATOM     28  H   LYS A   3       8.748  67.388  21.301  1.00 30.43           H  
ATOM     29  CA  LYS A   3       7.363  65.841  21.788  1.00 30.43           C  
ATOM     30  HA  LYS A   3       6.544  66.016  22.486  1.00 30.43           H  
ATOM     31  C   LYS A   3       7.816  64.387  22.004  1.00 30.43           C  
ATOM     32  CB  LYS A   3       6.849  66.029  20.348  1.00 30.43           C  
ATOM     33  HB2 LYS A   3       7.671  65.876  19.649  1.00 30.43           H  
ATOM     34  HB3 LYS A   3       6.095  65.267  20.152  1.00 30.43           H  
ATOM     35  O   LYS A   3       8.979  64.062  21.809  1.00 30.43           O  
ATOM     36  CG  LYS A   3       6.221  67.412  20.103  1.00 30.43           C  
ATOM     37  HG2 LYS A   3       6.994  68.179  20.149  1.00 30.43           H  
ATOM     38  HG3 LYS A   3       5.482  67.609  20.879  1.00 30.43           H  
ATOM     39  CD  LYS A   3       5.531  67.471  18.732  1.00 30.43           C  
ATOM     40  HD2 LYS A   3       6.255  67.273  17.941  1.00 30.43           H  
ATOM     41  HD3 LYS A   3       4.761  66.701  18.705  1.00 30.43           H  
ATOM     42  CE  LYS A   3       4.890  68.850  18.517  1.00 30.43           C  
ATOM     43  HE2 LYS A   3       5.667  69.558  18.229  1.00 30.43           H  
ATOM     44  HE3 LYS A   3       4.469  69.187  19.465  1.00 30.43           H  
ATOM     45  NZ  LYS A   3       3.815  68.806  17.492  1.00 30.43           N  
ATOM     46  HZ1 LYS A   3       3.419  69.724  17.351  1.00 30.43           H  
ATOM     47  HZ2 LYS A   3       3.072  68.185  17.778  1.00 30.43           H  
ATOM     48  HZ3 LYS A   3       4.177  68.482  16.606  1.00 30.43           H  
ATOM     49  N   SER A   4       6.845  63.535  22.339  1.00 34.08           N  
ATOM     50  H   SER A   4       5.941  63.942  22.534  1.00 34.08           H  
ATOM     51  CA  SER A   4       6.997  62.156  22.841  1.00 34.08           C  
ATOM     52  HA  SER A   4       7.942  62.073  23.379  1.00 34.08           H  
ATOM     53  C   SER A   4       6.957  61.027  21.801  1.00 34.08           C  
ATOM     54  CB  SER A   4       5.839  61.868  23.813  1.00 34.08           C  
ATOM     55  HB2 SER A   4       4.936  61.667  23.236  1.00 34.08           H  
ATOM     56  HB3 SER A   4       6.069  60.986  24.410  1.00 34.08           H  
ATOM     57  O   SER A   4       6.997  59.865  22.196  1.00 34.08           O  
ATOM     58  OG  SER A   4       5.579  62.970  24.662  1.00 34.08           O  
ATOM     59  HG  SER A   4       6.146  62.893  25.433  1.00 34.08           H  
ATOM     60  N   LEU A   5       6.744  61.322  20.510  1.00 32.07           N  
ATOM     61  H   LEU A   5       6.805  62.288  20.222  1.00 32.07           H  
ATOM     62  CA  LEU A   5       6.591  60.277  19.475  1.00 32.07           C  
ATOM     63  HA  LEU A   5       5.782  59.604  19.758  1.00 32.07           H  
ATOM     64  C   LEU A   5       7.870  59.423  19.371  1.00 32.07           C  
ATOM     65  CB  LEU A   5       6.294  60.922  18.100  1.00 32.07           C  
ATOM     66  HB2 LEU A   5       6.649  61.952  18.075  1.00 32.07           H  
ATOM     67  HB3 LEU A   5       6.875  60.398  17.341  1.00 32.07           H  
ATOM     68  O   LEU A   5       8.905  59.785  19.910  1.00 32.07           O  
ATOM     69  CG  LEU A   5       4.818  60.852  17.671  1.00 32.07           C  
ATOM     70  HG  LEU A   5       4.362  59.943  18.062  1.00 32.07           H  
ATOM     71  CD1 LEU A   5       4.049  62.073  18.175  1.00 32.07           C  
ATOM     72 HD11 LEU A   5       3.005  61.992  17.874  1.00 32.07           H  
ATOM     73 HD12 LEU A   5       4.094  62.101  19.264  1.00 32.07           H  
ATOM     74 HD13 LEU A   5       4.477  62.987  17.764  1.00 32.07           H  
ATOM     75  CD2 LEU A   5       4.683  60.835  16.148  1.00 32.07           C  
ATOM     76 HD21 LEU A   5       5.260  60.025  15.702  1.00 32.07           H  
ATOM     77 HD22 LEU A   5       3.636  60.705  15.872  1.00 32.07           H  
ATOM     78 HD23 LEU A   5       5.048  61.772  15.729  1.00 32.07           H  
ATOM     79  N   SER A   6       7.950  58.338  18.610  1.00 30.69           N  
ATOM     80  H   SER A   6       8.908  58.031  18.515  1.00 30.69           H  
ATOM     81  CA  SER A   6       6.982  57.335  18.161  1.00 30.69           C  
ATOM     82  HA  SER A   6       6.135  57.286  18.846  1.00 30.69           H  
ATOM     83  C   SER A   6       7.768  56.036  18.212  1.00 30.69           C  
ATOM     84  CB  SER A   6       6.484  57.525  16.722  1.00 30.69           C  
ATOM     85  HB2 SER A   6       5.704  58.287  16.722  1.00 30.69           H  
ATOM     86  HB3 SER A   6       6.038  56.596  16.369  1.00 30.69           H  
ATOM     87  O   SER A   6       8.898  55.989  17.732  1.00 30.69           O  
ATOM     88  OG  SER A   6       7.525  57.905  15.844  1.00 30.69           O  
ATOM     89  HG  SER A   6       8.297  57.363  16.020  1.00 30.69           H  
ATOM     90  N   HIS A   7       7.187  54.999  18.797  1.00 31.34           N  
ATOM     91  H   HIS A   7       6.242  55.106  19.136  1.00 31.34           H  
ATOM     92  CA  HIS A   7       7.904  53.809  19.244  1.00 31.34           C  
ATOM     93  HA  HIS A   7       8.811  54.128  19.757  1.00 31.34           H  
ATOM     94  C   HIS A   7       8.341  52.860  18.115  1.00 31.34           C  
ATOM     95  CB  HIS A   7       6.987  53.108  20.272  1.00 31.34           C  
ATOM     96  HB2 HIS A   7       6.501  53.867  20.886  1.00 31.34           H  
ATOM     97  HB3 HIS A   7       6.202  52.568  19.743  1.00 31.34           H  
ATOM     98  O   HIS A   7       8.524  51.695  18.422  1.00 31.34           O  
ATOM     99  CG  HIS A   7       7.672  52.157  21.224  1.00 31.34           C  
ATOM    100  CD2 HIS A   7       7.988  52.399  22.532  1.00 31.34           C  
ATOM    101  HD2 HIS A   7       7.804  53.316  23.073  1.00 31.34           H  
ATOM    102  ND1 HIS A   7       8.072  50.870  20.952  1.00 31.34           N  
ATOM    103  HD1 HIS A   7       8.135  50.486  20.020  1.00 31.34           H  
ATOM    104  CE1 HIS A   7       8.630  50.354  22.056  1.00 31.34           C  
ATOM    105  HE1 HIS A   7       9.090  49.380  22.126  1.00 31.34           H  
ATOM    106  NE2 HIS A   7       8.594  51.253  23.051  1.00 31.34           N  
ATOM    107  N   LEU A   8       8.422  53.278  16.839  1.00 23.80           N  
ATOM    108  H   LEU A   8       8.454  54.274  16.672  1.00 23.80           H  
ATOM    109  CA  LEU A   8       8.417  52.367  15.681  1.00 23.80           C  
ATOM    110  HA  LEU A   8       7.414  51.946  15.611  1.00 23.80           H  
ATOM    111  C   LEU A   8       9.419  51.213  15.891  1.00 23.80           C  
ATOM    112  CB  LEU A   8       8.683  53.141  14.368  1.00 23.80           C  
ATOM    113  HB2 LEU A   8       9.753  53.156  14.161  1.00 23.80           H  
ATOM    114  HB3 LEU A   8       8.363  54.178  14.474  1.00 23.80           H  
ATOM    115  O   LEU A   8      10.624  51.424  15.731  1.00 23.80           O  
ATOM    116  CG  LEU A   8       7.932  52.513  13.176  1.00 23.80           C  
ATOM    117  HG  LEU A   8       7.955  51.427  13.260  1.00 23.80           H  
ATOM    118  CD1 LEU A   8       6.475  52.991  13.160  1.00 23.80           C  
ATOM    119 HD11 LEU A   8       5.952  52.522  12.327  1.00 23.80           H  
ATOM    120 HD12 LEU A   8       6.433  54.074  13.039  1.00 23.80           H  
ATOM    121 HD13 LEU A   8       5.971  52.707  14.084  1.00 23.80           H  
ATOM    122  CD2 LEU A   8       8.565  52.906  11.843  1.00 23.80           C  
ATOM    123 HD21 LEU A   8       8.560  53.990  11.725  1.00 23.80           H  
ATOM    124 HD22 LEU A   8       9.593  52.546  11.811  1.00 23.80           H  
ATOM    125 HD23 LEU A   8       8.014  52.447  11.023  1.00 23.80           H  
ATOM    126  N   PRO A   9       8.960  50.027  16.342  1.00 27.44           N  
ATOM    127  CA  PRO A   9       9.883  48.980  16.723  1.00 27.44           C  
ATOM    128  HA  PRO A   9      10.645  49.386  17.389  1.00 27.44           H  
ATOM    129  C   PRO A   9      10.512  48.485  15.432  1.00 27.44           C  
ATOM    130  CB  PRO A   9       9.071  47.903  17.454  1.00 27.44           C  
ATOM    131  HB2 PRO A   9       8.905  47.049  16.798  1.00 27.44           H  
ATOM    132  HB3 PRO A   9       9.567  47.581  18.369  1.00 27.44           H  
ATOM    133  O   PRO A   9       9.814  48.319  14.428  1.00 27.44           O  
ATOM    134  CG  PRO A   9       7.732  48.577  17.750  1.00 27.44           C  
ATOM    135  HG2 PRO A   9       6.909  47.862  17.747  1.00 27.44           H  
ATOM    136  HG3 PRO A   9       7.787  49.090  18.710  1.00 27.44           H  
ATOM    137  CD  PRO A   9       7.596  49.601  16.627  1.00 27.44           C  
ATOM    138  HD2 PRO A   9       6.948  50.416  16.947  1.00 27.44           H  
ATOM    139  HD3 PRO A   9       7.183  49.119  15.741  1.00 27.44           H  
ATOM    140  N   LEU A  10      11.825  48.274  15.438  1.00 23.61           N  
ATOM    141  H   LEU A  10      12.352  48.433  16.284  1.00 23.61           H  
ATOM    142  CA  LEU A  10      12.487  47.675  14.290  1.00 23.61           C  
ATOM    143  HA  LEU A  10      12.264  48.293  13.420  1.00 23.61           H  
ATOM    144  C   LEU A  10      11.885  46.283  14.050  1.00 23.61           C  
ATOM    145  CB  LEU A  10      14.012  47.633  14.515  1.00 23.61           C  
ATOM    146  HB2 LEU A  10      14.282  48.178  15.420  1.00 23.61           H  
ATOM    147  HB3 LEU A  10      14.315  46.596  14.663  1.00 23.61           H  
ATOM    148  O   LEU A  10      11.746  45.496  14.988  1.00 23.61           O  
ATOM    149  CG  LEU A  10      14.803  48.221  13.334  1.00 23.61           C  
ATOM    150  HG  LEU A  10      14.415  47.813  12.401  1.00 23.61           H  
ATOM    151  CD1 LEU A  10      14.702  49.749  13.300  1.00 23.61           C  
ATOM    152 HD11 LEU A  10      15.115  50.173  14.216  1.00 23.61           H  
ATOM    153 HD12 LEU A  10      13.661  50.059  13.204  1.00 23.61           H  
ATOM    154 HD13 LEU A  10      15.260  50.132  12.446  1.00 23.61           H  
ATOM    155  CD2 LEU A  10      16.278  47.843  13.453  1.00 23.61           C  
ATOM    156 HD21 LEU A  10      16.832  48.253  12.608  1.00 23.61           H  
ATOM    157 HD22 LEU A  10      16.696  48.232  14.381  1.00 23.61           H  
ATOM    158 HD23 LEU A  10      16.382  46.758  13.437  1.00 23.61           H  
ATOM    159  N   HIS A  11      11.524  45.999  12.798  1.00 26.48           N  
ATOM    160  H   HIS A  11      11.636  46.717  12.096  1.00 26.48           H  
ATOM    161  CA  HIS A  11      11.061  44.688  12.354  1.00 26.48           C  
ATOM    162  HA  HIS A  11      10.160  44.412  12.902  1.00 26.48           H  
ATOM    163  C   HIS A  11      12.160  43.660  12.655  1.00 26.48           C  
ATOM    164  CB  HIS A  11      10.745  44.749  10.839  1.00 26.48           C  
ATOM    165  HB2 HIS A  11      11.291  43.964  10.314  1.00 26.48           H  
ATOM    166  HB3 HIS A  11      11.090  45.693  10.418  1.00 26.48           H  
ATOM    167  O   HIS A  11      13.140  43.574  11.919  1.00 26.48           O  
ATOM    168  CG  HIS A  11       9.293  44.569  10.485  1.00 26.48           C  
ATOM    169  CD2 HIS A  11       8.347  45.551  10.372  1.00 26.48           C  
ATOM    170  HD2 HIS A  11       8.500  46.604  10.560  1.00 26.48           H  
ATOM    171  ND1 HIS A  11       8.692  43.384  10.125  1.00 26.48           N  
ATOM    172  HD1 HIS A  11       9.135  42.478  10.072  1.00 26.48           H  
ATOM    173  CE1 HIS A  11       7.414  43.646   9.806  1.00 26.48           C  
ATOM    174  HE1 HIS A  11       6.693  42.912   9.476  1.00 26.48           H  
ATOM    175  NE2 HIS A  11       7.156  44.956   9.945  1.00 26.48           N  
ATOM    176  N   SER A  12      12.034  42.876  13.729  1.00 22.97           N  
ATOM    177  H   SER A  12      11.290  43.040  14.391  1.00 22.97           H  
ATOM    178  CA  SER A  12      12.834  41.660  13.831  1.00 22.97           C  
ATOM    179  HA  SER A  12      13.874  41.892  13.601  1.00 22.97           H  
ATOM    180  C   SER A  12      12.297  40.713  12.764  1.00 22.97           C  
ATOM    181  CB  SER A  12      12.804  41.041  15.236  1.00 22.97           C  
ATOM    182  HB2 SER A  12      13.506  40.208  15.262  1.00 22.97           H  
ATOM    183  HB3 SER A  12      13.121  41.785  15.968  1.00 22.97           H  
ATOM    184  O   SER A  12      11.221  40.136  12.937  1.00 22.97           O  
ATOM    185  OG  SER A  12      11.522  40.558  15.581  1.00 22.97           O  
ATOM    186  HG  SER A  12      11.126  40.226  14.772  1.00 22.97           H  
ATOM    187  N   SER A  13      13.006  40.590  11.647  1.00 27.51           N  
ATOM    188  H   SER A  13      13.812  41.181  11.501  1.00 27.51           H  
ATOM    189  CA  SER A  13      12.824  39.507  10.689  1.00 27.51           C  
ATOM    190  HA  SER A  13      11.775  39.431  10.402  1.00 27.51           H  
ATOM    191  C   SER A  13      13.224  38.212  11.386  1.00 27.51           C  
ATOM    192  CB  SER A  13      13.653  39.775   9.423  1.00 27.51           C  
ATOM    193  HB2 SER A  13      13.741  38.865   8.830  1.00 27.51           H  
ATOM    194  HB3 SER A  13      13.142  40.531   8.827  1.00 27.51           H  
ATOM    195  O   SER A  13      14.341  37.728  11.235  1.00 27.51           O  
ATOM    196  OG  SER A  13      14.936  40.268   9.761  1.00 27.51           O  
ATOM    197  HG  SER A  13      15.484  39.499   9.932  1.00 27.51           H  
ATOM    198  N   LYS A  14      12.335  37.681  12.231  1.00 25.45           N  
ATOM    199  H   LYS A  14      11.462  38.172  12.360  1.00 25.45           H  
ATOM    200  CA  LYS A  14      12.372  36.259  12.536  1.00 25.45           C  
ATOM    201  HA  LYS A  14      13.374  35.950  12.834  1.00 25.45           H  
ATOM    202  C   LYS A  14      12.062  35.590  11.210  1.00 25.45           C  
ATOM    203  CB  LYS A  14      11.365  35.881  13.630  1.00 25.45           C  
ATOM    204  HB2 LYS A  14      11.165  34.813  13.550  1.00 25.45           H  
ATOM    205  HB3 LYS A  14      10.426  36.413  13.476  1.00 25.45           H  
ATOM    206  O   LYS A  14      10.918  35.588  10.771  1.00 25.45           O  
ATOM    207  CG  LYS A  14      11.923  36.169  15.030  1.00 25.45           C  
ATOM    208  HG2 LYS A  14      12.067  37.242  15.158  1.00 25.45           H  
ATOM    209  HG3 LYS A  14      12.883  35.664  15.142  1.00 25.45           H  
ATOM    210  CD  LYS A  14      10.953  35.645  16.093  1.00 25.45           C  
ATOM    211  HD2 LYS A  14      10.736  34.598  15.881  1.00 25.45           H  
ATOM    212  HD3 LYS A  14      10.024  36.213  16.040  1.00 25.45           H  
ATOM    213  CE  LYS A  14      11.568  35.763  17.489  1.00 25.45           C  
ATOM    214  HE2 LYS A  14      11.742  36.817  17.708  1.00 25.45           H  
ATOM    215  HE3 LYS A  14      12.532  35.253  17.481  1.00 25.45           H  
ATOM    216  NZ  LYS A  14      10.677  35.152  18.504  1.00 25.45           N  
ATOM    217  HZ1 LYS A  14       9.781  35.618  18.510  1.00 25.45           H  
ATOM    218  HZ2 LYS A  14      11.092  35.196  19.424  1.00 25.45           H  
ATOM    219  HZ3 LYS A  14      10.518  34.183  18.269  1.00 25.45           H  
ATOM    220  N   GLU A  15      13.113  35.169  10.523  1.00 26.93           N  
ATOM    221  H   GLU A  15      14.040  35.351  10.880  1.00 26.93           H  
ATOM    222  CA  GLU A  15      12.999  34.209   9.443  1.00 26.93           C  
ATOM    223  HA  GLU A  15      12.319  34.572   8.673  1.00 26.93           H  
ATOM    224  C   GLU A  15      12.398  32.973  10.099  1.00 26.93           C  
ATOM    225  CB  GLU A  15      14.381  33.952   8.814  1.00 26.93           C  
ATOM    226  HB2 GLU A  15      14.293  33.151   8.079  1.00 26.93           H  
ATOM    227  HB3 GLU A  15      15.077  33.642   9.593  1.00 26.93           H  
ATOM    228  O   GLU A  15      13.075  32.254  10.836  1.00 26.93           O  
ATOM    229  CG  GLU A  15      14.914  35.215   8.116  1.00 26.93           C  
ATOM    230  HG2 GLU A  15      14.955  36.037   8.831  1.00 26.93           H  
ATOM    231  HG3 GLU A  15      14.211  35.499   7.333  1.00 26.93           H  
ATOM    232  CD  GLU A  15      16.316  35.029   7.519  1.00 26.93           C  
ATOM    233  OE1 GLU A  15      16.518  35.502   6.377  1.00 26.93           O  
ATOM    234  OE2 GLU A  15      17.191  34.489   8.232  1.00 26.93           O  
ATOM    235  N   ASP A  16      11.081  32.818   9.958  1.00 25.50           N  
ATOM    236  H   ASP A  16      10.534  33.537   9.506  1.00 25.50           H  
ATOM    237  CA  ASP A  16      10.421  31.583  10.328  1.00 25.50           C  
ATOM    238  HA  ASP A  16      10.584  31.379  11.386  1.00 25.50           H  
ATOM    239  C   ASP A  16      11.112  30.512   9.494  1.00 25.50           C  
ATOM    240  CB  ASP A  16       8.908  31.652  10.067  1.00 25.50           C  
ATOM    241  HB2 ASP A  16       8.734  31.983   9.043  1.00 25.50           H  
ATOM    242  HB3 ASP A  16       8.490  30.651  10.172  1.00 25.50           H  
ATOM    243  O   ASP A  16      10.997  30.488   8.265  1.00 25.50           O  
ATOM    244  CG  ASP A  16       8.174  32.582  11.043  1.00 25.50           C  
ATOM    245  OD1 ASP A  16       8.445  32.499  12.265  1.00 25.50           O  
ATOM    246  OD2 ASP A  16       7.323  33.365  10.560  1.00 25.50           O  
ATOM    247  N   ALA A  17      11.912  29.685  10.165  1.00 24.09           N  
ATOM    248  H   ALA A  17      12.087  29.871  11.142  1.00 24.09           H  
ATOM    249  CA  ALA A  17      12.447  28.475   9.590  1.00 24.09           C  
ATOM    250  HA  ALA A  17      12.938  28.702   8.643  1.00 24.09           H  
ATOM    251  C   ALA A  17      11.237  27.584   9.317  1.00 24.09           C  
ATOM    252  CB  ALA A  17      13.478  27.860  10.547  1.00 24.09           C  
ATOM    253  HB1 ALA A  17      13.859  26.932  10.120  1.00 24.09           H  
ATOM    254  HB2 ALA A  17      14.307  28.553  10.690  1.00 24.09           H  
ATOM    255  HB3 ALA A  17      13.016  27.641  11.509  1.00 24.09           H  
ATOM    256  O   ALA A  17      10.837  26.771  10.148  1.00 24.09           O  
ATOM    257  N   TYR A  18      10.595  27.801   8.170  1.00 24.09           N  
ATOM    258  H   TYR A  18      10.858  28.614   7.631  1.00 24.09           H  
ATOM    259  CA  TYR A  18       9.805  26.771   7.540  1.00 24.09           C  
ATOM    260  HA  TYR A  18       9.019  26.434   8.217  1.00 24.09           H  
ATOM    261  C   TYR A  18      10.805  25.650   7.324  1.00 24.09           C  
ATOM    262  CB  TYR A  18       9.172  27.272   6.233  1.00 24.09           C  
ATOM    263  HB2 TYR A  18       8.732  26.419   5.715  1.00 24.09           H  
ATOM    264  HB3 TYR A  18       9.949  27.680   5.587  1.00 24.09           H  
ATOM    265  O   TYR A  18      11.635  25.723   6.417  1.00 24.09           O  
ATOM    266  CG  TYR A  18       8.094  28.319   6.442  1.00 24.09           C  
ATOM    267  CD1 TYR A  18       6.768  27.926   6.708  1.00 24.09           C  
ATOM    268  HD1 TYR A  18       6.517  26.876   6.745  1.00 24.09           H  
ATOM    269  CD2 TYR A  18       8.428  29.686   6.412  1.00 24.09           C  
ATOM    270  HD2 TYR A  18       9.450  29.988   6.236  1.00 24.09           H  
ATOM    271  CE1 TYR A  18       5.778  28.899   6.950  1.00 24.09           C  
ATOM    272  HE1 TYR A  18       4.763  28.608   7.175  1.00 24.09           H  
ATOM    273  CE2 TYR A  18       7.447  30.661   6.670  1.00 24.09           C  
ATOM    274  HE2 TYR A  18       7.723  31.705   6.690  1.00 24.09           H  
ATOM    275  OH  TYR A  18       5.179  31.205   7.228  1.00 24.09           O  
ATOM    276  HH  TYR A  18       5.595  32.053   7.404  1.00 24.09           H  
ATOM    277  CZ  TYR A  18       6.121  30.267   6.945  1.00 24.09           C  
ATOM    278  N   ASP A  19      10.784  24.681   8.237  1.00 25.41           N  
ATOM    279  H   ASP A  19      10.226  24.811   9.069  1.00 25.41           H  
ATOM    280  CA  ASP A  19      11.391  23.381   8.039  1.00 25.41           C  
ATOM    281  HA  ASP A  19      12.447  23.501   7.796  1.00 25.41           H  
ATOM    282  C   ASP A  19      10.658  22.798   6.838  1.00 25.41           C  
ATOM    283  CB  ASP A  19      11.274  22.540   9.315  1.00 25.41           C  
ATOM    284  HB2 ASP A  19      11.674  23.111  10.153  1.00 25.41           H  
ATOM    285  HB3 ASP A  19      10.227  22.322   9.523  1.00 25.41           H  
ATOM    286  O   ASP A  19       9.571  22.223   6.928  1.00 25.41           O  
ATOM    287  CG  ASP A  19      12.078  21.246   9.188  1.00 25.41           C  
ATOM    288  OD1 ASP A  19      13.268  21.360   8.818  1.00 25.41           O  
ATOM    289  OD2 ASP A  19      11.499  20.177   9.472  1.00 25.41           O  
ATOM    290  N   GLY A  20      11.142  23.185   5.662  1.00 25.67           N  
ATOM    291  H   GLY A  20      11.947  23.796   5.666  1.00 25.67           H  
ATOM    292  CA  GLY A  20      10.577  22.774   4.409  1.00 25.67           C  
ATOM    293  HA2 GLY A  20      11.092  23.257   3.578  1.00 25.67           H  
ATOM    294  HA3 GLY A  20       9.508  22.984   4.376  1.00 25.67           H  
ATOM    295  C   GLY A  20      10.834  21.294   4.373  1.00 25.67           C  
ATOM    296  O   GLY A  20      11.966  20.906   4.105  1.00 25.67           O  
ATOM    297  N   VAL A  21       9.797  20.500   4.660  1.00 26.91           N  
ATOM    298  H   VAL A  21       9.008  20.917   5.133  1.00 26.91           H  
ATOM    299  CA  VAL A  21       9.735  19.093   4.274  1.00 26.91           C  
ATOM    300  HA  VAL A  21      10.482  18.525   4.828  1.00 26.91           H  
ATOM    301  C   VAL A  21      10.082  19.110   2.803  1.00 26.91           C  
ATOM    302  CB  VAL A  21       8.344  18.481   4.511  1.00 26.91           C  
ATOM    303  HB  VAL A  21       7.588  19.072   3.994  1.00 26.91           H  
ATOM    304  O   VAL A  21       9.277  19.531   1.966  1.00 26.91           O  
ATOM    305  CG1 VAL A  21       8.276  17.036   3.994  1.00 26.91           C  
ATOM    306 HG11 VAL A  21       9.047  16.433   4.474  1.00 26.91           H  
ATOM    307 HG12 VAL A  21       7.298  16.609   4.216  1.00 26.91           H  
ATOM    308 HG13 VAL A  21       8.425  17.010   2.915  1.00 26.91           H  
ATOM    309  CG2 VAL A  21       8.006  18.472   6.005  1.00 26.91           C  
ATOM    310 HG21 VAL A  21       7.996  19.489   6.398  1.00 26.91           H  
ATOM    311 HG22 VAL A  21       7.024  18.026   6.165  1.00 26.91           H  
ATOM    312 HG23 VAL A  21       8.754  17.900   6.553  1.00 26.91           H  
ATOM    313  N   THR A  22      11.355  18.845   2.523  1.00 25.95           N  
ATOM    314  H   THR A  22      11.987  18.637   3.282  1.00 25.95           H  
ATOM    315  CA  THR A  22      11.891  19.078   1.201  1.00 25.95           C  
ATOM    316  HA  THR A  22      11.680  20.110   0.922  1.00 25.95           H  
ATOM    317  C   THR A  22      11.094  18.162   0.303  1.00 25.95           C  
ATOM    318  CB  THR A  22      13.410  18.866   1.092  1.00 25.95           C  
ATOM    319  HB  THR A  22      13.676  18.836   0.035  1.00 25.95           H  
ATOM    320  O   THR A  22      10.964  16.962   0.546  1.00 25.95           O  
ATOM    321  CG2 THR A  22      14.202  19.994   1.754  1.00 25.95           C  
ATOM    322 HG21 THR A  22      14.023  20.004   2.829  1.00 25.95           H  
ATOM    323 HG22 THR A  22      13.906  20.954   1.332  1.00 25.95           H  
ATOM    324 HG23 THR A  22      15.266  19.840   1.574  1.00 25.95           H  
ATOM    325  OG1 THR A  22      13.824  17.670   1.694  1.00 25.95           O  
ATOM    326  HG1 THR A  22      13.988  17.828   2.627  1.00 25.95           H  
ATOM    327  N   SER A  23      10.471  18.758  -0.707  1.00 28.53           N  
ATOM    328  H   SER A  23      10.502  19.765  -0.765  1.00 28.53           H  
ATOM    329  CA  SER A  23       9.927  18.006  -1.821  1.00 28.53           C  
ATOM    330  HA  SER A  23       9.344  17.162  -1.452  1.00 28.53           H  
ATOM    331  C   SER A  23      11.124  17.465  -2.598  1.00 28.53           C  
ATOM    332  CB  SER A  23       9.016  18.905  -2.662  1.00 28.53           C  
ATOM    333  HB2 SER A  23       9.575  19.780  -2.995  1.00 28.53           H  
ATOM    334  HB3 SER A  23       8.174  19.234  -2.054  1.00 28.53           H  
ATOM    335  O   SER A  23      11.398  17.915  -3.711  1.00 28.53           O  
ATOM    336  OG  SER A  23       8.531  18.210  -3.790  1.00 28.53           O  
ATOM    337  HG  SER A  23       9.295  17.823  -4.223  1.00 28.53           H  
ATOM    338  N   GLU A  24      11.887  16.542  -2.009  1.00 28.38           N  
ATOM    339  H   GLU A  24      11.663  16.250  -1.068  1.00 28.38           H  
ATOM    340  CA  GLU A  24      12.742  15.694  -2.813  1.00 28.38           C  
ATOM    341  HA  GLU A  24      13.462  16.323  -3.336  1.00 28.38           H  
ATOM    342  C   GLU A  24      11.882  15.013  -3.875  1.00 28.38           C  
ATOM    343  CB  GLU A  24      13.522  14.659  -1.991  1.00 28.38           C  
ATOM    344  HB2 GLU A  24      13.871  13.899  -2.690  1.00 28.38           H  
ATOM    345  HB3 GLU A  24      12.864  14.173  -1.271  1.00 28.38           H  
ATOM    346  O   GLU A  24      10.653  14.934  -3.790  1.00 28.38           O  
ATOM    347  CG  GLU A  24      14.745  15.260  -1.273  1.00 28.38           C  
ATOM    348  HG2 GLU A  24      14.480  15.469  -0.236  1.00 28.38           H  
ATOM    349  HG3 GLU A  24      15.005  16.208  -1.743  1.00 28.38           H  
ATOM    350  CD  GLU A  24      15.970  14.329  -1.328  1.00 28.38           C  
ATOM    351  OE1 GLU A  24      17.090  14.866  -1.495  1.00 28.38           O  
ATOM    352  OE2 GLU A  24      15.783  13.092  -1.298  1.00 28.38           O  
ATOM    353  N   ASN A  25      12.557  14.579  -4.929  1.00 28.73           N  
ATOM    354  H   ASN A  25      13.565  14.610  -4.876  1.00 28.73           H  
ATOM    355  CA  ASN A  25      11.946  14.020  -6.114  1.00 28.73           C  
ATOM    356  HA  ASN A  25      11.307  14.777  -6.570  1.00 28.73           H  
ATOM    357  C   ASN A  25      11.077  12.806  -5.732  1.00 28.73           C  
ATOM    358  CB  ASN A  25      13.119  13.693  -7.057  1.00 28.73           C  
ATOM    359  HB2 ASN A  25      13.849  14.501  -7.009  1.00 28.73           H  
ATOM    360  HB3 ASN A  25      13.614  12.780  -6.724  1.00 28.73           H  
ATOM    361  O   ASN A  25      11.599  11.698  -5.602  1.00 28.73           O  
ATOM    362  CG  ASN A  25      12.739  13.555  -8.511  1.00 28.73           C  
ATOM    363  ND2 ASN A  25      13.692  13.202  -9.342  1.00 28.73           N  
ATOM    364 HD21 ASN A  25      13.450  13.283 -10.319  1.00 28.73           H  
ATOM    365 HD22 ASN A  25      14.629  13.077  -8.986  1.00 28.73           H  
ATOM    366  OD1 ASN A  25      11.637  13.809  -8.954  1.00 28.73           O  
ATOM    367  N   MET A  26       9.765  13.015  -5.556  1.00 27.47           N  
ATOM    368  H   MET A  26       9.458  13.974  -5.479  1.00 27.47           H  
ATOM    369  CA  MET A  26       8.757  11.964  -5.387  1.00 27.47           C  
ATOM    370  HA  MET A  26       9.075  11.284  -4.597  1.00 27.47           H  
ATOM    371  C   MET A  26       8.656  11.165  -6.694  1.00 27.47           C  
ATOM    372  CB  MET A  26       7.379  12.545  -5.005  1.00 27.47           C  
ATOM    373  HB2 MET A  26       7.043  13.237  -5.776  1.00 27.47           H  
ATOM    374  HB3 MET A  26       6.675  11.714  -4.976  1.00 27.47           H  
ATOM    375  O   MET A  26       7.716  11.317  -7.465  1.00 27.47           O  
ATOM    376  CG  MET A  26       7.304  13.255  -3.651  1.00 27.47           C  
ATOM    377  HG2 MET A  26       7.727  14.255  -3.750  1.00 27.47           H  
ATOM    378  HG3 MET A  26       7.890  12.701  -2.918  1.00 27.47           H  
ATOM    379  SD  MET A  26       5.591  13.369  -3.052  1.00 27.47           S  
ATOM    380  CE  MET A  26       5.764  14.589  -1.730  1.00 27.47           C  
ATOM    381  HE1 MET A  26       4.791  14.765  -1.271  1.00 27.47           H  
ATOM    382  HE2 MET A  26       6.144  15.523  -2.144  1.00 27.47           H  
ATOM    383  HE3 MET A  26       6.460  14.216  -0.978  1.00 27.47           H  
ATOM    384  N   ARG A  27       9.688  10.378  -7.011  1.00 31.50           N  
ATOM    385  H   ARG A  27      10.471  10.392  -6.373  1.00 31.50           H  
ATOM    386  CA  ARG A  27       9.720   9.504  -8.187  1.00 31.50           C  
ATOM    387  HA  ARG A  27       9.237  10.026  -9.014  1.00 31.50           H  
ATOM    388  C   ARG A  27       8.850   8.272  -7.966  1.00 31.50           C  
ATOM    389  CB  ARG A  27      11.158   9.141  -8.584  1.00 31.50           C  
ATOM    390  HB2 ARG A  27      11.802   9.141  -7.704  1.00 31.50           H  
ATOM    391  HB3 ARG A  27      11.161   8.137  -9.007  1.00 31.50           H  
ATOM    392  O   ARG A  27       7.711   8.244  -8.402  1.00 31.50           O  
ATOM    393  CG  ARG A  27      11.726  10.070  -9.653  1.00 31.50           C  
ATOM    394  HG2 ARG A  27      11.829  11.078  -9.251  1.00 31.50           H  
ATOM    395  HG3 ARG A  27      11.055  10.084 -10.512  1.00 31.50           H  
ATOM    396  CD  ARG A  27      13.088   9.512 -10.074  1.00 31.50           C  
ATOM    397  HD2 ARG A  27      12.980   8.451 -10.302  1.00 31.50           H  
ATOM    398  HD3 ARG A  27      13.776   9.623  -9.236  1.00 31.50           H  
ATOM    399  NE  ARG A  27      13.623  10.194 -11.263  1.00 31.50           N  
ATOM    400  HE  ARG A  27      12.989  10.814 -11.746  1.00 31.50           H  
ATOM    401  NH1 ARG A  27      15.687   9.191 -11.221  1.00 31.50           N  
ATOM    402 HH11 ARG A  27      16.600   9.035 -11.623  1.00 31.50           H  
ATOM    403 HH12 ARG A  27      15.403   8.676 -10.400  1.00 31.50           H  
ATOM    404  NH2 ARG A  27      15.197  10.645 -12.843  1.00 31.50           N  
ATOM    405 HH21 ARG A  27      16.111  10.474 -13.239  1.00 31.50           H  
ATOM    406 HH22 ARG A  27      14.537  11.240 -13.324  1.00 31.50           H  
ATOM    407  CZ  ARG A  27      14.828  10.008 -11.768  1.00 31.50           C  
ATOM    408  N   ASN A  28       9.405   7.229  -7.348  1.00 32.34           N  
ATOM    409  H   ASN A  28      10.307   7.366  -6.913  1.00 32.34           H  
ATOM    410  CA  ASN A  28       8.640   6.042  -6.979  1.00 32.34           C  
ATOM    411  HA  ASN A  28       7.846   5.902  -7.713  1.00 32.34           H  
ATOM    412  C   ASN A  28       7.967   6.293  -5.620  1.00 32.34           C  
ATOM    413  CB  ASN A  28       9.545   4.791  -7.018  1.00 32.34           C  
ATOM    414  HB2 ASN A  28      10.136   4.801  -7.934  1.00 32.34           H  
ATOM    415  HB3 ASN A  28      10.221   4.799  -6.162  1.00 32.34           H  
ATOM    416  O   ASN A  28       8.472   7.092  -4.832  1.00 32.34           O  
ATOM    417  CG  ASN A  28       8.748   3.492  -7.009  1.00 32.34           C  
ATOM    418  ND2 ASN A  28       9.390   2.353  -6.934  1.00 32.34           N  
ATOM    419 HD21 ASN A  28      10.399   2.303  -6.944  1.00 32.34           H  
ATOM    420 HD22 ASN A  28       8.815   1.528  -7.029  1.00 32.34           H  
ATOM    421  OD1 ASN A  28       7.532   3.485  -7.073  1.00 32.34           O  
ATOM    422  N   GLY A  29       6.854   5.608  -5.345  1.00 31.73           N  
ATOM    423  H   GLY A  29       6.579   4.918  -6.029  1.00 31.73           H  
ATOM    424  CA  GLY A  29       5.964   5.798  -4.192  1.00 31.73           C  
ATOM    425  HA2 GLY A  29       5.049   5.228  -4.356  1.00 31.73           H  
ATOM    426  HA3 GLY A  29       5.697   6.854  -4.133  1.00 31.73           H  
ATOM    427  C   GLY A  29       6.542   5.398  -2.833  1.00 31.73           C  
ATOM    428  O   GLY A  29       5.831   4.871  -1.989  1.00 31.73           O  
ATOM    429  N   LEU A  30       7.836   5.591  -2.615  1.00 32.20           N  
ATOM    430  H   LEU A  30       8.352   6.048  -3.353  1.00 32.20           H  
ATOM    431  CA  LEU A  30       8.389   5.714  -1.282  1.00 32.20           C  
ATOM    432  HA  LEU A  30       7.710   5.307  -0.533  1.00 32.20           H  
ATOM    433  C   LEU A  30       8.549   7.186  -0.987  1.00 32.20           C  
ATOM    434  CB  LEU A  30       9.742   5.007  -1.170  1.00 32.20           C  
ATOM    435  HB2 LEU A  30      10.379   5.267  -2.016  1.00 32.20           H  
ATOM    436  HB3 LEU A  30      10.243   5.402  -0.286  1.00 32.20           H  
ATOM    437  O   LEU A  30       9.636   7.734  -1.156  1.00 32.20           O  
ATOM    438  CG  LEU A  30       9.549   3.500  -1.045  1.00 32.20           C  
ATOM    439  HG  LEU A  30       8.497   3.285  -0.858  1.00 32.20           H  
ATOM    440  CD1 LEU A  30       9.889   2.881  -2.399  1.00 32.20           C  
ATOM    441 HD11 LEU A  30       9.574   3.538  -3.210  1.00 32.20           H  
ATOM    442 HD12 LEU A  30      10.964   2.722  -2.474  1.00 32.20           H  
ATOM    443 HD13 LEU A  30       9.314   1.965  -2.534  1.00 32.20           H  
ATOM    444  CD2 LEU A  30      10.357   3.002   0.165  1.00 32.20           C  
ATOM    445 HD21 LEU A  30       9.881   2.131   0.617  1.00 32.20           H  
ATOM    446 HD22 LEU A  30      11.390   2.798  -0.117  1.00 32.20           H  
ATOM    447 HD23 LEU A  30      10.355   3.737   0.970  1.00 32.20           H  
ATOM    448  N   VAL A  31       7.504   7.825  -0.467  1.00 30.81           N  
ATOM    449  H   VAL A  31       6.600   7.376  -0.432  1.00 30.81           H  
ATOM    450  CA  VAL A  31       7.830   8.884   0.485  1.00 30.81           C  
ATOM    451  HA  VAL A  31       8.731   9.395   0.148  1.00 30.81           H  
ATOM    452  C   VAL A  31       8.180   8.167   1.776  1.00 30.81           C  
ATOM    453  CB  VAL A  31       6.803  10.015   0.595  1.00 30.81           C  
ATOM    454  HB  VAL A  31       5.866   9.677   1.037  1.00 30.81           H  
ATOM    455  O   VAL A  31       7.323   7.600   2.458  1.00 30.81           O  
ATOM    456  CG1 VAL A  31       7.317  11.130   1.504  1.00 30.81           C  
ATOM    457 HG11 VAL A  31       6.575  11.926   1.561  1.00 30.81           H  
ATOM    458 HG12 VAL A  31       7.494  10.743   2.508  1.00 30.81           H  
ATOM    459 HG13 VAL A  31       8.247  11.541   1.111  1.00 30.81           H  
ATOM    460  CG2 VAL A  31       6.535  10.606  -0.794  1.00 30.81           C  
ATOM    461 HG21 VAL A  31       5.794  11.402  -0.722  1.00 30.81           H  
ATOM    462 HG22 VAL A  31       7.455  11.020  -1.206  1.00 30.81           H  
ATOM    463 HG23 VAL A  31       6.168   9.844  -1.482  1.00 30.81           H  
ATOM    464  N   ASN A  32       9.482   8.143   2.052  1.00 34.81           N  
ATOM    465  H   ASN A  32      10.113   8.538   1.370  1.00 34.81           H  
ATOM    466  CA  ASN A  32      10.027   7.841   3.360  1.00 34.81           C  
ATOM    467  HA  ASN A  32       9.601   6.905   3.722  1.00 34.81           H  
ATOM    468  C   ASN A  32       9.586   8.983   4.282  1.00 34.81           C  
ATOM    469  CB  ASN A  32      11.564   7.699   3.232  1.00 34.81           C  
ATOM    470  HB2 ASN A  32      12.045   8.676   3.194  1.00 34.81           H  
ATOM    471  HB3 ASN A  32      11.807   7.173   2.309  1.00 34.81           H  
ATOM    472  O   ASN A  32      10.331   9.927   4.515  1.00 34.81           O  
ATOM    473  CG  ASN A  32      12.155   6.874   4.356  1.00 34.81           C  
ATOM    474  ND2 ASN A  32      13.253   7.253   4.962  1.00 34.81           N  
ATOM    475 HD21 ASN A  32      13.666   8.162   4.808  1.00 34.81           H  
ATOM    476 HD22 ASN A  32      13.563   6.685   5.737  1.00 34.81           H  
ATOM    477  OD1 ASN A  32      11.635   5.826   4.665  1.00 34.81           O  
ATOM    478  N   SER A  33       8.323   8.991   4.719  1.00 34.70           N  
ATOM    479  H   SER A  33       7.684   8.282   4.388  1.00 34.70           H  
ATOM    480  CA  SER A  33       7.881   9.955   5.723  1.00 34.70           C  
ATOM    481  HA  SER A  33       8.209  10.958   5.451  1.00 34.70           H  
ATOM    482  C   SER A  33       8.565   9.558   7.014  1.00 34.70           C  
ATOM    483  CB  SER A  33       6.358   9.964   5.897  1.00 34.70           C  
ATOM    484  HB2 SER A  33       5.999   8.956   6.106  1.00 34.70           H  
ATOM    485  HB3 SER A  33       6.102  10.608   6.738  1.00 34.70           H  
ATOM    486  O   SER A  33       8.090   8.647   7.693  1.00 34.70           O  
ATOM    487  OG  SER A  33       5.722  10.457   4.733  1.00 34.70           O  
ATOM    488  HG  SER A  33       6.247  11.181   4.385  1.00 34.70           H  
ATOM    489  N   GLU A  34       9.733  10.134   7.298  1.00 35.78           N  
ATOM    490  H   GLU A  34      10.166  10.731   6.608  1.00 35.78           H  
ATOM    491  CA  GLU A  34      10.378  10.036   8.603  1.00 35.78           C  
ATOM    492  HA  GLU A  34      10.464   8.990   8.898  1.00 35.78           H  
ATOM    493  C   GLU A  34       9.437  10.723   9.591  1.00 35.78           C  
ATOM    494  CB  GLU A  34      11.801  10.634   8.597  1.00 35.78           C  
ATOM    495  HB2 GLU A  34      11.765  11.674   8.272  1.00 35.78           H  
ATOM    496  HB3 GLU A  34      12.185  10.591   9.616  1.00 35.78           H  
ATOM    497  O   GLU A  34       9.543  11.910   9.890  1.00 35.78           O  
ATOM    498  CG  GLU A  34      12.745   9.840   7.677  1.00 35.78           C  
ATOM    499  HG2 GLU A  34      12.622   8.780   7.900  1.00 35.78           H  
ATOM    500  HG3 GLU A  34      12.436   9.990   6.642  1.00 35.78           H  
ATOM    501  CD  GLU A  34      14.237  10.198   7.813  1.00 35.78           C  
ATOM    502  OE1 GLU A  34      15.043   9.400   7.280  1.00 35.78           O  
ATOM    503  OE2 GLU A  34      14.574  11.225   8.437  1.00 35.78           O  
ATOM    504  N   VAL A  35       8.420   9.986  10.046  1.00 34.01           N  
ATOM    505  H   VAL A  35       8.298   9.061   9.660  1.00 34.01           H  
ATOM    506  CA  VAL A  35       7.666  10.365  11.230  1.00 34.01           C  
ATOM    507  HA  VAL A  35       7.402  11.421  11.166  1.00 34.01           H  
ATOM    508  C   VAL A  35       8.661  10.178  12.358  1.00 34.01           C  
ATOM    509  CB  VAL A  35       6.372   9.550  11.421  1.00 34.01           C  
ATOM    510  HB  VAL A  35       6.609   8.493  11.544  1.00 34.01           H  
ATOM    511  O   VAL A  35       8.771   9.094  12.930  1.00 34.01           O  
ATOM    512  CG1 VAL A  35       5.607  10.041  12.661  1.00 34.01           C  
ATOM    513 HG11 VAL A  35       4.686   9.470  12.777  1.00 34.01           H  
ATOM    514 HG12 VAL A  35       6.213   9.895  13.555  1.00 34.01           H  
ATOM    515 HG13 VAL A  35       5.370  11.100  12.562  1.00 34.01           H  
ATOM    516  CG2 VAL A  35       5.436   9.695  10.213  1.00 34.01           C  
ATOM    517 HG21 VAL A  35       5.915   9.285   9.324  1.00 34.01           H  
ATOM    518 HG22 VAL A  35       4.513   9.142  10.390  1.00 34.01           H  
ATOM    519 HG23 VAL A  35       5.207  10.747  10.042  1.00 34.01           H  
ATOM    520  N   HIS A  36       9.437  11.230  12.611  1.00 35.22           N  
ATOM    521  H   HIS A  36       9.434  11.988  11.943  1.00 35.22           H  
ATOM    522  CA  HIS A  36      10.255  11.370  13.798  1.00 35.22           C  
ATOM    523  HA  HIS A  36      10.931  10.519  13.880  1.00 35.22           H  
ATOM    524  C   HIS A  36       9.310  11.363  14.996  1.00 35.22           C  
ATOM    525  CB  HIS A  36      11.087  12.658  13.730  1.00 35.22           C  
ATOM    526  HB2 HIS A  36      10.431  13.506  13.532  1.00 35.22           H  
ATOM    527  HB3 HIS A  36      11.552  12.824  14.702  1.00 35.22           H  
ATOM    528  O   HIS A  36       8.878  12.401  15.490  1.00 35.22           O  
ATOM    529  CG  HIS A  36      12.182  12.631  12.698  1.00 35.22           C  
ATOM    530  CD2 HIS A  36      12.204  13.332  11.524  1.00 35.22           C  
ATOM    531  HD2 HIS A  36      11.430  13.986  11.151  1.00 35.22           H  
ATOM    532  ND1 HIS A  36      13.374  11.942  12.784  1.00 35.22           N  
ATOM    533  HD1 HIS A  36      13.656  11.316  13.525  1.00 35.22           H  
ATOM    534  CE1 HIS A  36      14.089  12.217  11.678  1.00 35.22           C  
ATOM    535  HE1 HIS A  36      15.051  11.798  11.419  1.00 35.22           H  
ATOM    536  NE2 HIS A  36      13.424  13.080  10.904  1.00 35.22           N  
ATOM    537  N   ASN A  37       8.927  10.168  15.432  1.00 36.53           N  
ATOM    538  H   ASN A  37       9.218   9.352  14.913  1.00 36.53           H  
ATOM    539  CA  ASN A  37       8.391  10.001  16.760  1.00 36.53           C  
ATOM    540  HA  ASN A  37       7.668  10.794  16.949  1.00 36.53           H  
ATOM    541  C   ASN A  37       9.581  10.174  17.708  1.00 36.53           C  
ATOM    542  CB  ASN A  37       7.689   8.638  16.866  1.00 36.53           C  
ATOM    543  HB2 ASN A  37       7.097   8.461  15.968  1.00 36.53           H  
ATOM    544  HB3 ASN A  37       8.435   7.847  16.953  1.00 36.53           H  
ATOM    545  O   ASN A  37      10.512   9.372  17.674  1.00 36.53           O  
ATOM    546  CG  ASN A  37       6.747   8.586  18.051  1.00 36.53           C  
ATOM    547  ND2 ASN A  37       6.349   7.412  18.474  1.00 36.53           N  
ATOM    548 HD21 ASN A  37       6.784   6.581  18.099  1.00 36.53           H  
ATOM    549 HD22 ASN A  37       5.816   7.431  19.331  1.00 36.53           H  
ATOM    550  OD1 ASN A  37       6.323   9.587  18.599  1.00 36.53           O  
ATOM    551  N   GLU A  38       9.588  11.248  18.495  1.00 36.45           N  
ATOM    552  H   GLU A  38       8.850  11.931  18.404  1.00 36.45           H  
ATOM    553  CA  GLU A  38      10.668  11.518  19.453  1.00 36.45           C  
ATOM    554  HA  GLU A  38      11.627  11.540  18.936  1.00 36.45           H  
ATOM    555  C   GLU A  38      10.771  10.455  20.553  1.00 36.45           C  
ATOM    556  CB  GLU A  38      10.443  12.864  20.156  1.00 36.45           C  
ATOM    557  HB2 GLU A  38       9.408  12.929  20.491  1.00 36.45           H  
ATOM    558  HB3 GLU A  38      11.082  12.889  21.038  1.00 36.45           H  
ATOM    559  O   GLU A  38      11.840  10.274  21.138  1.00 36.45           O  
ATOM    560  CG  GLU A  38      10.795  14.095  19.315  1.00 36.45           C  
ATOM    561  HG2 GLU A  38      11.755  13.924  18.829  1.00 36.45           H  
ATOM    562  HG3 GLU A  38      10.038  14.230  18.541  1.00 36.45           H  
ATOM    563  CD  GLU A  38      10.882  15.357  20.195  1.00 36.45           C  
ATOM    564  OE1 GLU A  38      11.699  16.245  19.861  1.00 36.45           O  
ATOM    565  OE2 GLU A  38      10.146  15.435  21.206  1.00 36.45           O  
ATOM    566  N   ASP A  39       9.676   9.765  20.885  1.00 39.90           N  
ATOM    567  H   ASP A  39       8.808   9.953  20.404  1.00 39.90           H  
ATOM    568  CA  ASP A  39       9.702   8.826  22.000  1.00 39.90           C  
ATOM    569  HA  ASP A  39      10.122   9.345  22.862  1.00 39.90           H  
ATOM    570  C   ASP A  39      10.627   7.638  21.687  1.00 39.90           C  
ATOM    571  CB  ASP A  39       8.284   8.367  22.377  1.00 39.90           C  
ATOM    572  HB2 ASP A  39       8.366   7.444  22.950  1.00 39.90           H  
ATOM    573  HB3 ASP A  39       7.723   8.143  21.470  1.00 39.90           H  
ATOM    574  O   ASP A  39      10.351   6.817  20.817  1.00 39.90           O  
ATOM    575  CG  ASP A  39       7.504   9.367  23.241  1.00 39.90           C  
ATOM    576  OD1 ASP A  39       8.146  10.139  23.986  1.00 39.90           O  
ATOM    577  OD2 ASP A  39       6.258   9.243  23.255  1.00 39.90           O  
ATOM    578  N   GLY A  40      11.709   7.495  22.464  1.00 38.09           N  
ATOM    579  H   GLY A  40      11.910   8.285  23.060  1.00 38.09           H  
ATOM    580  CA  GLY A  40      12.790   6.519  22.249  1.00 38.09           C  
ATOM    581  HA2 GLY A  40      13.172   6.668  21.239  1.00 38.09           H  
ATOM    582  HA3 GLY A  40      13.599   6.730  22.947  1.00 38.09           H  
ATOM    583  C   GLY A  40      12.420   5.035  22.380  1.00 38.09           C  
ATOM    584  O   GLY A  40      13.306   4.177  22.421  1.00 38.09           O  
ATOM    585  N   ARG A  41      11.133   4.682  22.475  1.00 39.19           N  
ATOM    586  H   ARG A  41      10.474   5.409  22.237  1.00 39.19           H  
ATOM    587  CA  ARG A  41      10.737   3.292  22.252  1.00 39.19           C  
ATOM    588  HA  ARG A  41      11.460   2.630  22.729  1.00 39.19           H  
ATOM    589  C   ARG A  41      10.827   3.053  20.758  1.00 39.19           C  
ATOM    590  CB  ARG A  41       9.349   2.975  22.817  1.00 39.19           C  
ATOM    591  HB2 ARG A  41       8.632   3.736  22.507  1.00 39.19           H  
ATOM    592  HB3 ARG A  41       9.029   2.010  22.423  1.00 39.19           H  
ATOM    593  O   ARG A  41       9.967   3.501  20.012  1.00 39.19           O  
ATOM    594  CG  ARG A  41       9.415   2.897  24.346  1.00 39.19           C  
ATOM    595  HG2 ARG A  41      10.260   2.274  24.640  1.00 39.19           H  
ATOM    596  HG3 ARG A  41       9.554   3.898  24.754  1.00 39.19           H  
ATOM    597  CD  ARG A  41       8.137   2.279  24.913  1.00 39.19           C  
ATOM    598  HD2 ARG A  41       7.997   1.294  24.467  1.00 39.19           H  
ATOM    599  HD3 ARG A  41       7.296   2.917  24.641  1.00 39.19           H  
ATOM    600  NE  ARG A  41       8.223   2.158  26.379  1.00 39.19           N  
ATOM    601  HE  ARG A  41       9.038   2.573  26.808  1.00 39.19           H  
ATOM    602  NH1 ARG A  41       6.208   1.117  26.704  1.00 39.19           N  
ATOM    603 HH11 ARG A  41       6.047   1.183  25.709  1.00 39.19           H  
ATOM    604 HH12 ARG A  41       5.493   0.759  27.321  1.00 39.19           H  
ATOM    605  NH2 ARG A  41       7.495   1.615  28.463  1.00 39.19           N  
ATOM    606 HH21 ARG A  41       6.786   1.237  29.076  1.00 39.19           H  
ATOM    607 HH22 ARG A  41       8.325   2.041  28.851  1.00 39.19           H  
ATOM    608  CZ  ARG A  41       7.312   1.630  27.173  1.00 39.19           C  
ATOM    609  N   ASN A  42      11.857   2.300  20.385  1.00 37.72           N  
ATOM    610  H   ASN A  42      12.568   2.146  21.085  1.00 37.72           H  
ATOM    611  CA  ASN A  42      12.109   1.723  19.068  1.00 37.72           C  
ATOM    612  HA  ASN A  42      12.080   2.521  18.326  1.00 37.72           H  
ATOM    613  C   ASN A  42      11.002   0.709  18.715  1.00 37.72           C  
ATOM    614  CB  ASN A  42      13.529   1.108  19.128  1.00 37.72           C  
ATOM    615  HB2 ASN A  42      14.130   1.657  19.853  1.00 37.72           H  
ATOM    616  HB3 ASN A  42      13.481   0.071  19.459  1.00 37.72           H  
ATOM    617  O   ASN A  42      11.255  -0.472  18.502  1.00 37.72           O  
ATOM    618  CG  ASN A  42      14.316   1.183  17.836  1.00 37.72           C  
ATOM    619  ND2 ASN A  42      15.451   0.526  17.785  1.00 37.72           N  
ATOM    620 HD21 ASN A  42      15.714  -0.114  18.521  1.00 37.72           H  
ATOM    621 HD22 ASN A  42      15.920   0.586  16.893  1.00 37.72           H  
ATOM    622  OD1 ASN A  42      13.999   1.888  16.902  1.00 37.72           O  
ATOM    623  N   GLY A  43       9.736   1.116  18.819  1.00 39.62           N  
ATOM    624  H   GLY A  43       9.593   2.105  18.964  1.00 39.62           H  
ATOM    625  CA  GLY A  43       8.674   0.405  18.148  1.00 39.62           C  
ATOM    626  HA2 GLY A  43       8.638  -0.633  18.478  1.00 39.62           H  
ATOM    627  HA3 GLY A  43       7.714   0.894  18.313  1.00 39.62           H  
ATOM    628  C   GLY A  43       9.020   0.475  16.679  1.00 39.62           C  
ATOM    629  O   GLY A  43       9.367   1.553  16.194  1.00 39.62           O  
ATOM    630  N   ASP A  44       8.956  -0.667  16.011  1.00 37.63           N  
ATOM    631  H   ASP A  44       8.838  -1.542  16.503  1.00 37.63           H  
ATOM    632  CA  ASP A  44       8.991  -0.730  14.565  1.00 37.63           C  
ATOM    633  HA  ASP A  44       9.902  -0.254  14.201  1.00 37.63           H  
ATOM    634  C   ASP A  44       7.774   0.061  14.077  1.00 37.63           C  
ATOM    635  CB  ASP A  44       8.991  -2.197  14.100  1.00 37.63           C  
ATOM    636  HB2 ASP A  44       8.037  -2.656  14.360  1.00 37.63           H  
ATOM    637  HB3 ASP A  44       9.095  -2.223  13.015  1.00 37.63           H  
ATOM    638  O   ASP A  44       6.683  -0.464  13.872  1.00 37.63           O  
ATOM    639  CG  ASP A  44      10.122  -3.020  14.732  1.00 37.63           C  
ATOM    640  OD1 ASP A  44      11.287  -2.570  14.677  1.00 37.63           O  
ATOM    641  OD2 ASP A  44       9.805  -4.077  15.329  1.00 37.63           O  
ATOM    642  N   VAL A  45       7.915   1.380  13.966  1.00 38.51           N  
ATOM    643  H   VAL A  45       8.773   1.788  14.308  1.00 38.51           H  
ATOM    644  CA  VAL A  45       7.062   2.169  13.100  1.00 38.51           C  
ATOM    645  HA  VAL A  45       6.012   1.959  13.307  1.00 38.51           H  
ATOM    646  C   VAL A  45       7.440   1.620  11.740  1.00 38.51           C  
ATOM    647  CB  VAL A  45       7.335   3.686  13.228  1.00 38.51           C  
ATOM    648  HB  VAL A  45       8.339   3.919  12.873  1.00 38.51           H  
ATOM    649  O   VAL A  45       8.421   2.080  11.160  1.00 38.51           O  
ATOM    650  CG1 VAL A  45       6.317   4.474  12.392  1.00 38.51           C  
ATOM    651 HG11 VAL A  45       6.523   5.541  12.475  1.00 38.51           H  
ATOM    652 HG12 VAL A  45       5.304   4.268  12.737  1.00 38.51           H  
ATOM    653 HG13 VAL A  45       6.409   4.190  11.343  1.00 38.51           H  
ATOM    654  CG2 VAL A  45       7.238   4.181  14.677  1.00 38.51           C  
ATOM    655 HG21 VAL A  45       8.016   3.713  15.282  1.00 38.51           H  
ATOM    656 HG22 VAL A  45       7.391   5.259  14.707  1.00 38.51           H  
ATOM    657 HG23 VAL A  45       6.261   3.935  15.092  1.00 38.51           H  
ATOM    658  N   SER A  46       6.782   0.546  11.281  1.00 40.08           N  
ATOM    659  H   SER A  46       6.105   0.087  11.874  1.00 40.08           H  
ATOM    660  CA  SER A  46       7.020   0.084   9.918  1.00 40.08           C  
ATOM    661  HA  SER A  46       8.090  -0.068   9.774  1.00 40.08           H  
ATOM    662  C   SER A  46       6.551   1.222   9.071  1.00 40.08           C  
ATOM    663  CB  SER A  46       6.321  -1.189   9.466  1.00 40.08           C  
ATOM    664  HB2 SER A  46       5.241  -1.053   9.409  1.00 40.08           H  
ATOM    665  HB3 SER A  46       6.652  -1.418   8.453  1.00 40.08           H  
ATOM    666  O   SER A  46       5.362   1.469   8.942  1.00 40.08           O  
ATOM    667  OG  SER A  46       6.715  -2.255  10.298  1.00 40.08           O  
ATOM    668  HG  SER A  46       6.570  -2.048  11.224  1.00 40.08           H  
ATOM    669  N   GLN A  47       7.520   1.986   8.610  1.00 43.19           N  
ATOM    670  H   GLN A  47       8.456   1.784   8.933  1.00 43.19           H  
ATOM    671  CA  GLN A  47       7.338   3.178   7.839  1.00 43.19           C  
ATOM    672  HA  GLN A  47       6.660   3.861   8.351  1.00 43.19           H  
ATOM    673  C   GLN A  47       6.745   2.726   6.517  1.00 43.19           C  
ATOM    674  CB  GLN A  47       8.717   3.815   7.742  1.00 43.19           C  
ATOM    675  HB2 GLN A  47       9.094   3.961   8.755  1.00 43.19           H  
ATOM    676  HB3 GLN A  47       9.396   3.138   7.224  1.00 43.19           H  
ATOM    677  O   GLN A  47       7.468   2.398   5.577  1.00 43.19           O  
ATOM    678  CG  GLN A  47       8.724   5.169   7.043  1.00 43.19           C  
ATOM    679  HG2 GLN A  47       8.019   5.837   7.537  1.00 43.19           H  
ATOM    680  HG3 GLN A  47       8.438   5.057   5.997  1.00 43.19           H  
ATOM    681  CD  GLN A  47      10.121   5.769   7.114  1.00 43.19           C  
ATOM    682  NE2 GLN A  47      10.250   7.052   6.914  1.00 43.19           N  
ATOM    683 HE21 GLN A  47       9.427   7.637   6.929  1.00 43.19           H  
ATOM    684 HE22 GLN A  47      11.194   7.409   6.954  1.00 43.19           H  
ATOM    685  OE1 GLN A  47      11.113   5.118   7.393  1.00 43.19           O  
ATOM    686  N   PHE A  48       5.420   2.583   6.475  1.00 43.36           N  
ATOM    687  H   PHE A  48       4.896   2.617   7.338  1.00 43.36           H  
ATOM    688  CA  PHE A  48       4.796   2.134   5.257  1.00 43.36           C  
ATOM    689  HA  PHE A  48       5.310   1.216   4.972  1.00 43.36           H  
ATOM    690  C   PHE A  48       5.042   3.204   4.207  1.00 43.36           C  
ATOM    691  CB  PHE A  48       3.317   1.813   5.409  1.00 43.36           C  
ATOM    692  HB2 PHE A  48       2.761   2.710   5.683  1.00 43.36           H  
ATOM    693  HB3 PHE A  48       2.982   1.477   4.427  1.00 43.36           H  
ATOM    694  O   PHE A  48       4.808   4.389   4.476  1.00 43.36           O  
ATOM    695  CG  PHE A  48       3.019   0.685   6.359  1.00 43.36           C  
ATOM    696  CD1 PHE A  48       3.601  -0.577   6.144  1.00 43.36           C  
ATOM    697  HD1 PHE A  48       4.296  -0.731   5.332  1.00 43.36           H  
ATOM    698  CD2 PHE A  48       2.118   0.858   7.418  1.00 43.36           C  
ATOM    699  HD2 PHE A  48       1.624   1.806   7.572  1.00 43.36           H  
ATOM    700  CE1 PHE A  48       3.325  -1.643   7.011  1.00 43.36           C  
ATOM    701  HE1 PHE A  48       3.811  -2.597   6.866  1.00 43.36           H  
ATOM    702  CE2 PHE A  48       1.799  -0.229   8.238  1.00 43.36           C  
ATOM    703  HE2 PHE A  48       1.052  -0.134   9.013  1.00 43.36           H  
ATOM    704  CZ  PHE A  48       2.426  -1.467   8.068  1.00 43.36           C  
ATOM    705  HZ  PHE A  48       2.194  -2.293   8.723  1.00 43.36           H  
ATOM    706  N   PRO A  49       5.539   2.804   3.032  1.00 43.45           N  
ATOM    707  CA  PRO A  49       5.854   3.757   1.998  1.00 43.45           C  
ATOM    708  HA  PRO A  49       6.577   4.489   2.359  1.00 43.45           H  
ATOM    709  C   PRO A  49       4.560   4.452   1.612  1.00 43.45           C  
ATOM    710  CB  PRO A  49       6.470   2.926   0.878  1.00 43.45           C  
ATOM    711  HB2 PRO A  49       6.264   3.340  -0.109  1.00 43.45           H  
ATOM    712  HB3 PRO A  49       7.541   2.850   1.062  1.00 43.45           H  
ATOM    713  O   PRO A  49       3.548   3.810   1.332  1.00 43.45           O  
ATOM    714  CG  PRO A  49       5.848   1.546   1.044  1.00 43.45           C  
ATOM    715  HG2 PRO A  49       4.863   1.532   0.575  1.00 43.45           H  
ATOM    716  HG3 PRO A  49       6.483   0.760   0.635  1.00 43.45           H  
ATOM    717  CD  PRO A  49       5.708   1.438   2.557  1.00 43.45           C  
ATOM    718  HD2 PRO A  49       4.847   0.817   2.805  1.00 43.45           H  
ATOM    719  HD3 PRO A  49       6.618   1.016   2.984  1.00 43.45           H  
ATOM    720  N   TYR A  50       4.556   5.774   1.642  1.00 42.68           N  
ATOM    721  H   TYR A  50       5.377   6.276   1.948  1.00 42.68           H  
ATOM    722  CA  TYR A  50       3.440   6.496   1.072  1.00 42.68           C  
ATOM    723  HA  TYR A  50       2.501   6.118   1.476  1.00 42.68           H  
ATOM    724  C   TYR A  50       3.456   6.303  -0.436  1.00 42.68           C  
ATOM    725  CB  TYR A  50       3.576   7.950   1.427  1.00 42.68           C  
ATOM    726  HB2 TYR A  50       3.418   8.067   2.500  1.00 42.68           H  
ATOM    727  HB3 TYR A  50       4.609   8.213   1.202  1.00 42.68           H  
ATOM    728  O   TYR A  50       4.264   6.911  -1.138  1.00 42.68           O  
ATOM    729  CG  TYR A  50       2.633   8.834   0.655  1.00 42.68           C  
ATOM    730  CD1 TYR A  50       3.124   9.696  -0.340  1.00 42.68           C  
ATOM    731  HD1 TYR A  50       4.176   9.687  -0.585  1.00 42.68           H  
ATOM    732  CD2 TYR A  50       1.253   8.700   0.845  1.00 42.68           C  
ATOM    733  HD2 TYR A  50       0.859   7.941   1.505  1.00 42.68           H  
ATOM    734  CE1 TYR A  50       2.271  10.586  -1.001  1.00 42.68           C  
ATOM    735  HE1 TYR A  50       2.664  11.300  -1.710  1.00 42.68           H  
ATOM    736  CE2 TYR A  50       0.389   9.523   0.119  1.00 42.68           C  
ATOM    737  HE2 TYR A  50      -0.674   9.344   0.170  1.00 42.68           H  
ATOM    738  OH  TYR A  50       0.142  11.586  -1.110  1.00 42.68           O  
ATOM    739  HH  TYR A  50       0.607  12.080  -1.789  1.00 42.68           H  
ATOM    740  CZ  TYR A  50       0.908  10.559  -0.690  1.00 42.68           C  
ATOM    741  N   VAL A  51       2.560   5.446  -0.912  1.00 48.59           N  
ATOM    742  H   VAL A  51       2.007   4.914  -0.255  1.00 48.59           H  
ATOM    743  CA  VAL A  51       2.402   5.205  -2.335  1.00 48.59           C  
ATOM    744  HA  VAL A  51       3.345   5.464  -2.817  1.00 48.59           H  
ATOM    745  C   VAL A  51       1.337   6.169  -2.874  1.00 48.59           C  
ATOM    746  CB  VAL A  51       2.163   3.712  -2.638  1.00 48.59           C  
ATOM    747  HB  VAL A  51       1.131   3.454  -2.401  1.00 48.59           H  
ATOM    748  O   VAL A  51       0.248   6.310  -2.316  1.00 48.59           O  
ATOM    749  CG1 VAL A  51       2.443   3.426  -4.115  1.00 48.59           C  
ATOM    750 HG11 VAL A  51       1.811   4.043  -4.754  1.00 48.59           H  
ATOM    751 HG12 VAL A  51       3.485   3.652  -4.342  1.00 48.59           H  
ATOM    752 HG13 VAL A  51       2.286   2.370  -4.336  1.00 48.59           H  
ATOM    753  CG2 VAL A  51       3.042   2.749  -1.831  1.00 48.59           C  
ATOM    754 HG21 VAL A  51       2.927   1.730  -2.202  1.00 48.59           H  
ATOM    755 HG22 VAL A  51       4.089   3.040  -1.903  1.00 48.59           H  
ATOM    756 HG23 VAL A  51       2.737   2.761  -0.784  1.00 48.59           H  
ATOM    757  N   GLU A  52       1.660   6.856  -3.963  1.00 47.28           N  
ATOM    758  H   GLU A  52       2.596   6.761  -4.330  1.00 47.28           H  
ATOM    759  CA  GLU A  52       0.765   7.727  -4.722  1.00 47.28           C  
ATOM    760  HA  GLU A  52      -0.192   7.817  -4.208  1.00 47.28           H  
ATOM    761  C   GLU A  52       0.529   7.021  -6.073  1.00 47.28           C  
ATOM    762  CB  GLU A  52       1.395   9.145  -4.790  1.00 47.28           C  
ATOM    763  HB2 GLU A  52       2.313   9.112  -5.377  1.00 47.28           H  
ATOM    764  HB3 GLU A  52       1.649   9.443  -3.773  1.00 47.28           H  
ATOM    765  O   GLU A  52       1.434   6.920  -6.897  1.00 47.28           O  
ATOM    766  CG  GLU A  52       0.453  10.208  -5.373  1.00 47.28           C  
ATOM    767  HG2 GLU A  52      -0.481  10.130  -4.815  1.00 47.28           H  
ATOM    768  HG3 GLU A  52       0.325   9.994  -6.434  1.00 47.28           H  
ATOM    769  CD  GLU A  52       0.837  11.676  -5.248  1.00 47.28           C  
ATOM    770  OE1 GLU A  52      -0.011  12.511  -5.640  1.00 47.28           O  
ATOM    771  OE2 GLU A  52       1.908  11.969  -4.685  1.00 47.28           O  
ATOM    772  N   PHE A  53      -0.648   6.414  -6.277  1.00 44.16           N  
ATOM    773  H   PHE A  53      -1.399   6.632  -5.638  1.00 44.16           H  
ATOM    774  CA  PHE A  53      -1.009   5.853  -7.582  1.00 44.16           C  
ATOM    775  HA  PHE A  53      -0.133   5.400  -8.046  1.00 44.16           H  
ATOM    776  C   PHE A  53      -1.522   6.949  -8.498  1.00 44.16           C  
ATOM    777  CB  PHE A  53      -2.106   4.793  -7.495  1.00 44.16           C  
ATOM    778  HB2 PHE A  53      -2.959   5.192  -6.947  1.00 44.16           H  
ATOM    779  HB3 PHE A  53      -2.455   4.614  -8.512  1.00 44.16           H  
ATOM    780  O   PHE A  53      -2.694   7.305  -8.440  1.00 44.16           O  
ATOM    781  CG  PHE A  53      -1.716   3.450  -6.935  1.00 44.16           C  
ATOM    782  CD1 PHE A  53      -2.391   2.316  -7.405  1.00 44.16           C  
ATOM    783  HD1 PHE A  53      -3.112   2.412  -8.203  1.00 44.16           H  
ATOM    784  CD2 PHE A  53      -0.770   3.308  -5.902  1.00 44.16           C  
ATOM    785  HD2 PHE A  53      -0.216   4.157  -5.531  1.00 44.16           H  
ATOM    786  CE1 PHE A  53      -2.100   1.050  -6.883  1.00 44.16           C  
ATOM    787  HE1 PHE A  53      -2.567   0.170  -7.299  1.00 44.16           H  
ATOM    788  CE2 PHE A  53      -0.519   2.047  -5.347  1.00 44.16           C  
ATOM    789  HE2 PHE A  53       0.236   1.927  -4.585  1.00 44.16           H  
ATOM    790  CZ  PHE A  53      -1.136   0.916  -5.887  1.00 44.16           C  
ATOM    791  HZ  PHE A  53      -0.810  -0.077  -5.616  1.00 44.16           H  
ATOM    792  N   THR A  54      -0.695   7.401  -9.426  1.00 43.80           N  
ATOM    793  H   THR A  54       0.263   7.080  -9.426  1.00 43.80           H  
ATOM    794  CA  THR A  54      -1.054   8.450 -10.389  1.00 43.80           C  
ATOM    795  HA  THR A  54      -1.700   9.171  -9.889  1.00 43.80           H  
ATOM    796  C   THR A  54      -1.894   7.966 -11.585  1.00 43.80           C  
ATOM    797  CB  THR A  54       0.189   9.245 -10.788  1.00 43.80           C  
ATOM    798  HB  THR A  54      -0.087  10.018 -11.505  1.00 43.80           H  
ATOM    799  O   THR A  54      -2.214   8.758 -12.472  1.00 43.80           O  
ATOM    800  CG2 THR A  54       0.866   9.909  -9.584  1.00 43.80           C  
ATOM    801 HG21 THR A  54       1.238   9.162  -8.882  1.00 43.80           H  
ATOM    802 HG22 THR A  54       0.156  10.554  -9.066  1.00 43.80           H  
ATOM    803 HG23 THR A  54       1.703  10.518  -9.925  1.00 43.80           H  
ATOM    804  OG1 THR A  54       1.102   8.368 -11.380  1.00 43.80           O  
ATOM    805  HG1 THR A  54       1.960   8.454 -10.957  1.00 43.80           H  
ATOM    806  N   GLY A  55      -2.355   6.705 -11.590  1.00 42.94           N  
ATOM    807  H   GLY A  55      -2.039   6.116 -10.833  1.00 42.94           H  
ATOM    808  CA  GLY A  55      -3.484   6.244 -12.411  1.00 42.94           C  
ATOM    809  HA2 GLY A  55      -3.783   7.034 -13.101  1.00 42.94           H  
ATOM    810  HA3 GLY A  55      -4.327   6.060 -11.745  1.00 42.94           H  
ATOM    811  C   GLY A  55      -3.256   4.975 -13.241  1.00 42.94           C  
ATOM    812  O   GLY A  55      -3.915   3.968 -12.988  1.00 42.94           O  
ATOM    813  N   ARG A  56      -2.377   5.007 -14.257  1.00 47.26           N  
ATOM    814  H   ARG A  56      -1.737   5.787 -14.285  1.00 47.26           H  
ATOM    815  CA  ARG A  56      -2.210   3.952 -15.302  1.00 47.26           C  
ATOM    816  HA  ARG A  56      -3.193   3.660 -15.672  1.00 47.26           H  
ATOM    817  C   ARG A  56      -1.589   2.638 -14.823  1.00 47.26           C  
ATOM    818  CB  ARG A  56      -1.355   4.510 -16.452  1.00 47.26           C  
ATOM    819  HB2 ARG A  56      -0.735   3.723 -16.880  1.00 47.26           H  
ATOM    820  HB3 ARG A  56      -0.680   5.282 -16.082  1.00 47.26           H  
ATOM    821  O   ARG A  56      -1.392   1.702 -15.591  1.00 47.26           O  
ATOM    822  CG  ARG A  56      -2.239   5.070 -17.562  1.00 47.26           C  
ATOM    823  HG2 ARG A  56      -2.926   4.295 -17.903  1.00 47.26           H  
ATOM    824  HG3 ARG A  56      -2.804   5.923 -17.187  1.00 47.26           H  
ATOM    825  CD  ARG A  56      -1.351   5.503 -18.725  1.00 47.26           C  
ATOM    826  HD2 ARG A  56      -0.689   6.295 -18.376  1.00 47.26           H  
ATOM    827  HD3 ARG A  56      -0.741   4.655 -19.037  1.00 47.26           H  
ATOM    828  NE  ARG A  56      -2.161   5.976 -19.862  1.00 47.26           N  
ATOM    829  HE  ARG A  56      -3.161   5.873 -19.773  1.00 47.26           H  
ATOM    830  NH1 ARG A  56      -0.397   6.700 -21.129  1.00 47.26           N  
ATOM    831 HH11 ARG A  56      -0.010   7.154 -21.944  1.00 47.26           H  
ATOM    832 HH12 ARG A  56       0.228   6.407 -20.391  1.00 47.26           H  
ATOM    833  NH2 ARG A  56      -2.486   6.937 -21.895  1.00 47.26           N  
ATOM    834 HH21 ARG A  56      -2.102   7.391 -22.712  1.00 47.26           H  
ATOM    835 HH22 ARG A  56      -3.483   6.830 -21.777  1.00 47.26           H  
ATOM    836  CZ  ARG A  56      -1.678   6.532 -20.955  1.00 47.26           C  
ATOM    837  N   ASP A  57      -1.361   2.560 -13.538  1.00 48.56           N  
ATOM    838  H   ASP A  57      -1.760   3.316 -13.001  1.00 48.56           H  
ATOM    839  CA  ASP A  57      -0.107   2.068 -13.013  1.00 48.56           C  
ATOM    840  HA  ASP A  57       0.612   1.903 -13.816  1.00 48.56           H  
ATOM    841  C   ASP A  57      -0.276   0.726 -12.309  1.00 48.56           C  
ATOM    842  CB  ASP A  57       0.369   3.235 -12.143  1.00 48.56           C  
ATOM    843  HB2 ASP A  57      -0.489   3.710 -11.667  1.00 48.56           H  
ATOM    844  HB3 ASP A  57       0.974   2.897 -11.301  1.00 48.56           H  
ATOM    845  O   ASP A  57       0.635   0.246 -11.656  1.00 48.56           O  
ATOM    846  CG  ASP A  57       1.089   4.305 -12.973  1.00 48.56           C  
ATOM    847  OD1 ASP A  57       1.028   4.260 -14.220  1.00 48.56           O  
ATOM    848  OD2 ASP A  57       1.644   5.212 -12.322  1.00 48.56           O  
ATOM    849  N   SER A  58      -1.452   0.098 -12.438  1.00 55.35           N  
ATOM    850  H   SER A  58      -2.115   0.503 -13.083  1.00 55.35           H  
ATOM    851  CA  SER A  58      -1.783  -1.172 -11.790  1.00 55.35           C  
ATOM    852  HA  SER A  58      -1.819  -1.038 -10.709  1.00 55.35           H  
ATOM    853  C   SER A  58      -0.740  -2.248 -12.088  1.00 55.35           C  
ATOM    854  CB  SER A  58      -3.179  -1.647 -12.201  1.00 55.35           C  
ATOM    855  HB2 SER A  58      -3.399  -2.583 -11.687  1.00 55.35           H  
ATOM    856  HB3 SER A  58      -3.919  -0.903 -11.904  1.00 55.35           H  
ATOM    857  O   SER A  58      -0.696  -2.777 -13.198  1.00 55.35           O  
ATOM    858  OG  SER A  58      -3.266  -1.857 -13.594  1.00 55.35           O  
ATOM    859  HG  SER A  58      -2.412  -2.199 -13.867  1.00 55.35           H  
ATOM    860  N   VAL A  59       0.038  -2.632 -11.078  1.00 57.74           N  
ATOM    861  H   VAL A  59       0.117  -2.032 -10.270  1.00 57.74           H  
ATOM    862  CA  VAL A  59       0.849  -3.851 -11.146  1.00 57.74           C  
ATOM    863  HA  VAL A  59       1.179  -3.969 -12.178  1.00 57.74           H  
ATOM    864  C   VAL A  59       0.033  -5.072 -10.782  1.00 57.74           C  
ATOM    865  CB  VAL A  59       2.123  -3.823 -10.296  1.00 57.74           C  
ATOM    866  HB  VAL A  59       2.734  -4.679 -10.584  1.00 57.74           H  
ATOM    867  O   VAL A  59      -0.878  -5.033  -9.948  1.00 57.74           O  
ATOM    868  CG1 VAL A  59       2.916  -2.583 -10.617  1.00 57.74           C  
ATOM    869 HG11 VAL A  59       2.371  -1.722 -10.231  1.00 57.74           H  
ATOM    870 HG12 VAL A  59       3.058  -2.473 -11.692  1.00 57.74           H  
ATOM    871 HG13 VAL A  59       3.886  -2.676 -10.128  1.00 57.74           H  
ATOM    872  CG2 VAL A  59       1.887  -3.917  -8.785  1.00 57.74           C  
ATOM    873 HG21 VAL A  59       2.811  -3.694  -8.253  1.00 57.74           H  
ATOM    874 HG22 VAL A  59       1.605  -4.938  -8.527  1.00 57.74           H  
ATOM    875 HG23 VAL A  59       1.083  -3.254  -8.466  1.00 57.74           H  
ATOM    876  N   THR A  60       0.418  -6.198 -11.367  1.00 61.19           N  
ATOM    877  H   THR A  60       1.141  -6.158 -12.072  1.00 61.19           H  
ATOM    878  CA  THR A  60      -0.024  -7.510 -10.912  1.00 61.19           C  
ATOM    879  HA  THR A  60      -1.111  -7.557 -10.967  1.00 61.19           H  
ATOM    880  C   THR A  60       0.433  -7.707  -9.471  1.00 61.19           C  
ATOM    881  CB  THR A  60       0.567  -8.604 -11.805  1.00 61.19           C  
ATOM    882  HB  THR A  60       1.653  -8.616 -11.714  1.00 61.19           H  
ATOM    883  O   THR A  60       1.626  -7.664  -9.191  1.00 61.19           O  
ATOM    884  CG2 THR A  60      -0.000  -9.977 -11.465  1.00 61.19           C  
ATOM    885 HG21 THR A  60      -1.086  -9.955 -11.559  1.00 61.19           H  
ATOM    886 HG22 THR A  60       0.289 -10.256 -10.452  1.00 61.19           H  
ATOM    887 HG23 THR A  60       0.402 -10.717 -12.157  1.00 61.19           H  
ATOM    888  OG1 THR A  60       0.215  -8.341 -13.142  1.00 61.19           O  
ATOM    889  HG1 THR A  60       0.916  -8.678 -13.705  1.00 61.19           H  
ATOM    890  N   CYS A  61      -0.506  -7.933  -8.551  1.00 64.06           N  
ATOM    891  H   CYS A  61      -1.476  -7.851  -8.821  1.00 64.06           H  
ATOM    892  CA  CYS A  61      -0.162  -8.172  -7.149  1.00 64.06           C  
ATOM    893  HA  CYS A  61       0.381  -7.292  -6.803  1.00 64.06           H  
ATOM    894  C   CYS A  61       0.755  -9.408  -7.054  1.00 64.06           C  
ATOM    895  CB  CYS A  61      -1.450  -8.257  -6.312  1.00 64.06           C  
ATOM    896  HB2 CYS A  61      -1.534  -7.316  -5.768  1.00 64.06           H  
ATOM    897  HB3 CYS A  61      -2.310  -8.299  -6.981  1.00 64.06           H  
ATOM    898  O   CYS A  61       0.327 -10.483  -7.478  1.00 64.06           O  
ATOM    899  SG  CYS A  61      -1.637  -9.592  -5.103  1.00 64.06           S  
ATOM    900  N   PRO A  62       1.994  -9.284  -6.544  1.00 65.74           N  
ATOM    901  CA  PRO A  62       2.990 -10.348  -6.661  1.00 65.74           C  
ATOM    902  HA  PRO A  62       3.032 -10.683  -7.697  1.00 65.74           H  
ATOM    903  C   PRO A  62       2.654 -11.567  -5.800  1.00 65.74           C  
ATOM    904  CB  PRO A  62       4.339  -9.717  -6.316  1.00 65.74           C  
ATOM    905  HB2 PRO A  62       4.970 -10.379  -5.724  1.00 65.74           H  
ATOM    906  HB3 PRO A  62       4.850  -9.444  -7.239  1.00 65.74           H  
ATOM    907  O   PRO A  62       2.795 -12.692  -6.271  1.00 65.74           O  
ATOM    908  CG  PRO A  62       3.983  -8.452  -5.552  1.00 65.74           C  
ATOM    909  HG2 PRO A  62       3.941  -8.683  -4.488  1.00 65.74           H  
ATOM    910  HG3 PRO A  62       4.712  -7.673  -5.776  1.00 65.74           H  
ATOM    911  CD  PRO A  62       2.600  -8.059  -6.050  1.00 65.74           C  
ATOM    912  HD2 PRO A  62       2.020  -7.625  -5.236  1.00 65.74           H  
ATOM    913  HD3 PRO A  62       2.705  -7.343  -6.865  1.00 65.74           H  
ATOM    914  N   THR A  63       2.091 -11.385  -4.601  1.00 67.89           N  
ATOM    915  H   THR A  63       2.074 -10.463  -4.189  1.00 67.89           H  
ATOM    916  CA  THR A  63       1.648 -12.514  -3.753  1.00 67.89           C  
ATOM    917  HA  THR A  63       2.492 -13.180  -3.572  1.00 67.89           H  
ATOM    918  C   THR A  63       0.525 -13.311  -4.386  1.00 67.89           C  
ATOM    919  CB  THR A  63       1.058 -12.060  -2.414  1.00 67.89           C  
ATOM    920  HB  THR A  63      -0.020 -11.927  -2.505  1.00 67.89           H  
ATOM    921  O   THR A  63       0.490 -14.532  -4.293  1.00 67.89           O  
ATOM    922  CG2 THR A  63       1.323 -13.026  -1.273  1.00 67.89           C  
ATOM    923 HG21 THR A  63       2.396 -13.149  -1.129  1.00 67.89           H  
ATOM    924 HG22 THR A  63       0.881 -13.997  -1.496  1.00 67.89           H  
ATOM    925 HG23 THR A  63       0.889 -12.635  -0.353  1.00 67.89           H  
ATOM    926  OG1 THR A  63       1.571 -10.833  -2.076  1.00 67.89           O  
ATOM    927  HG1 THR A  63       2.251 -10.956  -1.410  1.00 67.89           H  
ATOM    928  N   CYS A  64      -0.445 -12.613  -4.981  1.00 67.21           N  
ATOM    929  H   CYS A  64      -0.345 -11.610  -5.041  1.00 67.21           H  
ATOM    930  CA  CYS A  64      -1.628 -13.244  -5.546  1.00 67.21           C  
ATOM    931  HA  CYS A  64      -1.770 -14.204  -5.049  1.00 67.21           H  
ATOM    932  C   CYS A  64      -1.479 -13.566  -7.034  1.00 67.21           C  
ATOM    933  CB  CYS A  64      -2.870 -12.397  -5.250  1.00 67.21           C  
ATOM    934  HB2 CYS A  64      -3.737 -12.986  -5.550  1.00 67.21           H  
ATOM    935  HB3 CYS A  64      -2.936 -12.243  -4.173  1.00 67.21           H  
ATOM    936  O   CYS A  64      -2.373 -14.198  -7.594  1.00 67.21           O  
ATOM    937  SG  CYS A  64      -2.991 -10.788  -6.069  1.00 67.21           S  
ATOM    938  N   GLN A  65      -0.403 -13.107  -7.679  1.00 64.38           N  
ATOM    939  H   GLN A  65       0.276 -12.589  -7.140  1.00 64.38           H  
ATOM    940  CA  GLN A  65      -0.134 -13.196  -9.117  1.00 64.38           C  
ATOM    941  HA  GLN A  65       0.615 -12.439  -9.350  1.00 64.38           H  
ATOM    942  C   GLN A  65      -1.359 -12.848  -9.974  1.00 64.38           C  
ATOM    943  CB  GLN A  65       0.485 -14.553  -9.457  1.00 64.38           C  
ATOM    944  HB2 GLN A  65      -0.202 -15.350  -9.174  1.00 64.38           H  
ATOM    945  HB3 GLN A  65       0.651 -14.601 -10.534  1.00 64.38           H  
ATOM    946  O   GLN A  65      -1.746 -13.570 -10.888  1.00 64.38           O  
ATOM    947  CG  GLN A  65       1.834 -14.754  -8.753  1.00 64.38           C  
ATOM    948  HG2 GLN A  65       2.507 -13.936  -9.012  1.00 64.38           H  
ATOM    949  HG3 GLN A  65       1.692 -14.757  -7.673  1.00 64.38           H  
ATOM    950  CD  GLN A  65       2.494 -16.068  -9.142  1.00 64.38           C  
ATOM    951  NE2 GLN A  65       3.659 -16.352  -8.607  1.00 64.38           N  
ATOM    952 HE21 GLN A  65       4.111 -17.197  -8.928  1.00 64.38           H  
ATOM    953 HE22 GLN A  65       4.114 -15.690  -7.995  1.00 64.38           H  
ATOM    954  OE1 GLN A  65       1.978 -16.865  -9.911  1.00 64.38           O  
ATOM    955  N   GLY A  66      -2.058 -11.773  -9.605  1.00 59.40           N  
ATOM    956  H   GLY A  66      -1.681 -11.213  -8.854  1.00 59.40           H  
ATOM    957  CA  GLY A  66      -3.273 -11.336 -10.302  1.00 59.40           C  
ATOM    958  HA2 GLY A  66      -3.075 -11.317 -11.374  1.00 59.40           H  
ATOM    959  HA3 GLY A  66      -3.520 -10.323  -9.985  1.00 59.40           H  
ATOM    960  C   GLY A  66      -4.508 -12.219 -10.079  1.00 59.40           C  
ATOM    961  O   GLY A  66      -5.599 -11.858 -10.508  1.00 59.40           O  
ATOM    962  N   THR A  67      -4.404 -13.335  -9.352  1.00 61.54           N  
ATOM    963  H   THR A  67      -3.484 -13.628  -9.057  1.00 61.54           H  
ATOM    964  CA  THR A  67      -5.559 -14.197  -9.045  1.00 61.54           C  
ATOM    965  HA  THR A  67      -6.145 -14.304  -9.957  1.00 61.54           H  
ATOM    966  C   THR A  67      -6.492 -13.603  -7.987  1.00 61.54           C  
ATOM    967  CB  THR A  67      -5.138 -15.606  -8.598  1.00 61.54           C  
ATOM    968  HB  THR A  67      -6.036 -16.224  -8.590  1.00 61.54           H  
ATOM    969  O   THR A  67      -7.572 -14.147  -7.749  1.00 61.54           O  
ATOM    970  CG2 THR A  67      -4.126 -16.287  -9.518  1.00 61.54           C  
ATOM    971 HG21 THR A  67      -4.525 -16.338 -10.531  1.00 61.54           H  
ATOM    972 HG22 THR A  67      -3.188 -15.733  -9.545  1.00 61.54           H  
ATOM    973 HG23 THR A  67      -3.921 -17.296  -9.161  1.00 61.54           H  
ATOM    974  OG1 THR A  67      -4.629 -15.606  -7.288  1.00 61.54           O  
ATOM    975  HG1 THR A  67      -3.737 -15.255  -7.337  1.00 61.54           H  
ATOM    976  N   GLY A  68      -6.059 -12.544  -7.292  1.00 63.52           N  
ATOM    977  H   GLY A  68      -5.174 -12.143  -7.566  1.00 63.52           H  
ATOM    978  CA  GLY A  68      -6.763 -11.950  -6.150  1.00 63.52           C  
ATOM    979  HA2 GLY A  68      -7.780 -11.701  -6.452  1.00 63.52           H  
ATOM    980  HA3 GLY A  68      -6.253 -11.032  -5.859  1.00 63.52           H  
ATOM    981  C   GLY A  68      -6.843 -12.861  -4.918  1.00 63.52           C  
ATOM    982  O   GLY A  68      -7.416 -12.467  -3.902  1.00 63.52           O  
ATOM    983  N   ARG A  69      -6.274 -14.071  -4.991  1.00 67.63           N  
ATOM    984  H   ARG A  69      -5.789 -14.312  -5.844  1.00 67.63           H  
ATOM    985  CA  ARG A  69      -6.201 -15.034  -3.896  1.00 67.63           C  
ATOM    986  HA  ARG A  69      -6.889 -14.740  -3.104  1.00 67.63           H  
ATOM    987  C   ARG A  69      -4.801 -15.026  -3.326  1.00 67.63           C  
ATOM    988  CB  ARG A  69      -6.557 -16.442  -4.381  1.00 67.63           C  
ATOM    989  HB2 ARG A  69      -6.398 -17.145  -3.563  1.00 67.63           H  
ATOM    990  HB3 ARG A  69      -5.891 -16.718  -5.199  1.00 67.63           H  
ATOM    991  O   ARG A  69      -3.829 -15.091  -4.066  1.00 67.63           O  
ATOM    992  CG  ARG A  69      -8.018 -16.536  -4.837  1.00 67.63           C  
ATOM    993  HG2 ARG A  69      -8.214 -15.823  -5.637  1.00 67.63           H  
ATOM    994  HG3 ARG A  69      -8.666 -16.298  -3.994  1.00 67.63           H  
ATOM    995  CD  ARG A  69      -8.347 -17.947  -5.333  1.00 67.63           C  
ATOM    996  HD2 ARG A  69      -9.425 -18.011  -5.484  1.00 67.63           H  
ATOM    997  HD3 ARG A  69      -8.054 -18.667  -4.568  1.00 67.63           H  
ATOM    998  NE  ARG A  69      -7.663 -18.248  -6.603  1.00 67.63           N  
ATOM    999  HE  ARG A  69      -7.110 -17.500  -6.996  1.00 67.63           H  
ATOM   1000  NH1 ARG A  69      -8.319 -20.439  -6.802  1.00 67.63           N  
ATOM   1001 HH11 ARG A  69      -8.280 -21.314  -7.304  1.00 67.63           H  
ATOM   1002 HH12 ARG A  69      -8.799 -20.361  -5.917  1.00 67.63           H  
ATOM   1003  NH2 ARG A  69      -7.041 -19.519  -8.384  1.00 67.63           N  
ATOM   1004 HH21 ARG A  69      -7.010 -20.401  -8.875  1.00 67.63           H  
ATOM   1005 HH22 ARG A  69      -6.491 -18.748  -8.734  1.00 67.63           H  
ATOM   1006  CZ  ARG A  69      -7.678 -19.396  -7.256  1.00 67.63           C  
ATOM   1007  N   ILE A  70      -4.728 -14.987  -2.012  1.00 73.12           N  
ATOM   1008  H   ILE A  70      -5.577 -14.932  -1.468  1.00 73.12           H  
ATOM   1009  CA  ILE A  70      -3.474 -15.039  -1.281  1.00 73.12           C  
ATOM   1010  HA  ILE A  70      -2.643 -14.964  -1.983  1.00 73.12           H  
ATOM   1011  C   ILE A  70      -3.369 -16.397  -0.577  1.00 73.12           C  
ATOM   1012  CB  ILE A  70      -3.420 -13.804  -0.371  1.00 73.12           C  
ATOM   1013  HB  ILE A  70      -4.380 -13.711   0.136  1.00 73.12           H  
ATOM   1014  O   ILE A  70      -4.404 -16.952  -0.180  1.00 73.12           O  
ATOM   1015  CG1 ILE A  70      -3.201 -12.564  -1.277  1.00 73.12           C  
ATOM   1016 HG12 ILE A  70      -2.428 -12.795  -2.009  1.00 73.12           H  
ATOM   1017 HG13 ILE A  70      -4.116 -12.369  -1.836  1.00 73.12           H  
ATOM   1018  CG2 ILE A  70      -2.369 -13.921   0.716  1.00 73.12           C  
ATOM   1019 HG21 ILE A  70      -2.585 -13.134   1.438  1.00 73.12           H  
ATOM   1020 HG22 ILE A  70      -1.367 -13.821   0.299  1.00 73.12           H  
ATOM   1021 HG23 ILE A  70      -2.451 -14.855   1.272  1.00 73.12           H  
ATOM   1022  CD1 ILE A  70      -2.768 -11.262  -0.602  1.00 73.12           C  
ATOM   1023 HD11 ILE A  70      -1.679 -11.211  -0.595  1.00 73.12           H  
ATOM   1024 HD12 ILE A  70      -3.149 -11.196   0.418  1.00 73.12           H  
ATOM   1025 HD13 ILE A  70      -3.110 -10.414  -1.195  1.00 73.12           H  
ATOM   1026  N   PRO A  71      -2.157 -16.969  -0.447  1.00 71.40           N  
ATOM   1027  CA  PRO A  71      -1.943 -18.171   0.345  1.00 71.40           C  
ATOM   1028  HA  PRO A  71      -2.429 -19.007  -0.158  1.00 71.40           H  
ATOM   1029  C   PRO A  71      -2.510 -18.010   1.762  1.00 71.40           C  
ATOM   1030  CB  PRO A  71      -0.428 -18.403   0.354  1.00 71.40           C  
ATOM   1031  HB2 PRO A  71      -0.180 -19.464   0.349  1.00 71.40           H  
ATOM   1032  HB3 PRO A  71       0.023 -17.914   1.217  1.00 71.40           H  
ATOM   1033  O   PRO A  71      -2.263 -17.021   2.453  1.00 71.40           O  
ATOM   1034  CG  PRO A  71       0.051 -17.706  -0.918  1.00 71.40           C  
ATOM   1035  HG2 PRO A  71       1.091 -17.391  -0.843  1.00 71.40           H  
ATOM   1036  HG3 PRO A  71      -0.094 -18.362  -1.777  1.00 71.40           H  
ATOM   1037  CD  PRO A  71      -0.892 -16.514  -1.018  1.00 71.40           C  
ATOM   1038  HD2 PRO A  71      -0.488 -15.696  -0.422  1.00 71.40           H  
ATOM   1039  HD3 PRO A  71      -0.989 -16.215  -2.062  1.00 71.40           H  
ATOM   1040  N   ARG A  72      -3.296 -18.993   2.212  1.00 73.63           N  
ATOM   1041  H   ARG A  72      -3.425 -19.804   1.624  1.00 73.63           H  
ATOM   1042  CA  ARG A  72      -3.870 -18.973   3.566  1.00 73.63           C  
ATOM   1043  HA  ARG A  72      -4.480 -18.076   3.676  1.00 73.63           H  
ATOM   1044  C   ARG A  72      -2.762 -18.899   4.614  1.00 73.63           C  
ATOM   1045  CB  ARG A  72      -4.728 -20.213   3.820  1.00 73.63           C  
ATOM   1046  HB2 ARG A  72      -4.945 -20.269   4.887  1.00 73.63           H  
ATOM   1047  HB3 ARG A  72      -4.168 -21.106   3.539  1.00 73.63           H  
ATOM   1048  O   ARG A  72      -1.742 -19.566   4.481  1.00 73.63           O  
ATOM   1049  CG  ARG A  72      -6.057 -20.166   3.064  1.00 73.63           C  
ATOM   1050  HG2 ARG A  72      -5.876 -20.145   1.989  1.00 73.63           H  
ATOM   1051  HG3 ARG A  72      -6.607 -19.272   3.357  1.00 73.63           H  
ATOM   1052  CD  ARG A  72      -6.863 -21.413   3.433  1.00 73.63           C  
ATOM   1053  HD2 ARG A  72      -6.980 -21.438   4.517  1.00 73.63           H  
ATOM   1054  HD3 ARG A  72      -6.306 -22.295   3.117  1.00 73.63           H  
ATOM   1055  NE  ARG A  72      -8.192 -21.409   2.800  1.00 73.63           N  
ATOM   1056  HE  ARG A  72      -8.408 -20.601   2.234  1.00 73.63           H  
ATOM   1057  NH1 ARG A  72      -8.930 -23.378   3.717  1.00 73.63           N  
ATOM   1058 HH11 ARG A  72      -9.640 -24.087   3.834  1.00 73.63           H  
ATOM   1059 HH12 ARG A  72      -8.044 -23.463   4.194  1.00 73.63           H  
ATOM   1060  NH2 ARG A  72     -10.268 -22.225   2.350  1.00 73.63           N  
ATOM   1061 HH21 ARG A  72     -10.443 -21.422   1.763  1.00 73.63           H  
ATOM   1062 HH22 ARG A  72     -10.970 -22.941   2.469  1.00 73.63           H  
ATOM   1063  CZ  ARG A  72      -9.120 -22.333   2.958  1.00 73.63           C  
ATOM   1064  N   GLY A  73      -3.004 -18.145   5.684  1.00 74.06           N  
ATOM   1065  H   GLY A  73      -3.870 -17.626   5.710  1.00 74.06           H  
ATOM   1066  CA  GLY A  73      -2.060 -17.988   6.796  1.00 74.06           C  
ATOM   1067  HA2 GLY A  73      -2.621 -17.824   7.716  1.00 74.06           H  
ATOM   1068  HA3 GLY A  73      -1.479 -18.903   6.914  1.00 74.06           H  
ATOM   1069  C   GLY A  73      -1.068 -16.831   6.641  1.00 74.06           C  
ATOM   1070  O   GLY A  73      -0.515 -16.404   7.647  1.00 74.06           O  
ATOM   1071  N   GLN A  74      -0.910 -16.266   5.440  1.00 70.91           N  
ATOM   1072  H   GLN A  74      -1.333 -16.690   4.627  1.00 70.91           H  
ATOM   1073  CA  GLN A  74      -0.125 -15.040   5.229  1.00 70.91           C  
ATOM   1074  HA  GLN A  74       0.621 -14.946   6.018  1.00 70.91           H  
ATOM   1075  C   GLN A  74      -0.980 -13.766   5.304  1.00 70.91           C  
ATOM   1076  CB  GLN A  74       0.637 -15.129   3.902  1.00 70.91           C  
ATOM   1077  HB2 GLN A  74      -0.064 -15.309   3.088  1.00 70.91           H  
ATOM   1078  HB3 GLN A  74       1.143 -14.178   3.731  1.00 70.91           H  
ATOM   1079  O   GLN A  74      -0.458 -12.667   5.311  1.00 70.91           O  
ATOM   1080  CG  GLN A  74       1.714 -16.222   3.929  1.00 70.91           C  
ATOM   1081  HG2 GLN A  74       1.257 -17.198   4.092  1.00 70.91           H  
ATOM   1082  HG3 GLN A  74       2.398 -16.017   4.752  1.00 70.91           H  
ATOM   1083  CD  GLN A  74       2.510 -16.280   2.631  1.00 70.91           C  
ATOM   1084  NE2 GLN A  74       3.750 -16.709   2.678  1.00 70.91           N  
ATOM   1085 HE21 GLN A  74       4.218 -16.761   3.571  1.00 70.91           H  
ATOM   1086 HE22 GLN A  74       4.273 -16.590   1.822  1.00 70.91           H  
ATOM   1087  OE1 GLN A  74       2.022 -15.994   1.549  1.00 70.91           O  
ATOM   1088  N   GLU A  75      -2.305 -13.879   5.419  1.00 71.37           N  
ATOM   1089  H   GLU A  75      -2.685 -14.815   5.396  1.00 71.37           H  
ATOM   1090  CA  GLU A  75      -3.258 -12.753   5.373  1.00 71.37           C  
ATOM   1091  HA  GLU A  75      -3.274 -12.333   4.368  1.00 71.37           H  
ATOM   1092  C   GLU A  75      -2.936 -11.600   6.348  1.00 71.37           C  
ATOM   1093  CB  GLU A  75      -4.652 -13.303   5.724  1.00 71.37           C  
ATOM   1094  HB2 GLU A  75      -5.368 -12.482   5.757  1.00 71.37           H  
ATOM   1095  HB3 GLU A  75      -4.587 -13.737   6.722  1.00 71.37           H  
ATOM   1096  O   GLU A  75      -3.226 -10.443   6.059  1.00 71.37           O  
ATOM   1097  CG  GLU A  75      -5.177 -14.373   4.744  1.00 71.37           C  
ATOM   1098  HG2 GLU A  75      -4.353 -15.003   4.408  1.00 71.37           H  
ATOM   1099  HG3 GLU A  75      -5.586 -13.876   3.865  1.00 71.37           H  
ATOM   1100  CD  GLU A  75      -6.245 -15.297   5.360  1.00 71.37           C  
ATOM   1101  OE1 GLU A  75      -6.440 -16.404   4.799  1.00 71.37           O  
ATOM   1102  OE2 GLU A  75      -6.850 -14.935   6.393  1.00 71.37           O  
ATOM   1103  N   ASN A  76      -2.335 -11.905   7.500  1.00 69.89           N  
ATOM   1104  H   ASN A  76      -2.065 -12.867   7.643  1.00 69.89           H  
ATOM   1105  CA  ASN A  76      -1.964 -10.915   8.518  1.00 69.89           C  
ATOM   1106  HA  ASN A  76      -2.663 -10.079   8.479  1.00 69.89           H  
ATOM   1107  C   ASN A  76      -0.572 -10.309   8.322  1.00 69.89           C  
ATOM   1108  CB  ASN A  76      -2.049 -11.569   9.903  1.00 69.89           C  
ATOM   1109  HB2 ASN A  76      -1.645 -10.887  10.651  1.00 69.89           H  
ATOM   1110  HB3 ASN A  76      -1.439 -12.472   9.910  1.00 69.89           H  
ATOM   1111  O   ASN A  76      -0.163  -9.507   9.153  1.00 69.89           O  
ATOM   1112  CG  ASN A  76      -3.457 -11.899  10.332  1.00 69.89           C  
ATOM   1113  ND2 ASN A  76      -3.588 -12.785  11.290  1.00 69.89           N  
ATOM   1114 HD21 ASN A  76      -2.767 -13.220  11.686  1.00 69.89           H  
ATOM   1115 HD22 ASN A  76      -4.534 -13.012  11.559  1.00 69.89           H  
ATOM   1116  OD1 ASN A  76      -4.450 -11.371   9.859  1.00 69.89           O  
ATOM   1117  N   GLN A  77       0.153 -10.747   7.296  1.00 69.04           N  
ATOM   1118  H   GLN A  77      -0.241 -11.436   6.672  1.00 69.04           H  
ATOM   1119  CA  GLN A  77       1.459 -10.228   6.923  1.00 69.04           C  
ATOM   1120  HA  GLN A  77       1.822  -9.572   7.714  1.00 69.04           H  
ATOM   1121  C   GLN A  77       1.369  -9.382   5.646  1.00 69.04           C  
ATOM   1122  CB  GLN A  77       2.483 -11.361   6.824  1.00 69.04           C  
ATOM   1123  HB2 GLN A  77       2.234 -12.008   5.983  1.00 69.04           H  
ATOM   1124  HB3 GLN A  77       3.456 -10.894   6.672  1.00 69.04           H  
ATOM   1125  O   GLN A  77       2.358  -8.890   5.149  1.00 69.04           O  
ATOM   1126  CG  GLN A  77       2.611 -12.194   8.102  1.00 69.04           C  
ATOM   1127  HG2 GLN A  77       1.651 -12.649   8.346  1.00 69.04           H  
ATOM   1128  HG3 GLN A  77       2.896 -11.533   8.920  1.00 69.04           H  
ATOM   1129  CD  GLN A  77       3.638 -13.319   7.996  1.00 69.04           C  
ATOM   1130  NE2 GLN A  77       4.029 -13.896   9.110  1.00 69.04           N  
ATOM   1131 HE21 GLN A  77       4.768 -14.570   8.973  1.00 69.04           H  
ATOM   1132 HE22 GLN A  77       3.791 -13.488  10.002  1.00 69.04           H  
ATOM   1133  OE1 GLN A  77       4.068 -13.780   6.959  1.00 69.04           O  
ATOM   1134  N   LEU A  78       0.185  -9.161   5.080  1.00 69.76           N  
ATOM   1135  H   LEU A  78      -0.644  -9.489   5.555  1.00 69.76           H  
ATOM   1136  CA  LEU A  78       0.058  -8.656   3.714  1.00 69.76           C  
ATOM   1137  HA  LEU A  78       1.036  -8.413   3.299  1.00 69.76           H  
ATOM   1138  C   LEU A  78      -0.743  -7.377   3.650  1.00 69.76           C  
ATOM   1139  CB  LEU A  78      -0.567  -9.761   2.863  1.00 69.76           C  
ATOM   1140  HB2 LEU A  78      -1.507 -10.071   3.320  1.00 69.76           H  
ATOM   1141  HB3 LEU A  78      -0.769  -9.389   1.859  1.00 69.76           H  
ATOM   1142  O   LEU A  78      -1.638  -7.169   4.469  1.00 69.76           O  
ATOM   1143  CG  LEU A  78       0.375 -10.966   2.789  1.00 69.76           C  
ATOM   1144  HG  LEU A  78       0.721 -11.281   3.773  1.00 69.76           H  
ATOM   1145  CD1 LEU A  78      -0.333 -12.117   2.126  1.00 69.76           C  
ATOM   1146 HD11 LEU A  78      -1.145 -12.423   2.786  1.00 69.76           H  
ATOM   1147 HD12 LEU A  78      -0.696 -11.784   1.154  1.00 69.76           H  
ATOM   1148 HD13 LEU A  78       0.356 -12.950   1.994  1.00 69.76           H  
ATOM   1149  CD2 LEU A  78       1.579 -10.661   1.963  1.00 69.76           C  
ATOM   1150 HD21 LEU A  78       1.276 -10.319   0.973  1.00 69.76           H  
ATOM   1151 HD22 LEU A  78       2.175 -11.572   1.909  1.00 69.76           H  
ATOM   1152 HD23 LEU A  78       2.214  -9.918   2.446  1.00 69.76           H  
ATOM   1153  N   VAL A  79      -0.488  -6.564   2.623  1.00 72.62           N  
ATOM   1154  H   VAL A  79       0.307  -6.737   2.024  1.00 72.62           H  
ATOM   1155  CA  VAL A  79      -1.437  -5.526   2.216  1.00 72.62           C  
ATOM   1156  HA  VAL A  79      -2.384  -5.743   2.709  1.00 72.62           H  
ATOM   1157  C   VAL A  79      -1.785  -5.523   0.764  1.00 72.62           C  
ATOM   1158  CB  VAL A  79      -1.032  -4.099   2.573  1.00 72.62           C  
ATOM   1159  HB  VAL A  79      -1.756  -3.397   2.159  1.00 72.62           H  
ATOM   1160  O   VAL A  79      -1.026  -5.929  -0.108  1.00 72.62           O  
ATOM   1161  CG1 VAL A  79      -1.168  -4.036   4.051  1.00 72.62           C  
ATOM   1162 HG11 VAL A  79      -0.410  -4.693   4.475  1.00 72.62           H  
ATOM   1163 HG12 VAL A  79      -2.134  -4.468   4.314  1.00 72.62           H  
ATOM   1164 HG13 VAL A  79      -1.165  -2.998   4.385  1.00 72.62           H  
ATOM   1165  CG2 VAL A  79       0.331  -3.667   2.087  1.00 72.62           C  
ATOM   1166 HG21 VAL A  79       0.466  -3.942   1.041  1.00 72.62           H  
ATOM   1167 HG22 VAL A  79       0.395  -2.582   2.168  1.00 72.62           H  
ATOM   1168 HG23 VAL A  79       1.101  -4.140   2.697  1.00 72.62           H  
ATOM   1169  N   ALA A  80      -2.967  -4.973   0.525  1.00 74.03           N  
ATOM   1170  H   ALA A  80      -3.491  -4.634   1.319  1.00 74.03           H  
ATOM   1171  CA  ALA A  80      -3.301  -4.440  -0.767  1.00 74.03           C  
ATOM   1172  HA  ALA A  80      -2.723  -4.957  -1.533  1.00 74.03           H  
ATOM   1173  C   ALA A  80      -2.964  -2.954  -0.813  1.00 74.03           C  
ATOM   1174  CB  ALA A  80      -4.777  -4.685  -1.044  1.00 74.03           C  
ATOM   1175  HB1 ALA A  80      -5.016  -5.737  -0.895  1.00 74.03           H  
ATOM   1176  HB2 ALA A  80      -5.365  -4.058  -0.373  1.00 74.03           H  
ATOM   1177  HB3 ALA A  80      -5.000  -4.405  -2.074  1.00 74.03           H  
ATOM   1178  O   ALA A  80      -3.310  -2.183   0.085  1.00 74.03           O  
ATOM   1179  N   LEU A  81      -2.384  -2.558  -1.933  1.00 69.39           N  
ATOM   1180  H   LEU A  81      -2.098  -3.252  -2.608  1.00 69.39           H  
ATOM   1181  CA  LEU A  81      -2.422  -1.182  -2.369  1.00 69.39           C  
ATOM   1182  HA  LEU A  81      -2.402  -0.508  -1.513  1.00 69.39           H  
ATOM   1183  C   LEU A  81      -3.704  -0.953  -3.161  1.00 69.39           C  
ATOM   1184  CB  LEU A  81      -1.214  -0.921  -3.237  1.00 69.39           C  
ATOM   1185  HB2 LEU A  81      -1.239  -1.608  -4.083  1.00 69.39           H  
ATOM   1186  HB3 LEU A  81      -1.333   0.108  -3.573  1.00 69.39           H  
ATOM   1187  O   LEU A  81      -4.012  -1.697  -4.096  1.00 69.39           O  
ATOM   1188  CG  LEU A  81       0.136  -1.023  -2.533  1.00 69.39           C  
ATOM   1189  HG  LEU A  81       0.204  -1.906  -1.897  1.00 69.39           H  
ATOM   1190  CD1 LEU A  81       1.214  -1.058  -3.585  1.00 69.39           C  
ATOM   1191 HD11 LEU A  81       1.086  -0.185  -4.224  1.00 69.39           H  
ATOM   1192 HD12 LEU A  81       1.153  -1.982  -4.162  1.00 69.39           H  
ATOM   1193 HD13 LEU A  81       2.194  -0.994  -3.113  1.00 69.39           H  
ATOM   1194  CD2 LEU A  81       0.391   0.242  -1.737  1.00 69.39           C  
ATOM   1195 HD21 LEU A  81      -0.374   0.376  -0.972  1.00 69.39           H  
ATOM   1196 HD22 LEU A  81       0.401   1.114  -2.391  1.00 69.39           H  
ATOM   1197 HD23 LEU A  81       1.383   0.157  -1.292  1.00 69.39           H  
ATOM   1198  N   ILE A  82      -4.479   0.046  -2.760  1.00 72.04           N  
ATOM   1199  H   ILE A  82      -4.182   0.596  -1.966  1.00 72.04           H  
ATOM   1200  CA  ILE A  82      -5.794   0.308  -3.336  1.00 72.04           C  
ATOM   1201  HA  ILE A  82      -5.933  -0.336  -4.203  1.00 72.04           H  
ATOM   1202  C   ILE A  82      -5.881   1.773  -3.776  1.00 72.04           C  
ATOM   1203  CB  ILE A  82      -6.907  -0.060  -2.333  1.00 72.04           C  
ATOM   1204  HB  ILE A  82      -6.805   0.557  -1.441  1.00 72.04           H  
ATOM   1205  O   ILE A  82      -5.778   2.634  -2.895  1.00 72.04           O  
ATOM   1206  CG1 ILE A  82      -6.794  -1.538  -1.909  1.00 72.04           C  
ATOM   1207 HG12 ILE A  82      -6.747  -2.173  -2.793  1.00 72.04           H  
ATOM   1208 HG13 ILE A  82      -5.866  -1.671  -1.353  1.00 72.04           H  
ATOM   1209  CG2 ILE A  82      -8.259   0.243  -2.995  1.00 72.04           C  
ATOM   1210 HG21 ILE A  82      -9.109  -0.077  -2.393  1.00 72.04           H  
ATOM   1211 HG22 ILE A  82      -8.308  -0.228  -3.977  1.00 72.04           H  
ATOM   1212 HG23 ILE A  82      -8.349   1.322  -3.119  1.00 72.04           H  
ATOM   1213  CD1 ILE A  82      -7.933  -2.018  -1.011  1.00 72.04           C  
ATOM   1214 HD11 ILE A  82      -8.559  -1.192  -0.675  1.00 72.04           H  
ATOM   1215 HD12 ILE A  82      -8.568  -2.713  -1.561  1.00 72.04           H  
ATOM   1216 HD13 ILE A  82      -7.511  -2.522  -0.141  1.00 72.04           H  
ATOM   1217  N   PRO A  83      -6.130   2.056  -5.081  1.00 72.15           N  
ATOM   1218  CA  PRO A  83      -6.476   3.388  -5.607  1.00 72.15           C  
ATOM   1219  HA  PRO A  83      -5.602   4.008  -5.807  1.00 72.15           H  
ATOM   1220  C   PRO A  83      -7.425   4.111  -4.667  1.00 72.15           C  
ATOM   1221  CB  PRO A  83      -7.103   3.147  -6.976  1.00 72.15           C  
ATOM   1222  HB2 PRO A  83      -6.947   3.993  -7.646  1.00 72.15           H  
ATOM   1223  HB3 PRO A  83      -8.165   2.921  -6.884  1.00 72.15           H  
ATOM   1224  O   PRO A  83      -8.449   3.545  -4.305  1.00 72.15           O  
ATOM   1225  CG  PRO A  83      -6.356   1.905  -7.450  1.00 72.15           C  
ATOM   1226  HG2 PRO A  83      -6.917   1.361  -8.211  1.00 72.15           H  
ATOM   1227  HG3 PRO A  83      -5.374   2.190  -7.828  1.00 72.15           H  
ATOM   1228  CD  PRO A  83      -6.203   1.089  -6.169  1.00 72.15           C  
ATOM   1229  HD2 PRO A  83      -7.079   0.455  -6.036  1.00 72.15           H  
ATOM   1230  HD3 PRO A  83      -5.298   0.484  -6.219  1.00 72.15           H  
ATOM   1231  N   TYR A  84      -7.139   5.347  -4.267  1.00 71.52           N  
ATOM   1232  H   TYR A  84      -6.278   5.780  -4.570  1.00 71.52           H  
ATOM   1233  CA  TYR A  84      -7.992   6.060  -3.313  1.00 71.52           C  
ATOM   1234  HA  TYR A  84      -8.087   5.437  -2.424  1.00 71.52           H  
ATOM   1235  C   TYR A  84      -9.417   6.286  -3.853  1.00 71.52           C  
ATOM   1236  CB  TYR A  84      -7.303   7.342  -2.855  1.00 71.52           C  
ATOM   1237  HB2 TYR A  84      -6.267   7.115  -2.603  1.00 71.52           H  
ATOM   1238  HB3 TYR A  84      -7.299   8.078  -3.659  1.00 71.52           H  
ATOM   1239  O   TYR A  84     -10.385   6.344  -3.094  1.00 71.52           O  
ATOM   1240  CG  TYR A  84      -7.956   7.933  -1.634  1.00 71.52           C  
ATOM   1241  CD1 TYR A  84      -8.884   8.982  -1.763  1.00 71.52           C  
ATOM   1242  HD1 TYR A  84      -9.130   9.360  -2.744  1.00 71.52           H  
ATOM   1243  CD2 TYR A  84      -7.652   7.401  -0.367  1.00 71.52           C  
ATOM   1244  HD2 TYR A  84      -6.934   6.599  -0.278  1.00 71.52           H  
ATOM   1245  CE1 TYR A  84      -9.492   9.525  -0.618  1.00 71.52           C  
ATOM   1246  HE1 TYR A  84     -10.192  10.341  -0.723  1.00 71.52           H  
ATOM   1247  CE2 TYR A  84      -8.266   7.933   0.781  1.00 71.52           C  
ATOM   1248  HE2 TYR A  84      -8.026   7.550   1.762  1.00 71.52           H  
ATOM   1249  OH  TYR A  84      -9.723   9.557   1.766  1.00 71.52           O  
ATOM   1250  HH  TYR A  84     -10.365  10.232   1.534  1.00 71.52           H  
ATOM   1251  CZ  TYR A  84      -9.169   9.008   0.656  1.00 71.52           C  
ATOM   1252  N   SER A  85      -9.562   6.303  -5.180  1.00 71.52           N  
ATOM   1253  H   SER A  85      -8.720   6.270  -5.736  1.00 71.52           H  
ATOM   1254  CA  SER A  85     -10.835   6.307  -5.909  1.00 71.52           C  
ATOM   1255  HA  SER A  85     -11.479   7.067  -5.467  1.00 71.52           H  
ATOM   1256  C   SER A  85     -11.610   4.977  -5.869  1.00 71.52           C  
ATOM   1257  CB  SER A  85     -10.549   6.715  -7.357  1.00 71.52           C  
ATOM   1258  HB2 SER A  85     -11.478   6.739  -7.926  1.00 71.52           H  
ATOM   1259  HB3 SER A  85     -10.113   7.713  -7.358  1.00 71.52           H  
ATOM   1260  O   SER A  85     -12.766   4.920  -6.301  1.00 71.52           O  
ATOM   1261  OG  SER A  85      -9.641   5.811  -7.961  1.00 71.52           O  
ATOM   1262  HG  SER A  85      -9.171   6.291  -8.647  1.00 71.52           H  
ATOM   1263  N   ASP A  86     -11.024   3.900  -5.341  1.00 73.25           N  
ATOM   1264  H   ASP A  86     -10.086   3.994  -4.977  1.00 73.25           H  
ATOM   1265  CA  ASP A  86     -11.654   2.588  -5.254  1.00 73.25           C  
ATOM   1266  HA  ASP A  86     -11.931   2.291  -6.266  1.00 73.25           H  
ATOM   1267  C   ASP A  86     -12.920   2.636  -4.387  1.00 73.25           C  
ATOM   1268  CB  ASP A  86     -10.657   1.555  -4.724  1.00 73.25           C  
ATOM   1269  HB2 ASP A  86      -9.738   1.624  -5.306  1.00 73.25           H  
ATOM   1270  HB3 ASP A  86     -10.449   1.796  -3.681  1.00 73.25           H  
ATOM   1271  O   ASP A  86     -12.973   3.188  -3.284  1.00 73.25           O  
ATOM   1272  CG  ASP A  86     -11.154   0.114  -4.803  1.00 73.25           C  
ATOM   1273  OD1 ASP A  86     -12.163  -0.223  -4.147  1.00 73.25           O  
ATOM   1274  OD2 ASP A  86     -10.501  -0.730  -5.443  1.00 73.25           O  
ATOM   1275  N   GLN A  87     -13.974   1.985  -4.874  1.00 72.82           N  
ATOM   1276  H   GLN A  87     -13.854   1.519  -5.762  1.00 72.82           H  
ATOM   1277  CA  GLN A  87     -15.269   1.917  -4.201  1.00 72.82           C  
ATOM   1278  HA  GLN A  87     -15.650   2.936  -4.139  1.00 72.82           H  
ATOM   1279  C   GLN A  87     -15.211   1.363  -2.765  1.00 72.82           C  
ATOM   1280  CB  GLN A  87     -16.236   1.104  -5.070  1.00 72.82           C  
ATOM   1281  HB2 GLN A  87     -17.214   1.091  -4.588  1.00 72.82           H  
ATOM   1282  HB3 GLN A  87     -16.340   1.601  -6.034  1.00 72.82           H  
ATOM   1283  O   GLN A  87     -16.088   1.685  -1.959  1.00 72.82           O  
ATOM   1284  CG  GLN A  87     -15.768  -0.344  -5.305  1.00 72.82           C  
ATOM   1285  HG2 GLN A  87     -14.779  -0.343  -5.763  1.00 72.82           H  
ATOM   1286  HG3 GLN A  87     -15.698  -0.873  -4.354  1.00 72.82           H  
ATOM   1287  CD  GLN A  87     -16.705  -1.129  -6.210  1.00 72.82           C  
ATOM   1288  NE2 GLN A  87     -16.249  -2.236  -6.751  1.00 72.82           N  
ATOM   1289 HE21 GLN A  87     -16.823  -2.679  -7.455  1.00 72.82           H  
ATOM   1290 HE22 GLN A  87     -15.273  -2.479  -6.657  1.00 72.82           H  
ATOM   1291  OE1 GLN A  87     -17.862  -0.790  -6.424  1.00 72.82           O  
ATOM   1292  N   ARG A  88     -14.195   0.554  -2.440  1.00 70.46           N  
ATOM   1293  H   ARG A  88     -13.510   0.372  -3.160  1.00 70.46           H  
ATOM   1294  CA  ARG A  88     -13.920  -0.013  -1.113  1.00 70.46           C  
ATOM   1295  HA  ARG A  88     -14.832  -0.439  -0.695  1.00 70.46           H  
ATOM   1296  C   ARG A  88     -13.428   1.041  -0.119  1.00 70.46           C  
ATOM   1297  CB  ARG A  88     -12.855  -1.118  -1.256  1.00 70.46           C  
ATOM   1298  HB2 ARG A  88     -11.944  -0.680  -1.665  1.00 70.46           H  
ATOM   1299  HB3 ARG A  88     -12.609  -1.497  -0.264  1.00 70.46           H  
ATOM   1300  O   ARG A  88     -13.664   0.885   1.078  1.00 70.46           O  
ATOM   1301  CG  ARG A  88     -13.298  -2.311  -2.123  1.00 70.46           C  
ATOM   1302  HG2 ARG A  88     -13.670  -1.976  -3.091  1.00 70.46           H  
ATOM   1303  HG3 ARG A  88     -14.111  -2.825  -1.609  1.00 70.46           H  
ATOM   1304  CD  ARG A  88     -12.157  -3.313  -2.351  1.00 70.46           C  
ATOM   1305  HD2 ARG A  88     -11.717  -3.575  -1.388  1.00 70.46           H  
ATOM   1306  HD3 ARG A  88     -12.583  -4.212  -2.797  1.00 70.46           H  
ATOM   1307  NE  ARG A  88     -11.111  -2.790  -3.248  1.00 70.46           N  
ATOM   1308  HE  ARG A  88     -11.287  -1.906  -3.703  1.00 70.46           H  
ATOM   1309  NH1 ARG A  88      -9.675  -4.587  -3.177  1.00 70.46           N  
ATOM   1310 HH11 ARG A  88     -10.279  -5.050  -2.513  1.00 70.46           H  
ATOM   1311 HH12 ARG A  88      -8.778  -4.974  -3.434  1.00 70.46           H  
ATOM   1312  NH2 ARG A  88      -9.137  -2.801  -4.374  1.00 70.46           N  
ATOM   1313 HH21 ARG A  88      -9.457  -1.964  -4.839  1.00 70.46           H  
ATOM   1314 HH22 ARG A  88      -8.277  -3.230  -4.688  1.00 70.46           H  
ATOM   1315  CZ  ARG A  88      -9.985  -3.390  -3.595  1.00 70.46           C  
ATOM   1316  N   LEU A  89     -12.781   2.105  -0.602  1.00 69.45           N  
ATOM   1317  H   LEU A  89     -12.648   2.167  -1.602  1.00 69.45           H  
ATOM   1318  CA  LEU A  89     -12.222   3.198   0.201  1.00 69.45           C  
ATOM   1319  HA  LEU A  89     -11.994   2.824   1.199  1.00 69.45           H  
ATOM   1320  C   LEU A  89     -13.176   4.362   0.434  1.00 69.45           C  
ATOM   1321  CB  LEU A  89     -10.938   3.711  -0.469  1.00 69.45           C  
ATOM   1322  HB2 LEU A  89     -11.107   3.844  -1.538  1.00 69.45           H  
ATOM   1323  HB3 LEU A  89     -10.684   4.692  -0.067  1.00 69.45           H  
ATOM   1324  O   LEU A  89     -12.881   5.237   1.244  1.00 69.45           O  
ATOM   1325  CG  LEU A  89      -9.738   2.787  -0.251  1.00 69.45           C  
ATOM   1326  HG  LEU A  89      -9.938   1.803  -0.673  1.00 69.45           H  
ATOM   1327  CD1 LEU A  89      -8.526   3.377  -0.934  1.00 69.45           C  
ATOM   1328 HD11 LEU A  89      -8.240   4.323  -0.473  1.00 69.45           H  
ATOM   1329 HD12 LEU A  89      -7.691   2.676  -0.909  1.00 69.45           H  
ATOM   1330 HD13 LEU A  89      -8.788   3.535  -1.980  1.00 69.45           H  
ATOM   1331  CD2 LEU A  89      -9.447   2.655   1.239  1.00 69.45           C  
ATOM   1332 HD21 LEU A  89      -8.406   2.371   1.397  1.00 69.45           H  
ATOM   1333 HD22 LEU A  89     -10.100   1.884   1.648  1.00 69.45           H  
ATOM   1334 HD23 LEU A  89      -9.605   3.611   1.739  1.00 69.45           H  
ATOM   1335  N   ARG A  90     -14.337   4.379  -0.227  1.00 66.43           N  
ATOM   1336  H   ARG A  90     -14.490   3.651  -0.910  1.00 66.43           H  
ATOM   1337  CA  ARG A  90     -15.308   5.465  -0.061  1.00 66.43           C  
ATOM   1338  HA  ARG A  90     -14.823   6.354  -0.465  1.00 66.43           H  
ATOM   1339  C   ARG A  90     -15.602   5.677   1.437  1.00 66.43           C  
ATOM   1340  CB  ARG A  90     -16.577   5.177  -0.867  1.00 66.43           C  
ATOM   1341  HB2 ARG A  90     -16.958   4.191  -0.603  1.00 66.43           H  
ATOM   1342  HB3 ARG A  90     -17.330   5.925  -0.620  1.00 66.43           H  
ATOM   1343  O   ARG A  90     -15.997   4.711   2.099  1.00 66.43           O  
ATOM   1344  CG  ARG A  90     -16.280   5.236  -2.373  1.00 66.43           C  
ATOM   1345  HG2 ARG A  90     -15.475   4.542  -2.612  1.00 66.43           H  
ATOM   1346  HG3 ARG A  90     -15.949   6.238  -2.647  1.00 66.43           H  
ATOM   1347  CD  ARG A  90     -17.506   4.856  -3.207  1.00 66.43           C  
ATOM   1348  HD2 ARG A  90     -17.185   4.760  -4.244  1.00 66.43           H  
ATOM   1349  HD3 ARG A  90     -17.874   3.888  -2.867  1.00 66.43           H  
ATOM   1350  NE  ARG A  90     -18.569   5.879  -3.125  1.00 66.43           N  
ATOM   1351  HE  ARG A  90     -18.299   6.760  -2.712  1.00 66.43           H  
ATOM   1352  NH1 ARG A  90     -20.149   4.744  -4.336  1.00 66.43           N  
ATOM   1353 HH11 ARG A  90     -19.470   4.009  -4.475  1.00 66.43           H  
ATOM   1354 HH12 ARG A  90     -21.008   4.744  -4.866  1.00 66.43           H  
ATOM   1355  NH2 ARG A  90     -20.585   6.814  -3.616  1.00 66.43           N  
ATOM   1356 HH21 ARG A  90     -21.458   6.791  -4.125  1.00 66.43           H  
ATOM   1357 HH22 ARG A  90     -20.270   7.687  -3.218  1.00 66.43           H  
ATOM   1358  CZ  ARG A  90     -19.761   5.807  -3.687  1.00 66.43           C  
ATOM   1359  N   PRO A  91     -15.488   6.915   1.962  1.00 57.67           N  
ATOM   1360  CA  PRO A  91     -15.378   7.241   3.395  1.00 57.67           C  
ATOM   1361  HA  PRO A  91     -14.581   6.630   3.817  1.00 57.67           H  
ATOM   1362  C   PRO A  91     -16.632   6.981   4.248  1.00 57.67           C  
ATOM   1363  CB  PRO A  91     -14.920   8.710   3.445  1.00 57.67           C  
ATOM   1364  HB2 PRO A  91     -13.830   8.740   3.461  1.00 57.67           H  
ATOM   1365  HB3 PRO A  91     -15.308   9.267   4.297  1.00 57.67           H  
ATOM   1366  O   PRO A  91     -16.832   7.600   5.285  1.00 57.67           O  
ATOM   1367  CG  PRO A  91     -15.414   9.287   2.125  1.00 57.67           C  
ATOM   1368  HG2 PRO A  91     -14.832  10.156   1.818  1.00 57.67           H  
ATOM   1369  HG3 PRO A  91     -16.473   9.533   2.200  1.00 57.67           H  
ATOM   1370  CD  PRO A  91     -15.218   8.112   1.180  1.00 57.67           C  
ATOM   1371  HD2 PRO A  91     -14.183   8.093   0.838  1.00 57.67           H  
ATOM   1372  HD3 PRO A  91     -15.894   8.201   0.329  1.00 57.67           H  
ATOM   1373  N   ARG A  92     -17.522   6.065   3.858  1.00 50.48           N  
ATOM   1374  H   ARG A  92     -17.273   5.499   3.060  1.00 50.48           H  
ATOM   1375  CA  ARG A  92     -18.668   5.696   4.694  1.00 50.48           C  
ATOM   1376  HA  ARG A  92     -19.241   6.594   4.925  1.00 50.48           H  
ATOM   1377  C   ARG A  92     -18.232   5.137   6.048  1.00 50.48           C  
ATOM   1378  CB  ARG A  92     -19.553   4.669   3.986  1.00 50.48           C  
ATOM   1379  HB2 ARG A  92     -18.939   3.850   3.611  1.00 50.48           H  
ATOM   1380  HB3 ARG A  92     -20.243   4.265   4.727  1.00 50.48           H  
ATOM   1381  O   ARG A  92     -18.698   5.602   7.078  1.00 50.48           O  
ATOM   1382  CG  ARG A  92     -20.356   5.274   2.830  1.00 50.48           C  
ATOM   1383  HG2 ARG A  92     -19.672   5.609   2.050  1.00 50.48           H  
ATOM   1384  HG3 ARG A  92     -20.926   6.132   3.187  1.00 50.48           H  
ATOM   1385  CD  ARG A  92     -21.317   4.232   2.242  1.00 50.48           C  
ATOM   1386  HD2 ARG A  92     -20.737   3.378   1.892  1.00 50.48           H  
ATOM   1387  HD3 ARG A  92     -21.823   4.684   1.389  1.00 50.48           H  
ATOM   1388  NE  ARG A  92     -22.318   3.789   3.236  1.00 50.48           N  
ATOM   1389  HE  ARG A  92     -22.199   4.142   4.175  1.00 50.48           H  
ATOM   1390  NH1 ARG A  92     -23.652   2.565   1.828  1.00 50.48           N  
ATOM   1391 HH11 ARG A  92     -23.029   2.785   1.065  1.00 50.48           H  
ATOM   1392 HH12 ARG A  92     -24.489   2.022   1.669  1.00 50.48           H  
ATOM   1393  NH2 ARG A  92     -24.186   2.730   3.990  1.00 50.48           N  
ATOM   1394 HH21 ARG A  92     -24.029   3.105   4.914  1.00 50.48           H  
ATOM   1395 HH22 ARG A  92     -25.022   2.192   3.810  1.00 50.48           H  
ATOM   1396  CZ  ARG A  92     -23.375   3.031   3.014  1.00 50.48           C  
ATOM   1397  N   ARG A  93     -17.442   4.063   6.037  1.00 41.13           N  
ATOM   1398  H   ARG A  93     -17.057   3.785   5.145  1.00 41.13           H  
ATOM   1399  CA  ARG A  93     -17.063   3.298   7.237  1.00 41.13           C  
ATOM   1400  HA  ARG A  93     -17.122   3.969   8.094  1.00 41.13           H  
ATOM   1401  C   ARG A  93     -15.603   2.863   7.164  1.00 41.13           C  
ATOM   1402  CB  ARG A  93     -18.036   2.120   7.460  1.00 41.13           C  
ATOM   1403  HB2 ARG A  93     -17.723   1.267   6.857  1.00 41.13           H  
ATOM   1404  HB3 ARG A  93     -19.032   2.415   7.128  1.00 41.13           H  
ATOM   1405  O   ARG A  93     -15.277   1.739   7.523  1.00 41.13           O  
ATOM   1406  CG  ARG A  93     -18.141   1.715   8.941  1.00 41.13           C  
ATOM   1407  HG2 ARG A  93     -18.627   2.528   9.482  1.00 41.13           H  
ATOM   1408  HG3 ARG A  93     -17.151   1.555   9.368  1.00 41.13           H  
ATOM   1409  CD  ARG A  93     -18.966   0.427   9.088  1.00 41.13           C  
ATOM   1410  HD2 ARG A  93     -18.304  -0.425   8.932  1.00 41.13           H  
ATOM   1411  HD3 ARG A  93     -19.734   0.416   8.314  1.00 41.13           H  
ATOM   1412  NE  ARG A  93     -19.628   0.332  10.406  1.00 41.13           N  
ATOM   1413  HE  ARG A  93     -19.437   1.079  11.058  1.00 41.13           H  
ATOM   1414  NH1 ARG A  93     -20.725  -1.651  10.042  1.00 41.13           N  
ATOM   1415 HH11 ARG A  93     -21.338  -2.383  10.373  1.00 41.13           H  
ATOM   1416 HH12 ARG A  93     -20.170  -1.784   9.209  1.00 41.13           H  
ATOM   1417  NH2 ARG A  93     -21.094  -0.524  11.931  1.00 41.13           N  
ATOM   1418 HH21 ARG A  93     -20.926   0.263  12.541  1.00 41.13           H  
ATOM   1419 HH22 ARG A  93     -21.728  -1.252  12.228  1.00 41.13           H  
ATOM   1420  CZ  ARG A  93     -20.475  -0.610  10.787  1.00 41.13           C  
ATOM   1421  N   THR A  94     -14.744   3.728   6.639  1.00 42.13           N  
ATOM   1422  H   THR A  94     -15.065   4.643   6.359  1.00 42.13           H  
ATOM   1423  CA  THR A  94     -13.295   3.590   6.792  1.00 42.13           C  
ATOM   1424  HA  THR A  94     -12.986   2.552   6.663  1.00 42.13           H  
ATOM   1425  C   THR A  94     -12.968   4.008   8.223  1.00 42.13           C  
ATOM   1426  CB  THR A  94     -12.560   4.447   5.752  1.00 42.13           C  
ATOM   1427  HB  THR A  94     -11.489   4.437   5.958  1.00 42.13           H  
ATOM   1428  O   THR A  94     -12.722   5.182   8.488  1.00 42.13           O  
ATOM   1429  CG2 THR A  94     -12.808   3.934   4.333  1.00 42.13           C  
ATOM   1430 HG21 THR A  94     -12.584   2.869   4.275  1.00 42.13           H  
ATOM   1431 HG22 THR A  94     -12.154   4.474   3.648  1.00 42.13           H  
ATOM   1432 HG23 THR A  94     -13.843   4.104   4.037  1.00 42.13           H  
ATOM   1433  OG1 THR A  94     -13.049   5.767   5.797  1.00 42.13           O  
ATOM   1434  HG1 THR A  94     -12.739   6.131   6.629  1.00 42.13           H  
ATOM   1435  N   LYS A  95     -13.150   3.072   9.155  1.00 31.53           N  
ATOM   1436  H   LYS A  95     -13.250   2.120   8.833  1.00 31.53           H  
ATOM   1437  CA  LYS A  95     -12.689   3.215  10.535  1.00 31.53           C  
ATOM   1438  HA  LYS A  95     -12.588   4.271  10.783  1.00 31.53           H  
ATOM   1439  C   LYS A  95     -11.282   2.643  10.643  1.00 31.53           C  
ATOM   1440  CB  LYS A  95     -13.669   2.538  11.506  1.00 31.53           C  
ATOM   1441  HB2 LYS A  95     -13.486   1.463  11.508  1.00 31.53           H  
ATOM   1442  HB3 LYS A  95     -14.691   2.727  11.178  1.00 31.53           H  
ATOM   1443  O   LYS A  95     -10.988   1.744   9.825  1.00 31.53           O  
ATOM   1444  CG  LYS A  95     -13.492   3.111  12.918  1.00 31.53           C  
ATOM   1445  HG2 LYS A  95     -13.737   4.173  12.901  1.00 31.53           H  
ATOM   1446  HG3 LYS A  95     -12.455   3.000  13.234  1.00 31.53           H  
ATOM   1447  CD  LYS A  95     -14.374   2.403  13.948  1.00 31.53           C  
ATOM   1448  HD2 LYS A  95     -14.075   1.356  14.002  1.00 31.53           H  
ATOM   1449  HD3 LYS A  95     -15.422   2.480  13.657  1.00 31.53           H  
ATOM   1450  CE  LYS A  95     -14.142   3.094  15.296  1.00 31.53           C  
ATOM   1451  HE2 LYS A  95     -14.536   4.109  15.245  1.00 31.53           H  
ATOM   1452  HE3 LYS A  95     -13.065   3.176  15.445  1.00 31.53           H  
ATOM   1453  NZ  LYS A  95     -14.743   2.347  16.426  1.00 31.53           N  
ATOM   1454  HZ1 LYS A  95     -14.530   2.821  17.292  1.00 31.53           H  
ATOM   1455  HZ2 LYS A  95     -14.332   1.425  16.477  1.00 31.53           H  
ATOM   1456  HZ3 LYS A  95     -15.745   2.274  16.325  1.00 31.53           H  
ATOM   1457  OXT LYS A  95     -10.598   3.096  11.577  1.00 31.53           O  
TER    1458      LYS A  95                                                       
ATOM   1458  N   MET B   1      37.289 -50.586 -43.655  1.00 28.20           N  
ATOM   1459  H   MET B   1      36.467 -50.449 -44.226  1.00 28.20           H  
ATOM   1460  H2  MET B   1      37.933 -51.202 -44.129  1.00 28.20           H  
ATOM   1461  H3  MET B   1      37.002 -51.018 -42.788  1.00 28.20           H  
ATOM   1462  CA  MET B   1      37.937 -49.288 -43.353  1.00 28.20           C  
ATOM   1463  HA  MET B   1      38.800 -49.480 -42.716  1.00 28.20           H  
ATOM   1464  C   MET B   1      37.011 -48.425 -42.513  1.00 28.20           C  
ATOM   1465  CB  MET B   1      38.437 -48.524 -44.587  1.00 28.20           C  
ATOM   1466  HB2 MET B   1      37.652 -48.488 -45.342  1.00 28.20           H  
ATOM   1467  HB3 MET B   1      38.678 -47.503 -44.291  1.00 28.20           H  
ATOM   1468  O   MET B   1      36.962 -48.663 -41.320  1.00 28.20           O  
ATOM   1469  CG  MET B   1      39.699 -49.116 -45.205  1.00 28.20           C  
ATOM   1470  HG2 MET B   1      39.485 -50.128 -45.549  1.00 28.20           H  
ATOM   1471  HG3 MET B   1      40.492 -49.160 -44.459  1.00 28.20           H  
ATOM   1472  SD  MET B   1      40.271 -48.146 -46.621  1.00 28.20           S  
ATOM   1473  CE  MET B   1      41.131 -46.770 -45.803  1.00 28.20           C  
ATOM   1474  HE1 MET B   1      41.567 -46.119 -46.560  1.00 28.20           H  
ATOM   1475  HE2 MET B   1      41.929 -47.159 -45.171  1.00 28.20           H  
ATOM   1476  HE3 MET B   1      40.432 -46.193 -45.197  1.00 28.20           H  
ATOM   1477  N   GLY B   2      36.302 -47.446 -43.095  1.00 29.25           N  
ATOM   1478  H   GLY B   2      36.387 -47.278 -44.087  1.00 29.25           H  
ATOM   1479  CA  GLY B   2      35.410 -46.565 -42.330  1.00 29.25           C  
ATOM   1480  HA2 GLY B   2      35.166 -45.684 -42.925  1.00 29.25           H  
ATOM   1481  HA3 GLY B   2      35.895 -46.238 -41.411  1.00 29.25           H  
ATOM   1482  C   GLY B   2      34.123 -47.301 -41.962  1.00 29.25           C  
ATOM   1483  O   GLY B   2      34.095 -48.523 -41.932  1.00 29.25           O  
ATOM   1484  N   LYS B   3      32.974 -46.658 -41.799  1.00 31.58           N  
ATOM   1485  H   LYS B   3      32.181 -47.278 -41.890  1.00 31.58           H  
ATOM   1486  CA  LYS B   3      32.681 -45.382 -41.124  1.00 31.58           C  
ATOM   1487  HA  LYS B   3      33.574 -44.937 -40.684  1.00 31.58           H  
ATOM   1488  C   LYS B   3      31.686 -45.634 -39.971  1.00 31.58           C  
ATOM   1489  CB  LYS B   3      32.012 -44.402 -42.116  1.00 31.58           C  
ATOM   1490  HB2 LYS B   3      31.560 -43.585 -41.552  1.00 31.58           H  
ATOM   1491  HB3 LYS B   3      31.202 -44.925 -42.624  1.00 31.58           H  
ATOM   1492  O   LYS B   3      31.208 -44.679 -39.381  1.00 31.58           O  
ATOM   1493  CG  LYS B   3      32.926 -43.749 -43.159  1.00 31.58           C  
ATOM   1494  HG2 LYS B   3      33.665 -43.127 -42.654  1.00 31.58           H  
ATOM   1495  HG3 LYS B   3      33.434 -44.518 -43.741  1.00 31.58           H  
ATOM   1496  CD  LYS B   3      32.073 -42.888 -44.109  1.00 31.58           C  
ATOM   1497  HD2 LYS B   3      31.421 -43.556 -44.672  1.00 31.58           H  
ATOM   1498  HD3 LYS B   3      31.435 -42.216 -43.535  1.00 31.58           H  
ATOM   1499  CE  LYS B   3      32.918 -42.089 -45.112  1.00 31.58           C  
ATOM   1500  HE2 LYS B   3      32.399 -42.096 -46.071  1.00 31.58           H  
ATOM   1501  HE3 LYS B   3      33.875 -42.592 -45.253  1.00 31.58           H  
ATOM   1502  NZ  LYS B   3      33.121 -40.679 -44.682  1.00 31.58           N  
ATOM   1503  HZ1 LYS B   3      33.683 -40.175 -45.352  1.00 31.58           H  
ATOM   1504  HZ2 LYS B   3      32.234 -40.203 -44.603  1.00 31.58           H  
ATOM   1505  HZ3 LYS B   3      33.579 -40.636 -43.783  1.00 31.58           H  
ATOM   1506  N   SER B   4      31.257 -46.884 -39.766  1.00 32.14           N  
ATOM   1507  H   SER B   4      31.768 -47.648 -40.186  1.00 32.14           H  
ATOM   1508  CA  SER B   4      29.826 -47.127 -39.566  1.00 32.14           C  
ATOM   1509  HA  SER B   4      29.288 -46.631 -40.374  1.00 32.14           H  
ATOM   1510  C   SER B   4      29.252 -46.567 -38.276  1.00 32.14           C  
ATOM   1511  CB  SER B   4      29.486 -48.615 -39.662  1.00 32.14           C  
ATOM   1512  HB2 SER B   4      29.963 -49.164 -38.850  1.00 32.14           H  
ATOM   1513  HB3 SER B   4      28.405 -48.742 -39.593  1.00 32.14           H  
ATOM   1514  O   SER B   4      28.349 -45.739 -38.345  1.00 32.14           O  
ATOM   1515  OG  SER B   4      29.941 -49.124 -40.899  1.00 32.14           O  
ATOM   1516  HG  SER B   4      29.568 -50.001 -41.018  1.00 32.14           H  
ATOM   1517  N   LEU B   5      29.680 -47.086 -37.121  1.00 34.58           N  
ATOM   1518  H   LEU B   5      30.488 -47.692 -37.096  1.00 34.58           H  
ATOM   1519  CA  LEU B   5      28.909 -46.883 -35.898  1.00 34.58           C  
ATOM   1520  HA  LEU B   5      27.859 -47.007 -36.163  1.00 34.58           H  
ATOM   1521  C   LEU B   5      29.047 -45.441 -35.408  1.00 34.58           C  
ATOM   1522  CB  LEU B   5      29.233 -47.927 -34.814  1.00 34.58           C  
ATOM   1523  HB2 LEU B   5      30.206 -48.387 -34.986  1.00 34.58           H  
ATOM   1524  HB3 LEU B   5      29.298 -47.399 -33.863  1.00 34.58           H  
ATOM   1525  O   LEU B   5      30.117 -44.998 -34.997  1.00 34.58           O  
ATOM   1526  CG  LEU B   5      28.131 -49.000 -34.684  1.00 34.58           C  
ATOM   1527  HG  LEU B   5      27.159 -48.569 -34.921  1.00 34.58           H  
ATOM   1528  CD1 LEU B   5      28.384 -50.184 -35.618  1.00 34.58           C  
ATOM   1529 HD11 LEU B   5      29.328 -50.666 -35.364  1.00 34.58           H  
ATOM   1530 HD12 LEU B   5      28.414 -49.836 -36.651  1.00 34.58           H  
ATOM   1531 HD13 LEU B   5      27.576 -50.908 -35.514  1.00 34.58           H  
ATOM   1532  CD2 LEU B   5      28.054 -49.509 -33.248  1.00 34.58           C  
ATOM   1533 HD21 LEU B   5      27.278 -50.270 -33.166  1.00 34.58           H  
ATOM   1534 HD22 LEU B   5      29.011 -49.936 -32.947  1.00 34.58           H  
ATOM   1535 HD23 LEU B   5      27.801 -48.687 -32.578  1.00 34.58           H  
ATOM   1536  N   SER B   6      27.935 -44.725 -35.523  1.00 32.15           N  
ATOM   1537  H   SER B   6      27.113 -45.194 -35.874  1.00 32.15           H  
ATOM   1538  CA  SER B   6      27.800 -43.290 -35.348  1.00 32.15           C  
ATOM   1539  HA  SER B   6      28.666 -42.806 -35.799  1.00 32.15           H  
ATOM   1540  C   SER B   6      27.724 -42.838 -33.886  1.00 32.15           C  
ATOM   1541  CB  SER B   6      26.546 -42.854 -36.122  1.00 32.15           C  
ATOM   1542  HB2 SER B   6      26.381 -41.781 -36.027  1.00 32.15           H  
ATOM   1543  HB3 SER B   6      26.691 -43.081 -37.179  1.00 32.15           H  
ATOM   1544  O   SER B   6      27.714 -43.620 -32.941  1.00 32.15           O  
ATOM   1545  OG  SER B   6      25.405 -43.559 -35.664  1.00 32.15           O  
ATOM   1546  HG  SER B   6      25.214 -43.318 -34.755  1.00 32.15           H  
ATOM   1547  N   HIS B   7      27.613 -41.517 -33.770  1.00 29.31           N  
ATOM   1548  H   HIS B   7      27.612 -41.017 -34.648  1.00 29.31           H  
ATOM   1549  CA  HIS B   7      27.518 -40.647 -32.605  1.00 29.31           C  
ATOM   1550  HA  HIS B   7      28.496 -40.589 -32.126  1.00 29.31           H  
ATOM   1551  C   HIS B   7      26.474 -41.101 -31.564  1.00 29.31           C  
ATOM   1552  CB  HIS B   7      27.165 -39.265 -33.211  1.00 29.31           C  
ATOM   1553  HB2 HIS B   7      26.085 -39.131 -33.271  1.00 29.31           H  
ATOM   1554  HB3 HIS B   7      27.526 -39.209 -34.238  1.00 29.31           H  
ATOM   1555  O   HIS B   7      25.279 -40.878 -31.752  1.00 29.31           O  
ATOM   1556  CG  HIS B   7      27.764 -38.081 -32.518  1.00 29.31           C  
ATOM   1557  CD2 HIS B   7      28.925 -37.451 -32.876  1.00 29.31           C  
ATOM   1558  HD2 HIS B   7      29.594 -37.748 -33.670  1.00 29.31           H  
ATOM   1559  ND1 HIS B   7      27.196 -37.349 -31.504  1.00 29.31           N  
ATOM   1560  HD1 HIS B   7      26.333 -37.564 -31.026  1.00 29.31           H  
ATOM   1561  CE1 HIS B   7      28.003 -36.304 -31.252  1.00 29.31           C  
ATOM   1562  HE1 HIS B   7      27.828 -35.550 -30.499  1.00 29.31           H  
ATOM   1563  NE2 HIS B   7      29.069 -36.326 -32.066  1.00 29.31           N  
ATOM   1564  N   LEU B   8      26.903 -41.692 -30.446  1.00 24.57           N  
ATOM   1565  H   LEU B   8      27.887 -41.898 -30.344  1.00 24.57           H  
ATOM   1566  CA  LEU B   8      26.061 -41.755 -29.248  1.00 24.57           C  
ATOM   1567  HA  LEU B   8      25.073 -42.113 -29.537  1.00 24.57           H  
ATOM   1568  C   LEU B   8      25.975 -40.311 -28.714  1.00 24.57           C  
ATOM   1569  CB  LEU B   8      26.664 -42.742 -28.222  1.00 24.57           C  
ATOM   1570  HB2 LEU B   8      27.303 -43.463 -28.730  1.00 24.57           H  
ATOM   1571  HB3 LEU B   8      27.294 -42.190 -27.524  1.00 24.57           H  
ATOM   1572  O   LEU B   8      27.019 -39.762 -28.352  1.00 24.57           O  
ATOM   1573  CG  LEU B   8      25.588 -43.515 -27.437  1.00 24.57           C  
ATOM   1574  HG  LEU B   8      24.776 -42.839 -27.170  1.00 24.57           H  
ATOM   1575  CD1 LEU B   8      25.034 -44.674 -28.273  1.00 24.57           C  
ATOM   1576 HD11 LEU B   8      24.592 -44.295 -29.195  1.00 24.57           H  
ATOM   1577 HD12 LEU B   8      24.262 -45.195 -27.707  1.00 24.57           H  
ATOM   1578 HD13 LEU B   8      25.831 -45.375 -28.520  1.00 24.57           H  
ATOM   1579  CD2 LEU B   8      26.172 -44.103 -26.152  1.00 24.57           C  
ATOM   1580 HD21 LEU B   8      25.398 -44.646 -25.610  1.00 24.57           H  
ATOM   1581 HD22 LEU B   8      26.995 -44.777 -26.385  1.00 24.57           H  
ATOM   1582 HD23 LEU B   8      26.535 -43.296 -25.516  1.00 24.57           H  
ATOM   1583  N   PRO B   9      24.815 -39.629 -28.756  1.00 27.47           N  
ATOM   1584  CA  PRO B   9      24.748 -38.227 -28.365  1.00 27.47           C  
ATOM   1585  HA  PRO B   9      25.428 -37.653 -28.994  1.00 27.47           H  
ATOM   1586  C   PRO B   9      25.147 -38.066 -26.898  1.00 27.47           C  
ATOM   1587  CB  PRO B   9      23.309 -37.765 -28.621  1.00 27.47           C  
ATOM   1588  HB2 PRO B   9      22.740 -37.778 -27.692  1.00 27.47           H  
ATOM   1589  HB3 PRO B   9      23.277 -36.771 -29.068  1.00 27.47           H  
ATOM   1590  O   PRO B   9      24.786 -38.889 -26.057  1.00 27.47           O  
ATOM   1591  CG  PRO B   9      22.746 -38.828 -29.564  1.00 27.47           C  
ATOM   1592  HG2 PRO B   9      22.996 -38.570 -30.593  1.00 27.47           H  
ATOM   1593  HG3 PRO B   9      21.669 -38.945 -29.448  1.00 27.47           H  
ATOM   1594  CD  PRO B   9      23.500 -40.092 -29.164  1.00 27.47           C  
ATOM   1595  HD2 PRO B   9      23.534 -40.781 -30.008  1.00 27.47           H  
ATOM   1596  HD3 PRO B   9      23.007 -40.563 -28.314  1.00 27.47           H  
ATOM   1597  N   LEU B  10      25.883 -36.993 -26.603  1.00 23.61           N  
ATOM   1598  H   LEU B  10      26.132 -36.357 -27.348  1.00 23.61           H  
ATOM   1599  CA  LEU B  10      26.184 -36.584 -25.237  1.00 23.61           C  
ATOM   1600  HA  LEU B  10      26.709 -37.402 -24.742  1.00 23.61           H  
ATOM   1601  C   LEU B  10      24.866 -36.336 -24.494  1.00 23.61           C  
ATOM   1602  CB  LEU B  10      27.071 -35.316 -25.260  1.00 23.61           C  
ATOM   1603  HB2 LEU B  10      26.480 -34.470 -24.910  1.00 23.61           H  
ATOM   1604  HB3 LEU B  10      27.377 -35.085 -26.281  1.00 23.61           H  
ATOM   1605  O   LEU B  10      23.975 -35.672 -25.026  1.00 23.61           O  
ATOM   1606  CG  LEU B  10      28.335 -35.420 -24.391  1.00 23.61           C  
ATOM   1607  HG  LEU B  10      28.060 -35.761 -23.393  1.00 23.61           H  
ATOM   1608  CD1 LEU B  10      29.352 -36.391 -24.998  1.00 23.61           C  
ATOM   1609 HD11 LEU B  10      29.636 -36.061 -25.997  1.00 23.61           H  
ATOM   1610 HD12 LEU B  10      28.929 -37.394 -25.060  1.00 23.61           H  
ATOM   1611 HD13 LEU B  10      30.241 -36.429 -24.369  1.00 23.61           H  
ATOM   1612  CD2 LEU B  10      29.004 -34.049 -24.278  1.00 23.61           C  
ATOM   1613 HD21 LEU B  10      28.310 -33.336 -23.833  1.00 23.61           H  
ATOM   1614 HD22 LEU B  10      29.879 -34.120 -23.632  1.00 23.61           H  
ATOM   1615 HD23 LEU B  10      29.309 -33.691 -25.261  1.00 23.61           H  
ATOM   1616  N   HIS B  11      24.754 -36.850 -23.270  1.00 26.62           N  
ATOM   1617  H   HIS B  11      25.517 -37.401 -22.904  1.00 26.62           H  
ATOM   1618  CA  HIS B  11      23.670 -36.497 -22.360  1.00 26.62           C  
ATOM   1619  HA  HIS B  11      22.714 -36.734 -22.826  1.00 26.62           H  
ATOM   1620  C   HIS B  11      23.743 -34.983 -22.125  1.00 26.62           C  
ATOM   1621  CB  HIS B  11      23.810 -37.301 -21.046  1.00 26.62           C  
ATOM   1622  HB2 HIS B  11      23.872 -36.619 -20.198  1.00 26.62           H  
ATOM   1623  HB3 HIS B  11      24.736 -37.875 -21.049  1.00 26.62           H  
ATOM   1624  O   HIS B  11      24.587 -34.513 -21.365  1.00 26.62           O  
ATOM   1625  CG  HIS B  11      22.665 -38.242 -20.775  1.00 26.62           C  
ATOM   1626  CD2 HIS B  11      22.557 -39.545 -21.179  1.00 26.62           C  
ATOM   1627  HD2 HIS B  11      23.274 -40.086 -21.779  1.00 26.62           H  
ATOM   1628  ND1 HIS B  11      21.553 -37.960 -20.015  1.00 26.62           N  
ATOM   1629  HD1 HIS B  11      21.365 -37.091 -19.535  1.00 26.62           H  
ATOM   1630  CE1 HIS B  11      20.793 -39.066 -19.963  1.00 26.62           C  
ATOM   1631  HE1 HIS B  11      19.861 -39.154 -19.425  1.00 26.62           H  
ATOM   1632  NE2 HIS B  11      21.363 -40.059 -20.663  1.00 26.62           N  
ATOM   1633  N   SER B  12      22.899 -34.198 -22.800  1.00 22.89           N  
ATOM   1634  H   SER B  12      22.314 -34.595 -23.521  1.00 22.89           H  
ATOM   1635  CA  SER B  12      22.690 -32.812 -22.403  1.00 22.89           C  
ATOM   1636  HA  SER B  12      23.654 -32.325 -22.257  1.00 22.89           H  
ATOM   1637  C   SER B  12      21.962 -32.869 -21.068  1.00 22.89           C  
ATOM   1638  CB  SER B  12      21.917 -32.009 -23.461  1.00 22.89           C  
ATOM   1639  HB2 SER B  12      21.837 -30.975 -23.127  1.00 22.89           H  
ATOM   1640  HB3 SER B  12      22.464 -32.028 -24.404  1.00 22.89           H  
ATOM   1641  O   SER B  12      20.742 -33.054 -21.032  1.00 22.89           O  
ATOM   1642  OG  SER B  12      20.617 -32.529 -23.662  1.00 22.89           O  
ATOM   1643  HG  SER B  12      20.283 -32.744 -22.788  1.00 22.89           H  
ATOM   1644  N   SER B  13      22.707 -32.780 -19.971  1.00 28.12           N  
ATOM   1645  H   SER B  13      23.713 -32.832 -20.048  1.00 28.12           H  
ATOM   1646  CA  SER B  13      22.146 -32.409 -18.683  1.00 28.12           C  
ATOM   1647  HA  SER B  13      21.379 -33.122 -18.381  1.00 28.12           H  
ATOM   1648  C   SER B  13      21.526 -31.035 -18.893  1.00 28.12           C  
ATOM   1649  CB  SER B  13      23.235 -32.360 -17.602  1.00 28.12           C  
ATOM   1650  HB2 SER B  13      23.915 -31.531 -17.800  1.00 28.12           H  
ATOM   1651  HB3 SER B  13      22.773 -32.205 -16.627  1.00 28.12           H  
ATOM   1652  O   SER B  13      22.224 -30.025 -18.873  1.00 28.12           O  
ATOM   1653  OG  SER B  13      23.985 -33.561 -17.599  1.00 28.12           O  
ATOM   1654  HG  SER B  13      24.672 -33.463 -16.936  1.00 28.12           H  
ATOM   1655  N   LYS B  14      20.229 -30.991 -19.212  1.00 25.89           N  
ATOM   1656  H   LYS B  14      19.739 -31.867 -19.324  1.00 25.89           H  
ATOM   1657  CA  LYS B  14      19.449 -29.780 -19.008  1.00 25.89           C  
ATOM   1658  HA  LYS B  14      19.950 -28.910 -19.432  1.00 25.89           H  
ATOM   1659  C   LYS B  14      19.434 -29.608 -17.502  1.00 25.89           C  
ATOM   1660  CB  LYS B  14      18.032 -29.902 -19.586  1.00 25.89           C  
ATOM   1661  HB2 LYS B  14      17.629 -30.894 -19.379  1.00 25.89           H  
ATOM   1662  HB3 LYS B  14      17.400 -29.174 -19.078  1.00 25.89           H  
ATOM   1663  O   LYS B  14      18.621 -30.217 -16.818  1.00 25.89           O  
ATOM   1664  CG  LYS B  14      17.982 -29.611 -21.092  1.00 25.89           C  
ATOM   1665  HG2 LYS B  14      18.407 -28.625 -21.279  1.00 25.89           H  
ATOM   1666  HG3 LYS B  14      18.557 -30.361 -21.635  1.00 25.89           H  
ATOM   1667  CD  LYS B  14      16.522 -29.631 -21.558  1.00 25.89           C  
ATOM   1668  HD2 LYS B  14      16.123 -30.639 -21.441  1.00 25.89           H  
ATOM   1669  HD3 LYS B  14      15.947 -28.954 -20.926  1.00 25.89           H  
ATOM   1670  CE  LYS B  14      16.402 -29.182 -23.015  1.00 25.89           C  
ATOM   1671  HE2 LYS B  14      16.931 -29.894 -23.648  1.00 25.89           H  
ATOM   1672  HE3 LYS B  14      16.890 -28.212 -23.113  1.00 25.89           H  
ATOM   1673  NZ  LYS B  14      14.976 -29.078 -23.407  1.00 25.89           N  
ATOM   1674  HZ1 LYS B  14      14.886 -28.753 -24.359  1.00 25.89           H  
ATOM   1675  HZ2 LYS B  14      14.516 -29.970 -23.300  1.00 25.89           H  
ATOM   1676  HZ3 LYS B  14      14.514 -28.418 -22.798  1.00 25.89           H  
ATOM   1677  N   GLU B  15      20.429 -28.900 -16.987  1.00 26.40           N  
ATOM   1678  H   GLU B  15      21.155 -28.556 -17.600  1.00 26.40           H  
ATOM   1679  CA  GLU B  15      20.313 -28.286 -15.681  1.00 26.40           C  
ATOM   1680  HA  GLU B  15      20.100 -29.038 -14.921  1.00 26.40           H  
ATOM   1681  C   GLU B  15      19.109 -27.368 -15.825  1.00 26.40           C  
ATOM   1682  CB  GLU B  15      21.609 -27.549 -15.307  1.00 26.40           C  
ATOM   1683  HB2 GLU B  15      21.450 -27.002 -14.377  1.00 26.40           H  
ATOM   1684  HB3 GLU B  15      21.866 -26.842 -16.096  1.00 26.40           H  
ATOM   1685  O   GLU B  15      19.163 -26.363 -16.537  1.00 26.40           O  
ATOM   1686  CG  GLU B  15      22.760 -28.551 -15.109  1.00 26.40           C  
ATOM   1687  HG2 GLU B  15      22.918 -29.108 -16.032  1.00 26.40           H  
ATOM   1688  HG3 GLU B  15      22.463 -29.267 -14.342  1.00 26.40           H  
ATOM   1689  CD  GLU B  15      24.087 -27.890 -14.710  1.00 26.40           C  
ATOM   1690  OE1 GLU B  15      24.802 -28.508 -13.888  1.00 26.40           O  
ATOM   1691  OE2 GLU B  15      24.411 -26.823 -15.275  1.00 26.40           O  
ATOM   1692  N   ASP B  16      17.975 -27.814 -15.287  1.00 25.48           N  
ATOM   1693  H   ASP B  16      17.941 -28.738 -14.880  1.00 25.48           H  
ATOM   1694  CA  ASP B  16      16.812 -26.965 -15.142  1.00 25.48           C  
ATOM   1695  HA  ASP B  16      16.497 -26.592 -16.116  1.00 25.48           H  
ATOM   1696  C   ASP B  16      17.301 -25.804 -14.286  1.00 25.48           C  
ATOM   1697  CB  ASP B  16      15.640 -27.725 -14.500  1.00 25.48           C  
ATOM   1698  HB2 ASP B  16      15.972 -28.184 -13.569  1.00 25.48           H  
ATOM   1699  HB3 ASP B  16      14.853 -27.010 -14.259  1.00 25.48           H  
ATOM   1700  O   ASP B  16      17.522 -25.948 -13.081  1.00 25.48           O  
ATOM   1701  CG  ASP B  16      15.045 -28.798 -15.421  1.00 25.48           C  
ATOM   1702  OD1 ASP B  16      14.799 -28.494 -16.614  1.00 25.48           O  
ATOM   1703  OD2 ASP B  16      14.815 -29.923 -14.919  1.00 25.48           O  
ATOM   1704  N   ALA B  17      17.580 -24.680 -14.945  1.00 23.64           N  
ATOM   1705  H   ALA B  17      17.572 -24.699 -15.954  1.00 23.64           H  
ATOM   1706  CA  ALA B  17      17.796 -23.423 -14.278  1.00 23.64           C  
ATOM   1707  HA  ALA B  17      18.580 -23.530 -13.528  1.00 23.64           H  
ATOM   1708  C   ALA B  17      16.473 -23.126 -13.580  1.00 23.64           C  
ATOM   1709  CB  ALA B  17      18.224 -22.357 -15.296  1.00 23.64           C  
ATOM   1710  HB1 ALA B  17      17.463 -22.245 -16.068  1.00 23.64           H  
ATOM   1711  HB2 ALA B  17      19.169 -22.647 -15.757  1.00 23.64           H  
ATOM   1712  HB3 ALA B  17      18.353 -21.402 -14.787  1.00 23.64           H  
ATOM   1713  O   ALA B  17      15.553 -22.551 -14.160  1.00 23.64           O  
ATOM   1714  N   TYR B  18      16.347 -23.606 -12.344  1.00 23.95           N  
ATOM   1715  H   TYR B  18      17.051 -24.253 -12.018  1.00 23.95           H  
ATOM   1716  CA  TYR B  18      15.464 -22.991 -11.386  1.00 23.95           C  
ATOM   1717  HA  TYR B  18      14.439 -23.004 -11.755  1.00 23.95           H  
ATOM   1718  C   TYR B  18      15.971 -21.562 -11.329  1.00 23.95           C  
ATOM   1719  CB  TYR B  18      15.530 -23.710 -10.030  1.00 23.95           C  
ATOM   1720  HB2 TYR B  18      16.567 -23.767  -9.699  1.00 23.95           H  
ATOM   1721  HB3 TYR B  18      14.987 -23.113  -9.297  1.00 23.95           H  
ATOM   1722  O   TYR B  18      17.005 -21.293 -10.717  1.00 23.95           O  
ATOM   1723  CG  TYR B  18      14.936 -25.107 -10.052  1.00 23.95           C  
ATOM   1724  CD1 TYR B  18      13.557 -25.291  -9.833  1.00 23.95           C  
ATOM   1725  HD1 TYR B  18      12.926 -24.437  -9.636  1.00 23.95           H  
ATOM   1726  CD2 TYR B  18      15.757 -26.216 -10.329  1.00 23.95           C  
ATOM   1727  HD2 TYR B  18      16.808 -26.072 -10.531  1.00 23.95           H  
ATOM   1728  CE1 TYR B  18      13.000 -26.584  -9.893  1.00 23.95           C  
ATOM   1729  HE1 TYR B  18      11.941 -26.735  -9.742  1.00 23.95           H  
ATOM   1730  CE2 TYR B  18      15.203 -27.507 -10.407  1.00 23.95           C  
ATOM   1731  HE2 TYR B  18      15.834 -28.345 -10.664  1.00 23.95           H  
ATOM   1732  OH  TYR B  18      13.279 -28.934 -10.283  1.00 23.95           O  
ATOM   1733  HH  TYR B  18      13.915 -29.549 -10.657  1.00 23.95           H  
ATOM   1734  CZ  TYR B  18      13.821 -27.692 -10.189  1.00 23.95           C  
ATOM   1735  N   ASP B  19      15.293 -20.686 -12.068  1.00 25.63           N  
ATOM   1736  H   ASP B  19      14.608 -21.037 -12.723  1.00 25.63           H  
ATOM   1737  CA  ASP B  19      15.371 -19.250 -11.897  1.00 25.63           C  
ATOM   1738  HA  ASP B  19      16.410 -18.927 -11.953  1.00 25.63           H  
ATOM   1739  C   ASP B  19      14.843 -19.006 -10.489  1.00 25.63           C  
ATOM   1740  CB  ASP B  19      14.575 -18.541 -12.999  1.00 25.63           C  
ATOM   1741  HB2 ASP B  19      14.909 -18.911 -13.969  1.00 25.63           H  
ATOM   1742  HB3 ASP B  19      13.514 -18.770 -12.899  1.00 25.63           H  
ATOM   1743  O   ASP B  19      13.650 -18.834 -10.233  1.00 25.63           O  
ATOM   1744  CG  ASP B  19      14.804 -17.031 -12.957  1.00 25.63           C  
ATOM   1745  OD1 ASP B  19      15.994 -16.648 -12.901  1.00 25.63           O  
ATOM   1746  OD2 ASP B  19      13.797 -16.293 -12.997  1.00 25.63           O  
ATOM   1747  N   GLY B  20      15.725 -19.260  -9.527  1.00 26.19           N  
ATOM   1748  H   GLY B  20      16.651 -19.545  -9.810  1.00 26.19           H  
ATOM   1749  CA  GLY B  20      15.441 -19.105  -8.131  1.00 26.19           C  
ATOM   1750  HA2 GLY B  20      16.281 -19.447  -7.527  1.00 26.19           H  
ATOM   1751  HA3 GLY B  20      14.525 -19.628  -7.856  1.00 26.19           H  
ATOM   1752  C   GLY B  20      15.278 -17.623  -7.980  1.00 26.19           C  
ATOM   1753  O   GLY B  20      16.292 -16.936  -7.899  1.00 26.19           O  
ATOM   1754  N   VAL B  21      14.020 -17.164  -7.984  1.00 26.69           N  
ATOM   1755  H   VAL B  21      13.310 -17.776  -8.358  1.00 26.69           H  
ATOM   1756  CA  VAL B  21      13.640 -15.830  -7.531  1.00 26.69           C  
ATOM   1757  HA  VAL B  21      13.942 -15.089  -8.272  1.00 26.69           H  
ATOM   1758  C   VAL B  21      14.425 -15.640  -6.258  1.00 26.69           C  
ATOM   1759  CB  VAL B  21      12.129 -15.706  -7.261  1.00 26.69           C  
ATOM   1760  HB  VAL B  21      11.816 -16.479  -6.559  1.00 26.69           H  
ATOM   1761  O   VAL B  21      14.157 -16.302  -5.249  1.00 26.69           O  
ATOM   1762  CG1 VAL B  21      11.777 -14.333  -6.668  1.00 26.69           C  
ATOM   1763 HG11 VAL B  21      12.254 -14.201  -5.698  1.00 26.69           H  
ATOM   1764 HG12 VAL B  21      10.698 -14.253  -6.533  1.00 26.69           H  
ATOM   1765 HG13 VAL B  21      12.111 -13.542  -7.340  1.00 26.69           H  
ATOM   1766  CG2 VAL B  21      11.331 -15.885  -8.557  1.00 26.69           C  
ATOM   1767 HG21 VAL B  21      11.627 -15.128  -9.283  1.00 26.69           H  
ATOM   1768 HG22 VAL B  21      10.264 -15.792  -8.356  1.00 26.69           H  
ATOM   1769 HG23 VAL B  21      11.522 -16.867  -8.988  1.00 26.69           H  
ATOM   1770  N   THR B  22      15.493 -14.858  -6.365  1.00 25.77           N  
ATOM   1771  H   THR B  22      15.728 -14.456  -7.262  1.00 25.77           H  
ATOM   1772  CA  THR B  22      16.422 -14.670  -5.276  1.00 25.77           C  
ATOM   1773  HA  THR B  22      16.808 -15.637  -4.951  1.00 25.77           H  
ATOM   1774  C   THR B  22      15.573 -14.064  -4.190  1.00 25.77           C  
ATOM   1775  CB  THR B  22      17.601 -13.768  -5.666  1.00 25.77           C  
ATOM   1776  HB  THR B  22      18.125 -13.453  -4.764  1.00 25.77           H  
ATOM   1777  O   THR B  22      15.116 -12.927  -4.309  1.00 25.77           O  
ATOM   1778  CG2 THR B  22      18.585 -14.497  -6.581  1.00 25.77           C  
ATOM   1779 HG21 THR B  22      18.968 -15.390  -6.086  1.00 25.77           H  
ATOM   1780 HG22 THR B  22      19.416 -13.831  -6.814  1.00 25.77           H  
ATOM   1781 HG23 THR B  22      18.092 -14.782  -7.510  1.00 25.77           H  
ATOM   1782  OG1 THR B  22      17.148 -12.635  -6.363  1.00 25.77           O  
ATOM   1783  HG1 THR B  22      16.460 -12.217  -5.840  1.00 25.77           H  
ATOM   1784  N   SER B  23      15.295 -14.858  -3.159  1.00 28.69           N  
ATOM   1785  H   SER B  23      15.524 -15.838  -3.247  1.00 28.69           H  
ATOM   1786  CA  SER B  23      14.756 -14.370  -1.906  1.00 28.69           C  
ATOM   1787  HA  SER B  23      13.906 -13.715  -2.099  1.00 28.69           H  
ATOM   1788  C   SER B  23      15.870 -13.549  -1.270  1.00 28.69           C  
ATOM   1789  CB  SER B  23      14.289 -15.541  -1.034  1.00 28.69           C  
ATOM   1790  HB2 SER B  23      15.113 -16.238  -0.885  1.00 28.69           H  
ATOM   1791  HB3 SER B  23      13.471 -16.061  -1.533  1.00 28.69           H  
ATOM   1792  O   SER B  23      16.459 -13.954  -0.267  1.00 28.69           O  
ATOM   1793  OG  SER B  23      13.843 -15.076   0.223  1.00 28.69           O  
ATOM   1794  HG  SER B  23      14.549 -14.529   0.577  1.00 28.69           H  
ATOM   1795  N   GLU B  24      16.217 -12.415  -1.882  1.00 28.47           N  
ATOM   1796  H   GLU B  24      15.729 -12.157  -2.727  1.00 28.47           H  
ATOM   1797  CA  GLU B  24      16.931 -11.384  -1.166  1.00 28.47           C  
ATOM   1798  HA  GLU B  24      17.891 -11.784  -0.841  1.00 28.47           H  
ATOM   1799  C   GLU B  24      16.126 -11.040   0.083  1.00 28.47           C  
ATOM   1800  CB  GLU B  24      17.190 -10.129  -2.010  1.00 28.47           C  
ATOM   1801  HB2 GLU B  24      16.279  -9.826  -2.527  1.00 28.47           H  
ATOM   1802  HB3 GLU B  24      17.458  -9.333  -1.315  1.00 28.47           H  
ATOM   1803  O   GLU B  24      14.930 -11.317   0.209  1.00 28.47           O  
ATOM   1804  CG  GLU B  24      18.338 -10.303  -3.021  1.00 28.47           C  
ATOM   1805  HG2 GLU B  24      17.918 -10.500  -4.007  1.00 28.47           H  
ATOM   1806  HG3 GLU B  24      18.934 -11.170  -2.739  1.00 28.47           H  
ATOM   1807  CD  GLU B  24      19.251  -9.064  -3.070  1.00 28.47           C  
ATOM   1808  OE1 GLU B  24      20.486  -9.266  -3.112  1.00 28.47           O  
ATOM   1809  OE2 GLU B  24      18.726  -7.933  -2.970  1.00 28.47           O  
ATOM   1810  N   ASN B  25      16.838 -10.478   1.045  1.00 28.70           N  
ATOM   1811  H   ASN B  25      17.787 -10.212   0.824  1.00 28.70           H  
ATOM   1812  CA  ASN B  25      16.322 -10.172   2.357  1.00 28.70           C  
ATOM   1813  HA  ASN B  25      16.030 -11.102   2.845  1.00 28.70           H  
ATOM   1814  C   ASN B  25      15.082  -9.266   2.227  1.00 28.70           C  
ATOM   1815  CB  ASN B  25      17.503  -9.531   3.112  1.00 28.70           C  
ATOM   1816  HB2 ASN B  25      17.604  -8.485   2.822  1.00 28.70           H  
ATOM   1817  HB3 ASN B  25      18.425 -10.041   2.832  1.00 28.70           H  
ATOM   1818  O   ASN B  25      15.229  -8.059   2.027  1.00 28.70           O  
ATOM   1819  CG  ASN B  25      17.413  -9.628   4.614  1.00 28.70           C  
ATOM   1820  ND2 ASN B  25      18.385  -9.079   5.306  1.00 28.70           N  
ATOM   1821 HD21 ASN B  25      19.164  -8.671   4.809  1.00 28.70           H  
ATOM   1822 HD22 ASN B  25      18.387  -9.323   6.286  1.00 28.70           H  
ATOM   1823  OD1 ASN B  25      16.539 -10.229   5.206  1.00 28.70           O  
ATOM   1824  N   MET B  26      13.876  -9.841   2.340  1.00 27.70           N  
ATOM   1825  H   MET B  26      13.838 -10.850   2.315  1.00 27.70           H  
ATOM   1826  CA  MET B  26      12.609  -9.113   2.462  1.00 27.70           C  
ATOM   1827  HA  MET B  26      12.531  -8.384   1.655  1.00 27.70           H  
ATOM   1828  C   MET B  26      12.606  -8.352   3.797  1.00 27.70           C  
ATOM   1829  CB  MET B  26      11.391 -10.057   2.387  1.00 27.70           C  
ATOM   1830  HB2 MET B  26      10.503  -9.456   2.582  1.00 27.70           H  
ATOM   1831  HB3 MET B  26      11.459 -10.810   3.173  1.00 27.70           H  
ATOM   1832  O   MET B  26      11.951  -8.747   4.754  1.00 27.70           O  
ATOM   1833  CG  MET B  26      11.170 -10.772   1.052  1.00 27.70           C  
ATOM   1834  HG2 MET B  26      11.348 -10.074   0.234  1.00 27.70           H  
ATOM   1835  HG3 MET B  26      11.878 -11.597   0.968  1.00 27.70           H  
ATOM   1836  SD  MET B  26       9.470 -11.404   0.914  1.00 27.70           S  
ATOM   1837  CE  MET B  26       9.623 -12.508  -0.509  1.00 27.70           C  
ATOM   1838  HE1 MET B  26       9.951 -11.938  -1.378  1.00 27.70           H  
ATOM   1839  HE2 MET B  26       8.656 -12.965  -0.717  1.00 27.70           H  
ATOM   1840  HE3 MET B  26      10.354 -13.286  -0.289  1.00 27.70           H  
ATOM   1841  N   ARG B  27      13.433  -7.309   3.911  1.00 31.17           N  
ATOM   1842  H   ARG B  27      14.014  -7.110   3.109  1.00 31.17           H  
ATOM   1843  CA  ARG B  27      13.499  -6.445   5.091  1.00 31.17           C  
ATOM   1844  HA  ARG B  27      13.351  -7.060   5.979  1.00 31.17           H  
ATOM   1845  C   ARG B  27      12.326  -5.474   5.111  1.00 31.17           C  
ATOM   1846  CB  ARG B  27      14.850  -5.721   5.192  1.00 31.17           C  
ATOM   1847  HB2 ARG B  27      15.252  -5.535   4.196  1.00 31.17           H  
ATOM   1848  HB3 ARG B  27      14.692  -4.760   5.681  1.00 31.17           H  
ATOM   1849  O   ARG B  27      11.353  -5.710   5.807  1.00 31.17           O  
ATOM   1850  CG  ARG B  27      15.864  -6.487   6.037  1.00 31.17           C  
ATOM   1851  HG2 ARG B  27      15.433  -6.701   7.015  1.00 31.17           H  
ATOM   1852  HG3 ARG B  27      16.127  -7.421   5.540  1.00 31.17           H  
ATOM   1853  CD  ARG B  27      17.099  -5.596   6.206  1.00 31.17           C  
ATOM   1854  HD2 ARG B  27      17.584  -5.497   5.235  1.00 31.17           H  
ATOM   1855  HD3 ARG B  27      16.778  -4.610   6.540  1.00 31.17           H  
ATOM   1856  NE  ARG B  27      18.044  -6.142   7.193  1.00 31.17           N  
ATOM   1857  HE  ARG B  27      17.725  -6.941   7.721  1.00 31.17           H  
ATOM   1858  NH1 ARG B  27      19.698  -4.590   6.845  1.00 31.17           N  
ATOM   1859 HH11 ARG B  27      20.600  -4.196   7.071  1.00 31.17           H  
ATOM   1860 HH12 ARG B  27      19.117  -4.150   6.146  1.00 31.17           H  
ATOM   1861  NH2 ARG B  27      19.984  -6.185   8.381  1.00 31.17           N  
ATOM   1862 HH21 ARG B  27      20.883  -5.779   8.600  1.00 31.17           H  
ATOM   1863 HH22 ARG B  27      19.633  -6.965   8.918  1.00 31.17           H  
ATOM   1864  CZ  ARG B  27      19.233  -5.639   7.468  1.00 31.17           C  
ATOM   1865  N   ASN B  28      12.446  -4.355   4.398  1.00 32.06           N  
ATOM   1866  H   ASN B  28      13.223  -4.289   3.756  1.00 32.06           H  
ATOM   1867  CA  ASN B  28      11.352  -3.401   4.244  1.00 32.06           C  
ATOM   1868  HA  ASN B  28      10.716  -3.454   5.128  1.00 32.06           H  
ATOM   1869  C   ASN B  28      10.494  -3.820   3.038  1.00 32.06           C  
ATOM   1870  CB  ASN B  28      11.920  -1.968   4.151  1.00 32.06           C  
ATOM   1871  HB2 ASN B  28      12.664  -1.823   4.935  1.00 32.06           H  
ATOM   1872  HB3 ASN B  28      12.397  -1.826   3.182  1.00 32.06           H  
ATOM   1873  O   ASN B  28      11.001  -4.495   2.142  1.00 32.06           O  
ATOM   1874  CG  ASN B  28      10.852  -0.901   4.343  1.00 32.06           C  
ATOM   1875  ND2 ASN B  28      11.160   0.349   4.096  1.00 32.06           N  
ATOM   1876 HD21 ASN B  28      12.093   0.629   3.830  1.00 32.06           H  
ATOM   1877 HD22 ASN B  28      10.441   1.027   4.304  1.00 32.06           H  
ATOM   1878  OD1 ASN B  28       9.726  -1.179   4.713  1.00 32.06           O  
ATOM   1879  N   GLY B  29       9.223  -3.408   3.003  1.00 31.77           N  
ATOM   1880  H   GLY B  29       8.934  -2.799   3.756  1.00 31.77           H  
ATOM   1881  CA  GLY B  29       8.191  -3.793   2.025  1.00 31.77           C  
ATOM   1882  HA2 GLY B  29       8.150  -4.881   1.977  1.00 31.77           H  
ATOM   1883  HA3 GLY B  29       7.223  -3.433   2.372  1.00 31.77           H  
ATOM   1884  C   GLY B  29       8.404  -3.280   0.596  1.00 31.77           C  
ATOM   1885  O   GLY B  29       7.455  -2.904  -0.081  1.00 31.77           O  
ATOM   1886  N   LEU B  30       9.647  -3.197   0.136  1.00 32.11           N  
ATOM   1887  H   LEU B  30      10.379  -3.537   0.742  1.00 32.11           H  
ATOM   1888  CA  LEU B  30       9.956  -3.131  -1.279  1.00 32.11           C  
ATOM   1889  HA  LEU B  30       9.055  -2.937  -1.861  1.00 32.11           H  
ATOM   1890  C   LEU B  30      10.439  -4.502  -1.686  1.00 32.11           C  
ATOM   1891  CB  LEU B  30      11.013  -2.063  -1.610  1.00 32.11           C  
ATOM   1892  HB2 LEU B  30      11.578  -2.414  -2.474  1.00 32.11           H  
ATOM   1893  HB3 LEU B  30      11.719  -1.938  -0.790  1.00 32.11           H  
ATOM   1894  O   LEU B  30      11.640  -4.748  -1.759  1.00 32.11           O  
ATOM   1895  CG  LEU B  30      10.357  -0.746  -1.993  1.00 32.11           C  
ATOM   1896  HG  LEU B  30       9.435  -0.963  -2.532  1.00 32.11           H  
ATOM   1897  CD1 LEU B  30      10.039  -0.005  -0.704  1.00 32.11           C  
ATOM   1898 HD11 LEU B  30       9.656  -0.678   0.063  1.00 32.11           H  
ATOM   1899 HD12 LEU B  30      10.951   0.457  -0.326  1.00 32.11           H  
ATOM   1900 HD13 LEU B  30       9.235   0.709  -0.884  1.00 32.11           H  
ATOM   1901  CD2 LEU B  30      11.267   0.027  -2.956  1.00 32.11           C  
ATOM   1902 HD21 LEU B  30      10.681   0.709  -3.572  1.00 32.11           H  
ATOM   1903 HD22 LEU B  30      12.046   0.558  -2.409  1.00 32.11           H  
ATOM   1904 HD23 LEU B  30      11.743  -0.652  -3.664  1.00 32.11           H  
ATOM   1905  N   VAL B  31       9.510  -5.384  -2.033  1.00 30.99           N  
ATOM   1906  H   VAL B  31       8.535  -5.176  -1.870  1.00 30.99           H  
ATOM   1907  CA  VAL B  31       9.883  -6.335  -3.074  1.00 30.99           C  
ATOM   1908  HA  VAL B  31      10.930  -6.612  -2.950  1.00 30.99           H  
ATOM   1909  C   VAL B  31       9.767  -5.561  -4.378  1.00 30.99           C  
ATOM   1910  CB  VAL B  31       9.126  -7.666  -3.014  1.00 30.99           C  
ATOM   1911  HB  VAL B  31       8.072  -7.528  -3.255  1.00 30.99           H  
ATOM   1912  O   VAL B  31       8.671  -5.352  -4.902  1.00 30.99           O  
ATOM   1913  CG1 VAL B  31       9.714  -8.652  -4.026  1.00 30.99           C  
ATOM   1914 HG11 VAL B  31       9.672  -8.242  -5.035  1.00 30.99           H  
ATOM   1915 HG12 VAL B  31       9.144  -9.582  -4.005  1.00 30.99           H  
ATOM   1916 HG13 VAL B  31      10.754  -8.871  -3.783  1.00 30.99           H  
ATOM   1917  CG2 VAL B  31       9.268  -8.292  -1.619  1.00 30.99           C  
ATOM   1918 HG21 VAL B  31       8.719  -9.234  -1.576  1.00 30.99           H  
ATOM   1919 HG22 VAL B  31      10.318  -8.488  -1.404  1.00 30.99           H  
ATOM   1920 HG23 VAL B  31       8.883  -7.626  -0.846  1.00 30.99           H  
ATOM   1921  N   ASN B  32      10.917  -5.077  -4.848  1.00 34.80           N  
ATOM   1922  H   ASN B  32      11.739  -5.214  -4.276  1.00 34.80           H  
ATOM   1923  CA  ASN B  32      11.146  -4.686  -6.232  1.00 34.80           C  
ATOM   1924  HA  ASN B  32      10.427  -3.927  -6.540  1.00 34.80           H  
ATOM   1925  C   ASN B  32      10.918  -5.953  -7.076  1.00 34.80           C  
ATOM   1926  CB  ASN B  32      12.577  -4.097  -6.327  1.00 34.80           C  
ATOM   1927  HB2 ASN B  32      12.659  -3.239  -5.659  1.00 34.80           H  
ATOM   1928  HB3 ASN B  32      13.298  -4.851  -6.009  1.00 34.80           H  
ATOM   1929  O   ASN B  32      11.844  -6.698  -7.371  1.00 34.80           O  
ATOM   1930  CG  ASN B  32      12.979  -3.641  -7.720  1.00 34.80           C  
ATOM   1931  ND2 ASN B  32      14.177  -3.159  -7.925  1.00 34.80           N  
ATOM   1932 HD21 ASN B  32      14.886  -3.232  -7.210  1.00 34.80           H  
ATOM   1933 HD22 ASN B  32      14.435  -3.110  -8.900  1.00 34.80           H  
ATOM   1934  OD1 ASN B  32      12.231  -3.729  -8.658  1.00 34.80           O  
ATOM   1935  N   SER B  33       9.651  -6.291  -7.336  1.00 34.64           N  
ATOM   1936  H   SER B  33       8.917  -5.696  -6.979  1.00 34.64           H  
ATOM   1937  CA  SER B  33       9.318  -7.384  -8.243  1.00 34.64           C  
ATOM   1938  HA  SER B  33       9.959  -8.246  -8.058  1.00 34.64           H  
ATOM   1939  C   SER B  33       9.593  -6.855  -9.633  1.00 34.64           C  
ATOM   1940  CB  SER B  33       7.853  -7.821  -8.111  1.00 34.64           C  
ATOM   1941  HB2 SER B  33       7.198  -6.963  -8.263  1.00 34.64           H  
ATOM   1942  HB3 SER B  33       7.631  -8.571  -8.871  1.00 34.64           H  
ATOM   1943  O   SER B  33       8.705  -6.227 -10.214  1.00 34.64           O  
ATOM   1944  OG  SER B  33       7.605  -8.372  -6.835  1.00 34.64           O  
ATOM   1945  HG  SER B  33       7.985  -7.777  -6.185  1.00 34.64           H  
ATOM   1946  N   GLU B  34      10.823  -7.013 -10.124  1.00 35.95           N  
ATOM   1947  H   GLU B  34      11.545  -7.380  -9.520  1.00 35.95           H  
ATOM   1948  CA  GLU B  34      11.171  -6.785 -11.525  1.00 35.95           C  
ATOM   1949  HA  GLU B  34      10.900  -5.767 -11.806  1.00 35.95           H  
ATOM   1950  C   GLU B  34      10.322  -7.747 -12.362  1.00 35.95           C  
ATOM   1951  CB  GLU B  34      12.686  -6.946 -11.779  1.00 35.95           C  
ATOM   1952  HB2 GLU B  34      12.860  -6.829 -12.849  1.00 35.95           H  
ATOM   1953  HB3 GLU B  34      13.008  -7.941 -11.473  1.00 35.95           H  
ATOM   1954  O   GLU B  34      10.728  -8.849 -12.724  1.00 35.95           O  
ATOM   1955  CG  GLU B  34      13.513  -5.886 -11.027  1.00 35.95           C  
ATOM   1956  HG2 GLU B  34      13.070  -4.911 -11.227  1.00 35.95           H  
ATOM   1957  HG3 GLU B  34      13.430  -6.074  -9.957  1.00 35.95           H  
ATOM   1958  CD  GLU B  34      15.005  -5.833 -11.410  1.00 35.95           C  
ATOM   1959  OE1 GLU B  34      15.644  -4.822 -11.031  1.00 35.95           O  
ATOM   1960  OE2 GLU B  34      15.504  -6.760 -12.081  1.00 35.95           O  
ATOM   1961  N   VAL B  35       9.068  -7.364 -12.618  1.00 34.03           N  
ATOM   1962  H   VAL B  35       8.735  -6.521 -12.172  1.00 34.03           H  
ATOM   1963  CA  VAL B  35       8.259  -7.984 -13.653  1.00 34.03           C  
ATOM   1964  HA  VAL B  35       8.342  -9.068 -13.576  1.00 34.03           H  
ATOM   1965  C   VAL B  35       8.925  -7.531 -14.935  1.00 34.03           C  
ATOM   1966  CB  VAL B  35       6.766  -7.602 -13.579  1.00 34.03           C  
ATOM   1967  HB  VAL B  35       6.650  -6.525 -13.699  1.00 34.03           H  
ATOM   1968  O   VAL B  35       8.600  -6.474 -15.478  1.00 34.03           O  
ATOM   1969  CG1 VAL B  35       5.970  -8.318 -14.681  1.00 34.03           C  
ATOM   1970 HG11 VAL B  35       6.335  -8.015 -15.663  1.00 34.03           H  
ATOM   1971 HG12 VAL B  35       4.916  -8.049 -14.612  1.00 34.03           H  
ATOM   1972 HG13 VAL B  35       6.078  -9.398 -14.582  1.00 34.03           H  
ATOM   1973  CG2 VAL B  35       6.148  -8.005 -12.233  1.00 34.03           C  
ATOM   1974 HG21 VAL B  35       5.086  -7.756 -12.221  1.00 34.03           H  
ATOM   1975 HG22 VAL B  35       6.277  -9.074 -12.069  1.00 34.03           H  
ATOM   1976 HG23 VAL B  35       6.637  -7.461 -11.425  1.00 34.03           H  
ATOM   1977  N   HIS B  36       9.915  -8.310 -15.366  1.00 35.49           N  
ATOM   1978  H   HIS B  36      10.263  -9.018 -14.735  1.00 35.49           H  
ATOM   1979  CA  HIS B  36      10.503  -8.225 -16.687  1.00 35.49           C  
ATOM   1980  HA  HIS B  36      10.869  -7.214 -16.861  1.00 35.49           H  
ATOM   1981  C   HIS B  36       9.397  -8.525 -17.697  1.00 35.49           C  
ATOM   1982  CB  HIS B  36      11.677  -9.206 -16.814  1.00 35.49           C  
ATOM   1983  HB2 HIS B  36      11.349 -10.206 -16.532  1.00 35.49           H  
ATOM   1984  HB3 HIS B  36      11.987  -9.244 -17.858  1.00 35.49           H  
ATOM   1985  O   HIS B  36       9.231  -9.647 -18.167  1.00 35.49           O  
ATOM   1986  CG  HIS B  36      12.882  -8.833 -15.992  1.00 35.49           C  
ATOM   1987  CD2 HIS B  36      13.333  -9.483 -14.876  1.00 35.49           C  
ATOM   1988  HD2 HIS B  36      12.878 -10.340 -14.403  1.00 35.49           H  
ATOM   1989  ND1 HIS B  36      13.771  -7.812 -16.258  1.00 35.49           N  
ATOM   1990  HD1 HIS B  36      13.706  -7.136 -17.006  1.00 35.49           H  
ATOM   1991  CE1 HIS B  36      14.728  -7.844 -15.313  1.00 35.49           C  
ATOM   1992  HE1 HIS B  36      15.549  -7.149 -15.213  1.00 35.49           H  
ATOM   1993  NE2 HIS B  36      14.513  -8.863 -14.476  1.00 35.49           N  
ATOM   1994  N   ASN B  37       8.582  -7.516 -17.994  1.00 37.01           N  
ATOM   1995  H   ASN B  37       8.694  -6.647 -17.492  1.00 37.01           H  
ATOM   1996  CA  ASN B  37       7.771  -7.542 -19.185  1.00 37.01           C  
ATOM   1997  HA  ASN B  37       7.325  -8.532 -19.283  1.00 37.01           H  
ATOM   1998  C   ASN B  37       8.737  -7.314 -20.351  1.00 37.01           C  
ATOM   1999  CB  ASN B  37       6.652  -6.493 -19.075  1.00 37.01           C  
ATOM   2000  HB2 ASN B  37       7.064  -5.500 -19.254  1.00 37.01           H  
ATOM   2001  HB3 ASN B  37       6.224  -6.518 -18.073  1.00 37.01           H  
ATOM   2002  O   ASN B  37       9.324  -6.240 -20.461  1.00 37.01           O  
ATOM   2003  CG  ASN B  37       5.533  -6.772 -20.058  1.00 37.01           C  
ATOM   2004  ND2 ASN B  37       4.751  -5.779 -20.405  1.00 37.01           N  
ATOM   2005 HD21 ASN B  37       4.107  -5.997 -21.151  1.00 37.01           H  
ATOM   2006 HD22 ASN B  37       5.002  -4.839 -20.136  1.00 37.01           H  
ATOM   2007  OD1 ASN B  37       5.316  -7.881 -20.511  1.00 37.01           O  
ATOM   2008  N   GLU B  38       8.954  -8.338 -21.175  1.00 36.62           N  
ATOM   2009  H   GLU B  38       8.530  -9.232 -20.971  1.00 36.62           H  
ATOM   2010  CA  GLU B  38       9.848  -8.246 -22.337  1.00 36.62           C  
ATOM   2011  HA  GLU B  38      10.843  -7.935 -22.018  1.00 36.62           H  
ATOM   2012  C   GLU B  38       9.371  -7.233 -23.384  1.00 36.62           C  
ATOM   2013  CB  GLU B  38       9.947  -9.604 -23.047  1.00 36.62           C  
ATOM   2014  HB2 GLU B  38      10.341  -9.432 -24.048  1.00 36.62           H  
ATOM   2015  HB3 GLU B  38       8.949 -10.030 -23.151  1.00 36.62           H  
ATOM   2016  O   GLU B  38      10.181  -6.717 -24.157  1.00 36.62           O  
ATOM   2017  CG  GLU B  38      10.876 -10.617 -22.372  1.00 36.62           C  
ATOM   2018  HG2 GLU B  38      11.812 -10.118 -22.118  1.00 36.62           H  
ATOM   2019  HG3 GLU B  38      10.414 -10.971 -21.451  1.00 36.62           H  
ATOM   2020  CD  GLU B  38      11.162 -11.804 -23.312  1.00 36.62           C  
ATOM   2021  OE1 GLU B  38      12.313 -12.296 -23.301  1.00 36.62           O  
ATOM   2022  OE2 GLU B  38      10.238 -12.211 -24.055  1.00 36.62           O  
ATOM   2023  N   ASP B  39       8.067  -6.958 -23.468  1.00 39.98           N  
ATOM   2024  H   ASP B  39       7.425  -7.417 -22.837  1.00 39.98           H  
ATOM   2025  CA  ASP B  39       7.556  -6.093 -24.526  1.00 39.98           C  
ATOM   2026  HA  ASP B  39       7.950  -6.460 -25.474  1.00 39.98           H  
ATOM   2027  C   ASP B  39       8.071  -4.655 -24.348  1.00 39.98           C  
ATOM   2028  CB  ASP B  39       6.023  -6.151 -24.602  1.00 39.98           C  
ATOM   2029  HB2 ASP B  39       5.674  -5.263 -25.130  1.00 39.98           H  
ATOM   2030  HB3 ASP B  39       5.607  -6.118 -23.595  1.00 39.98           H  
ATOM   2031  O   ASP B  39       7.712  -3.953 -23.406  1.00 39.98           O  
ATOM   2032  CG  ASP B  39       5.472  -7.369 -25.356  1.00 39.98           C  
ATOM   2033  OD1 ASP B  39       6.177  -7.884 -26.252  1.00 39.98           O  
ATOM   2034  OD2 ASP B  39       4.281  -7.679 -25.127  1.00 39.98           O  
ATOM   2035  N   GLY B  40       8.871  -4.178 -25.312  1.00 38.17           N  
ATOM   2036  H   GLY B  40       9.197  -4.873 -25.969  1.00 38.17           H  
ATOM   2037  CA  GLY B  40       9.607  -2.904 -25.262  1.00 38.17           C  
ATOM   2038  HA2 GLY B  40      10.208  -2.906 -24.353  1.00 38.17           H  
ATOM   2039  HA3 GLY B  40      10.289  -2.859 -26.111  1.00 38.17           H  
ATOM   2040  C   GLY B  40       8.776  -1.614 -25.250  1.00 38.17           C  
ATOM   2041  O   GLY B  40       9.317  -0.526 -25.461  1.00 38.17           O  
ATOM   2042  N   ARG B  41       7.458  -1.680 -25.039  1.00 39.23           N  
ATOM   2043  H   ARG B  41       7.129  -2.567 -24.684  1.00 39.23           H  
ATOM   2044  CA  ARG B  41       6.715  -0.473 -24.679  1.00 39.23           C  
ATOM   2045  HA  ARG B  41       7.081   0.372 -25.261  1.00 39.23           H  
ATOM   2046  C   ARG B  41       7.040  -0.195 -23.217  1.00 39.23           C  
ATOM   2047  CB  ARG B  41       5.208  -0.629 -24.940  1.00 39.23           C  
ATOM   2048  HB2 ARG B  41       4.693   0.224 -24.499  1.00 39.23           H  
ATOM   2049  HB3 ARG B  41       4.841  -1.540 -24.468  1.00 39.23           H  
ATOM   2050  O   ARG B  41       6.539  -0.903 -22.353  1.00 39.23           O  
ATOM   2051  CG  ARG B  41       4.917  -0.665 -26.447  1.00 39.23           C  
ATOM   2052  HG2 ARG B  41       5.394   0.190 -26.925  1.00 39.23           H  
ATOM   2053  HG3 ARG B  41       5.327  -1.581 -26.871  1.00 39.23           H  
ATOM   2054  CD  ARG B  41       3.411  -0.608 -26.719  1.00 39.23           C  
ATOM   2055  HD2 ARG B  41       2.943  -1.469 -26.241  1.00 39.23           H  
ATOM   2056  HD3 ARG B  41       3.011   0.305 -26.279  1.00 39.23           H  
ATOM   2057  NE  ARG B  41       3.133  -0.630 -28.169  1.00 39.23           N  
ATOM   2058  HE  ARG B  41       3.937  -0.751 -28.769  1.00 39.23           H  
ATOM   2059  NH1 ARG B  41       0.849  -0.485 -28.036  1.00 39.23           N  
ATOM   2060 HH11 ARG B  41      -0.060  -0.507 -28.474  1.00 39.23           H  
ATOM   2061 HH12 ARG B  41       0.937  -0.496 -27.030  1.00 39.23           H  
ATOM   2062  NH2 ARG B  41       1.831  -0.656 -30.036  1.00 39.23           N  
ATOM   2063 HH21 ARG B  41       0.919  -0.660 -30.470  1.00 39.23           H  
ATOM   2064 HH22 ARG B  41       2.661  -0.786 -30.597  1.00 39.23           H  
ATOM   2065  CZ  ARG B  41       1.943  -0.588 -28.739  1.00 39.23           C  
ATOM   2066  N   ASN B  42       7.816   0.868 -22.978  1.00 37.68           N  
ATOM   2067  H   ASN B  42       8.322   1.247 -23.765  1.00 37.68           H  
ATOM   2068  CA  ASN B  42       7.912   1.593 -21.703  1.00 37.68           C  
ATOM   2069  HA  ASN B  42       8.220   0.910 -20.911  1.00 37.68           H  
ATOM   2070  C   ASN B  42       6.516   2.120 -21.317  1.00 37.68           C  
ATOM   2071  CB  ASN B  42       8.942   2.753 -21.828  1.00 37.68           C  
ATOM   2072  HB2 ASN B  42       8.605   3.615 -21.251  1.00 37.68           H  
ATOM   2073  HB3 ASN B  42       9.024   3.073 -22.867  1.00 37.68           H  
ATOM   2074  O   ASN B  42       6.262   3.320 -21.279  1.00 37.68           O  
ATOM   2075  CG  ASN B  42      10.320   2.474 -21.268  1.00 37.68           C  
ATOM   2076  ND2 ASN B  42      11.299   3.264 -21.644  1.00 37.68           N  
ATOM   2077 HD21 ASN B  42      11.117   4.075 -22.218  1.00 37.68           H  
ATOM   2078 HD22 ASN B  42      12.184   3.071 -21.196  1.00 37.68           H  
ATOM   2079  OD1 ASN B  42      10.553   1.586 -20.476  1.00 37.68           O  
ATOM   2080  N   GLY B  43       5.540   1.235 -21.126  1.00 39.74           N  
ATOM   2081  H   GLY B  43       5.803   0.262 -21.192  1.00 39.74           H  
ATOM   2082  CA  GLY B  43       4.502   1.543 -20.175  1.00 39.74           C  
ATOM   2083  HA2 GLY B  43       3.798   0.715 -20.082  1.00 39.74           H  
ATOM   2084  HA3 GLY B  43       3.980   2.461 -20.447  1.00 39.74           H  
ATOM   2085  C   GLY B  43       5.237   1.719 -18.865  1.00 39.74           C  
ATOM   2086  O   GLY B  43       6.052   0.864 -18.514  1.00 39.74           O  
ATOM   2087  N   ASP B  44       4.983   2.831 -18.192  1.00 37.70           N  
ATOM   2088  H   ASP B  44       4.441   3.574 -18.609  1.00 37.70           H  
ATOM   2089  CA  ASP B  44       5.309   2.964 -16.787  1.00 37.70           C  
ATOM   2090  HA  ASP B  44       6.373   2.786 -16.636  1.00 37.70           H  
ATOM   2091  C   ASP B  44       4.503   1.863 -16.088  1.00 37.70           C  
ATOM   2092  CB  ASP B  44       4.981   4.387 -16.300  1.00 37.70           C  
ATOM   2093  HB2 ASP B  44       3.903   4.543 -16.349  1.00 37.70           H  
ATOM   2094  HB3 ASP B  44       5.290   4.481 -15.259  1.00 37.70           H  
ATOM   2095  O   ASP B  44       3.352   2.035 -15.694  1.00 37.70           O  
ATOM   2096  CG  ASP B  44       5.679   5.474 -17.130  1.00 37.70           C  
ATOM   2097  OD1 ASP B  44       6.899   5.344 -17.378  1.00 37.70           O  
ATOM   2098  OD2 ASP B  44       4.971   6.410 -17.577  1.00 37.70           O  
ATOM   2099  N   VAL B  45       5.062   0.651 -16.043  1.00 38.73           N  
ATOM   2100  H   VAL B  45       5.929   0.523 -16.546  1.00 38.73           H  
ATOM   2101  CA  VAL B  45       4.656  -0.365 -15.089  1.00 38.73           C  
ATOM   2102  HA  VAL B  45       3.570  -0.450 -15.072  1.00 38.73           H  
ATOM   2103  C   VAL B  45       5.138   0.235 -13.792  1.00 38.73           C  
ATOM   2104  CB  VAL B  45       5.280  -1.750 -15.359  1.00 38.73           C  
ATOM   2105  HB  VAL B  45       6.363  -1.705 -15.250  1.00 38.73           H  
ATOM   2106  O   VAL B  45       6.263  -0.013 -13.368  1.00 38.73           O  
ATOM   2107  CG1 VAL B  45       4.715  -2.779 -14.368  1.00 38.73           C  
ATOM   2108 HG11 VAL B  45       4.982  -2.492 -13.351  1.00 38.73           H  
ATOM   2109 HG12 VAL B  45       3.630  -2.836 -14.458  1.00 38.73           H  
ATOM   2110 HG13 VAL B  45       5.152  -3.757 -14.569  1.00 38.73           H  
ATOM   2111  CG2 VAL B  45       4.981  -2.250 -16.777  1.00 38.73           C  
ATOM   2112 HG21 VAL B  45       3.904  -2.291 -16.940  1.00 38.73           H  
ATOM   2113 HG22 VAL B  45       5.433  -1.580 -17.509  1.00 38.73           H  
ATOM   2114 HG23 VAL B  45       5.413  -3.241 -16.915  1.00 38.73           H  
ATOM   2115  N   SER B  46       4.348   1.154 -13.250  1.00 40.20           N  
ATOM   2116  H   SER B  46       3.556   1.482 -13.785  1.00 40.20           H  
ATOM   2117  CA  SER B  46       4.640   1.802 -11.992  1.00 40.20           C  
ATOM   2118  HA  SER B  46       5.596   2.324 -12.036  1.00 40.20           H  
ATOM   2119  C   SER B  46       4.681   0.714 -10.978  1.00 40.20           C  
ATOM   2120  CB  SER B  46       3.548   2.767 -11.659  1.00 40.20           C  
ATOM   2121  HB2 SER B  46       2.640   2.281 -12.017  1.00 40.20           H  
ATOM   2122  HB3 SER B  46       3.511   2.986 -10.591  1.00 40.20           H  
ATOM   2123  O   SER B  46       3.661   0.194 -10.552  1.00 40.20           O  
ATOM   2124  OG  SER B  46       3.844   3.923 -12.390  1.00 40.20           O  
ATOM   2125  HG  SER B  46       3.088   4.514 -12.375  1.00 40.20           H  
ATOM   2126  N   GLN B  47       5.900   0.296 -10.709  1.00 43.45           N  
ATOM   2127  H   GLN B  47       6.651   0.700 -11.250  1.00 43.45           H  
ATOM   2128  CA  GLN B  47       6.195  -0.879  -9.956  1.00 43.45           C  
ATOM   2129  HA  GLN B  47       5.645  -1.726 -10.365  1.00 43.45           H  
ATOM   2130  C   GLN B  47       5.783  -0.601  -8.526  1.00 43.45           C  
ATOM   2131  CB  GLN B  47       7.670  -1.148 -10.130  1.00 43.45           C  
ATOM   2132  HB2 GLN B  47       8.239  -0.307  -9.734  1.00 43.45           H  
ATOM   2133  HB3 GLN B  47       7.894  -1.253 -11.191  1.00 43.45           H  
ATOM   2134  O   GLN B  47       6.547  -0.055  -7.729  1.00 43.45           O  
ATOM   2135  CG  GLN B  47       8.058  -2.433  -9.418  1.00 43.45           C  
ATOM   2136  HG2 GLN B  47       7.857  -2.370  -8.348  1.00 43.45           H  
ATOM   2137  HG3 GLN B  47       7.506  -3.271  -9.842  1.00 43.45           H  
ATOM   2138  CD  GLN B  47       9.536  -2.629  -9.615  1.00 43.45           C  
ATOM   2139  NE2 GLN B  47       9.945  -3.826  -9.901  1.00 43.45           N  
ATOM   2140 HE21 GLN B  47      10.948  -3.935  -9.859  1.00 43.45           H  
ATOM   2141 HE22 GLN B  47       9.313  -4.601 -10.045  1.00 43.45           H  
ATOM   2142  OE1 GLN B  47      10.330  -1.709  -9.529  1.00 43.45           O  
ATOM   2143  N   PHE B  48       4.528  -0.902  -8.219  1.00 43.77           N  
ATOM   2144  H   PHE B  48       3.883  -1.105  -8.968  1.00 43.77           H  
ATOM   2145  CA  PHE B  48       4.039  -0.651  -6.895  1.00 43.77           C  
ATOM   2146  HA  PHE B  48       4.269   0.390  -6.671  1.00 43.77           H  
ATOM   2147  C   PHE B  48       4.793  -1.553  -5.927  1.00 43.77           C  
ATOM   2148  CB  PHE B  48       2.540  -0.848  -6.810  1.00 43.77           C  
ATOM   2149  HB2 PHE B  48       2.304  -0.735  -5.752  1.00 43.77           H  
ATOM   2150  HB3 PHE B  48       2.277  -1.865  -7.101  1.00 43.77           H  
ATOM   2151  O   PHE B  48       4.903  -2.759  -6.175  1.00 43.77           O  
ATOM   2152  CG  PHE B  48       1.720   0.163  -7.568  1.00 43.77           C  
ATOM   2153  CD1 PHE B  48       1.960   1.539  -7.396  1.00 43.77           C  
ATOM   2154  HD1 PHE B  48       2.743   1.886  -6.739  1.00 43.77           H  
ATOM   2155  CD2 PHE B  48       0.684  -0.258  -8.411  1.00 43.77           C  
ATOM   2156  HD2 PHE B  48       0.441  -1.306  -8.510  1.00 43.77           H  
ATOM   2157  CE1 PHE B  48       1.221   2.483  -8.120  1.00 43.77           C  
ATOM   2158  HE1 PHE B  48       1.443   3.535  -8.022  1.00 43.77           H  
ATOM   2159  CE2 PHE B  48      -0.096   0.696  -9.074  1.00 43.77           C  
ATOM   2160  HE2 PHE B  48      -0.945   0.401  -9.671  1.00 43.77           H  
ATOM   2161  CZ  PHE B  48       0.195   2.058  -8.968  1.00 43.77           C  
ATOM   2162  HZ  PHE B  48      -0.403   2.786  -9.495  1.00 43.77           H  
ATOM   2163  N   PRO B  49       5.327  -0.980  -4.839  1.00 43.21           N  
ATOM   2164  CA  PRO B  49       6.073  -1.754  -3.876  1.00 43.21           C  
ATOM   2165  HA  PRO B  49       6.917  -2.248  -4.356  1.00 43.21           H  
ATOM   2166  C   PRO B  49       5.128  -2.796  -3.293  1.00 43.21           C  
ATOM   2167  CB  PRO B  49       6.583  -0.737  -2.855  1.00 43.21           C  
ATOM   2168  HB2 PRO B  49       7.529  -0.328  -3.209  1.00 43.21           H  
ATOM   2169  HB3 PRO B  49       6.686  -1.157  -1.854  1.00 43.21           H  
ATOM   2170  O   PRO B  49       4.020  -2.490  -2.851  1.00 43.21           O  
ATOM   2171  CG  PRO B  49       5.549   0.382  -2.903  1.00 43.21           C  
ATOM   2172  HG2 PRO B  49       5.970   1.338  -2.592  1.00 43.21           H  
ATOM   2173  HG3 PRO B  49       4.692   0.117  -2.285  1.00 43.21           H  
ATOM   2174  CD  PRO B  49       5.149   0.390  -4.375  1.00 43.21           C  
ATOM   2175  HD2 PRO B  49       5.811   1.050  -4.936  1.00 43.21           H  
ATOM   2176  HD3 PRO B  49       4.114   0.716  -4.472  1.00 43.21           H  
ATOM   2177  N   TYR B  50       5.534  -4.053  -3.324  1.00 42.30           N  
ATOM   2178  H   TYR B  50       6.416  -4.288  -3.758  1.00 42.30           H  
ATOM   2179  CA  TYR B  50       4.815  -5.062  -2.580  1.00 42.30           C  
ATOM   2180  HA  TYR B  50       3.750  -5.011  -2.810  1.00 42.30           H  
ATOM   2181  C   TYR B  50       5.022  -4.827  -1.091  1.00 42.30           C  
ATOM   2182  CB  TYR B  50       5.343  -6.416  -2.972  1.00 42.30           C  
ATOM   2183  HB2 TYR B  50       5.081  -6.602  -4.014  1.00 42.30           H  
ATOM   2184  HB3 TYR B  50       6.429  -6.375  -2.895  1.00 42.30           H  
ATOM   2185  O   TYR B  50       6.072  -5.168  -0.551  1.00 42.30           O  
ATOM   2186  CG  TYR B  50       4.813  -7.506  -2.081  1.00 42.30           C  
ATOM   2187  CD1 TYR B  50       5.697  -8.173  -1.219  1.00 42.30           C  
ATOM   2188  HD1 TYR B  50       6.738  -7.887  -1.186  1.00 42.30           H  
ATOM   2189  CD2 TYR B  50       3.433  -7.743  -2.000  1.00 42.30           C  
ATOM   2190  HD2 TYR B  50       2.733  -7.142  -2.562  1.00 42.30           H  
ATOM   2191  CE1 TYR B  50       5.250  -9.219  -0.411  1.00 42.30           C  
ATOM   2192  HE1 TYR B  50       5.939  -9.787   0.196  1.00 42.30           H  
ATOM   2193  CE2 TYR B  50       2.973  -8.726  -1.120  1.00 42.30           C  
ATOM   2194  HE2 TYR B  50       1.911  -8.846  -0.961  1.00 42.30           H  
ATOM   2195  OH  TYR B  50       3.547 -10.731   0.104  1.00 42.30           O  
ATOM   2196  HH  TYR B  50       4.169 -10.945   0.803  1.00 42.30           H  
ATOM   2197  CZ  TYR B  50       3.896  -9.553  -0.441  1.00 42.30           C  
ATOM   2198  N   VAL B  51       4.019  -4.246  -0.442  1.00 48.33           N  
ATOM   2199  H   VAL B  51       3.224  -3.913  -0.968  1.00 48.33           H  
ATOM   2200  CA  VAL B  51       4.079  -4.020   0.995  1.00 48.33           C  
ATOM   2201  HA  VAL B  51       5.133  -4.010   1.272  1.00 48.33           H  
ATOM   2202  C   VAL B  51       3.452  -5.221   1.720  1.00 48.33           C  
ATOM   2203  CB  VAL B  51       3.556  -2.623   1.384  1.00 48.33           C  
ATOM   2204  HB  VAL B  51       2.467  -2.610   1.371  1.00 48.33           H  
ATOM   2205  O   VAL B  51       2.367  -5.701   1.388  1.00 48.33           O  
ATOM   2206  CG1 VAL B  51       4.062  -2.248   2.780  1.00 48.33           C  
ATOM   2207 HG11 VAL B  51       5.152  -2.228   2.783  1.00 48.33           H  
ATOM   2208 HG12 VAL B  51       3.709  -1.255   3.058  1.00 48.33           H  
ATOM   2209 HG13 VAL B  51       3.728  -2.977   3.518  1.00 48.33           H  
ATOM   2210  CG2 VAL B  51       4.019  -1.515   0.429  1.00 48.33           C  
ATOM   2211 HG21 VAL B  51       5.093  -1.590   0.258  1.00 48.33           H  
ATOM   2212 HG22 VAL B  51       3.496  -1.605  -0.523  1.00 48.33           H  
ATOM   2213 HG23 VAL B  51       3.792  -0.534   0.847  1.00 48.33           H  
ATOM   2214  N   GLU B  52       4.170  -5.726   2.712  1.00 46.67           N  
ATOM   2215  H   GLU B  52       5.075  -5.313   2.889  1.00 46.67           H  
ATOM   2216  CA  GLU B  52       3.823  -6.839   3.598  1.00 46.67           C  
ATOM   2217  HA  GLU B  52       2.933  -7.362   3.247  1.00 46.67           H  
ATOM   2218  C   GLU B  52       3.565  -6.189   4.965  1.00 46.67           C  
ATOM   2219  CB  GLU B  52       5.028  -7.811   3.562  1.00 46.67           C  
ATOM   2220  HB2 GLU B  52       5.908  -7.204   3.774  1.00 46.67           H  
ATOM   2221  HB3 GLU B  52       5.152  -8.132   2.528  1.00 46.67           H  
ATOM   2222  O   GLU B  52       4.494  -5.693   5.597  1.00 46.67           O  
ATOM   2223  CG  GLU B  52       5.149  -9.042   4.496  1.00 46.67           C  
ATOM   2224  HG2 GLU B  52       4.649  -8.883   5.451  1.00 46.67           H  
ATOM   2225  HG3 GLU B  52       6.202  -9.098   4.773  1.00 46.67           H  
ATOM   2226  CD  GLU B  52       4.832 -10.406   3.852  1.00 46.67           C  
ATOM   2227  OE1 GLU B  52       4.289 -11.307   4.525  1.00 46.67           O  
ATOM   2228  OE2 GLU B  52       5.188 -10.589   2.666  1.00 46.67           O  
ATOM   2229  N   PHE B  53       2.303  -6.055   5.394  1.00 43.85           N  
ATOM   2230  H   PHE B  53       1.574  -6.558   4.908  1.00 43.85           H  
ATOM   2231  CA  PHE B  53       2.032  -5.517   6.732  1.00 43.85           C  
ATOM   2232  HA  PHE B  53       2.801  -4.796   7.010  1.00 43.85           H  
ATOM   2233  C   PHE B  53       2.082  -6.656   7.715  1.00 43.85           C  
ATOM   2234  CB  PHE B  53       0.680  -4.818   6.878  1.00 43.85           C  
ATOM   2235  HB2 PHE B  53       0.473  -4.736   7.945  1.00 43.85           H  
ATOM   2236  HB3 PHE B  53      -0.107  -5.445   6.458  1.00 43.85           H  
ATOM   2237  O   PHE B  53       1.107  -7.383   7.852  1.00 43.85           O  
ATOM   2238  CG  PHE B  53       0.598  -3.421   6.316  1.00 43.85           C  
ATOM   2239  CD1 PHE B  53      -0.249  -2.486   6.929  1.00 43.85           C  
ATOM   2240  HD1 PHE B  53      -0.770  -2.746   7.838  1.00 43.85           H  
ATOM   2241  CD2 PHE B  53       1.286  -3.060   5.146  1.00 43.85           C  
ATOM   2242  HD2 PHE B  53       1.971  -3.744   4.666  1.00 43.85           H  
ATOM   2243  CE1 PHE B  53      -0.395  -1.200   6.388  1.00 43.85           C  
ATOM   2244  HE1 PHE B  53      -0.995  -0.461   6.898  1.00 43.85           H  
ATOM   2245  CE2 PHE B  53       1.096  -1.796   4.581  1.00 43.85           C  
ATOM   2246  HE2 PHE B  53       1.665  -1.515   3.708  1.00 43.85           H  
ATOM   2247  CZ  PHE B  53       0.302  -0.851   5.232  1.00 43.85           C  
ATOM   2248  HZ  PHE B  53       0.302   0.181   4.913  1.00 43.85           H  
ATOM   2249  N   THR B  54       3.166  -6.750   8.465  1.00 42.30           N  
ATOM   2250  H   THR B  54       3.958  -6.163   8.244  1.00 42.30           H  
ATOM   2251  CA  THR B  54       3.378  -7.766   9.498  1.00 42.30           C  
ATOM   2252  HA  THR B  54       2.942  -8.701   9.148  1.00 42.30           H  
ATOM   2253  C   THR B  54       2.669  -7.489  10.833  1.00 42.30           C  
ATOM   2254  CB  THR B  54       4.880  -8.023   9.652  1.00 42.30           C  
ATOM   2255  HB  THR B  54       5.072  -8.641  10.529  1.00 42.30           H  
ATOM   2256  O   THR B  54       2.942  -8.160  11.827  1.00 42.30           O  
ATOM   2257  CG2 THR B  54       5.421  -8.740   8.410  1.00 42.30           C  
ATOM   2258 HG21 THR B  54       4.886  -9.675   8.244  1.00 42.30           H  
ATOM   2259 HG22 THR B  54       6.479  -8.959   8.553  1.00 42.30           H  
ATOM   2260 HG23 THR B  54       5.321  -8.103   7.532  1.00 42.30           H  
ATOM   2261  OG1 THR B  54       5.593  -6.810   9.749  1.00 42.30           O  
ATOM   2262  HG1 THR B  54       5.272  -6.250  10.460  1.00 42.30           H  
ATOM   2263  N   GLY B  55       1.701  -6.564  10.873  1.00 42.31           N  
ATOM   2264  H   GLY B  55       1.535  -6.052  10.018  1.00 42.31           H  
ATOM   2265  CA  GLY B  55       0.719  -6.445  11.956  1.00 42.31           C  
ATOM   2266  HA2 GLY B  55      -0.273  -6.576  11.524  1.00 42.31           H  
ATOM   2267  HA3 GLY B  55       0.865  -7.248  12.679  1.00 42.31           H  
ATOM   2268  C   GLY B  55       0.721  -5.120  12.723  1.00 42.31           C  
ATOM   2269  O   GLY B  55      -0.237  -4.359  12.602  1.00 42.31           O  
ATOM   2270  N   ARG B  56       1.729  -4.867  13.574  1.00 46.93           N  
ATOM   2271  H   ARG B  56       2.569  -5.419  13.475  1.00 46.93           H  
ATOM   2272  CA  ARG B  56       1.719  -3.778  14.585  1.00 46.93           C  
ATOM   2273  HA  ARG B  56       0.774  -3.807  15.129  1.00 46.93           H  
ATOM   2274  C   ARG B  56       1.775  -2.370  14.006  1.00 46.93           C  
ATOM   2275  CB  ARG B  56       2.902  -3.953  15.557  1.00 46.93           C  
ATOM   2276  HB2 ARG B  56       3.357  -2.987  15.772  1.00 46.93           H  
ATOM   2277  HB3 ARG B  56       3.675  -4.576  15.106  1.00 46.93           H  
ATOM   2278  O   ARG B  56       1.585  -1.397  14.732  1.00 46.93           O  
ATOM   2279  CG  ARG B  56       2.433  -4.566  16.876  1.00 46.93           C  
ATOM   2280  HG2 ARG B  56       2.048  -5.569  16.693  1.00 46.93           H  
ATOM   2281  HG3 ARG B  56       1.644  -3.945  17.301  1.00 46.93           H  
ATOM   2282  CD  ARG B  56       3.602  -4.632  17.859  1.00 46.93           C  
ATOM   2283  HD2 ARG B  56       3.994  -3.625  18.002  1.00 46.93           H  
ATOM   2284  HD3 ARG B  56       4.386  -5.249  17.420  1.00 46.93           H  
ATOM   2285  NE  ARG B  56       3.174  -5.194  19.155  1.00 46.93           N  
ATOM   2286  HE  ARG B  56       2.186  -5.379  19.256  1.00 46.93           H  
ATOM   2287  NH1 ARG B  56       5.259  -5.266  20.098  1.00 46.93           N  
ATOM   2288 HH11 ARG B  56       5.633  -4.885  19.240  1.00 46.93           H  
ATOM   2289 HH12 ARG B  56       5.896  -5.521  20.839  1.00 46.93           H  
ATOM   2290  NH2 ARG B  56       3.494  -6.006  21.256  1.00 46.93           N  
ATOM   2291 HH21 ARG B  56       4.126  -6.246  22.006  1.00 46.93           H  
ATOM   2292 HH22 ARG B  56       2.505  -6.202  21.322  1.00 46.93           H  
ATOM   2293  CZ  ARG B  56       3.975  -5.483  20.161  1.00 46.93           C  
ATOM   2294  N   ASP B  57       2.032  -2.267  12.720  1.00 48.49           N  
ATOM   2295  H   ASP B  57       2.153  -3.137  12.221  1.00 48.49           H  
ATOM   2296  CA  ASP B  57       2.862  -1.178  12.259  1.00 48.49           C  
ATOM   2297  HA  ASP B  57       3.342  -0.711  13.119  1.00 48.49           H  
ATOM   2298  C   ASP B  57       2.086  -0.075  11.550  1.00 48.49           C  
ATOM   2299  CB  ASP B  57       3.980  -1.770  11.430  1.00 48.49           C  
ATOM   2300  HB2 ASP B  57       3.610  -2.002  10.432  1.00 48.49           H  
ATOM   2301  HB3 ASP B  57       4.732  -0.981  11.410  1.00 48.49           H  
ATOM   2302  O   ASP B  57       2.630   0.621  10.707  1.00 48.49           O  
ATOM   2303  CG  ASP B  57       4.600  -3.024  12.044  1.00 48.49           C  
ATOM   2304  OD1 ASP B  57       5.044  -2.925  13.204  1.00 48.49           O  
ATOM   2305  OD2 ASP B  57       4.487  -4.104  11.420  1.00 48.49           O  
ATOM   2306  N   SER B  58       0.797   0.096  11.866  1.00 54.73           N  
ATOM   2307  H   SER B  58       0.429  -0.452  12.630  1.00 54.73           H  
ATOM   2308  CA  SER B  58      -0.043   1.130  11.253  1.00 54.73           C  
ATOM   2309  HA  SER B  58      -0.193   0.902  10.198  1.00 54.73           H  
ATOM   2310  C   SER B  58       0.612   2.511  11.349  1.00 54.73           C  
ATOM   2311  CB  SER B  58      -1.436   1.152  11.890  1.00 54.73           C  
ATOM   2312  HB2 SER B  58      -1.916   0.184  11.750  1.00 54.73           H  
ATOM   2313  HB3 SER B  58      -2.037   1.916  11.399  1.00 54.73           H  
ATOM   2314  O   SER B  58       0.665   3.094  12.433  1.00 54.73           O  
ATOM   2315  OG  SER B  58      -1.364   1.440  13.271  1.00 54.73           O  
ATOM   2316  HG  SER B  58      -0.641   2.061  13.378  1.00 54.73           H  
ATOM   2317  N   VAL B  59       1.058   3.060  10.220  1.00 57.61           N  
ATOM   2318  H   VAL B  59       1.185   2.469   9.411  1.00 57.61           H  
ATOM   2319  CA  VAL B  59       1.490   4.461  10.153  1.00 57.61           C  
ATOM   2320  HA  VAL B  59       1.948   4.710  11.110  1.00 57.61           H  
ATOM   2321  C   VAL B  59       0.300   5.380   9.965  1.00 57.61           C  
ATOM   2322  CB  VAL B  59       2.557   4.749   9.087  1.00 57.61           C  
ATOM   2323  HB  VAL B  59       2.920   5.765   9.246  1.00 57.61           H  
ATOM   2324  O   VAL B  59      -0.682   5.050   9.292  1.00 57.61           O  
ATOM   2325  CG1 VAL B  59       3.736   3.823   9.293  1.00 57.61           C  
ATOM   2326 HG11 VAL B  59       4.547   4.122   8.628  1.00 57.61           H  
ATOM   2327 HG12 VAL B  59       3.422   2.804   9.068  1.00 57.61           H  
ATOM   2328 HG13 VAL B  59       4.087   3.868  10.324  1.00 57.61           H  
ATOM   2329  CG2 VAL B  59       2.048   4.669   7.643  1.00 57.61           C  
ATOM   2330 HG21 VAL B  59       1.495   5.579   7.412  1.00 57.61           H  
ATOM   2331 HG22 VAL B  59       1.371   3.827   7.501  1.00 57.61           H  
ATOM   2332 HG23 VAL B  59       2.889   4.610   6.953  1.00 57.61           H  
ATOM   2333  N   THR B  60       0.408   6.580  10.525  1.00 61.09           N  
ATOM   2334  H   THR B  60       1.211   6.782  11.103  1.00 61.09           H  
ATOM   2335  CA  THR B  60      -0.508   7.670  10.205  1.00 61.09           C  
ATOM   2336  HA  THR B  60      -1.524   7.363  10.452  1.00 61.09           H  
ATOM   2337  C   THR B  60      -0.404   7.968   8.716  1.00 61.09           C  
ATOM   2338  CB  THR B  60      -0.161   8.923  11.016  1.00 61.09           C  
ATOM   2339  HB  THR B  60       0.838   9.273  10.753  1.00 61.09           H  
ATOM   2340  O   THR B  60       0.670   8.307   8.229  1.00 61.09           O  
ATOM   2341  CG2 THR B  60      -1.177  10.041  10.802  1.00 61.09           C  
ATOM   2342 HG21 THR B  60      -1.164  10.359   9.759  1.00 61.09           H  
ATOM   2343 HG22 THR B  60      -2.170   9.689  11.079  1.00 61.09           H  
ATOM   2344 HG23 THR B  60      -0.913  10.896  11.425  1.00 61.09           H  
ATOM   2345  OG1 THR B  60      -0.198   8.606  12.385  1.00 61.09           O  
ATOM   2346  HG1 THR B  60       0.350   9.241  12.852  1.00 61.09           H  
ATOM   2347  N   CYS B  61      -1.515   7.854   7.986  1.00 63.83           N  
ATOM   2348  H   CYS B  61      -2.337   7.461   8.420  1.00 63.83           H  
ATOM   2349  CA  CYS B  61      -1.524   8.146   6.554  1.00 63.83           C  
ATOM   2350  HA  CYS B  61      -0.810   7.467   6.087  1.00 63.83           H  
ATOM   2351  C   CYS B  61      -1.066   9.602   6.329  1.00 63.83           C  
ATOM   2352  CB  CYS B  61      -2.906   7.803   5.975  1.00 63.83           C  
ATOM   2353  HB2 CYS B  61      -3.600   7.616   6.794  1.00 63.83           H  
ATOM   2354  HB3 CYS B  61      -2.801   6.855   5.446  1.00 63.83           H  
ATOM   2355  O   CYS B  61      -1.728  10.507   6.843  1.00 63.83           O  
ATOM   2356  SG  CYS B  61      -3.708   8.964   4.842  1.00 63.83           S  
ATOM   2357  N   PRO B  62       0.047   9.850   5.616  1.00 65.78           N  
ATOM   2358  CA  PRO B  62       0.675  11.170   5.588  1.00 65.78           C  
ATOM   2359  HA  PRO B  62       0.806  11.525   6.610  1.00 65.78           H  
ATOM   2360  C   PRO B  62      -0.175  12.204   4.847  1.00 65.78           C  
ATOM   2361  CB  PRO B  62       2.061  10.973   4.972  1.00 65.78           C  
ATOM   2362  HB2 PRO B  62       2.337  11.785   4.299  1.00 65.78           H  
ATOM   2363  HB3 PRO B  62       2.798  10.887   5.771  1.00 65.78           H  
ATOM   2364  O   PRO B  62      -0.302  13.332   5.314  1.00 65.78           O  
ATOM   2365  CG  PRO B  62       1.971   9.644   4.237  1.00 65.78           C  
ATOM   2366  HG2 PRO B  62       1.648   9.829   3.212  1.00 65.78           H  
ATOM   2367  HG3 PRO B  62       2.932   9.131   4.273  1.00 65.78           H  
ATOM   2368  CD  PRO B  62       0.902   8.858   4.982  1.00 65.78           C  
ATOM   2369  HD2 PRO B  62       0.343   8.235   4.284  1.00 65.78           H  
ATOM   2370  HD3 PRO B  62       1.378   8.239   5.743  1.00 65.78           H  
ATOM   2371  N   THR B  63      -0.865  11.819   3.769  1.00 67.31           N  
ATOM   2372  H   THR B  63      -0.663  10.927   3.341  1.00 67.31           H  
ATOM   2373  CA  THR B  63      -1.773  12.730   3.044  1.00 67.31           C  
ATOM   2374  HA  THR B  63      -1.224  13.627   2.757  1.00 67.31           H  
ATOM   2375  C   THR B  63      -2.975  13.143   3.871  1.00 67.31           C  
ATOM   2376  CB  THR B  63      -2.379  12.082   1.799  1.00 67.31           C  
ATOM   2377  HB  THR B  63      -3.286  11.540   2.065  1.00 67.31           H  
ATOM   2378  O   THR B  63      -3.404  14.291   3.826  1.00 67.31           O  
ATOM   2379  CG2 THR B  63      -2.713  13.090   0.715  1.00 67.31           C  
ATOM   2380 HG21 THR B  63      -1.805  13.585   0.368  1.00 67.31           H  
ATOM   2381 HG22 THR B  63      -3.402  13.841   1.099  1.00 67.31           H  
ATOM   2382 HG23 THR B  63      -3.177  12.575  -0.126  1.00 67.31           H  
ATOM   2383  OG1 THR B  63      -1.499  11.158   1.285  1.00 67.31           O  
ATOM   2384  HG1 THR B  63      -1.019  11.541   0.547  1.00 67.31           H  
ATOM   2385  N   CYS B  64      -3.569  12.189   4.592  1.00 66.90           N  
ATOM   2386  H   CYS B  64      -3.154  11.268   4.607  1.00 66.90           H  
ATOM   2387  CA  CYS B  64      -4.778  12.434   5.366  1.00 66.90           C  
ATOM   2388  HA  CYS B  64      -5.293  13.287   4.925  1.00 66.90           H  
ATOM   2389  C   CYS B  64      -4.489  12.831   6.815  1.00 66.90           C  
ATOM   2390  CB  CYS B  64      -5.725  11.234   5.262  1.00 66.90           C  
ATOM   2391  HB2 CYS B  64      -5.921  11.035   4.208  1.00 66.90           H  
ATOM   2392  HB3 CYS B  64      -6.669  11.529   5.720  1.00 66.90           H  
ATOM   2393  O   CYS B  64      -5.427  13.173   7.534  1.00 66.90           O  
ATOM   2394  SG  CYS B  64      -5.195   9.693   6.047  1.00 66.90           S  
ATOM   2395  N   GLN B  65      -3.231  12.750   7.257  1.00 64.77           N  
ATOM   2396  H   GLN B  65      -2.527  12.442   6.602  1.00 64.77           H  
ATOM   2397  CA  GLN B  65      -2.766  12.967   8.630  1.00 64.77           C  
ATOM   2398  HA  GLN B  65      -1.788  12.493   8.714  1.00 64.77           H  
ATOM   2399  C   GLN B  65      -3.654  12.279   9.675  1.00 64.77           C  
ATOM   2400  CB  GLN B  65      -2.559  14.461   8.892  1.00 64.77           C  
ATOM   2401  HB2 GLN B  65      -3.501  14.992   8.754  1.00 64.77           H  
ATOM   2402  HB3 GLN B  65      -2.233  14.592   9.924  1.00 64.77           H  
ATOM   2403  O   GLN B  65      -4.082  12.871  10.662  1.00 64.77           O  
ATOM   2404  CG  GLN B  65      -1.487  15.059   7.970  1.00 64.77           C  
ATOM   2405  HG2 GLN B  65      -0.556  14.504   8.084  1.00 64.77           H  
ATOM   2406  HG3 GLN B  65      -1.809  14.985   6.931  1.00 64.77           H  
ATOM   2407  CD  GLN B  65      -1.218  16.525   8.275  1.00 64.77           C  
ATOM   2408  NE2 GLN B  65      -0.349  17.159   7.523  1.00 64.77           N  
ATOM   2409 HE21 GLN B  65       0.150  16.666   6.796  1.00 64.77           H  
ATOM   2410 HE22 GLN B  65      -0.136  18.111   7.783  1.00 64.77           H  
ATOM   2411  OE1 GLN B  65      -1.785  17.129   9.172  1.00 64.77           O  
ATOM   2412  N   GLY B  66      -4.036  11.029   9.404  1.00 59.32           N  
ATOM   2413  H   GLY B  66      -3.640  10.592   8.584  1.00 59.32           H  
ATOM   2414  CA  GLY B  66      -4.916  10.255  10.285  1.00 59.32           C  
ATOM   2415  HA2 GLY B  66      -4.542  10.327  11.307  1.00 59.32           H  
ATOM   2416  HA3 GLY B  66      -4.885   9.207   9.988  1.00 59.32           H  
ATOM   2417  C   GLY B  66      -6.385  10.700  10.301  1.00 59.32           C  
ATOM   2418  O   GLY B  66      -7.213  10.042  10.921  1.00 59.32           O  
ATOM   2419  N   THR B  67      -6.765  11.759   9.581  1.00 61.25           N  
ATOM   2420  H   THR B  67      -6.050  12.308   9.125  1.00 61.25           H  
ATOM   2421  CA  THR B  67      -8.166  12.209   9.506  1.00 61.25           C  
ATOM   2422  HA  THR B  67      -8.588  12.152  10.509  1.00 61.25           H  
ATOM   2423  C   THR B  67      -9.041  11.328   8.611  1.00 61.25           C  
ATOM   2424  CB  THR B  67      -8.291  13.667   9.037  1.00 61.25           C  
ATOM   2425  HB  THR B  67      -9.327  13.969   9.189  1.00 61.25           H  
ATOM   2426  O   THR B  67     -10.259  11.508   8.586  1.00 61.25           O  
ATOM   2427  CG2 THR B  67      -7.413  14.656   9.799  1.00 61.25           C  
ATOM   2428 HG21 THR B  67      -7.633  14.600  10.865  1.00 61.25           H  
ATOM   2429 HG22 THR B  67      -7.601  15.669   9.445  1.00 61.25           H  
ATOM   2430 HG23 THR B  67      -6.356  14.431   9.654  1.00 61.25           H  
ATOM   2431  OG1 THR B  67      -8.023  13.798   7.664  1.00 61.25           O  
ATOM   2432  HG1 THR B  67      -7.071  13.739   7.559  1.00 61.25           H  
ATOM   2433  N   GLY B  68      -8.434  10.435   7.818  1.00 63.18           N  
ATOM   2434  H   GLY B  68      -7.436  10.321   7.922  1.00 63.18           H  
ATOM   2435  CA  GLY B  68      -9.123   9.639   6.794  1.00 63.18           C  
ATOM   2436  HA2 GLY B  68      -9.921   9.064   7.265  1.00 63.18           H  
ATOM   2437  HA3 GLY B  68      -8.412   8.945   6.347  1.00 63.18           H  
ATOM   2438  C   GLY B  68      -9.739  10.478   5.667  1.00 63.18           C  
ATOM   2439  O   GLY B  68     -10.508   9.962   4.860  1.00 63.18           O  
ATOM   2440  N   ARG B  69      -9.441  11.783   5.621  1.00 67.52           N  
ATOM   2441  H   ARG B  69      -8.810  12.148   6.320  1.00 67.52           H  
ATOM   2442  CA  ARG B  69      -9.866  12.702   4.569  1.00 67.52           C  
ATOM   2443  HA  ARG B  69     -10.558  12.191   3.900  1.00 67.52           H  
ATOM   2444  C   ARG B  69      -8.653  13.107   3.766  1.00 67.52           C  
ATOM   2445  CB  ARG B  69     -10.555  13.935   5.158  1.00 67.52           C  
ATOM   2446  HB2 ARG B  69     -10.769  14.636   4.351  1.00 67.52           H  
ATOM   2447  HB3 ARG B  69      -9.879  14.423   5.860  1.00 67.52           H  
ATOM   2448  O   ARG B  69      -7.633  13.484   4.325  1.00 67.52           O  
ATOM   2449  CG  ARG B  69     -11.871  13.568   5.856  1.00 67.52           C  
ATOM   2450  HG2 ARG B  69     -11.689  12.849   6.654  1.00 67.52           H  
ATOM   2451  HG3 ARG B  69     -12.543  13.113   5.128  1.00 67.52           H  
ATOM   2452  CD  ARG B  69     -12.545  14.809   6.446  1.00 67.52           C  
ATOM   2453  HD2 ARG B  69     -13.540  14.525   6.789  1.00 67.52           H  
ATOM   2454  HD3 ARG B  69     -12.641  15.564   5.666  1.00 67.52           H  
ATOM   2455  NE  ARG B  69     -11.779  15.346   7.585  1.00 67.52           N  
ATOM   2456  HE  ARG B  69     -10.965  14.815   7.859  1.00 67.52           H  
ATOM   2457  NH1 ARG B  69     -13.039  17.229   7.952  1.00 67.52           N  
ATOM   2458 HH11 ARG B  69     -13.621  16.976   7.166  1.00 67.52           H  
ATOM   2459 HH12 ARG B  69     -13.190  18.085   8.465  1.00 67.52           H  
ATOM   2460  NH2 ARG B  69     -11.284  16.798   9.263  1.00 67.52           N  
ATOM   2461 HH21 ARG B  69     -10.471  16.244   9.492  1.00 67.52           H  
ATOM   2462 HH22 ARG B  69     -11.444  17.659   9.766  1.00 67.52           H  
ATOM   2463  CZ  ARG B  69     -12.037  16.450   8.260  1.00 67.52           C  
ATOM   2464  N   ILE B  70      -8.801  13.054   2.458  1.00 72.68           N  
ATOM   2465  H   ILE B  70      -9.697  12.790   2.073  1.00 72.68           H  
ATOM   2466  CA  ILE B  70      -7.768  13.450   1.518  1.00 72.68           C  
ATOM   2467  HA  ILE B  70      -6.847  13.660   2.063  1.00 72.68           H  
ATOM   2468  C   ILE B  70      -8.212  14.747   0.835  1.00 72.68           C  
ATOM   2469  CB  ILE B  70      -7.490  12.260   0.587  1.00 72.68           C  
ATOM   2470  HB  ILE B  70      -8.446  11.842   0.270  1.00 72.68           H  
ATOM   2471  O   ILE B  70      -9.421  14.929   0.625  1.00 72.68           O  
ATOM   2472  CG1 ILE B  70      -6.721  11.196   1.411  1.00 72.68           C  
ATOM   2473 HG12 ILE B  70      -7.405  10.750   2.134  1.00 72.68           H  
ATOM   2474 HG13 ILE B  70      -5.938  11.692   1.985  1.00 72.68           H  
ATOM   2475  CG2 ILE B  70      -6.758  12.665  -0.681  1.00 72.68           C  
ATOM   2476 HG21 ILE B  70      -7.279  13.462  -1.212  1.00 72.68           H  
ATOM   2477 HG22 ILE B  70      -5.737  12.973  -0.455  1.00 72.68           H  
ATOM   2478 HG23 ILE B  70      -6.775  11.808  -1.354  1.00 72.68           H  
ATOM   2479  CD1 ILE B  70      -6.031  10.065   0.647  1.00 72.68           C  
ATOM   2480 HD11 ILE B  70      -6.539   9.848  -0.292  1.00 72.68           H  
ATOM   2481 HD12 ILE B  70      -4.996  10.345   0.452  1.00 72.68           H  
ATOM   2482 HD13 ILE B  70      -5.988   9.176   1.278  1.00 72.68           H  
ATOM   2483  N   PRO B  71      -7.281  15.667   0.524  1.00 71.31           N  
ATOM   2484  CA  PRO B  71      -7.589  16.852  -0.264  1.00 71.31           C  
ATOM   2485  HA  PRO B  71      -8.218  17.511   0.335  1.00 71.31           H  
ATOM   2486  C   PRO B  71      -8.309  16.479  -1.566  1.00 71.31           C  
ATOM   2487  CB  PRO B  71      -6.244  17.539  -0.525  1.00 71.31           C  
ATOM   2488  HB2 PRO B  71      -5.810  17.176  -1.456  1.00 71.31           H  
ATOM   2489  HB3 PRO B  71      -6.341  18.624  -0.551  1.00 71.31           H  
ATOM   2490  O   PRO B  71      -7.884  15.597  -2.313  1.00 71.31           O  
ATOM   2491  CG  PRO B  71      -5.373  17.077   0.642  1.00 71.31           C  
ATOM   2492  HG2 PRO B  71      -4.313  17.100   0.391  1.00 71.31           H  
ATOM   2493  HG3 PRO B  71      -5.577  17.687   1.521  1.00 71.31           H  
ATOM   2494  CD  PRO B  71      -5.864  15.655   0.877  1.00 71.31           C  
ATOM   2495  HD2 PRO B  71      -5.697  15.382   1.919  1.00 71.31           H  
ATOM   2496  HD3 PRO B  71      -5.321  14.983   0.212  1.00 71.31           H  
ATOM   2497  N   ARG B  72      -9.429  17.150  -1.848  1.00 73.62           N  
ATOM   2498  H   ARG B  72      -9.705  17.897  -1.226  1.00 73.62           H  
ATOM   2499  CA  ARG B  72     -10.184  16.915  -3.088  1.00 73.62           C  
ATOM   2500  HA  ARG B  72     -10.492  15.870  -3.120  1.00 73.62           H  
ATOM   2501  C   ARG B  72      -9.295  17.167  -4.305  1.00 73.62           C  
ATOM   2502  CB  ARG B  72     -11.418  17.817  -3.161  1.00 73.62           C  
ATOM   2503  HB2 ARG B  72     -11.816  17.773  -4.174  1.00 73.62           H  
ATOM   2504  HB3 ARG B  72     -11.128  18.846  -2.953  1.00 73.62           H  
ATOM   2505  O   ARG B  72      -8.531  18.126  -4.320  1.00 73.62           O  
ATOM   2506  CG  ARG B  72     -12.521  17.376  -2.195  1.00 73.62           C  
ATOM   2507  HG2 ARG B  72     -12.805  16.347  -2.418  1.00 73.62           H  
ATOM   2508  HG3 ARG B  72     -12.167  17.440  -1.167  1.00 73.62           H  
ATOM   2509  CD  ARG B  72     -13.727  18.299  -2.390  1.00 73.62           C  
ATOM   2510  HD2 ARG B  72     -14.017  18.268  -3.440  1.00 73.62           H  
ATOM   2511  HD3 ARG B  72     -13.431  19.317  -2.136  1.00 73.62           H  
ATOM   2512  NE  ARG B  72     -14.869  17.887  -1.558  1.00 73.62           N  
ATOM   2513  HE  ARG B  72     -14.728  17.062  -0.992  1.00 73.62           H  
ATOM   2514  NH1 ARG B  72     -16.328  19.498  -2.291  1.00 73.62           N  
ATOM   2515 HH11 ARG B  72     -17.237  19.939  -2.278  1.00 73.62           H  
ATOM   2516 HH12 ARG B  72     -15.601  19.852  -2.896  1.00 73.62           H  
ATOM   2517  NH2 ARG B  72     -17.002  18.005  -0.774  1.00 73.62           N  
ATOM   2518 HH21 ARG B  72     -16.822  17.198  -0.194  1.00 73.62           H  
ATOM   2519 HH22 ARG B  72     -17.907  18.453  -0.768  1.00 73.62           H  
ATOM   2520  CZ  ARG B  72     -16.056  18.463  -1.544  1.00 73.62           C  
ATOM   2521  N   GLY B  73      -9.450  16.344  -5.339  1.00 73.96           N  
ATOM   2522  H   GLY B  73     -10.099  15.577  -5.239  1.00 73.96           H  
ATOM   2523  CA  GLY B  73      -8.693  16.459  -6.591  1.00 73.96           C  
ATOM   2524  HA2 GLY B  73      -8.435  17.503  -6.768  1.00 73.96           H  
ATOM   2525  HA3 GLY B  73      -9.321  16.124  -7.417  1.00 73.96           H  
ATOM   2526  C   GLY B  73      -7.393  15.652  -6.636  1.00 73.96           C  
ATOM   2527  O   GLY B  73      -6.922  15.373  -7.732  1.00 73.96           O  
ATOM   2528  N   GLN B  74      -6.867  15.196  -5.494  1.00 70.65           N  
ATOM   2529  H   GLN B  74      -7.251  15.503  -4.611  1.00 70.65           H  
ATOM   2530  CA  GLN B  74      -5.720  14.274  -5.446  1.00 70.65           C  
ATOM   2531  HA  GLN B  74      -5.130  14.379  -6.356  1.00 70.65           H  
ATOM   2532  C   GLN B  74      -6.143  12.797  -5.381  1.00 70.65           C  
ATOM   2533  CB  GLN B  74      -4.806  14.645  -4.273  1.00 70.65           C  
ATOM   2534  HB2 GLN B  74      -5.378  14.635  -3.346  1.00 70.65           H  
ATOM   2535  HB3 GLN B  74      -4.011  13.902  -4.207  1.00 70.65           H  
ATOM   2536  O   GLN B  74      -5.317  11.902  -5.440  1.00 70.65           O  
ATOM   2537  CG  GLN B  74      -4.136  16.013  -4.467  1.00 70.65           C  
ATOM   2538  HG2 GLN B  74      -3.564  15.993  -5.395  1.00 70.65           H  
ATOM   2539  HG3 GLN B  74      -4.891  16.796  -4.541  1.00 70.65           H  
ATOM   2540  CD  GLN B  74      -3.196  16.362  -3.319  1.00 70.65           C  
ATOM   2541  NE2 GLN B  74      -2.234  17.228  -3.543  1.00 70.65           N  
ATOM   2542 HE21 GLN B  74      -1.560  17.309  -2.795  1.00 70.65           H  
ATOM   2543 HE22 GLN B  74      -1.985  17.453  -4.496  1.00 70.65           H  
ATOM   2544  OE1 GLN B  74      -3.335  15.912  -2.194  1.00 70.65           O  
ATOM   2545  N   GLU B  75      -7.443  12.507  -5.298  1.00 71.09           N  
ATOM   2546  H   GLU B  75      -8.083  13.286  -5.235  1.00 71.09           H  
ATOM   2547  CA  GLU B  75      -7.990  11.151  -5.111  1.00 71.09           C  
ATOM   2548  HA  GLU B  75      -7.694  10.770  -4.133  1.00 71.09           H  
ATOM   2549  C   GLU B  75      -7.509  10.135  -6.164  1.00 71.09           C  
ATOM   2550  CB  GLU B  75      -9.524  11.238  -5.186  1.00 71.09           C  
ATOM   2551  HB2 GLU B  75      -9.781  11.636  -6.168  1.00 71.09           H  
ATOM   2552  HB3 GLU B  75      -9.947  10.238  -5.102  1.00 71.09           H  
ATOM   2553  O   GLU B  75      -7.323   8.963  -5.857  1.00 71.09           O  
ATOM   2554  CG  GLU B  75     -10.157  12.134  -4.103  1.00 71.09           C  
ATOM   2555  HG2 GLU B  75      -9.554  13.033  -3.970  1.00 71.09           H  
ATOM   2556  HG3 GLU B  75     -10.156  11.596  -3.155  1.00 71.09           H  
ATOM   2557  CD  GLU B  75     -11.589  12.586  -4.441  1.00 71.09           C  
ATOM   2558  OE1 GLU B  75     -12.054  13.551  -3.784  1.00 71.09           O  
ATOM   2559  OE2 GLU B  75     -12.218  12.011  -5.356  1.00 71.09           O  
ATOM   2560  N   ASN B  76      -7.290  10.580  -7.403  1.00 69.73           N  
ATOM   2561  H   ASN B  76      -7.417  11.567  -7.579  1.00 69.73           H  
ATOM   2562  CA  ASN B  76      -6.809   9.728  -8.495  1.00 69.73           C  
ATOM   2563  HA  ASN B  76      -7.197   8.718  -8.367  1.00 69.73           H  
ATOM   2564  C   ASN B  76      -5.290   9.597  -8.545  1.00 69.73           C  
ATOM   2565  CB  ASN B  76      -7.310  10.291  -9.829  1.00 69.73           C  
ATOM   2566  HB2 ASN B  76      -6.846   9.745 -10.650  1.00 69.73           H  
ATOM   2567  HB3 ASN B  76      -7.012  11.336  -9.912  1.00 69.73           H  
ATOM   2568  O   ASN B  76      -4.792   8.900  -9.421  1.00 69.73           O  
ATOM   2569  CG  ASN B  76      -8.801  10.168 -10.006  1.00 69.73           C  
ATOM   2570  ND2 ASN B  76      -9.351  10.936 -10.916  1.00 69.73           N  
ATOM   2571 HD21 ASN B  76     -10.351  10.851 -11.023  1.00 69.73           H  
ATOM   2572 HD22 ASN B  76      -8.775  11.571 -11.451  1.00 69.73           H  
ATOM   2573  OD1 ASN B  76      -9.496   9.391  -9.372  1.00 69.73           O  
ATOM   2574  N   GLN B  77      -4.589  10.320  -7.677  1.00 68.96           N  
ATOM   2575  H   GLN B  77      -5.074  10.884  -6.993  1.00 68.96           H  
ATOM   2576  CA  GLN B  77      -3.158  10.196  -7.509  1.00 68.96           C  
ATOM   2577  HA  GLN B  77      -2.749   9.683  -8.379  1.00 68.96           H  
ATOM   2578  C   GLN B  77      -2.829   9.307  -6.320  1.00 68.96           C  
ATOM   2579  CB  GLN B  77      -2.487  11.574  -7.464  1.00 68.96           C  
ATOM   2580  HB2 GLN B  77      -2.898  12.166  -6.647  1.00 68.96           H  
ATOM   2581  HB3 GLN B  77      -1.419  11.424  -7.306  1.00 68.96           H  
ATOM   2582  O   GLN B  77      -1.726   8.834  -6.230  1.00 68.96           O  
ATOM   2583  CG  GLN B  77      -2.659  12.306  -8.805  1.00 68.96           C  
ATOM   2584  HG2 GLN B  77      -2.151  11.733  -9.581  1.00 68.96           H  
ATOM   2585  HG3 GLN B  77      -3.717  12.363  -9.060  1.00 68.96           H  
ATOM   2586  CD  GLN B  77      -2.119  13.731  -8.826  1.00 68.96           C  
ATOM   2587  NE2 GLN B  77      -2.105  14.363  -9.978  1.00 68.96           N  
ATOM   2588 HE21 GLN B  77      -2.279  13.853 -10.832  1.00 68.96           H  
ATOM   2589 HE22 GLN B  77      -1.663  15.270  -9.936  1.00 68.96           H  
ATOM   2590  OE1 GLN B  77      -1.782  14.361  -7.847  1.00 68.96           O  
ATOM   2591  N   LEU B  78      -3.755   8.973  -5.428  1.00 69.72           N  
ATOM   2592  H   LEU B  78      -4.705   9.279  -5.579  1.00 69.72           H  
ATOM   2593  CA  LEU B  78      -3.391   8.421  -4.124  1.00 69.72           C  
ATOM   2594  HA  LEU B  78      -2.314   8.500  -3.976  1.00 69.72           H  
ATOM   2595  C   LEU B  78      -3.719   6.947  -3.983  1.00 69.72           C  
ATOM   2596  CB  LEU B  78      -4.079   9.280  -3.064  1.00 69.72           C  
ATOM   2597  HB2 LEU B  78      -3.941   8.845  -2.074  1.00 69.72           H  
ATOM   2598  HB3 LEU B  78      -5.146   9.326  -3.282  1.00 69.72           H  
ATOM   2599  O   LEU B  78      -4.617   6.441  -4.657  1.00 69.72           O  
ATOM   2600  CG  LEU B  78      -3.485  10.692  -3.097  1.00 69.72           C  
ATOM   2601  HG  LEU B  78      -3.351  11.066  -4.112  1.00 69.72           H  
ATOM   2602  CD1 LEU B  78      -4.378  11.651  -2.357  1.00 69.72           C  
ATOM   2603 HD11 LEU B  78      -4.530  11.268  -1.348  1.00 69.72           H  
ATOM   2604 HD12 LEU B  78      -5.317  11.734  -2.904  1.00 69.72           H  
ATOM   2605 HD13 LEU B  78      -3.907  12.633  -2.315  1.00 69.72           H  
ATOM   2606  CD2 LEU B  78      -2.157  10.732  -2.401  1.00 69.72           C  
ATOM   2607 HD21 LEU B  78      -1.433  10.069  -2.875  1.00 69.72           H  
ATOM   2608 HD22 LEU B  78      -1.786  11.751  -2.505  1.00 69.72           H  
ATOM   2609 HD23 LEU B  78      -2.257  10.456  -1.351  1.00 69.72           H  
ATOM   2610  N   VAL B  79      -3.064   6.276  -3.031  1.00 72.62           N  
ATOM   2611  H   VAL B  79      -2.290   6.711  -2.549  1.00 72.62           H  
ATOM   2612  CA  VAL B  79      -3.559   4.999  -2.506  1.00 72.62           C  
ATOM   2613  HA  VAL B  79      -4.602   4.903  -2.807  1.00 72.62           H  
ATOM   2614  C   VAL B  79      -3.606   4.896  -1.016  1.00 72.62           C  
ATOM   2615  CB  VAL B  79      -2.797   3.769  -2.988  1.00 72.62           C  
ATOM   2616  HB  VAL B  79      -3.160   2.877  -2.476  1.00 72.62           H  
ATOM   2617  O   VAL B  79      -2.877   5.550  -0.280  1.00 72.62           O  
ATOM   2618  CG1 VAL B  79      -3.190   3.631  -4.413  1.00 72.62           C  
ATOM   2619 HG11 VAL B  79      -2.959   2.627  -4.769  1.00 72.62           H  
ATOM   2620 HG12 VAL B  79      -4.270   3.763  -4.471  1.00 72.62           H  
ATOM   2621 HG13 VAL B  79      -2.745   4.464  -4.958  1.00 72.62           H  
ATOM   2622  CG2 VAL B  79      -1.306   3.830  -2.776  1.00 72.62           C  
ATOM   2623 HG21 VAL B  79      -0.861   4.523  -3.490  1.00 72.62           H  
ATOM   2624 HG22 VAL B  79      -0.907   2.826  -2.915  1.00 72.62           H  
ATOM   2625 HG23 VAL B  79      -1.077   4.148  -1.758  1.00 72.62           H  
ATOM   2626  N   ALA B  80      -4.468   3.981  -0.591  1.00 73.95           N  
ATOM   2627  H   ALA B  80      -4.991   3.473  -1.291  1.00 73.95           H  
ATOM   2628  CA  ALA B  80      -4.373   3.400   0.720  1.00 73.95           C  
ATOM   2629  HA  ALA B  80      -3.848   4.087   1.384  1.00 73.95           H  
ATOM   2630  C   ALA B  80      -3.594   2.089   0.658  1.00 73.95           C  
ATOM   2631  CB  ALA B  80      -5.774   3.191   1.276  1.00 73.95           C  
ATOM   2632  HB1 ALA B  80      -6.348   4.115   1.204  1.00 73.95           H  
ATOM   2633  HB2 ALA B  80      -6.258   2.393   0.714  1.00 73.95           H  
ATOM   2634  HB3 ALA B  80      -5.705   2.890   2.322  1.00 73.95           H  
ATOM   2635  O   ALA B  80      -3.851   1.224  -0.183  1.00 73.95           O  
ATOM   2636  N   LEU B  81      -2.717   1.924   1.634  1.00 69.13           N  
ATOM   2637  H   LEU B  81      -2.536   2.694   2.261  1.00 69.13           H  
ATOM   2638  CA  LEU B  81      -2.245   0.618   2.042  1.00 69.13           C  
ATOM   2639  HA  LEU B  81      -2.137  -0.042   1.181  1.00 69.13           H  
ATOM   2640  C   LEU B  81      -3.257   0.035   3.028  1.00 69.13           C  
ATOM   2641  CB  LEU B  81      -0.901   0.782   2.722  1.00 69.13           C  
ATOM   2642  HB2 LEU B  81      -1.064   1.385   3.615  1.00 69.13           H  
ATOM   2643  HB3 LEU B  81      -0.608  -0.227   3.011  1.00 69.13           H  
ATOM   2644  O   LEU B  81      -3.612   0.680   4.019  1.00 69.13           O  
ATOM   2645  CG  LEU B  81       0.228   1.393   1.879  1.00 69.13           C  
ATOM   2646  HG  LEU B  81      -0.168   1.960   1.036  1.00 69.13           H  
ATOM   2647  CD1 LEU B  81       1.083   2.317   2.740  1.00 69.13           C  
ATOM   2648 HD11 LEU B  81       0.752   3.347   2.608  1.00 69.13           H  
ATOM   2649 HD12 LEU B  81       1.010   2.059   3.796  1.00 69.13           H  
ATOM   2650 HD13 LEU B  81       2.128   2.256   2.438  1.00 69.13           H  
ATOM   2651  CD2 LEU B  81       1.130   0.294   1.348  1.00 69.13           C  
ATOM   2652 HD21 LEU B  81       0.554  -0.491   0.858  1.00 69.13           H  
ATOM   2653 HD22 LEU B  81       1.852   0.744   0.668  1.00 69.13           H  
ATOM   2654 HD23 LEU B  81       1.702  -0.141   2.168  1.00 69.13           H  
ATOM   2655  N   ILE B  82      -3.763  -1.159   2.744  1.00 72.02           N  
ATOM   2656  H   ILE B  82      -3.462  -1.621   1.898  1.00 72.02           H  
ATOM   2657  CA  ILE B  82      -4.814  -1.785   3.544  1.00 72.02           C  
ATOM   2658  HA  ILE B  82      -4.973  -1.190   4.444  1.00 72.02           H  
ATOM   2659  C   ILE B  82      -4.386  -3.199   3.948  1.00 72.02           C  
ATOM   2660  CB  ILE B  82      -6.152  -1.788   2.779  1.00 72.02           C  
ATOM   2661  HB  ILE B  82      -6.038  -2.361   1.859  1.00 72.02           H  
ATOM   2662  O   ILE B  82      -4.189  -4.010   3.036  1.00 72.02           O  
ATOM   2663  CG1 ILE B  82      -6.569  -0.352   2.404  1.00 72.02           C  
ATOM   2664 HG12 ILE B  82      -5.836   0.054   1.707  1.00 72.02           H  
ATOM   2665 HG13 ILE B  82      -6.565   0.275   3.296  1.00 72.02           H  
ATOM   2666  CG2 ILE B  82      -7.205  -2.472   3.664  1.00 72.02           C  
ATOM   2667 HG21 ILE B  82      -8.207  -2.434   3.238  1.00 72.02           H  
ATOM   2668 HG22 ILE B  82      -6.943  -3.525   3.762  1.00 72.02           H  
ATOM   2669 HG23 ILE B  82      -7.211  -2.015   4.653  1.00 72.02           H  
ATOM   2670  CD1 ILE B  82      -7.938  -0.255   1.732  1.00 72.02           C  
ATOM   2671 HD11 ILE B  82      -8.639   0.247   2.399  1.00 72.02           H  
ATOM   2672 HD12 ILE B  82      -7.840   0.319   0.811  1.00 72.02           H  
ATOM   2673 HD13 ILE B  82      -8.348  -1.238   1.500  1.00 72.02           H  
ATOM   2674  N   PRO B  83      -4.306  -3.517   5.266  1.00 72.04           N  
ATOM   2675  CA  PRO B  83      -4.122  -4.880   5.793  1.00 72.04           C  
ATOM   2676  HA  PRO B  83      -3.081  -5.202   5.796  1.00 72.04           H  
ATOM   2677  C   PRO B  83      -4.965  -5.879   5.019  1.00 72.04           C  
ATOM   2678  CB  PRO B  83      -4.519  -4.813   7.265  1.00 72.04           C  
ATOM   2679  HB2 PRO B  83      -3.987  -5.555   7.861  1.00 72.04           H  
ATOM   2680  HB3 PRO B  83      -5.596  -4.927   7.383  1.00 72.04           H  
ATOM   2681  O   PRO B  83      -6.160  -5.657   4.868  1.00 72.04           O  
ATOM   2682  CG  PRO B  83      -4.113  -3.391   7.637  1.00 72.04           C  
ATOM   2683  HG2 PRO B  83      -4.654  -3.030   8.512  1.00 72.04           H  
ATOM   2684  HG3 PRO B  83      -3.037  -3.350   7.807  1.00 72.04           H  
ATOM   2685  CD  PRO B  83      -4.468  -2.596   6.383  1.00 72.04           C  
ATOM   2686  HD2 PRO B  83      -3.805  -1.737   6.287  1.00 72.04           H  
ATOM   2687  HD3 PRO B  83      -5.507  -2.273   6.441  1.00 72.04           H  
ATOM   2688  N   TYR B  84      -4.399  -6.981   4.532  1.00 71.84           N  
ATOM   2689  H   TYR B  84      -3.407  -7.124   4.659  1.00 71.84           H  
ATOM   2690  CA  TYR B  84      -5.154  -7.942   3.724  1.00 71.84           C  
ATOM   2691  HA  TYR B  84      -5.585  -7.400   2.883  1.00 71.84           H  
ATOM   2692  C   TYR B  84      -6.328  -8.566   4.504  1.00 71.84           C  
ATOM   2693  CB  TYR B  84      -4.208  -8.973   3.114  1.00 71.84           C  
ATOM   2694  HB2 TYR B  84      -3.353  -8.453   2.681  1.00 71.84           H  
ATOM   2695  HB3 TYR B  84      -3.834  -9.643   3.888  1.00 71.84           H  
ATOM   2696  O   TYR B  84      -7.358  -8.919   3.927  1.00 71.84           O  
ATOM   2697  CG  TYR B  84      -4.859  -9.784   2.018  1.00 71.84           C  
ATOM   2698  CD1 TYR B  84      -5.359 -11.069   2.292  1.00 71.84           C  
ATOM   2699  HD1 TYR B  84      -5.282 -11.473   3.291  1.00 71.84           H  
ATOM   2700  CD2 TYR B  84      -4.981  -9.238   0.725  1.00 71.84           C  
ATOM   2701  HD2 TYR B  84      -4.585  -8.254   0.521  1.00 71.84           H  
ATOM   2702  CE1 TYR B  84      -5.954 -11.825   1.266  1.00 71.84           C  
ATOM   2703  HE1 TYR B  84      -6.320 -12.821   1.469  1.00 71.84           H  
ATOM   2704  CE2 TYR B  84      -5.591  -9.986  -0.303  1.00 71.84           C  
ATOM   2705  HE2 TYR B  84      -5.661  -9.576  -1.300  1.00 71.84           H  
ATOM   2706  OH  TYR B  84      -6.603 -12.060  -1.022  1.00 71.84           O  
ATOM   2707  HH  TYR B  84      -6.648 -11.615  -1.871  1.00 71.84           H  
ATOM   2708  CZ  TYR B  84      -6.060 -11.293  -0.036  1.00 71.84           C  
ATOM   2709  N   SER B  85      -6.223  -8.597   5.834  1.00 71.86           N  
ATOM   2710  H   SER B  85      -5.341  -8.310   6.233  1.00 71.86           H  
ATOM   2711  CA  SER B  85      -7.286  -8.966   6.776  1.00 71.86           C  
ATOM   2712  HA  SER B  85      -7.744  -9.891   6.425  1.00 71.86           H  
ATOM   2713  C   SER B  85      -8.417  -7.930   6.924  1.00 71.86           C  
ATOM   2714  CB  SER B  85      -6.639  -9.250   8.135  1.00 71.86           C  
ATOM   2715  HB2 SER B  85      -7.400  -9.556   8.852  1.00 71.86           H  
ATOM   2716  HB3 SER B  85      -5.924 -10.065   8.017  1.00 71.86           H  
ATOM   2717  O   SER B  85      -9.438  -8.211   7.563  1.00 71.86           O  
ATOM   2718  OG  SER B  85      -5.959  -8.105   8.618  1.00 71.86           O  
ATOM   2719  HG  SER B  85      -5.235  -8.412   9.167  1.00 71.86           H  
ATOM   2720  N   ASP B  86      -8.284  -6.740   6.335  1.00 73.06           N  
ATOM   2721  H   ASP B  86      -7.442  -6.561   5.806  1.00 73.06           H  
ATOM   2722  CA  ASP B  86      -9.280  -5.677   6.397  1.00 73.06           C  
ATOM   2723  HA  ASP B  86      -9.449  -5.450   7.450  1.00 73.06           H  
ATOM   2724  C   ASP B  86     -10.609  -6.118   5.767  1.00 73.06           C  
ATOM   2725  CB  ASP B  86      -8.742  -4.411   5.731  1.00 73.06           C  
ATOM   2726  HB2 ASP B  86      -7.759  -4.186   6.144  1.00 73.06           H  
ATOM   2727  HB3 ASP B  86      -8.654  -4.609   4.662  1.00 73.06           H  
ATOM   2728  O   ASP B  86     -10.691  -6.739   4.702  1.00 73.06           O  
ATOM   2729  CG  ASP B  86      -9.626  -3.183   5.928  1.00 73.06           C  
ATOM   2730  OD1 ASP B  86     -10.775  -3.175   5.438  1.00 73.06           O  
ATOM   2731  OD2 ASP B  86      -9.168  -2.179   6.502  1.00 73.06           O  
ATOM   2732  N   GLN B  87     -11.707  -5.748   6.420  1.00 72.76           N  
ATOM   2733  H   GLN B  87     -11.588  -5.140   7.218  1.00 72.76           H  
ATOM   2734  CA  GLN B  87     -13.051  -6.142   6.007  1.00 72.76           C  
ATOM   2735  HA  GLN B  87     -13.082  -7.231   5.978  1.00 72.76           H  
ATOM   2736  C   GLN B  87     -13.431  -5.636   4.607  1.00 72.76           C  
ATOM   2737  CB  GLN B  87     -14.062  -5.650   7.046  1.00 72.76           C  
ATOM   2738  HB2 GLN B  87     -14.006  -4.564   7.119  1.00 72.76           H  
ATOM   2739  HB3 GLN B  87     -15.064  -5.925   6.716  1.00 72.76           H  
ATOM   2740  O   GLN B  87     -14.279  -6.252   3.954  1.00 72.76           O  
ATOM   2741  CG  GLN B  87     -13.808  -6.270   8.429  1.00 72.76           C  
ATOM   2742  HG2 GLN B  87     -12.821  -5.980   8.788  1.00 72.76           H  
ATOM   2743  HG3 GLN B  87     -13.833  -7.357   8.347  1.00 72.76           H  
ATOM   2744  CD  GLN B  87     -14.827  -5.835   9.473  1.00 72.76           C  
ATOM   2745  NE2 GLN B  87     -14.719  -6.344  10.679  1.00 72.76           N  
ATOM   2746 HE21 GLN B  87     -15.343  -5.972  11.381  1.00 72.76           H  
ATOM   2747 HE22 GLN B  87     -13.903  -6.886  10.923  1.00 72.76           H  
ATOM   2748  OE1 GLN B  87     -15.753  -5.076   9.231  1.00 72.76           O  
ATOM   2749  N   ARG B  88     -12.803  -4.550   4.142  1.00 70.16           N  
ATOM   2750  H   ARG B  88     -12.099  -4.138   4.738  1.00 70.16           H  
ATOM   2751  CA  ARG B  88     -12.951  -3.966   2.803  1.00 70.16           C  
ATOM   2752  HA  ARG B  88     -14.008  -3.844   2.568  1.00 70.16           H  
ATOM   2753  C   ARG B  88     -12.353  -4.854   1.710  1.00 70.16           C  
ATOM   2754  CB  ARG B  88     -12.259  -2.588   2.782  1.00 70.16           C  
ATOM   2755  HB2 ARG B  88     -12.333  -2.175   1.776  1.00 70.16           H  
ATOM   2756  HB3 ARG B  88     -11.198  -2.721   2.994  1.00 70.16           H  
ATOM   2757  O   ARG B  88     -12.835  -4.810   0.579  1.00 70.16           O  
ATOM   2758  CG  ARG B  88     -12.863  -1.563   3.761  1.00 70.16           C  
ATOM   2759  HG2 ARG B  88     -12.929  -1.971   4.769  1.00 70.16           H  
ATOM   2760  HG3 ARG B  88     -13.874  -1.325   3.427  1.00 70.16           H  
ATOM   2761  CD  ARG B  88     -12.049  -0.261   3.806  1.00 70.16           C  
ATOM   2762  HD2 ARG B  88     -12.634   0.486   4.344  1.00 70.16           H  
ATOM   2763  HD3 ARG B  88     -11.884   0.092   2.788  1.00 70.16           H  
ATOM   2764  NE  ARG B  88     -10.754  -0.428   4.489  1.00 70.16           N  
ATOM   2765  HE  ARG B  88     -10.577  -1.315   4.937  1.00 70.16           H  
ATOM   2766  NH1 ARG B  88      -9.951   1.715   4.237  1.00 70.16           N  
ATOM   2767 HH11 ARG B  88     -10.760   1.960   3.684  1.00 70.16           H  
ATOM   2768 HH12 ARG B  88      -9.183   2.358   4.364  1.00 70.16           H  
ATOM   2769  NH2 ARG B  88      -8.720   0.199   5.286  1.00 70.16           N  
ATOM   2770 HH21 ARG B  88      -8.697  -0.683   5.776  1.00 70.16           H  
ATOM   2771 HH22 ARG B  88      -8.003   0.880   5.491  1.00 70.16           H  
ATOM   2772  CZ  ARG B  88      -9.819   0.490   4.668  1.00 70.16           C  
ATOM   2773  N   LEU B  89     -11.344  -5.666   2.039  1.00 69.32           N  
ATOM   2774  H   LEU B  89     -11.015  -5.654   2.994  1.00 69.32           H  
ATOM   2775  CA  LEU B  89     -10.644  -6.561   1.111  1.00 69.32           C  
ATOM   2776  HA  LEU B  89     -10.712  -6.151   0.104  1.00 69.32           H  
ATOM   2777  C   LEU B  89     -11.246  -7.956   1.000  1.00 69.32           C  
ATOM   2778  CB  LEU B  89      -9.168  -6.666   1.528  1.00 69.32           C  
ATOM   2779  HB2 LEU B  89      -9.101  -6.831   2.604  1.00 69.32           H  
ATOM   2780  HB3 LEU B  89      -8.715  -7.533   1.047  1.00 69.32           H  
ATOM   2781  O   LEU B  89     -10.875  -8.709   0.102  1.00 69.32           O  
ATOM   2782  CG  LEU B  89      -8.350  -5.431   1.146  1.00 69.32           C  
ATOM   2783  HG  LEU B  89      -8.757  -4.544   1.632  1.00 69.32           H  
ATOM   2784  CD1 LEU B  89      -6.920  -5.622   1.594  1.00 69.32           C  
ATOM   2785 HD11 LEU B  89      -6.351  -4.701   1.470  1.00 69.32           H  
ATOM   2786 HD12 LEU B  89      -6.945  -5.851   2.660  1.00 69.32           H  
ATOM   2787 HD13 LEU B  89      -6.447  -6.440   1.050  1.00 69.32           H  
ATOM   2788  CD2 LEU B  89      -8.370  -5.240  -0.366  1.00 69.32           C  
ATOM   2789 HD21 LEU B  89      -7.507  -4.655  -0.683  1.00 69.32           H  
ATOM   2790 HD22 LEU B  89      -8.316  -6.206  -0.867  1.00 69.32           H  
ATOM   2791 HD23 LEU B  89      -9.285  -4.708  -0.628  1.00 69.32           H  
ATOM   2792  N   ARG B  90     -12.199  -8.312   1.866  1.00 66.30           N  
ATOM   2793  H   ARG B  90     -12.426  -7.655   2.599  1.00 66.30           H  
ATOM   2794  CA  ARG B  90     -12.815  -9.642   1.839  1.00 66.30           C  
ATOM   2795  HA  ARG B  90     -12.013 -10.341   2.077  1.00 66.30           H  
ATOM   2796  C   ARG B  90     -13.352  -9.942   0.425  1.00 66.30           C  
ATOM   2797  CB  ARG B  90     -13.904  -9.749   2.909  1.00 66.30           C  
ATOM   2798  HB2 ARG B  90     -14.611  -8.928   2.790  1.00 66.30           H  
ATOM   2799  HB3 ARG B  90     -14.435 -10.692   2.779  1.00 66.30           H  
ATOM   2800  O   ARG B  90     -14.163  -9.156  -0.075  1.00 66.30           O  
ATOM   2801  CG  ARG B  90     -13.286  -9.705   4.315  1.00 66.30           C  
ATOM   2802  HG2 ARG B  90     -12.696  -8.796   4.425  1.00 66.30           H  
ATOM   2803  HG3 ARG B  90     -12.618 -10.555   4.453  1.00 66.30           H  
ATOM   2804  CD  ARG B  90     -14.361  -9.716   5.406  1.00 66.30           C  
ATOM   2805  HD2 ARG B  90     -13.866  -9.524   6.359  1.00 66.30           H  
ATOM   2806  HD3 ARG B  90     -15.064  -8.906   5.211  1.00 66.30           H  
ATOM   2807  NE  ARG B  90     -15.063 -11.014   5.478  1.00 66.30           N  
ATOM   2808  HE  ARG B  90     -14.631 -11.773   4.969  1.00 66.30           H  
ATOM   2809  NH1 ARG B  90     -16.625 -10.413   7.043  1.00 66.30           N  
ATOM   2810 HH11 ARG B  90     -16.197  -9.499   7.075  1.00 66.30           H  
ATOM   2811 HH12 ARG B  90     -17.318 -10.675   7.730  1.00 66.30           H  
ATOM   2812  NH2 ARG B  90     -16.558 -12.520   6.302  1.00 66.30           N  
ATOM   2813 HH21 ARG B  90     -17.270 -12.765   6.976  1.00 66.30           H  
ATOM   2814 HH22 ARG B  90     -16.083 -13.256   5.800  1.00 66.30           H  
ATOM   2815  CZ  ARG B  90     -16.078 -11.308   6.268  1.00 66.30           C  
ATOM   2816  N   PRO B  91     -12.991 -11.088  -0.189  1.00 57.24           N  
ATOM   2817  CA  PRO B  91     -13.135 -11.378  -1.626  1.00 57.24           C  
ATOM   2818  HA  PRO B  91     -12.679 -10.556  -2.178  1.00 57.24           H  
ATOM   2819  C   PRO B  91     -14.574 -11.519  -2.153  1.00 57.24           C  
ATOM   2820  CB  PRO B  91     -12.290 -12.639  -1.877  1.00 57.24           C  
ATOM   2821  HB2 PRO B  91     -12.697 -13.299  -2.643  1.00 57.24           H  
ATOM   2822  HB3 PRO B  91     -11.281 -12.338  -2.159  1.00 57.24           H  
ATOM   2823  O   PRO B  91     -14.808 -12.117  -3.195  1.00 57.24           O  
ATOM   2824  CG  PRO B  91     -12.243 -13.323  -0.517  1.00 57.24           C  
ATOM   2825  HG2 PRO B  91     -11.367 -13.963  -0.414  1.00 57.24           H  
ATOM   2826  HG3 PRO B  91     -13.161 -13.887  -0.354  1.00 57.24           H  
ATOM   2827  CD  PRO B  91     -12.189 -12.133   0.430  1.00 57.24           C  
ATOM   2828  HD2 PRO B  91     -12.578 -12.418   1.407  1.00 57.24           H  
ATOM   2829  HD3 PRO B  91     -11.158 -11.790   0.520  1.00 57.24           H  
ATOM   2830  N   ARG B  92     -15.589 -10.979  -1.473  1.00 50.33           N  
ATOM   2831  H   ARG B  92     -15.347 -10.388  -0.690  1.00 50.33           H  
ATOM   2832  CA  ARG B  92     -16.966 -11.009  -1.979  1.00 50.33           C  
ATOM   2833  HA  ARG B  92     -17.259 -12.045  -2.145  1.00 50.33           H  
ATOM   2834  C   ARG B  92     -17.097 -10.328  -3.341  1.00 50.33           C  
ATOM   2835  CB  ARG B  92     -17.923 -10.336  -0.994  1.00 50.33           C  
ATOM   2836  HB2 ARG B  92     -18.870 -10.178  -1.512  1.00 50.33           H  
ATOM   2837  HB3 ARG B  92     -17.528  -9.362  -0.705  1.00 50.33           H  
ATOM   2838  O   ARG B  92     -17.673 -10.900  -4.257  1.00 50.33           O  
ATOM   2839  CG  ARG B  92     -18.174 -11.177   0.261  1.00 50.33           C  
ATOM   2840  HG2 ARG B  92     -17.244 -11.282   0.819  1.00 50.33           H  
ATOM   2841  HG3 ARG B  92     -18.524 -12.169  -0.025  1.00 50.33           H  
ATOM   2842  CD  ARG B  92     -19.223 -10.506   1.157  1.00 50.33           C  
ATOM   2843  HD2 ARG B  92     -18.866  -9.514   1.435  1.00 50.33           H  
ATOM   2844  HD3 ARG B  92     -19.326 -11.106   2.061  1.00 50.33           H  
ATOM   2845  NE  ARG B  92     -20.534 -10.397   0.480  1.00 50.33           N  
ATOM   2846  HE  ARG B  92     -20.551 -10.643  -0.499  1.00 50.33           H  
ATOM   2847  NH1 ARG B  92     -21.783  -9.769   2.298  1.00 50.33           N  
ATOM   2848 HH11 ARG B  92     -20.950  -9.802   2.869  1.00 50.33           H  
ATOM   2849 HH12 ARG B  92     -22.677  -9.544   2.710  1.00 50.33           H  
ATOM   2850  NH2 ARG B  92     -22.773 -10.021   0.314  1.00 50.33           N  
ATOM   2851 HH21 ARG B  92     -23.660  -9.810   0.748  1.00 50.33           H  
ATOM   2852 HH22 ARG B  92     -22.752 -10.299  -0.656  1.00 50.33           H  
ATOM   2853  CZ  ARG B  92     -21.685 -10.061   1.032  1.00 50.33           C  
ATOM   2854  N   ARG B  93     -16.680  -9.065  -3.433  1.00 40.68           N  
ATOM   2855  H   ARG B  93     -16.167  -8.693  -2.646  1.00 40.68           H  
ATOM   2856  CA  ARG B  93     -16.879  -8.208  -4.615  1.00 40.68           C  
ATOM   2857  HA  ARG B  93     -16.983  -8.858  -5.483  1.00 40.68           H  
ATOM   2858  C   ARG B  93     -15.637  -7.365  -4.895  1.00 40.68           C  
ATOM   2859  CB  ARG B  93     -18.166  -7.369  -4.464  1.00 40.68           C  
ATOM   2860  HB2 ARG B  93     -18.882  -7.924  -3.859  1.00 40.68           H  
ATOM   2861  HB3 ARG B  93     -17.942  -6.438  -3.942  1.00 40.68           H  
ATOM   2862  O   ARG B  93     -15.753  -6.208  -5.281  1.00 40.68           O  
ATOM   2863  CG  ARG B  93     -18.841  -7.071  -5.815  1.00 40.68           C  
ATOM   2864  HG2 ARG B  93     -18.128  -6.623  -6.508  1.00 40.68           H  
ATOM   2865  HG3 ARG B  93     -19.191  -8.015  -6.235  1.00 40.68           H  
ATOM   2866  CD  ARG B  93     -20.028  -6.113  -5.622  1.00 40.68           C  
ATOM   2867  HD2 ARG B  93     -19.654  -5.090  -5.665  1.00 40.68           H  
ATOM   2868  HD3 ARG B  93     -20.457  -6.283  -4.634  1.00 40.68           H  
ATOM   2869  NE  ARG B  93     -21.089  -6.319  -6.631  1.00 40.68           N  
ATOM   2870  HE  ARG B  93     -20.922  -7.041  -7.317  1.00 40.68           H  
ATOM   2871  NH1 ARG B  93     -22.519  -4.682  -5.893  1.00 40.68           N  
ATOM   2872 HH11 ARG B  93     -23.382  -4.167  -5.993  1.00 40.68           H  
ATOM   2873 HH12 ARG B  93     -21.786  -4.340  -5.287  1.00 40.68           H  
ATOM   2874  NH2 ARG B  93     -23.153  -6.023  -7.558  1.00 40.68           N  
ATOM   2875 HH21 ARG B  93     -24.025  -5.516  -7.618  1.00 40.68           H  
ATOM   2876 HH22 ARG B  93     -22.979  -6.781  -8.202  1.00 40.68           H  
ATOM   2877  CZ  ARG B  93     -22.244  -5.677  -6.690  1.00 40.68           C  
ATOM   2878  N   THR B  94     -14.461  -7.928  -4.645  1.00 41.70           N  
ATOM   2879  H   THR B  94     -14.426  -8.887  -4.332  1.00 41.70           H  
ATOM   2880  CA  THR B  94     -13.194  -7.382  -5.137  1.00 41.70           C  
ATOM   2881  HA  THR B  94     -13.171  -6.298  -5.031  1.00 41.70           H  
ATOM   2882  C   THR B  94     -13.118  -7.715  -6.625  1.00 41.70           C  
ATOM   2883  CB  THR B  94     -12.011  -7.972  -4.353  1.00 41.70           C  
ATOM   2884  HB  THR B  94     -11.074  -7.658  -4.814  1.00 41.70           H  
ATOM   2885  O   THR B  94     -12.562  -8.742  -7.008  1.00 41.70           O  
ATOM   2886  CG2 THR B  94     -12.023  -7.529  -2.890  1.00 41.70           C  
ATOM   2887 HG21 THR B  94     -12.894  -7.931  -2.371  1.00 41.70           H  
ATOM   2888 HG22 THR B  94     -12.032  -6.441  -2.830  1.00 41.70           H  
ATOM   2889 HG23 THR B  94     -11.122  -7.903  -2.403  1.00 41.70           H  
ATOM   2890  OG1 THR B  94     -12.100  -9.377  -4.357  1.00 41.70           O  
ATOM   2891  HG1 THR B  94     -11.928  -9.643  -5.263  1.00 41.70           H  
ATOM   2892  N   LYS B  95     -13.828  -6.928  -7.433  1.00 31.04           N  
ATOM   2893  H   LYS B  95     -14.170  -6.063  -7.039  1.00 31.04           H  
ATOM   2894  CA  LYS B  95     -13.695  -6.929  -8.888  1.00 31.04           C  
ATOM   2895  HA  LYS B  95     -13.229  -7.857  -9.219  1.00 31.04           H  
ATOM   2896  C   LYS B  95     -12.728  -5.824  -9.282  1.00 31.04           C  
ATOM   2897  CB  LYS B  95     -15.065  -6.756  -9.561  1.00 31.04           C  
ATOM   2898  HB2 LYS B  95     -15.340  -5.702  -9.547  1.00 31.04           H  
ATOM   2899  HB3 LYS B  95     -15.813  -7.328  -9.011  1.00 31.04           H  
ATOM   2900  O   LYS B  95     -12.722  -4.816  -8.538  1.00 31.04           O  
ATOM   2901  CG  LYS B  95     -15.016  -7.274 -11.004  1.00 31.04           C  
ATOM   2902  HG2 LYS B  95     -14.195  -6.798 -11.541  1.00 31.04           H  
ATOM   2903  HG3 LYS B  95     -14.838  -8.349 -10.985  1.00 31.04           H  
ATOM   2904  CD  LYS B  95     -16.311  -6.985 -11.766  1.00 31.04           C  
ATOM   2905  HD2 LYS B  95     -17.160  -7.411 -11.230  1.00 31.04           H  
ATOM   2906  HD3 LYS B  95     -16.429  -5.905 -11.855  1.00 31.04           H  
ATOM   2907  CE  LYS B  95     -16.186  -7.622 -13.154  1.00 31.04           C  
ATOM   2908  HE2 LYS B  95     -16.160  -8.705 -13.042  1.00 31.04           H  
ATOM   2909  HE3 LYS B  95     -15.226  -7.319 -13.573  1.00 31.04           H  
ATOM   2910  NZ  LYS B  95     -17.280  -7.211 -14.066  1.00 31.04           N  
ATOM   2911  HZ1 LYS B  95     -18.181  -7.492 -13.705  1.00 31.04           H  
ATOM   2912  HZ2 LYS B  95     -17.256  -6.209 -14.193  1.00 31.04           H  
ATOM   2913  HZ3 LYS B  95     -17.139  -7.635 -14.972  1.00 31.04           H  
ATOM   2914  OXT LYS B  95     -12.106  -6.015 -10.340  1.00 31.04           O  
TER    2915      LYS B  95                                                       
END   
