# Supplementary material for: TRIM2 E3 ligase substrate discovery reveals zinc-mediated regulation of TMEM106B in the endolysosomal pathway
Source: EMBO Rep. 2026 Jan 3;27(3):729–47. doi: 10.1038/s44319-025-00667-3 (PMC12894719; doi:10.1038/s44319-025-00667-3)
Supplement: Supplementary file 9 — Source data Fig. 3 [file 44319_2025_667_MOESM9_ESM.zip › Source_Data_Figure3/3D/relaxed_model_3_multimer_v3_pred_1.pdb]

ATOM      1  N   MET A   1      18.846   7.196  -0.578  1.00 14.89           N  
ATOM      2  H   MET A   1      18.228   6.494  -0.198  1.00 14.89           H  
ATOM      3  H2  MET A   1      18.273   7.994  -0.813  1.00 14.89           H  
ATOM      4  H3  MET A   1      19.524   7.461   0.122  1.00 14.89           H  
ATOM      5  CA  MET A   1      19.506   6.661  -1.804  1.00 14.89           C  
ATOM      6  HA  MET A   1      20.077   7.461  -2.274  1.00 14.89           H  
ATOM      7  C   MET A   1      18.428   6.208  -2.794  1.00 14.89           C  
ATOM      8  CB  MET A   1      20.461   5.504  -1.476  1.00 14.89           C  
ATOM      9  HB2 MET A   1      19.896   4.715  -0.980  1.00 14.89           H  
ATOM     10  HB3 MET A   1      20.873   5.099  -2.400  1.00 14.89           H  
ATOM     11  O   MET A   1      17.285   6.117  -2.376  1.00 14.89           O  
ATOM     12  CG  MET A   1      21.625   5.925  -0.571  1.00 14.89           C  
ATOM     13  HG2 MET A   1      22.310   6.570  -1.121  1.00 14.89           H  
ATOM     14  HG3 MET A   1      21.234   6.489   0.277  1.00 14.89           H  
ATOM     15  SD  MET A   1      22.537   4.522   0.114  1.00 14.89           S  
ATOM     16  CE  MET A   1      23.618   4.072  -1.269  1.00 14.89           C  
ATOM     17  HE1 MET A   1      24.251   3.237  -0.971  1.00 14.89           H  
ATOM     18  HE2 MET A   1      23.019   3.778  -2.131  1.00 14.89           H  
ATOM     19  HE3 MET A   1      24.251   4.920  -1.530  1.00 14.89           H  
ATOM     20  N   GLY A   2      18.742   5.979  -4.080  1.00 16.49           N  
ATOM     21  H   GLY A   2      19.715   5.989  -4.349  1.00 16.49           H  
ATOM     22  CA  GLY A   2      17.786   6.344  -5.149  1.00 16.49           C  
ATOM     23  HA2 GLY A   2      16.904   6.800  -4.700  1.00 16.49           H  
ATOM     24  HA3 GLY A   2      18.248   7.126  -5.753  1.00 16.49           H  
ATOM     25  C   GLY A   2      17.244   5.304  -6.137  1.00 16.49           C  
ATOM     26  O   GLY A   2      16.798   5.713  -7.196  1.00 16.49           O  
ATOM     27  N   LYS A   3      17.337   3.995  -5.892  1.00 17.88           N  
ATOM     28  H   LYS A   3      17.558   3.706  -4.950  1.00 17.88           H  
ATOM     29  CA  LYS A   3      17.138   2.960  -6.927  1.00 17.88           C  
ATOM     30  HA  LYS A   3      17.789   3.171  -7.776  1.00 17.88           H  
ATOM     31  C   LYS A   3      15.694   2.901  -7.487  1.00 17.88           C  
ATOM     32  CB  LYS A   3      17.551   1.632  -6.295  1.00 17.88           C  
ATOM     33  HB2 LYS A   3      17.027   1.508  -5.347  1.00 17.88           H  
ATOM     34  HB3 LYS A   3      17.185   0.850  -6.960  1.00 17.88           H  
ATOM     35  O   LYS A   3      14.817   2.395  -6.801  1.00 17.88           O  
ATOM     36  CG  LYS A   3      19.076   1.522  -6.049  1.00 17.88           C  
ATOM     37  HG2 LYS A   3      19.398   2.315  -5.374  1.00 17.88           H  
ATOM     38  HG3 LYS A   3      19.597   1.674  -6.994  1.00 17.88           H  
ATOM     39  CD  LYS A   3      19.456   0.167  -5.413  1.00 17.88           C  
ATOM     40  HD2 LYS A   3      18.817  -0.617  -5.818  1.00 17.88           H  
ATOM     41  HD3 LYS A   3      19.170   0.211  -4.362  1.00 17.88           H  
ATOM     42  CE  LYS A   3      20.953  -0.217  -5.454  1.00 17.88           C  
ATOM     43  HE2 LYS A   3      21.403   0.205  -6.354  1.00 17.88           H  
ATOM     44  HE3 LYS A   3      21.433   0.262  -4.601  1.00 17.88           H  
ATOM     45  NZ  LYS A   3      21.212  -1.695  -5.384  1.00 17.88           N  
ATOM     46  HZ1 LYS A   3      22.174  -1.942  -5.203  1.00 17.88           H  
ATOM     47  HZ2 LYS A   3      20.714  -2.145  -4.630  1.00 17.88           H  
ATOM     48  HZ3 LYS A   3      20.871  -2.240  -6.163  1.00 17.88           H  
ATOM     49  N   SER A   4      15.498   3.381  -8.721  1.00 19.33           N  
ATOM     50  H   SER A   4      16.278   3.843  -9.165  1.00 19.33           H  
ATOM     51  CA  SER A   4      14.195   3.758  -9.297  1.00 19.33           C  
ATOM     52  HA  SER A   4      13.447   3.775  -8.504  1.00 19.33           H  
ATOM     53  C   SER A   4      13.625   2.864 -10.400  1.00 19.33           C  
ATOM     54  CB  SER A   4      14.306   5.186  -9.855  1.00 19.33           C  
ATOM     55  HB2 SER A   4      13.476   5.388 -10.531  1.00 19.33           H  
ATOM     56  HB3 SER A   4      14.238   5.882  -9.019  1.00 19.33           H  
ATOM     57  O   SER A   4      12.494   2.410 -10.285  1.00 19.33           O  
ATOM     58  OG  SER A   4      15.543   5.414 -10.514  1.00 19.33           O  
ATOM     59  HG  SER A   4      15.537   6.318 -10.837  1.00 19.33           H  
ATOM     60  N   LEU A   5      14.350   2.736 -11.518  1.00 18.25           N  
ATOM     61  H   LEU A   5      15.260   3.175 -11.531  1.00 18.25           H  
ATOM     62  CA  LEU A   5      13.729   2.480 -12.817  1.00 18.25           C  
ATOM     63  HA  LEU A   5      12.754   2.968 -12.796  1.00 18.25           H  
ATOM     64  C   LEU A   5      13.483   1.001 -13.043  1.00 18.25           C  
ATOM     65  CB  LEU A   5      14.530   3.120 -13.959  1.00 18.25           C  
ATOM     66  HB2 LEU A   5      15.313   2.432 -14.277  1.00 18.25           H  
ATOM     67  HB3 LEU A   5      15.015   4.030 -13.608  1.00 18.25           H  
ATOM     68  O   LEU A   5      14.339   0.207 -13.431  1.00 18.25           O  
ATOM     69  CG  LEU A   5      13.631   3.475 -15.158  1.00 18.25           C  
ATOM     70  HG  LEU A   5      12.925   2.666 -15.349  1.00 18.25           H  
ATOM     71  CD1 LEU A   5      12.861   4.774 -14.893  1.00 18.25           C  
ATOM     72 HD11 LEU A   5      12.245   5.010 -15.762  1.00 18.25           H  
ATOM     73 HD12 LEU A   5      13.553   5.597 -14.717  1.00 18.25           H  
ATOM     74 HD13 LEU A   5      12.199   4.660 -14.035  1.00 18.25           H  
ATOM     75  CD2 LEU A   5      14.487   3.681 -16.404  1.00 18.25           C  
ATOM     76 HD21 LEU A   5      14.982   2.747 -16.670  1.00 18.25           H  
ATOM     77 HD22 LEU A   5      13.857   3.989 -17.239  1.00 18.25           H  
ATOM     78 HD23 LEU A   5      15.240   4.449 -16.227  1.00 18.25           H  
ATOM     79  N   SER A   6      12.260   0.656 -12.760  1.00 21.93           N  
ATOM     80  H   SER A   6      11.648   1.327 -12.317  1.00 21.93           H  
ATOM     81  CA  SER A   6      11.695  -0.610 -13.050  1.00 21.93           C  
ATOM     82  HA  SER A   6      12.481  -1.364 -13.010  1.00 21.93           H  
ATOM     83  C   SER A   6      11.222  -0.415 -14.526  1.00 21.93           C  
ATOM     84  CB  SER A   6      10.822  -0.769 -11.775  1.00 21.93           C  
ATOM     85  HB2 SER A   6      10.393  -1.757 -11.608  1.00 21.93           H  
ATOM     86  HB3 SER A   6      11.487  -0.662 -10.918  1.00 21.93           H  
ATOM     87  O   SER A   6      10.434   0.477 -14.784  1.00 21.93           O  
ATOM     88  OG  SER A   6       9.839   0.235 -11.633  1.00 21.93           O  
ATOM     89  HG  SER A   6       9.202   0.236 -12.351  1.00 21.93           H  
ATOM     90  N   HIS A   7      11.801  -1.033 -15.565  1.00 21.62           N  
ATOM     91  H   HIS A   7      12.521  -1.725 -15.414  1.00 21.62           H  
ATOM     92  CA  HIS A   7      11.463  -0.739 -16.990  1.00 21.62           C  
ATOM     93  HA  HIS A   7      10.652  -0.011 -17.017  1.00 21.62           H  
ATOM     94  C   HIS A   7      10.858  -1.984 -17.690  1.00 21.62           C  
ATOM     95  CB  HIS A   7      12.654  -0.008 -17.682  1.00 21.62           C  
ATOM     96  HB2 HIS A   7      12.853   0.868 -17.064  1.00 21.62           H  
ATOM     97  HB3 HIS A   7      13.584  -0.575 -17.632  1.00 21.62           H  
ATOM     98  O   HIS A   7      10.778  -3.069 -17.132  1.00 21.62           O  
ATOM     99  CG  HIS A   7      12.487   0.516 -19.101  1.00 21.62           C  
ATOM    100  CD2 HIS A   7      12.861   1.758 -19.531  1.00 21.62           C  
ATOM    101  HD2 HIS A   7      13.293   2.531 -18.913  1.00 21.62           H  
ATOM    102  ND1 HIS A   7      12.073  -0.139 -20.241  1.00 21.62           N  
ATOM    103  HD1 HIS A   7      11.762  -1.096 -20.330  1.00 21.62           H  
ATOM    104  CE1 HIS A   7      12.157   0.674 -21.297  1.00 21.62           C  
ATOM    105  HE1 HIS A   7      11.878   0.419 -22.309  1.00 21.62           H  
ATOM    106  NE2 HIS A   7      12.642   1.854 -20.910  1.00 21.62           N  
ATOM    107  N   LEU A   8      10.299  -1.800 -18.878  1.00 21.14           N  
ATOM    108  H   LEU A   8      10.303  -0.849 -19.219  1.00 21.14           H  
ATOM    109  CA  LEU A   8       9.695  -2.790 -19.774  1.00 21.14           C  
ATOM    110  HA  LEU A   8       9.445  -3.706 -19.238  1.00 21.14           H  
ATOM    111  C   LEU A   8      10.695  -3.067 -20.923  1.00 21.14           C  
ATOM    112  CB  LEU A   8       8.419  -2.081 -20.294  1.00 21.14           C  
ATOM    113  HB2 LEU A   8       8.699  -1.353 -21.056  1.00 21.14           H  
ATOM    114  HB3 LEU A   8       7.968  -1.503 -19.487  1.00 21.14           H  
ATOM    115  O   LEU A   8      10.923  -2.148 -21.704  1.00 21.14           O  
ATOM    116  CG  LEU A   8       7.338  -3.002 -20.866  1.00 21.14           C  
ATOM    117  HG  LEU A   8       7.800  -3.848 -21.374  1.00 21.14           H  
ATOM    118  CD1 LEU A   8       6.470  -3.491 -19.714  1.00 21.14           C  
ATOM    119 HD11 LEU A   8       5.883  -2.672 -19.297  1.00 21.14           H  
ATOM    120 HD12 LEU A   8       5.796  -4.271 -20.067  1.00 21.14           H  
ATOM    121 HD13 LEU A   8       7.121  -3.897 -18.940  1.00 21.14           H  
ATOM    122  CD2 LEU A   8       6.448  -2.242 -21.848  1.00 21.14           C  
ATOM    123 HD21 LEU A   8       7.041  -1.916 -22.703  1.00 21.14           H  
ATOM    124 HD22 LEU A   8       6.000  -1.374 -21.364  1.00 21.14           H  
ATOM    125 HD23 LEU A   8       5.658  -2.902 -22.207  1.00 21.14           H  
ATOM    126  N   PRO A   9      11.411  -4.191 -21.057  1.00 21.09           N  
ATOM    127  CA  PRO A   9      12.324  -4.376 -22.166  1.00 21.09           C  
ATOM    128  HA  PRO A   9      12.845  -3.449 -22.408  1.00 21.09           H  
ATOM    129  C   PRO A   9      11.509  -4.831 -23.364  1.00 21.09           C  
ATOM    130  CB  PRO A   9      13.356  -5.406 -21.766  1.00 21.09           C  
ATOM    131  HB2 PRO A   9      13.691  -6.004 -22.614  1.00 21.09           H  
ATOM    132  HB3 PRO A   9      14.202  -4.923 -21.277  1.00 21.09           H  
ATOM    133  O   PRO A   9      10.764  -5.814 -23.344  1.00 21.09           O  
ATOM    134  CG  PRO A   9      12.574  -6.212 -20.775  1.00 21.09           C  
ATOM    135  HG2 PRO A   9      12.429  -7.193 -21.226  1.00 21.09           H  
ATOM    136  HG3 PRO A   9      13.229  -6.273 -19.906  1.00 21.09           H  
ATOM    137  CD  PRO A   9      11.234  -5.481 -20.501  1.00 21.09           C  
ATOM    138  HD2 PRO A   9      10.425  -5.968 -21.046  1.00 21.09           H  
ATOM    139  HD3 PRO A   9      10.887  -5.442 -19.468  1.00 21.09           H  
ATOM    140  N   LEU A  10      11.675  -4.073 -24.430  1.00 20.21           N  
ATOM    141  H   LEU A  10      12.301  -3.282 -24.378  1.00 20.21           H  
ATOM    142  CA  LEU A  10      11.267  -4.523 -25.737  1.00 20.21           C  
ATOM    143  HA  LEU A  10      10.189  -4.684 -25.750  1.00 20.21           H  
ATOM    144  C   LEU A  10      11.961  -5.854 -26.025  1.00 20.21           C  
ATOM    145  CB  LEU A  10      11.650  -3.461 -26.773  1.00 20.21           C  
ATOM    146  HB2 LEU A  10      12.510  -2.882 -26.437  1.00 20.21           H  
ATOM    147  HB3 LEU A  10      11.952  -3.978 -27.683  1.00 20.21           H  
ATOM    148  O   LEU A  10      13.178  -5.976 -25.893  1.00 20.21           O  
ATOM    149  CG  LEU A  10      10.489  -2.530 -27.145  1.00 20.21           C  
ATOM    150  HG  LEU A  10       9.640  -3.131 -27.469  1.00 20.21           H  
ATOM    151  CD1 LEU A  10      10.035  -1.622 -25.999  1.00 20.21           C  
ATOM    152 HD11 LEU A  10       9.228  -0.976 -26.344  1.00 20.21           H  
ATOM    153 HD12 LEU A  10      10.868  -1.006 -25.659  1.00 20.21           H  
ATOM    154 HD13 LEU A  10       9.666  -2.225 -25.169  1.00 20.21           H  
ATOM    155  CD2 LEU A  10      10.936  -1.659 -28.315  1.00 20.21           C  
ATOM    156 HD21 LEU A  10      11.794  -1.051 -28.028  1.00 20.21           H  
ATOM    157 HD22 LEU A  10      11.213  -2.289 -29.161  1.00 20.21           H  
ATOM    158 HD23 LEU A  10      10.119  -1.007 -28.625  1.00 20.21           H  
ATOM    159  N   HIS A  11      11.170  -6.845 -26.419  1.00 22.09           N  
ATOM    160  H   HIS A  11      10.175  -6.681 -26.477  1.00 22.09           H  
ATOM    161  CA  HIS A  11      11.690  -8.081 -26.974  1.00 22.09           C  
ATOM    162  HA  HIS A  11      12.506  -8.435 -26.344  1.00 22.09           H  
ATOM    163  C   HIS A  11      12.246  -7.742 -28.363  1.00 22.09           C  
ATOM    164  CB  HIS A  11      10.568  -9.136 -26.968  1.00 22.09           C  
ATOM    165  HB2 HIS A  11      10.088  -9.200 -27.944  1.00 22.09           H  
ATOM    166  HB3 HIS A  11       9.797  -8.846 -26.254  1.00 22.09           H  
ATOM    167  O   HIS A  11      11.496  -7.674 -29.335  1.00 22.09           O  
ATOM    168  CG  HIS A  11      11.051 -10.501 -26.564  1.00 22.09           C  
ATOM    169  CD2 HIS A  11      10.872 -11.095 -25.344  1.00 22.09           C  
ATOM    170  HD2 HIS A  11      10.355 -10.666 -24.498  1.00 22.09           H  
ATOM    171  ND1 HIS A  11      11.756 -11.381 -27.349  1.00 22.09           N  
ATOM    172  HD1 HIS A  11      12.064 -11.213 -28.296  1.00 22.09           H  
ATOM    173  CE1 HIS A  11      11.989 -12.486 -26.619  1.00 22.09           C  
ATOM    174  HE1 HIS A  11      12.529 -13.354 -26.965  1.00 22.09           H  
ATOM    175  NE2 HIS A  11      11.472 -12.357 -25.387  1.00 22.09           N  
ATOM    176  N   SER A  12      13.536  -7.408 -28.434  1.00 21.53           N  
ATOM    177  H   SER A  12      14.057  -7.296 -27.576  1.00 21.53           H  
ATOM    178  CA  SER A  12      14.179  -7.019 -29.690  1.00 21.53           C  
ATOM    179  HA  SER A  12      13.613  -6.188 -30.111  1.00 21.53           H  
ATOM    180  C   SER A  12      14.174  -8.144 -30.727  1.00 21.53           C  
ATOM    181  CB  SER A  12      15.613  -6.523 -29.462  1.00 21.53           C  
ATOM    182  HB2 SER A  12      16.135  -6.444 -30.415  1.00 21.53           H  
ATOM    183  HB3 SER A  12      16.150  -7.228 -28.826  1.00 21.53           H  
ATOM    184  O   SER A  12      14.075  -9.336 -30.419  1.00 21.53           O  
ATOM    185  OG  SER A  12      15.584  -5.245 -28.859  1.00 21.53           O  
ATOM    186  HG  SER A  12      16.478  -5.012 -28.599  1.00 21.53           H  
ATOM    187  N   SER A  13      14.304  -7.699 -31.972  1.00 24.72           N  
ATOM    188  H   SER A  13      14.327  -6.698 -32.102  1.00 24.72           H  
ATOM    189  CA  SER A  13      14.416  -8.452 -33.214  1.00 24.72           C  
ATOM    190  HA  SER A  13      13.462  -8.932 -33.433  1.00 24.72           H  
ATOM    191  C   SER A  13      15.533  -9.494 -33.175  1.00 24.72           C  
ATOM    192  CB  SER A  13      14.748  -7.448 -34.329  1.00 24.72           C  
ATOM    193  HB2 SER A  13      15.783  -7.122 -34.226  1.00 24.72           H  
ATOM    194  HB3 SER A  13      14.631  -7.928 -35.301  1.00 24.72           H  
ATOM    195  O   SER A  13      16.636  -9.203 -32.724  1.00 24.72           O  
ATOM    196  OG  SER A  13      13.903  -6.310 -34.246  1.00 24.72           O  
ATOM    197  HG  SER A  13      14.175  -5.700 -34.935  1.00 24.72           H  
ATOM    198  N   LYS A  14      15.283 -10.691 -33.715  1.00 25.35           N  
ATOM    199  H   LYS A  14      14.348 -10.887 -34.042  1.00 25.35           H  
ATOM    200  CA  LYS A  14      16.386 -11.580 -34.104  1.00 25.35           C  
ATOM    201  HA  LYS A  14      17.178 -11.498 -33.359  1.00 25.35           H  
ATOM    202  C   LYS A  14      17.062 -11.149 -35.413  1.00 25.35           C  
ATOM    203  CB  LYS A  14      15.943 -13.050 -34.185  1.00 25.35           C  
ATOM    204  HB2 LYS A  14      16.416 -13.502 -35.057  1.00 25.35           H  
ATOM    205  HB3 LYS A  14      14.864 -13.113 -34.332  1.00 25.35           H  
ATOM    206  O   LYS A  14      18.274 -11.016 -35.412  1.00 25.35           O  
ATOM    207  CG  LYS A  14      16.355 -13.870 -32.955  1.00 25.35           C  
ATOM    208  HG2 LYS A  14      15.778 -13.550 -32.087  1.00 25.35           H  
ATOM    209  HG3 LYS A  14      17.417 -13.723 -32.759  1.00 25.35           H  
ATOM    210  CD  LYS A  14      16.099 -15.354 -33.245  1.00 25.35           C  
ATOM    211  HD2 LYS A  14      15.033 -15.505 -33.415  1.00 25.35           H  
ATOM    212  HD3 LYS A  14      16.640 -15.630 -34.150  1.00 25.35           H  
ATOM    213  CE  LYS A  14      16.572 -16.241 -32.092  1.00 25.35           C  
ATOM    214  HE2 LYS A  14      15.996 -15.992 -31.201  1.00 25.35           H  
ATOM    215  HE3 LYS A  14      17.620 -16.016 -31.892  1.00 25.35           H  
ATOM    216  NZ  LYS A  14      16.409 -17.673 -32.443  1.00 25.35           N  
ATOM    217  HZ1 LYS A  14      15.440 -17.876 -32.639  1.00 25.35           H  
ATOM    218  HZ2 LYS A  14      16.943 -17.882 -33.275  1.00 25.35           H  
ATOM    219  HZ3 LYS A  14      16.731 -18.267 -31.692  1.00 25.35           H  
ATOM    220  N   GLU A  15      16.317 -11.076 -36.524  1.00 25.83           N  
ATOM    221  H   GLU A  15      15.314 -11.169 -36.442  1.00 25.83           H  
ATOM    222  CA  GLU A  15      16.902 -11.352 -37.855  1.00 25.83           C  
ATOM    223  HA  GLU A  15      17.841 -11.879 -37.682  1.00 25.83           H  
ATOM    224  C   GLU A  15      17.319 -10.138 -38.713  1.00 25.83           C  
ATOM    225  CB  GLU A  15      16.003 -12.348 -38.612  1.00 25.83           C  
ATOM    226  HB2 GLU A  15      15.189 -11.817 -39.106  1.00 25.83           H  
ATOM    227  HB3 GLU A  15      15.567 -13.024 -37.878  1.00 25.83           H  
ATOM    228  O   GLU A  15      18.487 -10.068 -39.081  1.00 25.83           O  
ATOM    229  CG  GLU A  15      16.787 -13.188 -39.636  1.00 25.83           C  
ATOM    230  HG2 GLU A  15      17.686 -13.578 -39.158  1.00 25.83           H  
ATOM    231  HG3 GLU A  15      17.096 -12.544 -40.459  1.00 25.83           H  
ATOM    232  CD  GLU A  15      15.967 -14.378 -40.162  1.00 25.83           C  
ATOM    233  OE1 GLU A  15      15.909 -14.556 -41.399  1.00 25.83           O  
ATOM    234  OE2 GLU A  15      15.435 -15.135 -39.312  1.00 25.83           O  
ATOM    235  N   ASP A  16      16.442  -9.188 -39.069  1.00 25.54           N  
ATOM    236  H   ASP A  16      15.468  -9.265 -38.812  1.00 25.54           H  
ATOM    237  CA  ASP A  16      16.880  -8.026 -39.874  1.00 25.54           C  
ATOM    238  HA  ASP A  16      17.461  -8.415 -40.710  1.00 25.54           H  
ATOM    239  C   ASP A  16      17.842  -7.090 -39.097  1.00 25.54           C  
ATOM    240  CB  ASP A  16      15.685  -7.260 -40.472  1.00 25.54           C  
ATOM    241  HB2 ASP A  16      14.811  -7.385 -39.831  1.00 25.54           H  
ATOM    242  HB3 ASP A  16      15.918  -6.196 -40.494  1.00 25.54           H  
ATOM    243  O   ASP A  16      17.778  -6.978 -37.874  1.00 25.54           O  
ATOM    244  CG  ASP A  16      15.361  -7.687 -41.910  1.00 25.54           C  
ATOM    245  OD1 ASP A  16      16.289  -7.617 -42.747  1.00 25.54           O  
ATOM    246  OD2 ASP A  16      14.178  -8.009 -42.160  1.00 25.54           O  
ATOM    247  N   ALA A  17      18.719  -6.386 -39.829  1.00 24.23           N  
ATOM    248  H   ALA A  17      18.560  -6.449 -40.825  1.00 24.23           H  
ATOM    249  CA  ALA A  17      20.115  -6.086 -39.457  1.00 24.23           C  
ATOM    250  HA  ALA A  17      20.676  -7.013 -39.576  1.00 24.23           H  
ATOM    251  C   ALA A  17      20.486  -5.553 -38.050  1.00 24.23           C  
ATOM    252  CB  ALA A  17      20.644  -5.077 -40.492  1.00 24.23           C  
ATOM    253  HB1 ALA A  17      21.703  -4.891 -40.314  1.00 24.23           H  
ATOM    254  HB2 ALA A  17      20.524  -5.480 -41.498  1.00 24.23           H  
ATOM    255  HB3 ALA A  17      20.097  -4.137 -40.414  1.00 24.23           H  
ATOM    256  O   ALA A  17      21.554  -5.907 -37.554  1.00 24.23           O  
ATOM    257  N   TYR A  18      19.766  -4.561 -37.515  1.00 23.63           N  
ATOM    258  H   TYR A  18      18.835  -4.424 -37.881  1.00 23.63           H  
ATOM    259  CA  TYR A  18      20.392  -3.472 -36.735  1.00 23.63           C  
ATOM    260  HA  TYR A  18      21.362  -3.278 -37.195  1.00 23.63           H  
ATOM    261  C   TYR A  18      20.724  -3.751 -35.252  1.00 23.63           C  
ATOM    262  CB  TYR A  18      19.564  -2.184 -36.902  1.00 23.63           C  
ATOM    263  HB2 TYR A  18      18.517  -2.413 -36.705  1.00 23.63           H  
ATOM    264  HB3 TYR A  18      19.855  -1.431 -36.170  1.00 23.63           H  
ATOM    265  O   TYR A  18      20.461  -4.814 -34.704  1.00 23.63           O  
ATOM    266  CG  TYR A  18      19.701  -1.528 -38.260  1.00 23.63           C  
ATOM    267  CD1 TYR A  18      20.854  -0.780 -38.578  1.00 23.63           C  
ATOM    268  HD1 TYR A  18      21.656  -0.695 -37.860  1.00 23.63           H  
ATOM    269  CD2 TYR A  18      18.655  -1.643 -39.192  1.00 23.63           C  
ATOM    270  HD2 TYR A  18      17.773  -2.219 -38.952  1.00 23.63           H  
ATOM    271  CE1 TYR A  18      20.956  -0.141 -39.830  1.00 23.63           C  
ATOM    272  HE1 TYR A  18      21.839   0.431 -40.073  1.00 23.63           H  
ATOM    273  CE2 TYR A  18      18.753  -1.004 -40.441  1.00 23.63           C  
ATOM    274  HE2 TYR A  18      17.956  -1.089 -41.165  1.00 23.63           H  
ATOM    275  OH  TYR A  18      19.980   0.371 -41.965  1.00 23.63           O  
ATOM    276  HH  TYR A  18      20.818   0.828 -42.075  1.00 23.63           H  
ATOM    277  CZ  TYR A  18      19.899  -0.251 -40.760  1.00 23.63           C  
ATOM    278  N   ASP A  19      21.333  -2.721 -34.645  1.00 21.96           N  
ATOM    279  H   ASP A  19      21.411  -1.882 -35.203  1.00 21.96           H  
ATOM    280  CA  ASP A  19      22.027  -2.640 -33.356  1.00 21.96           C  
ATOM    281  HA  ASP A  19      23.047  -2.980 -33.539  1.00 21.96           H  
ATOM    282  C   ASP A  19      21.459  -3.498 -32.217  1.00 21.96           C  
ATOM    283  CB  ASP A  19      22.103  -1.158 -32.941  1.00 21.96           C  
ATOM    284  HB2 ASP A  19      22.414  -0.565 -33.801  1.00 21.96           H  
ATOM    285  HB3 ASP A  19      21.112  -0.818 -32.639  1.00 21.96           H  
ATOM    286  O   ASP A  19      20.258  -3.523 -31.938  1.00 21.96           O  
ATOM    287  CG  ASP A  19      23.107  -0.910 -31.811  1.00 21.96           C  
ATOM    288  OD1 ASP A  19      24.175  -1.562 -31.845  1.00 21.96           O  
ATOM    289  OD2 ASP A  19      22.805  -0.074 -30.932  1.00 21.96           O  
ATOM    290  N   GLY A  20      22.375  -4.172 -31.520  1.00 23.94           N  
ATOM    291  H   GLY A  20      23.341  -3.957 -31.722  1.00 23.94           H  
ATOM    292  CA  GLY A  20      22.097  -5.197 -30.519  1.00 23.94           C  
ATOM    293  HA2 GLY A  20      21.310  -5.848 -30.900  1.00 23.94           H  
ATOM    294  HA3 GLY A  20      22.994  -5.795 -30.359  1.00 23.94           H  
ATOM    295  C   GLY A  20      21.638  -4.636 -29.181  1.00 23.94           C  
ATOM    296  O   GLY A  20      22.173  -5.062 -28.162  1.00 23.94           O  
ATOM    297  N   VAL A  21      20.715  -3.665 -29.166  1.00 21.45           N  
ATOM    298  H   VAL A  21      20.337  -3.383 -30.059  1.00 21.45           H  
ATOM    299  CA  VAL A  21      20.320  -2.928 -27.957  1.00 21.45           C  
ATOM    300  HA  VAL A  21      21.209  -2.400 -27.612  1.00 21.45           H  
ATOM    301  C   VAL A  21      19.892  -3.923 -26.874  1.00 21.45           C  
ATOM    302  CB  VAL A  21      19.239  -1.861 -28.221  1.00 21.45           C  
ATOM    303  HB  VAL A  21      18.286  -2.344 -28.432  1.00 21.45           H  
ATOM    304  O   VAL A  21      18.814  -4.511 -26.908  1.00 21.45           O  
ATOM    305  CG1 VAL A  21      19.085  -0.965 -26.981  1.00 21.45           C  
ATOM    306 HG11 VAL A  21      20.029  -0.468 -26.759  1.00 21.45           H  
ATOM    307 HG12 VAL A  21      18.322  -0.210 -27.172  1.00 21.45           H  
ATOM    308 HG13 VAL A  21      18.770  -1.560 -26.124  1.00 21.45           H  
ATOM    309  CG2 VAL A  21      19.592  -0.950 -29.404  1.00 21.45           C  
ATOM    310 HG21 VAL A  21      20.581  -0.514 -29.268  1.00 21.45           H  
ATOM    311 HG22 VAL A  21      19.589  -1.520 -30.333  1.00 21.45           H  
ATOM    312 HG23 VAL A  21      18.856  -0.152 -29.499  1.00 21.45           H  
ATOM    313  N   THR A  22      20.811  -4.128 -25.933  1.00 22.96           N  
ATOM    314  H   THR A  22      21.675  -3.619 -26.050  1.00 22.96           H  
ATOM    315  CA  THR A  22      20.916  -5.299 -25.053  1.00 22.96           C  
ATOM    316  HA  THR A  22      20.706  -6.207 -25.618  1.00 22.96           H  
ATOM    317  C   THR A  22      19.994  -5.272 -23.838  1.00 22.96           C  
ATOM    318  CB  THR A  22      22.352  -5.361 -24.486  1.00 22.96           C  
ATOM    319  HB  THR A  22      22.373  -6.057 -23.647  1.00 22.96           H  
ATOM    320  O   THR A  22      19.623  -6.322 -23.324  1.00 22.96           O  
ATOM    321  CG2 THR A  22      23.434  -5.792 -25.469  1.00 22.96           C  
ATOM    322 HG21 THR A  22      23.658  -4.991 -26.173  1.00 22.96           H  
ATOM    323 HG22 THR A  22      24.343  -6.054 -24.926  1.00 22.96           H  
ATOM    324 HG23 THR A  22      23.095  -6.667 -26.024  1.00 22.96           H  
ATOM    325  OG1 THR A  22      22.765  -4.080 -24.043  1.00 22.96           O  
ATOM    326  HG1 THR A  22      23.720  -4.063 -24.131  1.00 22.96           H  
ATOM    327  N   SER A  23      19.778  -4.080 -23.280  1.00 22.11           N  
ATOM    328  H   SER A  23      20.027  -3.296 -23.866  1.00 22.11           H  
ATOM    329  CA  SER A  23      19.941  -3.884 -21.831  1.00 22.11           C  
ATOM    330  HA  SER A  23      20.509  -4.728 -21.441  1.00 22.11           H  
ATOM    331  C   SER A  23      18.633  -3.850 -21.004  1.00 22.11           C  
ATOM    332  CB  SER A  23      20.832  -2.640 -21.629  1.00 22.11           C  
ATOM    333  HB2 SER A  23      20.269  -1.742 -21.885  1.00 22.11           H  
ATOM    334  HB3 SER A  23      21.694  -2.699 -22.293  1.00 22.11           H  
ATOM    335  O   SER A  23      17.667  -4.567 -21.238  1.00 22.11           O  
ATOM    336  OG  SER A  23      21.313  -2.541 -20.299  1.00 22.11           O  
ATOM    337  HG  SER A  23      21.943  -1.818 -20.245  1.00 22.11           H  
ATOM    338  N   GLU A  24      18.607  -2.962 -20.008  1.00 21.86           N  
ATOM    339  H   GLU A  24      19.332  -2.268 -20.124  1.00 21.86           H  
ATOM    340  CA  GLU A  24      18.411  -3.189 -18.569  1.00 21.86           C  
ATOM    341  HA  GLU A  24      19.017  -4.044 -18.271  1.00 21.86           H  
ATOM    342  C   GLU A  24      16.976  -3.446 -18.103  1.00 21.86           C  
ATOM    343  CB  GLU A  24      18.949  -1.910 -17.878  1.00 21.86           C  
ATOM    344  HB2 GLU A  24      19.599  -1.358 -18.557  1.00 21.86           H  
ATOM    345  HB3 GLU A  24      18.118  -1.251 -17.628  1.00 21.86           H  
ATOM    346  O   GLU A  24      16.685  -3.478 -16.905  1.00 21.86           O  
ATOM    347  CG  GLU A  24      19.763  -2.208 -16.615  1.00 21.86           C  
ATOM    348  HG2 GLU A  24      20.652  -2.774 -16.892  1.00 21.86           H  
ATOM    349  HG3 GLU A  24      19.167  -2.835 -15.951  1.00 21.86           H  
ATOM    350  CD  GLU A  24      20.187  -0.936 -15.860  1.00 21.86           C  
ATOM    351  OE1 GLU A  24      20.118  -0.970 -14.596  1.00 21.86           O  
ATOM    352  OE2 GLU A  24      20.601   0.045 -16.515  1.00 21.86           O  
ATOM    353  N   ASN A  25      16.046  -3.485 -19.043  1.00 24.49           N  
ATOM    354  H   ASN A  25      16.379  -3.570 -19.992  1.00 24.49           H  
ATOM    355  CA  ASN A  25      14.865  -2.699 -18.801  1.00 24.49           C  
ATOM    356  HA  ASN A  25      15.187  -1.875 -18.165  1.00 24.49           H  
ATOM    357  C   ASN A  25      13.819  -3.412 -17.906  1.00 24.49           C  
ATOM    358  CB  ASN A  25      14.458  -2.070 -20.146  1.00 24.49           C  
ATOM    359  HB2 ASN A  25      14.858  -2.663 -20.969  1.00 24.49           H  
ATOM    360  HB3 ASN A  25      13.375  -2.135 -20.242  1.00 24.49           H  
ATOM    361  O   ASN A  25      13.421  -2.775 -16.958  1.00 24.49           O  
ATOM    362  CG  ASN A  25      14.975  -0.629 -20.332  1.00 24.49           C  
ATOM    363  ND2 ASN A  25      14.866  -0.082 -21.514  1.00 24.49           N  
ATOM    364 HD21 ASN A  25      15.048   0.911 -21.545  1.00 24.49           H  
ATOM    365 HD22 ASN A  25      14.473  -0.584 -22.298  1.00 24.49           H  
ATOM    366  OD1 ASN A  25      15.471   0.040 -19.441  1.00 24.49           O  
ATOM    367  N   MET A  26      13.487  -4.710 -18.037  1.00 22.10           N  
ATOM    368  H   MET A  26      14.008  -5.199 -18.751  1.00 22.10           H  
ATOM    369  CA  MET A  26      12.384  -5.511 -17.372  1.00 22.10           C  
ATOM    370  HA  MET A  26      11.416  -5.241 -17.793  1.00 22.10           H  
ATOM    371  C   MET A  26      12.009  -5.301 -15.891  1.00 22.10           C  
ATOM    372  CB  MET A  26      12.618  -7.054 -17.534  1.00 22.10           C  
ATOM    373  HB2 MET A  26      12.366  -7.538 -16.591  1.00 22.10           H  
ATOM    374  HB3 MET A  26      13.698  -7.192 -17.581  1.00 22.10           H  
ATOM    375  O   MET A  26      11.044  -5.908 -15.442  1.00 22.10           O  
ATOM    376  CG  MET A  26      12.026  -8.042 -18.588  1.00 22.10           C  
ATOM    377  HG2 MET A  26      12.086  -9.009 -18.089  1.00 22.10           H  
ATOM    378  HG3 MET A  26      12.746  -8.201 -19.390  1.00 22.10           H  
ATOM    379  SD  MET A  26      10.325  -8.043 -19.260  1.00 22.10           S  
ATOM    380  CE  MET A  26      10.511  -8.762 -20.940  1.00 22.10           C  
ATOM    381  HE1 MET A  26       9.667  -9.425 -21.130  1.00 22.10           H  
ATOM    382  HE2 MET A  26      10.502  -7.987 -21.707  1.00 22.10           H  
ATOM    383  HE3 MET A  26      11.430  -9.344 -21.003  1.00 22.10           H  
ATOM    384  N   ARG A  27      12.694  -4.495 -15.093  1.00 24.14           N  
ATOM    385  H   ARG A  27      13.413  -3.936 -15.528  1.00 24.14           H  
ATOM    386  CA  ARG A  27      12.448  -4.374 -13.654  1.00 24.14           C  
ATOM    387  HA  ARG A  27      12.510  -5.369 -13.213  1.00 24.14           H  
ATOM    388  C   ARG A  27      11.029  -3.871 -13.223  1.00 24.14           C  
ATOM    389  CB  ARG A  27      13.593  -3.515 -13.070  1.00 24.14           C  
ATOM    390  HB2 ARG A  27      13.749  -2.672 -13.744  1.00 24.14           H  
ATOM    391  HB3 ARG A  27      13.283  -3.150 -12.091  1.00 24.14           H  
ATOM    392  O   ARG A  27      10.813  -3.911 -12.022  1.00 24.14           O  
ATOM    393  CG  ARG A  27      14.975  -4.159 -12.891  1.00 24.14           C  
ATOM    394  HG2 ARG A  27      14.898  -5.012 -12.216  1.00 24.14           H  
ATOM    395  HG3 ARG A  27      15.361  -4.485 -13.857  1.00 24.14           H  
ATOM    396  CD  ARG A  27      15.899  -3.084 -12.286  1.00 24.14           C  
ATOM    397  HD2 ARG A  27      15.899  -2.232 -12.967  1.00 24.14           H  
ATOM    398  HD3 ARG A  27      15.478  -2.758 -11.335  1.00 24.14           H  
ATOM    399  NE  ARG A  27      17.281  -3.560 -12.060  1.00 24.14           N  
ATOM    400  HE  ARG A  27      17.382  -4.540 -11.837  1.00 24.14           H  
ATOM    401  NH1 ARG A  27      18.365  -1.582 -12.520  1.00 24.14           N  
ATOM    402 HH11 ARG A  27      17.461  -1.187 -12.736  1.00 24.14           H  
ATOM    403 HH12 ARG A  27      19.101  -1.247 -13.126  1.00 24.14           H  
ATOM    404  NH2 ARG A  27      19.560  -3.410 -12.191  1.00 24.14           N  
ATOM    405 HH21 ARG A  27      20.299  -2.890 -12.641  1.00 24.14           H  
ATOM    406 HH22 ARG A  27      19.623  -4.416 -12.129  1.00 24.14           H  
ATOM    407  CZ  ARG A  27      18.384  -2.853 -12.243  1.00 24.14           C  
ATOM    408  N   ASN A  28      10.122  -3.342 -14.089  1.00 24.97           N  
ATOM    409  H   ASN A  28      10.309  -3.496 -15.070  1.00 24.97           H  
ATOM    410  CA  ASN A  28       8.938  -2.474 -13.733  1.00 24.97           C  
ATOM    411  HA  ASN A  28       9.317  -1.666 -13.108  1.00 24.97           H  
ATOM    412  C   ASN A  28       7.818  -3.029 -12.843  1.00 24.97           C  
ATOM    413  CB  ASN A  28       8.352  -1.612 -14.882  1.00 24.97           C  
ATOM    414  HB2 ASN A  28       7.490  -2.129 -15.304  1.00 24.97           H  
ATOM    415  HB3 ASN A  28       9.075  -1.518 -15.693  1.00 24.97           H  
ATOM    416  O   ASN A  28       7.615  -4.232 -12.758  1.00 24.97           O  
ATOM    417  CG  ASN A  28       7.902  -0.190 -14.448  1.00 24.97           C  
ATOM    418  ND2 ASN A  28       7.456   0.645 -15.346  1.00 24.97           N  
ATOM    419 HD21 ASN A  28       7.400   0.378 -16.318  1.00 24.97           H  
ATOM    420 HD22 ASN A  28       7.242   1.575 -15.014  1.00 24.97           H  
ATOM    421  OD1 ASN A  28       7.970   0.235 -13.305  1.00 24.97           O  
ATOM    422  N   GLY A  29       7.018  -2.095 -12.294  1.00 25.71           N  
ATOM    423  H   GLY A  29       7.345  -1.142 -12.364  1.00 25.71           H  
ATOM    424  CA  GLY A  29       5.661  -2.219 -11.755  1.00 25.71           C  
ATOM    425  HA2 GLY A  29       5.317  -1.248 -11.401  1.00 25.71           H  
ATOM    426  HA3 GLY A  29       5.677  -2.911 -10.913  1.00 25.71           H  
ATOM    427  C   GLY A  29       4.673  -2.738 -12.789  1.00 25.71           C  
ATOM    428  O   GLY A  29       3.715  -2.069 -13.172  1.00 25.71           O  
ATOM    429  N   LEU A  30       4.964  -3.937 -13.270  1.00 26.15           N  
ATOM    430  H   LEU A  30       5.803  -4.379 -12.924  1.00 26.15           H  
ATOM    431  CA  LEU A  30       4.159  -4.702 -14.185  1.00 26.15           C  
ATOM    432  HA  LEU A  30       3.943  -4.106 -15.072  1.00 26.15           H  
ATOM    433  C   LEU A  30       2.847  -5.005 -13.487  1.00 26.15           C  
ATOM    434  CB  LEU A  30       4.945  -5.952 -14.595  1.00 26.15           C  
ATOM    435  HB2 LEU A  30       4.264  -6.665 -15.060  1.00 26.15           H  
ATOM    436  HB3 LEU A  30       5.354  -6.422 -13.700  1.00 26.15           H  
ATOM    437  O   LEU A  30       2.704  -5.950 -12.707  1.00 26.15           O  
ATOM    438  CG  LEU A  30       6.083  -5.645 -15.582  1.00 26.15           C  
ATOM    439  HG  LEU A  30       6.701  -4.826 -15.213  1.00 26.15           H  
ATOM    440  CD1 LEU A  30       6.973  -6.874 -15.745  1.00 26.15           C  
ATOM    441 HD11 LEU A  30       7.802  -6.651 -16.418  1.00 26.15           H  
ATOM    442 HD12 LEU A  30       7.390  -7.152 -14.778  1.00 26.15           H  
ATOM    443 HD13 LEU A  30       6.393  -7.707 -16.143  1.00 26.15           H  
ATOM    444  CD2 LEU A  30       5.525  -5.263 -16.953  1.00 26.15           C  
ATOM    445 HD21 LEU A  30       4.699  -5.923 -17.217  1.00 26.15           H  
ATOM    446 HD22 LEU A  30       5.185  -4.228 -16.951  1.00 26.15           H  
ATOM    447 HD23 LEU A  30       6.307  -5.399 -17.700  1.00 26.15           H  
ATOM    448  N   VAL A  31       1.884  -4.133 -13.768  1.00 26.31           N  
ATOM    449  H   VAL A  31       2.131  -3.303 -14.288  1.00 26.31           H  
ATOM    450  CA  VAL A  31       0.492  -4.410 -13.522  1.00 26.31           C  
ATOM    451  HA  VAL A  31       0.490  -4.785 -12.499  1.00 26.31           H  
ATOM    452  C   VAL A  31       0.087  -5.525 -14.475  1.00 26.31           C  
ATOM    453  CB  VAL A  31      -0.432  -3.172 -13.627  1.00 26.31           C  
ATOM    454  HB  VAL A  31      -1.448  -3.511 -13.825  1.00 26.31           H  
ATOM    455  O   VAL A  31      -0.367  -5.259 -15.581  1.00 26.31           O  
ATOM    456  CG1 VAL A  31      -0.481  -2.359 -12.326  1.00 26.31           C  
ATOM    457 HG11 VAL A  31       0.530  -2.180 -11.961  1.00 26.31           H  
ATOM    458 HG12 VAL A  31      -0.967  -1.400 -12.506  1.00 26.31           H  
ATOM    459 HG13 VAL A  31      -1.068  -2.883 -11.572  1.00 26.31           H  
ATOM    460  CG2 VAL A  31      -0.020  -2.210 -14.750  1.00 26.31           C  
ATOM    461 HG21 VAL A  31       0.927  -1.725 -14.512  1.00 26.31           H  
ATOM    462 HG22 VAL A  31      -0.786  -1.445 -14.874  1.00 26.31           H  
ATOM    463 HG23 VAL A  31       0.074  -2.748 -15.693  1.00 26.31           H  
ATOM    464  N   ASN A  32       0.310  -6.778 -14.083  1.00 28.45           N  
ATOM    465  H   ASN A  32       0.889  -6.927 -13.269  1.00 28.45           H  
ATOM    466  CA  ASN A  32      -0.170  -7.932 -14.835  1.00 28.45           C  
ATOM    467  HA  ASN A  32       0.102  -7.809 -15.883  1.00 28.45           H  
ATOM    468  C   ASN A  32      -1.703  -7.947 -14.752  1.00 28.45           C  
ATOM    469  CB  ASN A  32       0.500  -9.222 -14.325  1.00 28.45           C  
ATOM    470  HB2 ASN A  32       0.324  -9.322 -13.254  1.00 28.45           H  
ATOM    471  HB3 ASN A  32       0.044 -10.076 -14.826  1.00 28.45           H  
ATOM    472  O   ASN A  32      -2.298  -8.647 -13.940  1.00 28.45           O  
ATOM    473  CG  ASN A  32       1.995  -9.274 -14.594  1.00 28.45           C  
ATOM    474  ND2 ASN A  32       2.688 -10.224 -14.013  1.00 28.45           N  
ATOM    475 HD21 ASN A  32       3.671 -10.243 -14.242  1.00 28.45           H  
ATOM    476 HD22 ASN A  32       2.226 -10.944 -13.475  1.00 28.45           H  
ATOM    477  OD1 ASN A  32       2.565  -8.479 -15.318  1.00 28.45           O  
ATOM    478  N   SER A  33      -2.339  -7.110 -15.573  1.00 29.23           N  
ATOM    479  H   SER A  33      -1.756  -6.476 -16.101  1.00 29.23           H  
ATOM    480  CA  SER A  33      -3.778  -7.027 -15.805  1.00 29.23           C  
ATOM    481  HA  SER A  33      -4.296  -7.134 -14.852  1.00 29.23           H  
ATOM    482  C   SER A  33      -4.262  -8.161 -16.704  1.00 29.23           C  
ATOM    483  CB  SER A  33      -4.154  -5.671 -16.428  1.00 29.23           C  
ATOM    484  HB2 SER A  33      -5.228  -5.643 -16.615  1.00 29.23           H  
ATOM    485  HB3 SER A  33      -3.631  -5.541 -17.375  1.00 29.23           H  
ATOM    486  O   SER A  33      -5.145  -7.938 -17.527  1.00 29.23           O  
ATOM    487  OG  SER A  33      -3.833  -4.605 -15.560  1.00 29.23           O  
ATOM    488  HG  SER A  33      -3.796  -4.956 -14.667  1.00 29.23           H  
ATOM    489  N   GLU A  34      -3.702  -9.366 -16.585  1.00 27.73           N  
ATOM    490  H   GLU A  34      -3.041  -9.533 -15.840  1.00 27.73           H  
ATOM    491  CA  GLU A  34      -4.202 -10.526 -17.323  1.00 27.73           C  
ATOM    492  HA  GLU A  34      -4.440 -10.210 -18.339  1.00 27.73           H  
ATOM    493  C   GLU A  34      -5.524 -10.979 -16.680  1.00 27.73           C  
ATOM    494  CB  GLU A  34      -3.112 -11.605 -17.443  1.00 27.73           C  
ATOM    495  HB2 GLU A  34      -2.173 -11.109 -17.693  1.00 27.73           H  
ATOM    496  HB3 GLU A  34      -2.986 -12.118 -16.490  1.00 27.73           H  
ATOM    497  O   GLU A  34      -5.610 -11.975 -15.965  1.00 27.73           O  
ATOM    498  CG  GLU A  34      -3.432 -12.612 -18.563  1.00 27.73           C  
ATOM    499  HG2 GLU A  34      -3.658 -12.056 -19.472  1.00 27.73           H  
ATOM    500  HG3 GLU A  34      -4.322 -13.177 -18.286  1.00 27.73           H  
ATOM    501  CD  GLU A  34      -2.278 -13.590 -18.853  1.00 27.73           C  
ATOM    502  OE1 GLU A  34      -2.338 -14.243 -19.920  1.00 27.73           O  
ATOM    503  OE2 GLU A  34      -1.343 -13.680 -18.021  1.00 27.73           O  
ATOM    504  N   VAL A  35      -6.570 -10.166 -16.862  1.00 30.46           N  
ATOM    505  H   VAL A  35      -6.409  -9.335 -17.412  1.00 30.46           H  
ATOM    506  CA  VAL A  35      -7.951 -10.591 -16.663  1.00 30.46           C  
ATOM    507  HA  VAL A  35      -8.050 -11.038 -15.674  1.00 30.46           H  
ATOM    508  C   VAL A  35      -8.181 -11.656 -17.722  1.00 30.46           C  
ATOM    509  CB  VAL A  35      -8.959  -9.431 -16.790  1.00 30.46           C  
ATOM    510  HB  VAL A  35      -8.948  -9.041 -17.808  1.00 30.46           H  
ATOM    511  O   VAL A  35      -8.133 -11.370 -18.919  1.00 30.46           O  
ATOM    512  CG1 VAL A  35     -10.378  -9.906 -16.453  1.00 30.46           C  
ATOM    513 HG11 VAL A  35     -11.079  -9.075 -16.525  1.00 30.46           H  
ATOM    514 HG12 VAL A  35     -10.690 -10.671 -17.165  1.00 30.46           H  
ATOM    515 HG13 VAL A  35     -10.412 -10.330 -15.449  1.00 30.46           H  
ATOM    516  CG2 VAL A  35      -8.620  -8.278 -15.832  1.00 30.46           C  
ATOM    517 HG21 VAL A  35      -7.653  -7.850 -16.099  1.00 30.46           H  
ATOM    518 HG22 VAL A  35      -9.374  -7.496 -15.919  1.00 30.46           H  
ATOM    519 HG23 VAL A  35      -8.584  -8.646 -14.807  1.00 30.46           H  
ATOM    520  N   HIS A  36      -8.336 -12.894 -17.264  1.00 28.49           N  
ATOM    521  H   HIS A  36      -8.328 -13.047 -16.266  1.00 28.49           H  
ATOM    522  CA  HIS A  36      -8.625 -14.026 -18.128  1.00 28.49           C  
ATOM    523  HA  HIS A  36      -7.849 -14.065 -18.892  1.00 28.49           H  
ATOM    524  C   HIS A  36      -9.961 -13.845 -18.879  1.00 28.49           C  
ATOM    525  CB  HIS A  36      -8.556 -15.333 -17.313  1.00 28.49           C  
ATOM    526  HB2 HIS A  36      -8.824 -15.136 -16.275  1.00 28.49           H  
ATOM    527  HB3 HIS A  36      -9.299 -16.038 -17.687  1.00 28.49           H  
ATOM    528  O   HIS A  36     -10.728 -12.911 -18.657  1.00 28.49           O  
ATOM    529  CG  HIS A  36      -7.214 -16.027 -17.372  1.00 28.49           C  
ATOM    530  CD2 HIS A  36      -6.248 -16.028 -16.402  1.00 28.49           C  
ATOM    531  HD2 HIS A  36      -6.296 -15.486 -15.470  1.00 28.49           H  
ATOM    532  ND1 HIS A  36      -6.758 -16.838 -18.390  1.00 28.49           N  
ATOM    533  HD1 HIS A  36      -7.203 -16.991 -19.283  1.00 28.49           H  
ATOM    534  CE1 HIS A  36      -5.551 -17.313 -18.037  1.00 28.49           C  
ATOM    535  HE1 HIS A  36      -4.926 -17.941 -18.654  1.00 28.49           H  
ATOM    536  NE2 HIS A  36      -5.215 -16.881 -16.811  1.00 28.49           N  
ATOM    537  N   ASN A  37     -10.155 -14.758 -19.829  1.00 30.07           N  
ATOM    538  H   ASN A  37      -9.492 -15.520 -19.834  1.00 30.07           H  
ATOM    539  CA  ASN A  37     -11.048 -14.701 -20.983  1.00 30.07           C  
ATOM    540  HA  ASN A  37     -11.109 -13.666 -21.320  1.00 30.07           H  
ATOM    541  C   ASN A  37     -12.510 -15.161 -20.684  1.00 30.07           C  
ATOM    542  CB  ASN A  37     -10.297 -15.534 -22.054  1.00 30.07           C  
ATOM    543  HB2 ASN A  37     -10.412 -16.596 -21.837  1.00 30.07           H  
ATOM    544  HB3 ASN A  37      -9.233 -15.301 -22.015  1.00 30.07           H  
ATOM    545  O   ASN A  37     -13.093 -14.804 -19.671  1.00 30.07           O  
ATOM    546  CG  ASN A  37     -10.707 -15.259 -23.486  1.00 30.07           C  
ATOM    547  ND2 ASN A  37     -10.596 -16.238 -24.352  1.00 30.07           N  
ATOM    548 HD21 ASN A  37     -10.347 -17.176 -24.073  1.00 30.07           H  
ATOM    549 HD22 ASN A  37     -10.972 -16.053 -25.271  1.00 30.07           H  
ATOM    550  OD1 ASN A  37     -11.120 -14.174 -23.843  1.00 30.07           O  
ATOM    551  N   GLU A  38     -13.087 -15.977 -21.576  1.00 30.14           N  
ATOM    552  H   GLU A  38     -12.476 -16.309 -22.308  1.00 30.14           H  
ATOM    553  CA  GLU A  38     -14.514 -16.133 -21.933  1.00 30.14           C  
ATOM    554  HA  GLU A  38     -14.805 -15.225 -22.460  1.00 30.14           H  
ATOM    555  C   GLU A  38     -15.617 -16.310 -20.866  1.00 30.14           C  
ATOM    556  CB  GLU A  38     -14.623 -17.292 -22.944  1.00 30.14           C  
ATOM    557  HB2 GLU A  38     -14.046 -18.139 -22.574  1.00 30.14           H  
ATOM    558  HB3 GLU A  38     -15.664 -17.601 -23.034  1.00 30.14           H  
ATOM    559  O   GLU A  38     -16.489 -15.454 -20.774  1.00 30.14           O  
ATOM    560  CG  GLU A  38     -14.148 -16.891 -24.344  1.00 30.14           C  
ATOM    561  HG2 GLU A  38     -13.143 -16.473 -24.275  1.00 30.14           H  
ATOM    562  HG3 GLU A  38     -14.804 -16.106 -24.720  1.00 30.14           H  
ATOM    563  CD  GLU A  38     -14.132 -18.077 -25.316  1.00 30.14           C  
ATOM    564  OE1 GLU A  38     -14.614 -17.894 -26.456  1.00 30.14           O  
ATOM    565  OE2 GLU A  38     -13.573 -19.129 -24.931  1.00 30.14           O  
ATOM    566  N   ASP A  39     -15.752 -17.488 -20.250  1.00 32.28           N  
ATOM    567  H   ASP A  39     -14.974 -18.126 -20.338  1.00 32.28           H  
ATOM    568  CA  ASP A  39     -17.092 -18.114 -20.188  1.00 32.28           C  
ATOM    569  HA  ASP A  39     -17.609 -17.831 -21.105  1.00 32.28           H  
ATOM    570  C   ASP A  39     -18.039 -17.642 -19.044  1.00 32.28           C  
ATOM    571  CB  ASP A  39     -16.887 -19.642 -20.283  1.00 32.28           C  
ATOM    572  HB2 ASP A  39     -16.656 -20.060 -19.303  1.00 32.28           H  
ATOM    573  HB3 ASP A  39     -16.013 -19.826 -20.907  1.00 32.28           H  
ATOM    574  O   ASP A  39     -18.724 -16.616 -19.115  1.00 32.28           O  
ATOM    575  CG  ASP A  39     -18.043 -20.416 -20.920  1.00 32.28           C  
ATOM    576  OD1 ASP A  39     -19.194 -19.928 -20.870  1.00 32.28           O  
ATOM    577  OD2 ASP A  39     -17.758 -21.539 -21.387  1.00 32.28           O  
ATOM    578  N   GLY A  40     -18.170 -18.439 -17.976  1.00 33.36           N  
ATOM    579  H   GLY A  40     -17.615 -19.282 -17.976  1.00 33.36           H  
ATOM    580  CA  GLY A  40     -19.124 -18.216 -16.886  1.00 33.36           C  
ATOM    581  HA2 GLY A  40     -20.096 -17.994 -17.325  1.00 33.36           H  
ATOM    582  HA3 GLY A  40     -19.211 -19.126 -16.293  1.00 33.36           H  
ATOM    583  C   GLY A  40     -18.711 -17.065 -15.968  1.00 33.36           C  
ATOM    584  O   GLY A  40     -17.529 -16.873 -15.712  1.00 33.36           O  
ATOM    585  N   ARG A  41     -19.696 -16.330 -15.416  1.00 32.50           N  
ATOM    586  H   ARG A  41     -20.625 -16.590 -15.714  1.00 32.50           H  
ATOM    587  CA  ARG A  41     -19.535 -15.043 -14.696  1.00 32.50           C  
ATOM    588  HA  ARG A  41     -18.992 -14.374 -15.364  1.00 32.50           H  
ATOM    589  C   ARG A  41     -18.709 -15.106 -13.402  1.00 32.50           C  
ATOM    590  CB  ARG A  41     -20.903 -14.418 -14.332  1.00 32.50           C  
ATOM    591  HB2 ARG A  41     -20.716 -13.404 -13.978  1.00 32.50           H  
ATOM    592  HB3 ARG A  41     -21.325 -14.996 -13.509  1.00 32.50           H  
ATOM    593  O   ARG A  41     -19.090 -14.426 -12.452  1.00 32.50           O  
ATOM    594  CG  ARG A  41     -21.985 -14.311 -15.399  1.00 32.50           C  
ATOM    595  HG2 ARG A  41     -21.612 -13.756 -16.260  1.00 32.50           H  
ATOM    596  HG3 ARG A  41     -22.296 -15.309 -15.710  1.00 32.50           H  
ATOM    597  CD  ARG A  41     -23.169 -13.568 -14.757  1.00 32.50           C  
ATOM    598  HD2 ARG A  41     -22.875 -12.534 -14.573  1.00 32.50           H  
ATOM    599  HD3 ARG A  41     -23.411 -14.047 -13.808  1.00 32.50           H  
ATOM    600  NE  ARG A  41     -24.359 -13.598 -15.617  1.00 32.50           N  
ATOM    601  HE  ARG A  41     -24.241 -14.033 -16.521  1.00 32.50           H  
ATOM    602  NH1 ARG A  41     -25.811 -12.519 -14.199  1.00 32.50           N  
ATOM    603 HH11 ARG A  41     -25.063 -12.429 -13.526  1.00 32.50           H  
ATOM    604 HH12 ARG A  41     -26.754 -12.225 -13.986  1.00 32.50           H  
ATOM    605  NH2 ARG A  41     -26.538 -13.287 -16.166  1.00 32.50           N  
ATOM    606 HH21 ARG A  41     -26.372 -13.759 -17.043  1.00 32.50           H  
ATOM    607 HH22 ARG A  41     -27.470 -12.956 -15.960  1.00 32.50           H  
ATOM    608  CZ  ARG A  41     -25.559 -13.133 -15.324  1.00 32.50           C  
ATOM    609  N   ASN A  42     -17.703 -15.950 -13.230  1.00 31.51           N  
ATOM    610  H   ASN A  42     -17.326 -16.420 -14.041  1.00 31.51           H  
ATOM    611  CA  ASN A  42     -16.957 -15.994 -11.985  1.00 31.51           C  
ATOM    612  HA  ASN A  42     -17.694 -16.054 -11.185  1.00 31.51           H  
ATOM    613  C   ASN A  42     -16.196 -14.677 -11.823  1.00 31.51           C  
ATOM    614  CB  ASN A  42     -16.093 -17.255 -11.902  1.00 31.51           C  
ATOM    615  HB2 ASN A  42     -16.578 -18.066 -12.444  1.00 31.51           H  
ATOM    616  HB3 ASN A  42     -15.119 -17.074 -12.357  1.00 31.51           H  
ATOM    617  O   ASN A  42     -15.713 -14.093 -12.783  1.00 31.51           O  
ATOM    618  CG  ASN A  42     -15.913 -17.696 -10.461  1.00 31.51           C  
ATOM    619  ND2 ASN A  42     -15.502 -18.922 -10.253  1.00 31.51           N  
ATOM    620 HD21 ASN A  42     -15.220 -19.491 -11.039  1.00 31.51           H  
ATOM    621 HD22 ASN A  42     -15.355 -19.200  -9.293  1.00 31.51           H  
ATOM    622  OD1 ASN A  42     -16.192 -16.972  -9.513  1.00 31.51           O  
ATOM    623  N   GLY A  43     -16.251 -14.100 -10.627  1.00 29.86           N  
ATOM    624  H   GLY A  43     -16.451 -14.695  -9.836  1.00 29.86           H  
ATOM    625  CA  GLY A  43     -15.670 -12.783 -10.402  1.00 29.86           C  
ATOM    626  HA2 GLY A  43     -15.848 -12.114 -11.245  1.00 29.86           H  
ATOM    627  HA3 GLY A  43     -16.046 -12.344  -9.477  1.00 29.86           H  
ATOM    628  C   GLY A  43     -14.202 -12.996 -10.260  1.00 29.86           C  
ATOM    629  O   GLY A  43     -13.782 -13.222  -9.130  1.00 29.86           O  
ATOM    630  N   ASP A  44     -13.484 -12.978 -11.380  1.00 29.18           N  
ATOM    631  H   ASP A  44     -13.941 -12.994 -12.281  1.00 29.18           H  
ATOM    632  CA  ASP A  44     -12.038 -13.017 -11.360  1.00 29.18           C  
ATOM    633  HA  ASP A  44     -11.718 -13.974 -10.949  1.00 29.18           H  
ATOM    634  C   ASP A  44     -11.598 -11.927 -10.406  1.00 29.18           C  
ATOM    635  CB  ASP A  44     -11.437 -12.873 -12.762  1.00 29.18           C  
ATOM    636  HB2 ASP A  44     -11.942 -12.070 -13.300  1.00 29.18           H  
ATOM    637  HB3 ASP A  44     -10.383 -12.610 -12.666  1.00 29.18           H  
ATOM    638  O   ASP A  44     -11.806 -10.725 -10.614  1.00 29.18           O  
ATOM    639  CG  ASP A  44     -11.528 -14.186 -13.544  1.00 29.18           C  
ATOM    640  OD1 ASP A  44     -11.445 -15.257 -12.896  1.00 29.18           O  
ATOM    641  OD2 ASP A  44     -11.670 -14.097 -14.776  1.00 29.18           O  
ATOM    642  N   VAL A  45     -11.120 -12.403  -9.259  1.00 31.00           N  
ATOM    643  H   VAL A  45     -11.076 -13.407  -9.153  1.00 31.00           H  
ATOM    644  CA  VAL A  45     -10.504 -11.572  -8.251  1.00 31.00           C  
ATOM    645  HA  VAL A  45     -11.229 -10.838  -7.902  1.00 31.00           H  
ATOM    646  C   VAL A  45      -9.400 -10.905  -9.033  1.00 31.00           C  
ATOM    647  CB  VAL A  45      -9.948 -12.391  -7.065  1.00 31.00           C  
ATOM    648  HB  VAL A  45      -8.910 -12.670  -7.249  1.00 31.00           H  
ATOM    649  O   VAL A  45      -8.531 -11.608  -9.551  1.00 31.00           O  
ATOM    650  CG1 VAL A  45     -10.000 -11.525  -5.802  1.00 31.00           C  
ATOM    651 HG11 VAL A  45     -11.031 -11.267  -5.563  1.00 31.00           H  
ATOM    652 HG12 VAL A  45      -9.559 -12.067  -4.966  1.00 31.00           H  
ATOM    653 HG13 VAL A  45      -9.421 -10.616  -5.961  1.00 31.00           H  
ATOM    654  CG2 VAL A  45     -10.725 -13.688  -6.787  1.00 31.00           C  
ATOM    655 HG21 VAL A  45     -10.338 -14.159  -5.883  1.00 31.00           H  
ATOM    656 HG22 VAL A  45     -10.596 -14.390  -7.611  1.00 31.00           H  
ATOM    657 HG23 VAL A  45     -11.785 -13.470  -6.656  1.00 31.00           H  
ATOM    658  N   SER A  46      -9.518  -9.590  -9.237  1.00 30.05           N  
ATOM    659  H   SER A  46     -10.348  -9.108  -8.919  1.00 30.05           H  
ATOM    660  CA  SER A  46      -8.537  -8.840 -10.002  1.00 30.05           C  
ATOM    661  HA  SER A  46      -8.624  -9.090 -11.059  1.00 30.05           H  
ATOM    662  C   SER A  46      -7.189  -9.280  -9.479  1.00 30.05           C  
ATOM    663  CB  SER A  46      -8.715  -7.336  -9.802  1.00 30.05           C  
ATOM    664  HB2 SER A  46      -8.580  -7.087  -8.749  1.00 30.05           H  
ATOM    665  HB3 SER A  46      -7.974  -6.800 -10.394  1.00 30.05           H  
ATOM    666  O   SER A  46      -6.956  -9.195  -8.270  1.00 30.05           O  
ATOM    667  OG  SER A  46     -10.015  -6.961 -10.208  1.00 30.05           O  
ATOM    668  HG  SER A  46     -10.177  -7.341 -11.074  1.00 30.05           H  
ATOM    669  N   GLN A  47      -6.369  -9.857 -10.357  1.00 30.73           N  
ATOM    670  H   GLN A  47      -6.682 -10.017 -11.304  1.00 30.73           H  
ATOM    671  CA  GLN A  47      -5.012 -10.228 -10.018  1.00 30.73           C  
ATOM    672  HA  GLN A  47      -5.018 -10.837  -9.114  1.00 30.73           H  
ATOM    673  C   GLN A  47      -4.327  -8.904  -9.736  1.00 30.73           C  
ATOM    674  CB  GLN A  47      -4.388 -11.036 -11.168  1.00 30.73           C  
ATOM    675  HB2 GLN A  47      -5.041 -11.883 -11.380  1.00 30.73           H  
ATOM    676  HB3 GLN A  47      -4.324 -10.425 -12.068  1.00 30.73           H  
ATOM    677  O   GLN A  47      -3.822  -8.258 -10.642  1.00 30.73           O  
ATOM    678  CG  GLN A  47      -2.994 -11.579 -10.812  1.00 30.73           C  
ATOM    679  HG2 GLN A  47      -3.048 -12.107  -9.860  1.00 30.73           H  
ATOM    680  HG3 GLN A  47      -2.299 -10.746 -10.704  1.00 30.73           H  
ATOM    681  CD  GLN A  47      -2.444 -12.538 -11.865  1.00 30.73           C  
ATOM    682  NE2 GLN A  47      -1.358 -13.232 -11.595  1.00 30.73           N  
ATOM    683 HE21 GLN A  47      -0.797 -12.959 -10.801  1.00 30.73           H  
ATOM    684 HE22 GLN A  47      -0.944 -13.649 -12.416  1.00 30.73           H  
ATOM    685  OE1 GLN A  47      -2.980 -12.744 -12.930  1.00 30.73           O  
ATOM    686  N   PHE A  48      -4.455  -8.422  -8.501  1.00 31.72           N  
ATOM    687  H   PHE A  48      -5.093  -8.896  -7.878  1.00 31.72           H  
ATOM    688  CA  PHE A  48      -3.815  -7.207  -8.067  1.00 31.72           C  
ATOM    689  HA  PHE A  48      -4.092  -6.408  -8.755  1.00 31.72           H  
ATOM    690  C   PHE A  48      -2.347  -7.551  -8.141  1.00 31.72           C  
ATOM    691  CB  PHE A  48      -4.238  -6.803  -6.665  1.00 31.72           C  
ATOM    692  HB2 PHE A  48      -4.236  -7.713  -6.065  1.00 31.72           H  
ATOM    693  HB3 PHE A  48      -3.515  -6.098  -6.253  1.00 31.72           H  
ATOM    694  O   PHE A  48      -1.880  -8.384  -7.357  1.00 31.72           O  
ATOM    695  CG  PHE A  48      -5.604  -6.170  -6.639  1.00 31.72           C  
ATOM    696  CD1 PHE A  48      -5.813  -4.942  -7.291  1.00 31.72           C  
ATOM    697  HD1 PHE A  48      -4.985  -4.435  -7.765  1.00 31.72           H  
ATOM    698  CD2 PHE A  48      -6.688  -6.865  -6.081  1.00 31.72           C  
ATOM    699  HD2 PHE A  48      -6.545  -7.825  -5.607  1.00 31.72           H  
ATOM    700  CE1 PHE A  48      -7.117  -4.451  -7.443  1.00 31.72           C  
ATOM    701  HE1 PHE A  48      -7.296  -3.591  -8.071  1.00 31.72           H  
ATOM    702  CE2 PHE A  48      -7.981  -6.337  -6.178  1.00 31.72           C  
ATOM    703  HE2 PHE A  48      -8.812  -6.893  -5.770  1.00 31.72           H  
ATOM    704  CZ  PHE A  48      -8.200  -5.130  -6.862  1.00 31.72           C  
ATOM    705  HZ  PHE A  48      -9.208  -4.768  -7.003  1.00 31.72           H  
ATOM    706  N   PRO A  49      -1.657  -6.996  -9.136  1.00 30.82           N  
ATOM    707  CA  PRO A  49      -0.259  -7.263  -9.294  1.00 30.82           C  
ATOM    708  HA  PRO A  49      -0.071  -8.333  -9.385  1.00 30.82           H  
ATOM    709  C   PRO A  49       0.350  -6.717  -8.020  1.00 30.82           C  
ATOM    710  CB  PRO A  49       0.156  -6.545 -10.569  1.00 30.82           C  
ATOM    711  HB2 PRO A  49       0.066  -7.237 -11.406  1.00 30.82           H  
ATOM    712  HB3 PRO A  49       1.170  -6.149 -10.501  1.00 30.82           H  
ATOM    713  O   PRO A  49       0.170  -5.543  -7.675  1.00 30.82           O  
ATOM    714  CG  PRO A  49      -0.887  -5.435 -10.706  1.00 30.82           C  
ATOM    715  HG2 PRO A  49      -0.484  -4.517 -10.278  1.00 30.82           H  
ATOM    716  HG3 PRO A  49      -1.232  -5.313 -11.733  1.00 30.82           H  
ATOM    717  CD  PRO A  49      -2.089  -5.863  -9.924  1.00 30.82           C  
ATOM    718  HD2 PRO A  49      -2.409  -5.044  -9.279  1.00 30.82           H  
ATOM    719  HD3 PRO A  49      -2.887  -6.128 -10.617  1.00 30.82           H  
ATOM    720  N   TYR A  50       0.983  -7.607  -7.266  1.00 34.92           N  
ATOM    721  H   TYR A  50       1.019  -8.570  -7.567  1.00 34.92           H  
ATOM    722  CA  TYR A  50       1.867  -7.168  -6.215  1.00 34.92           C  
ATOM    723  HA  TYR A  50       1.347  -6.466  -5.564  1.00 34.92           H  
ATOM    724  C   TYR A  50       2.964  -6.419  -6.927  1.00 34.92           C  
ATOM    725  CB  TYR A  50       2.370  -8.344  -5.366  1.00 34.92           C  
ATOM    726  HB2 TYR A  50       3.369  -8.123  -4.990  1.00 34.92           H  
ATOM    727  HB3 TYR A  50       2.421  -9.259  -5.957  1.00 34.92           H  
ATOM    728  O   TYR A  50       3.907  -7.017  -7.434  1.00 34.92           O  
ATOM    729  CG  TYR A  50       1.436  -8.510  -4.205  1.00 34.92           C  
ATOM    730  CD1 TYR A  50       1.739  -7.869  -2.990  1.00 34.92           C  
ATOM    731  HD1 TYR A  50       2.716  -7.435  -2.835  1.00 34.92           H  
ATOM    732  CD2 TYR A  50       0.150  -9.003  -4.460  1.00 34.92           C  
ATOM    733  HD2 TYR A  50      -0.103  -9.407  -5.430  1.00 34.92           H  
ATOM    734  CE1 TYR A  50       0.737  -7.684  -2.031  1.00 34.92           C  
ATOM    735  HE1 TYR A  50       0.946  -7.113  -1.138  1.00 34.92           H  
ATOM    736  CE2 TYR A  50      -0.857  -8.767  -3.527  1.00 34.92           C  
ATOM    737  HE2 TYR A  50      -1.877  -8.979  -3.812  1.00 34.92           H  
ATOM    738  OH  TYR A  50      -1.532  -7.848  -1.417  1.00 34.92           O  
ATOM    739  HH  TYR A  50      -1.194  -7.294  -0.710  1.00 34.92           H  
ATOM    740  CZ  TYR A  50      -0.560  -8.145  -2.297  1.00 34.92           C  
ATOM    741  N   VAL A  51       2.799  -5.102  -7.010  1.00 33.72           N  
ATOM    742  H   VAL A  51       1.906  -4.709  -6.748  1.00 33.72           H  
ATOM    743  CA  VAL A  51       3.932  -4.227  -7.194  1.00 33.72           C  
ATOM    744  HA  VAL A  51       4.541  -4.589  -8.023  1.00 33.72           H  
ATOM    745  C   VAL A  51       4.700  -4.403  -5.906  1.00 33.72           C  
ATOM    746  CB  VAL A  51       3.543  -2.772  -7.485  1.00 33.72           C  
ATOM    747  HB  VAL A  51       2.984  -2.357  -6.647  1.00 33.72           H  
ATOM    748  O   VAL A  51       4.440  -3.766  -4.885  1.00 33.72           O  
ATOM    749  CG1 VAL A  51       4.805  -1.932  -7.718  1.00 33.72           C  
ATOM    750 HG11 VAL A  51       5.404  -1.896  -6.807  1.00 33.72           H  
ATOM    751 HG12 VAL A  51       4.530  -0.911  -7.982  1.00 33.72           H  
ATOM    752 HG13 VAL A  51       5.408  -2.364  -8.517  1.00 33.72           H  
ATOM    753  CG2 VAL A  51       2.668  -2.687  -8.744  1.00 33.72           C  
ATOM    754 HG21 VAL A  51       2.444  -1.645  -8.970  1.00 33.72           H  
ATOM    755 HG22 VAL A  51       1.728  -3.215  -8.586  1.00 33.72           H  
ATOM    756 HG23 VAL A  51       3.188  -3.134  -9.592  1.00 33.72           H  
ATOM    757  N   GLU A  52       5.612  -5.361  -5.934  1.00 33.16           N  
ATOM    758  H   GLU A  52       5.677  -5.942  -6.758  1.00 33.16           H  
ATOM    759  CA  GLU A  52       6.776  -5.217  -5.113  1.00 33.16           C  
ATOM    760  HA  GLU A  52       6.509  -5.248  -4.057  1.00 33.16           H  
ATOM    761  C   GLU A  52       7.357  -3.862  -5.465  1.00 33.16           C  
ATOM    762  CB  GLU A  52       7.789  -6.297  -5.420  1.00 33.16           C  
ATOM    763  HB2 GLU A  52       8.710  -6.002  -4.917  1.00 33.16           H  
ATOM    764  HB3 GLU A  52       7.943  -6.366  -6.497  1.00 33.16           H  
ATOM    765  O   GLU A  52       7.708  -3.592  -6.615  1.00 33.16           O  
ATOM    766  CG  GLU A  52       7.381  -7.656  -4.899  1.00 33.16           C  
ATOM    767  HG2 GLU A  52       6.911  -7.559  -3.921  1.00 33.16           H  
ATOM    768  HG3 GLU A  52       6.669  -8.121  -5.581  1.00 33.16           H  
ATOM    769  CD  GLU A  52       8.654  -8.471  -4.788  1.00 33.16           C  
ATOM    770  OE1 GLU A  52       9.197  -8.425  -3.667  1.00 33.16           O  
ATOM    771  OE2 GLU A  52       8.999  -9.186  -5.756  1.00 33.16           O  
ATOM    772  N   PHE A  53       7.446  -2.994  -4.469  1.00 34.60           N  
ATOM    773  H   PHE A  53       7.061  -3.238  -3.567  1.00 34.60           H  
ATOM    774  CA  PHE A  53       8.318  -1.841  -4.563  1.00 34.60           C  
ATOM    775  HA  PHE A  53       8.212  -1.383  -5.546  1.00 34.60           H  
ATOM    776  C   PHE A  53       9.743  -2.378  -4.467  1.00 34.60           C  
ATOM    777  CB  PHE A  53       7.940  -0.787  -3.515  1.00 34.60           C  
ATOM    778  HB2 PHE A  53       7.765  -1.266  -2.552  1.00 34.60           H  
ATOM    779  HB3 PHE A  53       8.777  -0.099  -3.396  1.00 34.60           H  
ATOM    780  O   PHE A  53      10.440  -2.210  -3.469  1.00 34.60           O  
ATOM    781  CG  PHE A  53       6.716   0.013  -3.916  1.00 34.60           C  
ATOM    782  CD1 PHE A  53       6.831   1.364  -4.295  1.00 34.60           C  
ATOM    783  HD1 PHE A  53       7.793   1.853  -4.262  1.00 34.60           H  
ATOM    784  CD2 PHE A  53       5.464  -0.613  -4.002  1.00 34.60           C  
ATOM    785  HD2 PHE A  53       5.355  -1.660  -3.762  1.00 34.60           H  
ATOM    786  CE1 PHE A  53       5.698   2.091  -4.704  1.00 34.60           C  
ATOM    787  HE1 PHE A  53       5.793   3.130  -4.982  1.00 34.60           H  
ATOM    788  CE2 PHE A  53       4.349   0.099  -4.462  1.00 34.60           C  
ATOM    789  HE2 PHE A  53       3.423  -0.431  -4.633  1.00 34.60           H  
ATOM    790  CZ  PHE A  53       4.448   1.460  -4.776  1.00 34.60           C  
ATOM    791  HZ  PHE A  53       3.583   2.001  -5.131  1.00 34.60           H  
ATOM    792  N   THR A  54      10.159  -3.099  -5.507  1.00 34.23           N  
ATOM    793  H   THR A  54       9.512  -3.275  -6.262  1.00 34.23           H  
ATOM    794  CA  THR A  54      11.541  -3.458  -5.717  1.00 34.23           C  
ATOM    795  HA  THR A  54      11.966  -3.841  -4.790  1.00 34.23           H  
ATOM    796  C   THR A  54      12.247  -2.170  -6.107  1.00 34.23           C  
ATOM    797  CB  THR A  54      11.724  -4.536  -6.800  1.00 34.23           C  
ATOM    798  HB  THR A  54      12.793  -4.734  -6.890  1.00 34.23           H  
ATOM    799  O   THR A  54      12.123  -1.686  -7.232  1.00 34.23           O  
ATOM    800  CG2 THR A  54      10.983  -5.828  -6.487  1.00 34.23           C  
ATOM    801 HG21 THR A  54       9.932  -5.669  -6.729  1.00 34.23           H  
ATOM    802 HG22 THR A  54      11.337  -6.636  -7.126  1.00 34.23           H  
ATOM    803 HG23 THR A  54      11.103  -6.110  -5.441  1.00 34.23           H  
ATOM    804  OG1 THR A  54      11.251  -4.120  -8.054  1.00 34.23           O  
ATOM    805  HG1 THR A  54      11.486  -3.195  -8.157  1.00 34.23           H  
ATOM    806  N   GLY A  55      13.062  -1.626  -5.207  1.00 33.65           N  
ATOM    807  H   GLY A  55      13.042  -2.008  -4.272  1.00 33.65           H  
ATOM    808  CA  GLY A  55      14.267  -0.940  -5.680  1.00 33.65           C  
ATOM    809  HA2 GLY A  55      14.825  -0.552  -4.828  1.00 33.65           H  
ATOM    810  HA3 GLY A  55      13.986  -0.110  -6.327  1.00 33.65           H  
ATOM    811  C   GLY A  55      15.157  -1.921  -6.478  1.00 33.65           C  
ATOM    812  O   GLY A  55      14.753  -3.048  -6.749  1.00 33.65           O  
ATOM    813  N   ARG A  56      16.412  -1.568  -6.826  1.00 38.64           N  
ATOM    814  H   ARG A  56      16.709  -0.626  -6.614  1.00 38.64           H  
ATOM    815  CA  ARG A  56      17.280  -2.489  -7.627  1.00 38.64           C  
ATOM    816  HA  ARG A  56      16.780  -2.672  -8.578  1.00 38.64           H  
ATOM    817  C   ARG A  56      17.425  -3.874  -6.991  1.00 38.64           C  
ATOM    818  CB  ARG A  56      18.744  -2.067  -7.904  1.00 38.64           C  
ATOM    819  HB2 ARG A  56      19.152  -2.838  -8.558  1.00 38.64           H  
ATOM    820  HB3 ARG A  56      19.320  -2.186  -6.987  1.00 38.64           H  
ATOM    821  O   ARG A  56      17.712  -4.820  -7.712  1.00 38.64           O  
ATOM    822  CG  ARG A  56      19.093  -0.754  -8.623  1.00 38.64           C  
ATOM    823  HG2 ARG A  56      18.698  -0.797  -9.638  1.00 38.64           H  
ATOM    824  HG3 ARG A  56      18.606   0.098  -8.149  1.00 38.64           H  
ATOM    825  CD  ARG A  56      20.623  -0.521  -8.698  1.00 38.64           C  
ATOM    826  HD2 ARG A  56      20.985  -1.078  -9.561  1.00 38.64           H  
ATOM    827  HD3 ARG A  56      21.127  -0.956  -7.835  1.00 38.64           H  
ATOM    828  NE  ARG A  56      20.995   0.904  -8.884  1.00 38.64           N  
ATOM    829  HE  ARG A  56      20.391   1.417  -9.510  1.00 38.64           H  
ATOM    830  NH1 ARG A  56      23.043   1.006  -7.794  1.00 38.64           N  
ATOM    831 HH11 ARG A  56      23.881   1.539  -7.616  1.00 38.64           H  
ATOM    832 HH12 ARG A  56      23.118  -0.001  -7.824  1.00 38.64           H  
ATOM    833  NH2 ARG A  56      22.238   2.808  -8.815  1.00 38.64           N  
ATOM    834 HH21 ARG A  56      23.100   3.293  -8.608  1.00 38.64           H  
ATOM    835 HH22 ARG A  56      21.587   3.249  -9.449  1.00 38.64           H  
ATOM    836  CZ  ARG A  56      22.083   1.557  -8.488  1.00 38.64           C  
ATOM    837  N   ASP A  57      17.314  -3.968  -5.671  1.00 37.23           N  
ATOM    838  H   ASP A  57      16.996  -3.164  -5.150  1.00 37.23           H  
ATOM    839  CA  ASP A  57      17.354  -5.243  -4.970  1.00 37.23           C  
ATOM    840  HA  ASP A  57      18.002  -5.937  -5.505  1.00 37.23           H  
ATOM    841  C   ASP A  57      15.927  -5.795  -5.023  1.00 37.23           C  
ATOM    842  CB  ASP A  57      17.941  -5.069  -3.557  1.00 37.23           C  
ATOM    843  HB2 ASP A  57      18.023  -6.051  -3.091  1.00 37.23           H  
ATOM    844  HB3 ASP A  57      17.248  -4.471  -2.964  1.00 37.23           H  
ATOM    845  O   ASP A  57      15.173  -5.723  -4.053  1.00 37.23           O  
ATOM    846  CG  ASP A  57      19.321  -4.378  -3.510  1.00 37.23           C  
ATOM    847  OD1 ASP A  57      19.950  -4.080  -4.563  1.00 37.23           O  
ATOM    848  OD2 ASP A  57      19.728  -3.975  -2.403  1.00 37.23           O  
ATOM    849  N   SER A  58      15.531  -6.247  -6.216  1.00 43.40           N  
ATOM    850  H   SER A  58      16.172  -6.194  -6.995  1.00 43.40           H  
ATOM    851  CA  SER A  58      14.288  -6.972  -6.436  1.00 43.40           C  
ATOM    852  HA  SER A  58      13.473  -6.437  -5.948  1.00 43.40           H  
ATOM    853  C   SER A  58      14.407  -8.317  -5.741  1.00 43.40           C  
ATOM    854  CB  SER A  58      13.980  -7.103  -7.935  1.00 43.40           C  
ATOM    855  HB2 SER A  58      13.855  -6.112  -8.373  1.00 43.40           H  
ATOM    856  HB3 SER A  58      13.059  -7.670  -8.071  1.00 43.40           H  
ATOM    857  O   SER A  58      14.771  -9.329  -6.338  1.00 43.40           O  
ATOM    858  OG  SER A  58      15.035  -7.773  -8.594  1.00 43.40           O  
ATOM    859  HG  SER A  58      15.101  -8.629  -8.163  1.00 43.40           H  
ATOM    860  N   VAL A  59      14.208  -8.304  -4.430  1.00 43.26           N  
ATOM    861  H   VAL A  59      14.008  -7.416  -3.993  1.00 43.26           H  
ATOM    862  CA  VAL A  59      13.991  -9.524  -3.672  1.00 43.26           C  
ATOM    863  HA  VAL A  59      14.818 -10.211  -3.848  1.00 43.26           H  
ATOM    864  C   VAL A  59      12.710 -10.117  -4.233  1.00 43.26           C  
ATOM    865  CB  VAL A  59      13.875  -9.230  -2.166  1.00 43.26           C  
ATOM    866  HB  VAL A  59      12.969  -8.657  -1.968  1.00 43.26           H  
ATOM    867  O   VAL A  59      11.749  -9.389  -4.410  1.00 43.26           O  
ATOM    868  CG1 VAL A  59      13.825 -10.532  -1.359  1.00 43.26           C  
ATOM    869 HG11 VAL A  59      13.755 -10.306  -0.295  1.00 43.26           H  
ATOM    870 HG12 VAL A  59      14.718 -11.128  -1.547  1.00 43.26           H  
ATOM    871 HG13 VAL A  59      12.943 -11.108  -1.640  1.00 43.26           H  
ATOM    872  CG2 VAL A  59      15.080  -8.425  -1.656  1.00 43.26           C  
ATOM    873 HG21 VAL A  59      16.009  -8.931  -1.920  1.00 43.26           H  
ATOM    874 HG22 VAL A  59      15.079  -7.427  -2.093  1.00 43.26           H  
ATOM    875 HG23 VAL A  59      15.022  -8.314  -0.573  1.00 43.26           H  
ATOM    876  N   THR A  60      12.695 -11.408  -4.545  1.00 48.39           N  
ATOM    877  H   THR A  60      13.528 -11.968  -4.433  1.00 48.39           H  
ATOM    878  CA  THR A  60      11.441 -12.106  -4.840  1.00 48.39           C  
ATOM    879  HA  THR A  60      11.024 -11.749  -5.782  1.00 48.39           H  
ATOM    880  C   THR A  60      10.451 -11.837  -3.725  1.00 48.39           C  
ATOM    881  CB  THR A  60      11.648 -13.627  -4.879  1.00 48.39           C  
ATOM    882  HB  THR A  60      10.711 -14.127  -4.632  1.00 48.39           H  
ATOM    883  O   THR A  60      10.796 -12.102  -2.569  1.00 48.39           O  
ATOM    884  CG2 THR A  60      12.078 -14.111  -6.255  1.00 48.39           C  
ATOM    885 HG21 THR A  60      13.014 -13.630  -6.542  1.00 48.39           H  
ATOM    886 HG22 THR A  60      12.220 -15.191  -6.232  1.00 48.39           H  
ATOM    887 HG23 THR A  60      11.309 -13.869  -6.989  1.00 48.39           H  
ATOM    888  OG1 THR A  60      12.635 -14.006  -3.940  1.00 48.39           O  
ATOM    889  HG1 THR A  60      12.315 -13.683  -3.094  1.00 48.39           H  
ATOM    890  N   CYS A  61       9.244 -11.390  -4.075  1.00 48.16           N  
ATOM    891  H   CYS A  61       9.200 -10.889  -4.951  1.00 48.16           H  
ATOM    892  CA  CYS A  61       8.183 -11.089  -3.121  1.00 48.16           C  
ATOM    893  HA  CYS A  61       8.377 -10.140  -2.621  1.00 48.16           H  
ATOM    894  C   CYS A  61       8.130 -12.170  -2.072  1.00 48.16           C  
ATOM    895  CB  CYS A  61       6.852 -10.998  -3.857  1.00 48.16           C  
ATOM    896  HB2 CYS A  61       6.594 -12.021  -4.133  1.00 48.16           H  
ATOM    897  HB3 CYS A  61       6.948 -10.405  -4.766  1.00 48.16           H  
ATOM    898  O   CYS A  61       7.740 -13.285  -2.399  1.00 48.16           O  
ATOM    899  SG  CYS A  61       5.572 -10.293  -2.779  1.00 48.16           S  
ATOM    900  HG  CYS A  61       6.077  -9.056  -2.785  1.00 48.16           H  
ATOM    901  N   PRO A  62       8.527 -11.903  -0.821  1.00 53.36           N  
ATOM    902  CA  PRO A  62       8.536 -12.953   0.182  1.00 53.36           C  
ATOM    903  HA  PRO A  62       9.168 -13.778  -0.150  1.00 53.36           H  
ATOM    904  C   PRO A  62       7.122 -13.487   0.401  1.00 53.36           C  
ATOM    905  CB  PRO A  62       9.146 -12.311   1.428  1.00 53.36           C  
ATOM    906  HB2 PRO A  62      10.211 -12.540   1.459  1.00 53.36           H  
ATOM    907  HB3 PRO A  62       8.663 -12.651   2.344  1.00 53.36           H  
ATOM    908  O   PRO A  62       6.944 -14.644   0.768  1.00 53.36           O  
ATOM    909  CG  PRO A  62       8.963 -10.807   1.217  1.00 53.36           C  
ATOM    910  HG2 PRO A  62       9.742 -10.228   1.715  1.00 53.36           H  
ATOM    911  HG3 PRO A  62       7.978 -10.507   1.574  1.00 53.36           H  
ATOM    912  CD  PRO A  62       9.021 -10.643  -0.294  1.00 53.36           C  
ATOM    913  HD2 PRO A  62       8.399  -9.799  -0.592  1.00 53.36           H  
ATOM    914  HD3 PRO A  62      10.050 -10.487  -0.618  1.00 53.36           H  
ATOM    915  N   THR A  63       6.112 -12.662   0.123  1.00 55.56           N  
ATOM    916  H   THR A  63       6.314 -11.705  -0.128  1.00 55.56           H  
ATOM    917  CA  THR A  63       4.723 -13.064   0.241  1.00 55.56           C  
ATOM    918  HA  THR A  63       4.659 -13.762   1.075  1.00 55.56           H  
ATOM    919  C   THR A  63       4.213 -13.804  -0.982  1.00 55.56           C  
ATOM    920  CB  THR A  63       3.827 -11.872   0.541  1.00 55.56           C  
ATOM    921  HB  THR A  63       3.607 -11.319  -0.372  1.00 55.56           H  
ATOM    922  O   THR A  63       3.763 -14.933  -0.845  1.00 55.56           O  
ATOM    923  CG2 THR A  63       2.544 -12.411   1.154  1.00 55.56           C  
ATOM    924 HG21 THR A  63       2.709 -13.346   1.688  1.00 55.56           H  
ATOM    925 HG22 THR A  63       1.828 -12.604   0.355  1.00 55.56           H  
ATOM    926 HG23 THR A  63       2.151 -11.710   1.890  1.00 55.56           H  
ATOM    927  OG1 THR A  63       4.439 -10.987   1.453  1.00 55.56           O  
ATOM    928  HG1 THR A  63       4.259 -11.323   2.334  1.00 55.56           H  
ATOM    929  N   CYS A  64       4.307 -13.225  -2.185  1.00 53.05           N  
ATOM    930  H   CYS A  64       4.720 -12.308  -2.275  1.00 53.05           H  
ATOM    931  CA  CYS A  64       3.874 -13.929  -3.393  1.00 53.05           C  
ATOM    932  HA  CYS A  64       2.964 -14.473  -3.141  1.00 53.05           H  
ATOM    933  C   CYS A  64       4.855 -15.039  -3.814  1.00 53.05           C  
ATOM    934  CB  CYS A  64       3.442 -12.928  -4.486  1.00 53.05           C  
ATOM    935  HB2 CYS A  64       2.634 -13.377  -5.064  1.00 53.05           H  
ATOM    936  HB3 CYS A  64       3.050 -12.025  -4.018  1.00 53.05           H  
ATOM    937  O   CYS A  64       4.540 -15.819  -4.700  1.00 53.05           O  
ATOM    938  SG  CYS A  64       4.729 -12.490  -5.677  1.00 53.05           S  
ATOM    939  HG  CYS A  64       4.214 -11.327  -6.087  1.00 53.05           H  
ATOM    940  N   GLN A  65       6.028 -15.139  -3.182  1.00 57.15           N  
ATOM    941  H   GLN A  65       6.226 -14.450  -2.471  1.00 57.15           H  
ATOM    942  CA  GLN A  65       7.165 -16.001  -3.542  1.00 57.15           C  
ATOM    943  HA  GLN A  65       8.049 -15.599  -3.048  1.00 57.15           H  
ATOM    944  C   GLN A  65       7.509 -15.932  -5.035  1.00 57.15           C  
ATOM    945  CB  GLN A  65       6.976 -17.416  -2.982  1.00 57.15           C  
ATOM    946  HB2 GLN A  65       7.742 -18.077  -3.386  1.00 57.15           H  
ATOM    947  HB3 GLN A  65       5.997 -17.800  -3.269  1.00 57.15           H  
ATOM    948  O   GLN A  65       7.829 -16.931  -5.667  1.00 57.15           O  
ATOM    949  CG  GLN A  65       7.114 -17.412  -1.454  1.00 57.15           C  
ATOM    950  HG2 GLN A  65       6.421 -16.687  -1.026  1.00 57.15           H  
ATOM    951  HG3 GLN A  65       8.127 -17.124  -1.175  1.00 57.15           H  
ATOM    952  CD  GLN A  65       6.816 -18.784  -0.873  1.00 57.15           C  
ATOM    953  NE2 GLN A  65       5.810 -18.901  -0.035  1.00 57.15           N  
ATOM    954 HE21 GLN A  65       5.631 -19.832   0.311  1.00 57.15           H  
ATOM    955 HE22 GLN A  65       5.251 -18.090   0.191  1.00 57.15           H  
ATOM    956  OE1 GLN A  65       7.463 -19.776  -1.160  1.00 57.15           O  
ATOM    957  N   GLY A  66       7.378 -14.741  -5.623  1.00 51.63           N  
ATOM    958  H   GLY A  66       7.127 -13.953  -5.043  1.00 51.63           H  
ATOM    959  CA  GLY A  66       7.536 -14.523  -7.062  1.00 51.63           C  
ATOM    960  HA2 GLY A  66       8.443 -15.024  -7.399  1.00 51.63           H  
ATOM    961  HA3 GLY A  66       7.650 -13.455  -7.247  1.00 51.63           H  
ATOM    962  C   GLY A  66       6.376 -15.030  -7.931  1.00 51.63           C  
ATOM    963  O   GLY A  66       6.366 -14.759  -9.124  1.00 51.63           O  
ATOM    964  N   THR A  67       5.358 -15.700  -7.377  1.00 53.35           N  
ATOM    965  H   THR A  67       5.397 -15.908  -6.389  1.00 53.35           H  
ATOM    966  CA  THR A  67       4.204 -16.201  -8.154  1.00 53.35           C  
ATOM    967  HA  THR A  67       4.592 -16.737  -9.020  1.00 53.35           H  
ATOM    968  C   THR A  67       3.306 -15.085  -8.702  1.00 53.35           C  
ATOM    969  CB  THR A  67       3.330 -17.185  -7.355  1.00 53.35           C  
ATOM    970  HB  THR A  67       2.598 -17.614  -8.039  1.00 53.35           H  
ATOM    971  O   THR A  67       2.356 -15.353  -9.435  1.00 53.35           O  
ATOM    972  CG2 THR A  67       4.106 -18.342  -6.723  1.00 53.35           C  
ATOM    973 HG21 THR A  67       4.855 -17.981  -6.017  1.00 53.35           H  
ATOM    974 HG22 THR A  67       4.611 -18.907  -7.506  1.00 53.35           H  
ATOM    975 HG23 THR A  67       3.413 -19.002  -6.202  1.00 53.35           H  
ATOM    976  OG1 THR A  67       2.619 -16.521  -6.343  1.00 53.35           O  
ATOM    977  HG1 THR A  67       3.246 -16.332  -5.641  1.00 53.35           H  
ATOM    978  N   GLY A  68       3.539 -13.830  -8.302  1.00 52.13           N  
ATOM    979  H   GLY A  68       4.362 -13.667  -7.739  1.00 52.13           H  
ATOM    980  CA  GLY A  68       2.678 -12.687  -8.618  1.00 52.13           C  
ATOM    981  HA2 GLY A  68       2.576 -12.611  -9.701  1.00 52.13           H  
ATOM    982  HA3 GLY A  68       3.144 -11.773  -8.251  1.00 52.13           H  
ATOM    983  C   GLY A  68       1.275 -12.793  -8.012  1.00 52.13           C  
ATOM    984  O   GLY A  68       0.427 -11.939  -8.265  1.00 52.13           O  
ATOM    985  N   ARG A  69       1.009 -13.841  -7.225  1.00 51.78           N  
ATOM    986  H   ARG A  69       1.738 -14.528  -7.094  1.00 51.78           H  
ATOM    987  CA  ARG A  69      -0.259 -14.102  -6.557  1.00 51.78           C  
ATOM    988  HA  ARG A  69      -0.936 -13.263  -6.718  1.00 51.78           H  
ATOM    989  C   ARG A  69      -0.006 -14.218  -5.070  1.00 51.78           C  
ATOM    990  CB  ARG A  69      -0.907 -15.377  -7.118  1.00 51.78           C  
ATOM    991  HB2 ARG A  69      -0.204 -16.207  -7.047  1.00 51.78           H  
ATOM    992  HB3 ARG A  69      -1.789 -15.615  -6.523  1.00 51.78           H  
ATOM    993  O   ARG A  69       0.910 -14.901  -4.623  1.00 51.78           O  
ATOM    994  CG  ARG A  69      -1.331 -15.182  -8.581  1.00 51.78           C  
ATOM    995  HG2 ARG A  69      -2.005 -14.328  -8.644  1.00 51.78           H  
ATOM    996  HG3 ARG A  69      -0.452 -14.981  -9.194  1.00 51.78           H  
ATOM    997  CD  ARG A  69      -2.040 -16.419  -9.137  1.00 51.78           C  
ATOM    998  HD2 ARG A  69      -1.344 -17.258  -9.123  1.00 51.78           H  
ATOM    999  HD3 ARG A  69      -2.894 -16.649  -8.499  1.00 51.78           H  
ATOM   1000  NE  ARG A  69      -2.501 -16.178 -10.518  1.00 51.78           N  
ATOM   1001  HE  ARG A  69      -2.182 -15.330 -10.964  1.00 51.78           H  
ATOM   1002  NH1 ARG A  69      -3.770 -18.073 -10.789  1.00 51.78           N  
ATOM   1003 HH11 ARG A  69      -3.479 -18.388  -9.874  1.00 51.78           H  
ATOM   1004 HH12 ARG A  69      -4.360 -18.632 -11.389  1.00 51.78           H  
ATOM   1005  NH2 ARG A  69      -3.624 -16.587 -12.453  1.00 51.78           N  
ATOM   1006 HH21 ARG A  69      -4.202 -17.160 -13.051  1.00 51.78           H  
ATOM   1007 HH22 ARG A  69      -3.318 -15.703 -12.835  1.00 51.78           H  
ATOM   1008  CZ  ARG A  69      -3.294 -16.946 -11.245  1.00 51.78           C  
ATOM   1009  N   ILE A  70      -0.833 -13.550  -4.285  1.00 58.97           N  
ATOM   1010  H   ILE A  70      -1.583 -13.010  -4.693  1.00 58.97           H  
ATOM   1011  CA  ILE A  70      -0.833 -13.789  -2.850  1.00 58.97           C  
ATOM   1012  HA  ILE A  70       0.154 -13.562  -2.446  1.00 58.97           H  
ATOM   1013  C   ILE A  70      -1.206 -15.249  -2.607  1.00 58.97           C  
ATOM   1014  CB  ILE A  70      -1.859 -12.909  -2.151  1.00 58.97           C  
ATOM   1015  HB  ILE A  70      -2.831 -13.094  -2.607  1.00 58.97           H  
ATOM   1016  O   ILE A  70      -2.244 -15.693  -3.110  1.00 58.97           O  
ATOM   1017  CG1 ILE A  70      -1.525 -11.444  -2.391  1.00 58.97           C  
ATOM   1018 HG12 ILE A  70      -0.502 -11.201  -2.104  1.00 58.97           H  
ATOM   1019 HG13 ILE A  70      -1.652 -11.246  -3.456  1.00 58.97           H  
ATOM   1020  CG2 ILE A  70      -1.976 -13.319  -0.675  1.00 58.97           C  
ATOM   1021 HG21 ILE A  70      -2.581 -14.224  -0.626  1.00 58.97           H  
ATOM   1022 HG22 ILE A  70      -2.537 -12.596  -0.083  1.00 58.97           H  
ATOM   1023 HG23 ILE A  70      -0.999 -13.505  -0.227  1.00 58.97           H  
ATOM   1024  CD1 ILE A  70      -2.540 -10.604  -1.630  1.00 58.97           C  
ATOM   1025 HD11 ILE A  70      -2.848  -9.751  -2.235  1.00 58.97           H  
ATOM   1026 HD12 ILE A  70      -3.458 -11.165  -1.456  1.00 58.97           H  
ATOM   1027 HD13 ILE A  70      -2.145 -10.254  -0.676  1.00 58.97           H  
ATOM   1028  N   PRO A  71      -0.432 -15.991  -1.802  1.00 57.28           N  
ATOM   1029  CA  PRO A  71      -0.869 -17.277  -1.306  1.00 57.28           C  
ATOM   1030  HA  PRO A  71      -1.006 -17.956  -2.147  1.00 57.28           H  
ATOM   1031  C   PRO A  71      -2.177 -17.090  -0.543  1.00 57.28           C  
ATOM   1032  CB  PRO A  71       0.260 -17.791  -0.407  1.00 57.28           C  
ATOM   1033  HB2 PRO A  71       0.074 -17.530   0.635  1.00 57.28           H  
ATOM   1034  HB3 PRO A  71       0.398 -18.867  -0.509  1.00 57.28           H  
ATOM   1035  O   PRO A  71      -2.248 -16.320   0.418  1.00 57.28           O  
ATOM   1036  CG  PRO A  71       1.480 -17.020  -0.900  1.00 57.28           C  
ATOM   1037  HG2 PRO A  71       1.891 -17.502  -1.787  1.00 57.28           H  
ATOM   1038  HG3 PRO A  71       2.241 -16.931  -0.124  1.00 57.28           H  
ATOM   1039  CD  PRO A  71       0.880 -15.674  -1.282  1.00 57.28           C  
ATOM   1040  HD2 PRO A  71       1.497 -15.192  -2.040  1.00 57.28           H  
ATOM   1041  HD3 PRO A  71       0.791 -15.043  -0.397  1.00 57.28           H  
ATOM   1042  N   ARG A  72      -3.225 -17.796  -0.974  1.00 58.69           N  
ATOM   1043  H   ARG A  72      -3.105 -18.354  -1.807  1.00 58.69           H  
ATOM   1044  CA  ARG A  72      -4.538 -17.739  -0.320  1.00 58.69           C  
ATOM   1045  HA  ARG A  72      -4.962 -16.749  -0.487  1.00 58.69           H  
ATOM   1046  C   ARG A  72      -4.387 -17.924   1.194  1.00 58.69           C  
ATOM   1047  CB  ARG A  72      -5.485 -18.792  -0.913  1.00 58.69           C  
ATOM   1048  HB2 ARG A  72      -6.405 -18.790  -0.327  1.00 58.69           H  
ATOM   1049  HB3 ARG A  72      -5.034 -19.782  -0.847  1.00 58.69           H  
ATOM   1050  O   ARG A  72      -3.640 -18.787   1.644  1.00 58.69           O  
ATOM   1051  CG  ARG A  72      -5.832 -18.462  -2.372  1.00 58.69           C  
ATOM   1052  HG2 ARG A  72      -4.966 -18.622  -3.014  1.00 58.69           H  
ATOM   1053  HG3 ARG A  72      -6.104 -17.408  -2.428  1.00 58.69           H  
ATOM   1054  CD  ARG A  72      -7.026 -19.272  -2.893  1.00 58.69           C  
ATOM   1055  HD2 ARG A  72      -7.826 -19.249  -2.153  1.00 58.69           H  
ATOM   1056  HD3 ARG A  72      -7.384 -18.761  -3.787  1.00 58.69           H  
ATOM   1057  NE  ARG A  72      -6.685 -20.670  -3.235  1.00 58.69           N  
ATOM   1058  HE  ARG A  72      -5.852 -21.053  -2.812  1.00 58.69           H  
ATOM   1059  NH1 ARG A  72      -8.466 -21.039  -4.640  1.00 58.69           N  
ATOM   1060 HH11 ARG A  72      -8.966 -21.632  -5.287  1.00 58.69           H  
ATOM   1061 HH12 ARG A  72      -8.806 -20.111  -4.434  1.00 58.69           H  
ATOM   1062  NH2 ARG A  72      -6.950 -22.646  -4.352  1.00 58.69           N  
ATOM   1063 HH21 ARG A  72      -6.102 -23.003  -3.935  1.00 58.69           H  
ATOM   1064 HH22 ARG A  72      -7.473 -23.227  -4.991  1.00 58.69           H  
ATOM   1065  CZ  ARG A  72      -7.365 -21.443  -4.068  1.00 58.69           C  
ATOM   1066  N   GLY A  73      -5.083 -17.097   1.972  1.00 59.62           N  
ATOM   1067  H   GLY A  73      -5.680 -16.420   1.519  1.00 59.62           H  
ATOM   1068  CA  GLY A  73      -4.980 -17.073   3.437  1.00 59.62           C  
ATOM   1069  HA2 GLY A  73      -5.932 -16.742   3.850  1.00 59.62           H  
ATOM   1070  HA3 GLY A  73      -4.790 -18.083   3.802  1.00 59.62           H  
ATOM   1071  C   GLY A  73      -3.881 -16.162   4.004  1.00 59.62           C  
ATOM   1072  O   GLY A  73      -3.971 -15.785   5.169  1.00 59.62           O  
ATOM   1073  N   GLN A  74      -2.899 -15.727   3.204  1.00 57.99           N  
ATOM   1074  H   GLN A  74      -2.821 -16.093   2.266  1.00 57.99           H  
ATOM   1075  CA  GLN A  74      -1.955 -14.667   3.600  1.00 57.99           C  
ATOM   1076  HA  GLN A  74      -1.856 -14.671   4.685  1.00 57.99           H  
ATOM   1077  C   GLN A  74      -2.441 -13.259   3.239  1.00 57.99           C  
ATOM   1078  CB  GLN A  74      -0.559 -14.927   3.023  1.00 57.99           C  
ATOM   1079  HB2 GLN A  74      -0.610 -15.036   1.940  1.00 57.99           H  
ATOM   1080  HB3 GLN A  74       0.075 -14.069   3.248  1.00 57.99           H  
ATOM   1081  O   GLN A  74      -1.815 -12.279   3.626  1.00 57.99           O  
ATOM   1082  CG  GLN A  74       0.089 -16.166   3.653  1.00 57.99           C  
ATOM   1083  HG2 GLN A  74      -0.448 -17.063   3.346  1.00 57.99           H  
ATOM   1084  HG3 GLN A  74       0.035 -16.082   4.739  1.00 57.99           H  
ATOM   1085  CD  GLN A  74       1.551 -16.309   3.253  1.00 57.99           C  
ATOM   1086  NE2 GLN A  74       2.344 -17.031   4.012  1.00 57.99           N  
ATOM   1087 HE21 GLN A  74       3.306 -17.079   3.709  1.00 57.99           H  
ATOM   1088 HE22 GLN A  74       1.998 -17.476   4.850  1.00 57.99           H  
ATOM   1089  OE1 GLN A  74       2.018 -15.783   2.259  1.00 57.99           O  
ATOM   1090  N   GLU A  75      -3.581 -13.149   2.558  1.00 58.56           N  
ATOM   1091  H   GLU A  75      -4.005 -14.004   2.230  1.00 58.56           H  
ATOM   1092  CA  GLU A  75      -4.231 -11.891   2.165  1.00 58.56           C  
ATOM   1093  HA  GLU A  75      -3.665 -11.394   1.377  1.00 58.56           H  
ATOM   1094  C   GLU A  75      -4.339 -10.893   3.329  1.00 58.56           C  
ATOM   1095  CB  GLU A  75      -5.620 -12.243   1.611  1.00 58.56           C  
ATOM   1096  HB2 GLU A  75      -6.149 -12.839   2.354  1.00 58.56           H  
ATOM   1097  HB3 GLU A  75      -6.186 -11.326   1.449  1.00 58.56           H  
ATOM   1098  O   GLU A  75      -3.999  -9.723   3.183  1.00 58.56           O  
ATOM   1099  CG  GLU A  75      -5.528 -13.042   0.295  1.00 58.56           C  
ATOM   1100  HG2 GLU A  75      -5.107 -12.402  -0.482  1.00 58.56           H  
ATOM   1101  HG3 GLU A  75      -4.850 -13.884   0.436  1.00 58.56           H  
ATOM   1102  CD  GLU A  75      -6.875 -13.600  -0.181  1.00 58.56           C  
ATOM   1103  OE1 GLU A  75      -6.834 -14.601  -0.934  1.00 58.56           O  
ATOM   1104  OE2 GLU A  75      -7.926 -13.084   0.257  1.00 58.56           O  
ATOM   1105  N   ASN A  76      -4.698 -11.362   4.527  1.00 55.46           N  
ATOM   1106  H   ASN A  76      -4.959 -12.335   4.596  1.00 55.46           H  
ATOM   1107  CA  ASN A  76      -4.818 -10.507   5.714  1.00 55.46           C  
ATOM   1108  HA  ASN A  76      -5.428  -9.641   5.458  1.00 55.46           H  
ATOM   1109  C   ASN A  76      -3.478  -9.948   6.233  1.00 55.46           C  
ATOM   1110  CB  ASN A  76      -5.529 -11.301   6.821  1.00 55.46           C  
ATOM   1111  HB2 ASN A  76      -4.989 -12.229   7.004  1.00 55.46           H  
ATOM   1112  HB3 ASN A  76      -5.517 -10.714   7.740  1.00 55.46           H  
ATOM   1113  O   ASN A  76      -3.484  -9.041   7.059  1.00 55.46           O  
ATOM   1114  CG  ASN A  76      -6.981 -11.610   6.513  1.00 55.46           C  
ATOM   1115  ND2 ASN A  76      -7.544 -12.598   7.166  1.00 55.46           N  
ATOM   1116 HD21 ASN A  76      -7.026 -13.126   7.853  1.00 55.46           H  
ATOM   1117 HD22 ASN A  76      -8.512 -12.775   6.941  1.00 55.46           H  
ATOM   1118  OD1 ASN A  76      -7.638 -10.987   5.701  1.00 55.46           O  
ATOM   1119  N   GLN A  77      -2.335 -10.485   5.795  1.00 54.77           N  
ATOM   1120  H   GLN A  77      -2.382 -11.190   5.073  1.00 54.77           H  
ATOM   1121  CA  GLN A  77      -1.003  -9.967   6.137  1.00 54.77           C  
ATOM   1122  HA  GLN A  77      -1.060  -9.406   7.070  1.00 54.77           H  
ATOM   1123  C   GLN A  77      -0.463  -8.996   5.086  1.00 54.77           C  
ATOM   1124  CB  GLN A  77      -0.011 -11.121   6.336  1.00 54.77           C  
ATOM   1125  HB2 GLN A  77       0.050 -11.718   5.426  1.00 54.77           H  
ATOM   1126  HB3 GLN A  77       0.975 -10.702   6.536  1.00 54.77           H  
ATOM   1127  O   GLN A  77       0.642  -8.474   5.233  1.00 54.77           O  
ATOM   1128  CG  GLN A  77      -0.396 -12.018   7.516  1.00 54.77           C  
ATOM   1129  HG2 GLN A  77      -1.357 -12.489   7.312  1.00 54.77           H  
ATOM   1130  HG3 GLN A  77      -0.493 -11.410   8.416  1.00 54.77           H  
ATOM   1131  CD  GLN A  77       0.631 -13.112   7.782  1.00 54.77           C  
ATOM   1132  NE2 GLN A  77       0.280 -14.106   8.567  1.00 54.77           N  
ATOM   1133 HE21 GLN A  77       0.990 -14.805   8.733  1.00 54.77           H  
ATOM   1134 HE22 GLN A  77      -0.641 -14.138   8.979  1.00 54.77           H  
ATOM   1135  OE1 GLN A  77       1.756 -13.114   7.312  1.00 54.77           O  
ATOM   1136  N   LEU A  78      -1.211  -8.773   4.009  1.00 56.31           N  
ATOM   1137  H   LEU A  78      -2.137  -9.173   3.956  1.00 56.31           H  
ATOM   1138  CA  LEU A  78      -0.747  -8.002   2.875  1.00 56.31           C  
ATOM   1139  HA  LEU A  78       0.320  -7.803   2.979  1.00 56.31           H  
ATOM   1140  C   LEU A  78      -1.425  -6.656   2.778  1.00 56.31           C  
ATOM   1141  CB  LEU A  78      -0.952  -8.820   1.613  1.00 56.31           C  
ATOM   1142  HB2 LEU A  78      -1.958  -9.241   1.615  1.00 56.31           H  
ATOM   1143  HB3 LEU A  78      -0.865  -8.131   0.773  1.00 56.31           H  
ATOM   1144  O   LEU A  78      -2.561  -6.467   3.202  1.00 56.31           O  
ATOM   1145  CG  LEU A  78       0.145  -9.884   1.510  1.00 56.31           C  
ATOM   1146  HG  LEU A  78       0.570 -10.057   2.499  1.00 56.31           H  
ATOM   1147  CD1 LEU A  78      -0.412 -11.214   1.038  1.00 56.31           C  
ATOM   1148 HD11 LEU A  78      -1.488 -11.249   1.205  1.00 56.31           H  
ATOM   1149 HD12 LEU A  78      -0.005 -12.023   1.646  1.00 56.31           H  
ATOM   1150 HD13 LEU A  78      -0.166 -11.383  -0.010  1.00 56.31           H  
ATOM   1151  CD2 LEU A  78       1.269  -9.361   0.608  1.00 56.31           C  
ATOM   1152 HD21 LEU A  78       1.086  -9.624  -0.433  1.00 56.31           H  
ATOM   1153 HD22 LEU A  78       1.378  -8.282   0.721  1.00 56.31           H  
ATOM   1154 HD23 LEU A  78       2.229  -9.773   0.919  1.00 56.31           H  
ATOM   1155  N   VAL A  79      -0.710  -5.737   2.143  1.00 59.08           N  
ATOM   1156  H   VAL A  79       0.217  -5.985   1.826  1.00 59.08           H  
ATOM   1157  CA  VAL A  79      -1.180  -4.403   1.799  1.00 59.08           C  
ATOM   1158  HA  VAL A  79      -2.250  -4.353   1.998  1.00 59.08           H  
ATOM   1159  C   VAL A  79      -0.984  -4.173   0.301  1.00 59.08           C  
ATOM   1160  CB  VAL A  79      -0.499  -3.322   2.665  1.00 59.08           C  
ATOM   1161  HB  VAL A  79      -0.790  -2.343   2.285  1.00 59.08           H  
ATOM   1162  O   VAL A  79       0.011  -4.600  -0.280  1.00 59.08           O  
ATOM   1163  CG1 VAL A  79      -0.960  -3.412   4.126  1.00 59.08           C  
ATOM   1164 HG11 VAL A  79      -2.041  -3.286   4.180  1.00 59.08           H  
ATOM   1165 HG12 VAL A  79      -0.493  -2.619   4.710  1.00 59.08           H  
ATOM   1166 HG13 VAL A  79      -0.689  -4.377   4.557  1.00 59.08           H  
ATOM   1167  CG2 VAL A  79       1.033  -3.416   2.646  1.00 59.08           C  
ATOM   1168 HG21 VAL A  79       1.406  -3.282   1.630  1.00 59.08           H  
ATOM   1169 HG22 VAL A  79       1.368  -4.379   3.030  1.00 59.08           H  
ATOM   1170 HG23 VAL A  79       1.456  -2.636   3.280  1.00 59.08           H  
ATOM   1171  N   ALA A  80      -1.957  -3.536  -0.332  1.00 58.60           N  
ATOM   1172  H   ALA A  80      -2.762  -3.268   0.215  1.00 58.60           H  
ATOM   1173  CA  ALA A  80      -1.923  -3.018  -1.683  1.00 58.60           C  
ATOM   1174  HA  ALA A  80      -1.222  -3.600  -2.281  1.00 58.60           H  
ATOM   1175  C   ALA A  80      -1.474  -1.559  -1.650  1.00 58.60           C  
ATOM   1176  CB  ALA A  80      -3.323  -3.145  -2.294  1.00 58.60           C  
ATOM   1177  HB1 ALA A  80      -4.027  -2.539  -1.723  1.00 58.60           H  
ATOM   1178  HB2 ALA A  80      -3.642  -4.187  -2.278  1.00 58.60           H  
ATOM   1179  HB3 ALA A  80      -3.305  -2.793  -3.326  1.00 58.60           H  
ATOM   1180  O   ALA A  80      -1.986  -0.769  -0.862  1.00 58.60           O  
ATOM   1181  N   LEU A  81      -0.552  -1.204  -2.536  1.00 55.23           N  
ATOM   1182  H   LEU A  81      -0.182  -1.913  -3.154  1.00 55.23           H  
ATOM   1183  CA  LEU A  81      -0.157   0.173  -2.804  1.00 55.23           C  
ATOM   1184  HA  LEU A  81      -0.365   0.806  -1.941  1.00 55.23           H  
ATOM   1185  C   LEU A  81      -0.969   0.678  -3.989  1.00 55.23           C  
ATOM   1186  CB  LEU A  81       1.348   0.195  -3.067  1.00 55.23           C  
ATOM   1187  HB2 LEU A  81       1.614   1.103  -3.607  1.00 55.23           H  
ATOM   1188  HB3 LEU A  81       1.576  -0.663  -3.700  1.00 55.23           H  
ATOM   1189  O   LEU A  81      -0.834   0.182  -5.104  1.00 55.23           O  
ATOM   1190  CG  LEU A  81       2.124   0.115  -1.740  1.00 55.23           C  
ATOM   1191  HG  LEU A  81       1.427  -0.222  -0.973  1.00 55.23           H  
ATOM   1192  CD1 LEU A  81       3.299  -0.860  -1.717  1.00 55.23           C  
ATOM   1193 HD11 LEU A  81       3.193  -1.625  -2.487  1.00 55.23           H  
ATOM   1194 HD12 LEU A  81       4.247  -0.331  -1.819  1.00 55.23           H  
ATOM   1195 HD13 LEU A  81       3.320  -1.371  -0.754  1.00 55.23           H  
ATOM   1196  CD2 LEU A  81       2.638   1.499  -1.359  1.00 55.23           C  
ATOM   1197 HD21 LEU A  81       1.808   2.201  -1.280  1.00 55.23           H  
ATOM   1198 HD22 LEU A  81       3.189   1.454  -0.420  1.00 55.23           H  
ATOM   1199 HD23 LEU A  81       3.328   1.852  -2.126  1.00 55.23           H  
ATOM   1200  N   ILE A  82      -1.851   1.631  -3.737  1.00 58.19           N  
ATOM   1201  H   ILE A  82      -1.923   1.967  -2.787  1.00 58.19           H  
ATOM   1202  CA  ILE A  82      -2.797   2.152  -4.714  1.00 58.19           C  
ATOM   1203  HA  ILE A  82      -2.663   1.641  -5.668  1.00 58.19           H  
ATOM   1204  C   ILE A  82      -2.538   3.647  -4.883  1.00 58.19           C  
ATOM   1205  CB  ILE A  82      -4.233   1.895  -4.228  1.00 58.19           C  
ATOM   1206  HB  ILE A  82      -4.386   2.432  -3.292  1.00 58.19           H  
ATOM   1207  O   ILE A  82      -2.530   4.333  -3.870  1.00 58.19           O  
ATOM   1208  CG1 ILE A  82      -4.516   0.404  -3.966  1.00 58.19           C  
ATOM   1209 HG12 ILE A  82      -3.836   0.044  -3.194  1.00 58.19           H  
ATOM   1210 HG13 ILE A  82      -4.344  -0.180  -4.870  1.00 58.19           H  
ATOM   1211  CG2 ILE A  82      -5.188   2.467  -5.270  1.00 58.19           C  
ATOM   1212 HG21 ILE A  82      -4.913   2.115  -6.265  1.00 58.19           H  
ATOM   1213 HG22 ILE A  82      -6.228   2.218  -5.059  1.00 58.19           H  
ATOM   1214 HG23 ILE A  82      -5.104   3.553  -5.232  1.00 58.19           H  
ATOM   1215  CD1 ILE A  82      -5.943   0.176  -3.459  1.00 58.19           C  
ATOM   1216 HD11 ILE A  82      -6.569  -0.227  -4.255  1.00 58.19           H  
ATOM   1217 HD12 ILE A  82      -6.393   1.110  -3.123  1.00 58.19           H  
ATOM   1218 HD13 ILE A  82      -5.920  -0.509  -2.611  1.00 58.19           H  
ATOM   1219  N   PRO A  83      -2.371   4.194  -6.098  1.00 56.82           N  
ATOM   1220  CA  PRO A  83      -2.246   5.638  -6.293  1.00 56.82           C  
ATOM   1221  HA  PRO A  83      -1.274   5.964  -5.924  1.00 56.82           H  
ATOM   1222  C   PRO A  83      -3.360   6.401  -5.581  1.00 56.82           C  
ATOM   1223  CB  PRO A  83      -2.314   5.864  -7.803  1.00 56.82           C  
ATOM   1224  HB2 PRO A  83      -1.682   6.696  -8.114  1.00 56.82           H  
ATOM   1225  HB3 PRO A  83      -3.344   6.031  -8.118  1.00 56.82           H  
ATOM   1226  O   PRO A  83      -4.506   5.961  -5.589  1.00 56.82           O  
ATOM   1227  CG  PRO A  83      -1.824   4.535  -8.373  1.00 56.82           C  
ATOM   1228  HG2 PRO A  83      -0.734   4.521  -8.376  1.00 56.82           H  
ATOM   1229  HG3 PRO A  83      -2.212   4.356  -9.376  1.00 56.82           H  
ATOM   1230  CD  PRO A  83      -2.343   3.504  -7.374  1.00 56.82           C  
ATOM   1231  HD2 PRO A  83      -1.678   2.641  -7.350  1.00 56.82           H  
ATOM   1232  HD3 PRO A  83      -3.354   3.204  -7.650  1.00 56.82           H  
ATOM   1233  N   TYR A  84      -3.065   7.553  -4.988  1.00 62.51           N  
ATOM   1234  H   TYR A  84      -2.112   7.888  -4.998  1.00 62.51           H  
ATOM   1235  CA  TYR A  84      -4.078   8.288  -4.234  1.00 62.51           C  
ATOM   1236  HA  TYR A  84      -4.465   7.617  -3.467  1.00 62.51           H  
ATOM   1237  C   TYR A  84      -5.251   8.758  -5.105  1.00 62.51           C  
ATOM   1238  CB  TYR A  84      -3.459   9.474  -3.524  1.00 62.51           C  
ATOM   1239  HB2 TYR A  84      -2.495   9.189  -3.103  1.00 62.51           H  
ATOM   1240  HB3 TYR A  84      -3.308  10.285  -4.236  1.00 62.51           H  
ATOM   1241  O   TYR A  84      -6.377   8.902  -4.636  1.00 62.51           O  
ATOM   1242  CG  TYR A  84      -4.359   9.956  -2.418  1.00 62.51           C  
ATOM   1243  CD1 TYR A  84      -5.162  11.099  -2.589  1.00 62.51           C  
ATOM   1244  HD1 TYR A  84      -5.196  11.604  -3.543  1.00 62.51           H  
ATOM   1245  CD2 TYR A  84      -4.412   9.230  -1.220  1.00 62.51           C  
ATOM   1246  HD2 TYR A  84      -3.860   8.307  -1.119  1.00 62.51           H  
ATOM   1247  CE1 TYR A  84      -5.929  11.590  -1.517  1.00 62.51           C  
ATOM   1248  HE1 TYR A  84      -6.512  12.490  -1.644  1.00 62.51           H  
ATOM   1249  CE2 TYR A  84      -5.120   9.748  -0.128  1.00 62.51           C  
ATOM   1250  HE2 TYR A  84      -5.050   9.236   0.821  1.00 62.51           H  
ATOM   1251  OH  TYR A  84      -6.430  11.526   0.826  1.00 62.51           O  
ATOM   1252  HH  TYR A  84      -6.921  12.319   0.599  1.00 62.51           H  
ATOM   1253  CZ  TYR A  84      -5.852  10.951  -0.260  1.00 62.51           C  
ATOM   1254  N   SER A  85      -4.993   8.948  -6.398  1.00 60.52           N  
ATOM   1255  H   SER A  85      -4.048   8.805  -6.722  1.00 60.52           H  
ATOM   1256  CA  SER A  85      -5.994   9.283  -7.408  1.00 60.52           C  
ATOM   1257  HA  SER A  85      -6.666  10.033  -6.990  1.00 60.52           H  
ATOM   1258  C   SER A  85      -6.870   8.102  -7.846  1.00 60.52           C  
ATOM   1259  CB  SER A  85      -5.281   9.912  -8.605  1.00 60.52           C  
ATOM   1260  HB2 SER A  85      -4.837  10.851  -8.277  1.00 60.52           H  
ATOM   1261  HB3 SER A  85      -5.998  10.125  -9.397  1.00 60.52           H  
ATOM   1262  O   SER A  85      -7.768   8.276  -8.674  1.00 60.52           O  
ATOM   1263  OG  SER A  85      -4.256   9.065  -9.097  1.00 60.52           O  
ATOM   1264  HG  SER A  85      -3.713   9.601  -9.680  1.00 60.52           H  
ATOM   1265  N   ASP A  86      -6.647   6.900  -7.311  1.00 61.34           N  
ATOM   1266  H   ASP A  86      -5.918   6.797  -6.619  1.00 61.34           H  
ATOM   1267  CA  ASP A  86      -7.416   5.717  -7.673  1.00 61.34           C  
ATOM   1268  HA  ASP A  86      -7.340   5.593  -8.754  1.00 61.34           H  
ATOM   1269  C   ASP A  86      -8.894   5.873  -7.303  1.00 61.34           C  
ATOM   1270  CB  ASP A  86      -6.799   4.485  -7.026  1.00 61.34           C  
ATOM   1271  HB2 ASP A  86      -6.933   4.566  -5.947  1.00 61.34           H  
ATOM   1272  HB3 ASP A  86      -5.736   4.472  -7.266  1.00 61.34           H  
ATOM   1273  O   ASP A  86      -9.279   6.263  -6.198  1.00 61.34           O  
ATOM   1274  CG  ASP A  86      -7.408   3.170  -7.506  1.00 61.34           C  
ATOM   1275  OD1 ASP A  86      -8.602   2.924  -7.244  1.00 61.34           O  
ATOM   1276  OD2 ASP A  86      -6.691   2.329  -8.084  1.00 61.34           O  
ATOM   1277  N   GLN A  87      -9.763   5.518  -8.244  1.00 63.02           N  
ATOM   1278  H   GLN A  87      -9.398   5.144  -9.108  1.00 63.02           H  
ATOM   1279  CA  GLN A  87     -11.204   5.684  -8.093  1.00 63.02           C  
ATOM   1280  HA  GLN A  87     -11.401   6.734  -7.876  1.00 63.02           H  
ATOM   1281  C   GLN A  87     -11.792   4.856  -6.938  1.00 63.02           C  
ATOM   1282  CB  GLN A  87     -11.894   5.327  -9.410  1.00 63.02           C  
ATOM   1283  HB2 GLN A  87     -11.713   4.277  -9.639  1.00 63.02           H  
ATOM   1284  HB3 GLN A  87     -12.967   5.472  -9.283  1.00 63.02           H  
ATOM   1285  O   GLN A  87     -12.846   5.215  -6.417  1.00 63.02           O  
ATOM   1286  CG  GLN A  87     -11.410   6.192 -10.586  1.00 63.02           C  
ATOM   1287  HG2 GLN A  87     -10.347   6.024 -10.756  1.00 63.02           H  
ATOM   1288  HG3 GLN A  87     -11.558   7.247 -10.353  1.00 63.02           H  
ATOM   1289  CD  GLN A  87     -12.151   5.869 -11.877  1.00 63.02           C  
ATOM   1290  NE2 GLN A  87     -11.658   6.318 -13.009  1.00 63.02           N  
ATOM   1291 HE21 GLN A  87     -12.142   6.032 -13.848  1.00 63.02           H  
ATOM   1292 HE22 GLN A  87     -10.770   6.798 -13.037  1.00 63.02           H  
ATOM   1293  OE1 GLN A  87     -13.193   5.236 -11.892  1.00 63.02           O  
ATOM   1294  N   ARG A  88     -11.123   3.778  -6.510  1.00 62.23           N  
ATOM   1295  H   ARG A  88     -10.241   3.569  -6.956  1.00 62.23           H  
ATOM   1296  CA  ARG A  88     -11.495   2.953  -5.350  1.00 62.23           C  
ATOM   1297  HA  ARG A  88     -12.558   2.714  -5.395  1.00 62.23           H  
ATOM   1298  C   ARG A  88     -11.260   3.677  -4.028  1.00 62.23           C  
ATOM   1299  CB  ARG A  88     -10.675   1.654  -5.342  1.00 62.23           C  
ATOM   1300  HB2 ARG A  88      -9.623   1.905  -5.204  1.00 62.23           H  
ATOM   1301  HB3 ARG A  88     -10.976   1.055  -4.483  1.00 62.23           H  
ATOM   1302  O   ARG A  88     -11.956   3.386  -3.058  1.00 62.23           O  
ATOM   1303  CG  ARG A  88     -10.854   0.794  -6.603  1.00 62.23           C  
ATOM   1304  HG2 ARG A  88     -11.867   0.392  -6.611  1.00 62.23           H  
ATOM   1305  HG3 ARG A  88     -10.710   1.384  -7.509  1.00 62.23           H  
ATOM   1306  CD  ARG A  88      -9.858  -0.368  -6.608  1.00 62.23           C  
ATOM   1307  HD2 ARG A  88      -9.925  -0.893  -5.655  1.00 62.23           H  
ATOM   1308  HD3 ARG A  88     -10.134  -1.056  -7.406  1.00 62.23           H  
ATOM   1309  NE  ARG A  88      -8.479   0.098  -6.837  1.00 62.23           N  
ATOM   1310  HE  ARG A  88      -8.358   1.050  -7.152  1.00 62.23           H  
ATOM   1311  NH1 ARG A  88      -7.427  -1.835  -6.268  1.00 62.23           N  
ATOM   1312 HH11 ARG A  88      -8.324  -2.242  -6.047  1.00 62.23           H  
ATOM   1313 HH12 ARG A  88      -6.581  -2.375  -6.154  1.00 62.23           H  
ATOM   1314  NH2 ARG A  88      -6.224  -0.128  -7.014  1.00 62.23           N  
ATOM   1315 HH21 ARG A  88      -6.224   0.788  -7.440  1.00 62.23           H  
ATOM   1316 HH22 ARG A  88      -5.364  -0.650  -6.929  1.00 62.23           H  
ATOM   1317  CZ  ARG A  88      -7.382  -0.616  -6.707  1.00 62.23           C  
ATOM   1318  N   LEU A  89     -10.304   4.610  -3.989  1.00 60.67           N  
ATOM   1319  H   LEU A  89      -9.782   4.803  -4.831  1.00 60.67           H  
ATOM   1320  CA  LEU A  89     -10.094   5.496  -2.845  1.00 60.67           C  
ATOM   1321  HA  LEU A  89     -10.171   4.922  -1.921  1.00 60.67           H  
ATOM   1322  C   LEU A  89     -11.150   6.583  -2.764  1.00 60.67           C  
ATOM   1323  CB  LEU A  89      -8.717   6.167  -2.916  1.00 60.67           C  
ATOM   1324  HB2 LEU A  89      -8.605   6.677  -3.873  1.00 60.67           H  
ATOM   1325  HB3 LEU A  89      -8.660   6.938  -2.147  1.00 60.67           H  
ATOM   1326  O   LEU A  89     -11.366   7.116  -1.683  1.00 60.67           O  
ATOM   1327  CG  LEU A  89      -7.547   5.205  -2.713  1.00 60.67           C  
ATOM   1328  HG  LEU A  89      -7.581   4.400  -3.447  1.00 60.67           H  
ATOM   1329  CD1 LEU A  89      -6.249   5.962  -2.873  1.00 60.67           C  
ATOM   1330 HD11 LEU A  89      -6.268   6.432  -3.857  1.00 60.67           H  
ATOM   1331 HD12 LEU A  89      -5.401   5.278  -2.845  1.00 60.67           H  
ATOM   1332 HD13 LEU A  89      -6.153   6.731  -2.107  1.00 60.67           H  
ATOM   1333  CD2 LEU A  89      -7.584   4.627  -1.310  1.00 60.67           C  
ATOM   1334 HD21 LEU A  89      -7.833   5.407  -0.590  1.00 60.67           H  
ATOM   1335 HD22 LEU A  89      -6.595   4.241  -1.062  1.00 60.67           H  
ATOM   1336 HD23 LEU A  89      -8.322   3.825  -1.297  1.00 60.67           H  
ATOM   1337  N   ARG A  90     -11.847   6.910  -3.858  1.00 58.27           N  
ATOM   1338  H   ARG A  90     -11.656   6.429  -4.725  1.00 58.27           H  
ATOM   1339  CA  ARG A  90     -12.954   7.858  -3.753  1.00 58.27           C  
ATOM   1340  HA  ARG A  90     -12.537   8.776  -3.338  1.00 58.27           H  
ATOM   1341  C   ARG A  90     -13.971   7.271  -2.776  1.00 58.27           C  
ATOM   1342  CB  ARG A  90     -13.594   8.188  -5.103  1.00 58.27           C  
ATOM   1343  HB2 ARG A  90     -13.990   7.283  -5.564  1.00 58.27           H  
ATOM   1344  HB3 ARG A  90     -14.423   8.874  -4.931  1.00 58.27           H  
ATOM   1345  O   ARG A  90     -14.471   6.172  -3.036  1.00 58.27           O  
ATOM   1346  CG  ARG A  90     -12.576   8.856  -6.035  1.00 58.27           C  
ATOM   1347  HG2 ARG A  90     -12.124   9.717  -5.542  1.00 58.27           H  
ATOM   1348  HG3 ARG A  90     -11.781   8.146  -6.261  1.00 58.27           H  
ATOM   1349  CD  ARG A  90     -13.225   9.302  -7.348  1.00 58.27           C  
ATOM   1350  HD2 ARG A  90     -12.427   9.462  -8.073  1.00 58.27           H  
ATOM   1351  HD3 ARG A  90     -13.872   8.506  -7.715  1.00 58.27           H  
ATOM   1352  NE  ARG A  90     -13.979  10.563  -7.186  1.00 58.27           N  
ATOM   1353  HE  ARG A  90     -13.875  11.033  -6.299  1.00 58.27           H  
ATOM   1354  NH1 ARG A  90     -14.810  10.685  -9.321  1.00 58.27           N  
ATOM   1355 HH11 ARG A  90     -15.273  11.205 -10.053  1.00 58.27           H  
ATOM   1356 HH12 ARG A  90     -14.371   9.799  -9.526  1.00 58.27           H  
ATOM   1357  NH2 ARG A  90     -15.156  12.376  -7.904  1.00 58.27           N  
ATOM   1358 HH21 ARG A  90     -14.988  12.830  -7.017  1.00 58.27           H  
ATOM   1359 HH22 ARG A  90     -15.617  12.885  -8.644  1.00 58.27           H  
ATOM   1360  CZ  ARG A  90     -14.646  11.198  -8.133  1.00 58.27           C  
ATOM   1361  N   PRO A  91     -14.291   7.970  -1.673  1.00 51.54           N  
ATOM   1362  CA  PRO A  91     -15.309   7.510  -0.754  1.00 51.54           C  
ATOM   1363  HA  PRO A  91     -15.049   6.530  -0.356  1.00 51.54           H  
ATOM   1364  C   PRO A  91     -16.611   7.426  -1.532  1.00 51.54           C  
ATOM   1365  CB  PRO A  91     -15.349   8.526   0.388  1.00 51.54           C  
ATOM   1366  HB2 PRO A  91     -16.356   8.682   0.775  1.00 51.54           H  
ATOM   1367  HB3 PRO A  91     -14.695   8.166   1.182  1.00 51.54           H  
ATOM   1368  O   PRO A  91     -17.266   8.424  -1.837  1.00 51.54           O  
ATOM   1369  CG  PRO A  91     -14.775   9.799  -0.233  1.00 51.54           C  
ATOM   1370  HG2 PRO A  91     -14.296  10.443   0.506  1.00 51.54           H  
ATOM   1371  HG3 PRO A  91     -15.566  10.345  -0.746  1.00 51.54           H  
ATOM   1372  CD  PRO A  91     -13.779   9.268  -1.256  1.00 51.54           C  
ATOM   1373  HD2 PRO A  91     -13.708   9.970  -2.087  1.00 51.54           H  
ATOM   1374  HD3 PRO A  91     -12.805   9.139  -0.783  1.00 51.54           H  
ATOM   1375  N   ARG A  92     -17.000   6.210  -1.906  1.00 48.27           N  
ATOM   1376  H   ARG A  92     -16.379   5.435  -1.725  1.00 48.27           H  
ATOM   1377  CA  ARG A  92     -18.384   5.983  -2.271  1.00 48.27           C  
ATOM   1378  HA  ARG A  92     -18.712   6.751  -2.972  1.00 48.27           H  
ATOM   1379  C   ARG A  92     -19.130   6.170  -0.969  1.00 48.27           C  
ATOM   1380  CB  ARG A  92     -18.584   4.598  -2.891  1.00 48.27           C  
ATOM   1381  HB2 ARG A  92     -18.164   3.832  -2.239  1.00 48.27           H  
ATOM   1382  HB3 ARG A  92     -19.654   4.419  -3.000  1.00 48.27           H  
ATOM   1383  O   ARG A  92     -18.961   5.345  -0.078  1.00 48.27           O  
ATOM   1384  CG  ARG A  92     -17.904   4.544  -4.266  1.00 48.27           C  
ATOM   1385  HG2 ARG A  92     -18.249   5.372  -4.885  1.00 48.27           H  
ATOM   1386  HG3 ARG A  92     -16.826   4.645  -4.133  1.00 48.27           H  
ATOM   1387  CD  ARG A  92     -18.172   3.228  -4.993  1.00 48.27           C  
ATOM   1388  HD2 ARG A  92     -17.508   3.197  -5.856  1.00 48.27           H  
ATOM   1389  HD3 ARG A  92     -17.916   2.399  -4.332  1.00 48.27           H  
ATOM   1390  NE  ARG A  92     -19.578   3.124  -5.438  1.00 48.27           N  
ATOM   1391  HE  ARG A  92     -20.223   3.790  -5.036  1.00 48.27           H  
ATOM   1392  NH1 ARG A  92     -19.241   1.465  -6.974  1.00 48.27           N  
ATOM   1393 HH11 ARG A  92     -18.249   1.548  -6.802  1.00 48.27           H  
ATOM   1394 HH12 ARG A  92     -19.548   0.966  -7.796  1.00 48.27           H  
ATOM   1395  NH2 ARG A  92     -21.295   2.311  -6.695  1.00 48.27           N  
ATOM   1396 HH21 ARG A  92     -21.900   3.032  -6.330  1.00 48.27           H  
ATOM   1397 HH22 ARG A  92     -21.608   1.758  -7.480  1.00 48.27           H  
ATOM   1398  CZ  ARG A  92     -20.033   2.306  -6.366  1.00 48.27           C  
ATOM   1399  N   ARG A  93     -19.920   7.245  -0.874  1.00 38.84           N  
ATOM   1400  H   ARG A  93     -19.827   7.963  -1.578  1.00 38.84           H  
ATOM   1401  CA  ARG A  93     -20.990   7.351   0.119  1.00 38.84           C  
ATOM   1402  HA  ARG A  93     -20.574   7.435   1.123  1.00 38.84           H  
ATOM   1403  C   ARG A  93     -21.765   6.038   0.044  1.00 38.84           C  
ATOM   1404  CB  ARG A  93     -21.905   8.564  -0.162  1.00 38.84           C  
ATOM   1405  HB2 ARG A  93     -22.813   8.444   0.429  1.00 38.84           H  
ATOM   1406  HB3 ARG A  93     -22.188   8.574  -1.214  1.00 38.84           H  
ATOM   1407  O   ARG A  93     -22.520   5.813  -0.905  1.00 38.84           O  
ATOM   1408  CG  ARG A  93     -21.275   9.917   0.217  1.00 38.84           C  
ATOM   1409  HG2 ARG A  93     -20.363  10.072  -0.358  1.00 38.84           H  
ATOM   1410  HG3 ARG A  93     -21.022   9.901   1.277  1.00 38.84           H  
ATOM   1411  CD  ARG A  93     -22.248  11.082  -0.050  1.00 38.84           C  
ATOM   1412  HD2 ARG A  93     -23.193  10.869   0.451  1.00 38.84           H  
ATOM   1413  HD3 ARG A  93     -22.425  11.145  -1.124  1.00 38.84           H  
ATOM   1414  NE  ARG A  93     -21.721  12.366   0.462  1.00 38.84           N  
ATOM   1415  HE  ARG A  93     -21.122  12.316   1.273  1.00 38.84           H  
ATOM   1416  NH1 ARG A  93     -22.783  13.827  -0.970  1.00 38.84           N  
ATOM   1417 HH11 ARG A  93     -22.929  14.791  -1.231  1.00 38.84           H  
ATOM   1418 HH12 ARG A  93     -23.335  13.066  -1.341  1.00 38.84           H  
ATOM   1419  NH2 ARG A  93     -21.360  14.612   0.548  1.00 38.84           N  
ATOM   1420 HH21 ARG A  93     -21.403  15.537   0.144  1.00 38.84           H  
ATOM   1421 HH22 ARG A  93     -20.794  14.525   1.380  1.00 38.84           H  
ATOM   1422  CZ  ARG A  93     -21.960  13.589   0.015  1.00 38.84           C  
ATOM   1423  N   THR A  94     -21.493   5.121   0.965  1.00 32.54           N  
ATOM   1424  H   THR A  94     -20.769   5.301   1.645  1.00 32.54           H  
ATOM   1425  CA  THR A  94     -22.483   4.122   1.326  1.00 32.54           C  
ATOM   1426  HA  THR A  94     -22.752   3.526   0.455  1.00 32.54           H  
ATOM   1427  C   THR A  94     -23.684   4.929   1.770  1.00 32.54           C  
ATOM   1428  CB  THR A  94     -21.995   3.187   2.436  1.00 32.54           C  
ATOM   1429  HB  THR A  94     -22.843   2.677   2.892  1.00 32.54           H  
ATOM   1430  O   THR A  94     -23.554   5.835   2.594  1.00 32.54           O  
ATOM   1431  CG2 THR A  94     -21.035   2.146   1.857  1.00 32.54           C  
ATOM   1432 HG21 THR A  94     -20.698   1.492   2.661  1.00 32.54           H  
ATOM   1433 HG22 THR A  94     -21.547   1.546   1.105  1.00 32.54           H  
ATOM   1434 HG23 THR A  94     -20.168   2.641   1.420  1.00 32.54           H  
ATOM   1435  OG1 THR A  94     -21.288   3.911   3.412  1.00 32.54           O  
ATOM   1436  HG1 THR A  94     -21.925   4.443   3.895  1.00 32.54           H  
ATOM   1437  N   LYS A  95     -24.789   4.693   1.076  1.00 27.06           N  
ATOM   1438  H   LYS A  95     -24.813   3.870   0.492  1.00 27.06           H  
ATOM   1439  CA  LYS A  95     -26.067   5.289   1.420  1.00 27.06           C  
ATOM   1440  HA  LYS A  95     -25.945   6.361   1.572  1.00 27.06           H  
ATOM   1441  C   LYS A  95     -26.547   4.732   2.755  1.00 27.06           C  
ATOM   1442  CB  LYS A  95     -27.062   4.998   0.293  1.00 27.06           C  
ATOM   1443  HB2 LYS A  95     -26.529   4.885  -0.651  1.00 27.06           H  
ATOM   1444  HB3 LYS A  95     -27.585   4.067   0.512  1.00 27.06           H  
ATOM   1445  O   LYS A  95     -26.162   3.575   3.044  1.00 27.06           O  
ATOM   1446  CG  LYS A  95     -28.063   6.141   0.137  1.00 27.06           C  
ATOM   1447  HG2 LYS A  95     -27.535   7.039  -0.185  1.00 27.06           H  
ATOM   1448  HG3 LYS A  95     -28.554   6.337   1.090  1.00 27.06           H  
ATOM   1449  CD  LYS A  95     -29.114   5.753  -0.903  1.00 27.06           C  
ATOM   1450  HD2 LYS A  95     -29.681   4.906  -0.519  1.00 27.06           H  
ATOM   1451  HD3 LYS A  95     -28.626   5.473  -1.837  1.00 27.06           H  
ATOM   1452  CE  LYS A  95     -30.046   6.941  -1.143  1.00 27.06           C  
ATOM   1453  HE2 LYS A  95     -30.365   7.320  -0.172  1.00 27.06           H  
ATOM   1454  HE3 LYS A  95     -29.487   7.735  -1.638  1.00 27.06           H  
ATOM   1455  NZ  LYS A  95     -31.231   6.548  -1.942  1.00 27.06           N  
ATOM   1456  HZ1 LYS A  95     -31.756   5.844  -1.442  1.00 27.06           H  
ATOM   1457  HZ2 LYS A  95     -31.839   7.343  -2.078  1.00 27.06           H  
ATOM   1458  HZ3 LYS A  95     -30.958   6.177  -2.841  1.00 27.06           H  
ATOM   1459  OXT LYS A  95     -27.346   5.461   3.367  1.00 27.06           O  
TER    1460      LYS A  95                                                       
ATOM   1460  N   MET B   1      13.321 -10.414   8.068  1.00 16.92           N  
ATOM   1461  H   MET B   1      14.001 -11.111   7.801  1.00 16.92           H  
ATOM   1462  H2  MET B   1      13.512  -9.567   7.552  1.00 16.92           H  
ATOM   1463  H3  MET B   1      12.400 -10.739   7.809  1.00 16.92           H  
ATOM   1464  CA  MET B   1      13.395 -10.135   9.525  1.00 16.92           C  
ATOM   1465  HA  MET B   1      13.157 -11.039  10.086  1.00 16.92           H  
ATOM   1466  C   MET B   1      12.346  -9.072   9.848  1.00 16.92           C  
ATOM   1467  CB  MET B   1      14.812  -9.665   9.917  1.00 16.92           C  
ATOM   1468  HB2 MET B   1      15.070  -8.796   9.312  1.00 16.92           H  
ATOM   1469  HB3 MET B   1      14.823  -9.365  10.964  1.00 16.92           H  
ATOM   1470  O   MET B   1      12.595  -7.900   9.616  1.00 16.92           O  
ATOM   1471  CG  MET B   1      15.884 -10.744   9.699  1.00 16.92           C  
ATOM   1472  HG2 MET B   1      15.610 -11.357   8.840  1.00 16.92           H  
ATOM   1473  HG3 MET B   1      15.930 -11.400  10.569  1.00 16.92           H  
ATOM   1474  SD  MET B   1      17.532 -10.083   9.347  1.00 16.92           S  
ATOM   1475  CE  MET B   1      18.161  -9.733  11.009  1.00 16.92           C  
ATOM   1476  HE1 MET B   1      17.522  -9.000  11.500  1.00 16.92           H  
ATOM   1477  HE2 MET B   1      19.173  -9.335  10.930  1.00 16.92           H  
ATOM   1478  HE3 MET B   1      18.187 -10.654  11.591  1.00 16.92           H  
ATOM   1479  N   GLY B   2      11.139  -9.473  10.257  1.00 19.86           N  
ATOM   1480  H   GLY B   2      10.980 -10.441  10.500  1.00 19.86           H  
ATOM   1481  CA  GLY B   2       9.928  -8.633  10.182  1.00 19.86           C  
ATOM   1482  HA2 GLY B   2       9.053  -9.276  10.087  1.00 19.86           H  
ATOM   1483  HA3 GLY B   2       9.972  -8.010   9.289  1.00 19.86           H  
ATOM   1484  C   GLY B   2       9.693  -7.705  11.375  1.00 19.86           C  
ATOM   1485  O   GLY B   2       8.606  -7.729  11.934  1.00 19.86           O  
ATOM   1486  N   LYS B   3      10.721  -6.980  11.844  1.00 18.11           N  
ATOM   1487  H   LYS B   3      11.546  -6.900  11.267  1.00 18.11           H  
ATOM   1488  CA  LYS B   3      10.688  -6.339  13.171  1.00 18.11           C  
ATOM   1489  HA  LYS B   3      10.417  -7.109  13.893  1.00 18.11           H  
ATOM   1490  C   LYS B   3       9.597  -5.258  13.275  1.00 18.11           C  
ATOM   1491  CB  LYS B   3      12.065  -5.784  13.583  1.00 18.11           C  
ATOM   1492  HB2 LYS B   3      11.948  -5.365  14.583  1.00 18.11           H  
ATOM   1493  HB3 LYS B   3      12.358  -4.981  12.906  1.00 18.11           H  
ATOM   1494  O   LYS B   3       9.708  -4.206  12.654  1.00 18.11           O  
ATOM   1495  CG  LYS B   3      13.174  -6.850  13.625  1.00 18.11           C  
ATOM   1496  HG2 LYS B   3      13.483  -7.080  12.605  1.00 18.11           H  
ATOM   1497  HG3 LYS B   3      12.780  -7.758  14.082  1.00 18.11           H  
ATOM   1498  CD  LYS B   3      14.394  -6.384  14.439  1.00 18.11           C  
ATOM   1499  HD2 LYS B   3      14.082  -6.256  15.476  1.00 18.11           H  
ATOM   1500  HD3 LYS B   3      14.753  -5.429  14.056  1.00 18.11           H  
ATOM   1501  CE  LYS B   3      15.514  -7.433  14.353  1.00 18.11           C  
ATOM   1502  HE2 LYS B   3      15.058  -8.422  14.392  1.00 18.11           H  
ATOM   1503  HE3 LYS B   3      16.012  -7.332  13.389  1.00 18.11           H  
ATOM   1504  NZ  LYS B   3      16.497  -7.310  15.463  1.00 18.11           N  
ATOM   1505  HZ1 LYS B   3      16.044  -7.438  16.357  1.00 18.11           H  
ATOM   1506  HZ2 LYS B   3      17.221  -8.010  15.383  1.00 18.11           H  
ATOM   1507  HZ3 LYS B   3      16.939  -6.402  15.454  1.00 18.11           H  
ATOM   1508  N   SER B   4       8.618  -5.514  14.144  1.00 20.11           N  
ATOM   1509  H   SER B   4       8.519  -6.476  14.435  1.00 20.11           H  
ATOM   1510  CA  SER B   4       7.496  -4.657  14.570  1.00 20.11           C  
ATOM   1511  HA  SER B   4       6.992  -4.270  13.685  1.00 20.11           H  
ATOM   1512  C   SER B   4       7.949  -3.461  15.426  1.00 20.11           C  
ATOM   1513  CB  SER B   4       6.494  -5.520  15.361  1.00 20.11           C  
ATOM   1514  HB2 SER B   4       5.542  -4.992  15.428  1.00 20.11           H  
ATOM   1515  HB3 SER B   4       6.869  -5.695  16.369  1.00 20.11           H  
ATOM   1516  O   SER B   4       7.545  -3.301  16.573  1.00 20.11           O  
ATOM   1517  OG  SER B   4       6.306  -6.779  14.739  1.00 20.11           O  
ATOM   1518  HG  SER B   4       5.451  -7.124  15.005  1.00 20.11           H  
ATOM   1519  N   LEU B   5       8.927  -2.701  14.935  1.00 19.56           N  
ATOM   1520  H   LEU B   5       9.167  -2.848  13.965  1.00 19.56           H  
ATOM   1521  CA  LEU B   5       9.949  -2.115  15.799  1.00 19.56           C  
ATOM   1522  HA  LEU B   5      10.239  -2.886  16.514  1.00 19.56           H  
ATOM   1523  C   LEU B   5       9.531  -0.897  16.631  1.00 19.56           C  
ATOM   1524  CB  LEU B   5      11.154  -1.773  14.911  1.00 19.56           C  
ATOM   1525  HB2 LEU B   5      11.288  -2.565  14.174  1.00 19.56           H  
ATOM   1526  HB3 LEU B   5      10.922  -0.858  14.365  1.00 19.56           H  
ATOM   1527  O   LEU B   5      10.279  -0.565  17.550  1.00 19.56           O  
ATOM   1528  CG  LEU B   5      12.485  -1.594  15.653  1.00 19.56           C  
ATOM   1529  HG  LEU B   5      12.379  -0.843  16.435  1.00 19.56           H  
ATOM   1530  CD1 LEU B   5      13.009  -2.883  16.284  1.00 19.56           C  
ATOM   1531 HD11 LEU B   5      13.049  -3.669  15.530  1.00 19.56           H  
ATOM   1532 HD12 LEU B   5      14.012  -2.729  16.683  1.00 19.56           H  
ATOM   1533 HD13 LEU B   5      12.351  -3.188  17.097  1.00 19.56           H  
ATOM   1534  CD2 LEU B   5      13.530  -1.138  14.636  1.00 19.56           C  
ATOM   1535 HD21 LEU B   5      14.512  -1.024  15.095  1.00 19.56           H  
ATOM   1536 HD22 LEU B   5      13.619  -1.885  13.848  1.00 19.56           H  
ATOM   1537 HD23 LEU B   5      13.230  -0.205  14.159  1.00 19.56           H  
ATOM   1538  N   SER B   6       8.439  -0.193  16.316  1.00 20.87           N  
ATOM   1539  H   SER B   6       7.810  -0.529  15.600  1.00 20.87           H  
ATOM   1540  CA  SER B   6       8.076   1.051  17.010  1.00 20.87           C  
ATOM   1541  HA  SER B   6       8.979   1.649  17.134  1.00 20.87           H  
ATOM   1542  C   SER B   6       7.546   0.752  18.418  1.00 20.87           C  
ATOM   1543  CB  SER B   6       7.117   1.905  16.172  1.00 20.87           C  
ATOM   1544  HB2 SER B   6       7.582   2.145  15.215  1.00 20.87           H  
ATOM   1545  HB3 SER B   6       6.892   2.834  16.696  1.00 20.87           H  
ATOM   1546  O   SER B   6       6.359   0.867  18.709  1.00 20.87           O  
ATOM   1547  OG  SER B   6       5.925   1.191  15.941  1.00 20.87           O  
ATOM   1548  HG  SER B   6       5.473   1.104  16.784  1.00 20.87           H  
ATOM   1549  N   HIS B   7       8.453   0.328  19.296  1.00 21.45           N  
ATOM   1550  H   HIS B   7       9.387   0.171  18.944  1.00 21.45           H  
ATOM   1551  CA  HIS B   7       8.245   0.149  20.718  1.00 21.45           C  
ATOM   1552  HA  HIS B   7       7.300  -0.366  20.889  1.00 21.45           H  
ATOM   1553  C   HIS B   7       8.164   1.540  21.333  1.00 21.45           C  
ATOM   1554  CB  HIS B   7       9.387  -0.702  21.291  1.00 21.45           C  
ATOM   1555  HB2 HIS B   7       9.463  -1.620  20.707  1.00 21.45           H  
ATOM   1556  HB3 HIS B   7      10.333  -0.168  21.197  1.00 21.45           H  
ATOM   1557  O   HIS B   7       9.157   2.079  21.827  1.00 21.45           O  
ATOM   1558  CG  HIS B   7       9.174  -1.082  22.732  1.00 21.45           C  
ATOM   1559  CD2 HIS B   7       8.652  -2.260  23.190  1.00 21.45           C  
ATOM   1560  HD2 HIS B   7       8.318  -3.089  22.583  1.00 21.45           H  
ATOM   1561  ND1 HIS B   7       9.448  -0.303  23.833  1.00 21.45           N  
ATOM   1562  HD1 HIS B   7       9.744   0.663  23.808  1.00 21.45           H  
ATOM   1563  CE1 HIS B   7       9.107  -1.003  24.930  1.00 21.45           C  
ATOM   1564  HE1 HIS B   7       9.177  -0.644  25.946  1.00 21.45           H  
ATOM   1565  NE2 HIS B   7       8.629  -2.207  24.584  1.00 21.45           N  
ATOM   1566  N   LEU B   8       6.994   2.161  21.216  1.00 21.31           N  
ATOM   1567  H   LEU B   8       6.241   1.698  20.729  1.00 21.31           H  
ATOM   1568  CA  LEU B   8       6.725   3.393  21.921  1.00 21.31           C  
ATOM   1569  HA  LEU B   8       7.483   4.111  21.606  1.00 21.31           H  
ATOM   1570  C   LEU B   8       6.861   3.089  23.420  1.00 21.31           C  
ATOM   1571  CB  LEU B   8       5.327   3.890  21.538  1.00 21.31           C  
ATOM   1572  HB2 LEU B   8       4.606   3.460  22.232  1.00 21.31           H  
ATOM   1573  HB3 LEU B   8       5.063   3.549  20.537  1.00 21.31           H  
ATOM   1574  O   LEU B   8       6.153   2.212  23.916  1.00 21.31           O  
ATOM   1575  CG  LEU B   8       5.246   5.415  21.569  1.00 21.31           C  
ATOM   1576  HG  LEU B   8       5.720   5.770  22.484  1.00 21.31           H  
ATOM   1577  CD1 LEU B   8       5.978   5.990  20.341  1.00 21.31           C  
ATOM   1578 HD11 LEU B   8       5.496   5.633  19.431  1.00 21.31           H  
ATOM   1579 HD12 LEU B   8       5.972   7.080  20.321  1.00 21.31           H  
ATOM   1580 HD13 LEU B   8       7.021   5.675  20.317  1.00 21.31           H  
ATOM   1581  CD2 LEU B   8       3.776   5.841  21.588  1.00 21.31           C  
ATOM   1582 HD21 LEU B   8       3.514   6.379  20.677  1.00 21.31           H  
ATOM   1583 HD22 LEU B   8       3.560   6.420  22.486  1.00 21.31           H  
ATOM   1584 HD23 LEU B   8       3.118   4.973  21.622  1.00 21.31           H  
ATOM   1585  N   PRO B   9       7.823   3.704  24.126  1.00 20.16           N  
ATOM   1586  CA  PRO B   9       8.099   3.349  25.507  1.00 20.16           C  
ATOM   1587  HA  PRO B   9       8.313   2.282  25.581  1.00 20.16           H  
ATOM   1588  C   PRO B   9       6.877   3.675  26.364  1.00 20.16           C  
ATOM   1589  CB  PRO B   9       9.350   4.146  25.896  1.00 20.16           C  
ATOM   1590  HB2 PRO B   9       9.323   4.472  26.935  1.00 20.16           H  
ATOM   1591  HB3 PRO B   9      10.236   3.536  25.716  1.00 20.16           H  
ATOM   1592  O   PRO B   9       6.389   4.805  26.328  1.00 20.16           O  
ATOM   1593  CG  PRO B   9       9.349   5.332  24.930  1.00 20.16           C  
ATOM   1594  HG2 PRO B   9      10.357   5.698  24.737  1.00 20.16           H  
ATOM   1595  HG3 PRO B   9       8.725   6.128  25.337  1.00 20.16           H  
ATOM   1596  CD  PRO B   9       8.699   4.769  23.672  1.00 20.16           C  
ATOM   1597  HD2 PRO B   9       9.466   4.357  23.017  1.00 20.16           H  
ATOM   1598  HD3 PRO B   9       8.142   5.553  23.159  1.00 20.16           H  
ATOM   1599  N   LEU B  10       6.402   2.689  27.131  1.00 20.66           N  
ATOM   1600  H   LEU B  10       6.804   1.767  27.041  1.00 20.66           H  
ATOM   1601  CA  LEU B  10       5.507   2.925  28.260  1.00 20.66           C  
ATOM   1602  HA  LEU B  10       4.636   3.493  27.933  1.00 20.66           H  
ATOM   1603  C   LEU B  10       6.291   3.771  29.266  1.00 20.66           C  
ATOM   1604  CB  LEU B  10       5.054   1.585  28.891  1.00 20.66           C  
ATOM   1605  HB2 LEU B  10       5.678   0.761  28.545  1.00 20.66           H  
ATOM   1606  HB3 LEU B  10       5.198   1.655  29.969  1.00 20.66           H  
ATOM   1607  O   LEU B  10       7.141   3.249  29.989  1.00 20.66           O  
ATOM   1608  CG  LEU B  10       3.570   1.251  28.671  1.00 20.66           C  
ATOM   1609  HG  LEU B  10       2.970   2.150  28.809  1.00 20.66           H  
ATOM   1610  CD1 LEU B  10       3.321   0.689  27.271  1.00 20.66           C  
ATOM   1611 HD11 LEU B  10       2.256   0.490  27.144  1.00 20.66           H  
ATOM   1612 HD12 LEU B  10       3.629   1.421  26.525  1.00 20.66           H  
ATOM   1613 HD13 LEU B  10       3.882  -0.234  27.128  1.00 20.66           H  
ATOM   1614  CD2 LEU B  10       3.119   0.212  29.700  1.00 20.66           C  
ATOM   1615 HD21 LEU B  10       3.231   0.618  30.705  1.00 20.66           H  
ATOM   1616 HD22 LEU B  10       2.066  -0.022  29.543  1.00 20.66           H  
ATOM   1617 HD23 LEU B  10       3.711  -0.698  29.605  1.00 20.66           H  
ATOM   1618  N   HIS B  11       6.081   5.085  29.256  1.00 21.59           N  
ATOM   1619  H   HIS B  11       5.383   5.472  28.638  1.00 21.59           H  
ATOM   1620  CA  HIS B  11       6.703   5.951  30.245  1.00 21.59           C  
ATOM   1621  HA  HIS B  11       7.768   5.718  30.276  1.00 21.59           H  
ATOM   1622  C   HIS B  11       6.090   5.612  31.606  1.00 21.59           C  
ATOM   1623  CB  HIS B  11       6.546   7.428  29.849  1.00 21.59           C  
ATOM   1624  HB2 HIS B  11       5.756   7.891  30.441  1.00 21.59           H  
ATOM   1625  HB3 HIS B  11       6.250   7.501  28.802  1.00 21.59           H  
ATOM   1626  O   HIS B  11       4.873   5.610  31.760  1.00 21.59           O  
ATOM   1627  CG  HIS B  11       7.826   8.204  30.020  1.00 21.59           C  
ATOM   1628  CD2 HIS B  11       8.790   8.394  29.067  1.00 21.59           C  
ATOM   1629  HD2 HIS B  11       8.758   8.020  28.054  1.00 21.59           H  
ATOM   1630  ND1 HIS B  11       8.260   8.829  31.165  1.00 21.59           N  
ATOM   1631  HD1 HIS B  11       7.744   8.907  32.030  1.00 21.59           H  
ATOM   1632  CE1 HIS B  11       9.453   9.391  30.903  1.00 21.59           C  
ATOM   1633  HE1 HIS B  11      10.030   9.971  31.608  1.00 21.59           H  
ATOM   1634  NE2 HIS B  11       9.823   9.145  29.635  1.00 21.59           N  
ATOM   1635  N   SER B  12       6.918   5.257  32.586  1.00 21.68           N  
ATOM   1636  H   SER B  12       7.908   5.182  32.404  1.00 21.68           H  
ATOM   1637  CA  SER B  12       6.421   4.939  33.923  1.00 21.68           C  
ATOM   1638  HA  SER B  12       5.528   4.320  33.833  1.00 21.68           H  
ATOM   1639  C   SER B  12       6.032   6.223  34.652  1.00 21.68           C  
ATOM   1640  CB  SER B  12       7.456   4.152  34.729  1.00 21.68           C  
ATOM   1641  HB2 SER B  12       8.374   4.732  34.821  1.00 21.68           H  
ATOM   1642  HB3 SER B  12       7.060   3.964  35.727  1.00 21.68           H  
ATOM   1643  O   SER B  12       6.900   7.023  35.006  1.00 21.68           O  
ATOM   1644  OG  SER B  12       7.740   2.914  34.105  1.00 21.68           O  
ATOM   1645  HG  SER B  12       6.915   2.523  33.807  1.00 21.68           H  
ATOM   1646  N   SER B  13       4.734   6.395  34.895  1.00 26.85           N  
ATOM   1647  H   SER B  13       4.066   5.826  34.394  1.00 26.85           H  
ATOM   1648  CA  SER B  13       4.170   7.431  35.761  1.00 26.85           C  
ATOM   1649  HA  SER B  13       4.571   8.402  35.469  1.00 26.85           H  
ATOM   1650  C   SER B  13       4.549   7.169  37.223  1.00 26.85           C  
ATOM   1651  CB  SER B  13       2.643   7.498  35.597  1.00 26.85           C  
ATOM   1652  HB2 SER B  13       2.181   6.618  36.044  1.00 26.85           H  
ATOM   1653  HB3 SER B  13       2.265   8.390  36.096  1.00 26.85           H  
ATOM   1654  O   SER B  13       3.837   6.505  37.968  1.00 26.85           O  
ATOM   1655  OG  SER B  13       2.311   7.535  34.221  1.00 26.85           O  
ATOM   1656  HG  SER B  13       1.384   7.762  34.122  1.00 26.85           H  
ATOM   1657  N   LYS B  14       5.708   7.678  37.638  1.00 24.96           N  
ATOM   1658  H   LYS B  14       6.276   8.092  36.913  1.00 24.96           H  
ATOM   1659  CA  LYS B  14       5.872   8.218  39.003  1.00 24.96           C  
ATOM   1660  HA  LYS B  14       5.517   7.516  39.757  1.00 24.96           H  
ATOM   1661  C   LYS B  14       5.004   9.500  39.111  1.00 24.96           C  
ATOM   1662  CB  LYS B  14       7.370   8.507  39.173  1.00 24.96           C  
ATOM   1663  HB2 LYS B  14       7.754   8.992  38.276  1.00 24.96           H  
ATOM   1664  HB3 LYS B  14       7.505   9.227  39.980  1.00 24.96           H  
ATOM   1665  O   LYS B  14       4.374   9.864  38.128  1.00 24.96           O  
ATOM   1666  CG  LYS B  14       8.210   7.255  39.471  1.00 24.96           C  
ATOM   1667  HG2 LYS B  14       8.337   6.665  38.563  1.00 24.96           H  
ATOM   1668  HG3 LYS B  14       7.713   6.652  40.231  1.00 24.96           H  
ATOM   1669  CD  LYS B  14       9.570   7.716  40.006  1.00 24.96           C  
ATOM   1670  HD2 LYS B  14      10.062   8.340  39.260  1.00 24.96           H  
ATOM   1671  HD3 LYS B  14       9.389   8.318  40.896  1.00 24.96           H  
ATOM   1672  CE  LYS B  14      10.479   6.547  40.383  1.00 24.96           C  
ATOM   1673  HE2 LYS B  14      10.842   6.065  39.475  1.00 24.96           H  
ATOM   1674  HE3 LYS B  14       9.890   5.827  40.949  1.00 24.96           H  
ATOM   1675  NZ  LYS B  14      11.597   7.049  41.218  1.00 24.96           N  
ATOM   1676  HZ1 LYS B  14      11.210   7.505  42.032  1.00 24.96           H  
ATOM   1677  HZ2 LYS B  14      12.195   6.298  41.531  1.00 24.96           H  
ATOM   1678  HZ3 LYS B  14      12.134   7.746  40.721  1.00 24.96           H  
ATOM   1679  N   GLU B  15       4.959  10.340  40.140  1.00 25.46           N  
ATOM   1680  H   GLU B  15       4.465  11.175  39.858  1.00 25.46           H  
ATOM   1681  CA  GLU B  15       4.915  10.175  41.599  1.00 25.46           C  
ATOM   1682  HA  GLU B  15       4.615   9.160  41.861  1.00 25.46           H  
ATOM   1683  C   GLU B  15       3.827  11.135  42.125  1.00 25.46           C  
ATOM   1684  CB  GLU B  15       6.275  10.494  42.257  1.00 25.46           C  
ATOM   1685  HB2 GLU B  15       6.584  11.509  42.007  1.00 25.46           H  
ATOM   1686  HB3 GLU B  15       7.012   9.803  41.848  1.00 25.46           H  
ATOM   1687  O   GLU B  15       2.826  10.674  42.656  1.00 25.46           O  
ATOM   1688  CG  GLU B  15       6.311  10.312  43.783  1.00 25.46           C  
ATOM   1689  HG2 GLU B  15       5.884   9.339  44.025  1.00 25.46           H  
ATOM   1690  HG3 GLU B  15       5.698  11.080  44.255  1.00 25.46           H  
ATOM   1691  CD  GLU B  15       7.756  10.366  44.319  1.00 25.46           C  
ATOM   1692  OE1 GLU B  15       8.010  11.091  45.302  1.00 25.46           O  
ATOM   1693  OE2 GLU B  15       8.615   9.625  43.763  1.00 25.46           O  
ATOM   1694  N   ASP B  16       4.022  12.451  41.946  1.00 24.73           N  
ATOM   1695  H   ASP B  16       4.904  12.734  41.543  1.00 24.73           H  
ATOM   1696  CA  ASP B  16       3.265  13.517  42.631  1.00 24.73           C  
ATOM   1697  HA  ASP B  16       3.021  13.169  43.635  1.00 24.73           H  
ATOM   1698  C   ASP B  16       1.902  13.900  41.980  1.00 24.73           C  
ATOM   1699  CB  ASP B  16       4.206  14.736  42.792  1.00 24.73           C  
ATOM   1700  HB2 ASP B  16       3.658  15.630  43.088  1.00 24.73           H  
ATOM   1701  HB3 ASP B  16       4.682  14.953  41.836  1.00 24.73           H  
ATOM   1702  O   ASP B  16       1.232  13.097  41.344  1.00 24.73           O  
ATOM   1703  CG  ASP B  16       5.253  14.569  43.885  1.00 24.73           C  
ATOM   1704  OD1 ASP B  16       4.828  14.402  45.048  1.00 24.73           O  
ATOM   1705  OD2 ASP B  16       6.443  14.733  43.539  1.00 24.73           O  
ATOM   1706  N   ALA B  17       1.485  15.167  42.130  1.00 24.03           N  
ATOM   1707  H   ALA B  17       2.251  15.807  42.286  1.00 24.03           H  
ATOM   1708  CA  ALA B  17       0.318  15.546  42.926  1.00 24.03           C  
ATOM   1709  HA  ALA B  17       0.230  14.818  43.733  1.00 24.03           H  
ATOM   1710  C   ALA B  17      -1.071  15.587  42.255  1.00 24.03           C  
ATOM   1711  CB  ALA B  17       0.649  16.904  43.570  1.00 24.03           C  
ATOM   1712  HB1 ALA B  17       0.813  17.662  42.805  1.00 24.03           H  
ATOM   1713  HB2 ALA B  17      -0.176  17.213  44.211  1.00 24.03           H  
ATOM   1714  HB3 ALA B  17       1.546  16.811  44.182  1.00 24.03           H  
ATOM   1715  O   ALA B  17      -1.968  14.864  42.678  1.00 24.03           O  
ATOM   1716  N   TYR B  18      -1.341  16.552  41.365  1.00 24.99           N  
ATOM   1717  H   TYR B  18      -0.580  17.092  40.978  1.00 24.99           H  
ATOM   1718  CA  TYR B  18      -2.728  16.897  41.014  1.00 24.99           C  
ATOM   1719  HA  TYR B  18      -3.326  16.825  41.922  1.00 24.99           H  
ATOM   1720  C   TYR B  18      -3.326  15.895  40.011  1.00 24.99           C  
ATOM   1721  CB  TYR B  18      -2.842  18.356  40.534  1.00 24.99           C  
ATOM   1722  HB2 TYR B  18      -3.842  18.503  40.126  1.00 24.99           H  
ATOM   1723  HB3 TYR B  18      -2.137  18.518  39.718  1.00 24.99           H  
ATOM   1724  O   TYR B  18      -2.794  15.726  38.920  1.00 24.99           O  
ATOM   1725  CG  TYR B  18      -2.622  19.404  41.618  1.00 24.99           C  
ATOM   1726  CD1 TYR B  18      -3.679  19.761  42.481  1.00 24.99           C  
ATOM   1727  HD1 TYR B  18      -4.643  19.286  42.377  1.00 24.99           H  
ATOM   1728  CD2 TYR B  18      -1.365  20.024  41.764  1.00 24.99           C  
ATOM   1729  HD2 TYR B  18      -0.555  19.752  41.103  1.00 24.99           H  
ATOM   1730  CE1 TYR B  18      -3.479  20.729  43.487  1.00 24.99           C  
ATOM   1731  HE1 TYR B  18      -4.281  21.001  44.156  1.00 24.99           H  
ATOM   1732  CE2 TYR B  18      -1.159  20.988  42.771  1.00 24.99           C  
ATOM   1733  HE2 TYR B  18      -0.189  21.450  42.882  1.00 24.99           H  
ATOM   1734  OH  TYR B  18      -2.023  22.268  44.611  1.00 24.99           O  
ATOM   1735  HH  TYR B  18      -1.115  22.578  44.628  1.00 24.99           H  
ATOM   1736  CZ  TYR B  18      -2.217  21.341  43.636  1.00 24.99           C  
ATOM   1737  N   ASP B  19      -4.471  15.307  40.377  1.00 25.37           N  
ATOM   1738  H   ASP B  19      -4.770  15.479  41.327  1.00 25.37           H  
ATOM   1739  CA  ASP B  19      -5.197  14.197  39.713  1.00 25.37           C  
ATOM   1740  HA  ASP B  19      -4.579  13.299  39.716  1.00 25.37           H  
ATOM   1741  C   ASP B  19      -5.659  14.454  38.267  1.00 25.37           C  
ATOM   1742  CB  ASP B  19      -6.449  13.947  40.579  1.00 25.37           C  
ATOM   1743  HB2 ASP B  19      -7.107  14.813  40.505  1.00 25.37           H  
ATOM   1744  HB3 ASP B  19      -6.142  13.862  41.621  1.00 25.37           H  
ATOM   1745  O   ASP B  19      -6.172  13.565  37.594  1.00 25.37           O  
ATOM   1746  CG  ASP B  19      -7.229  12.676  40.219  1.00 25.37           C  
ATOM   1747  OD1 ASP B  19      -6.647  11.586  40.408  1.00 25.37           O  
ATOM   1748  OD2 ASP B  19      -8.425  12.810  39.867  1.00 25.37           O  
ATOM   1749  N   GLY B  20      -5.580  15.709  37.825  1.00 22.53           N  
ATOM   1750  H   GLY B  20      -4.999  16.341  38.358  1.00 22.53           H  
ATOM   1751  CA  GLY B  20      -6.381  16.221  36.724  1.00 22.53           C  
ATOM   1752  HA2 GLY B  20      -7.428  16.160  37.019  1.00 22.53           H  
ATOM   1753  HA3 GLY B  20      -6.130  17.268  36.557  1.00 22.53           H  
ATOM   1754  C   GLY B  20      -6.215  15.477  35.401  1.00 22.53           C  
ATOM   1755  O   GLY B  20      -5.219  14.804  35.149  1.00 22.53           O  
ATOM   1756  N   VAL B  21      -7.217  15.706  34.544  1.00 23.66           N  
ATOM   1757  H   VAL B  21      -7.966  16.286  34.896  1.00 23.66           H  
ATOM   1758  CA  VAL B  21      -7.434  15.118  33.215  1.00 23.66           C  
ATOM   1759  HA  VAL B  21      -7.999  14.196  33.355  1.00 23.66           H  
ATOM   1760  C   VAL B  21      -6.114  14.773  32.541  1.00 23.66           C  
ATOM   1761  CB  VAL B  21      -8.266  16.058  32.312  1.00 23.66           C  
ATOM   1762  HB  VAL B  21      -7.646  16.879  31.952  1.00 23.66           H  
ATOM   1763  O   VAL B  21      -5.432  15.637  31.984  1.00 23.66           O  
ATOM   1764  CG1 VAL B  21      -8.820  15.289  31.105  1.00 23.66           C  
ATOM   1765 HG11 VAL B  21      -8.000  14.870  30.523  1.00 23.66           H  
ATOM   1766 HG12 VAL B  21      -9.472  14.481  31.438  1.00 23.66           H  
ATOM   1767 HG13 VAL B  21      -9.383  15.965  30.461  1.00 23.66           H  
ATOM   1768  CG2 VAL B  21      -9.457  16.684  33.054  1.00 23.66           C  
ATOM   1769 HG21 VAL B  21      -9.108  17.384  33.813  1.00 23.66           H  
ATOM   1770 HG22 VAL B  21     -10.059  15.904  33.520  1.00 23.66           H  
ATOM   1771 HG23 VAL B  21     -10.076  17.240  32.350  1.00 23.66           H  
ATOM   1772  N   THR B  22      -5.762  13.494  32.617  1.00 23.62           N  
ATOM   1773  H   THR B  22      -6.327  12.863  33.167  1.00 23.62           H  
ATOM   1774  CA  THR B  22      -4.575  12.916  32.004  1.00 23.62           C  
ATOM   1775  HA  THR B  22      -3.712  13.532  32.256  1.00 23.62           H  
ATOM   1776  C   THR B  22      -4.767  12.958  30.494  1.00 23.62           C  
ATOM   1777  CB  THR B  22      -4.319  11.501  32.548  1.00 23.62           C  
ATOM   1778  HB  THR B  22      -3.546  11.017  31.950  1.00 23.62           H  
ATOM   1779  O   THR B  22      -5.166  11.996  29.845  1.00 23.62           O  
ATOM   1780  CG2 THR B  22      -3.869  11.537  34.009  1.00 23.62           C  
ATOM   1781 HG21 THR B  22      -3.650  10.528  34.357  1.00 23.62           H  
ATOM   1782 HG22 THR B  22      -4.646  11.970  34.639  1.00 23.62           H  
ATOM   1783 HG23 THR B  22      -2.967  12.143  34.103  1.00 23.62           H  
ATOM   1784  OG1 THR B  22      -5.496  10.726  32.522  1.00 23.62           O  
ATOM   1785  HG1 THR B  22      -5.270   9.856  32.859  1.00 23.62           H  
ATOM   1786  N   SER B  23      -4.525  14.138  29.920  1.00 25.40           N  
ATOM   1787  H   SER B  23      -4.373  14.911  30.551  1.00 25.40           H  
ATOM   1788  CA  SER B  23      -4.524  14.415  28.487  1.00 25.40           C  
ATOM   1789  HA  SER B  23      -5.400  13.951  28.033  1.00 25.40           H  
ATOM   1790  C   SER B  23      -3.279  13.789  27.867  1.00 25.40           C  
ATOM   1791  CB  SER B  23      -4.595  15.929  28.249  1.00 25.40           C  
ATOM   1792  HB2 SER B  23      -3.743  16.414  28.724  1.00 25.40           H  
ATOM   1793  HB3 SER B  23      -5.513  16.319  28.690  1.00 25.40           H  
ATOM   1794  O   SER B  23      -2.461  14.470  27.248  1.00 25.40           O  
ATOM   1795  OG  SER B  23      -4.587  16.214  26.866  1.00 25.40           O  
ATOM   1796  HG  SER B  23      -3.758  15.871  26.525  1.00 25.40           H  
ATOM   1797  N   GLU B  24      -3.059  12.503  28.118  1.00 23.59           N  
ATOM   1798  H   GLU B  24      -3.762  11.976  28.616  1.00 23.59           H  
ATOM   1799  CA  GLU B  24      -1.904  11.810  27.594  1.00 23.59           C  
ATOM   1800  HA  GLU B  24      -1.024  12.373  27.904  1.00 23.59           H  
ATOM   1801  C   GLU B  24      -2.005  11.857  26.070  1.00 23.59           C  
ATOM   1802  CB  GLU B  24      -1.796  10.388  28.167  1.00 23.59           C  
ATOM   1803  HB2 GLU B  24      -2.425  10.293  29.053  1.00 23.59           H  
ATOM   1804  HB3 GLU B  24      -2.124   9.661  27.424  1.00 23.59           H  
ATOM   1805  O   GLU B  24      -2.973  11.376  25.477  1.00 23.59           O  
ATOM   1806  CG  GLU B  24      -0.340  10.111  28.569  1.00 23.59           C  
ATOM   1807  HG2 GLU B  24      -0.075  10.764  29.400  1.00 23.59           H  
ATOM   1808  HG3 GLU B  24       0.301  10.369  27.726  1.00 23.59           H  
ATOM   1809  CD  GLU B  24      -0.078   8.651  28.965  1.00 23.59           C  
ATOM   1810  OE1 GLU B  24       1.103   8.247  28.853  1.00 23.59           O  
ATOM   1811  OE2 GLU B  24      -1.041   7.946  29.339  1.00 23.59           O  
ATOM   1812  N   ASN B  25      -1.027  12.528  25.453  1.00 26.43           N  
ATOM   1813  H   ASN B  25      -0.362  13.011  26.040  1.00 26.43           H  
ATOM   1814  CA  ASN B  25      -0.940  12.734  24.015  1.00 26.43           C  
ATOM   1815  HA  ASN B  25      -1.821  13.278  23.676  1.00 26.43           H  
ATOM   1816  C   ASN B  25      -0.926  11.371  23.319  1.00 26.43           C  
ATOM   1817  CB  ASN B  25       0.333  13.544  23.676  1.00 26.43           C  
ATOM   1818  HB2 ASN B  25       1.123  13.323  24.394  1.00 26.43           H  
ATOM   1819  HB3 ASN B  25       0.686  13.236  22.692  1.00 26.43           H  
ATOM   1820  O   ASN B  25       0.132  10.755  23.149  1.00 26.43           O  
ATOM   1821  CG  ASN B  25       0.130  15.044  23.592  1.00 26.43           C  
ATOM   1822  ND2 ASN B  25       1.120  15.761  23.115  1.00 26.43           N  
ATOM   1823 HD21 ASN B  25       1.999  15.335  22.857  1.00 26.43           H  
ATOM   1824 HD22 ASN B  25       0.936  16.753  23.065  1.00 26.43           H  
ATOM   1825  OD1 ASN B  25      -0.903  15.600  23.903  1.00 26.43           O  
ATOM   1826  N   MET B  26      -2.102  10.897  22.911  1.00 21.64           N  
ATOM   1827  H   MET B  26      -2.930  11.361  23.257  1.00 21.64           H  
ATOM   1828  CA  MET B  26      -2.257   9.657  22.172  1.00 21.64           C  
ATOM   1829  HA  MET B  26      -1.781   8.854  22.735  1.00 21.64           H  
ATOM   1830  C   MET B  26      -1.541   9.798  20.823  1.00 21.64           C  
ATOM   1831  CB  MET B  26      -3.743   9.299  21.996  1.00 21.64           C  
ATOM   1832  HB2 MET B  26      -4.270  10.121  21.510  1.00 21.64           H  
ATOM   1833  HB3 MET B  26      -3.802   8.428  21.344  1.00 21.64           H  
ATOM   1834  O   MET B  26      -2.114  10.235  19.835  1.00 21.64           O  
ATOM   1835  CG  MET B  26      -4.458   8.954  23.308  1.00 21.64           C  
ATOM   1836  HG2 MET B  26      -4.619   9.871  23.875  1.00 21.64           H  
ATOM   1837  HG3 MET B  26      -3.828   8.291  23.900  1.00 21.64           H  
ATOM   1838  SD  MET B  26      -6.055   8.134  23.033  1.00 21.64           S  
ATOM   1839  CE  MET B  26      -6.711   8.161  24.724  1.00 21.64           C  
ATOM   1840  HE1 MET B  26      -6.036   7.624  25.390  1.00 21.64           H  
ATOM   1841  HE2 MET B  26      -6.801   9.193  25.064  1.00 21.64           H  
ATOM   1842  HE3 MET B  26      -7.693   7.689  24.744  1.00 21.64           H  
ATOM   1843  N   ARG B  27      -0.274   9.377  20.769  1.00 24.73           N  
ATOM   1844  H   ARG B  27       0.153   9.210  21.668  1.00 24.73           H  
ATOM   1845  CA  ARG B  27       0.565   9.228  19.561  1.00 24.73           C  
ATOM   1846  HA  ARG B  27       0.647  10.184  19.043  1.00 24.73           H  
ATOM   1847  C   ARG B  27       0.014   8.220  18.530  1.00 24.73           C  
ATOM   1848  CB  ARG B  27       1.950   8.737  20.020  1.00 24.73           C  
ATOM   1849  HB2 ARG B  27       1.798   7.903  20.706  1.00 24.73           H  
ATOM   1850  HB3 ARG B  27       2.499   8.356  19.159  1.00 24.73           H  
ATOM   1851  O   ARG B  27       0.732   7.847  17.608  1.00 24.73           O  
ATOM   1852  CG  ARG B  27       2.865   9.777  20.683  1.00 24.73           C  
ATOM   1853  HG2 ARG B  27       2.378  10.228  21.547  1.00 24.73           H  
ATOM   1854  HG3 ARG B  27       3.122  10.548  19.956  1.00 24.73           H  
ATOM   1855  CD  ARG B  27       4.122   9.019  21.125  1.00 24.73           C  
ATOM   1856  HD2 ARG B  27       3.849   8.431  22.001  1.00 24.73           H  
ATOM   1857  HD3 ARG B  27       4.408   8.370  20.297  1.00 24.73           H  
ATOM   1858  NE  ARG B  27       5.282   9.859  21.462  1.00 24.73           N  
ATOM   1859  HE  ARG B  27       5.236  10.826  21.176  1.00 24.73           H  
ATOM   1860  NH1 ARG B  27       6.532   8.240  22.534  1.00 24.73           N  
ATOM   1861 HH11 ARG B  27       7.333   7.997  23.099  1.00 24.73           H  
ATOM   1862 HH12 ARG B  27       5.745   7.611  22.467  1.00 24.73           H  
ATOM   1863  NH2 ARG B  27       7.368  10.273  22.286  1.00 24.73           N  
ATOM   1864 HH21 ARG B  27       8.192   9.971  22.785  1.00 24.73           H  
ATOM   1865 HH22 ARG B  27       7.293  11.232  21.978  1.00 24.73           H  
ATOM   1866  CZ  ARG B  27       6.380   9.452  22.082  1.00 24.73           C  
ATOM   1867  N   ASN B  28      -1.169   7.659  18.773  1.00 24.84           N  
ATOM   1868  H   ASN B  28      -1.779   8.147  19.413  1.00 24.84           H  
ATOM   1869  CA  ASN B  28      -1.646   6.420  18.164  1.00 24.84           C  
ATOM   1870  HA  ASN B  28      -0.845   5.683  18.231  1.00 24.84           H  
ATOM   1871  C   ASN B  28      -1.976   6.587  16.669  1.00 24.84           C  
ATOM   1872  CB  ASN B  28      -2.848   5.919  18.995  1.00 24.84           C  
ATOM   1873  HB2 ASN B  28      -2.602   5.955  20.056  1.00 24.84           H  
ATOM   1874  HB3 ASN B  28      -3.700   6.574  18.818  1.00 24.84           H  
ATOM   1875  O   ASN B  28      -1.894   7.688  16.133  1.00 24.84           O  
ATOM   1876  CG  ASN B  28      -3.238   4.485  18.674  1.00 24.84           C  
ATOM   1877  ND2 ASN B  28      -4.482   4.120  18.863  1.00 24.84           N  
ATOM   1878 HD21 ASN B  28      -5.155   4.767  19.249  1.00 24.84           H  
ATOM   1879 HD22 ASN B  28      -4.714   3.162  18.645  1.00 24.84           H  
ATOM   1880  OD1 ASN B  28      -2.442   3.687  18.208  1.00 24.84           O  
ATOM   1881  N   GLY B  29      -2.393   5.487  16.024  1.00 25.17           N  
ATOM   1882  H   GLY B  29      -2.369   4.629  16.555  1.00 25.17           H  
ATOM   1883  CA  GLY B  29      -2.924   5.384  14.661  1.00 25.17           C  
ATOM   1884  HA2 GLY B  29      -3.116   4.337  14.427  1.00 25.17           H  
ATOM   1885  HA3 GLY B  29      -2.178   5.766  13.965  1.00 25.17           H  
ATOM   1886  C   GLY B  29      -4.213   6.169  14.452  1.00 25.17           C  
ATOM   1887  O   GLY B  29      -5.232   5.624  14.036  1.00 25.17           O  
ATOM   1888  N   LEU B  30      -4.162   7.457  14.755  1.00 25.35           N  
ATOM   1889  H   LEU B  30      -3.285   7.815  15.106  1.00 25.35           H  
ATOM   1890  CA  LEU B  30      -5.155   8.438  14.425  1.00 25.35           C  
ATOM   1891  HA  LEU B  30      -6.140   8.080  14.724  1.00 25.35           H  
ATOM   1892  C   LEU B  30      -5.135   8.567  12.897  1.00 25.35           C  
ATOM   1893  CB  LEU B  30      -4.849   9.736  15.195  1.00 25.35           C  
ATOM   1894  HB2 LEU B  30      -5.615  10.459  14.915  1.00 25.35           H  
ATOM   1895  HB3 LEU B  30      -3.881  10.115  14.870  1.00 25.35           H  
ATOM   1896  O   LEU B  30      -4.538   9.458  12.296  1.00 25.35           O  
ATOM   1897  CG  LEU B  30      -4.856   9.637  16.736  1.00 25.35           C  
ATOM   1898  HG  LEU B  30      -4.207   8.824  17.062  1.00 25.35           H  
ATOM   1899  CD1 LEU B  30      -4.327  10.936  17.341  1.00 25.35           C  
ATOM   1900 HD11 LEU B  30      -3.295  11.093  17.027  1.00 25.35           H  
ATOM   1901 HD12 LEU B  30      -4.938  11.776  17.012  1.00 25.35           H  
ATOM   1902 HD13 LEU B  30      -4.351  10.877  18.429  1.00 25.35           H  
ATOM   1903  CD2 LEU B  30      -6.261   9.389  17.291  1.00 25.35           C  
ATOM   1904 HD21 LEU B  30      -6.929  10.190  16.974  1.00 25.35           H  
ATOM   1905 HD22 LEU B  30      -6.645   8.435  16.929  1.00 25.35           H  
ATOM   1906 HD23 LEU B  30      -6.228   9.365  18.380  1.00 25.35           H  
ATOM   1907  N   VAL B  31      -5.860   7.647  12.254  1.00 25.50           N  
ATOM   1908  H   VAL B  31      -6.076   6.829  12.805  1.00 25.50           H  
ATOM   1909  CA  VAL B  31      -6.918   8.063  11.340  1.00 25.50           C  
ATOM   1910  HA  VAL B  31      -6.500   8.418  10.398  1.00 25.50           H  
ATOM   1911  C   VAL B  31      -7.601   9.239  12.027  1.00 25.50           C  
ATOM   1912  CB  VAL B  31      -7.962   6.939  11.068  1.00 25.50           C  
ATOM   1913  HB  VAL B  31      -8.923   7.416  10.876  1.00 25.50           H  
ATOM   1914  O   VAL B  31      -8.534   9.060  12.804  1.00 25.50           O  
ATOM   1915  CG1 VAL B  31      -7.697   6.061   9.844  1.00 25.50           C  
ATOM   1916 HG11 VAL B  31      -7.727   6.671   8.941  1.00 25.50           H  
ATOM   1917 HG12 VAL B  31      -6.754   5.526   9.955  1.00 25.50           H  
ATOM   1918 HG13 VAL B  31      -8.494   5.324   9.750  1.00 25.50           H  
ATOM   1919  CG2 VAL B  31      -8.151   5.961  12.236  1.00 25.50           C  
ATOM   1920 HG21 VAL B  31      -7.277   5.320  12.351  1.00 25.50           H  
ATOM   1921 HG22 VAL B  31      -8.321   6.507  13.164  1.00 25.50           H  
ATOM   1922 HG23 VAL B  31      -9.024   5.334  12.054  1.00 25.50           H  
ATOM   1923  N   ASN B  32      -7.139  10.452  11.736  1.00 27.96           N  
ATOM   1924  H   ASN B  32      -6.229  10.531  11.307  1.00 27.96           H  
ATOM   1925  CA  ASN B  32      -7.953  11.646  11.883  1.00 27.96           C  
ATOM   1926  HA  ASN B  32      -8.416  11.654  12.870  1.00 27.96           H  
ATOM   1927  C   ASN B  32      -9.070  11.527  10.836  1.00 27.96           C  
ATOM   1928  CB  ASN B  32      -7.089  12.914  11.742  1.00 27.96           C  
ATOM   1929  HB2 ASN B  32      -7.743  13.786  11.748  1.00 27.96           H  
ATOM   1930  HB3 ASN B  32      -6.567  12.890  10.785  1.00 27.96           H  
ATOM   1931  O   ASN B  32      -9.168  12.310   9.903  1.00 27.96           O  
ATOM   1932  CG  ASN B  32      -6.075  13.099  12.858  1.00 27.96           C  
ATOM   1933  ND2 ASN B  32      -5.092  13.946  12.671  1.00 27.96           N  
ATOM   1934 HD21 ASN B  32      -5.048  14.522  11.843  1.00 27.96           H  
ATOM   1935 HD22 ASN B  32      -4.479  14.061  13.465  1.00 27.96           H  
ATOM   1936  OD1 ASN B  32      -6.139  12.502  13.911  1.00 27.96           O  
ATOM   1937  N   SER B  33      -9.904  10.493  10.965  1.00 28.83           N  
ATOM   1938  H   SER B  33      -9.722   9.893  11.757  1.00 28.83           H  
ATOM   1939  CA  SER B  33     -11.274  10.475  10.490  1.00 28.83           C  
ATOM   1940  HA  SER B  33     -11.338  10.923   9.499  1.00 28.83           H  
ATOM   1941  C   SER B  33     -12.065  11.339  11.456  1.00 28.83           C  
ATOM   1942  CB  SER B  33     -11.821   9.044  10.439  1.00 28.83           C  
ATOM   1943  HB2 SER B  33     -11.695   8.569  11.412  1.00 28.83           H  
ATOM   1944  HB3 SER B  33     -12.880   9.058  10.183  1.00 28.83           H  
ATOM   1945  O   SER B  33     -13.040  10.896  12.054  1.00 28.83           O  
ATOM   1946  OG  SER B  33     -11.118   8.313   9.456  1.00 28.83           O  
ATOM   1947  HG  SER B  33     -10.224   8.663   9.437  1.00 28.83           H  
ATOM   1948  N   GLU B  34     -11.623  12.581  11.635  1.00 27.40           N  
ATOM   1949  H   GLU B  34     -10.829  12.896  11.095  1.00 27.40           H  
ATOM   1950  CA  GLU B  34     -12.495  13.610  12.146  1.00 27.40           C  
ATOM   1951  HA  GLU B  34     -13.067  13.216  12.985  1.00 27.40           H  
ATOM   1952  C   GLU B  34     -13.456  13.905  10.995  1.00 27.40           C  
ATOM   1953  CB  GLU B  34     -11.673  14.794  12.657  1.00 27.40           C  
ATOM   1954  HB2 GLU B  34     -10.829  14.413  13.232  1.00 27.40           H  
ATOM   1955  HB3 GLU B  34     -11.290  15.377  11.820  1.00 27.40           H  
ATOM   1956  O   GLU B  34     -13.287  14.825  10.199  1.00 27.40           O  
ATOM   1957  CG  GLU B  34     -12.534  15.656  13.582  1.00 27.40           C  
ATOM   1958  HG2 GLU B  34     -13.355  16.063  12.991  1.00 27.40           H  
ATOM   1959  HG3 GLU B  34     -12.961  15.019  14.356  1.00 27.40           H  
ATOM   1960  CD  GLU B  34     -11.706  16.772  14.240  1.00 27.40           C  
ATOM   1961  OE1 GLU B  34     -11.957  17.055  15.429  1.00 27.40           O  
ATOM   1962  OE2 GLU B  34     -10.789  17.293  13.561  1.00 27.40           O  
ATOM   1963  N   VAL B  35     -14.431  13.004  10.843  1.00 29.13           N  
ATOM   1964  H   VAL B  35     -14.424  12.216  11.475  1.00 29.13           H  
ATOM   1965  CA  VAL B  35     -15.631  13.231  10.056  1.00 29.13           C  
ATOM   1966  HA  VAL B  35     -15.358  13.684   9.103  1.00 29.13           H  
ATOM   1967  C   VAL B  35     -16.421  14.250  10.865  1.00 29.13           C  
ATOM   1968  CB  VAL B  35     -16.417  11.929   9.781  1.00 29.13           C  
ATOM   1969  HB  VAL B  35     -16.831  11.541  10.712  1.00 29.13           H  
ATOM   1970  O   VAL B  35     -17.393  13.918  11.542  1.00 29.13           O  
ATOM   1971  CG1 VAL B  35     -17.559  12.185   8.790  1.00 29.13           C  
ATOM   1972 HG11 VAL B  35     -18.226  12.952   9.183  1.00 29.13           H  
ATOM   1973 HG12 VAL B  35     -17.161  12.529   7.835  1.00 29.13           H  
ATOM   1974 HG13 VAL B  35     -18.134  11.272   8.638  1.00 29.13           H  
ATOM   1975  CG2 VAL B  35     -15.528  10.833   9.174  1.00 29.13           C  
ATOM   1976 HG21 VAL B  35     -16.133   9.959   8.930  1.00 29.13           H  
ATOM   1977 HG22 VAL B  35     -15.043  11.206   8.272  1.00 29.13           H  
ATOM   1978 HG23 VAL B  35     -14.769  10.532   9.895  1.00 29.13           H  
ATOM   1979  N   HIS B  36     -15.948  15.495  10.854  1.00 28.20           N  
ATOM   1980  H   HIS B  36     -15.072  15.670  10.382  1.00 28.20           H  
ATOM   1981  CA  HIS B  36     -16.759  16.634  11.231  1.00 28.20           C  
ATOM   1982  HA  HIS B  36     -17.239  16.426  12.187  1.00 28.20           H  
ATOM   1983  C   HIS B  36     -17.854  16.746  10.178  1.00 28.20           C  
ATOM   1984  CB  HIS B  36     -15.913  17.908  11.384  1.00 28.20           C  
ATOM   1985  HB2 HIS B  36     -16.485  18.766  11.028  1.00 28.20           H  
ATOM   1986  HB3 HIS B  36     -15.009  17.840  10.779  1.00 28.20           H  
ATOM   1987  O   HIS B  36     -17.735  17.444   9.179  1.00 28.20           O  
ATOM   1988  CG  HIS B  36     -15.559  18.189  12.819  1.00 28.20           C  
ATOM   1989  CD2 HIS B  36     -14.309  18.381  13.338  1.00 28.20           C  
ATOM   1990  HD2 HIS B  36     -13.377  18.354  12.792  1.00 28.20           H  
ATOM   1991  ND1 HIS B  36     -16.454  18.383  13.849  1.00 28.20           N  
ATOM   1992  HD1 HIS B  36     -17.461  18.398  13.771  1.00 28.20           H  
ATOM   1993  CE1 HIS B  36     -15.757  18.641  14.966  1.00 28.20           C  
ATOM   1994  HE1 HIS B  36     -16.180  18.845  15.939  1.00 28.20           H  
ATOM   1995  NE2 HIS B  36     -14.452  18.661  14.697  1.00 28.20           N  
ATOM   1996  N   ASN B  37     -18.915  15.980  10.404  1.00 29.29           N  
ATOM   1997  H   ASN B  37     -18.862  15.337  11.181  1.00 29.29           H  
ATOM   1998  CA  ASN B  37     -20.147  16.028   9.647  1.00 29.29           C  
ATOM   1999  HA  ASN B  37     -19.915  16.137   8.588  1.00 29.29           H  
ATOM   2000  C   ASN B  37     -20.933  17.272  10.087  1.00 29.29           C  
ATOM   2001  CB  ASN B  37     -20.874  14.688   9.870  1.00 29.29           C  
ATOM   2002  HB2 ASN B  37     -21.322  14.669  10.864  1.00 29.29           H  
ATOM   2003  HB3 ASN B  37     -20.156  13.870   9.816  1.00 29.29           H  
ATOM   2004  O   ASN B  37     -21.964  17.156  10.749  1.00 29.29           O  
ATOM   2005  CG  ASN B  37     -21.923  14.408   8.815  1.00 29.29           C  
ATOM   2006  ND2 ASN B  37     -23.174  14.341   9.194  1.00 29.29           N  
ATOM   2007 HD21 ASN B  37     -23.400  14.716  10.105  1.00 29.29           H  
ATOM   2008 HD22 ASN B  37     -23.850  14.300   8.445  1.00 29.29           H  
ATOM   2009  OD1 ASN B  37     -21.636  14.188   7.651  1.00 29.29           O  
ATOM   2010  N   GLU B  38     -20.422  18.464   9.777  1.00 30.17           N  
ATOM   2011  H   GLU B  38     -19.544  18.478   9.279  1.00 30.17           H  
ATOM   2012  CA  GLU B  38     -21.320  19.605   9.585  1.00 30.17           C  
ATOM   2013  HA  GLU B  38     -22.057  19.617  10.387  1.00 30.17           H  
ATOM   2014  C   GLU B  38     -22.131  19.429   8.277  1.00 30.17           C  
ATOM   2015  CB  GLU B  38     -20.555  20.946   9.630  1.00 30.17           C  
ATOM   2016  HB2 GLU B  38     -21.089  21.671   9.016  1.00 30.17           H  
ATOM   2017  HB3 GLU B  38     -19.561  20.826   9.201  1.00 30.17           H  
ATOM   2018  O   GLU B  38     -21.973  18.463   7.534  1.00 30.17           O  
ATOM   2019  CG  GLU B  38     -20.453  21.543  11.046  1.00 30.17           C  
ATOM   2020  HG2 GLU B  38     -21.381  21.340  11.580  1.00 30.17           H  
ATOM   2021  HG3 GLU B  38     -19.642  21.051  11.584  1.00 30.17           H  
ATOM   2022  CD  GLU B  38     -20.228  23.068  11.018  1.00 30.17           C  
ATOM   2023  OE1 GLU B  38     -20.732  23.743  11.944  1.00 30.17           O  
ATOM   2024  OE2 GLU B  38     -19.576  23.555  10.065  1.00 30.17           O  
ATOM   2025  N   ASP B  39     -23.028  20.378   8.012  1.00 32.74           N  
ATOM   2026  H   ASP B  39     -23.053  21.146   8.669  1.00 32.74           H  
ATOM   2027  CA  ASP B  39     -24.131  20.370   7.038  1.00 32.74           C  
ATOM   2028  HA  ASP B  39     -24.892  19.677   7.397  1.00 32.74           H  
ATOM   2029  C   ASP B  39     -23.826  19.982   5.566  1.00 32.74           C  
ATOM   2030  CB  ASP B  39     -24.720  21.804   7.064  1.00 32.74           C  
ATOM   2031  HB2 ASP B  39     -24.625  22.280   6.088  1.00 32.74           H  
ATOM   2032  HB3 ASP B  39     -24.166  22.436   7.758  1.00 32.74           H  
ATOM   2033  O   ASP B  39     -24.490  19.130   4.967  1.00 32.74           O  
ATOM   2034  CG  ASP B  39     -26.191  21.835   7.453  1.00 32.74           C  
ATOM   2035  OD1 ASP B  39     -27.012  21.419   6.605  1.00 32.74           O  
ATOM   2036  OD2 ASP B  39     -26.481  22.311   8.570  1.00 32.74           O  
ATOM   2037  N   GLY B  40     -22.933  20.724   4.900  1.00 32.48           N  
ATOM   2038  H   GLY B  40     -22.350  21.329   5.461  1.00 32.48           H  
ATOM   2039  CA  GLY B  40     -22.998  20.936   3.446  1.00 32.48           C  
ATOM   2040  HA2 GLY B  40     -24.032  21.170   3.193  1.00 32.48           H  
ATOM   2041  HA3 GLY B  40     -22.389  21.806   3.198  1.00 32.48           H  
ATOM   2042  C   GLY B  40     -22.538  19.764   2.563  1.00 32.48           C  
ATOM   2043  O   GLY B  40     -21.715  18.943   2.938  1.00 32.48           O  
ATOM   2044  N   ARG B  41     -22.997  19.732   1.296  1.00 32.05           N  
ATOM   2045  H   ARG B  41     -23.652  20.464   1.060  1.00 32.05           H  
ATOM   2046  CA  ARG B  41     -22.791  18.620   0.331  1.00 32.05           C  
ATOM   2047  HA  ARG B  41     -23.294  17.737   0.724  1.00 32.05           H  
ATOM   2048  C   ARG B  41     -21.348  18.205   0.049  1.00 32.05           C  
ATOM   2049  CB  ARG B  41     -23.344  18.993  -1.057  1.00 32.05           C  
ATOM   2050  HB2 ARG B  41     -22.834  19.891  -1.407  1.00 32.05           H  
ATOM   2051  HB3 ARG B  41     -23.115  18.190  -1.758  1.00 32.05           H  
ATOM   2052  O   ARG B  41     -21.188  17.177  -0.626  1.00 32.05           O  
ATOM   2053  CG  ARG B  41     -24.849  19.222  -1.131  1.00 32.05           C  
ATOM   2054  HG2 ARG B  41     -25.380  18.370  -0.706  1.00 32.05           H  
ATOM   2055  HG3 ARG B  41     -25.108  20.126  -0.580  1.00 32.05           H  
ATOM   2056  CD  ARG B  41     -25.220  19.382  -2.610  1.00 32.05           C  
ATOM   2057  HD2 ARG B  41     -24.560  20.125  -3.059  1.00 32.05           H  
ATOM   2058  HD3 ARG B  41     -25.076  18.428  -3.117  1.00 32.05           H  
ATOM   2059  NE  ARG B  41     -26.611  19.828  -2.766  1.00 32.05           N  
ATOM   2060  HE  ARG B  41     -27.120  20.022  -1.915  1.00 32.05           H  
ATOM   2061  NH1 ARG B  41     -26.669  19.856  -5.064  1.00 32.05           N  
ATOM   2062 HH11 ARG B  41     -27.156  20.085  -5.918  1.00 32.05           H  
ATOM   2063 HH12 ARG B  41     -25.713  19.530  -5.087  1.00 32.05           H  
ATOM   2064  NH2 ARG B  41     -28.443  20.547  -3.896  1.00 32.05           N  
ATOM   2065 HH21 ARG B  41     -28.920  20.764  -4.759  1.00 32.05           H  
ATOM   2066 HH22 ARG B  41     -28.898  20.756  -3.019  1.00 32.05           H  
ATOM   2067  CZ  ARG B  41     -27.232  20.071  -3.905  1.00 32.05           C  
ATOM   2068  N   ASN B  42     -20.358  19.041   0.360  1.00 31.64           N  
ATOM   2069  H   ASN B  42     -20.494  19.686   1.125  1.00 31.64           H  
ATOM   2070  CA  ASN B  42     -19.042  18.902  -0.246  1.00 31.64           C  
ATOM   2071  HA  ASN B  42     -19.197  18.927  -1.324  1.00 31.64           H  
ATOM   2072  C   ASN B  42     -18.492  17.523   0.111  1.00 31.64           C  
ATOM   2073  CB  ASN B  42     -18.118  20.072   0.126  1.00 31.64           C  
ATOM   2074  HB2 ASN B  42     -17.617  19.860   1.070  1.00 31.64           H  
ATOM   2075  HB3 ASN B  42     -18.707  20.981   0.248  1.00 31.64           H  
ATOM   2076  O   ASN B  42     -18.584  17.086   1.252  1.00 31.64           O  
ATOM   2077  CG  ASN B  42     -17.077  20.337  -0.951  1.00 31.64           C  
ATOM   2078  ND2 ASN B  42     -16.338  21.412  -0.829  1.00 31.64           N  
ATOM   2079 HD21 ASN B  42     -16.390  21.954   0.022  1.00 31.64           H  
ATOM   2080 HD22 ASN B  42     -15.628  21.556  -1.533  1.00 31.64           H  
ATOM   2081  OD1 ASN B  42     -16.955  19.627  -1.940  1.00 31.64           O  
ATOM   2082  N   GLY B  43     -18.094  16.765  -0.907  1.00 29.90           N  
ATOM   2083  H   GLY B  43     -17.931  17.208  -1.800  1.00 29.90           H  
ATOM   2084  CA  GLY B  43     -17.639  15.402  -0.697  1.00 29.90           C  
ATOM   2085  HA2 GLY B  43     -17.506  14.894  -1.652  1.00 29.90           H  
ATOM   2086  HA3 GLY B  43     -18.343  14.850  -0.075  1.00 29.90           H  
ATOM   2087  C   GLY B  43     -16.304  15.491   0.003  1.00 29.90           C  
ATOM   2088  O   GLY B  43     -15.299  15.601  -0.695  1.00 29.90           O  
ATOM   2089  N   ASP B  44     -16.316  15.504   1.337  1.00 28.86           N  
ATOM   2090  H   ASP B  44     -17.188  15.664   1.823  1.00 28.86           H  
ATOM   2091  CA  ASP B  44     -15.105  15.506   2.133  1.00 28.86           C  
ATOM   2092  HA  ASP B  44     -14.562  16.431   1.940  1.00 28.86           H  
ATOM   2093  C   ASP B  44     -14.262  14.349   1.644  1.00 28.86           C  
ATOM   2094  CB  ASP B  44     -15.389  15.425   3.637  1.00 28.86           C  
ATOM   2095  HB2 ASP B  44     -16.137  14.656   3.829  1.00 28.86           H  
ATOM   2096  HB3 ASP B  44     -14.471  15.148   4.154  1.00 28.86           H  
ATOM   2097  O   ASP B  44     -14.617  13.169   1.753  1.00 28.86           O  
ATOM   2098  CG  ASP B  44     -15.851  16.777   4.178  1.00 28.86           C  
ATOM   2099  OD1 ASP B  44     -15.238  17.795   3.774  1.00 28.86           O  
ATOM   2100  OD2 ASP B  44     -16.827  16.762   4.950  1.00 28.86           O  
ATOM   2101  N   VAL B  45     -13.181  14.735   0.971  1.00 31.22           N  
ATOM   2102  H   VAL B  45     -13.026  15.727   0.867  1.00 31.22           H  
ATOM   2103  CA  VAL B  45     -12.142  13.821   0.555  1.00 31.22           C  
ATOM   2104  HA  VAL B  45     -12.568  13.070  -0.111  1.00 31.22           H  
ATOM   2105  C   VAL B  45     -11.719  13.196   1.862  1.00 31.22           C  
ATOM   2106  CB  VAL B  45     -10.969  14.546  -0.136  1.00 31.22           C  
ATOM   2107  HB  VAL B  45     -10.309  14.994   0.606  1.00 31.22           H  
ATOM   2108  O   VAL B  45     -11.208  13.906   2.729  1.00 31.22           O  
ATOM   2109  CG1 VAL B  45     -10.166  13.532  -0.958  1.00 31.22           C  
ATOM   2110 HG11 VAL B  45      -9.800  12.739  -0.306  1.00 31.22           H  
ATOM   2111 HG12 VAL B  45     -10.788  13.101  -1.742  1.00 31.22           H  
ATOM   2112 HG13 VAL B  45      -9.309  14.026  -1.415  1.00 31.22           H  
ATOM   2113  CG2 VAL B  45     -11.433  15.671  -1.072  1.00 31.22           C  
ATOM   2114 HG21 VAL B  45     -10.580  16.065  -1.625  1.00 31.22           H  
ATOM   2115 HG22 VAL B  45     -11.868  16.488  -0.496  1.00 31.22           H  
ATOM   2116 HG23 VAL B  45     -12.175  15.291  -1.775  1.00 31.22           H  
ATOM   2117  N   SER B  46     -12.054  11.917   2.049  1.00 30.12           N  
ATOM   2118  H   SER B  46     -12.627  11.449   1.362  1.00 30.12           H  
ATOM   2119  CA  SER B  46     -11.727  11.215   3.277  1.00 30.12           C  
ATOM   2120  HA  SER B  46     -12.349  11.593   4.088  1.00 30.12           H  
ATOM   2121  C   SER B  46     -10.274  11.523   3.564  1.00 30.12           C  
ATOM   2122  CB  SER B  46     -11.932   9.710   3.126  1.00 30.12           C  
ATOM   2123  HB2 SER B  46     -11.716   9.215   4.073  1.00 30.12           H  
ATOM   2124  HB3 SER B  46     -11.263   9.320   2.359  1.00 30.12           H  
ATOM   2125  O   SER B  46      -9.427  11.351   2.682  1.00 30.12           O  
ATOM   2126  OG  SER B  46     -13.271   9.462   2.752  1.00 30.12           O  
ATOM   2127  HG  SER B  46     -13.838   9.995   3.314  1.00 30.12           H  
ATOM   2128  N   GLN B  47     -10.011  12.071   4.748  1.00 30.63           N  
ATOM   2129  H   GLN B  47     -10.774  12.310   5.365  1.00 30.63           H  
ATOM   2130  CA  GLN B  47      -8.661  12.269   5.230  1.00 30.63           C  
ATOM   2131  HA  GLN B  47      -8.076  12.775   4.462  1.00 30.63           H  
ATOM   2132  C   GLN B  47      -8.103  10.865   5.432  1.00 30.63           C  
ATOM   2133  CB  GLN B  47      -8.694  13.150   6.491  1.00 30.63           C  
ATOM   2134  HB2 GLN B  47      -9.239  12.642   7.287  1.00 30.63           H  
ATOM   2135  HB3 GLN B  47      -9.230  14.067   6.246  1.00 30.63           H  
ATOM   2136  O   GLN B  47      -8.153  10.303   6.519  1.00 30.63           O  
ATOM   2137  CG  GLN B  47      -7.289  13.530   6.981  1.00 30.63           C  
ATOM   2138  HG2 GLN B  47      -6.789  12.640   7.362  1.00 30.63           H  
ATOM   2139  HG3 GLN B  47      -6.709  13.911   6.140  1.00 30.63           H  
ATOM   2140  CD  GLN B  47      -7.289  14.592   8.081  1.00 30.63           C  
ATOM   2141  NE2 GLN B  47      -6.138  15.103   8.456  1.00 30.63           N  
ATOM   2142 HE21 GLN B  47      -5.283  14.691   8.111  1.00 30.63           H  
ATOM   2143 HE22 GLN B  47      -6.167  15.675   9.288  1.00 30.63           H  
ATOM   2144  OE1 GLN B  47      -8.288  15.071   8.577  1.00 30.63           O  
ATOM   2145  N   PHE B  48      -7.677  10.237   4.339  1.00 32.23           N  
ATOM   2146  H   PHE B  48      -7.804  10.696   3.448  1.00 32.23           H  
ATOM   2147  CA  PHE B  48      -6.915   9.016   4.376  1.00 32.23           C  
ATOM   2148  HA  PHE B  48      -7.469   8.247   4.914  1.00 32.23           H  
ATOM   2149  C   PHE B  48      -5.656   9.424   5.113  1.00 32.23           C  
ATOM   2150  CB  PHE B  48      -6.608   8.551   2.955  1.00 32.23           C  
ATOM   2151  HB2 PHE B  48      -6.238   9.428   2.424  1.00 32.23           H  
ATOM   2152  HB3 PHE B  48      -5.823   7.795   2.983  1.00 32.23           H  
ATOM   2153  O   PHE B  48      -4.882  10.222   4.566  1.00 32.23           O  
ATOM   2154  CG  PHE B  48      -7.803   7.989   2.221  1.00 32.23           C  
ATOM   2155  CD1 PHE B  48      -8.365   6.777   2.655  1.00 32.23           C  
ATOM   2156  HD1 PHE B  48      -7.920   6.246   3.484  1.00 32.23           H  
ATOM   2157  CD2 PHE B  48      -8.415   8.709   1.180  1.00 32.23           C  
ATOM   2158  HD2 PHE B  48      -8.012   9.657   0.856  1.00 32.23           H  
ATOM   2159  CE1 PHE B  48      -9.572   6.330   2.099  1.00 32.23           C  
ATOM   2160  HE1 PHE B  48     -10.079   5.480   2.532  1.00 32.23           H  
ATOM   2161  CE2 PHE B  48      -9.591   8.231   0.585  1.00 32.23           C  
ATOM   2162  HE2 PHE B  48     -10.068   8.802  -0.198  1.00 32.23           H  
ATOM   2163  CZ  PHE B  48     -10.180   7.048   1.060  1.00 32.23           C  
ATOM   2164  HZ  PHE B  48     -11.136   6.726   0.674  1.00 32.23           H  
ATOM   2165  N   PRO B  49      -5.466   8.978   6.366  1.00 30.55           N  
ATOM   2166  CA  PRO B  49      -4.197   9.223   6.994  1.00 30.55           C  
ATOM   2167  HA  PRO B  49      -4.021  10.291   7.122  1.00 30.55           H  
ATOM   2168  C   PRO B  49      -3.177   8.616   6.052  1.00 30.55           C  
ATOM   2169  CB  PRO B  49      -4.224   8.523   8.345  1.00 30.55           C  
ATOM   2170  HB2 PRO B  49      -3.238   8.176   8.653  1.00 30.55           H  
ATOM   2171  HB3 PRO B  49      -4.650   9.189   9.096  1.00 30.55           H  
ATOM   2172  O   PRO B  49      -3.285   7.457   5.633  1.00 30.55           O  
ATOM   2173  CG  PRO B  49      -5.173   7.372   8.072  1.00 30.55           C  
ATOM   2174  HG2 PRO B  49      -5.567   7.021   9.026  1.00 30.55           H  
ATOM   2175  HG3 PRO B  49      -4.648   6.555   7.576  1.00 30.55           H  
ATOM   2176  CD  PRO B  49      -6.209   7.981   7.124  1.00 30.55           C  
ATOM   2177  HD2 PRO B  49      -6.991   8.470   7.704  1.00 30.55           H  
ATOM   2178  HD3 PRO B  49      -6.626   7.199   6.490  1.00 30.55           H  
ATOM   2179  N   TYR B  50      -2.195   9.426   5.692  1.00 34.70           N  
ATOM   2180  H   TYR B  50      -2.208  10.383   6.013  1.00 34.70           H  
ATOM   2181  CA  TYR B  50      -0.944   8.846   5.276  1.00 34.70           C  
ATOM   2182  HA  TYR B  50      -1.115   8.118   4.483  1.00 34.70           H  
ATOM   2183  C   TYR B  50      -0.464   8.105   6.495  1.00 34.70           C  
ATOM   2184  CB  TYR B  50       0.030   9.909   4.758  1.00 34.70           C  
ATOM   2185  HB2 TYR B  50       1.055   9.572   4.909  1.00 34.70           H  
ATOM   2186  HB3 TYR B  50      -0.107  10.857   5.280  1.00 34.70           H  
ATOM   2187  O   TYR B  50       0.087   8.701   7.416  1.00 34.70           O  
ATOM   2188  CG  TYR B  50      -0.233  10.060   3.290  1.00 34.70           C  
ATOM   2189  CD1 TYR B  50       0.519   9.301   2.374  1.00 34.70           C  
ATOM   2190  HD1 TYR B  50       1.417   8.792   2.692  1.00 34.70           H  
ATOM   2191  CD2 TYR B  50      -1.453  10.634   2.918  1.00 34.70           C  
ATOM   2192  HD2 TYR B  50      -2.083  11.117   3.650  1.00 34.70           H  
ATOM   2193  CE1 TYR B  50       0.038   9.112   1.071  1.00 34.70           C  
ATOM   2194  HE1 TYR B  50       0.563   8.473   0.376  1.00 34.70           H  
ATOM   2195  CE2 TYR B  50      -1.960  10.371   1.653  1.00 34.70           C  
ATOM   2196  HE2 TYR B  50      -2.995  10.629   1.482  1.00 34.70           H  
ATOM   2197  OH  TYR B  50      -1.665   9.488  -0.544  1.00 34.70           O  
ATOM   2198  HH  TYR B  50      -2.529   9.887  -0.662  1.00 34.70           H  
ATOM   2199  CZ  TYR B  50      -1.185   9.690   0.697  1.00 34.70           C  
ATOM   2200  N   VAL B  51      -0.750   6.805   6.523  1.00 33.56           N  
ATOM   2201  H   VAL B  51      -1.366   6.432   5.816  1.00 33.56           H  
ATOM   2202  CA  VAL B  51       0.066   5.901   7.297  1.00 33.56           C  
ATOM   2203  HA  VAL B  51       0.176   6.286   8.311  1.00 33.56           H  
ATOM   2204  C   VAL B  51       1.393   5.979   6.591  1.00 33.56           C  
ATOM   2205  CB  VAL B  51      -0.488   4.477   7.385  1.00 33.56           C  
ATOM   2206  HB  VAL B  51      -0.555   4.035   6.391  1.00 33.56           H  
ATOM   2207  O   VAL B  51       1.650   5.339   5.574  1.00 33.56           O  
ATOM   2208  CG1 VAL B  51       0.435   3.624   8.266  1.00 33.56           C  
ATOM   2209 HG11 VAL B  51       1.426   3.551   7.817  1.00 33.56           H  
ATOM   2210 HG12 VAL B  51       0.528   4.065   9.259  1.00 33.56           H  
ATOM   2211 HG13 VAL B  51       0.030   2.616   8.357  1.00 33.56           H  
ATOM   2212  CG2 VAL B  51      -1.886   4.490   8.015  1.00 33.56           C  
ATOM   2213 HG21 VAL B  51      -2.579   5.038   7.377  1.00 33.56           H  
ATOM   2214 HG22 VAL B  51      -1.851   4.962   8.997  1.00 33.56           H  
ATOM   2215 HG23 VAL B  51      -2.250   3.468   8.121  1.00 33.56           H  
ATOM   2216  N   GLU B  52       2.202   6.890   7.091  1.00 32.89           N  
ATOM   2217  H   GLU B  52       1.860   7.493   7.825  1.00 32.89           H  
ATOM   2218  CA  GLU B  52       3.611   6.794   6.901  1.00 32.89           C  
ATOM   2219  HA  GLU B  52       3.835   6.805   5.834  1.00 32.89           H  
ATOM   2220  C   GLU B  52       3.974   5.447   7.506  1.00 32.89           C  
ATOM   2221  CB  GLU B  52       4.265   7.983   7.600  1.00 32.89           C  
ATOM   2222  HB2 GLU B  52       3.530   8.768   7.775  1.00 32.89           H  
ATOM   2223  HB3 GLU B  52       4.677   7.681   8.563  1.00 32.89           H  
ATOM   2224  O   GLU B  52       3.837   5.241   8.714  1.00 32.89           O  
ATOM   2225  CG  GLU B  52       5.346   8.542   6.686  1.00 32.89           C  
ATOM   2226  HG2 GLU B  52       4.877   8.968   5.799  1.00 32.89           H  
ATOM   2227  HG3 GLU B  52       5.998   7.730   6.367  1.00 32.89           H  
ATOM   2228  CD  GLU B  52       6.164   9.611   7.390  1.00 32.89           C  
ATOM   2229  OE1 GLU B  52       7.270   9.865   6.864  1.00 32.89           O  
ATOM   2230  OE2 GLU B  52       5.629  10.224   8.344  1.00 32.89           O  
ATOM   2231  N   PHE B  53       4.371   4.498   6.659  1.00 34.59           N  
ATOM   2232  H   PHE B  53       4.347   4.690   5.667  1.00 34.59           H  
ATOM   2233  CA  PHE B  53       5.042   3.289   7.120  1.00 34.59           C  
ATOM   2234  HA  PHE B  53       4.521   2.900   7.994  1.00 34.59           H  
ATOM   2235  C   PHE B  53       6.432   3.711   7.582  1.00 34.59           C  
ATOM   2236  CB  PHE B  53       5.041   2.191   6.049  1.00 34.59           C  
ATOM   2237  HB2 PHE B  53       5.809   1.458   6.300  1.00 34.59           H  
ATOM   2238  HB3 PHE B  53       5.300   2.620   5.081  1.00 34.59           H  
ATOM   2239  O   PHE B  53       7.457   3.380   6.993  1.00 34.59           O  
ATOM   2240  CG  PHE B  53       3.716   1.466   5.944  1.00 34.59           C  
ATOM   2241  CD1 PHE B  53       3.580   0.135   6.380  1.00 34.59           C  
ATOM   2242  HD1 PHE B  53       4.431  -0.389   6.789  1.00 34.59           H  
ATOM   2243  CD2 PHE B  53       2.591   2.142   5.456  1.00 34.59           C  
ATOM   2244  HD2 PHE B  53       2.669   3.174   5.149  1.00 34.59           H  
ATOM   2245  CE1 PHE B  53       2.343  -0.529   6.266  1.00 34.59           C  
ATOM   2246  HE1 PHE B  53       2.248  -1.554   6.591  1.00 34.59           H  
ATOM   2247  CE2 PHE B  53       1.352   1.492   5.377  1.00 34.59           C  
ATOM   2248  HE2 PHE B  53       0.475   2.056   5.093  1.00 34.59           H  
ATOM   2249  CZ  PHE B  53       1.229   0.146   5.745  1.00 34.59           C  
ATOM   2250  HZ  PHE B  53       0.270  -0.346   5.689  1.00 34.59           H  
ATOM   2251  N   THR B  54       6.442   4.522   8.629  1.00 33.30           N  
ATOM   2252  H   THR B  54       5.552   4.745   9.051  1.00 33.30           H  
ATOM   2253  CA  THR B  54       7.612   4.815   9.408  1.00 33.30           C  
ATOM   2254  HA  THR B  54       8.460   4.987   8.745  1.00 33.30           H  
ATOM   2255  C   THR B  54       7.862   3.568  10.226  1.00 33.30           C  
ATOM   2256  CB  THR B  54       7.433   6.068  10.270  1.00 33.30           C  
ATOM   2257  HB  THR B  54       8.278   6.110  10.957  1.00 33.30           H  
ATOM   2258  O   THR B  54       7.012   3.075  10.966  1.00 33.30           O  
ATOM   2259  CG2 THR B  54       7.417   7.309   9.376  1.00 33.30           C  
ATOM   2260 HG21 THR B  54       7.000   8.167   9.902  1.00 33.30           H  
ATOM   2261 HG22 THR B  54       6.838   7.118   8.472  1.00 33.30           H  
ATOM   2262 HG23 THR B  54       8.434   7.551   9.068  1.00 33.30           H  
ATOM   2263  OG1 THR B  54       6.247   6.078  11.027  1.00 33.30           O  
ATOM   2264  HG1 THR B  54       5.527   6.344  10.451  1.00 33.30           H  
ATOM   2265  N   GLY B  55       9.046   2.996  10.050  1.00 33.55           N  
ATOM   2266  H   GLY B  55       9.667   3.415   9.372  1.00 33.55           H  
ATOM   2267  CA  GLY B  55       9.609   2.179  11.110  1.00 33.55           C  
ATOM   2268  HA2 GLY B  55      10.517   1.696  10.747  1.00 33.55           H  
ATOM   2269  HA3 GLY B  55       8.895   1.414  11.417  1.00 33.55           H  
ATOM   2270  C   GLY B  55       9.941   3.064  12.319  1.00 33.55           C  
ATOM   2271  O   GLY B  55       9.316   4.087  12.568  1.00 33.55           O  
ATOM   2272  N   ARG B  56      10.993   2.702  13.059  1.00 38.62           N  
ATOM   2273  H   ARG B  56      11.503   1.877  12.778  1.00 38.62           H  
ATOM   2274  CA  ARG B  56      11.510   3.509  14.185  1.00 38.62           C  
ATOM   2275  HA  ARG B  56      10.800   3.494  15.013  1.00 38.62           H  
ATOM   2276  C   ARG B  56      11.706   4.988  13.870  1.00 38.62           C  
ATOM   2277  CB  ARG B  56      12.880   2.984  14.614  1.00 38.62           C  
ATOM   2278  HB2 ARG B  56      13.510   3.815  14.930  1.00 38.62           H  
ATOM   2279  HB3 ARG B  56      13.379   2.495  13.777  1.00 38.62           H  
ATOM   2280  O   ARG B  56      11.368   5.826  14.697  1.00 38.62           O  
ATOM   2281  CG  ARG B  56      12.757   2.035  15.794  1.00 38.62           C  
ATOM   2282  HG2 ARG B  56      12.145   1.178  15.512  1.00 38.62           H  
ATOM   2283  HG3 ARG B  56      12.281   2.548  16.629  1.00 38.62           H  
ATOM   2284  CD  ARG B  56      14.179   1.634  16.195  1.00 38.62           C  
ATOM   2285  HD2 ARG B  56      14.698   2.520  16.560  1.00 38.62           H  
ATOM   2286  HD3 ARG B  56      14.709   1.273  15.313  1.00 38.62           H  
ATOM   2287  NE  ARG B  56      14.174   0.606  17.247  1.00 38.62           N  
ATOM   2288  HE  ARG B  56      13.298   0.479  17.735  1.00 38.62           H  
ATOM   2289  NH1 ARG B  56      16.366  -0.023  17.053  1.00 38.62           N  
ATOM   2290 HH11 ARG B  56      16.501   0.755  16.422  1.00 38.62           H  
ATOM   2291 HH12 ARG B  56      17.168  -0.532  17.396  1.00 38.62           H  
ATOM   2292  NH2 ARG B  56      15.027  -1.088  18.495  1.00 38.62           N  
ATOM   2293 HH21 ARG B  56      14.138  -1.157  18.970  1.00 38.62           H  
ATOM   2294 HH22 ARG B  56      15.828  -1.584  18.858  1.00 38.62           H  
ATOM   2295  CZ  ARG B  56      15.186  -0.163  17.591  1.00 38.62           C  
ATOM   2296  N   ASP B  57      12.307   5.269  12.721  1.00 36.96           N  
ATOM   2297  H   ASP B  57      12.589   4.519  12.106  1.00 36.96           H  
ATOM   2298  CA  ASP B  57      12.556   6.630  12.283  1.00 36.96           C  
ATOM   2299  HA  ASP B  57      12.801   7.253  13.144  1.00 36.96           H  
ATOM   2300  C   ASP B  57      11.251   7.137  11.685  1.00 36.96           C  
ATOM   2301  CB  ASP B  57      13.756   6.682  11.325  1.00 36.96           C  
ATOM   2302  HB2 ASP B  57      13.911   7.714  11.009  1.00 36.96           H  
ATOM   2303  HB3 ASP B  57      13.535   6.084  10.440  1.00 36.96           H  
ATOM   2304  O   ASP B  57      11.001   7.004  10.484  1.00 36.96           O  
ATOM   2305  CG  ASP B  57      15.047   6.164  11.974  1.00 36.96           C  
ATOM   2306  OD1 ASP B  57      15.210   6.332  13.204  1.00 36.96           O  
ATOM   2307  OD2 ASP B  57      15.840   5.527  11.245  1.00 36.96           O  
ATOM   2308  N   SER B  58      10.385   7.657  12.556  1.00 43.47           N  
ATOM   2309  H   SER B  58      10.597   7.601  13.542  1.00 43.47           H  
ATOM   2310  CA  SER B  58       9.265   8.492  12.149  1.00 43.47           C  
ATOM   2311  HA  SER B  58       8.717   7.994  11.349  1.00 43.47           H  
ATOM   2312  C   SER B  58       9.826   9.769  11.548  1.00 43.47           C  
ATOM   2313  CB  SER B  58       8.269   8.723  13.287  1.00 43.47           C  
ATOM   2314  HB2 SER B  58       7.417   9.285  12.904  1.00 43.47           H  
ATOM   2315  HB3 SER B  58       7.916   7.763  13.664  1.00 43.47           H  
ATOM   2316  O   SER B  58       9.941  10.801  12.209  1.00 43.47           O  
ATOM   2317  OG  SER B  58       8.879   9.451  14.332  1.00 43.47           O  
ATOM   2318  HG  SER B  58       9.281  10.212  13.907  1.00 43.47           H  
ATOM   2319  N   VAL B  59      10.279   9.667  10.304  1.00 43.21           N  
ATOM   2320  H   VAL B  59      10.239   8.759   9.864  1.00 43.21           H  
ATOM   2321  CA  VAL B  59      10.527  10.832   9.473  1.00 43.21           C  
ATOM   2322  HA  VAL B  59      11.233  11.486   9.986  1.00 43.21           H  
ATOM   2323  C   VAL B  59       9.191  11.547   9.357  1.00 43.21           C  
ATOM   2324  CB  VAL B  59      11.111  10.436   8.106  1.00 43.21           C  
ATOM   2325  HB  VAL B  59      10.372   9.874   7.536  1.00 43.21           H  
ATOM   2326  O   VAL B  59       8.144  10.919   9.369  1.00 43.21           O  
ATOM   2327  CG1 VAL B  59      11.535  11.672   7.302  1.00 43.21           C  
ATOM   2328 HG11 VAL B  59      12.251  12.267   7.868  1.00 43.21           H  
ATOM   2329 HG12 VAL B  59      11.983  11.362   6.358  1.00 43.21           H  
ATOM   2330 HG13 VAL B  59      10.660  12.278   7.069  1.00 43.21           H  
ATOM   2331  CG2 VAL B  59      12.367   9.564   8.277  1.00 43.21           C  
ATOM   2332 HG21 VAL B  59      13.095  10.073   8.909  1.00 43.21           H  
ATOM   2333 HG22 VAL B  59      12.105   8.609   8.731  1.00 43.21           H  
ATOM   2334 HG23 VAL B  59      12.811   9.358   7.303  1.00 43.21           H  
ATOM   2335  N   THR B  60       9.201  12.869   9.340  1.00 48.22           N  
ATOM   2336  H   THR B  60      10.063  13.385   9.444  1.00 48.22           H  
ATOM   2337  CA  THR B  60       7.995  13.622   9.028  1.00 48.22           C  
ATOM   2338  HA  THR B  60       7.199  13.329   9.712  1.00 48.22           H  
ATOM   2339  C   THR B  60       7.599  13.271   7.602  1.00 48.22           C  
ATOM   2340  CB  THR B  60       8.256  15.137   9.119  1.00 48.22           C  
ATOM   2341  HB  THR B  60       8.405  15.557   8.124  1.00 48.22           H  
ATOM   2342  O   THR B  60       8.412  13.520   6.712  1.00 48.22           O  
ATOM   2343  CG2 THR B  60       7.079  15.849   9.770  1.00 48.22           C  
ATOM   2344 HG21 THR B  60       7.226  16.928   9.733  1.00 48.22           H  
ATOM   2345 HG22 THR B  60       6.170  15.596   9.225  1.00 48.22           H  
ATOM   2346 HG23 THR B  60       6.976  15.526  10.807  1.00 48.22           H  
ATOM   2347  OG1 THR B  60       9.401  15.443   9.890  1.00 48.22           O  
ATOM   2348  HG1 THR B  60       9.416  16.395  10.015  1.00 48.22           H  
ATOM   2349  N   CYS B  61       6.386  12.749   7.385  1.00 48.36           N  
ATOM   2350  H   CYS B  61       6.002  12.209   8.148  1.00 48.36           H  
ATOM   2351  CA  CYS B  61       5.873  12.404   6.056  1.00 48.36           C  
ATOM   2352  HA  CYS B  61       6.293  11.460   5.710  1.00 48.36           H  
ATOM   2353  C   CYS B  61       6.270  13.469   5.058  1.00 48.36           C  
ATOM   2354  CB  CYS B  61       4.366  12.206   6.138  1.00 48.36           C  
ATOM   2355  HB2 CYS B  61       4.146  11.384   6.819  1.00 48.36           H  
ATOM   2356  HB3 CYS B  61       3.961  13.123   6.566  1.00 48.36           H  
ATOM   2357  O   CYS B  61       5.724  14.565   5.123  1.00 48.36           O  
ATOM   2358  SG  CYS B  61       3.661  11.842   4.496  1.00 48.36           S  
ATOM   2359  HG  CYS B  61       2.551  11.254   4.954  1.00 48.36           H  
ATOM   2360  N   PRO B  62       7.237  13.203   4.165  1.00 52.98           N  
ATOM   2361  CA  PRO B  62       7.803  14.259   3.340  1.00 52.98           C  
ATOM   2362  HA  PRO B  62       8.175  15.062   3.976  1.00 52.98           H  
ATOM   2363  C   PRO B  62       6.740  14.835   2.411  1.00 52.98           C  
ATOM   2364  CB  PRO B  62       8.976  13.613   2.599  1.00 52.98           C  
ATOM   2365  HB2 PRO B  62       9.056  13.963   1.569  1.00 52.98           H  
ATOM   2366  HB3 PRO B  62       9.897  13.828   3.139  1.00 52.98           H  
ATOM   2367  O   PRO B  62       6.810  15.998   2.028  1.00 52.98           O  
ATOM   2368  CG  PRO B  62       8.697  12.111   2.665  1.00 52.98           C  
ATOM   2369  HG2 PRO B  62       8.050  11.824   1.836  1.00 52.98           H  
ATOM   2370  HG3 PRO B  62       9.616  11.525   2.653  1.00 52.98           H  
ATOM   2371  CD  PRO B  62       7.941  11.945   3.975  1.00 52.98           C  
ATOM   2372  HD2 PRO B  62       8.642  11.785   4.795  1.00 52.98           H  
ATOM   2373  HD3 PRO B  62       7.256  11.102   3.897  1.00 52.98           H  
ATOM   2374  N   THR B  63       5.716  14.042   2.094  1.00 55.50           N  
ATOM   2375  H   THR B  63       5.733  13.077   2.391  1.00 55.50           H  
ATOM   2376  CA  THR B  63       4.607  14.496   1.273  1.00 55.50           C  
ATOM   2377  HA  THR B  63       5.013  15.195   0.543  1.00 55.50           H  
ATOM   2378  C   THR B  63       3.576  15.274   2.067  1.00 55.50           C  
ATOM   2379  CB  THR B  63       3.947  13.344   0.520  1.00 55.50           C  
ATOM   2380  HB  THR B  63       3.140  12.910   1.110  1.00 55.50           H  
ATOM   2381  O   THR B  63       3.282  16.404   1.703  1.00 55.50           O  
ATOM   2382  CG2 THR B  63       3.410  13.914  -0.787  1.00 55.50           C  
ATOM   2383 HG21 THR B  63       3.151  13.121  -1.488  1.00 55.50           H  
ATOM   2384 HG22 THR B  63       2.549  14.554  -0.591  1.00 55.50           H  
ATOM   2385 HG23 THR B  63       4.170  14.517  -1.283  1.00 55.50           H  
ATOM   2386  OG1 THR B  63       4.882  12.332   0.215  1.00 55.50           O  
ATOM   2387  HG1 THR B  63       5.362  12.614  -0.567  1.00 55.50           H  
ATOM   2388  N   CYS B  64       3.052  14.736   3.175  1.00 52.66           N  
ATOM   2389  H   CYS B  64       3.372  13.834   3.496  1.00 52.66           H  
ATOM   2390  CA  CYS B  64       2.108  15.494   4.000  1.00 52.66           C  
ATOM   2391  HA  CYS B  64       1.466  16.057   3.322  1.00 52.66           H  
ATOM   2392  C   CYS B  64       2.792  16.589   4.838  1.00 52.66           C  
ATOM   2393  CB  CYS B  64       1.146  14.551   4.750  1.00 52.66           C  
ATOM   2394  HB2 CYS B  64       0.963  13.662   4.145  1.00 52.66           H  
ATOM   2395  HB3 CYS B  64       0.198  15.070   4.888  1.00 52.66           H  
ATOM   2396  O   CYS B  64       2.108  17.401   5.445  1.00 52.66           O  
ATOM   2397  SG  CYS B  64       1.699  14.078   6.400  1.00 52.66           S  
ATOM   2398  HG  CYS B  64       0.868  13.048   6.585  1.00 52.66           H  
ATOM   2399  N   GLN B  65       4.125  16.634   4.871  1.00 57.08           N  
ATOM   2400  H   GLN B  65       4.615  15.906   4.369  1.00 57.08           H  
ATOM   2401  CA  GLN B  65       4.973  17.451   5.751  1.00 57.08           C  
ATOM   2402  HA  GLN B  65       5.958  16.984   5.768  1.00 57.08           H  
ATOM   2403  C   GLN B  65       4.511  17.422   7.214  1.00 57.08           C  
ATOM   2404  CB  GLN B  65       5.170  18.854   5.163  1.00 57.08           C  
ATOM   2405  HB2 GLN B  65       4.200  19.297   4.937  1.00 57.08           H  
ATOM   2406  HB3 GLN B  65       5.683  19.487   5.887  1.00 57.08           H  
ATOM   2407  O   GLN B  65       4.536  18.427   7.917  1.00 57.08           O  
ATOM   2408  CG  GLN B  65       6.030  18.792   3.895  1.00 57.08           C  
ATOM   2409  HG2 GLN B  65       5.596  18.078   3.195  1.00 57.08           H  
ATOM   2410  HG3 GLN B  65       7.037  18.458   4.145  1.00 57.08           H  
ATOM   2411  CD  GLN B  65       6.114  20.149   3.218  1.00 57.08           C  
ATOM   2412  NE2 GLN B  65       5.674  20.255   1.984  1.00 57.08           N  
ATOM   2413 HE21 GLN B  65       5.737  21.174   1.571  1.00 57.08           H  
ATOM   2414 HE22 GLN B  65       5.303  19.441   1.515  1.00 57.08           H  
ATOM   2415  OE1 GLN B  65       6.554  21.139   3.777  1.00 57.08           O  
ATOM   2416  N   GLY B  66       4.023  16.265   7.666  1.00 51.47           N  
ATOM   2417  H   GLY B  66       4.051  15.470   7.044  1.00 51.47           H  
ATOM   2418  CA  GLY B  66       3.438  16.096   8.998  1.00 51.47           C  
ATOM   2419  HA2 GLY B  66       4.075  16.588   9.733  1.00 51.47           H  
ATOM   2420  HA3 GLY B  66       3.406  15.033   9.238  1.00 51.47           H  
ATOM   2421  C   GLY B  66       2.025  16.661   9.170  1.00 51.47           C  
ATOM   2422  O   GLY B  66       1.410  16.421  10.201  1.00 51.47           O  
ATOM   2423  N   THR B  67       1.448  17.343   8.174  1.00 53.40           N  
ATOM   2424  H   THR B  67       1.985  17.525   7.338  1.00 53.40           H  
ATOM   2425  CA  THR B  67       0.073  17.877   8.258  1.00 53.40           C  
ATOM   2426  HA  THR B  67      -0.015  18.432   9.191  1.00 53.40           H  
ATOM   2427  C   THR B  67      -1.001  16.783   8.299  1.00 53.40           C  
ATOM   2428  CB  THR B  67      -0.257  18.847   7.109  1.00 53.40           C  
ATOM   2429  HB  THR B  67      -1.227  19.297   7.318  1.00 53.40           H  
ATOM   2430  O   THR B  67      -2.184  17.074   8.469  1.00 53.40           O  
ATOM   2431  CG2 THR B  67       0.756  19.981   6.939  1.00 53.40           C  
ATOM   2432 HG21 THR B  67       0.815  20.552   7.865  1.00 53.40           H  
ATOM   2433 HG22 THR B  67       0.428  20.642   6.137  1.00 53.40           H  
ATOM   2434 HG23 THR B  67       1.748  19.597   6.702  1.00 53.40           H  
ATOM   2435  OG1 THR B  67      -0.365  18.159   5.890  1.00 53.40           O  
ATOM   2436  HG1 THR B  67       0.529  17.964   5.600  1.00 53.40           H  
ATOM   2437  N   GLY B  68      -0.624  15.518   8.074  1.00 52.69           N  
ATOM   2438  H   GLY B  68       0.366  15.338   7.989  1.00 52.69           H  
ATOM   2439  CA  GLY B  68      -1.553  14.393   7.941  1.00 52.69           C  
ATOM   2440  HA2 GLY B  68      -0.986  13.467   7.852  1.00 52.69           H  
ATOM   2441  HA3 GLY B  68      -2.169  14.335   8.838  1.00 52.69           H  
ATOM   2442  C   GLY B  68      -2.480  14.514   6.728  1.00 52.69           C  
ATOM   2443  O   GLY B  68      -3.389  13.703   6.563  1.00 52.69           O  
ATOM   2444  N   ARG B  69      -2.277  15.533   5.887  1.00 51.84           N  
ATOM   2445  H   ARG B  69      -1.546  16.192   6.115  1.00 51.84           H  
ATOM   2446  CA  ARG B  69      -3.035  15.805   4.673  1.00 51.84           C  
ATOM   2447  HA  ARG B  69      -3.736  14.991   4.486  1.00 51.84           H  
ATOM   2448  C   ARG B  69      -2.067  15.876   3.515  1.00 51.84           C  
ATOM   2449  CB  ARG B  69      -3.819  17.119   4.816  1.00 51.84           C  
ATOM   2450  HB2 ARG B  69      -4.290  17.355   3.862  1.00 51.84           H  
ATOM   2451  HB3 ARG B  69      -3.136  17.928   5.076  1.00 51.84           H  
ATOM   2452  O   ARG B  69      -1.036  16.536   3.579  1.00 51.84           O  
ATOM   2453  CG  ARG B  69      -4.904  16.996   5.892  1.00 51.84           C  
ATOM   2454  HG2 ARG B  69      -5.564  16.168   5.635  1.00 51.84           H  
ATOM   2455  HG3 ARG B  69      -4.441  16.792   6.857  1.00 51.84           H  
ATOM   2456  CD  ARG B  69      -5.735  18.274   6.017  1.00 51.84           C  
ATOM   2457  HD2 ARG B  69      -6.158  18.516   5.042  1.00 51.84           H  
ATOM   2458  HD3 ARG B  69      -5.087  19.088   6.341  1.00 51.84           H  
ATOM   2459  NE  ARG B  69      -6.822  18.082   6.995  1.00 51.84           N  
ATOM   2460  HE  ARG B  69      -6.815  17.219   7.521  1.00 51.84           H  
ATOM   2461  NH1 ARG B  69      -7.972  20.038   6.635  1.00 51.84           N  
ATOM   2462 HH11 ARG B  69      -7.255  20.335   5.989  1.00 51.84           H  
ATOM   2463 HH12 ARG B  69      -8.760  20.624   6.871  1.00 51.84           H  
ATOM   2464  NH2 ARG B  69      -8.736  18.547   8.119  1.00 51.84           N  
ATOM   2465 HH21 ARG B  69      -9.520  19.140   8.349  1.00 51.84           H  
ATOM   2466 HH22 ARG B  69      -8.711  17.635   8.552  1.00 51.84           H  
ATOM   2467  CZ  ARG B  69      -7.835  18.891   7.245  1.00 51.84           C  
ATOM   2468  N   ILE B  70      -2.397  15.196   2.433  1.00 58.91           N  
ATOM   2469  H   ILE B  70      -3.264  14.678   2.410  1.00 58.91           H  
ATOM   2470  CA  ILE B  70      -1.658  15.402   1.195  1.00 58.91           C  
ATOM   2471  HA  ILE B  70      -0.609  15.153   1.351  1.00 58.91           H  
ATOM   2472  C   ILE B  70      -1.836  16.859   0.778  1.00 58.91           C  
ATOM   2473  CB  ILE B  70      -2.208  14.538   0.076  1.00 58.91           C  
ATOM   2474  HB  ILE B  70      -3.256  14.809  -0.047  1.00 58.91           H  
ATOM   2475  O   ILE B  70      -2.980  17.320   0.689  1.00 58.91           O  
ATOM   2476  CG1 ILE B  70      -2.142  13.066   0.452  1.00 58.91           C  
ATOM   2477 HG12 ILE B  70      -2.612  12.911   1.423  1.00 58.91           H  
ATOM   2478 HG13 ILE B  70      -1.115  12.704   0.491  1.00 58.91           H  
ATOM   2479  CG2 ILE B  70      -1.495  14.876  -1.242  1.00 58.91           C  
ATOM   2480 HG21 ILE B  70      -1.935  15.792  -1.635  1.00 58.91           H  
ATOM   2481 HG22 ILE B  70      -1.668  14.143  -2.030  1.00 58.91           H  
ATOM   2482 HG23 ILE B  70      -0.424  15.015  -1.094  1.00 58.91           H  
ATOM   2483  CD1 ILE B  70      -3.001  12.362  -0.591  1.00 58.91           C  
ATOM   2484 HD11 ILE B  70      -3.969  12.862  -0.613  1.00 58.91           H  
ATOM   2485 HD12 ILE B  70      -3.179  11.314  -0.350  1.00 58.91           H  
ATOM   2486 HD13 ILE B  70      -2.595  12.373  -1.602  1.00 58.91           H  
ATOM   2487  N   PRO B  71      -0.752  17.578   0.461  1.00 57.25           N  
ATOM   2488  CA  PRO B  71      -0.858  18.862  -0.193  1.00 57.25           C  
ATOM   2489  HA  PRO B  71      -1.380  19.556   0.465  1.00 57.25           H  
ATOM   2490  C   PRO B  71      -1.619  18.680  -1.501  1.00 57.25           C  
ATOM   2491  CB  PRO B  71       0.580  19.342  -0.417  1.00 57.25           C  
ATOM   2492  HB2 PRO B  71       0.929  19.067  -1.412  1.00 57.25           H  
ATOM   2493  HB3 PRO B  71       0.672  20.418  -0.268  1.00 57.25           H  
ATOM   2494  O   PRO B  71      -1.218  17.897  -2.366  1.00 57.25           O  
ATOM   2495  CG  PRO B  71       1.379  18.561   0.621  1.00 57.25           C  
ATOM   2496  HG2 PRO B  71       2.421  18.445   0.323  1.00 57.25           H  
ATOM   2497  HG3 PRO B  71       1.307  19.052   1.592  1.00 57.25           H  
ATOM   2498  CD  PRO B  71       0.636  17.233   0.664  1.00 57.25           C  
ATOM   2499  HD2 PRO B  71       0.781  16.755   1.633  1.00 57.25           H  
ATOM   2500  HD3 PRO B  71       0.986  16.588  -0.142  1.00 57.25           H  
ATOM   2501  N   ARG B  72      -2.731  19.402  -1.649  1.00 58.93           N  
ATOM   2502  H   ARG B  72      -3.027  19.971  -0.869  1.00 58.93           H  
ATOM   2503  CA  ARG B  72      -3.547  19.359  -2.869  1.00 58.93           C  
ATOM   2504  HA  ARG B  72      -4.029  18.383  -2.926  1.00 58.93           H  
ATOM   2505  C   ARG B  72      -2.655  19.508  -4.106  1.00 58.93           C  
ATOM   2506  CB  ARG B  72      -4.626  20.450  -2.830  1.00 58.93           C  
ATOM   2507  HB2 ARG B  72      -5.116  20.482  -3.803  1.00 58.93           H  
ATOM   2508  HB3 ARG B  72      -4.168  21.421  -2.640  1.00 58.93           H  
ATOM   2509  O   ARG B  72      -1.764  20.353  -4.133  1.00 58.93           O  
ATOM   2510  CG  ARG B  72      -5.684  20.143  -1.760  1.00 58.93           C  
ATOM   2511  HG2 ARG B  72      -6.039  19.125  -1.918  1.00 58.93           H  
ATOM   2512  HG3 ARG B  72      -5.247  20.196  -0.763  1.00 58.93           H  
ATOM   2513  CD  ARG B  72      -6.898  21.078  -1.848  1.00 58.93           C  
ATOM   2514  HD2 ARG B  72      -7.714  20.582  -1.323  1.00 58.93           H  
ATOM   2515  HD3 ARG B  72      -7.189  21.193  -2.892  1.00 58.93           H  
ATOM   2516  NE  ARG B  72      -6.664  22.403  -1.233  1.00 58.93           N  
ATOM   2517  HE  ARG B  72      -5.703  22.678  -1.088  1.00 58.93           H  
ATOM   2518  NH1 ARG B  72      -8.878  22.974  -0.995  1.00 58.93           N  
ATOM   2519 HH11 ARG B  72      -9.589  23.604  -0.651  1.00 58.93           H  
ATOM   2520 HH12 ARG B  72      -9.138  22.107  -1.443  1.00 58.93           H  
ATOM   2521  NH2 ARG B  72      -7.305  24.350  -0.223  1.00 58.93           N  
ATOM   2522 HH21 ARG B  72      -8.034  24.978   0.085  1.00 58.93           H  
ATOM   2523 HH22 ARG B  72      -6.338  24.591  -0.055  1.00 58.93           H  
ATOM   2524  CZ  ARG B  72      -7.610  23.234  -0.823  1.00 58.93           C  
ATOM   2525  N   GLY B  73      -2.883  18.672  -5.116  1.00 59.04           N  
ATOM   2526  H   GLY B  73      -3.638  18.008  -5.013  1.00 59.04           H  
ATOM   2527  CA  GLY B  73      -2.060  18.614  -6.332  1.00 59.04           C  
ATOM   2528  HA2 GLY B  73      -1.673  19.609  -6.553  1.00 59.04           H  
ATOM   2529  HA3 GLY B  73      -2.690  18.310  -7.168  1.00 59.04           H  
ATOM   2530  C   GLY B  73      -0.863  17.655  -6.272  1.00 59.04           C  
ATOM   2531  O   GLY B  73      -0.396  17.232  -7.326  1.00 59.04           O  
ATOM   2532  N   GLN B  74      -0.412  17.227  -5.087  1.00 57.99           N  
ATOM   2533  H   GLN B  74      -0.783  17.627  -4.237  1.00 57.99           H  
ATOM   2534  CA  GLN B  74       0.577  16.143  -4.954  1.00 57.99           C  
ATOM   2535  HA  GLN B  74       1.214  16.137  -5.838  1.00 57.99           H  
ATOM   2536  C   GLN B  74      -0.058  14.750  -4.897  1.00 57.99           C  
ATOM   2537  CB  GLN B  74       1.488  16.369  -3.744  1.00 57.99           C  
ATOM   2538  HB2 GLN B  74       0.894  16.496  -2.840  1.00 57.99           H  
ATOM   2539  HB3 GLN B  74       2.118  15.488  -3.614  1.00 57.99           H  
ATOM   2540  O   GLN B  74       0.654  13.755  -4.943  1.00 57.99           O  
ATOM   2541  CG  GLN B  74       2.409  17.578  -3.950  1.00 57.99           C  
ATOM   2542  HG2 GLN B  74       2.921  17.477  -4.907  1.00 57.99           H  
ATOM   2543  HG3 GLN B  74       1.819  18.494  -3.965  1.00 57.99           H  
ATOM   2544  CD  GLN B  74       3.460  17.688  -2.853  1.00 57.99           C  
ATOM   2545  NE2 GLN B  74       4.497  18.469  -3.054  1.00 57.99           N  
ATOM   2546 HE21 GLN B  74       5.182  18.475  -2.311  1.00 57.99           H  
ATOM   2547 HE22 GLN B  74       4.617  18.964  -3.926  1.00 57.99           H  
ATOM   2548  OE1 GLN B  74       3.378  17.087  -1.798  1.00 57.99           O  
ATOM   2549  N   GLU B  75      -1.387  14.664  -4.855  1.00 58.38           N  
ATOM   2550  H   GLU B  75      -1.904  15.527  -4.767  1.00 58.38           H  
ATOM   2551  CA  GLU B  75      -2.152  13.410  -4.802  1.00 58.38           C  
ATOM   2552  HA  GLU B  75      -2.008  12.923  -3.838  1.00 58.38           H  
ATOM   2553  C   GLU B  75      -1.718  12.398  -5.875  1.00 58.38           C  
ATOM   2554  CB  GLU B  75      -3.639  13.759  -4.969  1.00 58.38           C  
ATOM   2555  HB2 GLU B  75      -4.212  12.837  -5.068  1.00 58.38           H  
ATOM   2556  HB3 GLU B  75      -3.758  14.332  -5.889  1.00 58.38           H  
ATOM   2557  O   GLU B  75      -1.565  11.215  -5.591  1.00 58.38           O  
ATOM   2558  CG  GLU B  75      -4.187  14.582  -3.787  1.00 58.38           C  
ATOM   2559  HG2 GLU B  75      -4.186  13.960  -2.892  1.00 58.38           H  
ATOM   2560  HG3 GLU B  75      -3.525  15.430  -3.606  1.00 58.38           H  
ATOM   2561  CD  GLU B  75      -5.601  15.130  -4.029  1.00 58.38           C  
ATOM   2562  OE1 GLU B  75      -5.950  16.113  -3.336  1.00 58.38           O  
ATOM   2563  OE2 GLU B  75      -6.299  14.614  -4.928  1.00 58.38           O  
ATOM   2564  N   ASN B  76      -1.413  12.860  -7.090  1.00 55.16           N  
ATOM   2565  H   ASN B  76      -1.525  13.849  -7.265  1.00 55.16           H  
ATOM   2566  CA  ASN B  76      -0.954  11.991  -8.179  1.00 55.16           C  
ATOM   2567  HA  ASN B  76      -1.626  11.136  -8.247  1.00 55.16           H  
ATOM   2568  C   ASN B  76       0.454  11.399  -7.972  1.00 55.16           C  
ATOM   2569  CB  ASN B  76      -1.016  12.779  -9.497  1.00 55.16           C  
ATOM   2570  HB2 ASN B  76      -0.521  12.205 -10.280  1.00 55.16           H  
ATOM   2571  HB3 ASN B  76      -0.484  13.723  -9.381  1.00 55.16           H  
ATOM   2572  O   ASN B  76       0.823  10.474  -8.688  1.00 55.16           O  
ATOM   2573  CG  ASN B  76      -2.432  13.040  -9.970  1.00 55.16           C  
ATOM   2574  ND2 ASN B  76      -2.641  14.101 -10.713  1.00 55.16           N  
ATOM   2575 HD21 ASN B  76      -3.593  14.246 -11.017  1.00 55.16           H  
ATOM   2576 HD22 ASN B  76      -1.881  14.722 -10.953  1.00 55.16           H  
ATOM   2577  OD1 ASN B  76      -3.361  12.298  -9.708  1.00 55.16           O  
ATOM   2578  N   GLN B  77       1.248  11.921  -7.034  1.00 54.45           N  
ATOM   2579  H   GLN B  77       0.876  12.644  -6.435  1.00 54.45           H  
ATOM   2580  CA  GLN B  77       2.568  11.379  -6.680  1.00 54.45           C  
ATOM   2581  HA  GLN B  77       2.970  10.819  -7.525  1.00 54.45           H  
ATOM   2582  C   GLN B  77       2.510  10.403  -5.505  1.00 54.45           C  
ATOM   2583  CB  GLN B  77       3.543  12.516  -6.352  1.00 54.45           C  
ATOM   2584  HB2 GLN B  77       4.493  12.082  -6.038  1.00 54.45           H  
ATOM   2585  HB3 GLN B  77       3.153  13.114  -5.528  1.00 54.45           H  
ATOM   2586  O   GLN B  77       3.535   9.860  -5.096  1.00 54.45           O  
ATOM   2587  CG  GLN B  77       3.811  13.415  -7.562  1.00 54.45           C  
ATOM   2588  HG2 GLN B  77       4.165  12.806  -8.394  1.00 54.45           H  
ATOM   2589  HG3 GLN B  77       2.885  13.905  -7.861  1.00 54.45           H  
ATOM   2590  CD  GLN B  77       4.852  14.489  -7.273  1.00 54.45           C  
ATOM   2591  NE2 GLN B  77       5.009  15.448  -8.158  1.00 54.45           N  
ATOM   2592 HE21 GLN B  77       5.725  16.125  -7.940  1.00 54.45           H  
ATOM   2593 HE22 GLN B  77       4.466  15.461  -9.009  1.00 54.45           H  
ATOM   2594  OE1 GLN B  77       5.544  14.508  -6.270  1.00 54.45           O  
ATOM   2595  N   LEU B  78       1.328  10.198  -4.935  1.00 56.25           N  
ATOM   2596  H   LEU B  78       0.501  10.613  -5.340  1.00 56.25           H  
ATOM   2597  CA  LEU B  78       1.172   9.441  -3.715  1.00 56.25           C  
ATOM   2598  HA  LEU B  78       2.149   9.221  -3.284  1.00 56.25           H  
ATOM   2599  C   LEU B  78       0.481   8.110  -3.932  1.00 56.25           C  
ATOM   2600  CB  LEU B  78       0.405  10.289  -2.729  1.00 56.25           C  
ATOM   2601  HB2 LEU B  78      -0.445  10.755  -3.226  1.00 56.25           H  
ATOM   2602  HB3 LEU B  78       0.055   9.583  -1.976  1.00 56.25           H  
ATOM   2603  O   LEU B  78      -0.304   7.932  -4.861  1.00 56.25           O  
ATOM   2604  CG  LEU B  78       1.302  11.314  -2.037  1.00 56.25           C  
ATOM   2605  HG  LEU B  78       2.119  11.599  -2.699  1.00 56.25           H  
ATOM   2606  CD1 LEU B  78       0.480  12.538  -1.717  1.00 56.25           C  
ATOM   2607 HD11 LEU B  78       0.455  13.194  -2.588  1.00 56.25           H  
ATOM   2608 HD12 LEU B  78      -0.527  12.192  -1.483  1.00 56.25           H  
ATOM   2609 HD13 LEU B  78       0.883  13.080  -0.862  1.00 56.25           H  
ATOM   2610  CD2 LEU B  78       1.879  10.747  -0.741  1.00 56.25           C  
ATOM   2611 HD21 LEU B  78       2.893  11.121  -0.597  1.00 56.25           H  
ATOM   2612 HD22 LEU B  78       1.977   9.663  -0.803  1.00 56.25           H  
ATOM   2613 HD23 LEU B  78       1.275  11.043   0.117  1.00 56.25           H  
ATOM   2614  N   VAL B  79       0.754   7.195  -3.009  1.00 58.96           N  
ATOM   2615  H   VAL B  79       1.378   7.447  -2.256  1.00 58.96           H  
ATOM   2616  CA  VAL B  79       0.156   5.867  -2.945  1.00 58.96           C  
ATOM   2617  HA  VAL B  79      -0.687   5.839  -3.635  1.00 58.96           H  
ATOM   2618  C   VAL B  79      -0.400   5.617  -1.541  1.00 58.96           C  
ATOM   2619  CB  VAL B  79       1.151   4.772  -3.387  1.00 58.96           C  
ATOM   2620  HB  VAL B  79       0.689   3.801  -3.212  1.00 58.96           H  
ATOM   2621  O   VAL B  79       0.245   5.909  -0.538  1.00 58.96           O  
ATOM   2622  CG1 VAL B  79       1.464   4.876  -4.886  1.00 58.96           C  
ATOM   2623 HG11 VAL B  79       2.138   4.071  -5.180  1.00 58.96           H  
ATOM   2624 HG12 VAL B  79       1.934   5.833  -5.114  1.00 58.96           H  
ATOM   2625 HG13 VAL B  79       0.544   4.781  -5.462  1.00 58.96           H  
ATOM   2626  CG2 VAL B  79       2.485   4.816  -2.628  1.00 58.96           C  
ATOM   2627 HG21 VAL B  79       2.995   5.764  -2.799  1.00 58.96           H  
ATOM   2628 HG22 VAL B  79       2.317   4.686  -1.559  1.00 58.96           H  
ATOM   2629 HG23 VAL B  79       3.132   4.012  -2.978  1.00 58.96           H  
ATOM   2630  N   ALA B  80      -1.608   5.075  -1.471  1.00 58.92           N  
ATOM   2631  H   ALA B  80      -2.084   4.900  -2.345  1.00 58.92           H  
ATOM   2632  CA  ALA B  80      -2.248   4.547  -0.284  1.00 58.92           C  
ATOM   2633  HA  ALA B  80      -1.922   5.120   0.584  1.00 58.92           H  
ATOM   2634  C   ALA B  80      -1.867   3.078  -0.094  1.00 58.92           C  
ATOM   2635  CB  ALA B  80      -3.765   4.702  -0.436  1.00 58.92           C  
ATOM   2636  HB1 ALA B  80      -4.108   4.114  -1.287  1.00 58.92           H  
ATOM   2637  HB2 ALA B  80      -4.262   4.348   0.468  1.00 58.92           H  
ATOM   2638  HB3 ALA B  80      -4.017   5.751  -0.593  1.00 58.92           H  
ATOM   2639  O   ALA B  80      -1.978   2.277  -1.018  1.00 58.92           O  
ATOM   2640  N   LEU B  81      -1.473   2.725   1.123  1.00 55.76           N  
ATOM   2641  H   LEU B  81      -1.408   3.445   1.829  1.00 55.76           H  
ATOM   2642  CA  LEU B  81      -1.261   1.350   1.560  1.00 55.76           C  
ATOM   2643  HA  LEU B  81      -1.025   0.714   0.706  1.00 55.76           H  
ATOM   2644  C   LEU B  81      -2.542   0.841   2.215  1.00 55.76           C  
ATOM   2645  CB  LEU B  81      -0.068   1.342   2.516  1.00 55.76           C  
ATOM   2646  HB2 LEU B  81      -0.135   0.483   3.184  1.00 55.76           H  
ATOM   2647  HB3 LEU B  81      -0.124   2.254   3.109  1.00 55.76           H  
ATOM   2648  O   LEU B  81      -2.969   1.353   3.246  1.00 55.76           O  
ATOM   2649  CG  LEU B  81       1.258   1.312   1.743  1.00 55.76           C  
ATOM   2650  HG  LEU B  81       1.080   1.738   0.755  1.00 55.76           H  
ATOM   2651  CD1 LEU B  81       2.396   2.100   2.380  1.00 55.76           C  
ATOM   2652 HD11 LEU B  81       2.931   1.482   3.102  1.00 55.76           H  
ATOM   2653 HD12 LEU B  81       3.114   2.387   1.611  1.00 55.76           H  
ATOM   2654 HD13 LEU B  81       2.020   3.014   2.838  1.00 55.76           H  
ATOM   2655  CD2 LEU B  81       1.733  -0.131   1.612  1.00 55.76           C  
ATOM   2656 HD21 LEU B  81       0.976  -0.734   1.109  1.00 55.76           H  
ATOM   2657 HD22 LEU B  81       2.679  -0.173   1.072  1.00 55.76           H  
ATOM   2658 HD23 LEU B  81       1.905  -0.540   2.608  1.00 55.76           H  
ATOM   2659  N   ILE B  82      -3.181  -0.140   1.594  1.00 58.19           N  
ATOM   2660  H   ILE B  82      -2.786  -0.483   0.730  1.00 58.19           H  
ATOM   2661  CA  ILE B  82      -4.500  -0.631   1.983  1.00 58.19           C  
ATOM   2662  HA  ILE B  82      -4.822  -0.136   2.899  1.00 58.19           H  
ATOM   2663  C   ILE B  82      -4.417  -2.134   2.216  1.00 58.19           C  
ATOM   2664  CB  ILE B  82      -5.514  -0.293   0.878  1.00 58.19           C  
ATOM   2665  HB  ILE B  82      -5.174  -0.716  -0.067  1.00 58.19           H  
ATOM   2666  O   ILE B  82      -3.937  -2.817   1.322  1.00 58.19           O  
ATOM   2667  CG1 ILE B  82      -5.642   1.229   0.723  1.00 58.19           C  
ATOM   2668 HG12 ILE B  82      -4.663   1.671   0.538  1.00 58.19           H  
ATOM   2669 HG13 ILE B  82      -6.022   1.654   1.651  1.00 58.19           H  
ATOM   2670  CG2 ILE B  82      -6.862  -0.914   1.244  1.00 58.19           C  
ATOM   2671 HG21 ILE B  82      -7.122  -0.663   2.272  1.00 58.19           H  
ATOM   2672 HG22 ILE B  82      -6.775  -1.995   1.137  1.00 58.19           H  
ATOM   2673 HG23 ILE B  82      -7.664  -0.593   0.579  1.00 58.19           H  
ATOM   2674  CD1 ILE B  82      -6.542   1.633  -0.439  1.00 58.19           C  
ATOM   2675 HD11 ILE B  82      -7.297   2.323  -0.060  1.00 58.19           H  
ATOM   2676 HD12 ILE B  82      -5.930   2.130  -1.191  1.00 58.19           H  
ATOM   2677 HD13 ILE B  82      -7.043   0.783  -0.903  1.00 58.19           H  
ATOM   2678  N   PRO B  83      -4.889  -2.689   3.345  1.00 57.03           N  
ATOM   2679  CA  PRO B  83      -4.916  -4.136   3.551  1.00 57.03           C  
ATOM   2680  HA  PRO B  83      -3.898  -4.490   3.716  1.00 57.03           H  
ATOM   2681  C   PRO B  83      -5.539  -4.865   2.362  1.00 57.03           C  
ATOM   2682  CB  PRO B  83      -5.740  -4.360   4.819  1.00 57.03           C  
ATOM   2683  HB2 PRO B  83      -6.794  -4.481   4.571  1.00 57.03           H  
ATOM   2684  HB3 PRO B  83      -5.381  -5.220   5.385  1.00 57.03           H  
ATOM   2685  O   PRO B  83      -6.528  -4.399   1.806  1.00 57.03           O  
ATOM   2686  CG  PRO B  83      -5.551  -3.054   5.587  1.00 57.03           C  
ATOM   2687  HG2 PRO B  83      -4.607  -3.085   6.131  1.00 57.03           H  
ATOM   2688  HG3 PRO B  83      -6.380  -2.861   6.268  1.00 57.03           H  
ATOM   2689  CD  PRO B  83      -5.469  -2.002   4.485  1.00 57.03           C  
ATOM   2690  HD2 PRO B  83      -4.847  -1.169   4.813  1.00 57.03           H  
ATOM   2691  HD3 PRO B  83      -6.472  -1.657   4.234  1.00 57.03           H  
ATOM   2692  N   TYR B  84      -5.006  -6.019   1.972  1.00 62.63           N  
ATOM   2693  H   TYR B  84      -4.197  -6.381   2.456  1.00 62.63           H  
ATOM   2694  CA  TYR B  84      -5.529  -6.739   0.812  1.00 62.63           C  
ATOM   2695  HA  TYR B  84      -5.482  -6.066  -0.045  1.00 62.63           H  
ATOM   2696  C   TYR B  84      -6.986  -7.185   0.999  1.00 62.63           C  
ATOM   2697  CB  TYR B  84      -4.659  -7.939   0.494  1.00 62.63           C  
ATOM   2698  HB2 TYR B  84      -4.888  -8.746   1.190  1.00 62.63           H  
ATOM   2699  HB3 TYR B  84      -3.607  -7.670   0.594  1.00 62.63           H  
ATOM   2700  O   TYR B  84      -7.751  -7.295   0.045  1.00 62.63           O  
ATOM   2701  CG  TYR B  84      -4.901  -8.424  -0.911  1.00 62.63           C  
ATOM   2702  CD1 TYR B  84      -5.646  -9.592  -1.157  1.00 62.63           C  
ATOM   2703  HD1 TYR B  84      -6.125 -10.118  -0.344  1.00 62.63           H  
ATOM   2704  CD2 TYR B  84      -4.378  -7.684  -1.981  1.00 62.63           C  
ATOM   2705  HD2 TYR B  84      -3.838  -6.768  -1.791  1.00 62.63           H  
ATOM   2706  CE1 TYR B  84      -5.754 -10.093  -2.468  1.00 62.63           C  
ATOM   2707  HE1 TYR B  84      -6.283 -11.014  -2.660  1.00 62.63           H  
ATOM   2708  CE2 TYR B  84      -4.467  -8.183  -3.286  1.00 62.63           C  
ATOM   2709  HE2 TYR B  84      -3.957  -7.642  -4.068  1.00 62.63           H  
ATOM   2710  OH  TYR B  84      -5.120  -9.959  -4.774  1.00 62.63           O  
ATOM   2711  HH  TYR B  84      -4.604  -9.437  -5.393  1.00 62.63           H  
ATOM   2712  CZ  TYR B  84      -5.125  -9.412  -3.531  1.00 62.63           C  
ATOM   2713  N   SER B  85      -7.386  -7.379   2.254  1.00 60.89           N  
ATOM   2714  H   SER B  85      -6.705  -7.267   2.992  1.00 60.89           H  
ATOM   2715  CA  SER B  85      -8.754  -7.683   2.666  1.00 60.89           C  
ATOM   2716  HA  SER B  85      -9.150  -8.458   2.009  1.00 60.89           H  
ATOM   2717  C   SER B  85      -9.715  -6.487   2.597  1.00 60.89           C  
ATOM   2718  CB  SER B  85      -8.700  -8.237   4.089  1.00 60.89           C  
ATOM   2719  HB2 SER B  85      -8.065  -9.123   4.094  1.00 60.89           H  
ATOM   2720  HB3 SER B  85      -9.700  -8.519   4.419  1.00 60.89           H  
ATOM   2721  O   SER B  85     -10.896  -6.632   2.920  1.00 60.89           O  
ATOM   2722  OG  SER B  85      -8.153  -7.266   4.967  1.00 60.89           O  
ATOM   2723  HG  SER B  85      -8.842  -6.989   5.576  1.00 60.89           H  
ATOM   2724  N   ASP B  86      -9.245  -5.295   2.222  1.00 61.44           N  
ATOM   2725  H   ASP B  86      -8.275  -5.212   1.951  1.00 61.44           H  
ATOM   2726  CA  ASP B  86     -10.070  -4.094   2.177  1.00 61.44           C  
ATOM   2727  HA  ASP B  86     -10.523  -3.969   3.161  1.00 61.44           H  
ATOM   2728  C   ASP B  86     -11.190  -4.225   1.140  1.00 61.44           C  
ATOM   2729  CB  ASP B  86      -9.197  -2.871   1.919  1.00 61.44           C  
ATOM   2730  HB2 ASP B  86      -8.385  -2.877   2.646  1.00 61.44           H  
ATOM   2731  HB3 ASP B  86      -8.789  -2.948   0.911  1.00 61.44           H  
ATOM   2732  O   ASP B  86     -11.004  -4.624  -0.011  1.00 61.44           O  
ATOM   2733  CG  ASP B  86      -9.941  -1.545   2.056  1.00 61.44           C  
ATOM   2734  OD1 ASP B  86     -10.855  -1.277   1.252  1.00 61.44           O  
ATOM   2735  OD2 ASP B  86      -9.585  -0.720   2.922  1.00 61.44           O  
ATOM   2736  N   GLN B  87     -12.396  -3.845   1.547  1.00 63.18           N  
ATOM   2737  H   GLN B  87     -12.482  -3.457   2.476  1.00 63.18           H  
ATOM   2738  CA  GLN B  87     -13.589  -3.986   0.721  1.00 63.18           C  
ATOM   2739  HA  GLN B  87     -13.678  -5.033   0.434  1.00 63.18           H  
ATOM   2740  C   GLN B  87     -13.529  -3.155  -0.571  1.00 63.18           C  
ATOM   2741  CB  GLN B  87     -14.821  -3.608   1.544  1.00 63.18           C  
ATOM   2742  HB2 GLN B  87     -15.703  -3.747   0.919  1.00 63.18           H  
ATOM   2743  HB3 GLN B  87     -14.759  -2.557   1.824  1.00 63.18           H  
ATOM   2744  O   GLN B  87     -14.198  -3.504  -1.542  1.00 63.18           O  
ATOM   2745  CG  GLN B  87     -14.971  -4.461   2.816  1.00 63.18           C  
ATOM   2746  HG2 GLN B  87     -15.000  -5.517   2.549  1.00 63.18           H  
ATOM   2747  HG3 GLN B  87     -14.118  -4.296   3.475  1.00 63.18           H  
ATOM   2748  CD  GLN B  87     -16.238  -4.118   3.587  1.00 63.18           C  
ATOM   2749  NE2 GLN B  87     -16.330  -4.497   4.842  1.00 63.18           N  
ATOM   2750 HE21 GLN B  87     -17.164  -4.207   5.332  1.00 63.18           H  
ATOM   2751 HE22 GLN B  87     -15.555  -4.942   5.312  1.00 63.18           H  
ATOM   2752  OE1 GLN B  87     -17.175  -3.531   3.073  1.00 63.18           O  
ATOM   2753  N   ARG B  88     -12.721  -2.088  -0.613  1.00 62.19           N  
ATOM   2754  H   ARG B  88     -12.166  -1.889   0.207  1.00 62.19           H  
ATOM   2755  CA  ARG B  88     -12.467  -1.260  -1.803  1.00 62.19           C  
ATOM   2756  HA  ARG B  88     -13.413  -1.007  -2.282  1.00 62.19           H  
ATOM   2757  C   ARG B  88     -11.625  -1.989  -2.844  1.00 62.19           C  
ATOM   2758  CB  ARG B  88     -11.732   0.029  -1.404  1.00 62.19           C  
ATOM   2759  HB2 ARG B  88     -10.748  -0.233  -1.015  1.00 62.19           H  
ATOM   2760  HB3 ARG B  88     -11.572   0.631  -2.299  1.00 62.19           H  
ATOM   2761  O   ARG B  88     -11.755  -1.690  -4.029  1.00 62.19           O  
ATOM   2762  CG  ARG B  88     -12.490   0.894  -0.384  1.00 62.19           C  
ATOM   2763  HG2 ARG B  88     -13.376   1.307  -0.866  1.00 62.19           H  
ATOM   2764  HG3 ARG B  88     -12.808   0.305   0.476  1.00 62.19           H  
ATOM   2765  CD  ARG B  88     -11.610   2.047   0.106  1.00 62.19           C  
ATOM   2766  HD2 ARG B  88     -12.233   2.740   0.672  1.00 62.19           H  
ATOM   2767  HD3 ARG B  88     -11.199   2.572  -0.756  1.00 62.19           H  
ATOM   2768  NE  ARG B  88     -10.521   1.568   0.974  1.00 62.19           N  
ATOM   2769  HE  ARG B  88     -10.568   0.607   1.284  1.00 62.19           H  
ATOM   2770  NH1 ARG B  88      -9.352   3.523   1.085  1.00 62.19           N  
ATOM   2771 HH11 ARG B  88     -10.014   3.943   0.448  1.00 62.19           H  
ATOM   2772 HH12 ARG B  88      -8.560   4.054   1.418  1.00 62.19           H  
ATOM   2773  NH2 ARG B  88      -8.666   1.761   2.260  1.00 62.19           N  
ATOM   2774 HH21 ARG B  88      -8.873   0.832   2.596  1.00 62.19           H  
ATOM   2775 HH22 ARG B  88      -7.895   2.283   2.653  1.00 62.19           H  
ATOM   2776  CZ  ARG B  88      -9.516   2.281   1.434  1.00 62.19           C  
ATOM   2777  N   LEU B  89     -10.781  -2.936  -2.419  1.00 60.79           N  
ATOM   2778  H   LEU B  89     -10.739  -3.137  -1.430  1.00 60.79           H  
ATOM   2779  CA  LEU B  89     -10.043  -3.816  -3.325  1.00 60.79           C  
ATOM   2780  HA  LEU B  89      -9.650  -3.231  -4.156  1.00 60.79           H  
ATOM   2781  C   LEU B  89     -10.939  -4.881  -3.935  1.00 60.79           C  
ATOM   2782  CB  LEU B  89      -8.882  -4.507  -2.597  1.00 60.79           C  
ATOM   2783  HB2 LEU B  89      -8.467  -5.274  -3.250  1.00 60.79           H  
ATOM   2784  HB3 LEU B  89      -9.259  -5.023  -1.714  1.00 60.79           H  
ATOM   2785  O   LEU B  89     -10.618  -5.378  -5.008  1.00 60.79           O  
ATOM   2786  CG  LEU B  89      -7.748  -3.565  -2.187  1.00 60.79           C  
ATOM   2787  HG  LEU B  89      -8.126  -2.769  -1.545  1.00 60.79           H  
ATOM   2788  CD1 LEU B  89      -6.703  -4.351  -1.429  1.00 60.79           C  
ATOM   2789 HD11 LEU B  89      -6.253  -5.113  -2.066  1.00 60.79           H  
ATOM   2790 HD12 LEU B  89      -7.203  -4.832  -0.589  1.00 60.79           H  
ATOM   2791 HD13 LEU B  89      -5.940  -3.684  -1.028  1.00 60.79           H  
ATOM   2792  CD2 LEU B  89      -7.086  -2.961  -3.415  1.00 60.79           C  
ATOM   2793 HD21 LEU B  89      -6.977  -3.720  -4.189  1.00 60.79           H  
ATOM   2794 HD22 LEU B  89      -7.709  -2.133  -3.752  1.00 60.79           H  
ATOM   2795 HD23 LEU B  89      -6.092  -2.596  -3.155  1.00 60.79           H  
ATOM   2796  N   ARG B  90     -12.075  -5.222  -3.312  1.00 58.60           N  
ATOM   2797  H   ARG B  90     -12.310  -4.768  -2.441  1.00 58.60           H  
ATOM   2798  CA  ARG B  90     -13.006  -6.157  -3.944  1.00 58.60           C  
ATOM   2799  HA  ARG B  90     -12.450  -7.079  -4.113  1.00 58.60           H  
ATOM   2800  C   ARG B  90     -13.424  -5.558  -5.285  1.00 58.60           C  
ATOM   2801  CB  ARG B  90     -14.223  -6.479  -3.073  1.00 58.60           C  
ATOM   2802  HB2 ARG B  90     -14.791  -5.571  -2.870  1.00 58.60           H  
ATOM   2803  HB3 ARG B  90     -14.866  -7.167  -3.622  1.00 58.60           H  
ATOM   2804  O   ARG B  90     -13.982  -4.455  -5.291  1.00 58.60           O  
ATOM   2805  CG  ARG B  90     -13.796  -7.137  -1.756  1.00 58.60           C  
ATOM   2806  HG2 ARG B  90     -13.226  -6.415  -1.171  1.00 58.60           H  
ATOM   2807  HG3 ARG B  90     -13.146  -7.989  -1.955  1.00 58.60           H  
ATOM   2808  CD  ARG B  90     -15.005  -7.595  -0.934  1.00 58.60           C  
ATOM   2809  HD2 ARG B  90     -14.682  -7.683   0.104  1.00 58.60           H  
ATOM   2810  HD3 ARG B  90     -15.786  -6.837  -0.989  1.00 58.60           H  
ATOM   2811  NE  ARG B  90     -15.508  -8.910  -1.383  1.00 58.60           N  
ATOM   2812  HE  ARG B  90     -14.933  -9.400  -2.054  1.00 58.60           H  
ATOM   2813  NH1 ARG B  90     -17.324  -9.032   0.016  1.00 58.60           N  
ATOM   2814 HH11 ARG B  90     -17.106  -8.106   0.356  1.00 58.60           H  
ATOM   2815 HH12 ARG B  90     -18.072  -9.566   0.436  1.00 58.60           H  
ATOM   2816  NH2 ARG B  90     -16.792 -10.787  -1.257  1.00 58.60           N  
ATOM   2817 HH21 ARG B  90     -17.549 -11.306  -0.834  1.00 58.60           H  
ATOM   2818 HH22 ARG B  90     -16.165 -11.256  -1.895  1.00 58.60           H  
ATOM   2819  CZ  ARG B  90     -16.537  -9.567  -0.878  1.00 58.60           C  
ATOM   2820  N   PRO B  91     -13.183  -6.251  -6.411  1.00 51.46           N  
ATOM   2821  CA  PRO B  91     -13.622  -5.773  -7.704  1.00 51.46           C  
ATOM   2822  HA  PRO B  91     -13.198  -4.790  -7.909  1.00 51.46           H  
ATOM   2823  C   PRO B  91     -15.138  -5.683  -7.661  1.00 51.46           C  
ATOM   2824  CB  PRO B  91     -13.098  -6.772  -8.734  1.00 51.46           C  
ATOM   2825  HB2 PRO B  91     -13.789  -6.923  -9.563  1.00 51.46           H  
ATOM   2826  HB3 PRO B  91     -12.143  -6.400  -9.106  1.00 51.46           H  
ATOM   2827  O   PRO B  91     -15.863  -6.676  -7.745  1.00 51.46           O  
ATOM   2828  CG  PRO B  91     -12.874  -8.054  -7.936  1.00 51.46           C  
ATOM   2829  HG2 PRO B  91     -12.071  -8.655  -8.360  1.00 51.46           H  
ATOM   2830  HG3 PRO B  91     -13.800  -8.628  -7.899  1.00 51.46           H  
ATOM   2831  CD  PRO B  91     -12.531  -7.547  -6.540  1.00 51.46           C  
ATOM   2832  HD2 PRO B  91     -11.452  -7.420  -6.453  1.00 51.46           H  
ATOM   2833  HD3 PRO B  91     -12.889  -8.261  -5.799  1.00 51.46           H  
ATOM   2834  N   ARG B  92     -15.653  -4.468  -7.493  1.00 48.35           N  
ATOM   2835  H   ARG B  92     -15.016  -3.704  -7.318  1.00 48.35           H  
ATOM   2836  CA  ARG B  92     -17.038  -4.215  -7.837  1.00 48.35           C  
ATOM   2837  HA  ARG B  92     -17.675  -4.981  -7.395  1.00 48.35           H  
ATOM   2838  C   ARG B  92     -17.065  -4.369  -9.339  1.00 48.35           C  
ATOM   2839  CB  ARG B  92     -17.492  -2.829  -7.372  1.00 48.35           C  
ATOM   2840  HB2 ARG B  92     -16.801  -2.069  -7.738  1.00 48.35           H  
ATOM   2841  HB3 ARG B  92     -18.481  -2.635  -7.787  1.00 48.35           H  
ATOM   2842  O   ARG B  92     -16.509  -3.521 -10.028  1.00 48.35           O  
ATOM   2843  CG  ARG B  92     -17.549  -2.784  -5.840  1.00 48.35           C  
ATOM   2844  HG2 ARG B  92     -16.541  -2.899  -5.440  1.00 48.35           H  
ATOM   2845  HG3 ARG B  92     -18.159  -3.607  -5.466  1.00 48.35           H  
ATOM   2846  CD  ARG B  92     -18.118  -1.461  -5.330  1.00 48.35           C  
ATOM   2847  HD2 ARG B  92     -17.550  -0.640  -5.767  1.00 48.35           H  
ATOM   2848  HD3 ARG B  92     -17.978  -1.444  -4.250  1.00 48.35           H  
ATOM   2849  NE  ARG B  92     -19.555  -1.329  -5.651  1.00 48.35           N  
ATOM   2850  HE  ARG B  92     -19.923  -1.986  -6.324  1.00 48.35           H  
ATOM   2851  NH1 ARG B  92     -20.009   0.337  -4.155  1.00 48.35           N  
ATOM   2852 HH11 ARG B  92     -19.066   0.243  -3.805  1.00 48.35           H  
ATOM   2853 HH12 ARG B  92     -20.679   0.856  -3.606  1.00 48.35           H  
ATOM   2854  NH2 ARG B  92     -21.658  -0.486  -5.425  1.00 48.35           N  
ATOM   2855 HH21 ARG B  92     -22.315   0.065  -4.892  1.00 48.35           H  
ATOM   2856 HH22 ARG B  92     -22.006  -1.194  -6.055  1.00 48.35           H  
ATOM   2857  CZ  ARG B  92     -20.401  -0.497  -5.077  1.00 48.35           C  
ATOM   2858  N   ARG B  93     -17.696  -5.442  -9.823  1.00 39.05           N  
ATOM   2859  H   ARG B  93     -17.966  -6.170  -9.177  1.00 39.05           H  
ATOM   2860  CA  ARG B  93     -18.121  -5.513 -11.218  1.00 39.05           C  
ATOM   2861  HA  ARG B  93     -17.255  -5.556 -11.879  1.00 39.05           H  
ATOM   2862  C   ARG B  93     -18.868  -4.221 -11.500  1.00 39.05           C  
ATOM   2863  CB  ARG B  93     -19.028  -6.722 -11.483  1.00 39.05           C  
ATOM   2864  HB2 ARG B  93     -19.439  -6.620 -12.488  1.00 39.05           H  
ATOM   2865  HB3 ARG B  93     -19.855  -6.729 -10.773  1.00 39.05           H  
ATOM   2866  O   ARG B  93     -19.976  -4.019 -10.996  1.00 39.05           O  
ATOM   2867  CG  ARG B  93     -18.269  -8.047 -11.402  1.00 39.05           C  
ATOM   2868  HG2 ARG B  93     -17.386  -8.010 -12.040  1.00 39.05           H  
ATOM   2869  HG3 ARG B  93     -17.962  -8.224 -10.372  1.00 39.05           H  
ATOM   2870  CD  ARG B  93     -19.187  -9.173 -11.873  1.00 39.05           C  
ATOM   2871  HD2 ARG B  93     -19.341  -9.081 -12.948  1.00 39.05           H  
ATOM   2872  HD3 ARG B  93     -20.146  -9.080 -11.364  1.00 39.05           H  
ATOM   2873  NE  ARG B  93     -18.585 -10.470 -11.568  1.00 39.05           N  
ATOM   2874  HE  ARG B  93     -17.578 -10.503 -11.505  1.00 39.05           H  
ATOM   2875  NH1 ARG B  93     -20.506 -11.743 -11.526  1.00 39.05           N  
ATOM   2876 HH11 ARG B  93     -20.994 -11.027 -12.046  1.00 39.05           H  
ATOM   2877 HH12 ARG B  93     -20.896 -12.655 -11.336  1.00 39.05           H  
ATOM   2878  NH2 ARG B  93     -18.627 -12.556 -10.757  1.00 39.05           N  
ATOM   2879 HH21 ARG B  93     -18.990 -13.472 -10.977  1.00 39.05           H  
ATOM   2880 HH22 ARG B  93     -17.623 -12.523 -10.656  1.00 39.05           H  
ATOM   2881  CZ  ARG B  93     -19.238 -11.575 -11.302  1.00 39.05           C  
ATOM   2882  N   THR B  94     -18.230  -3.307 -12.217  1.00 32.10           N  
ATOM   2883  H   THR B  94     -17.277  -3.477 -12.505  1.00 32.10           H  
ATOM   2884  CA  THR B  94     -18.982  -2.360 -13.017  1.00 32.10           C  
ATOM   2885  HA  THR B  94     -19.623  -1.757 -12.375  1.00 32.10           H  
ATOM   2886  C   THR B  94     -19.847  -3.218 -13.919  1.00 32.10           C  
ATOM   2887  CB  THR B  94     -18.065  -1.428 -13.814  1.00 32.10           C  
ATOM   2888  HB  THR B  94     -18.610  -0.984 -14.647  1.00 32.10           H  
ATOM   2889  O   THR B  94     -19.362  -4.161 -14.544  1.00 32.10           O  
ATOM   2890  CG2 THR B  94     -17.550  -0.314 -12.900  1.00 32.10           C  
ATOM   2891 HG21 THR B  94     -16.864   0.317 -13.464  1.00 32.10           H  
ATOM   2892 HG22 THR B  94     -18.383   0.296 -12.551  1.00 32.10           H  
ATOM   2893 HG23 THR B  94     -17.017  -0.742 -12.051  1.00 32.10           H  
ATOM   2894  OG1 THR B  94     -16.941  -2.127 -14.289  1.00 32.10           O  
ATOM   2895  HG1 THR B  94     -17.214  -2.630 -15.059  1.00 32.10           H  
ATOM   2896  N   LYS B  95     -21.147  -2.982 -13.807  1.00 27.06           N  
ATOM   2897  H   LYS B  95     -21.431  -2.128 -13.349  1.00 27.06           H  
ATOM   2898  CA  LYS B  95     -22.139  -3.633 -14.644  1.00 27.06           C  
ATOM   2899  HA  LYS B  95     -21.947  -4.705 -14.681  1.00 27.06           H  
ATOM   2900  C   LYS B  95     -21.999  -3.132 -16.077  1.00 27.06           C  
ATOM   2901  CB  LYS B  95     -23.524  -3.337 -14.065  1.00 27.06           C  
ATOM   2902  HB2 LYS B  95     -23.864  -2.371 -14.439  1.00 27.06           H  
ATOM   2903  HB3 LYS B  95     -23.460  -3.287 -12.978  1.00 27.06           H  
ATOM   2904  O   LYS B  95     -21.553  -1.971 -16.217  1.00 27.06           O  
ATOM   2905  CG  LYS B  95     -24.531  -4.428 -14.429  1.00 27.06           C  
ATOM   2906  HG2 LYS B  95     -24.234  -5.365 -13.958  1.00 27.06           H  
ATOM   2907  HG3 LYS B  95     -24.560  -4.564 -15.510  1.00 27.06           H  
ATOM   2908  CD  LYS B  95     -25.919  -4.013 -13.938  1.00 27.06           C  
ATOM   2909  HD2 LYS B  95     -26.220  -3.116 -14.480  1.00 27.06           H  
ATOM   2910  HD3 LYS B  95     -25.883  -3.796 -12.870  1.00 27.06           H  
ATOM   2911  CE  LYS B  95     -26.916  -5.141 -14.204  1.00 27.06           C  
ATOM   2912  HE2 LYS B  95     -26.796  -5.456 -15.241  1.00 27.06           H  
ATOM   2913  HE3 LYS B  95     -26.669  -5.989 -13.565  1.00 27.06           H  
ATOM   2914  NZ  LYS B  95     -28.311  -4.691 -13.975  1.00 27.06           N  
ATOM   2915  HZ1 LYS B  95     -28.962  -5.437 -14.174  1.00 27.06           H  
ATOM   2916  HZ2 LYS B  95     -28.441  -4.378 -13.023  1.00 27.06           H  
ATOM   2917  HZ3 LYS B  95     -28.524  -3.925 -14.599  1.00 27.06           H  
ATOM   2918  OXT LYS B  95     -22.431  -3.911 -16.944  1.00 27.06           O  
TER    2919      LYS B  95                                                       
END   
