# Supplementary material for: TRIM2 E3 ligase substrate discovery reveals zinc-mediated regulation of TMEM106B in the endolysosomal pathway
Source: EMBO Rep. 2026 Jan 3;27(3):729–47. doi: 10.1038/s44319-025-00667-3 (PMC12894719; doi:10.1038/s44319-025-00667-3)
Supplement: Supplementary file 9 — Source data Fig. 3 [file 44319_2025_667_MOESM9_ESM.zip › Source_Data_Figure3/3D/relaxed_model_3_multimer_v3_pred_0.pdb]

ATOM      1  N   MET A   1      43.310  14.553  55.265  1.00 23.22           N  
ATOM      2  H   MET A   1      42.893  14.085  56.056  1.00 23.22           H  
ATOM      3  H2  MET A   1      42.597  15.114  54.822  1.00 23.22           H  
ATOM      4  H3  MET A   1      43.645  13.855  54.616  1.00 23.22           H  
ATOM      5  CA  MET A   1      44.427  15.413  55.726  1.00 23.22           C  
ATOM      6  HA  MET A   1      44.013  16.169  56.394  1.00 23.22           H  
ATOM      7  C   MET A   1      45.119  16.221  54.611  1.00 23.22           C  
ATOM      8  CB  MET A   1      45.452  14.611  56.565  1.00 23.22           C  
ATOM      9  HB2 MET A   1      44.992  14.368  57.522  1.00 23.22           H  
ATOM     10  HB3 MET A   1      46.320  15.233  56.782  1.00 23.22           H  
ATOM     11  O   MET A   1      46.120  16.855  54.909  1.00 23.22           O  
ATOM     12  CG  MET A   1      45.923  13.297  55.923  1.00 23.22           C  
ATOM     13  HG2 MET A   1      45.154  12.536  56.059  1.00 23.22           H  
ATOM     14  HG3 MET A   1      46.050  13.462  54.853  1.00 23.22           H  
ATOM     15  SD  MET A   1      47.498  12.643  56.540  1.00 23.22           S  
ATOM     16  CE  MET A   1      47.168  12.389  58.308  1.00 23.22           C  
ATOM     17  HE1 MET A   1      46.936  13.340  58.788  1.00 23.22           H  
ATOM     18  HE2 MET A   1      46.332  11.700  58.433  1.00 23.22           H  
ATOM     19  HE3 MET A   1      48.052  11.961  58.781  1.00 23.22           H  
ATOM     20  N   GLY A   2      44.661  16.233  53.346  1.00 24.25           N  
ATOM     21  H   GLY A   2      43.785  15.801  53.085  1.00 24.25           H  
ATOM     22  CA  GLY A   2      45.332  17.029  52.294  1.00 24.25           C  
ATOM     23  HA2 GLY A   2      44.806  16.910  51.347  1.00 24.25           H  
ATOM     24  HA3 GLY A   2      46.351  16.664  52.166  1.00 24.25           H  
ATOM     25  C   GLY A   2      45.380  18.531  52.629  1.00 24.25           C  
ATOM     26  O   GLY A   2      44.428  19.033  53.215  1.00 24.25           O  
ATOM     27  N   LYS A   3      46.497  19.211  52.315  1.00 21.76           N  
ATOM     28  H   LYS A   3      47.183  18.735  51.748  1.00 21.76           H  
ATOM     29  CA  LYS A   3      46.955  20.428  53.026  1.00 21.76           C  
ATOM     30  HA  LYS A   3      46.439  20.479  53.985  1.00 21.76           H  
ATOM     31  C   LYS A   3      46.683  21.784  52.347  1.00 21.76           C  
ATOM     32  CB  LYS A   3      48.478  20.346  53.305  1.00 21.76           C  
ATOM     33  HB2 LYS A   3      48.710  21.053  54.101  1.00 21.76           H  
ATOM     34  HB3 LYS A   3      49.016  20.669  52.414  1.00 21.76           H  
ATOM     35  O   LYS A   3      46.415  22.746  53.044  1.00 21.76           O  
ATOM     36  CG  LYS A   3      49.028  18.963  53.687  1.00 21.76           C  
ATOM     37  HG2 LYS A   3      48.460  18.559  54.525  1.00 21.76           H  
ATOM     38  HG3 LYS A   3      48.920  18.293  52.833  1.00 21.76           H  
ATOM     39  CD  LYS A   3      50.515  19.033  54.068  1.00 21.76           C  
ATOM     40  HD2 LYS A   3      50.597  19.488  55.055  1.00 21.76           H  
ATOM     41  HD3 LYS A   3      51.058  19.645  53.347  1.00 21.76           H  
ATOM     42  CE  LYS A   3      51.103  17.615  54.076  1.00 21.76           C  
ATOM     43  HE2 LYS A   3      50.388  16.953  54.564  1.00 21.76           H  
ATOM     44  HE3 LYS A   3      51.219  17.279  53.046  1.00 21.76           H  
ATOM     45  NZ  LYS A   3      52.400  17.549  54.794  1.00 21.76           N  
ATOM     46  HZ1 LYS A   3      52.288  17.825  55.759  1.00 21.76           H  
ATOM     47  HZ2 LYS A   3      53.074  18.169  54.367  1.00 21.76           H  
ATOM     48  HZ3 LYS A   3      52.776  16.612  54.773  1.00 21.76           H  
ATOM     49  N   SER A   4      46.912  21.881  51.035  1.00 20.48           N  
ATOM     50  H   SER A   4      46.905  21.003  50.535  1.00 20.48           H  
ATOM     51  CA  SER A   4      47.950  22.807  50.529  1.00 20.48           C  
ATOM     52  HA  SER A   4      48.800  22.682  51.201  1.00 20.48           H  
ATOM     53  C   SER A   4      47.734  24.340  50.544  1.00 20.48           C  
ATOM     54  CB  SER A   4      48.465  22.325  49.168  1.00 20.48           C  
ATOM     55  HB2 SER A   4      49.304  22.948  48.858  1.00 20.48           H  
ATOM     56  HB3 SER A   4      47.671  22.399  48.425  1.00 20.48           H  
ATOM     57  O   SER A   4      48.058  24.988  51.530  1.00 20.48           O  
ATOM     58  OG  SER A   4      48.904  20.981  49.251  1.00 20.48           O  
ATOM     59  HG  SER A   4      49.284  20.744  48.401  1.00 20.48           H  
ATOM     60  N   LEU A   5      47.502  24.946  49.373  1.00 19.83           N  
ATOM     61  H   LEU A   5      47.045  24.413  48.647  1.00 19.83           H  
ATOM     62  CA  LEU A   5      48.032  26.273  48.969  1.00 19.83           C  
ATOM     63  HA  LEU A   5      48.910  26.522  49.566  1.00 19.83           H  
ATOM     64  C   LEU A   5      46.997  27.408  49.153  1.00 19.83           C  
ATOM     65  CB  LEU A   5      48.411  26.173  47.467  1.00 19.83           C  
ATOM     66  HB2 LEU A   5      48.036  25.245  47.034  1.00 19.83           H  
ATOM     67  HB3 LEU A   5      47.889  26.968  46.934  1.00 19.83           H  
ATOM     68  O   LEU A   5      45.821  27.109  49.303  1.00 19.83           O  
ATOM     69  CG  LEU A   5      49.906  26.305  47.131  1.00 19.83           C  
ATOM     70  HG  LEU A   5      50.360  27.087  47.740  1.00 19.83           H  
ATOM     71  CD1 LEU A   5      50.676  25.011  47.383  1.00 19.83           C  
ATOM     72 HD11 LEU A   5      50.261  24.204  46.780  1.00 19.83           H  
ATOM     73 HD12 LEU A   5      50.620  24.760  48.442  1.00 19.83           H  
ATOM     74 HD13 LEU A   5      51.723  25.156  47.117  1.00 19.83           H  
ATOM     75  CD2 LEU A   5      50.071  26.703  45.665  1.00 19.83           C  
ATOM     76 HD21 LEU A   5      49.639  25.941  45.017  1.00 19.83           H  
ATOM     77 HD22 LEU A   5      51.129  26.820  45.428  1.00 19.83           H  
ATOM     78 HD23 LEU A   5      49.568  27.652  45.480  1.00 19.83           H  
ATOM     79  N   SER A   6      47.274  28.702  48.922  1.00 21.87           N  
ATOM     80  H   SER A   6      46.412  29.193  48.732  1.00 21.87           H  
ATOM     81  CA  SER A   6      48.282  29.633  49.478  1.00 21.87           C  
ATOM     82  HA  SER A   6      48.412  29.380  50.531  1.00 21.87           H  
ATOM     83  C   SER A   6      47.696  31.072  49.462  1.00 21.87           C  
ATOM     84  CB  SER A   6      49.681  29.584  48.835  1.00 21.87           C  
ATOM     85  HB2 SER A   6      50.307  30.342  49.305  1.00 21.87           H  
ATOM     86  HB3 SER A   6      50.136  28.618  49.052  1.00 21.87           H  
ATOM     87  O   SER A   6      46.700  31.311  50.119  1.00 21.87           O  
ATOM     88  OG  SER A   6      49.650  29.823  47.438  1.00 21.87           O  
ATOM     89  HG  SER A   6      50.536  29.746  47.076  1.00 21.87           H  
ATOM     90  N   HIS A   7      48.296  32.021  48.737  1.00 23.42           N  
ATOM     91  H   HIS A   7      48.822  31.663  47.953  1.00 23.42           H  
ATOM     92  CA  HIS A   7      48.619  33.421  49.118  1.00 23.42           C  
ATOM     93  HA  HIS A   7      48.722  33.489  50.201  1.00 23.42           H  
ATOM     94  C   HIS A   7      47.580  34.492  48.648  1.00 23.42           C  
ATOM     95  CB  HIS A   7      49.992  33.602  48.428  1.00 23.42           C  
ATOM     96  HB2 HIS A   7      49.834  33.741  47.358  1.00 23.42           H  
ATOM     97  HB3 HIS A   7      50.570  32.685  48.540  1.00 23.42           H  
ATOM     98  O   HIS A   7      46.686  34.136  47.893  1.00 23.42           O  
ATOM     99  CG  HIS A   7      50.886  34.690  48.932  1.00 23.42           C  
ATOM    100  CD2 HIS A   7      51.670  34.641  50.054  1.00 23.42           C  
ATOM    101  HD2 HIS A   7      51.738  33.818  50.750  1.00 23.42           H  
ATOM    102  ND1 HIS A   7      51.109  35.905  48.327  1.00 23.42           N  
ATOM    103  HD1 HIS A   7      50.697  36.224  47.462  1.00 23.42           H  
ATOM    104  CE1 HIS A   7      51.982  36.588  49.088  1.00 23.42           C  
ATOM    105  HE1 HIS A   7      52.350  37.581  48.875  1.00 23.42           H  
ATOM    106  NE2 HIS A   7      52.340  35.862  50.158  1.00 23.42           N  
ATOM    107  N   LEU A   8      47.679  35.830  48.845  1.00 20.50           N  
ATOM    108  H   LEU A   8      47.117  36.291  48.144  1.00 20.50           H  
ATOM    109  CA  LEU A   8      47.753  36.665  50.077  1.00 20.50           C  
ATOM    110  HA  LEU A   8      47.202  36.148  50.863  1.00 20.50           H  
ATOM    111  C   LEU A   8      47.099  38.068  49.918  1.00 20.50           C  
ATOM    112  CB  LEU A   8      49.191  36.882  50.574  1.00 20.50           C  
ATOM    113  HB2 LEU A   8      49.731  37.469  49.831  1.00 20.50           H  
ATOM    114  HB3 LEU A   8      49.609  35.878  50.650  1.00 20.50           H  
ATOM    115  O   LEU A   8      46.223  38.370  50.718  1.00 20.50           O  
ATOM    116  CG  LEU A   8      49.437  37.552  51.942  1.00 20.50           C  
ATOM    117  HG  LEU A   8      48.532  38.051  52.287  1.00 20.50           H  
ATOM    118  CD1 LEU A   8      49.848  36.484  52.957  1.00 20.50           C  
ATOM    119 HD11 LEU A   8      49.068  35.725  53.027  1.00 20.50           H  
ATOM    120 HD12 LEU A   8      50.788  36.018  52.663  1.00 20.50           H  
ATOM    121 HD13 LEU A   8      49.971  36.942  53.938  1.00 20.50           H  
ATOM    122  CD2 LEU A   8      50.578  38.577  51.896  1.00 20.50           C  
ATOM    123 HD21 LEU A   8      51.507  38.098  51.584  1.00 20.50           H  
ATOM    124 HD22 LEU A   8      50.328  39.378  51.200  1.00 20.50           H  
ATOM    125 HD23 LEU A   8      50.719  39.011  52.885  1.00 20.50           H  
ATOM    126  N   PRO A   9      47.564  38.981  49.029  1.00 23.28           N  
ATOM    127  CA  PRO A   9      47.522  40.431  49.305  1.00 23.28           C  
ATOM    128  HA  PRO A   9      47.450  40.633  50.374  1.00 23.28           H  
ATOM    129  C   PRO A   9      46.349  41.123  48.583  1.00 23.28           C  
ATOM    130  CB  PRO A   9      48.884  40.900  48.776  1.00 23.28           C  
ATOM    131  HB2 PRO A   9      49.665  40.645  49.493  1.00 23.28           H  
ATOM    132  HB3 PRO A   9      48.932  41.964  48.548  1.00 23.28           H  
ATOM    133  O   PRO A   9      45.470  40.462  48.051  1.00 23.28           O  
ATOM    134  CG  PRO A   9      49.067  40.073  47.507  1.00 23.28           C  
ATOM    135  HG2 PRO A   9      48.573  40.568  46.671  1.00 23.28           H  
ATOM    136  HG3 PRO A   9      50.123  39.914  47.285  1.00 23.28           H  
ATOM    137  CD  PRO A   9      48.352  38.756  47.817  1.00 23.28           C  
ATOM    138  HD2 PRO A   9      49.088  37.962  47.945  1.00 23.28           H  
ATOM    139  HD3 PRO A   9      47.688  38.497  46.992  1.00 23.28           H  
ATOM    140  N   LEU A  10      46.362  42.438  48.351  1.00 20.15           N  
ATOM    141  H   LEU A  10      45.847  42.652  47.509  1.00 20.15           H  
ATOM    142  CA  LEU A  10      46.228  43.545  49.305  1.00 20.15           C  
ATOM    143  HA  LEU A  10      46.045  43.149  50.304  1.00 20.15           H  
ATOM    144  C   LEU A  10      44.993  44.323  48.807  1.00 20.15           C  
ATOM    145  CB  LEU A  10      47.474  44.461  49.299  1.00 20.15           C  
ATOM    146  HB2 LEU A  10      48.386  43.865  49.278  1.00 20.15           H  
ATOM    147  HB3 LEU A  10      47.456  45.047  48.379  1.00 20.15           H  
ATOM    148  O   LEU A  10      44.820  44.488  47.604  1.00 20.15           O  
ATOM    149  CG  LEU A  10      47.562  45.413  50.508  1.00 20.15           C  
ATOM    150  HG  LEU A  10      46.562  45.744  50.789  1.00 20.15           H  
ATOM    151  CD1 LEU A  10      48.212  44.706  51.700  1.00 20.15           C  
ATOM    152 HD11 LEU A  10      49.233  44.412  51.456  1.00 20.15           H  
ATOM    153 HD12 LEU A  10      47.637  43.819  51.968  1.00 20.15           H  
ATOM    154 HD13 LEU A  10      48.232  45.379  52.557  1.00 20.15           H  
ATOM    155  CD2 LEU A  10      48.398  46.649  50.176  1.00 20.15           C  
ATOM    156 HD21 LEU A  10      48.453  47.302  51.047  1.00 20.15           H  
ATOM    157 HD22 LEU A  10      49.405  46.354  49.881  1.00 20.15           H  
ATOM    158 HD23 LEU A  10      47.931  47.197  49.357  1.00 20.15           H  
ATOM    159  N   HIS A  11      44.131  44.780  49.709  1.00 21.01           N  
ATOM    160  H   HIS A  11      44.362  44.661  50.685  1.00 21.01           H  
ATOM    161  CA  HIS A  11      42.727  45.087  49.401  1.00 21.01           C  
ATOM    162  HA  HIS A  11      42.366  44.362  48.671  1.00 21.01           H  
ATOM    163  C   HIS A  11      42.440  46.491  48.831  1.00 21.01           C  
ATOM    164  CB  HIS A  11      41.953  44.896  50.719  1.00 21.01           C  
ATOM    165  HB2 HIS A  11      41.793  45.862  51.199  1.00 21.01           H  
ATOM    166  HB3 HIS A  11      42.535  44.291  51.414  1.00 21.01           H  
ATOM    167  O   HIS A  11      41.285  46.797  48.545  1.00 21.01           O  
ATOM    168  CG  HIS A  11      40.630  44.208  50.555  1.00 21.01           C  
ATOM    169  CD2 HIS A  11      40.327  42.937  50.961  1.00 21.01           C  
ATOM    170  HD2 HIS A  11      40.999  42.245  51.449  1.00 21.01           H  
ATOM    171  ND1 HIS A  11      39.499  44.738  49.985  1.00 21.01           N  
ATOM    172  HD1 HIS A  11      39.450  45.625  49.503  1.00 21.01           H  
ATOM    173  CE1 HIS A  11      38.530  43.810  50.058  1.00 21.01           C  
ATOM    174  HE1 HIS A  11      37.531  43.925  49.665  1.00 21.01           H  
ATOM    175  NE2 HIS A  11      38.989  42.694  50.648  1.00 21.01           N  
ATOM    176  N   SER A  12      43.436  47.382  48.840  1.00 22.37           N  
ATOM    177  H   SER A  12      44.369  47.031  49.001  1.00 22.37           H  
ATOM    178  CA  SER A  12      43.192  48.785  49.205  1.00 22.37           C  
ATOM    179  HA  SER A  12      42.661  48.765  50.157  1.00 22.37           H  
ATOM    180  C   SER A  12      42.307  49.602  48.254  1.00 22.37           C  
ATOM    181  CB  SER A  12      44.512  49.508  49.464  1.00 22.37           C  
ATOM    182  HB2 SER A  12      45.139  49.453  48.573  1.00 22.37           H  
ATOM    183  HB3 SER A  12      44.318  50.554  49.698  1.00 22.37           H  
ATOM    184  O   SER A  12      42.225  49.358  47.057  1.00 22.37           O  
ATOM    185  OG  SER A  12      45.174  48.905  50.563  1.00 22.37           O  
ATOM    186  HG  SER A  12      45.988  49.386  50.730  1.00 22.37           H  
ATOM    187  N   SER A  13      41.685  50.625  48.849  1.00 23.32           N  
ATOM    188  H   SER A  13      41.891  50.735  49.832  1.00 23.32           H  
ATOM    189  CA  SER A  13      40.333  51.109  48.540  1.00 23.32           C  
ATOM    190  HA  SER A  13      39.742  50.287  48.136  1.00 23.32           H  
ATOM    191  C   SER A  13      40.187  52.303  47.596  1.00 23.32           C  
ATOM    192  CB  SER A  13      39.697  51.591  49.861  1.00 23.32           C  
ATOM    193  HB2 SER A  13      38.621  51.426  49.810  1.00 23.32           H  
ATOM    194  HB3 SER A  13      39.867  52.662  49.978  1.00 23.32           H  
ATOM    195  O   SER A  13      39.066  52.625  47.220  1.00 23.32           O  
ATOM    196  OG  SER A  13      40.227  50.949  51.015  1.00 23.32           O  
ATOM    197  HG  SER A  13      39.630  51.127  51.745  1.00 23.32           H  
ATOM    198  N   LYS A  14      41.258  53.076  47.404  1.00 24.16           N  
ATOM    199  H   LYS A  14      42.162  52.693  47.638  1.00 24.16           H  
ATOM    200  CA  LYS A  14      41.154  54.502  47.031  1.00 24.16           C  
ATOM    201  HA  LYS A  14      40.444  55.006  47.686  1.00 24.16           H  
ATOM    202  C   LYS A  14      40.635  54.705  45.602  1.00 24.16           C  
ATOM    203  CB  LYS A  14      42.538  55.151  47.158  1.00 24.16           C  
ATOM    204  HB2 LYS A  14      42.509  56.112  46.646  1.00 24.16           H  
ATOM    205  HB3 LYS A  14      43.281  54.538  46.648  1.00 24.16           H  
ATOM    206  O   LYS A  14      40.749  53.801  44.789  1.00 24.16           O  
ATOM    207  CG  LYS A  14      42.966  55.386  48.612  1.00 24.16           C  
ATOM    208  HG2 LYS A  14      43.243  54.443  49.084  1.00 24.16           H  
ATOM    209  HG3 LYS A  14      42.141  55.839  49.161  1.00 24.16           H  
ATOM    210  CD  LYS A  14      44.153  56.354  48.609  1.00 24.16           C  
ATOM    211  HD2 LYS A  14      45.014  55.888  48.129  1.00 24.16           H  
ATOM    212  HD3 LYS A  14      43.867  57.233  48.032  1.00 24.16           H  
ATOM    213  CE  LYS A  14      44.512  56.800  50.025  1.00 24.16           C  
ATOM    214  HE2 LYS A  14      43.584  56.950  50.576  1.00 24.16           H  
ATOM    215  HE3 LYS A  14      45.090  56.020  50.520  1.00 24.16           H  
ATOM    216  NZ  LYS A  14      45.254  58.082  49.972  1.00 24.16           N  
ATOM    217  HZ1 LYS A  14      46.091  58.005  49.411  1.00 24.16           H  
ATOM    218  HZ2 LYS A  14      44.663  58.776  49.537  1.00 24.16           H  
ATOM    219  HZ3 LYS A  14      45.475  58.420  50.898  1.00 24.16           H  
ATOM    220  N   GLU A  15      40.229  55.889  45.154  1.00 23.82           N  
ATOM    221  H   GLU A  15      40.127  55.863  44.149  1.00 23.82           H  
ATOM    222  CA  GLU A  15      39.471  57.003  45.759  1.00 23.82           C  
ATOM    223  HA  GLU A  15      38.620  56.618  46.321  1.00 23.82           H  
ATOM    224  C   GLU A  15      38.915  57.839  44.598  1.00 23.82           C  
ATOM    225  CB  GLU A  15      40.313  57.924  46.678  1.00 23.82           C  
ATOM    226  HB2 GLU A  15      41.197  58.277  46.148  1.00 23.82           H  
ATOM    227  HB3 GLU A  15      40.645  57.328  47.527  1.00 23.82           H  
ATOM    228  O   GLU A  15      37.718  58.092  44.541  1.00 23.82           O  
ATOM    229  CG  GLU A  15      39.528  59.138  47.227  1.00 23.82           C  
ATOM    230  HG2 GLU A  15      39.427  59.891  46.445  1.00 23.82           H  
ATOM    231  HG3 GLU A  15      38.528  58.809  47.509  1.00 23.82           H  
ATOM    232  CD  GLU A  15      40.219  59.739  48.465  1.00 23.82           C  
ATOM    233  OE1 GLU A  15      40.980  60.721  48.338  1.00 23.82           O  
ATOM    234  OE2 GLU A  15      40.052  59.149  49.560  1.00 23.82           O  
ATOM    235  N   ASP A  16      39.806  58.261  43.695  1.00 24.93           N  
ATOM    236  H   ASP A  16      40.760  57.952  43.816  1.00 24.93           H  
ATOM    237  CA  ASP A  16      39.678  59.563  43.043  1.00 24.93           C  
ATOM    238  HA  ASP A  16      39.355  60.259  43.818  1.00 24.93           H  
ATOM    239  C   ASP A  16      38.618  59.720  41.935  1.00 24.93           C  
ATOM    240  CB  ASP A  16      41.071  60.035  42.594  1.00 24.93           C  
ATOM    241  HB2 ASP A  16      40.990  60.724  41.753  1.00 24.93           H  
ATOM    242  HB3 ASP A  16      41.661  59.184  42.254  1.00 24.93           H  
ATOM    243  O   ASP A  16      38.018  58.776  41.425  1.00 24.93           O  
ATOM    244  CG  ASP A  16      41.790  60.767  43.727  1.00 24.93           C  
ATOM    245  OD1 ASP A  16      41.368  61.911  44.006  1.00 24.93           O  
ATOM    246  OD2 ASP A  16      42.752  60.177  44.272  1.00 24.93           O  
ATOM    247  N   ALA A  17      38.420  61.002  41.620  1.00 24.04           N  
ATOM    248  H   ALA A  17      39.091  61.633  42.034  1.00 24.04           H  
ATOM    249  CA  ALA A  17      37.243  61.662  41.056  1.00 24.04           C  
ATOM    250  HA  ALA A  17      36.348  61.139  41.393  1.00 24.04           H  
ATOM    251  C   ALA A  17      37.228  61.720  39.506  1.00 24.04           C  
ATOM    252  CB  ALA A  17      37.307  63.038  41.705  1.00 24.04           C  
ATOM    253  HB1 ALA A  17      37.997  63.682  41.158  1.00 24.04           H  
ATOM    254  HB2 ALA A  17      37.622  62.970  42.746  1.00 24.04           H  
ATOM    255  HB3 ALA A  17      36.292  63.433  41.719  1.00 24.04           H  
ATOM    256  O   ALA A  17      37.951  60.966  38.872  1.00 24.04           O  
ATOM    257  N   TYR A  18      36.523  62.567  38.736  1.00 23.18           N  
ATOM    258  H   TYR A  18      36.791  62.407  37.775  1.00 23.18           H  
ATOM    259  CA  TYR A  18      35.284  63.369  38.842  1.00 23.18           C  
ATOM    260  HA  TYR A  18      34.595  62.951  39.576  1.00 23.18           H  
ATOM    261  C   TYR A  18      34.618  63.338  37.455  1.00 23.18           C  
ATOM    262  CB  TYR A  18      35.522  64.887  39.089  1.00 23.18           C  
ATOM    263  HB2 TYR A  18      34.776  65.463  38.541  1.00 23.18           H  
ATOM    264  HB3 TYR A  18      36.488  65.165  38.667  1.00 23.18           H  
ATOM    265  O   TYR A  18      33.465  62.945  37.315  1.00 23.18           O  
ATOM    266  CG  TYR A  18      35.423  65.405  40.497  1.00 23.18           C  
ATOM    267  CD1 TYR A  18      34.207  65.330  41.204  1.00 23.18           C  
ATOM    268  HD1 TYR A  18      33.326  64.933  40.721  1.00 23.18           H  
ATOM    269  CD2 TYR A  18      36.565  65.957  41.103  1.00 23.18           C  
ATOM    270  HD2 TYR A  18      37.488  66.037  40.548  1.00 23.18           H  
ATOM    271  CE1 TYR A  18      34.156  65.745  42.548  1.00 23.18           C  
ATOM    272  HE1 TYR A  18      33.239  65.672  43.114  1.00 23.18           H  
ATOM    273  CE2 TYR A  18      36.529  66.335  42.455  1.00 23.18           C  
ATOM    274  HE2 TYR A  18      37.421  66.708  42.935  1.00 23.18           H  
ATOM    275  OH  TYR A  18      35.294  66.572  44.491  1.00 23.18           O  
ATOM    276  HH  TYR A  18      36.169  66.808  44.809  1.00 23.18           H  
ATOM    277  CZ  TYR A  18      35.325  66.221  43.180  1.00 23.18           C  
ATOM    278  N   ASP A  19      35.350  63.884  36.475  1.00 25.58           N  
ATOM    279  H   ASP A  19      36.303  64.131  36.698  1.00 25.58           H  
ATOM    280  CA  ASP A  19      34.796  64.557  35.294  1.00 25.58           C  
ATOM    281  HA  ASP A  19      33.928  65.141  35.598  1.00 25.58           H  
ATOM    282  C   ASP A  19      34.329  63.532  34.244  1.00 25.58           C  
ATOM    283  CB  ASP A  19      35.880  65.518  34.762  1.00 25.58           C  
ATOM    284  HB2 ASP A  19      36.717  65.574  35.457  1.00 25.58           H  
ATOM    285  HB3 ASP A  19      36.275  65.144  33.817  1.00 25.58           H  
ATOM    286  O   ASP A  19      34.450  62.332  34.447  1.00 25.58           O  
ATOM    287  CG  ASP A  19      35.330  66.932  34.574  1.00 25.58           C  
ATOM    288  OD1 ASP A  19      35.127  67.608  35.606  1.00 25.58           O  
ATOM    289  OD2 ASP A  19      35.090  67.312  33.407  1.00 25.58           O  
ATOM    290  N   GLY A  20      33.817  63.836  33.059  1.00 24.46           N  
ATOM    291  H   GLY A  20      33.640  62.999  32.522  1.00 24.46           H  
ATOM    292  CA  GLY A  20      33.235  65.023  32.452  1.00 24.46           C  
ATOM    293  HA2 GLY A  20      34.000  65.593  31.926  1.00 24.46           H  
ATOM    294  HA3 GLY A  20      32.763  65.648  33.210  1.00 24.46           H  
ATOM    295  C   GLY A  20      32.183  64.513  31.445  1.00 24.46           C  
ATOM    296  O   GLY A  20      32.152  63.336  31.093  1.00 24.46           O  
ATOM    297  N   VAL A  21      31.283  65.385  31.002  1.00 26.51           N  
ATOM    298  H   VAL A  21      31.447  66.345  31.271  1.00 26.51           H  
ATOM    299  CA  VAL A  21      29.892  65.057  30.604  1.00 26.51           C  
ATOM    300  HA  VAL A  21      29.464  64.416  31.375  1.00 26.51           H  
ATOM    301  C   VAL A  21      29.616  64.339  29.274  1.00 26.51           C  
ATOM    302  CB  VAL A  21      29.079  66.371  30.559  1.00 26.51           C  
ATOM    303  HB  VAL A  21      28.094  66.181  30.135  1.00 26.51           H  
ATOM    304  O   VAL A  21      28.469  63.959  29.051  1.00 26.51           O  
ATOM    305  CG1 VAL A  21      28.842  66.925  31.965  1.00 26.51           C  
ATOM    306 HG11 VAL A  21      28.336  66.174  32.572  1.00 26.51           H  
ATOM    307 HG12 VAL A  21      29.786  67.189  32.441  1.00 26.51           H  
ATOM    308 HG13 VAL A  21      28.212  67.812  31.910  1.00 26.51           H  
ATOM    309  CG2 VAL A  21      29.759  67.458  29.705  1.00 26.51           C  
ATOM    310 HG21 VAL A  21      29.966  67.081  28.703  1.00 26.51           H  
ATOM    311 HG22 VAL A  21      29.091  68.315  29.618  1.00 26.51           H  
ATOM    312 HG23 VAL A  21      30.689  67.797  30.162  1.00 26.51           H  
ATOM    313  N   THR A  22      30.541  64.313  28.313  1.00 26.43           N  
ATOM    314  H   THR A  22      31.504  64.491  28.559  1.00 26.43           H  
ATOM    315  CA  THR A  22      30.112  64.497  26.908  1.00 26.43           C  
ATOM    316  HA  THR A  22      29.553  65.433  26.887  1.00 26.43           H  
ATOM    317  C   THR A  22      29.147  63.418  26.379  1.00 26.43           C  
ATOM    318  CB  THR A  22      31.286  64.695  25.949  1.00 26.43           C  
ATOM    319  HB  THR A  22      30.898  64.801  24.936  1.00 26.43           H  
ATOM    320  O   THR A  22      29.404  62.227  26.498  1.00 26.43           O  
ATOM    321  CG2 THR A  22      32.099  65.944  26.297  1.00 26.43           C  
ATOM    322 HG21 THR A  22      32.884  66.076  25.552  1.00 26.43           H  
ATOM    323 HG22 THR A  22      32.564  65.837  27.277  1.00 26.43           H  
ATOM    324 HG23 THR A  22      31.455  66.824  26.292  1.00 26.43           H  
ATOM    325  OG1 THR A  22      32.144  63.587  25.994  1.00 26.43           O  
ATOM    326  HG1 THR A  22      31.616  62.811  26.194  1.00 26.43           H  
ATOM    327  N   SER A  23      28.046  63.885  25.773  1.00 26.18           N  
ATOM    328  H   SER A  23      28.022  64.886  25.638  1.00 26.18           H  
ATOM    329  CA  SER A  23      26.721  63.236  25.735  1.00 26.18           C  
ATOM    330  HA  SER A  23      26.540  62.753  26.696  1.00 26.18           H  
ATOM    331  C   SER A  23      26.464  62.180  24.643  1.00 26.18           C  
ATOM    332  CB  SER A  23      25.705  64.385  25.571  1.00 26.18           C  
ATOM    333  HB2 SER A  23      25.984  64.977  24.700  1.00 26.18           H  
ATOM    334  HB3 SER A  23      25.753  65.025  26.451  1.00 26.18           H  
ATOM    335  O   SER A  23      25.872  61.140  24.910  1.00 26.18           O  
ATOM    336  OG  SER A  23      24.372  63.955  25.393  1.00 26.18           O  
ATOM    337  HG  SER A  23      23.823  64.711  25.173  1.00 26.18           H  
ATOM    338  N   GLU A  24      26.750  62.505  23.379  1.00 23.08           N  
ATOM    339  H   GLU A  24      27.404  63.263  23.251  1.00 23.08           H  
ATOM    340  CA  GLU A  24      25.632  62.491  22.418  1.00 23.08           C  
ATOM    341  HA  GLU A  24      24.729  62.764  22.963  1.00 23.08           H  
ATOM    342  C   GLU A  24      25.289  61.159  21.729  1.00 23.08           C  
ATOM    343  CB  GLU A  24      25.872  63.601  21.380  1.00 23.08           C  
ATOM    344  HB2 GLU A  24      26.139  64.514  21.912  1.00 23.08           H  
ATOM    345  HB3 GLU A  24      26.710  63.327  20.739  1.00 23.08           H  
ATOM    346  O   GLU A  24      24.138  60.719  21.770  1.00 23.08           O  
ATOM    347  CG  GLU A  24      24.638  63.888  20.515  1.00 23.08           C  
ATOM    348  HG2 GLU A  24      24.357  62.987  19.969  1.00 23.08           H  
ATOM    349  HG3 GLU A  24      23.805  64.163  21.162  1.00 23.08           H  
ATOM    350  CD  GLU A  24      24.921  65.025  19.527  1.00 23.08           C  
ATOM    351  OE1 GLU A  24      24.976  64.738  18.312  1.00 23.08           O  
ATOM    352  OE2 GLU A  24      25.093  66.167  20.007  1.00 23.08           O  
ATOM    353  N   ASN A  25      26.208  60.614  20.929  1.00 27.89           N  
ATOM    354  H   ASN A  25      27.154  60.963  20.989  1.00 27.89           H  
ATOM    355  CA  ASN A  25      25.766  60.041  19.654  1.00 27.89           C  
ATOM    356  HA  ASN A  25      24.957  60.690  19.320  1.00 27.89           H  
ATOM    357  C   ASN A  25      25.153  58.629  19.801  1.00 27.89           C  
ATOM    358  CB  ASN A  25      26.898  60.156  18.611  1.00 27.89           C  
ATOM    359  HB2 ASN A  25      27.441  59.212  18.554  1.00 27.89           H  
ATOM    360  HB3 ASN A  25      27.600  60.935  18.908  1.00 27.89           H  
ATOM    361  O   ASN A  25      25.854  57.662  20.084  1.00 27.89           O  
ATOM    362  CG  ASN A  25      26.391  60.545  17.230  1.00 27.89           C  
ATOM    363  ND2 ASN A  25      27.137  60.265  16.190  1.00 27.89           N  
ATOM    364 HD21 ASN A  25      26.789  60.614  15.308  1.00 27.89           H  
ATOM    365 HD22 ASN A  25      28.046  59.841  16.308  1.00 27.89           H  
ATOM    366  OD1 ASN A  25      25.325  61.098  17.048  1.00 27.89           O  
ATOM    367  N   MET A  26      23.828  58.536  19.604  1.00 24.62           N  
ATOM    368  H   MET A  26      23.364  59.414  19.423  1.00 24.62           H  
ATOM    369  CA  MET A  26      22.981  57.380  19.936  1.00 24.62           C  
ATOM    370  HA  MET A  26      23.400  56.922  20.831  1.00 24.62           H  
ATOM    371  C   MET A  26      22.918  56.249  18.863  1.00 24.62           C  
ATOM    372  CB  MET A  26      21.551  57.851  20.289  1.00 24.62           C  
ATOM    373  HB2 MET A  26      21.018  56.960  20.620  1.00 24.62           H  
ATOM    374  HB3 MET A  26      21.072  58.240  19.390  1.00 24.62           H  
ATOM    375  O   MET A  26      23.833  55.465  18.674  1.00 24.62           O  
ATOM    376  CG  MET A  26      21.309  58.891  21.376  1.00 24.62           C  
ATOM    377  HG2 MET A  26      21.724  59.850  21.063  1.00 24.62           H  
ATOM    378  HG3 MET A  26      21.795  58.580  22.300  1.00 24.62           H  
ATOM    379  SD  MET A  26      19.513  59.063  21.651  1.00 24.62           S  
ATOM    380  CE  MET A  26      19.520  60.447  22.818  1.00 24.62           C  
ATOM    381  HE1 MET A  26      20.092  60.175  23.706  1.00 24.62           H  
ATOM    382  HE2 MET A  26      18.499  60.695  23.106  1.00 24.62           H  
ATOM    383  HE3 MET A  26      19.985  61.316  22.352  1.00 24.62           H  
ATOM    384  N   ARG A  27      21.768  56.104  18.179  1.00 25.43           N  
ATOM    385  H   ARG A  27      21.230  56.958  18.129  1.00 25.43           H  
ATOM    386  CA  ARG A  27      20.949  54.872  18.064  1.00 25.43           C  
ATOM    387  HA  ARG A  27      21.134  54.248  18.938  1.00 25.43           H  
ATOM    388  C   ARG A  27      21.194  53.941  16.868  1.00 25.43           C  
ATOM    389  CB  ARG A  27      19.464  55.319  18.050  1.00 25.43           C  
ATOM    390  HB2 ARG A  27      19.401  56.336  17.661  1.00 25.43           H  
ATOM    391  HB3 ARG A  27      18.873  54.708  17.367  1.00 25.43           H  
ATOM    392  O   ARG A  27      20.408  53.011  16.696  1.00 25.43           O  
ATOM    393  CG  ARG A  27      18.763  55.257  19.410  1.00 25.43           C  
ATOM    394  HG2 ARG A  27      18.690  54.220  19.738  1.00 25.43           H  
ATOM    395  HG3 ARG A  27      19.317  55.828  20.154  1.00 25.43           H  
ATOM    396  CD  ARG A  27      17.361  55.856  19.260  1.00 25.43           C  
ATOM    397  HD2 ARG A  27      17.453  56.856  18.836  1.00 25.43           H  
ATOM    398  HD3 ARG A  27      16.786  55.233  18.575  1.00 25.43           H  
ATOM    399  NE  ARG A  27      16.665  55.948  20.553  1.00 25.43           N  
ATOM    400  HE  ARG A  27      17.182  55.658  21.372  1.00 25.43           H  
ATOM    401  NH1 ARG A  27      14.717  56.860  19.751  1.00 25.43           N  
ATOM    402 HH11 ARG A  27      13.793  57.235  19.914  1.00 25.43           H  
ATOM    403 HH12 ARG A  27      15.102  56.837  18.818  1.00 25.43           H  
ATOM    404  NH2 ARG A  27      14.941  56.480  21.939  1.00 25.43           N  
ATOM    405 HH21 ARG A  27      15.488  56.177  22.732  1.00 25.43           H  
ATOM    406 HH22 ARG A  27      14.017  56.859  22.084  1.00 25.43           H  
ATOM    407  CZ  ARG A  27      15.449  56.427  20.741  1.00 25.43           C  
ATOM    408  N   ASN A  28      22.171  54.175  15.995  1.00 29.19           N  
ATOM    409  H   ASN A  28      22.850  54.888  16.217  1.00 29.19           H  
ATOM    410  CA  ASN A  28      22.147  53.595  14.638  1.00 29.19           C  
ATOM    411  HA  ASN A  28      21.114  53.661  14.296  1.00 29.19           H  
ATOM    412  C   ASN A  28      22.496  52.086  14.534  1.00 29.19           C  
ATOM    413  CB  ASN A  28      22.970  54.472  13.679  1.00 29.19           C  
ATOM    414  HB2 ASN A  28      22.778  55.527  13.879  1.00 29.19           H  
ATOM    415  HB3 ASN A  28      24.034  54.281  13.818  1.00 29.19           H  
ATOM    416  O   ASN A  28      23.156  51.667  13.593  1.00 29.19           O  
ATOM    417  CG  ASN A  28      22.574  54.213  12.233  1.00 29.19           C  
ATOM    418  ND2 ASN A  28      23.453  53.689  11.413  1.00 29.19           N  
ATOM    419 HD21 ASN A  28      23.124  53.480  10.482  1.00 29.19           H  
ATOM    420 HD22 ASN A  28      24.309  53.303  11.784  1.00 29.19           H  
ATOM    421  OD1 ASN A  28      21.449  54.462  11.838  1.00 29.19           O  
ATOM    422  N   GLY A  29      22.104  51.245  15.491  1.00 26.90           N  
ATOM    423  H   GLY A  29      21.548  51.615  16.249  1.00 26.90           H  
ATOM    424  CA  GLY A  29      22.346  49.800  15.437  1.00 26.90           C  
ATOM    425  HA2 GLY A  29      23.297  49.599  14.945  1.00 26.90           H  
ATOM    426  HA3 GLY A  29      22.416  49.422  16.457  1.00 26.90           H  
ATOM    427  C   GLY A  29      21.264  48.985  14.718  1.00 26.90           C  
ATOM    428  O   GLY A  29      21.442  47.787  14.552  1.00 26.90           O  
ATOM    429  N   LEU A  30      20.116  49.573  14.359  1.00 28.79           N  
ATOM    430  H   LEU A  30      20.023  50.569  14.498  1.00 28.79           H  
ATOM    431  CA  LEU A  30      18.900  48.773  14.134  1.00 28.79           C  
ATOM    432  HA  LEU A  30      18.832  48.019  14.918  1.00 28.79           H  
ATOM    433  C   LEU A  30      18.830  47.988  12.819  1.00 28.79           C  
ATOM    434  CB  LEU A  30      17.656  49.678  14.203  1.00 28.79           C  
ATOM    435  HB2 LEU A  30      16.789  49.094  13.894  1.00 28.79           H  
ATOM    436  HB3 LEU A  30      17.777  50.483  13.478  1.00 28.79           H  
ATOM    437  O   LEU A  30      18.096  47.007  12.764  1.00 28.79           O  
ATOM    438  CG  LEU A  30      17.340  50.287  15.577  1.00 28.79           C  
ATOM    439  HG  LEU A  30      18.188  50.882  15.916  1.00 28.79           H  
ATOM    440  CD1 LEU A  30      16.126  51.208  15.443  1.00 28.79           C  
ATOM    441 HD11 LEU A  30      15.906  51.670  16.406  1.00 28.79           H  
ATOM    442 HD12 LEU A  30      16.337  51.992  14.716  1.00 28.79           H  
ATOM    443 HD13 LEU A  30      15.259  50.636  15.111  1.00 28.79           H  
ATOM    444  CD2 LEU A  30      17.020  49.227  16.632  1.00 28.79           C  
ATOM    445 HD21 LEU A  30      16.722  49.707  17.564  1.00 28.79           H  
ATOM    446 HD22 LEU A  30      17.902  48.617  16.829  1.00 28.79           H  
ATOM    447 HD23 LEU A  30      16.212  48.583  16.283  1.00 28.79           H  
ATOM    448  N   VAL A  31      19.413  48.488  11.729  1.00 26.85           N  
ATOM    449  H   VAL A  31      20.074  49.245  11.827  1.00 26.85           H  
ATOM    450  CA  VAL A  31      18.772  48.259  10.424  1.00 26.85           C  
ATOM    451  HA  VAL A  31      17.718  48.487  10.581  1.00 26.85           H  
ATOM    452  C   VAL A  31      18.787  46.814   9.899  1.00 26.85           C  
ATOM    453  CB  VAL A  31      19.231  49.237   9.328  1.00 26.85           C  
ATOM    454  HB  VAL A  31      18.762  48.953   8.386  1.00 26.85           H  
ATOM    455  O   VAL A  31      19.712  46.028  10.079  1.00 26.85           O  
ATOM    456  CG1 VAL A  31      18.773  50.667   9.638  1.00 26.85           C  
ATOM    457 HG11 VAL A  31      19.236  51.026  10.557  1.00 26.85           H  
ATOM    458 HG12 VAL A  31      19.055  51.325   8.816  1.00 26.85           H  
ATOM    459 HG13 VAL A  31      17.688  50.689   9.741  1.00 26.85           H  
ATOM    460  CG2 VAL A  31      20.742  49.205   9.099  1.00 26.85           C  
ATOM    461 HG21 VAL A  31      20.998  49.851   8.259  1.00 26.85           H  
ATOM    462 HG22 VAL A  31      21.057  48.188   8.863  1.00 26.85           H  
ATOM    463 HG23 VAL A  31      21.273  49.545   9.988  1.00 26.85           H  
ATOM    464  N   ASN A  32      17.710  46.572   9.157  1.00 32.91           N  
ATOM    465  H   ASN A  32      17.031  47.318   9.216  1.00 32.91           H  
ATOM    466  CA  ASN A  32      17.353  45.602   8.123  1.00 32.91           C  
ATOM    467  HA  ASN A  32      16.820  44.784   8.608  1.00 32.91           H  
ATOM    468  C   ASN A  32      18.494  44.933   7.335  1.00 32.91           C  
ATOM    469  CB  ASN A  32      16.338  46.330   7.194  1.00 32.91           C  
ATOM    470  HB2 ASN A  32      15.340  46.169   7.601  1.00 32.91           H  
ATOM    471  HB3 ASN A  32      16.326  45.896   6.194  1.00 32.91           H  
ATOM    472  O   ASN A  32      18.666  45.168   6.140  1.00 32.91           O  
ATOM    473  CG  ASN A  32      16.521  47.842   7.105  1.00 32.91           C  
ATOM    474  ND2 ASN A  32      17.187  48.355   6.101  1.00 32.91           N  
ATOM    475 HD21 ASN A  32      17.556  47.738   5.392  1.00 32.91           H  
ATOM    476 HD22 ASN A  32      17.282  49.360   6.068  1.00 32.91           H  
ATOM    477  OD1 ASN A  32      16.121  48.571   8.002  1.00 32.91           O  
ATOM    478  N   SER A  33      19.205  43.992   7.952  1.00 34.01           N  
ATOM    479  H   SER A  33      19.091  43.875   8.948  1.00 34.01           H  
ATOM    480  CA  SER A  33      19.795  42.902   7.166  1.00 34.01           C  
ATOM    481  HA  SER A  33      20.262  43.308   6.269  1.00 34.01           H  
ATOM    482  C   SER A  33      18.671  41.958   6.720  1.00 34.01           C  
ATOM    483  CB  SER A  33      20.899  42.191   7.947  1.00 34.01           C  
ATOM    484  HB2 SER A  33      20.517  41.850   8.909  1.00 34.01           H  
ATOM    485  HB3 SER A  33      21.253  41.332   7.377  1.00 34.01           H  
ATOM    486  O   SER A  33      18.267  41.060   7.454  1.00 34.01           O  
ATOM    487  OG  SER A  33      21.970  43.096   8.139  1.00 34.01           O  
ATOM    488  HG  SER A  33      21.624  43.880   8.572  1.00 34.01           H  
ATOM    489  N   GLU A  34      18.133  42.212   5.525  1.00 35.44           N  
ATOM    490  H   GLU A  34      18.469  43.034   5.044  1.00 35.44           H  
ATOM    491  CA  GLU A  34      17.057  41.474   4.844  1.00 35.44           C  
ATOM    492  HA  GLU A  34      16.256  41.285   5.559  1.00 35.44           H  
ATOM    493  C   GLU A  34      17.553  40.109   4.328  1.00 35.44           C  
ATOM    494  CB  GLU A  34      16.495  42.378   3.725  1.00 35.44           C  
ATOM    495  HB2 GLU A  34      16.351  43.374   4.144  1.00 35.44           H  
ATOM    496  HB3 GLU A  34      17.234  42.465   2.928  1.00 35.44           H  
ATOM    497  O   GLU A  34      17.491  39.798   3.146  1.00 35.44           O  
ATOM    498  CG  GLU A  34      15.149  41.936   3.131  1.00 35.44           C  
ATOM    499  HG2 GLU A  34      14.422  41.842   3.939  1.00 35.44           H  
ATOM    500  HG3 GLU A  34      15.246  40.959   2.657  1.00 35.44           H  
ATOM    501  CD  GLU A  34      14.665  42.971   2.103  1.00 35.44           C  
ATOM    502  OE1 GLU A  34      15.078  42.871   0.926  1.00 35.44           O  
ATOM    503  OE2 GLU A  34      13.922  43.889   2.520  1.00 35.44           O  
ATOM    504  N   VAL A  35      18.091  39.254   5.201  1.00 36.80           N  
ATOM    505  H   VAL A  35      18.160  39.540   6.167  1.00 36.80           H  
ATOM    506  CA  VAL A  35      18.541  37.901   4.808  1.00 36.80           C  
ATOM    507  HA  VAL A  35      18.953  37.990   3.802  1.00 36.80           H  
ATOM    508  C   VAL A  35      17.355  36.928   4.684  1.00 36.80           C  
ATOM    509  CB  VAL A  35      19.681  37.348   5.696  1.00 36.80           C  
ATOM    510  HB  VAL A  35      19.255  36.797   6.535  1.00 36.80           H  
ATOM    511  O   VAL A  35      17.514  35.727   4.882  1.00 36.80           O  
ATOM    512  CG1 VAL A  35      20.591  36.410   4.884  1.00 36.80           C  
ATOM    513 HG11 VAL A  35      21.358  35.987   5.533  1.00 36.80           H  
ATOM    514 HG12 VAL A  35      20.009  35.588   4.466  1.00 36.80           H  
ATOM    515 HG13 VAL A  35      21.067  36.958   4.072  1.00 36.80           H  
ATOM    516  CG2 VAL A  35      20.586  38.441   6.283  1.00 36.80           C  
ATOM    517 HG21 VAL A  35      20.966  39.081   5.486  1.00 36.80           H  
ATOM    518 HG22 VAL A  35      20.027  39.042   7.000  1.00 36.80           H  
ATOM    519 HG23 VAL A  35      21.424  37.987   6.811  1.00 36.80           H  
ATOM    520  N   HIS A  36      16.155  37.429   4.360  1.00 35.62           N  
ATOM    521  H   HIS A  36      16.133  38.399   4.082  1.00 35.62           H  
ATOM    522  CA  HIS A  36      14.909  36.666   4.206  1.00 35.62           C  
ATOM    523  HA  HIS A  36      14.830  35.971   5.043  1.00 35.62           H  
ATOM    524  C   HIS A  36      14.924  35.794   2.940  1.00 35.62           C  
ATOM    525  CB  HIS A  36      13.687  37.617   4.267  1.00 35.62           C  
ATOM    526  HB2 HIS A  36      14.006  38.640   4.072  1.00 35.62           H  
ATOM    527  HB3 HIS A  36      12.947  37.385   3.501  1.00 35.62           H  
ATOM    528  O   HIS A  36      13.943  35.723   2.205  1.00 35.62           O  
ATOM    529  CG  HIS A  36      12.949  37.572   5.575  1.00 35.62           C  
ATOM    530  CD2 HIS A  36      13.082  38.470   6.598  1.00 35.62           C  
ATOM    531  HD2 HIS A  36      13.755  39.314   6.615  1.00 35.62           H  
ATOM    532  ND1 HIS A  36      11.953  36.684   5.933  1.00 35.62           N  
ATOM    533  HD1 HIS A  36      11.490  36.008   5.341  1.00 35.62           H  
ATOM    534  CE1 HIS A  36      11.521  37.036   7.154  1.00 35.62           C  
ATOM    535  HE1 HIS A  36      10.710  36.548   7.674  1.00 35.62           H  
ATOM    536  NE2 HIS A  36      12.180  38.118   7.605  1.00 35.62           N  
ATOM    537  N   ASN A  37      16.029  35.109   2.638  1.00 37.96           N  
ATOM    538  H   ASN A  37      16.798  35.130   3.293  1.00 37.96           H  
ATOM    539  CA  ASN A  37      16.022  34.111   1.581  1.00 37.96           C  
ATOM    540  HA  ASN A  37      15.410  34.510   0.772  1.00 37.96           H  
ATOM    541  C   ASN A  37      15.295  32.855   2.099  1.00 37.96           C  
ATOM    542  CB  ASN A  37      17.441  33.904   1.017  1.00 37.96           C  
ATOM    543  HB2 ASN A  37      17.972  33.157   1.605  1.00 37.96           H  
ATOM    544  HB3 ASN A  37      17.993  34.843   1.069  1.00 37.96           H  
ATOM    545  O   ASN A  37      15.903  31.835   2.409  1.00 37.96           O  
ATOM    546  CG  ASN A  37      17.409  33.497  -0.449  1.00 37.96           C  
ATOM    547  ND2 ASN A  37      18.439  32.850  -0.940  1.00 37.96           N  
ATOM    548 HD21 ASN A  37      19.205  32.578  -0.342  1.00 37.96           H  
ATOM    549 HD22 ASN A  37      18.352  32.588  -1.911  1.00 37.96           H  
ATOM    550  OD1 ASN A  37      16.489  33.775  -1.193  1.00 37.96           O  
ATOM    551  N   GLU A  38      13.970  32.970   2.226  1.00 36.73           N  
ATOM    552  H   GLU A  38      13.584  33.884   2.035  1.00 36.73           H  
ATOM    553  CA  GLU A  38      13.003  31.924   2.581  1.00 36.73           C  
ATOM    554  HA  GLU A  38      13.359  31.393   3.463  1.00 36.73           H  
ATOM    555  C   GLU A  38      12.841  30.871   1.479  1.00 36.73           C  
ATOM    556  CB  GLU A  38      11.634  32.561   2.900  1.00 36.73           C  
ATOM    557  HB2 GLU A  38      10.821  31.913   2.572  1.00 36.73           H  
ATOM    558  HB3 GLU A  38      11.534  33.503   2.360  1.00 36.73           H  
ATOM    559  O   GLU A  38      12.026  29.963   1.614  1.00 36.73           O  
ATOM    560  CG  GLU A  38      11.446  32.800   4.398  1.00 36.73           C  
ATOM    561  HG2 GLU A  38      12.265  33.418   4.766  1.00 36.73           H  
ATOM    562  HG3 GLU A  38      11.484  31.845   4.922  1.00 36.73           H  
ATOM    563  CD  GLU A  38      10.109  33.499   4.666  1.00 36.73           C  
ATOM    564  OE1 GLU A  38       9.121  32.794   4.977  1.00 36.73           O  
ATOM    565  OE2 GLU A  38      10.110  34.751   4.594  1.00 36.73           O  
ATOM    566  N   ASP A  39      13.641  30.916   0.407  1.00 37.43           N  
ATOM    567  H   ASP A  39      14.289  31.688   0.337  1.00 37.43           H  
ATOM    568  CA  ASP A  39      13.655  29.913  -0.666  1.00 37.43           C  
ATOM    569  HA  ASP A  39      12.618  29.767  -0.971  1.00 37.43           H  
ATOM    570  C   ASP A  39      14.149  28.531  -0.185  1.00 37.43           C  
ATOM    571  CB  ASP A  39      14.431  30.437  -1.892  1.00 37.43           C  
ATOM    572  HB2 ASP A  39      14.824  31.429  -1.670  1.00 37.43           H  
ATOM    573  HB3 ASP A  39      15.297  29.807  -2.095  1.00 37.43           H  
ATOM    574  O   ASP A  39      14.535  27.672  -0.978  1.00 37.43           O  
ATOM    575  CG  ASP A  39      13.580  30.529  -3.171  1.00 37.43           C  
ATOM    576  OD1 ASP A  39      12.912  29.542  -3.567  1.00 37.43           O  
ATOM    577  OD2 ASP A  39      13.612  31.582  -3.836  1.00 37.43           O  
ATOM    578  N   GLY A  40      14.077  28.252   1.118  1.00 36.64           N  
ATOM    579  H   GLY A  40      13.740  29.008   1.697  1.00 36.64           H  
ATOM    580  CA  GLY A  40      13.796  26.920   1.617  1.00 36.64           C  
ATOM    581  HA2 GLY A  40      14.573  26.229   1.287  1.00 36.64           H  
ATOM    582  HA3 GLY A  40      13.762  26.937   2.706  1.00 36.64           H  
ATOM    583  C   GLY A  40      12.443  26.454   1.086  1.00 36.64           C  
ATOM    584  O   GLY A  40      11.509  26.232   1.852  1.00 36.64           O  
ATOM    585  N   ARG A  41      12.353  26.228  -0.233  1.00 36.20           N  
ATOM    586  H   ARG A  41      13.142  26.538  -0.782  1.00 36.20           H  
ATOM    587  CA  ARG A  41      11.465  25.235  -0.822  1.00 36.20           C  
ATOM    588  HA  ARG A  41      10.438  25.431  -0.512  1.00 36.20           H  
ATOM    589  C   ARG A  41      11.921  23.925  -0.215  1.00 36.20           C  
ATOM    590  CB  ARG A  41      11.560  25.203  -2.357  1.00 36.20           C  
ATOM    591  HB2 ARG A  41      10.857  24.460  -2.735  1.00 36.20           H  
ATOM    592  HB3 ARG A  41      12.568  24.910  -2.650  1.00 36.20           H  
ATOM    593  O   ARG A  41      12.688  23.175  -0.818  1.00 36.20           O  
ATOM    594  CG  ARG A  41      11.262  26.554  -3.001  1.00 36.20           C  
ATOM    595  HG2 ARG A  41      10.282  26.915  -2.690  1.00 36.20           H  
ATOM    596  HG3 ARG A  41      12.019  27.265  -2.670  1.00 36.20           H  
ATOM    597  CD  ARG A  41      11.309  26.438  -4.528  1.00 36.20           C  
ATOM    598  HD2 ARG A  41      12.137  25.788  -4.811  1.00 36.20           H  
ATOM    599  HD3 ARG A  41      10.369  26.023  -4.889  1.00 36.20           H  
ATOM    600  NE  ARG A  41      11.546  27.764  -5.090  1.00 36.20           N  
ATOM    601  HE  ARG A  41      11.886  28.449  -4.430  1.00 36.20           H  
ATOM    602  NH1 ARG A  41      11.336  27.367  -7.339  1.00 36.20           N  
ATOM    603 HH11 ARG A  41      11.429  27.716  -8.282  1.00 36.20           H  
ATOM    604 HH12 ARG A  41      11.114  26.405  -7.128  1.00 36.20           H  
ATOM    605  NH2 ARG A  41      11.970  29.388  -6.556  1.00 36.20           N  
ATOM    606 HH21 ARG A  41      12.274  29.913  -5.748  1.00 36.20           H  
ATOM    607 HH22 ARG A  41      12.088  29.784  -7.477  1.00 36.20           H  
ATOM    608  CZ  ARG A  41      11.607  28.161  -6.336  1.00 36.20           C  
ATOM    609  N   ASN A  42      11.486  23.689   1.015  1.00 36.45           N  
ATOM    610  H   ASN A  42      10.998  24.441   1.481  1.00 36.45           H  
ATOM    611  CA  ASN A  42      11.416  22.383   1.602  1.00 36.45           C  
ATOM    612  HA  ASN A  42      12.385  21.888   1.543  1.00 36.45           H  
ATOM    613  C   ASN A  42      10.425  21.681   0.693  1.00 36.45           C  
ATOM    614  CB  ASN A  42      10.986  22.512   3.072  1.00 36.45           C  
ATOM    615  HB2 ASN A  42      11.551  23.322   3.534  1.00 36.45           H  
ATOM    616  HB3 ASN A  42       9.925  22.751   3.144  1.00 36.45           H  
ATOM    617  O   ASN A  42       9.214  21.767   0.868  1.00 36.45           O  
ATOM    618  CG  ASN A  42      11.261  21.250   3.865  1.00 36.45           C  
ATOM    619  ND2 ASN A  42      11.326  21.360   5.170  1.00 36.45           N  
ATOM    620 HD21 ASN A  42      11.469  20.495   5.673  1.00 36.45           H  
ATOM    621 HD22 ASN A  42      11.105  22.237   5.619  1.00 36.45           H  
ATOM    622  OD1 ASN A  42      11.477  20.171   3.344  1.00 36.45           O  
ATOM    623  N   GLY A  43      10.942  21.173  -0.429  1.00 34.87           N  
ATOM    624  H   GLY A  43      11.937  21.266  -0.576  1.00 34.87           H  
ATOM    625  CA  GLY A  43      10.188  20.265  -1.243  1.00 34.87           C  
ATOM    626  HA2 GLY A  43       9.309  20.755  -1.663  1.00 34.87           H  
ATOM    627  HA3 GLY A  43      10.811  19.819  -2.018  1.00 34.87           H  
ATOM    628  C   GLY A  43       9.794  19.220  -0.241  1.00 34.87           C  
ATOM    629  O   GLY A  43      10.691  18.612   0.341  1.00 34.87           O  
ATOM    630  N   ASP A  44       8.492  19.114   0.013  1.00 31.92           N  
ATOM    631  H   ASP A  44       7.872  19.868  -0.248  1.00 31.92           H  
ATOM    632  CA  ASP A  44       7.930  18.014   0.755  1.00 31.92           C  
ATOM    633  HA  ASP A  44       8.346  17.994   1.762  1.00 31.92           H  
ATOM    634  C   ASP A  44       8.372  16.770  -0.015  1.00 31.92           C  
ATOM    635  CB  ASP A  44       6.401  18.137   0.852  1.00 31.92           C  
ATOM    636  HB2 ASP A  44       6.013  17.242   1.340  1.00 31.92           H  
ATOM    637  HB3 ASP A  44       5.978  18.174  -0.152  1.00 31.92           H  
ATOM    638  O   ASP A  44       7.680  16.250  -0.899  1.00 31.92           O  
ATOM    639  CG  ASP A  44       5.935  19.362   1.643  1.00 31.92           C  
ATOM    640  OD1 ASP A  44       6.171  19.380   2.869  1.00 31.92           O  
ATOM    641  OD2 ASP A  44       5.311  20.236   0.999  1.00 31.92           O  
ATOM    642  N   VAL A  45       9.579  16.294   0.304  1.00 34.86           N  
ATOM    643  H   VAL A  45      10.158  16.912   0.854  1.00 34.86           H  
ATOM    644  CA  VAL A  45       9.896  14.894   0.370  1.00 34.86           C  
ATOM    645  HA  VAL A  45       9.736  14.426  -0.602  1.00 34.86           H  
ATOM    646  C   VAL A  45       8.838  14.420   1.325  1.00 34.86           C  
ATOM    647  CB  VAL A  45      11.335  14.595   0.845  1.00 34.86           C  
ATOM    648  HB  VAL A  45      11.377  13.551   1.156  1.00 34.86           H  
ATOM    649  O   VAL A  45       8.976  14.449   2.541  1.00 34.86           O  
ATOM    650  CG1 VAL A  45      12.296  14.761  -0.336  1.00 34.86           C  
ATOM    651 HG11 VAL A  45      11.999  14.108  -1.156  1.00 34.86           H  
ATOM    652 HG12 VAL A  45      12.289  15.796  -0.678  1.00 34.86           H  
ATOM    653 HG13 VAL A  45      13.308  14.495  -0.030  1.00 34.86           H  
ATOM    654  CG2 VAL A  45      11.858  15.463   2.000  1.00 34.86           C  
ATOM    655 HG21 VAL A  45      11.902  16.512   1.707  1.00 34.86           H  
ATOM    656 HG22 VAL A  45      11.222  15.370   2.880  1.00 34.86           H  
ATOM    657 HG23 VAL A  45      12.862  15.138   2.275  1.00 34.86           H  
ATOM    658  N   SER A  46       7.695  14.102   0.729  1.00 34.38           N  
ATOM    659  H   SER A  46       7.617  14.335  -0.250  1.00 34.38           H  
ATOM    660  CA  SER A  46       6.727  13.216   1.298  1.00 34.38           C  
ATOM    661  HA  SER A  46       6.289  13.664   2.190  1.00 34.38           H  
ATOM    662  C   SER A  46       7.615  12.053   1.689  1.00 34.38           C  
ATOM    663  CB  SER A  46       5.615  12.908   0.288  1.00 34.38           C  
ATOM    664  HB2 SER A  46       5.242  11.900   0.471  1.00 34.38           H  
ATOM    665  HB3 SER A  46       4.792  13.597   0.475  1.00 34.38           H  
ATOM    666  O   SER A  46       8.188  11.351   0.850  1.00 34.38           O  
ATOM    667  OG  SER A  46       6.018  13.079  -1.070  1.00 34.38           O  
ATOM    668  HG  SER A  46       6.014  14.021  -1.255  1.00 34.38           H  
ATOM    669  N   GLN A  47       7.941  12.030   2.974  1.00 32.83           N  
ATOM    670  H   GLN A  47       7.653  12.801   3.559  1.00 32.83           H  
ATOM    671  CA  GLN A  47       8.768  11.019   3.562  1.00 32.83           C  
ATOM    672  HA  GLN A  47       9.581  10.745   2.890  1.00 32.83           H  
ATOM    673  C   GLN A  47       7.771   9.901   3.667  1.00 32.83           C  
ATOM    674  CB  GLN A  47       9.346  11.520   4.891  1.00 32.83           C  
ATOM    675  HB2 GLN A  47       9.862  12.463   4.710  1.00 32.83           H  
ATOM    676  HB3 GLN A  47       8.543  11.703   5.605  1.00 32.83           H  
ATOM    677  O   GLN A  47       7.043   9.796   4.645  1.00 32.83           O  
ATOM    678  CG  GLN A  47      10.353  10.525   5.477  1.00 32.83           C  
ATOM    679  HG2 GLN A  47      11.128  10.321   4.739  1.00 32.83           H  
ATOM    680  HG3 GLN A  47       9.850   9.589   5.721  1.00 32.83           H  
ATOM    681  CD  GLN A  47      10.994  11.077   6.746  1.00 32.83           C  
ATOM    682  NE2 GLN A  47      12.304  11.066   6.859  1.00 32.83           N  
ATOM    683 HE21 GLN A  47      12.891  10.711   6.117  1.00 32.83           H  
ATOM    684 HE22 GLN A  47      12.668  11.464   7.713  1.00 32.83           H  
ATOM    685  OE1 GLN A  47      10.334  11.531   7.663  1.00 32.83           O  
ATOM    686  N   PHE A  48       7.608   9.185   2.559  1.00 37.48           N  
ATOM    687  H   PHE A  48       8.187   9.408   1.762  1.00 37.48           H  
ATOM    688  CA  PHE A  48       6.866   7.951   2.564  1.00 37.48           C  
ATOM    689  HA  PHE A  48       5.837   8.129   2.874  1.00 37.48           H  
ATOM    690  C   PHE A  48       7.620   7.140   3.586  1.00 37.48           C  
ATOM    691  CB  PHE A  48       6.880   7.309   1.186  1.00 37.48           C  
ATOM    692  HB2 PHE A  48       6.680   6.243   1.300  1.00 37.48           H  
ATOM    693  HB3 PHE A  48       7.866   7.410   0.731  1.00 37.48           H  
ATOM    694  O   PHE A  48       8.799   6.854   3.348  1.00 37.48           O  
ATOM    695  CG  PHE A  48       5.839   7.914   0.281  1.00 37.48           C  
ATOM    696  CD1 PHE A  48       4.800   7.136  -0.203  1.00 37.48           C  
ATOM    697  HD1 PHE A  48       4.773   6.080   0.022  1.00 37.48           H  
ATOM    698  CD2 PHE A  48       5.883   9.255  -0.103  1.00 37.48           C  
ATOM    699  HD2 PHE A  48       6.642   9.895   0.322  1.00 37.48           H  
ATOM    700  CE1 PHE A  48       3.909   7.676  -1.132  1.00 37.48           C  
ATOM    701  HE1 PHE A  48       3.201   7.007  -1.597  1.00 37.48           H  
ATOM    702  CE2 PHE A  48       5.004   9.793  -1.052  1.00 37.48           C  
ATOM    703  HE2 PHE A  48       5.095  10.815  -1.390  1.00 37.48           H  
ATOM    704  CZ  PHE A  48       4.020   8.988  -1.601  1.00 37.48           C  
ATOM    705  HZ  PHE A  48       3.364   9.373  -2.368  1.00 37.48           H  
ATOM    706  N   PRO A  49       7.031   6.921   4.770  1.00 33.30           N  
ATOM    707  CA  PRO A  49       7.743   6.184   5.768  1.00 33.30           C  
ATOM    708  HA  PRO A  49       8.703   6.651   5.990  1.00 33.30           H  
ATOM    709  C   PRO A  49       7.946   4.839   5.097  1.00 33.30           C  
ATOM    710  CB  PRO A  49       6.851   6.203   7.009  1.00 33.30           C  
ATOM    711  HB2 PRO A  49       7.108   7.076   7.609  1.00 33.30           H  
ATOM    712  HB3 PRO A  49       6.963   5.302   7.612  1.00 33.30           H  
ATOM    713  O   PRO A  49       6.979   4.162   4.738  1.00 33.30           O  
ATOM    714  CG  PRO A  49       5.435   6.382   6.461  1.00 33.30           C  
ATOM    715  HG2 PRO A  49       4.992   5.410   6.242  1.00 33.30           H  
ATOM    716  HG3 PRO A  49       4.801   6.934   7.155  1.00 33.30           H  
ATOM    717  CD  PRO A  49       5.642   7.147   5.158  1.00 33.30           C  
ATOM    718  HD2 PRO A  49       4.955   6.767   4.401  1.00 33.30           H  
ATOM    719  HD3 PRO A  49       5.451   8.205   5.336  1.00 33.30           H  
ATOM    720  N   TYR A  50       9.205   4.497   4.834  1.00 36.27           N  
ATOM    721  H   TYR A  50       9.943   5.165   5.001  1.00 36.27           H  
ATOM    722  CA  TYR A  50       9.563   3.130   4.542  1.00 36.27           C  
ATOM    723  HA  TYR A  50       8.890   2.726   3.787  1.00 36.27           H  
ATOM    724  C   TYR A  50       9.317   2.421   5.863  1.00 36.27           C  
ATOM    725  CB  TYR A  50      11.005   3.042   4.024  1.00 36.27           C  
ATOM    726  HB2 TYR A  50      11.155   3.840   3.296  1.00 36.27           H  
ATOM    727  HB3 TYR A  50      11.710   3.220   4.836  1.00 36.27           H  
ATOM    728  O   TYR A  50      10.227   2.217   6.662  1.00 36.27           O  
ATOM    729  CG  TYR A  50      11.339   1.736   3.323  1.00 36.27           C  
ATOM    730  CD1 TYR A  50      12.196   0.788   3.912  1.00 36.27           C  
ATOM    731  HD1 TYR A  50      12.586   0.959   4.905  1.00 36.27           H  
ATOM    732  CD2 TYR A  50      10.802   1.475   2.050  1.00 36.27           C  
ATOM    733  HD2 TYR A  50      10.042   2.127   1.645  1.00 36.27           H  
ATOM    734  CE1 TYR A  50      12.589  -0.360   3.193  1.00 36.27           C  
ATOM    735  HE1 TYR A  50      13.272  -1.064   3.645  1.00 36.27           H  
ATOM    736  CE2 TYR A  50      11.201   0.337   1.326  1.00 36.27           C  
ATOM    737  HE2 TYR A  50      10.778   0.091   0.363  1.00 36.27           H  
ATOM    738  OH  TYR A  50      12.518  -1.639   1.151  1.00 36.27           O  
ATOM    739  HH  TYR A  50      13.194  -2.134   1.618  1.00 36.27           H  
ATOM    740  CZ  TYR A  50      12.124  -0.561   1.877  1.00 36.27           C  
ATOM    741  N   VAL A  51       8.043   2.157   6.168  1.00 37.06           N  
ATOM    742  H   VAL A  51       7.327   2.470   5.528  1.00 37.06           H  
ATOM    743  CA  VAL A  51       7.719   1.160   7.160  1.00 37.06           C  
ATOM    744  HA  VAL A  51       8.347   1.310   8.038  1.00 37.06           H  
ATOM    745  C   VAL A  51       8.157  -0.097   6.461  1.00 37.06           C  
ATOM    746  CB  VAL A  51       6.267   1.151   7.645  1.00 37.06           C  
ATOM    747  HB  VAL A  51       5.592   0.944   6.815  1.00 37.06           H  
ATOM    748  O   VAL A  51       7.472  -0.688   5.628  1.00 37.06           O  
ATOM    749  CG1 VAL A  51       6.037   0.058   8.686  1.00 37.06           C  
ATOM    750 HG11 VAL A  51       6.237  -0.921   8.250  1.00 37.06           H  
ATOM    751 HG12 VAL A  51       6.700   0.203   9.539  1.00 37.06           H  
ATOM    752 HG13 VAL A  51       5.002   0.084   9.027  1.00 37.06           H  
ATOM    753  CG2 VAL A  51       5.907   2.487   8.303  1.00 37.06           C  
ATOM    754 HG21 VAL A  51       4.858   2.493   8.597  1.00 37.06           H  
ATOM    755 HG22 VAL A  51       6.101   3.314   7.619  1.00 37.06           H  
ATOM    756 HG23 VAL A  51       6.521   2.636   9.191  1.00 37.06           H  
ATOM    757  N   GLU A  52       9.405  -0.421   6.739  1.00 37.68           N  
ATOM    758  H   GLU A  52       9.968   0.244   7.251  1.00 37.68           H  
ATOM    759  CA  GLU A  52       9.920  -1.739   6.583  1.00 37.68           C  
ATOM    760  HA  GLU A  52       9.801  -2.066   5.551  1.00 37.68           H  
ATOM    761  C   GLU A  52       9.050  -2.571   7.513  1.00 37.68           C  
ATOM    762  CB  GLU A  52      11.404  -1.726   6.952  1.00 37.68           C  
ATOM    763  HB2 GLU A  52      11.518  -1.641   8.033  1.00 37.68           H  
ATOM    764  HB3 GLU A  52      11.882  -0.865   6.486  1.00 37.68           H  
ATOM    765  O   GLU A  52       9.293  -2.692   8.714  1.00 37.68           O  
ATOM    766  CG  GLU A  52      12.088  -2.989   6.430  1.00 37.68           C  
ATOM    767  HG2 GLU A  52      11.534  -3.863   6.770  1.00 37.68           H  
ATOM    768  HG3 GLU A  52      12.044  -2.978   5.341  1.00 37.68           H  
ATOM    769  CD  GLU A  52      13.551  -3.099   6.878  1.00 37.68           C  
ATOM    770  OE1 GLU A  52      14.192  -4.069   6.418  1.00 37.68           O  
ATOM    771  OE2 GLU A  52      14.007  -2.250   7.675  1.00 37.68           O  
ATOM    772  N   PHE A  53       7.950  -3.094   6.980  1.00 42.45           N  
ATOM    773  H   PHE A  53       7.663  -2.790   6.060  1.00 42.45           H  
ATOM    774  CA  PHE A  53       7.310  -4.216   7.631  1.00 42.45           C  
ATOM    775  HA  PHE A  53       7.270  -4.018   8.702  1.00 42.45           H  
ATOM    776  C   PHE A  53       8.255  -5.381   7.395  1.00 42.45           C  
ATOM    777  CB  PHE A  53       5.876  -4.473   7.200  1.00 42.45           C  
ATOM    778  HB2 PHE A  53       5.467  -5.219   7.881  1.00 42.45           H  
ATOM    779  HB3 PHE A  53       5.866  -4.893   6.194  1.00 42.45           H  
ATOM    780  O   PHE A  53       8.154  -6.143   6.435  1.00 42.45           O  
ATOM    781  CG  PHE A  53       4.979  -3.269   7.218  1.00 42.45           C  
ATOM    782  CD1 PHE A  53       4.077  -2.997   8.253  1.00 42.45           C  
ATOM    783  HD1 PHE A  53       4.084  -3.613   9.141  1.00 42.45           H  
ATOM    784  CD2 PHE A  53       5.047  -2.402   6.145  1.00 42.45           C  
ATOM    785  HD2 PHE A  53       5.850  -2.522   5.432  1.00 42.45           H  
ATOM    786  CE1 PHE A  53       3.201  -1.897   8.145  1.00 42.45           C  
ATOM    787  HE1 PHE A  53       2.534  -1.645   8.956  1.00 42.45           H  
ATOM    788  CE2 PHE A  53       4.101  -1.416   5.963  1.00 42.45           C  
ATOM    789  HE2 PHE A  53       4.133  -0.908   5.010  1.00 42.45           H  
ATOM    790  CZ  PHE A  53       3.162  -1.139   6.964  1.00 42.45           C  
ATOM    791  HZ  PHE A  53       2.445  -0.341   6.836  1.00 42.45           H  
ATOM    792  N   THR A  54       9.243  -5.414   8.276  1.00 42.52           N  
ATOM    793  H   THR A  54       9.317  -4.626   8.904  1.00 42.52           H  
ATOM    794  CA  THR A  54      10.203  -6.484   8.494  1.00 42.52           C  
ATOM    795  HA  THR A  54      10.813  -6.644   7.605  1.00 42.52           H  
ATOM    796  C   THR A  54       9.485  -7.776   8.849  1.00 42.52           C  
ATOM    797  CB  THR A  54      11.098  -6.106   9.682  1.00 42.52           C  
ATOM    798  HB  THR A  54      11.714  -6.962   9.957  1.00 42.52           H  
ATOM    799  O   THR A  54       9.984  -8.865   8.577  1.00 42.52           O  
ATOM    800  CG2 THR A  54      12.016  -4.924   9.393  1.00 42.52           C  
ATOM    801 HG21 THR A  54      11.446  -4.017   9.192  1.00 42.52           H  
ATOM    802 HG22 THR A  54      12.641  -5.158   8.531  1.00 42.52           H  
ATOM    803 HG23 THR A  54      12.674  -4.746  10.243  1.00 42.52           H  
ATOM    804  OG1 THR A  54      10.299  -5.727  10.785  1.00 42.52           O  
ATOM    805  HG1 THR A  54      10.822  -5.100  11.289  1.00 42.52           H  
ATOM    806  N   GLY A  55       8.289  -7.672   9.438  1.00 45.26           N  
ATOM    807  H   GLY A  55       7.981  -6.749   9.709  1.00 45.26           H  
ATOM    808  CA  GLY A  55       7.427  -8.813   9.669  1.00 45.26           C  
ATOM    809  HA2 GLY A  55       7.896  -9.478  10.394  1.00 45.26           H  
ATOM    810  HA3 GLY A  55       6.470  -8.477  10.068  1.00 45.26           H  
ATOM    811  C   GLY A  55       7.173  -9.561   8.361  1.00 45.26           C  
ATOM    812  O   GLY A  55       6.605  -9.006   7.416  1.00 45.26           O  
ATOM    813  N   ARG A  56       7.519 -10.858   8.349  1.00 52.71           N  
ATOM    814  H   ARG A  56       8.078 -11.189   9.123  1.00 52.71           H  
ATOM    815  CA  ARG A  56       6.985 -11.846   7.385  1.00 52.71           C  
ATOM    816  HA  ARG A  56       7.343 -11.618   6.381  1.00 52.71           H  
ATOM    817  C   ARG A  56       5.459 -11.804   7.326  1.00 52.71           C  
ATOM    818  CB  ARG A  56       7.399 -13.264   7.798  1.00 52.71           C  
ATOM    819  HB2 ARG A  56       7.168 -13.429   8.851  1.00 52.71           H  
ATOM    820  HB3 ARG A  56       6.810 -13.968   7.211  1.00 52.71           H  
ATOM    821  O   ARG A  56       4.841 -12.125   6.311  1.00 52.71           O  
ATOM    822  CG  ARG A  56       8.880 -13.548   7.538  1.00 52.71           C  
ATOM    823  HG2 ARG A  56       9.500 -12.986   8.236  1.00 52.71           H  
ATOM    824  HG3 ARG A  56       9.127 -13.251   6.519  1.00 52.71           H  
ATOM    825  CD  ARG A  56       9.134 -15.050   7.696  1.00 52.71           C  
ATOM    826  HD2 ARG A  56       8.415 -15.590   7.080  1.00 52.71           H  
ATOM    827  HD3 ARG A  56       8.982 -15.326   8.740  1.00 52.71           H  
ATOM    828  NE  ARG A  56      10.497 -15.412   7.275  1.00 52.71           N  
ATOM    829  HE  ARG A  56      11.123 -14.650   7.058  1.00 52.71           H  
ATOM    830  NH1 ARG A  56      10.230 -17.690   7.361  1.00 52.71           N  
ATOM    831 HH11 ARG A  56      10.590 -18.619   7.197  1.00 52.71           H  
ATOM    832 HH12 ARG A  56       9.284 -17.554   7.689  1.00 52.71           H  
ATOM    833  NH2 ARG A  56      12.179 -16.827   6.690  1.00 52.71           N  
ATOM    834 HH21 ARG A  56      12.769 -16.036   6.478  1.00 52.71           H  
ATOM    835 HH22 ARG A  56      12.529 -17.760   6.526  1.00 52.71           H  
ATOM    836  CZ  ARG A  56      10.961 -16.638   7.112  1.00 52.71           C  
ATOM    837  N   ASP A  57       4.870 -11.350   8.421  1.00 55.83           N  
ATOM    838  H   ASP A  57       5.443 -11.235   9.244  1.00 55.83           H  
ATOM    839  CA  ASP A  57       3.476 -10.989   8.551  1.00 55.83           C  
ATOM    840  HA  ASP A  57       2.903 -11.713   7.972  1.00 55.83           H  
ATOM    841  C   ASP A  57       3.181  -9.613   7.957  1.00 55.83           C  
ATOM    842  CB  ASP A  57       3.068 -11.133  10.018  1.00 55.83           C  
ATOM    843  HB2 ASP A  57       3.686 -10.478  10.631  1.00 55.83           H  
ATOM    844  HB3 ASP A  57       2.025 -10.847  10.159  1.00 55.83           H  
ATOM    845  O   ASP A  57       2.483  -8.805   8.555  1.00 55.83           O  
ATOM    846  CG  ASP A  57       3.238 -12.582  10.457  1.00 55.83           C  
ATOM    847  OD1 ASP A  57       2.662 -13.460   9.773  1.00 55.83           O  
ATOM    848  OD2 ASP A  57       4.014 -12.792  11.411  1.00 55.83           O  
ATOM    849  N   SER A  58       3.683  -9.336   6.759  1.00 63.05           N  
ATOM    850  H   SER A  58       4.280 -10.016   6.310  1.00 63.05           H  
ATOM    851  CA  SER A  58       3.212  -8.230   5.942  1.00 63.05           C  
ATOM    852  HA  SER A  58       2.266  -7.879   6.357  1.00 63.05           H  
ATOM    853  C   SER A  58       2.926  -8.711   4.535  1.00 63.05           C  
ATOM    854  CB  SER A  58       4.174  -7.048   5.965  1.00 63.05           C  
ATOM    855  HB2 SER A  58       4.273  -6.724   7.001  1.00 63.05           H  
ATOM    856  HB3 SER A  58       3.747  -6.231   5.382  1.00 63.05           H  
ATOM    857  O   SER A  58       3.613  -9.577   3.995  1.00 63.05           O  
ATOM    858  OG  SER A  58       5.452  -7.376   5.447  1.00 63.05           O  
ATOM    859  HG  SER A  58       5.892  -7.929   6.097  1.00 63.05           H  
ATOM    860  N   VAL A  59       1.869  -8.169   3.951  1.00 67.61           N  
ATOM    861  H   VAL A  59       1.340  -7.479   4.465  1.00 67.61           H  
ATOM    862  CA  VAL A  59       1.514  -8.398   2.558  1.00 67.61           C  
ATOM    863  HA  VAL A  59       2.102  -9.232   2.174  1.00 67.61           H  
ATOM    864  C   VAL A  59       1.898  -7.183   1.741  1.00 67.61           C  
ATOM    865  CB  VAL A  59       0.036  -8.789   2.383  1.00 67.61           C  
ATOM    866  HB  VAL A  59      -0.170  -8.865   1.315  1.00 67.61           H  
ATOM    867  O   VAL A  59       1.835  -6.040   2.209  1.00 67.61           O  
ATOM    868  CG1 VAL A  59      -0.211 -10.167   3.005  1.00 67.61           C  
ATOM    869 HG11 VAL A  59      -1.247 -10.466   2.841  1.00 67.61           H  
ATOM    870 HG12 VAL A  59      -0.031 -10.132   4.079  1.00 67.61           H  
ATOM    871 HG13 VAL A  59       0.447 -10.908   2.551  1.00 67.61           H  
ATOM    872  CG2 VAL A  59      -0.945  -7.776   2.987  1.00 67.61           C  
ATOM    873 HG21 VAL A  59      -0.790  -6.793   2.542  1.00 67.61           H  
ATOM    874 HG22 VAL A  59      -0.815  -7.715   4.067  1.00 67.61           H  
ATOM    875 HG23 VAL A  59      -1.965  -8.098   2.779  1.00 67.61           H  
ATOM    876  N   THR A  60       2.290  -7.432   0.494  1.00 69.50           N  
ATOM    877  H   THR A  60       2.338  -8.385   0.162  1.00 69.50           H  
ATOM    878  CA  THR A  60       2.411  -6.372  -0.499  1.00 69.50           C  
ATOM    879  HA  THR A  60       3.136  -5.630  -0.163  1.00 69.50           H  
ATOM    880  C   THR A  60       1.114  -5.622  -0.590  1.00 69.50           C  
ATOM    881  CB  THR A  60       2.880  -6.867  -1.866  1.00 69.50           C  
ATOM    882  HB  THR A  60       2.717  -6.086  -2.609  1.00 69.50           H  
ATOM    883  O   THR A  60       0.087  -6.236  -0.869  1.00 69.50           O  
ATOM    884  CG2 THR A  60       4.356  -7.258  -1.888  1.00 69.50           C  
ATOM    885 HG21 THR A  60       4.581  -7.955  -1.081  1.00 69.50           H  
ATOM    886 HG22 THR A  60       4.977  -6.366  -1.805  1.00 69.50           H  
ATOM    887 HG23 THR A  60       4.585  -7.737  -2.840  1.00 69.50           H  
ATOM    888  OG1 THR A  60       2.130  -8.001  -2.213  1.00 69.50           O  
ATOM    889  HG1 THR A  60       1.202  -7.768  -2.129  1.00 69.50           H  
ATOM    890  N   CYS A  61       1.160  -4.307  -0.356  1.00 67.47           N  
ATOM    891  H   CYS A  61       2.040  -3.864  -0.135  1.00 67.47           H  
ATOM    892  CA  CYS A  61       0.011  -3.460  -0.585  1.00 67.47           C  
ATOM    893  HA  CYS A  61      -0.782  -3.737   0.109  1.00 67.47           H  
ATOM    894  C   CYS A  61      -0.417  -3.695  -2.022  1.00 67.47           C  
ATOM    895  CB  CYS A  61       0.402  -2.001  -0.395  1.00 67.47           C  
ATOM    896  HB2 CYS A  61       0.855  -1.850   0.585  1.00 67.47           H  
ATOM    897  HB3 CYS A  61       1.150  -1.751  -1.148  1.00 67.47           H  
ATOM    898  O   CYS A  61       0.351  -3.345  -2.916  1.00 67.47           O  
ATOM    899  SG  CYS A  61      -1.059  -0.966  -0.581  1.00 67.47           S  
ATOM    900  HG  CYS A  61      -0.525   0.173  -0.129  1.00 67.47           H  
ATOM    901  N   PRO A  62      -1.596  -4.275  -2.280  1.00 67.97           N  
ATOM    902  CA  PRO A  62      -2.001  -4.595  -3.643  1.00 67.97           C  
ATOM    903  HA  PRO A  62      -1.240  -5.215  -4.117  1.00 67.97           H  
ATOM    904  C   PRO A  62      -2.171  -3.324  -4.490  1.00 67.97           C  
ATOM    905  CB  PRO A  62      -3.288  -5.411  -3.479  1.00 67.97           C  
ATOM    906  HB2 PRO A  62      -4.001  -5.221  -4.281  1.00 67.97           H  
ATOM    907  HB3 PRO A  62      -3.033  -6.471  -3.456  1.00 67.97           H  
ATOM    908  O   PRO A  62      -2.324  -3.387  -5.700  1.00 67.97           O  
ATOM    909  CG  PRO A  62      -3.849  -5.006  -2.114  1.00 67.97           C  
ATOM    910  HG2 PRO A  62      -4.484  -4.126  -2.218  1.00 67.97           H  
ATOM    911  HG3 PRO A  62      -4.406  -5.819  -1.647  1.00 67.97           H  
ATOM    912  CD  PRO A  62      -2.613  -4.640  -1.307  1.00 67.97           C  
ATOM    913  HD2 PRO A  62      -2.288  -5.498  -0.719  1.00 67.97           H  
ATOM    914  HD3 PRO A  62      -2.841  -3.792  -0.661  1.00 67.97           H  
ATOM    915  N   THR A  63      -2.157  -2.162  -3.837  1.00 68.21           N  
ATOM    916  H   THR A  63      -2.076  -2.216  -2.831  1.00 68.21           H  
ATOM    917  CA  THR A  63      -2.638  -0.880  -4.339  1.00 68.21           C  
ATOM    918  HA  THR A  63      -3.398  -1.006  -5.110  1.00 68.21           H  
ATOM    919  C   THR A  63      -1.600  -0.101  -5.052  1.00 68.21           C  
ATOM    920  CB  THR A  63      -3.123  -0.065  -3.146  1.00 68.21           C  
ATOM    921  HB  THR A  63      -2.257   0.334  -2.617  1.00 68.21           H  
ATOM    922  O   THR A  63      -1.748   0.274  -6.205  1.00 68.21           O  
ATOM    923  CG2 THR A  63      -3.988   1.087  -3.545  1.00 68.21           C  
ATOM    924 HG21 THR A  63      -3.310   1.936  -3.636  1.00 68.21           H  
ATOM    925 HG22 THR A  63      -4.515   0.853  -4.469  1.00 68.21           H  
ATOM    926 HG23 THR A  63      -4.701   1.345  -2.762  1.00 68.21           H  
ATOM    927  OG1 THR A  63      -3.759  -0.863  -2.213  1.00 68.21           O  
ATOM    928  HG1 THR A  63      -4.688  -0.879  -2.458  1.00 68.21           H  
ATOM    929  N   CYS A  64      -0.524   0.094  -4.326  1.00 67.92           N  
ATOM    930  H   CYS A  64      -0.506  -0.277  -3.387  1.00 67.92           H  
ATOM    931  CA  CYS A  64       0.713   0.549  -4.871  1.00 67.92           C  
ATOM    932  HA  CYS A  64       0.541   1.162  -5.755  1.00 67.92           H  
ATOM    933  C   CYS A  64       1.547  -0.658  -5.321  1.00 67.92           C  
ATOM    934  CB  CYS A  64       1.323   1.437  -3.790  1.00 67.92           C  
ATOM    935  HB2 CYS A  64       0.684   2.310  -3.658  1.00 67.92           H  
ATOM    936  HB3 CYS A  64       2.297   1.813  -4.103  1.00 67.92           H  
ATOM    937  O   CYS A  64       2.664  -0.478  -5.763  1.00 67.92           O  
ATOM    938  SG  CYS A  64       1.504   0.549  -2.234  1.00 67.92           S  
ATOM    939  HG  CYS A  64       0.276   0.823  -1.785  1.00 67.92           H  
ATOM    940  N   GLN A  65       1.053  -1.896  -5.213  1.00 69.19           N  
ATOM    941  H   GLN A  65       0.112  -2.015  -4.867  1.00 69.19           H  
ATOM    942  CA  GLN A  65       1.818  -3.111  -5.516  1.00 69.19           C  
ATOM    943  HA  GLN A  65       1.244  -3.955  -5.133  1.00 69.19           H  
ATOM    944  C   GLN A  65       3.175  -3.144  -4.790  1.00 69.19           C  
ATOM    945  CB  GLN A  65       1.903  -3.276  -7.035  1.00 69.19           C  
ATOM    946  HB2 GLN A  65       0.935  -3.033  -7.471  1.00 69.19           H  
ATOM    947  HB3 GLN A  65       2.643  -2.585  -7.440  1.00 69.19           H  
ATOM    948  O   GLN A  65       4.213  -3.462  -5.357  1.00 69.19           O  
ATOM    949  CG  GLN A  65       2.262  -4.704  -7.448  1.00 69.19           C  
ATOM    950  HG2 GLN A  65       1.539  -5.402  -7.026  1.00 69.19           H  
ATOM    951  HG3 GLN A  65       3.256  -4.974  -7.092  1.00 69.19           H  
ATOM    952  CD  GLN A  65       2.258  -4.815  -8.962  1.00 69.19           C  
ATOM    953  NE2 GLN A  65       1.268  -5.450  -9.549  1.00 69.19           N  
ATOM    954 HE21 GLN A  65       1.319  -5.478 -10.557  1.00 69.19           H  
ATOM    955 HE22 GLN A  65       0.522  -5.866  -9.010  1.00 69.19           H  
ATOM    956  OE1 GLN A  65       3.121  -4.308  -9.653  1.00 69.19           O  
ATOM    957  N   GLY A  66       3.186  -2.752  -3.518  1.00 69.06           N  
ATOM    958  H   GLY A  66       2.300  -2.555  -3.074  1.00 69.06           H  
ATOM    959  CA  GLY A  66       4.422  -2.693  -2.744  1.00 69.06           C  
ATOM    960  HA2 GLY A  66       5.137  -3.411  -3.145  1.00 69.06           H  
ATOM    961  HA3 GLY A  66       4.209  -3.026  -1.728  1.00 69.06           H  
ATOM    962  C   GLY A  66       5.128  -1.338  -2.734  1.00 69.06           C  
ATOM    963  O   GLY A  66       5.986  -1.102  -1.895  1.00 69.06           O  
ATOM    964  N   THR A  67       4.769  -0.427  -3.627  1.00 68.15           N  
ATOM    965  H   THR A  67       4.094  -0.683  -4.333  1.00 68.15           H  
ATOM    966  CA  THR A  67       5.594   0.763  -3.875  1.00 68.15           C  
ATOM    967  HA  THR A  67       6.646   0.498  -3.771  1.00 68.15           H  
ATOM    968  C   THR A  67       5.346   1.926  -2.922  1.00 68.15           C  
ATOM    969  CB  THR A  67       5.379   1.235  -5.295  1.00 68.15           C  
ATOM    970  HB  THR A  67       6.030   2.099  -5.429  1.00 68.15           H  
ATOM    971  O   THR A  67       6.058   2.923  -2.922  1.00 68.15           O  
ATOM    972  CG2 THR A  67       5.645   0.173  -6.352  1.00 68.15           C  
ATOM    973 HG21 THR A  67       5.437   0.574  -7.344  1.00 68.15           H  
ATOM    974 HG22 THR A  67       5.052  -0.730  -6.202  1.00 68.15           H  
ATOM    975 HG23 THR A  67       6.692  -0.117  -6.269  1.00 68.15           H  
ATOM    976  OG1 THR A  67       4.055   1.610  -5.477  1.00 68.15           O  
ATOM    977  HG1 THR A  67       3.587   0.830  -5.784  1.00 68.15           H  
ATOM    978  N   GLY A  68       4.287   1.842  -2.124  1.00 70.57           N  
ATOM    979  H   GLY A  68       3.716   1.013  -2.210  1.00 70.57           H  
ATOM    980  CA  GLY A  68       3.899   2.878  -1.179  1.00 70.57           C  
ATOM    981  HA2 GLY A  68       3.196   2.478  -0.448  1.00 70.57           H  
ATOM    982  HA3 GLY A  68       4.805   3.205  -0.669  1.00 70.57           H  
ATOM    983  C   GLY A  68       3.265   4.099  -1.818  1.00 70.57           C  
ATOM    984  O   GLY A  68       2.505   4.795  -1.158  1.00 70.57           O  
ATOM    985  N   ARG A  69       3.494   4.345  -3.103  1.00 67.87           N  
ATOM    986  H   ARG A  69       4.136   3.739  -3.594  1.00 67.87           H  
ATOM    987  CA  ARG A  69       2.930   5.481  -3.820  1.00 67.87           C  
ATOM    988  HA  ARG A  69       2.180   5.959  -3.190  1.00 67.87           H  
ATOM    989  C   ARG A  69       2.148   5.045  -5.035  1.00 67.87           C  
ATOM    990  CB  ARG A  69       3.982   6.559  -4.137  1.00 67.87           C  
ATOM    991  HB2 ARG A  69       4.075   6.667  -5.217  1.00 67.87           H  
ATOM    992  HB3 ARG A  69       3.545   7.511  -3.836  1.00 67.87           H  
ATOM    993  O   ARG A  69       2.109   3.881  -5.413  1.00 67.87           O  
ATOM    994  CG  ARG A  69       5.391   6.450  -3.494  1.00 67.87           C  
ATOM    995  HG2 ARG A  69       5.360   6.311  -2.414  1.00 67.87           H  
ATOM    996  HG3 ARG A  69       5.910   5.543  -3.802  1.00 67.87           H  
ATOM    997  CD  ARG A  69       6.195   7.707  -3.879  1.00 67.87           C  
ATOM    998  HD2 ARG A  69       6.814   7.474  -4.745  1.00 67.87           H  
ATOM    999  HD3 ARG A  69       5.496   8.490  -4.169  1.00 67.87           H  
ATOM   1000  NE  ARG A  69       7.091   8.230  -2.838  1.00 67.87           N  
ATOM   1001  HE  ARG A  69       7.489   7.571  -2.183  1.00 67.87           H  
ATOM   1002  NH1 ARG A  69       6.892  10.456  -3.437  1.00 67.87           N  
ATOM   1003 HH11 ARG A  69       7.142  11.421  -3.277  1.00 67.87           H  
ATOM   1004 HH12 ARG A  69       6.441  10.198  -4.304  1.00 67.87           H  
ATOM   1005  NH2 ARG A  69       8.198   9.889  -1.730  1.00 67.87           N  
ATOM   1006 HH21 ARG A  69       8.292  10.866  -1.489  1.00 67.87           H  
ATOM   1007 HH22 ARG A  69       8.656   9.201  -1.151  1.00 67.87           H  
ATOM   1008  CZ  ARG A  69       7.392   9.514  -2.684  1.00 67.87           C  
ATOM   1009  N   ILE A  70       1.411   5.993  -5.572  1.00 69.72           N  
ATOM   1010  H   ILE A  70       1.409   6.911  -5.149  1.00 69.72           H  
ATOM   1011  CA  ILE A  70       0.558   5.762  -6.719  1.00 69.72           C  
ATOM   1012  HA  ILE A  70       0.835   4.833  -7.217  1.00 69.72           H  
ATOM   1013  C   ILE A  70       0.744   6.954  -7.620  1.00 69.72           C  
ATOM   1014  CB  ILE A  70      -0.898   5.672  -6.301  1.00 69.72           C  
ATOM   1015  HB  ILE A  70      -1.191   6.650  -5.920  1.00 69.72           H  
ATOM   1016  O   ILE A  70       0.589   8.078  -7.137  1.00 69.72           O  
ATOM   1017  CG1 ILE A  70      -1.069   4.627  -5.188  1.00 69.72           C  
ATOM   1018 HG12 ILE A  70      -1.111   3.624  -5.613  1.00 69.72           H  
ATOM   1019 HG13 ILE A  70      -0.270   4.637  -4.445  1.00 69.72           H  
ATOM   1020  CG2 ILE A  70      -1.766   5.358  -7.531  1.00 69.72           C  
ATOM   1021 HG21 ILE A  70      -1.600   6.083  -8.327  1.00 69.72           H  
ATOM   1022 HG22 ILE A  70      -2.821   5.442  -7.269  1.00 69.72           H  
ATOM   1023 HG23 ILE A  70      -1.546   4.362  -7.915  1.00 69.72           H  
ATOM   1024  CD1 ILE A  70      -2.294   5.028  -4.415  1.00 69.72           C  
ATOM   1025 HD11 ILE A  70      -2.112   5.973  -3.903  1.00 69.72           H  
ATOM   1026 HD12 ILE A  70      -3.097   5.217  -5.128  1.00 69.72           H  
ATOM   1027 HD13 ILE A  70      -2.521   4.247  -3.688  1.00 69.72           H  
ATOM   1028  N   PRO A  71       1.051   6.753  -8.903  1.00 66.94           N  
ATOM   1029  CA  PRO A  71       1.103   7.856  -9.838  1.00 66.94           C  
ATOM   1030  HA  PRO A  71       1.903   8.535  -9.544  1.00 66.94           H  
ATOM   1031  C   PRO A  71      -0.237   8.582  -9.850  1.00 66.94           C  
ATOM   1032  CB  PRO A  71       1.423   7.251 -11.206  1.00 66.94           C  
ATOM   1033  HB2 PRO A  71       0.514   7.097 -11.787  1.00 66.94           H  
ATOM   1034  HB3 PRO A  71       2.121   7.875 -11.764  1.00 66.94           H  
ATOM   1035  O   PRO A  71      -1.302   7.956  -9.891  1.00 66.94           O  
ATOM   1036  CG  PRO A  71       2.036   5.905 -10.852  1.00 66.94           C  
ATOM   1037  HG2 PRO A  71       1.940   5.175 -11.655  1.00 66.94           H  
ATOM   1038  HG3 PRO A  71       3.092   6.080 -10.646  1.00 66.94           H  
ATOM   1039  CD  PRO A  71       1.296   5.497  -9.583  1.00 66.94           C  
ATOM   1040  HD2 PRO A  71       1.899   4.810  -8.989  1.00 66.94           H  
ATOM   1041  HD3 PRO A  71       0.346   5.030  -9.844  1.00 66.94           H  
ATOM   1042  N   ARG A  72      -0.198   9.910  -9.859  1.00 60.45           N  
ATOM   1043  H   ARG A  72       0.707  10.356  -9.887  1.00 60.45           H  
ATOM   1044  CA  ARG A  72      -1.381  10.716 -10.131  1.00 60.45           C  
ATOM   1045  HA  ARG A  72      -2.119  10.515  -9.354  1.00 60.45           H  
ATOM   1046  C   ARG A  72      -1.986  10.285 -11.464  1.00 60.45           C  
ATOM   1047  CB  ARG A  72      -1.064  12.213 -10.130  1.00 60.45           C  
ATOM   1048  HB2 ARG A  72      -1.920  12.741 -10.550  1.00 60.45           H  
ATOM   1049  HB3 ARG A  72      -0.205  12.404 -10.773  1.00 60.45           H  
ATOM   1050  O   ARG A  72      -1.282   9.899 -12.396  1.00 60.45           O  
ATOM   1051  CG  ARG A  72      -0.812  12.770  -8.724  1.00 60.45           C  
ATOM   1052  HG2 ARG A  72       0.085  12.322  -8.297  1.00 60.45           H  
ATOM   1053  HG3 ARG A  72      -1.663  12.537  -8.084  1.00 60.45           H  
ATOM   1054  CD  ARG A  72      -0.665  14.291  -8.816  1.00 60.45           C  
ATOM   1055  HD2 ARG A  72       0.007  14.545  -9.636  1.00 60.45           H  
ATOM   1056  HD3 ARG A  72      -1.637  14.708  -9.079  1.00 60.45           H  
ATOM   1057  NE  ARG A  72      -0.142  14.873  -7.563  1.00 60.45           N  
ATOM   1058  HE  ARG A  72       0.810  14.642  -7.320  1.00 60.45           H  
ATOM   1059  NH1 ARG A  72      -1.942  16.215  -7.072  1.00 60.45           N  
ATOM   1060 HH11 ARG A  72      -2.427  15.813  -7.861  1.00 60.45           H  
ATOM   1061 HH12 ARG A  72      -2.404  16.870  -6.458  1.00 60.45           H  
ATOM   1062  NH2 ARG A  72      -0.152  16.210  -5.734  1.00 60.45           N  
ATOM   1063 HH21 ARG A  72       0.773  15.867  -5.521  1.00 60.45           H  
ATOM   1064 HH22 ARG A  72      -0.600  16.889  -5.135  1.00 60.45           H  
ATOM   1065  CZ  ARG A  72      -0.749  15.761  -6.801  1.00 60.45           C  
ATOM   1066  N   GLY A  73      -3.311  10.269 -11.534  1.00 59.40           N  
ATOM   1067  H   GLY A  73      -3.807  10.670 -10.750  1.00 59.40           H  
ATOM   1068  CA  GLY A  73      -4.063   9.723 -12.672  1.00 59.40           C  
ATOM   1069  HA2 GLY A  73      -3.554   9.989 -13.598  1.00 59.40           H  
ATOM   1070  HA3 GLY A  73      -5.054  10.177 -12.687  1.00 59.40           H  
ATOM   1071  C   GLY A  73      -4.232   8.198 -12.645  1.00 59.40           C  
ATOM   1072  O   GLY A  73      -5.350   7.714 -12.843  1.00 59.40           O  
ATOM   1073  N   GLN A  74      -3.193   7.435 -12.284  1.00 55.10           N  
ATOM   1074  H   GLN A  74      -2.299   7.872 -12.115  1.00 55.10           H  
ATOM   1075  CA  GLN A  74      -3.401   6.056 -11.821  1.00 55.10           C  
ATOM   1076  HA  GLN A  74      -4.138   5.584 -12.471  1.00 55.10           H  
ATOM   1077  C   GLN A  74      -4.011   6.013 -10.421  1.00 55.10           C  
ATOM   1078  CB  GLN A  74      -2.130   5.204 -11.887  1.00 55.10           C  
ATOM   1079  HB2 GLN A  74      -2.270   4.313 -11.274  1.00 55.10           H  
ATOM   1080  HB3 GLN A  74      -1.282   5.759 -11.487  1.00 55.10           H  
ATOM   1081  O   GLN A  74      -4.473   4.963 -10.014  1.00 55.10           O  
ATOM   1082  CG  GLN A  74      -1.842   4.739 -13.318  1.00 55.10           C  
ATOM   1083  HG2 GLN A  74      -2.753   4.330 -13.756  1.00 55.10           H  
ATOM   1084  HG3 GLN A  74      -1.513   5.583 -13.923  1.00 55.10           H  
ATOM   1085  CD  GLN A  74      -0.764   3.665 -13.336  1.00 55.10           C  
ATOM   1086  NE2 GLN A  74      -1.027   2.501 -13.888  1.00 55.10           N  
ATOM   1087 HE21 GLN A  74      -1.971   2.249 -14.142  1.00 55.10           H  
ATOM   1088 HE22 GLN A  74      -0.288   1.816 -13.825  1.00 55.10           H  
ATOM   1089  OE1 GLN A  74       0.326   3.839 -12.828  1.00 55.10           O  
ATOM   1090  N   GLU A  75      -4.120   7.144  -9.724  1.00 53.00           N  
ATOM   1091  H   GLU A  75      -3.542   7.923 -10.007  1.00 53.00           H  
ATOM   1092  CA  GLU A  75      -4.907   7.275  -8.496  1.00 53.00           C  
ATOM   1093  HA  GLU A  75      -4.510   6.568  -7.768  1.00 53.00           H  
ATOM   1094  C   GLU A  75      -6.407   6.990  -8.695  1.00 53.00           C  
ATOM   1095  CB  GLU A  75      -4.679   8.647  -7.869  1.00 53.00           C  
ATOM   1096  HB2 GLU A  75      -3.611   8.861  -7.869  1.00 53.00           H  
ATOM   1097  HB3 GLU A  75      -5.023   8.626  -6.835  1.00 53.00           H  
ATOM   1098  O   GLU A  75      -7.070   6.476  -7.804  1.00 53.00           O  
ATOM   1099  CG  GLU A  75      -5.430   9.745  -8.620  1.00 53.00           C  
ATOM   1100  HG2 GLU A  75      -5.275   9.631  -9.693  1.00 53.00           H  
ATOM   1101  HG3 GLU A  75      -6.499   9.663  -8.424  1.00 53.00           H  
ATOM   1102  CD  GLU A  75      -4.934  11.110  -8.173  1.00 53.00           C  
ATOM   1103  OE1 GLU A  75      -4.125  11.679  -8.941  1.00 53.00           O  
ATOM   1104  OE2 GLU A  75      -5.340  11.555  -7.079  1.00 53.00           O  
ATOM   1105  N   ASN A  76      -6.957   7.252  -9.885  1.00 48.94           N  
ATOM   1106  H   ASN A  76      -6.388   7.712 -10.581  1.00 48.94           H  
ATOM   1107  CA  ASN A  76      -8.343   6.883 -10.214  1.00 48.94           C  
ATOM   1108  HA  ASN A  76      -8.995   7.106  -9.370  1.00 48.94           H  
ATOM   1109  C   ASN A  76      -8.467   5.392 -10.521  1.00 48.94           C  
ATOM   1110  CB  ASN A  76      -8.788   7.686 -11.440  1.00 48.94           C  
ATOM   1111  HB2 ASN A  76      -9.744   7.299 -11.795  1.00 48.94           H  
ATOM   1112  HB3 ASN A  76      -8.055   7.577 -12.239  1.00 48.94           H  
ATOM   1113  O   ASN A  76      -9.493   4.756 -10.271  1.00 48.94           O  
ATOM   1114  CG  ASN A  76      -8.986   9.153 -11.138  1.00 48.94           C  
ATOM   1115  ND2 ASN A  76      -8.983   9.985 -12.149  1.00 48.94           N  
ATOM   1116 HD21 ASN A  76      -8.758   9.669 -13.082  1.00 48.94           H  
ATOM   1117 HD22 ASN A  76      -9.070  10.960 -11.901  1.00 48.94           H  
ATOM   1118  OD1 ASN A  76      -9.181   9.572 -10.016  1.00 48.94           O  
ATOM   1119  N   GLN A  77      -7.385   4.851 -11.074  1.00 47.34           N  
ATOM   1120  H   GLN A  77      -6.594   5.461 -11.225  1.00 47.34           H  
ATOM   1121  CA  GLN A  77      -7.124   3.426 -11.146  1.00 47.34           C  
ATOM   1122  HA  GLN A  77      -8.047   2.912 -11.414  1.00 47.34           H  
ATOM   1123  C   GLN A  77      -6.657   2.894  -9.796  1.00 47.34           C  
ATOM   1124  CB  GLN A  77      -6.068   3.199 -12.228  1.00 47.34           C  
ATOM   1125  HB2 GLN A  77      -5.068   3.264 -11.801  1.00 47.34           H  
ATOM   1126  HB3 GLN A  77      -6.161   3.981 -12.982  1.00 47.34           H  
ATOM   1127  O   GLN A  77      -6.390   1.701  -9.677  1.00 47.34           O  
ATOM   1128  CG  GLN A  77      -6.217   1.859 -12.939  1.00 47.34           C  
ATOM   1129  HG2 GLN A  77      -7.233   1.744 -13.316  1.00 47.34           H  
ATOM   1130  HG3 GLN A  77      -5.995   1.042 -12.252  1.00 47.34           H  
ATOM   1131  CD  GLN A  77      -5.234   1.822 -14.097  1.00 47.34           C  
ATOM   1132  NE2 GLN A  77      -5.614   2.297 -15.264  1.00 47.34           N  
ATOM   1133 HE21 GLN A  77      -6.546   2.662 -15.398  1.00 47.34           H  
ATOM   1134 HE22 GLN A  77      -4.919   2.269 -15.997  1.00 47.34           H  
ATOM   1135  OE1 GLN A  77      -4.086   1.435 -13.971  1.00 47.34           O  
ATOM   1136  N   LEU A  78      -6.572   3.762  -8.783  1.00 48.19           N  
ATOM   1137  H   LEU A  78      -6.754   4.744  -8.933  1.00 48.19           H  
ATOM   1138  CA  LEU A  78      -6.420   3.325  -7.443  1.00 48.19           C  
ATOM   1139  HA  LEU A  78      -5.816   2.421  -7.513  1.00 48.19           H  
ATOM   1140  C   LEU A  78      -7.772   2.992  -6.932  1.00 48.19           C  
ATOM   1141  CB  LEU A  78      -5.742   4.275  -6.486  1.00 48.19           C  
ATOM   1142  HB2 LEU A  78      -4.996   4.871  -7.011  1.00 48.19           H  
ATOM   1143  HB3 LEU A  78      -6.478   4.928  -6.018  1.00 48.19           H  
ATOM   1144  O   LEU A  78      -8.770   3.714  -6.969  1.00 48.19           O  
ATOM   1145  CG  LEU A  78      -5.056   3.400  -5.455  1.00 48.19           C  
ATOM   1146  HG  LEU A  78      -5.670   2.520  -5.262  1.00 48.19           H  
ATOM   1147  CD1 LEU A  78      -3.771   2.852  -6.124  1.00 48.19           C  
ATOM   1148 HD11 LEU A  78      -2.944   2.720  -5.426  1.00 48.19           H  
ATOM   1149 HD12 LEU A  78      -3.435   3.448  -6.972  1.00 48.19           H  
ATOM   1150 HD13 LEU A  78      -3.975   1.864  -6.538  1.00 48.19           H  
ATOM   1151  CD2 LEU A  78      -5.139   4.136  -4.109  1.00 48.19           C  
ATOM   1152 HD21 LEU A  78      -4.537   3.659  -3.335  1.00 48.19           H  
ATOM   1153 HD22 LEU A  78      -6.173   4.077  -3.770  1.00 48.19           H  
ATOM   1154 HD23 LEU A  78      -4.923   5.201  -4.197  1.00 48.19           H  
ATOM   1155  N   VAL A  79      -7.747   1.764  -6.522  1.00 47.05           N  
ATOM   1156  H   VAL A  79      -6.861   1.280  -6.545  1.00 47.05           H  
ATOM   1157  CA  VAL A  79      -8.908   1.003  -6.316  1.00 47.05           C  
ATOM   1158  HA  VAL A  79      -9.736   1.513  -6.809  1.00 47.05           H  
ATOM   1159  C   VAL A  79      -9.038   1.388  -4.810  1.00 47.05           C  
ATOM   1160  CB  VAL A  79      -8.548  -0.283  -7.196  1.00 47.05           C  
ATOM   1161  HB  VAL A  79      -7.490  -0.516  -7.074  1.00 47.05           H  
ATOM   1162  O   VAL A  79      -8.166   1.166  -3.978  1.00 47.05           O  
ATOM   1163  CG1 VAL A  79      -9.250  -1.625  -7.503  1.00 47.05           C  
ATOM   1164 HG11 VAL A  79      -9.011  -2.025  -8.489  1.00 47.05           H  
ATOM   1165 HG12 VAL A  79      -8.848  -2.463  -6.932  1.00 47.05           H  
ATOM   1166 HG13 VAL A  79     -10.337  -1.564  -7.465  1.00 47.05           H  
ATOM   1167  CG2 VAL A  79      -8.608   0.184  -8.662  1.00 47.05           C  
ATOM   1168 HG21 VAL A  79      -8.532   1.265  -8.776  1.00 47.05           H  
ATOM   1169 HG22 VAL A  79      -7.794  -0.279  -9.219  1.00 47.05           H  
ATOM   1170 HG23 VAL A  79      -9.533  -0.053  -9.188  1.00 47.05           H  
ATOM   1171  N   ALA A  80     -10.008   2.273  -4.541  1.00 44.01           N  
ATOM   1172  H   ALA A  80     -10.601   2.533  -5.316  1.00 44.01           H  
ATOM   1173  CA  ALA A  80     -10.446   2.776  -3.255  1.00 44.01           C  
ATOM   1174  HA  ALA A  80      -9.737   3.526  -2.904  1.00 44.01           H  
ATOM   1175  C   ALA A  80     -10.516   1.630  -2.321  1.00 44.01           C  
ATOM   1176  CB  ALA A  80     -11.857   3.364  -3.299  1.00 44.01           C  
ATOM   1177  HB1 ALA A  80     -12.570   2.581  -3.556  1.00 44.01           H  
ATOM   1178  HB2 ALA A  80     -12.120   3.779  -2.325  1.00 44.01           H  
ATOM   1179  HB3 ALA A  80     -11.899   4.158  -4.044  1.00 44.01           H  
ATOM   1180  O   ALA A  80     -11.001   0.560  -2.653  1.00 44.01           O  
ATOM   1181  N   LEU A  81     -10.040   1.901  -1.146  1.00 45.52           N  
ATOM   1182  H   LEU A  81      -9.727   2.834  -0.920  1.00 45.52           H  
ATOM   1183  CA  LEU A  81      -9.822   0.841  -0.253  1.00 45.52           C  
ATOM   1184  HA  LEU A  81      -9.447   0.002  -0.840  1.00 45.52           H  
ATOM   1185  C   LEU A  81     -11.211   0.497   0.282  1.00 45.52           C  
ATOM   1186  CB  LEU A  81      -8.733   1.334   0.688  1.00 45.52           C  
ATOM   1187  HB2 LEU A  81      -8.184   0.449   1.010  1.00 45.52           H  
ATOM   1188  HB3 LEU A  81      -9.192   1.909   1.492  1.00 45.52           H  
ATOM   1189  O   LEU A  81     -11.962   1.386   0.686  1.00 45.52           O  
ATOM   1190  CG  LEU A  81      -7.633   2.198   0.133  1.00 45.52           C  
ATOM   1191  HG  LEU A  81      -8.023   3.118  -0.302  1.00 45.52           H  
ATOM   1192  CD1 LEU A  81      -6.785   2.579   1.314  1.00 45.52           C  
ATOM   1193 HD11 LEU A  81      -7.344   3.244   1.973  1.00 45.52           H  
ATOM   1194 HD12 LEU A  81      -6.536   1.680   1.877  1.00 45.52           H  
ATOM   1195 HD13 LEU A  81      -5.930   3.139   0.935  1.00 45.52           H  
ATOM   1196  CD2 LEU A  81      -6.926   1.401  -0.928  1.00 45.52           C  
ATOM   1197 HD21 LEU A  81      -6.272   2.067  -1.491  1.00 45.52           H  
ATOM   1198 HD22 LEU A  81      -7.664   1.092  -1.668  1.00 45.52           H  
ATOM   1199 HD23 LEU A  81      -6.490   0.489  -0.520  1.00 45.52           H  
ATOM   1200  N   ILE A  82     -11.594  -0.771   0.261  1.00 51.38           N  
ATOM   1201  H   ILE A  82     -11.052  -1.387  -0.329  1.00 51.38           H  
ATOM   1202  CA  ILE A  82     -12.827  -1.326   0.815  1.00 51.38           C  
ATOM   1203  HA  ILE A  82     -13.339  -0.616   1.464  1.00 51.38           H  
ATOM   1204  C   ILE A  82     -12.477  -2.580   1.636  1.00 51.38           C  
ATOM   1205  CB  ILE A  82     -13.754  -1.574  -0.380  1.00 51.38           C  
ATOM   1206  HB  ILE A  82     -13.230  -2.133  -1.156  1.00 51.38           H  
ATOM   1207  O   ILE A  82     -12.076  -3.537   0.997  1.00 51.38           O  
ATOM   1208  CG1 ILE A  82     -14.192  -0.195  -0.928  1.00 51.38           C  
ATOM   1209 HG12 ILE A  82     -13.359   0.249  -1.472  1.00 51.38           H  
ATOM   1210 HG13 ILE A  82     -14.400   0.463  -0.085  1.00 51.38           H  
ATOM   1211  CG2 ILE A  82     -14.925  -2.399   0.110  1.00 51.38           C  
ATOM   1212 HG21 ILE A  82     -15.649  -2.600  -0.679  1.00 51.38           H  
ATOM   1213 HG22 ILE A  82     -14.545  -3.370   0.425  1.00 51.38           H  
ATOM   1214 HG23 ILE A  82     -15.391  -1.854   0.931  1.00 51.38           H  
ATOM   1215  CD1 ILE A  82     -15.411  -0.114  -1.850  1.00 51.38           C  
ATOM   1216 HD11 ILE A  82     -15.126  -0.306  -2.884  1.00 51.38           H  
ATOM   1217 HD12 ILE A  82     -15.787   0.908  -1.828  1.00 51.38           H  
ATOM   1218 HD13 ILE A  82     -16.231  -0.765  -1.544  1.00 51.38           H  
ATOM   1219  N   PRO A  83     -12.534  -2.623   2.992  1.00 47.45           N  
ATOM   1220  CA  PRO A  83     -11.963  -3.741   3.772  1.00 47.45           C  
ATOM   1221  HA  PRO A  83     -10.874  -3.694   3.805  1.00 47.45           H  
ATOM   1222  C   PRO A  83     -12.362  -5.085   3.168  1.00 47.45           C  
ATOM   1223  CB  PRO A  83     -12.461  -3.567   5.207  1.00 47.45           C  
ATOM   1224  HB2 PRO A  83     -12.730  -4.516   5.670  1.00 47.45           H  
ATOM   1225  HB3 PRO A  83     -11.689  -3.071   5.796  1.00 47.45           H  
ATOM   1226  O   PRO A  83     -13.465  -5.188   2.648  1.00 47.45           O  
ATOM   1227  CG  PRO A  83     -13.667  -2.644   5.084  1.00 47.45           C  
ATOM   1228  HG2 PRO A  83     -13.792  -2.029   5.975  1.00 47.45           H  
ATOM   1229  HG3 PRO A  83     -14.563  -3.242   4.916  1.00 47.45           H  
ATOM   1230  CD  PRO A  83     -13.364  -1.797   3.856  1.00 47.45           C  
ATOM   1231  HD2 PRO A  83     -12.828  -0.916   4.207  1.00 47.45           H  
ATOM   1232  HD3 PRO A  83     -14.292  -1.505   3.364  1.00 47.45           H  
ATOM   1233  N   TYR A  84     -11.512  -6.112   3.178  1.00 54.90           N  
ATOM   1234  H   TYR A  84     -10.583  -5.978   3.549  1.00 54.90           H  
ATOM   1235  CA  TYR A  84     -11.843  -7.365   2.470  1.00 54.90           C  
ATOM   1236  HA  TYR A  84     -11.928  -7.122   1.411  1.00 54.90           H  
ATOM   1237  C   TYR A  84     -13.189  -7.981   2.922  1.00 54.90           C  
ATOM   1238  CB  TYR A  84     -10.699  -8.374   2.616  1.00 54.90           C  
ATOM   1239  HB2 TYR A  84     -10.954  -9.123   3.366  1.00 54.90           H  
ATOM   1240  HB3 TYR A  84      -9.805  -7.864   2.976  1.00 54.90           H  
ATOM   1241  O   TYR A  84     -13.873  -8.673   2.168  1.00 54.90           O  
ATOM   1242  CG  TYR A  84     -10.353  -9.064   1.312  1.00 54.90           C  
ATOM   1243  CD1 TYR A  84     -11.117 -10.153   0.847  1.00 54.90           C  
ATOM   1244  HD1 TYR A  84     -11.967 -10.496   1.418  1.00 54.90           H  
ATOM   1245  CD2 TYR A  84      -9.253  -8.606   0.562  1.00 54.90           C  
ATOM   1246  HD2 TYR A  84      -8.664  -7.777   0.926  1.00 54.90           H  
ATOM   1247  CE1 TYR A  84     -10.762 -10.801  -0.352  1.00 54.90           C  
ATOM   1248  HE1 TYR A  84     -11.328 -11.649  -0.710  1.00 54.90           H  
ATOM   1249  CE2 TYR A  84      -8.892  -9.253  -0.635  1.00 54.90           C  
ATOM   1250  HE2 TYR A  84      -8.029  -8.916  -1.189  1.00 54.90           H  
ATOM   1251  OH  TYR A  84      -9.287 -11.002  -2.231  1.00 54.90           O  
ATOM   1252  HH  TYR A  84      -8.463 -10.661  -2.586  1.00 54.90           H  
ATOM   1253  CZ  TYR A  84      -9.642 -10.360  -1.088  1.00 54.90           C  
ATOM   1254  N   SER A  85     -13.591  -7.678   4.158  1.00 55.48           N  
ATOM   1255  H   SER A  85     -12.989  -7.072   4.698  1.00 55.48           H  
ATOM   1256  CA  SER A  85     -14.872  -8.031   4.775  1.00 55.48           C  
ATOM   1257  HA  SER A  85     -15.121  -9.057   4.502  1.00 55.48           H  
ATOM   1258  C   SER A  85     -16.059  -7.149   4.364  1.00 55.48           C  
ATOM   1259  CB  SER A  85     -14.697  -7.958   6.292  1.00 55.48           C  
ATOM   1260  HB2 SER A  85     -15.640  -8.195   6.785  1.00 55.48           H  
ATOM   1261  HB3 SER A  85     -13.948  -8.689   6.598  1.00 55.48           H  
ATOM   1262  O   SER A  85     -17.186  -7.369   4.814  1.00 55.48           O  
ATOM   1263  OG  SER A  85     -14.266  -6.662   6.674  1.00 55.48           O  
ATOM   1264  HG  SER A  85     -14.064  -6.663   7.613  1.00 55.48           H  
ATOM   1265  N   ASP A  86     -15.841  -6.132   3.541  1.00 53.20           N  
ATOM   1266  H   ASP A  86     -14.909  -5.998   3.174  1.00 53.20           H  
ATOM   1267  CA  ASP A  86     -16.858  -5.167   3.184  1.00 53.20           C  
ATOM   1268  HA  ASP A  86     -17.279  -4.767   4.107  1.00 53.20           H  
ATOM   1269  C   ASP A  86     -17.958  -5.831   2.365  1.00 53.20           C  
ATOM   1270  CB  ASP A  86     -16.254  -4.017   2.406  1.00 53.20           C  
ATOM   1271  HB2 ASP A  86     -15.333  -3.678   2.880  1.00 53.20           H  
ATOM   1272  HB3 ASP A  86     -16.046  -4.397   1.405  1.00 53.20           H  
ATOM   1273  O   ASP A  86     -17.741  -6.504   1.355  1.00 53.20           O  
ATOM   1274  CG  ASP A  86     -17.198  -2.833   2.324  1.00 53.20           C  
ATOM   1275  OD1 ASP A  86     -18.206  -2.931   1.604  1.00 53.20           O  
ATOM   1276  OD2 ASP A  86     -16.912  -1.764   2.899  1.00 53.20           O  
ATOM   1277  N   GLN A  87     -19.191  -5.588   2.783  1.00 55.13           N  
ATOM   1278  H   GLN A  87     -19.308  -4.998   3.594  1.00 55.13           H  
ATOM   1279  CA  GLN A  87     -20.362  -6.173   2.151  1.00 55.13           C  
ATOM   1280  HA  GLN A  87     -20.248  -7.257   2.167  1.00 55.13           H  
ATOM   1281  C   GLN A  87     -20.516  -5.747   0.680  1.00 55.13           C  
ATOM   1282  CB  GLN A  87     -21.597  -5.797   2.969  1.00 55.13           C  
ATOM   1283  HB2 GLN A  87     -22.473  -6.245   2.500  1.00 55.13           H  
ATOM   1284  HB3 GLN A  87     -21.716  -4.714   2.959  1.00 55.13           H  
ATOM   1285  O   GLN A  87     -21.197  -6.436  -0.080  1.00 55.13           O  
ATOM   1286  CG  GLN A  87     -21.512  -6.284   4.428  1.00 55.13           C  
ATOM   1287  HG2 GLN A  87     -20.653  -5.835   4.926  1.00 55.13           H  
ATOM   1288  HG3 GLN A  87     -21.389  -7.367   4.444  1.00 55.13           H  
ATOM   1289  CD  GLN A  87     -22.755  -5.920   5.230  1.00 55.13           C  
ATOM   1290  NE2 GLN A  87     -22.783  -6.221   6.509  1.00 55.13           N  
ATOM   1291 HE21 GLN A  87     -23.596  -5.913   7.023  1.00 55.13           H  
ATOM   1292 HE22 GLN A  87     -21.973  -6.614   6.968  1.00 55.13           H  
ATOM   1293  OE1 GLN A  87     -23.726  -5.381   4.723  1.00 55.13           O  
ATOM   1294  N   ARG A  88     -19.873  -4.649   0.256  1.00 53.68           N  
ATOM   1295  H   ARG A  88     -19.317  -4.145   0.932  1.00 53.68           H  
ATOM   1296  CA  ARG A  88     -19.793  -4.184  -1.137  1.00 53.68           C  
ATOM   1297  HA  ARG A  88     -20.787  -4.210  -1.584  1.00 53.68           H  
ATOM   1298  C   ARG A  88     -18.904  -5.073  -2.006  1.00 53.68           C  
ATOM   1299  CB  ARG A  88     -19.243  -2.745  -1.195  1.00 53.68           C  
ATOM   1300  HB2 ARG A  88     -18.215  -2.744  -0.834  1.00 53.68           H  
ATOM   1301  HB3 ARG A  88     -19.204  -2.434  -2.239  1.00 53.68           H  
ATOM   1302  O   ARG A  88     -19.147  -5.138  -3.210  1.00 53.68           O  
ATOM   1303  CG  ARG A  88     -20.074  -1.700  -0.427  1.00 53.68           C  
ATOM   1304  HG2 ARG A  88     -20.291  -2.028   0.590  1.00 53.68           H  
ATOM   1305  HG3 ARG A  88     -21.026  -1.576  -0.944  1.00 53.68           H  
ATOM   1306  CD  ARG A  88     -19.367  -0.336  -0.376  1.00 53.68           C  
ATOM   1307  HD2 ARG A  88     -20.088   0.411  -0.042  1.00 53.68           H  
ATOM   1308  HD3 ARG A  88     -19.038  -0.071  -1.381  1.00 53.68           H  
ATOM   1309  NE  ARG A  88     -18.217  -0.324   0.546  1.00 53.68           N  
ATOM   1310  HE  ARG A  88     -18.087  -1.141   1.125  1.00 53.68           H  
ATOM   1311  NH1 ARG A  88     -17.428   1.776   0.061  1.00 53.68           N  
ATOM   1312 HH11 ARG A  88     -16.732   2.493   0.206  1.00 53.68           H  
ATOM   1313 HH12 ARG A  88     -18.158   1.880  -0.629  1.00 53.68           H  
ATOM   1314  NH2 ARG A  88     -16.402   0.546   1.605  1.00 53.68           N  
ATOM   1315 HH21 ARG A  88     -15.703   1.261   1.748  1.00 53.68           H  
ATOM   1316 HH22 ARG A  88     -16.428  -0.271   2.198  1.00 53.68           H  
ATOM   1317  CZ  ARG A  88     -17.354   0.659   0.731  1.00 53.68           C  
ATOM   1318  N   LEU A  89     -17.907  -5.755  -1.430  1.00 51.08           N  
ATOM   1319  H   LEU A  89     -17.767  -5.666  -0.434  1.00 51.08           H  
ATOM   1320  CA  LEU A  89     -17.089  -6.740  -2.150  1.00 51.08           C  
ATOM   1321  HA  LEU A  89     -16.785  -6.321  -3.109  1.00 51.08           H  
ATOM   1322  C   LEU A  89     -17.850  -8.013  -2.454  1.00 51.08           C  
ATOM   1323  CB  LEU A  89     -15.851  -7.146  -1.342  1.00 51.08           C  
ATOM   1324  HB2 LEU A  89     -16.153  -7.380  -0.322  1.00 51.08           H  
ATOM   1325  HB3 LEU A  89     -15.424  -8.059  -1.757  1.00 51.08           H  
ATOM   1326  O   LEU A  89     -17.445  -8.737  -3.363  1.00 51.08           O  
ATOM   1327  CG  LEU A  89     -14.752  -6.087  -1.332  1.00 51.08           C  
ATOM   1328  HG  LEU A  89     -15.181  -5.110  -1.109  1.00 51.08           H  
ATOM   1329  CD1 LEU A  89     -13.764  -6.471  -0.252  1.00 51.08           C  
ATOM   1330 HD11 LEU A  89     -13.268  -7.413  -0.487  1.00 51.08           H  
ATOM   1331 HD12 LEU A  89     -14.298  -6.572   0.693  1.00 51.08           H  
ATOM   1332 HD13 LEU A  89     -13.028  -5.678  -0.124  1.00 51.08           H  
ATOM   1333  CD2 LEU A  89     -14.018  -6.040  -2.673  1.00 51.08           C  
ATOM   1334 HD21 LEU A  89     -13.449  -6.959  -2.817  1.00 51.08           H  
ATOM   1335 HD22 LEU A  89     -13.328  -5.196  -2.678  1.00 51.08           H  
ATOM   1336 HD23 LEU A  89     -14.722  -5.935  -3.498  1.00 51.08           H  
ATOM   1337  N   ARG A  90     -18.947  -8.295  -1.733  1.00 51.78           N  
ATOM   1338  H   ARG A  90     -19.230  -7.652  -1.007  1.00 51.78           H  
ATOM   1339  CA  ARG A  90     -19.801  -9.416  -2.111  1.00 51.78           C  
ATOM   1340  HA  ARG A  90     -19.194 -10.316  -2.010  1.00 51.78           H  
ATOM   1341  C   ARG A  90     -20.181  -9.201  -3.571  1.00 51.78           C  
ATOM   1342  CB  ARG A  90     -21.050  -9.565  -1.239  1.00 51.78           C  
ATOM   1343  HB2 ARG A  90     -21.642  -8.650  -1.265  1.00 51.78           H  
ATOM   1344  HB3 ARG A  90     -21.654 -10.369  -1.659  1.00 51.78           H  
ATOM   1345  O   ARG A  90     -20.799  -8.173  -3.871  1.00 51.78           O  
ATOM   1346  CG  ARG A  90     -20.685  -9.917   0.207  1.00 51.78           C  
ATOM   1347  HG2 ARG A  90     -19.916 -10.690   0.225  1.00 51.78           H  
ATOM   1348  HG3 ARG A  90     -20.283  -9.029   0.694  1.00 51.78           H  
ATOM   1349  CD  ARG A  90     -21.909 -10.407   0.989  1.00 51.78           C  
ATOM   1350  HD2 ARG A  90     -21.667 -10.358   2.051  1.00 51.78           H  
ATOM   1351  HD3 ARG A  90     -22.747  -9.738   0.794  1.00 51.78           H  
ATOM   1352  NE  ARG A  90     -22.260 -11.803   0.645  1.00 51.78           N  
ATOM   1353  HE  ARG A  90     -21.591 -12.305   0.077  1.00 51.78           H  
ATOM   1354  NH1 ARG A  90     -24.183 -11.951   1.888  1.00 51.78           N  
ATOM   1355 HH11 ARG A  90     -24.922 -12.509   2.292  1.00 51.78           H  
ATOM   1356 HH12 ARG A  90     -24.047 -10.995   2.185  1.00 51.78           H  
ATOM   1357  NH2 ARG A  90     -23.426 -13.756   0.815  1.00 51.78           N  
ATOM   1358 HH21 ARG A  90     -24.179 -14.293   1.220  1.00 51.78           H  
ATOM   1359 HH22 ARG A  90     -22.718 -14.231   0.274  1.00 51.78           H  
ATOM   1360  CZ  ARG A  90     -23.286 -12.494   1.112  1.00 51.78           C  
ATOM   1361  N   PRO A  91     -19.818 -10.132  -4.469  1.00 48.05           N  
ATOM   1362  CA  PRO A  91     -20.138 -10.014  -5.873  1.00 48.05           C  
ATOM   1363  HA  PRO A  91     -19.774  -9.069  -6.276  1.00 48.05           H  
ATOM   1364  C   PRO A  91     -21.656 -10.065  -5.969  1.00 48.05           C  
ATOM   1365  CB  PRO A  91     -19.423 -11.178  -6.568  1.00 48.05           C  
ATOM   1366  HB2 PRO A  91     -18.432 -10.851  -6.884  1.00 48.05           H  
ATOM   1367  HB3 PRO A  91     -19.982 -11.559  -7.423  1.00 48.05           H  
ATOM   1368  O   PRO A  91     -22.279 -11.125  -5.992  1.00 48.05           O  
ATOM   1369  CG  PRO A  91     -19.278 -12.226  -5.467  1.00 48.05           C  
ATOM   1370  HG2 PRO A  91     -18.413 -12.869  -5.631  1.00 48.05           H  
ATOM   1371  HG3 PRO A  91     -20.189 -12.821  -5.400  1.00 48.05           H  
ATOM   1372  CD  PRO A  91     -19.123 -11.383  -4.207  1.00 48.05           C  
ATOM   1373  HD2 PRO A  91     -19.553 -11.917  -3.360  1.00 48.05           H  
ATOM   1374  HD3 PRO A  91     -18.066 -11.182  -4.031  1.00 48.05           H  
ATOM   1375  N   ARG A  92     -22.299  -8.899  -5.983  1.00 47.35           N  
ATOM   1376  H   ARG A  92     -21.753  -8.062  -5.836  1.00 47.35           H  
ATOM   1377  CA  ARG A  92     -23.622  -8.825  -6.577  1.00 47.35           C  
ATOM   1378  HA  ARG A  92     -24.277  -9.553  -6.098  1.00 47.35           H  
ATOM   1379  C   ARG A  92     -23.392  -9.247  -8.016  1.00 47.35           C  
ATOM   1380  CB  ARG A  92     -24.213  -7.418  -6.459  1.00 47.35           C  
ATOM   1381  HB2 ARG A  92     -25.112  -7.367  -7.072  1.00 47.35           H  
ATOM   1382  HB3 ARG A  92     -23.496  -6.687  -6.834  1.00 47.35           H  
ATOM   1383  O   ARG A  92     -22.476  -8.723  -8.640  1.00 47.35           O  
ATOM   1384  CG  ARG A  92     -24.568  -7.101  -4.998  1.00 47.35           C  
ATOM   1385  HG2 ARG A  92     -25.261  -7.849  -4.613  1.00 47.35           H  
ATOM   1386  HG3 ARG A  92     -23.660  -7.131  -4.396  1.00 47.35           H  
ATOM   1387  CD  ARG A  92     -25.188  -5.707  -4.860  1.00 47.35           C  
ATOM   1388  HD2 ARG A  92     -24.514  -4.991  -5.329  1.00 47.35           H  
ATOM   1389  HD3 ARG A  92     -25.255  -5.470  -3.798  1.00 47.35           H  
ATOM   1390  NE  ARG A  92     -26.537  -5.631  -5.463  1.00 47.35           N  
ATOM   1391  HE  ARG A  92     -27.001  -6.511  -5.636  1.00 47.35           H  
ATOM   1392  NH1 ARG A  92     -26.627  -3.353  -5.725  1.00 47.35           N  
ATOM   1393 HH11 ARG A  92     -25.646  -3.316  -5.489  1.00 47.35           H  
ATOM   1394 HH12 ARG A  92     -27.060  -2.556  -6.169  1.00 47.35           H  
ATOM   1395  NH2 ARG A  92     -28.359  -4.603  -6.370  1.00 47.35           N  
ATOM   1396 HH21 ARG A  92     -28.783  -5.503  -6.548  1.00 47.35           H  
ATOM   1397 HH22 ARG A  92     -28.808  -3.775  -6.734  1.00 47.35           H  
ATOM   1398  CZ  ARG A  92     -27.168  -4.534  -5.846  1.00 47.35           C  
ATOM   1399  N   ARG A  93     -24.189 -10.202  -8.506  1.00 38.85           N  
ATOM   1400  H   ARG A  93     -24.835 -10.649  -7.871  1.00 38.85           H  
ATOM   1401  CA  ARG A  93     -24.243 -10.548  -9.929  1.00 38.85           C  
ATOM   1402  HA  ARG A  93     -23.306 -11.003 -10.251  1.00 38.85           H  
ATOM   1403  C   ARG A  93     -24.412  -9.243 -10.704  1.00 38.85           C  
ATOM   1404  CB  ARG A  93     -25.420 -11.500 -10.219  1.00 38.85           C  
ATOM   1405  HB2 ARG A  93     -25.624 -11.468 -11.290  1.00 38.85           H  
ATOM   1406  HB3 ARG A  93     -26.310 -11.143  -9.701  1.00 38.85           H  
ATOM   1407  O   ARG A  93     -25.521  -8.714 -10.775  1.00 38.85           O  
ATOM   1408  CG  ARG A  93     -25.157 -12.966  -9.845  1.00 38.85           C  
ATOM   1409  HG2 ARG A  93     -24.904 -13.040  -8.787  1.00 38.85           H  
ATOM   1410  HG3 ARG A  93     -24.323 -13.339 -10.438  1.00 38.85           H  
ATOM   1411  CD  ARG A  93     -26.413 -13.806 -10.133  1.00 38.85           C  
ATOM   1412  HD2 ARG A  93     -26.724 -13.627 -11.162  1.00 38.85           H  
ATOM   1413  HD3 ARG A  93     -27.208 -13.473  -9.466  1.00 38.85           H  
ATOM   1414  NE  ARG A  93     -26.168 -15.253  -9.960  1.00 38.85           N  
ATOM   1415  HE  ARG A  93     -25.227 -15.572 -10.143  1.00 38.85           H  
ATOM   1416  NH1 ARG A  93     -28.314 -15.909  -9.437  1.00 38.85           N  
ATOM   1417 HH11 ARG A  93     -28.625 -14.951  -9.514  1.00 38.85           H  
ATOM   1418 HH12 ARG A  93     -28.973 -16.650  -9.244  1.00 38.85           H  
ATOM   1419  NH2 ARG A  93     -26.708 -17.441  -9.623  1.00 38.85           N  
ATOM   1420 HH21 ARG A  93     -27.387 -18.161  -9.423  1.00 38.85           H  
ATOM   1421 HH22 ARG A  93     -25.757 -17.713  -9.824  1.00 38.85           H  
ATOM   1422  CZ  ARG A  93     -27.061 -16.188  -9.674  1.00 38.85           C  
ATOM   1423  N   THR A  94     -23.318  -8.692 -11.211  1.00 35.56           N  
ATOM   1424  H   THR A  94     -22.413  -9.082 -10.989  1.00 35.56           H  
ATOM   1425  CA  THR A  94     -23.365  -7.788 -12.346  1.00 35.56           C  
ATOM   1426  HA  THR A  94     -24.053  -6.963 -12.157  1.00 35.56           H  
ATOM   1427  C   THR A  94     -23.907  -8.654 -13.465  1.00 35.56           C  
ATOM   1428  CB  THR A  94     -21.980  -7.214 -12.669  1.00 35.56           C  
ATOM   1429  HB  THR A  94     -21.988  -6.769 -13.664  1.00 35.56           H  
ATOM   1430  O   THR A  94     -23.265  -9.627 -13.863  1.00 35.56           O  
ATOM   1431  CG2 THR A  94     -21.595  -6.144 -11.645  1.00 35.56           C  
ATOM   1432 HG21 THR A  94     -20.609  -5.752 -11.894  1.00 35.56           H  
ATOM   1433 HG22 THR A  94     -22.316  -5.327 -11.676  1.00 35.56           H  
ATOM   1434 HG23 THR A  94     -21.564  -6.574 -10.644  1.00 35.56           H  
ATOM   1435  OG1 THR A  94     -21.005  -8.229 -12.606  1.00 35.56           O  
ATOM   1436  HG1 THR A  94     -21.169  -8.814 -13.349  1.00 35.56           H  
ATOM   1437  N   LYS A  95     -25.173  -8.406 -13.793  1.00 27.26           N  
ATOM   1438  H   LYS A  95     -25.587  -7.556 -13.437  1.00 27.26           H  
ATOM   1439  CA  LYS A  95     -25.853  -9.043 -14.910  1.00 27.26           C  
ATOM   1440  HA  LYS A  95     -25.651 -10.114 -14.904  1.00 27.26           H  
ATOM   1441  C   LYS A  95     -25.267  -8.520 -16.216  1.00 27.26           C  
ATOM   1442  CB  LYS A  95     -27.359  -8.773 -14.800  1.00 27.26           C  
ATOM   1443  HB2 LYS A  95     -27.552  -7.731 -15.053  1.00 27.26           H  
ATOM   1444  HB3 LYS A  95     -27.679  -8.953 -13.773  1.00 27.26           H  
ATOM   1445  O   LYS A  95     -24.850  -7.340 -16.206  1.00 27.26           O  
ATOM   1446  CG  LYS A  95     -28.160  -9.692 -15.730  1.00 27.26           C  
ATOM   1447  HG2 LYS A  95     -27.989 -10.729 -15.442  1.00 27.26           H  
ATOM   1448  HG3 LYS A  95     -27.831  -9.552 -16.759  1.00 27.26           H  
ATOM   1449  CD  LYS A  95     -29.655  -9.377 -15.655  1.00 27.26           C  
ATOM   1450  HD2 LYS A  95     -29.810  -8.349 -15.984  1.00 27.26           H  
ATOM   1451  HD3 LYS A  95     -30.008  -9.491 -14.630  1.00 27.26           H  
ATOM   1452  CE  LYS A  95     -30.400 -10.342 -16.582  1.00 27.26           C  
ATOM   1453  HE2 LYS A  95     -29.896 -10.333 -17.548  1.00 27.26           H  
ATOM   1454  HE3 LYS A  95     -30.317 -11.352 -16.180  1.00 27.26           H  
ATOM   1455  NZ  LYS A  95     -31.822  -9.957 -16.757  1.00 27.26           N  
ATOM   1456  HZ1 LYS A  95     -32.278 -10.598 -17.390  1.00 27.26           H  
ATOM   1457  HZ2 LYS A  95     -32.312  -9.960 -15.874  1.00 27.26           H  
ATOM   1458  HZ3 LYS A  95     -31.878  -9.034 -17.163  1.00 27.26           H  
ATOM   1459  OXT LYS A  95     -25.325  -9.313 -17.172  1.00 27.26           O  
TER    1460      LYS A  95                                                       
ATOM   1460  N   MET B   1      26.948 -36.489 -56.412  1.00 23.17           N  
ATOM   1461  H   MET B   1      26.117 -36.996 -56.679  1.00 23.17           H  
ATOM   1462  H2  MET B   1      26.920 -35.575 -56.841  1.00 23.17           H  
ATOM   1463  H3  MET B   1      26.948 -36.393 -55.407  1.00 23.17           H  
ATOM   1464  CA  MET B   1      28.151 -37.233 -56.860  1.00 23.17           C  
ATOM   1465  HA  MET B   1      28.174 -38.190 -56.337  1.00 23.17           H  
ATOM   1466  C   MET B   1      29.484 -36.551 -56.492  1.00 23.17           C  
ATOM   1467  CB  MET B   1      28.068 -37.566 -58.372  1.00 23.17           C  
ATOM   1468  HB2 MET B   1      27.324 -38.351 -58.509  1.00 23.17           H  
ATOM   1469  HB3 MET B   1      29.018 -37.973 -58.720  1.00 23.17           H  
ATOM   1470  O   MET B   1      30.498 -36.909 -57.073  1.00 23.17           O  
ATOM   1471  CG  MET B   1      27.665 -36.380 -59.261  1.00 23.17           C  
ATOM   1472  HG2 MET B   1      26.581 -36.266 -59.233  1.00 23.17           H  
ATOM   1473  HG3 MET B   1      28.109 -35.474 -58.849  1.00 23.17           H  
ATOM   1474  SD  MET B   1      28.189 -36.462 -60.995  1.00 23.17           S  
ATOM   1475  CE  MET B   1      27.428 -38.003 -61.578  1.00 23.17           C  
ATOM   1476  HE1 MET B   1      27.650 -38.135 -62.637  1.00 23.17           H  
ATOM   1477  HE2 MET B   1      26.347 -37.955 -61.447  1.00 23.17           H  
ATOM   1478  HE3 MET B   1      27.828 -38.852 -61.024  1.00 23.17           H  
ATOM   1479  N   GLY B   2      29.546 -35.589 -55.557  1.00 24.31           N  
ATOM   1480  H   GLY B   2      28.755 -35.359 -54.971  1.00 24.31           H  
ATOM   1481  CA  GLY B   2      30.839 -34.995 -55.159  1.00 24.31           C  
ATOM   1482  HA2 GLY B   2      30.680 -34.232 -54.398  1.00 24.31           H  
ATOM   1483  HA3 GLY B   2      31.300 -34.523 -56.027  1.00 24.31           H  
ATOM   1484  C   GLY B   2      31.808 -36.046 -54.590  1.00 24.31           C  
ATOM   1485  O   GLY B   2      31.348 -36.985 -53.951  1.00 24.31           O  
ATOM   1486  N   LYS B   3      33.113 -35.914 -54.882  1.00 20.65           N  
ATOM   1487  H   LYS B   3      33.401 -35.055 -55.329  1.00 20.65           H  
ATOM   1488  CA  LYS B   3      34.059 -37.049 -54.955  1.00 20.65           C  
ATOM   1489  HA  LYS B   3      33.483 -37.955 -55.142  1.00 20.65           H  
ATOM   1490  C   LYS B   3      34.880 -37.357 -53.690  1.00 20.65           C  
ATOM   1491  CB  LYS B   3      35.042 -36.864 -56.138  1.00 20.65           C  
ATOM   1492  HB2 LYS B   3      35.815 -36.151 -55.850  1.00 20.65           H  
ATOM   1493  HB3 LYS B   3      35.531 -37.820 -56.321  1.00 20.65           H  
ATOM   1494  O   LYS B   3      34.956 -38.509 -53.299  1.00 20.65           O  
ATOM   1495  CG  LYS B   3      34.437 -36.354 -57.453  1.00 20.65           C  
ATOM   1496  HG2 LYS B   3      34.034 -35.353 -57.297  1.00 20.65           H  
ATOM   1497  HG3 LYS B   3      33.630 -37.015 -57.767  1.00 20.65           H  
ATOM   1498  CD  LYS B   3      35.506 -36.286 -58.555  1.00 20.65           C  
ATOM   1499  HD2 LYS B   3      35.753 -37.303 -58.860  1.00 20.65           H  
ATOM   1500  HD3 LYS B   3      36.405 -35.800 -58.176  1.00 20.65           H  
ATOM   1501  CE  LYS B   3      34.959 -35.485 -59.744  1.00 20.65           C  
ATOM   1502  HE2 LYS B   3      33.926 -35.791 -59.913  1.00 20.65           H  
ATOM   1503  HE3 LYS B   3      34.953 -34.427 -59.481  1.00 20.65           H  
ATOM   1504  NZ  LYS B   3      35.744 -35.712 -60.981  1.00 20.65           N  
ATOM   1505  HZ1 LYS B   3      35.729 -36.689 -61.238  1.00 20.65           H  
ATOM   1506  HZ2 LYS B   3      35.367 -35.177 -61.751  1.00 20.65           H  
ATOM   1507  HZ3 LYS B   3      36.707 -35.439 -60.847  1.00 20.65           H  
ATOM   1508  N   SER B   4      35.634 -36.375 -53.190  1.00 18.70           N  
ATOM   1509  H   SER B   4      35.337 -35.441 -53.436  1.00 18.70           H  
ATOM   1510  CA  SER B   4      37.102 -36.529 -53.239  1.00 18.70           C  
ATOM   1511  HA  SER B   4      37.322 -37.042 -54.175  1.00 18.70           H  
ATOM   1512  C   SER B   4      37.828 -37.387 -52.186  1.00 18.70           C  
ATOM   1513  CB  SER B   4      37.788 -35.161 -53.366  1.00 18.70           C  
ATOM   1514  HB2 SER B   4      38.854 -35.314 -53.530  1.00 18.70           H  
ATOM   1515  HB3 SER B   4      37.647 -34.591 -52.449  1.00 18.70           H  
ATOM   1516  O   SER B   4      38.212 -38.511 -52.481  1.00 18.70           O  
ATOM   1517  OG  SER B   4      37.260 -34.419 -54.448  1.00 18.70           O  
ATOM   1518  HG  SER B   4      37.758 -33.601 -54.507  1.00 18.70           H  
ATOM   1519  N   LEU B   5      38.292 -36.750 -51.109  1.00 18.80           N  
ATOM   1520  H   LEU B   5      37.797 -35.929 -50.791  1.00 18.80           H  
ATOM   1521  CA  LEU B   5      39.621 -36.994 -50.511  1.00 18.80           C  
ATOM   1522  HA  LEU B   5      40.304 -37.359 -51.279  1.00 18.80           H  
ATOM   1523  C   LEU B   5      39.574 -38.050 -49.386  1.00 18.80           C  
ATOM   1524  CB  LEU B   5      40.118 -35.635 -49.955  1.00 18.80           C  
ATOM   1525  HB2 LEU B   5      39.391 -34.844 -50.142  1.00 18.80           H  
ATOM   1526  HB3 LEU B   5      40.188 -35.714 -48.870  1.00 18.80           H  
ATOM   1527  O   LEU B   5      38.488 -38.413 -48.958  1.00 18.80           O  
ATOM   1528  CG  LEU B   5      41.481 -35.181 -50.499  1.00 18.80           C  
ATOM   1529  HG  LEU B   5      42.125 -36.047 -50.647  1.00 18.80           H  
ATOM   1530  CD1 LEU B   5      41.344 -34.469 -51.845  1.00 18.80           C  
ATOM   1531 HD11 LEU B   5      42.332 -34.163 -52.191  1.00 18.80           H  
ATOM   1532 HD12 LEU B   5      40.712 -33.587 -51.744  1.00 18.80           H  
ATOM   1533 HD13 LEU B   5      40.920 -35.157 -52.576  1.00 18.80           H  
ATOM   1534  CD2 LEU B   5      42.161 -34.240 -49.508  1.00 18.80           C  
ATOM   1535 HD21 LEU B   5      41.547 -33.354 -49.346  1.00 18.80           H  
ATOM   1536 HD22 LEU B   5      42.304 -34.752 -48.556  1.00 18.80           H  
ATOM   1537 HD23 LEU B   5      43.137 -33.940 -49.888  1.00 18.80           H  
ATOM   1538  N   SER B   6      40.660 -38.388 -48.680  1.00 21.04           N  
ATOM   1539  H   SER B   6      40.360 -38.672 -47.758  1.00 21.04           H  
ATOM   1540  CA  SER B   6      41.879 -39.153 -49.033  1.00 21.04           C  
ATOM   1541  HA  SER B   6      41.744 -39.639 -49.999  1.00 21.04           H  
ATOM   1542  C   SER B   6      42.010 -40.273 -47.963  1.00 21.04           C  
ATOM   1543  CB  SER B   6      43.144 -38.273 -49.094  1.00 21.04           C  
ATOM   1544  HB2 SER B   6      44.028 -38.905 -49.177  1.00 21.04           H  
ATOM   1545  HB3 SER B   6      43.119 -37.664 -49.998  1.00 21.04           H  
ATOM   1546  O   SER B   6      40.998 -40.760 -47.483  1.00 21.04           O  
ATOM   1547  OG  SER B   6      43.267 -37.442 -47.954  1.00 21.04           O  
ATOM   1548  HG  SER B   6      44.122 -37.007 -47.962  1.00 21.04           H  
ATOM   1549  N   HIS B   7      43.202 -40.608 -47.461  1.00 21.63           N  
ATOM   1550  H   HIS B   7      43.327 -40.169 -46.560  1.00 21.63           H  
ATOM   1551  CA  HIS B   7      43.849 -41.943 -47.450  1.00 21.63           C  
ATOM   1552  HA  HIS B   7      43.259 -42.663 -48.017  1.00 21.63           H  
ATOM   1553  C   HIS B   7      43.981 -42.418 -45.962  1.00 21.63           C  
ATOM   1554  CB  HIS B   7      45.202 -41.665 -48.142  1.00 21.63           C  
ATOM   1555  HB2 HIS B   7      45.879 -41.210 -47.420  1.00 21.63           H  
ATOM   1556  HB3 HIS B   7      45.051 -40.932 -48.934  1.00 21.63           H  
ATOM   1557  O   HIS B   7      43.359 -41.793 -45.114  1.00 21.63           O  
ATOM   1558  CG  HIS B   7      45.894 -42.811 -48.812  1.00 21.63           C  
ATOM   1559  CD2 HIS B   7      45.404 -43.600 -49.818  1.00 21.63           C  
ATOM   1560  HD2 HIS B   7      44.423 -43.530 -50.265  1.00 21.63           H  
ATOM   1561  ND1 HIS B   7      47.187 -43.214 -48.573  1.00 21.63           N  
ATOM   1562  HD1 HIS B   7      47.831 -42.798 -47.914  1.00 21.63           H  
ATOM   1563  CE1 HIS B   7      47.455 -44.247 -49.386  1.00 21.63           C  
ATOM   1564  HE1 HIS B   7      48.411 -44.744 -49.463  1.00 21.63           H  
ATOM   1565  NE2 HIS B   7      46.404 -44.503 -50.176  1.00 21.63           N  
ATOM   1566  N   LEU B   8      44.887 -43.291 -45.479  1.00 19.85           N  
ATOM   1567  H   LEU B   8      45.056 -43.034 -44.517  1.00 19.85           H  
ATOM   1568  CA  LEU B   8      44.994 -44.766 -45.597  1.00 19.85           C  
ATOM   1569  HA  LEU B   8      44.049 -45.136 -45.993  1.00 19.85           H  
ATOM   1570  C   LEU B   8      45.106 -45.400 -44.178  1.00 19.85           C  
ATOM   1571  CB  LEU B   8      46.083 -45.149 -46.610  1.00 19.85           C  
ATOM   1572  HB2 LEU B   8      46.993 -44.583 -46.411  1.00 19.85           H  
ATOM   1573  HB3 LEU B   8      45.619 -44.787 -47.528  1.00 19.85           H  
ATOM   1574  O   LEU B   8      44.141 -45.282 -43.444  1.00 19.85           O  
ATOM   1575  CG  LEU B   8      46.421 -46.608 -46.961  1.00 19.85           C  
ATOM   1576  HG  LEU B   8      46.084 -47.252 -46.149  1.00 19.85           H  
ATOM   1577  CD1 LEU B   8      45.694 -47.070 -48.223  1.00 19.85           C  
ATOM   1578 HD11 LEU B   8      46.165 -46.696 -49.132  1.00 19.85           H  
ATOM   1579 HD12 LEU B   8      44.648 -46.766 -48.195  1.00 19.85           H  
ATOM   1580 HD13 LEU B   8      45.729 -48.159 -48.269  1.00 19.85           H  
ATOM   1581  CD2 LEU B   8      47.919 -46.853 -47.195  1.00 19.85           C  
ATOM   1582 HD21 LEU B   8      48.098 -47.926 -47.250  1.00 19.85           H  
ATOM   1583 HD22 LEU B   8      48.507 -46.437 -46.377  1.00 19.85           H  
ATOM   1584 HD23 LEU B   8      48.250 -46.411 -48.134  1.00 19.85           H  
ATOM   1585  N   PRO B   9      46.202 -46.064 -43.753  1.00 22.15           N  
ATOM   1586  CA  PRO B   9      46.230 -47.503 -43.459  1.00 22.15           C  
ATOM   1587  HA  PRO B   9      45.562 -48.004 -44.159  1.00 22.15           H  
ATOM   1588  C   PRO B   9      45.836 -48.004 -42.050  1.00 22.15           C  
ATOM   1589  CB  PRO B   9      47.671 -47.932 -43.777  1.00 22.15           C  
ATOM   1590  HB2 PRO B   9      48.009 -48.767 -43.164  1.00 22.15           H  
ATOM   1591  HB3 PRO B   9      47.753 -48.206 -44.829  1.00 22.15           H  
ATOM   1592  O   PRO B   9      45.800 -47.269 -41.072  1.00 22.15           O  
ATOM   1593  CG  PRO B   9      48.501 -46.680 -43.495  1.00 22.15           C  
ATOM   1594  HG2 PRO B   9      48.833 -46.697 -42.457  1.00 22.15           H  
ATOM   1595  HG3 PRO B   9      49.362 -46.615 -44.159  1.00 22.15           H  
ATOM   1596  CD  PRO B   9      47.543 -45.505 -43.692  1.00 22.15           C  
ATOM   1597  HD2 PRO B   9      47.811 -44.958 -44.596  1.00 22.15           H  
ATOM   1598  HD3 PRO B   9      47.618 -44.832 -42.839  1.00 22.15           H  
ATOM   1599  N   LEU B  10      45.624 -49.333 -42.064  1.00 21.24           N  
ATOM   1600  H   LEU B  10      45.597 -49.688 -43.009  1.00 21.24           H  
ATOM   1601  CA  LEU B  10      45.638 -50.441 -41.078  1.00 21.24           C  
ATOM   1602  HA  LEU B  10      44.632 -50.610 -40.694  1.00 21.24           H  
ATOM   1603  C   LEU B  10      46.603 -50.308 -39.864  1.00 21.24           C  
ATOM   1604  CB  LEU B  10      46.108 -51.639 -41.953  1.00 21.24           C  
ATOM   1605  HB2 LEU B  10      46.560 -51.298 -42.885  1.00 21.24           H  
ATOM   1606  HB3 LEU B  10      46.937 -52.146 -41.458  1.00 21.24           H  
ATOM   1607  O   LEU B  10      47.391 -49.381 -39.807  1.00 21.24           O  
ATOM   1608  CG  LEU B  10      45.009 -52.656 -42.303  1.00 21.24           C  
ATOM   1609  HG  LEU B  10      44.402 -52.847 -41.418  1.00 21.24           H  
ATOM   1610  CD1 LEU B  10      44.076 -52.149 -43.396  1.00 21.24           C  
ATOM   1611 HD11 LEU B  10      43.586 -51.233 -43.066  1.00 21.24           H  
ATOM   1612 HD12 LEU B  10      43.307 -52.896 -43.593  1.00 21.24           H  
ATOM   1613 HD13 LEU B  10      44.633 -51.958 -44.313  1.00 21.24           H  
ATOM   1614  CD2 LEU B  10      45.651 -53.957 -42.802  1.00 21.24           C  
ATOM   1615 HD21 LEU B  10      46.254 -53.755 -43.687  1.00 21.24           H  
ATOM   1616 HD22 LEU B  10      46.293 -54.404 -42.043  1.00 21.24           H  
ATOM   1617 HD23 LEU B  10      44.875 -54.675 -43.070  1.00 21.24           H  
ATOM   1618  N   HIS B  11      46.780 -51.235 -38.909  1.00 19.69           N  
ATOM   1619  H   HIS B  11      47.556 -50.947 -38.329  1.00 19.69           H  
ATOM   1620  CA  HIS B  11      45.956 -52.291 -38.285  1.00 19.69           C  
ATOM   1621  HA  HIS B  11      44.932 -51.936 -38.170  1.00 19.69           H  
ATOM   1622  C   HIS B  11      46.540 -52.611 -36.893  1.00 19.69           C  
ATOM   1623  CB  HIS B  11      45.959 -53.633 -39.057  1.00 19.69           C  
ATOM   1624  HB2 HIS B  11      46.838 -54.230 -38.812  1.00 19.69           H  
ATOM   1625  HB3 HIS B  11      46.065 -53.439 -40.124  1.00 19.69           H  
ATOM   1626  O   HIS B  11      45.804 -52.640 -35.917  1.00 19.69           O  
ATOM   1627  CG  HIS B  11      44.752 -54.522 -38.884  1.00 19.69           C  
ATOM   1628  CD2 HIS B  11      43.984 -55.050 -39.888  1.00 19.69           C  
ATOM   1629  HD2 HIS B  11      44.118 -54.915 -40.951  1.00 19.69           H  
ATOM   1630  ND1 HIS B  11      44.259 -55.030 -37.704  1.00 19.69           N  
ATOM   1631  HD1 HIS B  11      44.578 -54.795 -36.775  1.00 19.69           H  
ATOM   1632  CE1 HIS B  11      43.210 -55.818 -37.999  1.00 19.69           C  
ATOM   1633  HE1 HIS B  11      42.601 -56.334 -37.271  1.00 19.69           H  
ATOM   1634  NE2 HIS B  11      43.000 -55.853 -39.322  1.00 19.69           N  
ATOM   1635  N   SER B  12      47.833 -52.979 -36.833  1.00 20.66           N  
ATOM   1636  H   SER B  12      48.370 -52.837 -37.677  1.00 20.66           H  
ATOM   1637  CA  SER B  12      48.169 -54.233 -36.133  1.00 20.66           C  
ATOM   1638  HA  SER B  12      47.281 -54.866 -36.123  1.00 20.66           H  
ATOM   1639  C   SER B  12      48.642 -54.153 -34.685  1.00 20.66           C  
ATOM   1640  CB  SER B  12      49.260 -55.015 -36.884  1.00 20.66           C  
ATOM   1641  HB2 SER B  12      50.197 -54.459 -36.849  1.00 20.66           H  
ATOM   1642  HB3 SER B  12      49.410 -55.973 -36.385  1.00 20.66           H  
ATOM   1643  O   SER B  12      48.203 -54.971 -33.886  1.00 20.66           O  
ATOM   1644  OG  SER B  12      48.931 -55.254 -38.235  1.00 20.66           O  
ATOM   1645  HG  SER B  12      49.565 -55.876 -38.599  1.00 20.66           H  
ATOM   1646  N   SER B  13      49.707 -53.391 -34.422  1.00 24.93           N  
ATOM   1647  H   SER B  13      49.958 -52.677 -35.091  1.00 24.93           H  
ATOM   1648  CA  SER B  13      50.824 -53.975 -33.659  1.00 24.93           C  
ATOM   1649  HA  SER B  13      51.022 -54.947 -34.111  1.00 24.93           H  
ATOM   1650  C   SER B  13      50.551 -54.262 -32.175  1.00 24.93           C  
ATOM   1651  CB  SER B  13      52.101 -53.163 -33.850  1.00 24.93           C  
ATOM   1652  HB2 SER B  13      52.918 -53.622 -33.293  1.00 24.93           H  
ATOM   1653  HB3 SER B  13      51.946 -52.148 -33.484  1.00 24.93           H  
ATOM   1654  O   SER B  13      49.763 -53.589 -31.524  1.00 24.93           O  
ATOM   1655  OG  SER B  13      52.426 -53.140 -35.230  1.00 24.93           O  
ATOM   1656  HG  SER B  13      53.218 -52.608 -35.337  1.00 24.93           H  
ATOM   1657  N   LYS B  14      51.254 -55.300 -31.696  1.00 24.60           N  
ATOM   1658  H   LYS B  14      51.998 -55.625 -32.297  1.00 24.60           H  
ATOM   1659  CA  LYS B  14      50.848 -56.267 -30.664  1.00 24.60           C  
ATOM   1660  HA  LYS B  14      49.779 -56.451 -30.762  1.00 24.60           H  
ATOM   1661  C   LYS B  14      51.048 -55.877 -29.187  1.00 24.60           C  
ATOM   1662  CB  LYS B  14      51.610 -57.583 -30.919  1.00 24.60           C  
ATOM   1663  HB2 LYS B  14      51.460 -58.242 -30.064  1.00 24.60           H  
ATOM   1664  HB3 LYS B  14      52.666 -57.320 -30.978  1.00 24.60           H  
ATOM   1665  O   LYS B  14      50.067 -55.771 -28.469  1.00 24.60           O  
ATOM   1666  CG  LYS B  14      51.274 -58.406 -32.166  1.00 24.60           C  
ATOM   1667  HG2 LYS B  14      50.284 -58.849 -32.060  1.00 24.60           H  
ATOM   1668  HG3 LYS B  14      51.279 -57.758 -33.042  1.00 24.60           H  
ATOM   1669  CD  LYS B  14      52.355 -59.496 -32.342  1.00 24.60           C  
ATOM   1670  HD2 LYS B  14      53.138 -59.363 -31.596  1.00 24.60           H  
ATOM   1671  HD3 LYS B  14      52.826 -59.374 -33.317  1.00 24.60           H  
ATOM   1672  CE  LYS B  14      51.819 -60.924 -32.231  1.00 24.60           C  
ATOM   1673  HE2 LYS B  14      51.433 -61.250 -33.196  1.00 24.60           H  
ATOM   1674  HE3 LYS B  14      51.004 -60.926 -31.507  1.00 24.60           H  
ATOM   1675  NZ  LYS B  14      52.892 -61.822 -31.737  1.00 24.60           N  
ATOM   1676  HZ1 LYS B  14      53.191 -61.496 -30.830  1.00 24.60           H  
ATOM   1677  HZ2 LYS B  14      52.574 -62.769 -31.586  1.00 24.60           H  
ATOM   1678  HZ3 LYS B  14      53.723 -61.799 -32.310  1.00 24.60           H  
ATOM   1679  N   GLU B  15      52.292 -55.956 -28.697  1.00 24.57           N  
ATOM   1680  H   GLU B  15      53.053 -55.834 -29.349  1.00 24.57           H  
ATOM   1681  CA  GLU B  15      52.557 -56.963 -27.644  1.00 24.57           C  
ATOM   1682  HA  GLU B  15      51.666 -57.580 -27.524  1.00 24.57           H  
ATOM   1683  C   GLU B  15      52.864 -56.428 -26.247  1.00 24.57           C  
ATOM   1684  CB  GLU B  15      53.710 -57.891 -28.107  1.00 24.57           C  
ATOM   1685  HB2 GLU B  15      53.630 -58.037 -29.184  1.00 24.57           H  
ATOM   1686  HB3 GLU B  15      54.674 -57.410 -27.938  1.00 24.57           H  
ATOM   1687  O   GLU B  15      52.308 -56.938 -25.279  1.00 24.57           O  
ATOM   1688  CG  GLU B  15      53.715 -59.288 -27.464  1.00 24.57           C  
ATOM   1689  HG2 GLU B  15      52.687 -59.592 -27.266  1.00 24.57           H  
ATOM   1690  HG3 GLU B  15      54.246 -59.254 -26.513  1.00 24.57           H  
ATOM   1691  CD  GLU B  15      54.350 -60.323 -28.415  1.00 24.57           C  
ATOM   1692  OE1 GLU B  15      55.565 -60.583 -28.327  1.00 24.57           O  
ATOM   1693  OE2 GLU B  15      53.615 -60.845 -29.301  1.00 24.57           O  
ATOM   1694  N   ASP B  16      53.840 -55.525 -26.139  1.00 25.42           N  
ATOM   1695  H   ASP B  16      54.203 -55.115 -26.988  1.00 25.42           H  
ATOM   1696  CA  ASP B  16      54.810 -55.654 -25.048  1.00 25.42           C  
ATOM   1697  HA  ASP B  16      55.069 -56.712 -25.009  1.00 25.42           H  
ATOM   1698  C   ASP B  16      54.300 -55.340 -23.634  1.00 25.42           C  
ATOM   1699  CB  ASP B  16      56.110 -54.920 -25.390  1.00 25.42           C  
ATOM   1700  HB2 ASP B  16      55.893 -53.994 -25.923  1.00 25.42           H  
ATOM   1701  HB3 ASP B  16      56.638 -54.661 -24.472  1.00 25.42           H  
ATOM   1702  O   ASP B  16      53.385 -54.550 -23.413  1.00 25.42           O  
ATOM   1703  CG  ASP B  16      57.012 -55.829 -26.222  1.00 25.42           C  
ATOM   1704  OD1 ASP B  16      57.624 -56.726 -25.601  1.00 25.42           O  
ATOM   1705  OD2 ASP B  16      57.047 -55.632 -27.459  1.00 25.42           O  
ATOM   1706  N   ALA B  17      54.929 -56.026 -22.674  1.00 24.75           N  
ATOM   1707  H   ALA B  17      55.764 -56.504 -22.978  1.00 24.75           H  
ATOM   1708  CA  ALA B  17      54.220 -56.665 -21.572  1.00 24.75           C  
ATOM   1709  HA  ALA B  17      53.173 -56.752 -21.862  1.00 24.75           H  
ATOM   1710  C   ALA B  17      54.208 -55.945 -20.207  1.00 24.75           C  
ATOM   1711  CB  ALA B  17      54.780 -58.090 -21.469  1.00 24.75           C  
ATOM   1712  HB1 ALA B  17      55.859 -58.063 -21.320  1.00 24.75           H  
ATOM   1713  HB2 ALA B  17      54.297 -58.616 -20.646  1.00 24.75           H  
ATOM   1714  HB3 ALA B  17      54.569 -58.628 -22.394  1.00 24.75           H  
ATOM   1715  O   ALA B  17      53.169 -55.464 -19.769  1.00 24.75           O  
ATOM   1716  N   TYR B  18      55.297 -56.049 -19.437  1.00 25.65           N  
ATOM   1717  H   TYR B  18      56.134 -56.412 -19.871  1.00 25.65           H  
ATOM   1718  CA  TYR B  18      55.148 -56.272 -17.988  1.00 25.65           C  
ATOM   1719  HA  TYR B  18      54.142 -56.641 -17.787  1.00 25.65           H  
ATOM   1720  C   TYR B  18      55.337 -55.069 -17.074  1.00 25.65           C  
ATOM   1721  CB  TYR B  18      56.144 -57.352 -17.528  1.00 25.65           C  
ATOM   1722  HB2 TYR B  18      57.151 -57.056 -17.822  1.00 25.65           H  
ATOM   1723  HB3 TYR B  18      56.139 -57.416 -16.440  1.00 25.65           H  
ATOM   1724  O   TYR B  18      55.059 -55.230 -15.886  1.00 25.65           O  
ATOM   1725  CG  TYR B  18      55.848 -58.739 -18.041  1.00 25.65           C  
ATOM   1726  CD1 TYR B  18      54.789 -59.480 -17.482  1.00 25.65           C  
ATOM   1727  HD1 TYR B  18      54.194 -59.052 -16.689  1.00 25.65           H  
ATOM   1728  CD2 TYR B  18      56.634 -59.288 -19.070  1.00 25.65           C  
ATOM   1729  HD2 TYR B  18      57.456 -58.723 -19.484  1.00 25.65           H  
ATOM   1730  CE1 TYR B  18      54.500 -60.767 -17.971  1.00 25.65           C  
ATOM   1731  HE1 TYR B  18      53.683 -61.342 -17.561  1.00 25.65           H  
ATOM   1732  CE2 TYR B  18      56.333 -60.564 -19.577  1.00 25.65           C  
ATOM   1733  HE2 TYR B  18      56.921 -60.974 -20.385  1.00 25.65           H  
ATOM   1734  OH  TYR B  18      54.971 -62.536 -19.518  1.00 25.65           O  
ATOM   1735  HH  TYR B  18      55.530 -62.754 -20.267  1.00 25.65           H  
ATOM   1736  CZ  TYR B  18      55.264 -61.304 -19.028  1.00 25.65           C  
ATOM   1737  N   ASP B  19      55.930 -53.965 -17.543  1.00 24.86           N  
ATOM   1738  H   ASP B  19      56.061 -53.849 -18.538  1.00 24.86           H  
ATOM   1739  CA  ASP B  19      56.729 -53.151 -16.619  1.00 24.86           C  
ATOM   1740  HA  ASP B  19      57.473 -53.834 -16.208  1.00 24.86           H  
ATOM   1741  C   ASP B  19      55.902 -52.633 -15.434  1.00 24.86           C  
ATOM   1742  CB  ASP B  19      57.524 -52.044 -17.311  1.00 24.86           C  
ATOM   1743  HB2 ASP B  19      57.935 -52.419 -18.248  1.00 24.86           H  
ATOM   1744  HB3 ASP B  19      56.882 -51.190 -17.524  1.00 24.86           H  
ATOM   1745  O   ASP B  19      54.903 -51.932 -15.591  1.00 24.86           O  
ATOM   1746  CG  ASP B  19      58.679 -51.648 -16.384  1.00 24.86           C  
ATOM   1747  OD1 ASP B  19      59.595 -52.490 -16.241  1.00 24.86           O  
ATOM   1748  OD2 ASP B  19      58.606 -50.570 -15.758  1.00 24.86           O  
ATOM   1749  N   GLY B  20      56.270 -53.119 -14.247  1.00 24.48           N  
ATOM   1750  H   GLY B  20      57.113 -53.675 -14.222  1.00 24.48           H  
ATOM   1751  CA  GLY B  20      55.309 -53.283 -13.160  1.00 24.48           C  
ATOM   1752  HA2 GLY B  20      54.296 -53.159 -13.543  1.00 24.48           H  
ATOM   1753  HA3 GLY B  20      55.393 -54.300 -12.778  1.00 24.48           H  
ATOM   1754  C   GLY B  20      55.480 -52.330 -11.990  1.00 24.48           C  
ATOM   1755  O   GLY B  20      54.675 -52.391 -11.062  1.00 24.48           O  
ATOM   1756  N   VAL B  21      56.556 -51.536 -11.945  1.00 29.23           N  
ATOM   1757  H   VAL B  21      57.128 -51.433 -12.771  1.00 29.23           H  
ATOM   1758  CA  VAL B  21      57.005 -50.982 -10.661  1.00 29.23           C  
ATOM   1759  HA  VAL B  21      57.018 -51.835  -9.983  1.00 29.23           H  
ATOM   1760  C   VAL B  21      56.017 -49.997 -10.040  1.00 29.23           C  
ATOM   1761  CB  VAL B  21      58.442 -50.440 -10.652  1.00 29.23           C  
ATOM   1762  HB  VAL B  21      58.592 -49.893  -9.721  1.00 29.23           H  
ATOM   1763  O   VAL B  21      55.456 -49.099 -10.662  1.00 29.23           O  
ATOM   1764  CG1 VAL B  21      59.446 -51.599 -10.654  1.00 29.23           C  
ATOM   1765 HG11 VAL B  21      59.341 -52.179 -11.571  1.00 29.23           H  
ATOM   1766 HG12 VAL B  21      59.276 -52.246  -9.793  1.00 29.23           H  
ATOM   1767 HG13 VAL B  21      60.460 -51.203 -10.604  1.00 29.23           H  
ATOM   1768  CG2 VAL B  21      58.740 -49.487 -11.809  1.00 29.23           C  
ATOM   1769 HG21 VAL B  21      58.008 -48.679 -11.823  1.00 29.23           H  
ATOM   1770 HG22 VAL B  21      58.698 -50.012 -12.763  1.00 29.23           H  
ATOM   1771 HG23 VAL B  21      59.736 -49.060 -11.692  1.00 29.23           H  
ATOM   1772  N   THR B  22      55.862 -50.198  -8.736  1.00 26.61           N  
ATOM   1773  H   THR B  22      56.433 -50.926  -8.332  1.00 26.61           H  
ATOM   1774  CA  THR B  22      54.846 -49.679  -7.821  1.00 26.61           C  
ATOM   1775  HA  THR B  22      53.875 -49.690  -8.317  1.00 26.61           H  
ATOM   1776  C   THR B  22      55.132 -48.243  -7.369  1.00 26.61           C  
ATOM   1777  CB  THR B  22      54.804 -50.617  -6.600  1.00 26.61           C  
ATOM   1778  HB  THR B  22      54.040 -50.272  -5.902  1.00 26.61           H  
ATOM   1779  O   THR B  22      55.166 -47.964  -6.168  1.00 26.61           O  
ATOM   1780  CG2 THR B  22      54.516 -52.077  -6.954  1.00 26.61           C  
ATOM   1781 HG21 THR B  22      54.397 -52.652  -6.035  1.00 26.61           H  
ATOM   1782 HG22 THR B  22      53.593 -52.137  -7.532  1.00 26.61           H  
ATOM   1783 HG23 THR B  22      55.331 -52.507  -7.536  1.00 26.61           H  
ATOM   1784  OG1 THR B  22      56.068 -50.594  -5.968  1.00 26.61           O  
ATOM   1785  HG1 THR B  22      56.146 -49.705  -5.613  1.00 26.61           H  
ATOM   1786  N   SER B  23      55.469 -47.347  -8.295  1.00 24.83           N  
ATOM   1787  H   SER B  23      55.420 -47.625  -9.265  1.00 24.83           H  
ATOM   1788  CA  SER B  23      55.758 -45.946  -7.950  1.00 24.83           C  
ATOM   1789  HA  SER B  23      56.483 -45.920  -7.136  1.00 24.83           H  
ATOM   1790  C   SER B  23      54.483 -45.220  -7.476  1.00 24.83           C  
ATOM   1791  CB  SER B  23      56.370 -45.255  -9.172  1.00 24.83           C  
ATOM   1792  HB2 SER B  23      57.062 -45.936  -9.668  1.00 24.83           H  
ATOM   1793  HB3 SER B  23      55.581 -44.989  -9.875  1.00 24.83           H  
ATOM   1794  O   SER B  23      53.419 -45.813  -7.340  1.00 24.83           O  
ATOM   1795  OG  SER B  23      57.080 -44.098  -8.785  1.00 24.83           O  
ATOM   1796  HG  SER B  23      57.944 -44.342  -8.446  1.00 24.83           H  
ATOM   1797  N   GLU B  24      54.473 -43.898  -7.348  1.00 22.02           N  
ATOM   1798  H   GLU B  24      53.574 -43.538  -7.636  1.00 22.02           H  
ATOM   1799  CA  GLU B  24      54.891 -43.173  -6.151  1.00 22.02           C  
ATOM   1800  HA  GLU B  24      55.534 -43.804  -5.538  1.00 22.02           H  
ATOM   1801  C   GLU B  24      53.601 -42.848  -5.384  1.00 22.02           C  
ATOM   1802  CB  GLU B  24      55.656 -41.890  -6.544  1.00 22.02           C  
ATOM   1803  HB2 GLU B  24      55.008 -41.265  -7.158  1.00 22.02           H  
ATOM   1804  HB3 GLU B  24      56.522 -42.171  -7.143  1.00 22.02           H  
ATOM   1805  O   GLU B  24      52.541 -42.658  -5.987  1.00 22.02           O  
ATOM   1806  CG  GLU B  24      56.159 -41.058  -5.354  1.00 22.02           C  
ATOM   1807  HG2 GLU B  24      55.307 -40.729  -4.759  1.00 22.02           H  
ATOM   1808  HG3 GLU B  24      56.783 -41.688  -4.720  1.00 22.02           H  
ATOM   1809  CD  GLU B  24      56.959 -39.829  -5.818  1.00 22.02           C  
ATOM   1810  OE1 GLU B  24      56.402 -38.708  -5.734  1.00 22.02           O  
ATOM   1811  OE2 GLU B  24      58.131 -40.016  -6.213  1.00 22.02           O  
ATOM   1812  N   ASN B  25      53.693 -42.777  -4.057  1.00 29.95           N  
ATOM   1813  H   ASN B  25      54.610 -42.900  -3.651  1.00 29.95           H  
ATOM   1814  CA  ASN B  25      52.591 -42.506  -3.139  1.00 29.95           C  
ATOM   1815  HA  ASN B  25      51.769 -43.178  -3.386  1.00 29.95           H  
ATOM   1816  C   ASN B  25      52.089 -41.052  -3.307  1.00 29.95           C  
ATOM   1817  CB  ASN B  25      53.118 -42.853  -1.727  1.00 29.95           C  
ATOM   1818  HB2 ASN B  25      53.813 -43.690  -1.795  1.00 29.95           H  
ATOM   1819  HB3 ASN B  25      53.663 -42.008  -1.307  1.00 29.95           H  
ATOM   1820  O   ASN B  25      52.441 -40.167  -2.523  1.00 29.95           O  
ATOM   1821  CG  ASN B  25      52.036 -43.315  -0.774  1.00 29.95           C  
ATOM   1822  ND2 ASN B  25      51.910 -42.705   0.380  1.00 29.95           N  
ATOM   1823 HD21 ASN B  25      51.169 -43.048   0.974  1.00 29.95           H  
ATOM   1824 HD22 ASN B  25      52.467 -41.887   0.583  1.00 29.95           H  
ATOM   1825  OD1 ASN B  25      51.320 -44.264  -1.028  1.00 29.95           O  
ATOM   1826  N   MET B  26      51.334 -40.777  -4.379  1.00 24.48           N  
ATOM   1827  H   MET B  26      51.208 -41.517  -5.055  1.00 24.48           H  
ATOM   1828  CA  MET B  26      50.873 -39.429  -4.713  1.00 24.48           C  
ATOM   1829  HA  MET B  26      51.764 -38.810  -4.824  1.00 24.48           H  
ATOM   1830  C   MET B  26      50.041 -38.816  -3.584  1.00 24.48           C  
ATOM   1831  CB  MET B  26      50.104 -39.376  -6.041  1.00 24.48           C  
ATOM   1832  HB2 MET B  26      49.593 -38.415  -6.104  1.00 24.48           H  
ATOM   1833  HB3 MET B  26      49.350 -40.163  -6.072  1.00 24.48           H  
ATOM   1834  O   MET B  26      49.302 -39.486  -2.862  1.00 24.48           O  
ATOM   1835  CG  MET B  26      51.026 -39.490  -7.258  1.00 24.48           C  
ATOM   1836  HG2 MET B  26      51.323 -40.531  -7.383  1.00 24.48           H  
ATOM   1837  HG3 MET B  26      51.925 -38.898  -7.085  1.00 24.48           H  
ATOM   1838  SD  MET B  26      50.252 -38.896  -8.788  1.00 24.48           S  
ATOM   1839  CE  MET B  26      51.566 -39.300  -9.969  1.00 24.48           C  
ATOM   1840  HE1 MET B  26      51.262 -38.996 -10.971  1.00 24.48           H  
ATOM   1841  HE2 MET B  26      51.749 -40.374  -9.959  1.00 24.48           H  
ATOM   1842  HE3 MET B  26      52.482 -38.777  -9.693  1.00 24.48           H  
ATOM   1843  N   ARG B  27      50.208 -37.498  -3.434  1.00 25.60           N  
ATOM   1844  H   ARG B  27      50.787 -37.038  -4.122  1.00 25.60           H  
ATOM   1845  CA  ARG B  27      49.730 -36.718  -2.294  1.00 25.60           C  
ATOM   1846  HA  ARG B  27      50.196 -37.145  -1.406  1.00 25.60           H  
ATOM   1847  C   ARG B  27      48.221 -36.820  -2.104  1.00 25.60           C  
ATOM   1848  CB  ARG B  27      50.157 -35.250  -2.427  1.00 25.60           C  
ATOM   1849  HB2 ARG B  27      49.950 -34.901  -3.438  1.00 25.60           H  
ATOM   1850  HB3 ARG B  27      49.575 -34.645  -1.732  1.00 25.60           H  
ATOM   1851  O   ARG B  27      47.427 -36.632  -3.019  1.00 25.60           O  
ATOM   1852  CG  ARG B  27      51.643 -35.066  -2.095  1.00 25.60           C  
ATOM   1853  HG2 ARG B  27      51.812 -35.333  -1.051  1.00 25.60           H  
ATOM   1854  HG3 ARG B  27      52.248 -35.714  -2.729  1.00 25.60           H  
ATOM   1855  CD  ARG B  27      52.057 -33.612  -2.326  1.00 25.60           C  
ATOM   1856  HD2 ARG B  27      51.387 -32.960  -1.766  1.00 25.60           H  
ATOM   1857  HD3 ARG B  27      51.960 -33.390  -3.389  1.00 25.60           H  
ATOM   1858  NE  ARG B  27      53.444 -33.375  -1.888  1.00 25.60           N  
ATOM   1859  HE  ARG B  27      53.912 -34.143  -1.429  1.00 25.60           H  
ATOM   1860  NH1 ARG B  27      53.660 -31.248  -2.726  1.00 25.60           N  
ATOM   1861 HH11 ARG B  27      52.733 -31.322  -3.120  1.00 25.60           H  
ATOM   1862 HH12 ARG B  27      54.219 -30.422  -2.885  1.00 25.60           H  
ATOM   1863  NH2 ARG B  27      55.356 -32.173  -1.609  1.00 25.60           N  
ATOM   1864 HH21 ARG B  27      55.784 -32.965  -1.150  1.00 25.60           H  
ATOM   1865 HH22 ARG B  27      55.905 -31.343  -1.782  1.00 25.60           H  
ATOM   1866  CZ  ARG B  27      54.144 -32.270  -2.075  1.00 25.60           C  
ATOM   1867  N   ASN B  28      47.893 -37.001  -0.835  1.00 27.92           N  
ATOM   1868  H   ASN B  28      48.667 -37.219  -0.223  1.00 27.92           H  
ATOM   1869  CA  ASN B  28      46.598 -36.944  -0.190  1.00 27.92           C  
ATOM   1870  HA  ASN B  28      45.977 -37.771  -0.532  1.00 27.92           H  
ATOM   1871  C   ASN B  28      45.869 -35.616  -0.475  1.00 27.92           C  
ATOM   1872  CB  ASN B  28      46.963 -37.149   1.288  1.00 27.92           C  
ATOM   1873  HB2 ASN B  28      47.567 -38.051   1.392  1.00 27.92           H  
ATOM   1874  HB3 ASN B  28      47.553 -36.305   1.645  1.00 27.92           H  
ATOM   1875  O   ASN B  28      45.869 -34.700   0.347  1.00 27.92           O  
ATOM   1876  CG  ASN B  28      45.780 -37.349   2.183  1.00 27.92           C  
ATOM   1877  ND2 ASN B  28      45.595 -36.466   3.134  1.00 27.92           N  
ATOM   1878 HD21 ASN B  28      44.801 -36.634   3.735  1.00 27.92           H  
ATOM   1879 HD22 ASN B  28      46.145 -35.620   3.168  1.00 27.92           H  
ATOM   1880  OD1 ASN B  28      45.054 -38.316   2.052  1.00 27.92           O  
ATOM   1881  N   GLY B  29      45.263 -35.499  -1.655  1.00 25.58           N  
ATOM   1882  H   GLY B  29      45.435 -36.221  -2.341  1.00 25.58           H  
ATOM   1883  CA  GLY B  29      44.345 -34.424  -2.018  1.00 25.58           C  
ATOM   1884  HA2 GLY B  29      44.164 -34.448  -3.092  1.00 25.58           H  
ATOM   1885  HA3 GLY B  29      44.787 -33.462  -1.756  1.00 25.58           H  
ATOM   1886  C   GLY B  29      43.006 -34.557  -1.294  1.00 25.58           C  
ATOM   1887  O   GLY B  29      41.969 -34.504  -1.943  1.00 25.58           O  
ATOM   1888  N   LEU B  30      43.012 -34.735   0.035  1.00 29.34           N  
ATOM   1889  H   LEU B  30      43.910 -34.747   0.496  1.00 29.34           H  
ATOM   1890  CA  LEU B  30      41.810 -34.680   0.883  1.00 29.34           C  
ATOM   1891  HA  LEU B  30      41.013 -35.260   0.417  1.00 29.34           H  
ATOM   1892  C   LEU B  30      41.306 -33.241   1.010  1.00 29.34           C  
ATOM   1893  CB  LEU B  30      42.064 -35.215   2.308  1.00 29.34           C  
ATOM   1894  HB2 LEU B  30      41.150 -35.105   2.891  1.00 29.34           H  
ATOM   1895  HB3 LEU B  30      42.830 -34.588   2.766  1.00 29.34           H  
ATOM   1896  O   LEU B  30      41.014 -32.789   2.115  1.00 29.34           O  
ATOM   1897  CG  LEU B  30      42.489 -36.661   2.445  1.00 29.34           C  
ATOM   1898  HG  LEU B  30      43.371 -36.755   1.811  1.00 29.34           H  
ATOM   1899  CD1 LEU B  30      42.777 -36.942   3.930  1.00 29.34           C  
ATOM   1900 HD11 LEU B  30      43.304 -37.891   4.032  1.00 29.34           H  
ATOM   1901 HD12 LEU B  30      43.333 -36.127   4.394  1.00 29.34           H  
ATOM   1902 HD13 LEU B  30      41.831 -37.022   4.465  1.00 29.34           H  
ATOM   1903  CD2 LEU B  30      41.466 -37.679   1.965  1.00 29.34           C  
ATOM   1904 HD21 LEU B  30      40.529 -37.561   2.510  1.00 29.34           H  
ATOM   1905 HD22 LEU B  30      41.280 -37.541   0.900  1.00 29.34           H  
ATOM   1906 HD23 LEU B  30      41.856 -38.685   2.119  1.00 29.34           H  
ATOM   1907  N   VAL B  31      41.267 -32.464  -0.073  1.00 27.01           N  
ATOM   1908  H   VAL B  31      41.380 -32.897  -0.979  1.00 27.01           H  
ATOM   1909  CA  VAL B  31      40.614 -31.162   0.036  1.00 27.01           C  
ATOM   1910  HA  VAL B  31      41.130 -30.613   0.824  1.00 27.01           H  
ATOM   1911  C   VAL B  31      39.183 -31.389   0.524  1.00 27.01           C  
ATOM   1912  CB  VAL B  31      40.699 -30.295  -1.223  1.00 27.01           C  
ATOM   1913  HB  VAL B  31      40.068 -29.419  -1.075  1.00 27.01           H  
ATOM   1914  O   VAL B  31      38.490 -32.315   0.104  1.00 27.01           O  
ATOM   1915  CG1 VAL B  31      42.140 -29.802  -1.411  1.00 27.01           C  
ATOM   1916 HG11 VAL B  31      42.188 -29.142  -2.277  1.00 27.01           H  
ATOM   1917 HG12 VAL B  31      42.808 -30.648  -1.570  1.00 27.01           H  
ATOM   1918 HG13 VAL B  31      42.460 -29.247  -0.529  1.00 27.01           H  
ATOM   1919  CG2 VAL B  31      40.232 -31.014  -2.490  1.00 27.01           C  
ATOM   1920 HG21 VAL B  31      40.252 -30.324  -3.334  1.00 27.01           H  
ATOM   1921 HG22 VAL B  31      39.209 -31.367  -2.358  1.00 27.01           H  
ATOM   1922 HG23 VAL B  31      40.874 -31.866  -2.712  1.00 27.01           H  
ATOM   1923  N   ASN B  32      38.834 -30.595   1.527  1.00 31.84           N  
ATOM   1924  H   ASN B  32      39.501 -29.886   1.797  1.00 31.84           H  
ATOM   1925  CA  ASN B  32      37.741 -30.845   2.453  1.00 31.84           C  
ATOM   1926  HA  ASN B  32      37.837 -31.870   2.812  1.00 31.84           H  
ATOM   1927  C   ASN B  32      36.375 -30.692   1.762  1.00 31.84           C  
ATOM   1928  CB  ASN B  32      37.910 -29.884   3.646  1.00 31.84           C  
ATOM   1929  HB2 ASN B  32      37.615 -28.881   3.335  1.00 31.84           H  
ATOM   1930  HB3 ASN B  32      37.249 -30.195   4.455  1.00 31.84           H  
ATOM   1931  O   ASN B  32      36.183 -29.765   0.979  1.00 31.84           O  
ATOM   1932  CG  ASN B  32      39.335 -29.847   4.181  1.00 31.84           C  
ATOM   1933  ND2 ASN B  32      40.013 -28.727   4.075  1.00 31.84           N  
ATOM   1934 HD21 ASN B  32      40.948 -28.753   4.456  1.00 31.84           H  
ATOM   1935 HD22 ASN B  32      39.576 -27.893   3.710  1.00 31.84           H  
ATOM   1936  OD1 ASN B  32      39.875 -30.818   4.671  1.00 31.84           O  
ATOM   1937  N   SER B  33      35.435 -31.583   2.089  1.00 31.71           N  
ATOM   1938  H   SER B  33      35.714 -32.350   2.684  1.00 31.71           H  
ATOM   1939  CA  SER B  33      34.191 -31.814   1.342  1.00 31.71           C  
ATOM   1940  HA  SER B  33      34.440 -31.901   0.284  1.00 31.71           H  
ATOM   1941  C   SER B  33      33.091 -30.748   1.466  1.00 31.71           C  
ATOM   1942  CB  SER B  33      33.572 -33.151   1.794  1.00 31.71           C  
ATOM   1943  HB2 SER B  33      32.798 -33.442   1.085  1.00 31.71           H  
ATOM   1944  HB3 SER B  33      33.114 -33.035   2.777  1.00 31.71           H  
ATOM   1945  O   SER B  33      32.554 -30.286   0.467  1.00 31.71           O  
ATOM   1946  OG  SER B  33      34.535 -34.181   1.893  1.00 31.71           O  
ATOM   1947  HG  SER B  33      34.078 -34.998   2.103  1.00 31.71           H  
ATOM   1948  N   GLU B  34      32.619 -30.483   2.689  1.00 32.68           N  
ATOM   1949  H   GLU B  34      33.187 -30.795   3.464  1.00 32.68           H  
ATOM   1950  CA  GLU B  34      31.161 -30.564   2.929  1.00 32.68           C  
ATOM   1951  HA  GLU B  34      30.708 -31.117   2.106  1.00 32.68           H  
ATOM   1952  C   GLU B  34      30.406 -29.232   2.995  1.00 32.68           C  
ATOM   1953  CB  GLU B  34      30.926 -31.383   4.213  1.00 32.68           C  
ATOM   1954  HB2 GLU B  34      31.676 -32.173   4.258  1.00 32.68           H  
ATOM   1955  HB3 GLU B  34      31.073 -30.743   5.083  1.00 32.68           H  
ATOM   1956  O   GLU B  34      29.189 -29.237   3.135  1.00 32.68           O  
ATOM   1957  CG  GLU B  34      29.548 -32.058   4.288  1.00 32.68           C  
ATOM   1958  HG2 GLU B  34      29.362 -32.592   3.356  1.00 32.68           H  
ATOM   1959  HG3 GLU B  34      28.764 -31.312   4.419  1.00 32.68           H  
ATOM   1960  CD  GLU B  34      29.511 -33.036   5.463  1.00 32.68           C  
ATOM   1961  OE1 GLU B  34      29.219 -32.582   6.592  1.00 32.68           O  
ATOM   1962  OE2 GLU B  34      29.834 -34.223   5.227  1.00 32.68           O  
ATOM   1963  N   VAL B  35      31.074 -28.078   2.913  1.00 36.05           N  
ATOM   1964  H   VAL B  35      32.065 -28.116   2.722  1.00 36.05           H  
ATOM   1965  CA  VAL B  35      30.439 -26.783   3.242  1.00 36.05           C  
ATOM   1966  HA  VAL B  35      29.802 -26.992   4.101  1.00 36.05           H  
ATOM   1967  C   VAL B  35      29.471 -26.269   2.161  1.00 36.05           C  
ATOM   1968  CB  VAL B  35      31.433 -25.690   3.706  1.00 36.05           C  
ATOM   1969  HB  VAL B  35      31.700 -25.053   2.862  1.00 36.05           H  
ATOM   1970  O   VAL B  35      29.333 -25.062   1.975  1.00 36.05           O  
ATOM   1971  CG1 VAL B  35      30.789 -24.826   4.805  1.00 36.05           C  
ATOM   1972 HG11 VAL B  35      30.567 -25.435   5.681  1.00 36.05           H  
ATOM   1973 HG12 VAL B  35      29.865 -24.382   4.436  1.00 36.05           H  
ATOM   1974 HG13 VAL B  35      31.468 -24.021   5.087  1.00 36.05           H  
ATOM   1975  CG2 VAL B  35      32.749 -26.239   4.271  1.00 36.05           C  
ATOM   1976 HG21 VAL B  35      33.362 -25.418   4.643  1.00 36.05           H  
ATOM   1977 HG22 VAL B  35      33.309 -26.747   3.486  1.00 36.05           H  
ATOM   1978 HG23 VAL B  35      32.545 -26.933   5.086  1.00 36.05           H  
ATOM   1979  N   HIS B  36      28.747 -27.156   1.474  1.00 36.21           N  
ATOM   1980  H   HIS B  36      28.876 -28.125   1.727  1.00 36.21           H  
ATOM   1981  CA  HIS B  36      27.497 -26.836   0.786  1.00 36.21           C  
ATOM   1982  HA  HIS B  36      27.652 -25.955   0.162  1.00 36.21           H  
ATOM   1983  C   HIS B  36      26.424 -26.459   1.819  1.00 36.21           C  
ATOM   1984  CB  HIS B  36      27.072 -27.999  -0.131  1.00 36.21           C  
ATOM   1985  HB2 HIS B  36      27.396 -28.951   0.290  1.00 36.21           H  
ATOM   1986  HB3 HIS B  36      25.986 -28.035  -0.215  1.00 36.21           H  
ATOM   1987  O   HIS B  36      25.372 -27.083   1.928  1.00 36.21           O  
ATOM   1988  CG  HIS B  36      27.589 -27.851  -1.533  1.00 36.21           C  
ATOM   1989  CD2 HIS B  36      28.762 -28.337  -2.041  1.00 36.21           C  
ATOM   1990  HD2 HIS B  36      29.506 -28.900  -1.497  1.00 36.21           H  
ATOM   1991  ND1 HIS B  36      26.932 -27.207  -2.555  1.00 36.21           N  
ATOM   1992  HD1 HIS B  36      25.979 -26.874  -2.524  1.00 36.21           H  
ATOM   1993  CE1 HIS B  36      27.697 -27.294  -3.654  1.00 36.21           C  
ATOM   1994  HE1 HIS B  36      27.422 -26.919  -4.629  1.00 36.21           H  
ATOM   1995  NE2 HIS B  36      28.826 -27.973  -3.392  1.00 36.21           N  
ATOM   1996  N   ASN B  37      26.678 -25.409   2.602  1.00 36.47           N  
ATOM   1997  H   ASN B  37      27.557 -24.930   2.474  1.00 36.47           H  
ATOM   1998  CA  ASN B  37      25.642 -24.760   3.377  1.00 36.47           C  
ATOM   1999  HA  ASN B  37      25.004 -25.536   3.800  1.00 36.47           H  
ATOM   2000  C   ASN B  37      24.790 -23.951   2.390  1.00 36.47           C  
ATOM   2001  CB  ASN B  37      26.263 -23.959   4.540  1.00 36.47           C  
ATOM   2002  HB2 ASN B  37      27.093 -24.523   4.964  1.00 36.47           H  
ATOM   2003  HB3 ASN B  37      26.642 -23.004   4.177  1.00 36.47           H  
ATOM   2004  O   ASN B  37      24.877 -22.727   2.323  1.00 36.47           O  
ATOM   2005  CG  ASN B  37      25.263 -23.739   5.663  1.00 36.47           C  
ATOM   2006  ND2 ASN B  37      25.367 -22.663   6.405  1.00 36.47           N  
ATOM   2007 HD21 ASN B  37      26.048 -21.951   6.186  1.00 36.47           H  
ATOM   2008 HD22 ASN B  37      24.640 -22.561   7.099  1.00 36.47           H  
ATOM   2009  OD1 ASN B  37      24.389 -24.543   5.918  1.00 36.47           O  
ATOM   2010  N   GLU B  38      23.966 -24.649   1.604  1.00 37.44           N  
ATOM   2011  H   GLU B  38      24.028 -25.656   1.658  1.00 37.44           H  
ATOM   2012  CA  GLU B  38      22.858 -24.092   0.822  1.00 37.44           C  
ATOM   2013  HA  GLU B  38      23.221 -23.221   0.277  1.00 37.44           H  
ATOM   2014  C   GLU B  38      21.736 -23.580   1.744  1.00 37.44           C  
ATOM   2015  CB  GLU B  38      22.326 -25.112  -0.207  1.00 37.44           C  
ATOM   2016  HB2 GLU B  38      22.318 -26.107   0.239  1.00 37.44           H  
ATOM   2017  HB3 GLU B  38      21.302 -24.866  -0.486  1.00 37.44           H  
ATOM   2018  O   GLU B  38      20.571 -23.522   1.362  1.00 37.44           O  
ATOM   2019  CG  GLU B  38      23.123 -25.132  -1.511  1.00 37.44           C  
ATOM   2020  HG2 GLU B  38      24.149 -25.438  -1.304  1.00 37.44           H  
ATOM   2021  HG3 GLU B  38      23.150 -24.127  -1.932  1.00 37.44           H  
ATOM   2022  CD  GLU B  38      22.469 -26.100  -2.505  1.00 37.44           C  
ATOM   2023  OE1 GLU B  38      21.632 -25.640  -3.314  1.00 37.44           O  
ATOM   2024  OE2 GLU B  38      22.837 -27.294  -2.454  1.00 37.44           O  
ATOM   2025  N   ASP B  39      22.055 -23.086   2.944  1.00 37.07           N  
ATOM   2026  H   ASP B  39      23.027 -23.100   3.218  1.00 37.07           H  
ATOM   2027  CA  ASP B  39      21.148 -22.240   3.722  1.00 37.07           C  
ATOM   2028  HA  ASP B  39      20.156 -22.684   3.636  1.00 37.07           H  
ATOM   2029  C   ASP B  39      21.026 -20.845   3.076  1.00 37.07           C  
ATOM   2030  CB  ASP B  39      21.515 -22.243   5.221  1.00 37.07           C  
ATOM   2031  HB2 ASP B  39      22.427 -22.821   5.370  1.00 37.07           H  
ATOM   2032  HB3 ASP B  39      21.725 -21.232   5.570  1.00 37.07           H  
ATOM   2033  O   ASP B  39      20.784 -19.833   3.728  1.00 37.07           O  
ATOM   2034  CG  ASP B  39      20.399 -22.842   6.092  1.00 37.07           C  
ATOM   2035  OD1 ASP B  39      19.211 -22.482   5.910  1.00 37.07           O  
ATOM   2036  OD2 ASP B  39      20.684 -23.666   6.983  1.00 37.07           O  
ATOM   2037  N   GLY B  40      21.089 -20.790   1.743  1.00 35.65           N  
ATOM   2038  H   GLY B  40      21.241 -21.677   1.284  1.00 35.65           H  
ATOM   2039  CA  GLY B  40      20.455 -19.774   0.929  1.00 35.65           C  
ATOM   2040  HA2 GLY B  40      20.730 -19.918  -0.116  1.00 35.65           H  
ATOM   2041  HA3 GLY B  40      20.782 -18.788   1.259  1.00 35.65           H  
ATOM   2042  C   GLY B  40      18.936 -19.861   1.058  1.00 35.65           C  
ATOM   2043  O   GLY B  40      18.225 -19.716   0.068  1.00 35.65           O  
ATOM   2044  N   ARG B  41      18.405 -19.987   2.283  1.00 36.14           N  
ATOM   2045  H   ARG B  41      19.070 -20.119   3.032  1.00 36.14           H  
ATOM   2046  CA  ARG B  41      17.152 -19.335   2.651  1.00 36.14           C  
ATOM   2047  HA  ARG B  41      16.382 -19.585   1.921  1.00 36.14           H  
ATOM   2048  C   ARG B  41      17.420 -17.840   2.565  1.00 36.14           C  
ATOM   2049  CB  ARG B  41      16.690 -19.735   4.060  1.00 36.14           C  
ATOM   2050  HB2 ARG B  41      15.761 -19.206   4.276  1.00 36.14           H  
ATOM   2051  HB3 ARG B  41      17.442 -19.428   4.786  1.00 36.14           H  
ATOM   2052  O   ARG B  41      17.414 -17.131   3.570  1.00 36.14           O  
ATOM   2053  CG  ARG B  41      16.455 -21.234   4.224  1.00 36.14           C  
ATOM   2054  HG2 ARG B  41      17.407 -21.754   4.119  1.00 36.14           H  
ATOM   2055  HG3 ARG B  41      15.782 -21.591   3.444  1.00 36.14           H  
ATOM   2056  CD  ARG B  41      15.830 -21.518   5.599  1.00 36.14           C  
ATOM   2057  HD2 ARG B  41      15.907 -20.630   6.228  1.00 36.14           H  
ATOM   2058  HD3 ARG B  41      14.780 -21.775   5.463  1.00 36.14           H  
ATOM   2059  NE  ARG B  41      16.544 -22.608   6.258  1.00 36.14           N  
ATOM   2060  HE  ARG B  41      17.501 -22.727   5.957  1.00 36.14           H  
ATOM   2061  NH1 ARG B  41      15.115 -23.109   7.977  1.00 36.14           N  
ATOM   2062 HH11 ARG B  41      14.924 -23.662   8.800  1.00 36.14           H  
ATOM   2063 HH12 ARG B  41      14.464 -22.434   7.601  1.00 36.14           H  
ATOM   2064  NH2 ARG B  41      17.097 -24.157   7.774  1.00 36.14           N  
ATOM   2065 HH21 ARG B  41      18.010 -24.141   7.344  1.00 36.14           H  
ATOM   2066 HH22 ARG B  41      16.965 -24.692   8.621  1.00 36.14           H  
ATOM   2067  CZ  ARG B  41      16.237 -23.290   7.333  1.00 36.14           C  
ATOM   2068  N   ASN B  42      17.667 -17.360   1.349  1.00 36.29           N  
ATOM   2069  H   ASN B  42      17.685 -18.031   0.595  1.00 36.29           H  
ATOM   2070  CA  ASN B  42      17.379 -16.000   0.988  1.00 36.29           C  
ATOM   2071  HA  ASN B  42      17.869 -15.312   1.677  1.00 36.29           H  
ATOM   2072  C   ASN B  42      15.875 -15.941   1.185  1.00 36.29           C  
ATOM   2073  CB  ASN B  42      17.864 -15.736  -0.446  1.00 36.29           C  
ATOM   2074  HB2 ASN B  42      18.859 -16.166  -0.564  1.00 36.29           H  
ATOM   2075  HB3 ASN B  42      17.201 -16.207  -1.172  1.00 36.29           H  
ATOM   2076  O   ASN B  42      15.101 -16.346   0.321  1.00 36.29           O  
ATOM   2077  CG  ASN B  42      17.958 -14.253  -0.750  1.00 36.29           C  
ATOM   2078  ND2 ASN B  42      18.821 -13.876  -1.663  1.00 36.29           N  
ATOM   2079 HD21 ASN B  42      18.849 -12.885  -1.853  1.00 36.29           H  
ATOM   2080 HD22 ASN B  42      19.342 -14.563  -2.189  1.00 36.29           H  
ATOM   2081  OD1 ASN B  42      17.317 -13.408  -0.154  1.00 36.29           O  
ATOM   2082  N   GLY B  43      15.473 -15.655   2.428  1.00 34.58           N  
ATOM   2083  H   GLY B  43      16.181 -15.470   3.125  1.00 34.58           H  
ATOM   2084  CA  GLY B  43      14.087 -15.402   2.726  1.00 34.58           C  
ATOM   2085  HA2 GLY B  43      13.497 -16.310   2.603  1.00 34.58           H  
ATOM   2086  HA3 GLY B  43      13.967 -14.978   3.723  1.00 34.58           H  
ATOM   2087  C   GLY B  43      13.707 -14.380   1.694  1.00 34.58           C  
ATOM   2088  O   GLY B  43      14.463 -13.421   1.549  1.00 34.58           O  
ATOM   2089  N   ASP B  44      12.640 -14.653   0.946  1.00 32.12           N  
ATOM   2090  H   ASP B  44      12.234 -15.578   0.960  1.00 32.12           H  
ATOM   2091  CA  ASP B  44      12.101 -13.708  -0.005  1.00 32.12           C  
ATOM   2092  HA  ASP B  44      12.827 -13.532  -0.798  1.00 32.12           H  
ATOM   2093  C   ASP B  44      11.872 -12.419   0.783  1.00 32.12           C  
ATOM   2094  CB  ASP B  44      10.804 -14.240  -0.635  1.00 32.12           C  
ATOM   2095  HB2 ASP B  44      10.071 -14.428   0.149  1.00 32.12           H  
ATOM   2096  HB3 ASP B  44      10.397 -13.472  -1.292  1.00 32.12           H  
ATOM   2097  O   ASP B  44      10.817 -12.187   1.386  1.00 32.12           O  
ATOM   2098  CG  ASP B  44      11.016 -15.519  -1.446  1.00 32.12           C  
ATOM   2099  OD1 ASP B  44      11.606 -15.415  -2.541  1.00 32.12           O  
ATOM   2100  OD2 ASP B  44      10.554 -16.573  -0.953  1.00 32.12           O  
ATOM   2101  N   VAL B  45      12.903 -11.568   0.803  1.00 35.09           N  
ATOM   2102  H   VAL B  45      13.793 -11.950   0.516  1.00 35.09           H  
ATOM   2103  CA  VAL B  45      12.781 -10.140   0.819  1.00 35.09           C  
ATOM   2104  HA  VAL B  45      12.206  -9.817   1.687  1.00 35.09           H  
ATOM   2105  C   VAL B  45      11.961  -9.972  -0.420  1.00 35.09           C  
ATOM   2106  CB  VAL B  45      14.131  -9.387   0.783  1.00 35.09           C  
ATOM   2107  HB  VAL B  45      13.931  -8.355   0.494  1.00 35.09           H  
ATOM   2108  O   VAL B  45      12.460  -9.940  -1.539  1.00 35.09           O  
ATOM   2109  CG1 VAL B  45      14.724  -9.362   2.195  1.00 35.09           C  
ATOM   2110 HG11 VAL B  45      15.644  -8.776   2.199  1.00 35.09           H  
ATOM   2111 HG12 VAL B  45      14.020  -8.904   2.889  1.00 35.09           H  
ATOM   2112 HG13 VAL B  45      14.947 -10.377   2.522  1.00 35.09           H  
ATOM   2113  CG2 VAL B  45      15.206  -9.948  -0.161  1.00 35.09           C  
ATOM   2114 HG21 VAL B  45      15.460 -10.973   0.110  1.00 35.09           H  
ATOM   2115 HG22 VAL B  45      16.109  -9.342  -0.089  1.00 35.09           H  
ATOM   2116 HG23 VAL B  45      14.872  -9.927  -1.199  1.00 35.09           H  
ATOM   2117  N   SER B  46      10.649 -10.032  -0.208  1.00 34.31           N  
ATOM   2118  H   SER B  46      10.339 -10.293   0.717  1.00 34.31           H  
ATOM   2119  CA  SER B  46       9.689  -9.542  -1.151  1.00 34.31           C  
ATOM   2120  HA  SER B  46       9.722 -10.144  -2.059  1.00 34.31           H  
ATOM   2121  C   SER B  46      10.280  -8.176  -1.414  1.00 34.31           C  
ATOM   2122  CB  SER B  46       8.263  -9.562  -0.580  1.00 34.31           C  
ATOM   2123  HB2 SER B  46       7.769  -8.620  -0.815  1.00 34.31           H  
ATOM   2124  HB3 SER B  46       7.709 -10.350  -1.090  1.00 34.31           H  
ATOM   2125  O   SER B  46      10.451  -7.356  -0.502  1.00 34.31           O  
ATOM   2126  OG  SER B  46       8.215  -9.837   0.818  1.00 34.31           O  
ATOM   2127  HG  SER B  46       8.456 -10.758   0.942  1.00 34.31           H  
ATOM   2128  N   GLN B  47      10.876  -8.057  -2.591  1.00 32.94           N  
ATOM   2129  H   GLN B  47      10.929  -8.861  -3.201  1.00 32.94           H  
ATOM   2130  CA  GLN B  47      11.569  -6.865  -2.983  1.00 32.94           C  
ATOM   2131  HA  GLN B  47      12.102  -6.431  -2.137  1.00 32.94           H  
ATOM   2132  C   GLN B  47      10.394  -6.010  -3.357  1.00 32.94           C  
ATOM   2133  CB  GLN B  47      12.561  -7.167  -4.108  1.00 32.94           C  
ATOM   2134  HB2 GLN B  47      13.220  -7.973  -3.783  1.00 32.94           H  
ATOM   2135  HB3 GLN B  47      12.031  -7.498  -5.001  1.00 32.94           H  
ATOM   2136  O   GLN B  47       9.926  -6.045  -4.487  1.00 32.94           O  
ATOM   2137  CG  GLN B  47      13.423  -5.942  -4.431  1.00 32.94           C  
ATOM   2138  HG2 GLN B  47      13.918  -5.602  -3.521  1.00 32.94           H  
ATOM   2139  HG3 GLN B  47      12.795  -5.135  -4.808  1.00 32.94           H  
ATOM   2140  CD  GLN B  47      14.474  -6.272  -5.485  1.00 32.94           C  
ATOM   2141  NE2 GLN B  47      15.719  -5.898  -5.285  1.00 32.94           N  
ATOM   2142 HE21 GLN B  47      15.991  -5.412  -4.442  1.00 32.94           H  
ATOM   2143 HE22 GLN B  47      16.373  -6.162  -6.008  1.00 32.94           H  
ATOM   2144  OE1 GLN B  47      14.202  -6.869  -6.510  1.00 32.94           O  
ATOM   2145  N   PHE B  48       9.795  -5.399  -2.338  1.00 37.41           N  
ATOM   2146  H   PHE B  48      10.196  -5.519  -1.419  1.00 37.41           H  
ATOM   2147  CA  PHE B  48       8.808  -4.374  -2.540  1.00 37.41           C  
ATOM   2148  HA  PHE B  48       7.948  -4.770  -3.079  1.00 37.41           H  
ATOM   2149  C   PHE B  48       9.582  -3.385  -3.367  1.00 37.41           C  
ATOM   2150  CB  PHE B  48       8.362  -3.788  -1.209  1.00 37.41           C  
ATOM   2151  HB2 PHE B  48       7.954  -2.794  -1.392  1.00 37.41           H  
ATOM   2152  HB3 PHE B  48       9.218  -3.671  -0.543  1.00 37.41           H  
ATOM   2153  O   PHE B  48      10.577  -2.855  -2.858  1.00 37.41           O  
ATOM   2154  CG  PHE B  48       7.315  -4.639  -0.539  1.00 37.41           C  
ATOM   2155  CD1 PHE B  48       6.065  -4.112  -0.267  1.00 37.41           C  
ATOM   2156  HD1 PHE B  48       5.865  -3.073  -0.481  1.00 37.41           H  
ATOM   2157  CD2 PHE B  48       7.561  -5.956  -0.154  1.00 37.41           C  
ATOM   2158  HD2 PHE B  48       8.497  -6.416  -0.436  1.00 37.41           H  
ATOM   2159  CE1 PHE B  48       5.147  -4.867   0.461  1.00 37.41           C  
ATOM   2160  HE1 PHE B  48       4.236  -4.379   0.775  1.00 37.41           H  
ATOM   2161  CE2 PHE B  48       6.651  -6.708   0.599  1.00 37.41           C  
ATOM   2162  HE2 PHE B  48       6.888  -7.706   0.938  1.00 37.41           H  
ATOM   2163  CZ  PHE B  48       5.433  -6.147   0.942  1.00 37.41           C  
ATOM   2164  HZ  PHE B  48       4.736  -6.690   1.562  1.00 37.41           H  
ATOM   2165  N   PRO B  49       9.263  -3.274  -4.665  1.00 33.36           N  
ATOM   2166  CA  PRO B  49      10.024  -2.385  -5.487  1.00 33.36           C  
ATOM   2167  HA  PRO B  49      11.084  -2.639  -5.463  1.00 33.36           H  
ATOM   2168  C   PRO B  49       9.781  -1.048  -4.814  1.00 33.36           C  
ATOM   2169  CB  PRO B  49       9.475  -2.558  -6.902  1.00 33.36           C  
ATOM   2170  HB2 PRO B  49      10.045  -3.341  -7.403  1.00 33.36           H  
ATOM   2171  HB3 PRO B  49       9.533  -1.638  -7.484  1.00 33.36           H  
ATOM   2172  O   PRO B  49       8.636  -0.606  -4.685  1.00 33.36           O  
ATOM   2173  CG  PRO B  49       8.041  -3.048  -6.699  1.00 33.36           C  
ATOM   2174  HG2 PRO B  49       7.720  -3.702  -7.510  1.00 33.36           H  
ATOM   2175  HG3 PRO B  49       7.365  -2.197  -6.614  1.00 33.36           H  
ATOM   2176  CD  PRO B  49       8.091  -3.789  -5.368  1.00 33.36           C  
ATOM   2177  HD2 PRO B  49       8.188  -4.857  -5.561  1.00 33.36           H  
ATOM   2178  HD3 PRO B  49       7.177  -3.593  -4.807  1.00 33.36           H  
ATOM   2179  N   TYR B  50      10.849  -0.461  -4.278  1.00 36.29           N  
ATOM   2180  H   TYR B  50      11.729  -0.956  -4.266  1.00 36.29           H  
ATOM   2181  CA  TYR B  50      10.835   0.931  -3.900  1.00 36.29           C  
ATOM   2182  HA  TYR B  50       9.942   1.144  -3.312  1.00 36.29           H  
ATOM   2183  C   TYR B  50      10.738   1.643  -5.237  1.00 36.29           C  
ATOM   2184  CB  TYR B  50      12.075   1.286  -3.066  1.00 36.29           C  
ATOM   2185  HB2 TYR B  50      12.235   0.489  -2.340  1.00 36.29           H  
ATOM   2186  HB3 TYR B  50      12.961   1.315  -3.700  1.00 36.29           H  
ATOM   2187  O   TYR B  50      11.731   2.098  -5.798  1.00 36.29           O  
ATOM   2188  CG  TYR B  50      11.955   2.583  -2.285  1.00 36.29           C  
ATOM   2189  CD1 TYR B  50      12.597   3.760  -2.711  1.00 36.29           C  
ATOM   2190  HD1 TYR B  50      13.156   3.761  -3.635  1.00 36.29           H  
ATOM   2191  CD2 TYR B  50      11.214   2.601  -1.093  1.00 36.29           C  
ATOM   2192  HD2 TYR B  50      10.633   1.732  -0.821  1.00 36.29           H  
ATOM   2193  CE1 TYR B  50      12.553   4.923  -1.914  1.00 36.29           C  
ATOM   2194  HE1 TYR B  50      13.070   5.813  -2.239  1.00 36.29           H  
ATOM   2195  CE2 TYR B  50      11.187   3.751  -0.282  1.00 36.29           C  
ATOM   2196  HE2 TYR B  50      10.620   3.800   0.636  1.00 36.29           H  
ATOM   2197  OH  TYR B  50      11.848   6.000   0.125  1.00 36.29           O  
ATOM   2198  HH  TYR B  50      12.413   6.692  -0.227  1.00 36.29           H  
ATOM   2199  CZ  TYR B  50      11.874   4.905  -0.677  1.00 36.29           C  
ATOM   2200  N   VAL B  51       9.542   1.629  -5.832  1.00 36.50           N  
ATOM   2201  H   VAL B  51       8.795   1.127  -5.374  1.00 36.50           H  
ATOM   2202  CA  VAL B  51       9.214   2.585  -6.861  1.00 36.50           C  
ATOM   2203  HA  VAL B  51      10.045   2.657  -7.563  1.00 36.50           H  
ATOM   2204  C   VAL B  51       9.145   3.853  -6.057  1.00 36.50           C  
ATOM   2205  CB  VAL B  51       7.959   2.268  -7.680  1.00 36.50           C  
ATOM   2206  HB  VAL B  51       7.078   2.275  -7.038  1.00 36.50           H  
ATOM   2207  O   VAL B  51       8.142   4.225  -5.452  1.00 36.50           O  
ATOM   2208  CG1 VAL B  51       7.726   3.320  -8.761  1.00 36.50           C  
ATOM   2209 HG11 VAL B  51       8.579   3.362  -9.438  1.00 36.50           H  
ATOM   2210 HG12 VAL B  51       7.592   4.301  -8.304  1.00 36.50           H  
ATOM   2211 HG13 VAL B  51       6.827   3.075  -9.328  1.00 36.50           H  
ATOM   2212  CG2 VAL B  51       8.086   0.911  -8.378  1.00 36.50           C  
ATOM   2213 HG21 VAL B  51       8.281   0.125  -7.648  1.00 36.50           H  
ATOM   2214 HG22 VAL B  51       8.920   0.935  -9.080  1.00 36.50           H  
ATOM   2215 HG23 VAL B  51       7.172   0.680  -8.925  1.00 36.50           H  
ATOM   2216  N   GLU B  52      10.314   4.460  -5.967  1.00 38.10           N  
ATOM   2217  H   GLU B  52      11.128   3.971  -6.309  1.00 38.10           H  
ATOM   2218  CA  GLU B  52      10.438   5.859  -5.732  1.00 38.10           C  
ATOM   2219  HA  GLU B  52       9.970   6.120  -4.783  1.00 38.10           H  
ATOM   2220  C   GLU B  52       9.680   6.481  -6.895  1.00 38.10           C  
ATOM   2221  CB  GLU B  52      11.924   6.217  -5.694  1.00 38.10           C  
ATOM   2222  HB2 GLU B  52      12.346   6.158  -6.698  1.00 38.10           H  
ATOM   2223  HB3 GLU B  52      12.450   5.505  -5.058  1.00 38.10           H  
ATOM   2224  O   GLU B  52      10.197   6.673  -7.995  1.00 38.10           O  
ATOM   2225  CG  GLU B  52      12.112   7.612  -5.102  1.00 38.10           C  
ATOM   2226  HG2 GLU B  52      11.516   8.330  -5.666  1.00 38.10           H  
ATOM   2227  HG3 GLU B  52      11.729   7.604  -4.081  1.00 38.10           H  
ATOM   2228  CD  GLU B  52      13.582   8.046  -5.097  1.00 38.10           C  
ATOM   2229  OE1 GLU B  52      13.907   8.880  -4.225  1.00 38.10           O  
ATOM   2230  OE2 GLU B  52      14.348   7.577  -5.967  1.00 38.10           O  
ATOM   2231  N   PHE B  53       8.391   6.731  -6.690  1.00 42.55           N  
ATOM   2232  H   PHE B  53       7.948   6.354  -5.864  1.00 42.55           H  
ATOM   2233  CA  PHE B  53       7.715   7.701  -7.524  1.00 42.55           C  
ATOM   2234  HA  PHE B  53       8.000   7.524  -8.561  1.00 42.55           H  
ATOM   2235  C   PHE B  53       8.296   9.035  -7.087  1.00 42.55           C  
ATOM   2236  CB  PHE B  53       6.196   7.634  -7.489  1.00 42.55           C  
ATOM   2237  HB2 PHE B  53       5.827   8.289  -8.278  1.00 42.55           H  
ATOM   2238  HB3 PHE B  53       5.833   8.025  -6.538  1.00 42.55           H  
ATOM   2239  O   PHE B  53       7.793   9.727  -6.204  1.00 42.55           O  
ATOM   2240  CG  PHE B  53       5.603   6.266  -7.684  1.00 42.55           C  
ATOM   2241  CD1 PHE B  53       5.032   5.837  -8.887  1.00 42.55           C  
ATOM   2242  HD1 PHE B  53       5.096   6.463  -9.765  1.00 42.55           H  
ATOM   2243  CD2 PHE B  53       5.609   5.405  -6.604  1.00 42.55           C  
ATOM   2244  HD2 PHE B  53       6.191   5.670  -5.734  1.00 42.55           H  
ATOM   2245  CE1 PHE B  53       4.415   4.570  -8.951  1.00 42.55           C  
ATOM   2246  HE1 PHE B  53       4.025   4.196  -9.886  1.00 42.55           H  
ATOM   2247  CE2 PHE B  53       4.867   4.242  -6.609  1.00 42.55           C  
ATOM   2248  HE2 PHE B  53       4.790   3.729  -5.662  1.00 42.55           H  
ATOM   2249  CZ  PHE B  53       4.264   3.795  -7.790  1.00 42.55           C  
ATOM   2250  HZ  PHE B  53       3.726   2.859  -7.811  1.00 42.55           H  
ATOM   2251  N   THR B  54       9.445   9.308  -7.686  1.00 42.30           N  
ATOM   2252  H   THR B  54       9.848   8.575  -8.252  1.00 42.30           H  
ATOM   2253  CA  THR B  54      10.165  10.570  -7.681  1.00 42.30           C  
ATOM   2254  HA  THR B  54      10.492  10.826  -6.674  1.00 42.30           H  
ATOM   2255  C   THR B  54       9.277  11.682  -8.218  1.00 42.30           C  
ATOM   2256  CB  THR B  54      11.379  10.445  -8.613  1.00 42.30           C  
ATOM   2257  HB  THR B  54      11.834  11.427  -8.747  1.00 42.30           H  
ATOM   2258  O   THR B  54       9.411  12.838  -7.823  1.00 42.30           O  
ATOM   2259  CG2 THR B  54      12.444   9.487  -8.093  1.00 42.30           C  
ATOM   2260 HG21 THR B  54      12.061   8.470  -8.014  1.00 42.30           H  
ATOM   2261 HG22 THR B  54      13.305   9.488  -8.761  1.00 42.30           H  
ATOM   2262 HG23 THR B  54      12.784   9.823  -7.113  1.00 42.30           H  
ATOM   2263  OG1 THR B  54      10.973   9.940  -9.868  1.00 42.30           O  
ATOM   2264  HG1 THR B  54      11.724   9.450 -10.213  1.00 42.30           H  
ATOM   2265  N   GLY B  55       8.338  11.340  -9.107  1.00 45.39           N  
ATOM   2266  H   GLY B  55       8.345  10.388  -9.445  1.00 45.39           H  
ATOM   2267  CA  GLY B  55       7.333  12.263  -9.593  1.00 45.39           C  
ATOM   2268  HA2 GLY B  55       6.628  11.735 -10.235  1.00 45.39           H  
ATOM   2269  HA3 GLY B  55       7.818  13.045 -10.177  1.00 45.39           H  
ATOM   2270  C   GLY B  55       6.558  12.887  -8.432  1.00 45.39           C  
ATOM   2271  O   GLY B  55       5.914  12.182  -7.651  1.00 45.39           O  
ATOM   2272  N   ARG B  56       6.556  14.229  -8.385  1.00 52.62           N  
ATOM   2273  H   ARG B  56       7.194  14.707  -9.005  1.00 52.62           H  
ATOM   2274  CA  ARG B  56       5.575  15.035  -7.625  1.00 52.62           C  
ATOM   2275  HA  ARG B  56       5.712  14.877  -6.555  1.00 52.62           H  
ATOM   2276  C   ARG B  56       4.136  14.628  -7.943  1.00 52.62           C  
ATOM   2277  CB  ARG B  56       5.731  16.521  -7.976  1.00 52.62           C  
ATOM   2278  HB2 ARG B  56       5.756  16.647  -9.059  1.00 52.62           H  
ATOM   2279  HB3 ARG B  56       4.855  17.048  -7.598  1.00 52.62           H  
ATOM   2280  O   ARG B  56       3.225  14.788  -7.129  1.00 52.62           O  
ATOM   2281  CG  ARG B  56       6.974  17.155  -7.347  1.00 52.62           C  
ATOM   2282  HG2 ARG B  56       7.877  16.758  -7.812  1.00 52.62           H  
ATOM   2283  HG3 ARG B  56       6.988  16.928  -6.281  1.00 52.62           H  
ATOM   2284  CD  ARG B  56       6.908  18.674  -7.535  1.00 52.62           C  
ATOM   2285  HD2 ARG B  56       5.935  19.026  -7.190  1.00 52.62           H  
ATOM   2286  HD3 ARG B  56       7.010  18.904  -8.595  1.00 52.62           H  
ATOM   2287  NE  ARG B  56       7.962  19.359  -6.767  1.00 52.62           N  
ATOM   2288  HE  ARG B  56       8.628  18.771  -6.287  1.00 52.62           H  
ATOM   2289  NH1 ARG B  56       7.263  21.507  -7.176  1.00 52.62           N  
ATOM   2290 HH11 ARG B  56       6.526  21.142  -7.762  1.00 52.62           H  
ATOM   2291 HH12 ARG B  56       7.334  22.499  -6.998  1.00 52.62           H  
ATOM   2292  NH2 ARG B  56       9.015  21.148  -5.837  1.00 52.62           N  
ATOM   2293 HH21 ARG B  56       9.642  20.523  -5.351  1.00 52.62           H  
ATOM   2294 HH22 ARG B  56       9.062  22.139  -5.649  1.00 52.62           H  
ATOM   2295  CZ  ARG B  56       8.076  20.664  -6.599  1.00 52.62           C  
ATOM   2296  N   ASP B  57       3.958  14.053  -9.124  1.00 56.65           N  
ATOM   2297  H   ASP B  57       4.730  14.074  -9.775  1.00 56.65           H  
ATOM   2298  CA  ASP B  57       2.751  13.393  -9.573  1.00 56.65           C  
ATOM   2299  HA  ASP B  57       1.908  13.963  -9.183  1.00 56.65           H  
ATOM   2300  C   ASP B  57       2.623  11.981  -9.007  1.00 56.65           C  
ATOM   2301  CB  ASP B  57       2.686  13.451 -11.100  1.00 56.65           C  
ATOM   2302  HB2 ASP B  57       1.789  12.949 -11.464  1.00 56.65           H  
ATOM   2303  HB3 ASP B  57       3.556  12.944 -11.519  1.00 56.65           H  
ATOM   2304  O   ASP B  57       2.272  11.046  -9.714  1.00 56.65           O  
ATOM   2305  CG  ASP B  57       2.650  14.903 -11.556  1.00 56.65           C  
ATOM   2306  OD1 ASP B  57       1.769  15.636 -11.051  1.00 56.65           O  
ATOM   2307  OD2 ASP B  57       3.557  15.274 -12.328  1.00 56.65           O  
ATOM   2308  N   SER B  58       2.885  11.810  -7.716  1.00 63.63           N  
ATOM   2309  H   SER B  58       3.195  12.602  -7.171  1.00 63.63           H  
ATOM   2310  CA  SER B  58       2.491  10.618  -6.985  1.00 63.63           C  
ATOM   2311  HA  SER B  58       1.758  10.081  -7.587  1.00 63.63           H  
ATOM   2312  C   SER B  58       1.803  11.006  -5.693  1.00 63.63           C  
ATOM   2313  CB  SER B  58       3.664   9.672  -6.756  1.00 63.63           C  
ATOM   2314  HB2 SER B  58       4.055   9.382  -7.731  1.00 63.63           H  
ATOM   2315  HB3 SER B  58       3.306   8.779  -6.245  1.00 63.63           H  
ATOM   2316  O   SER B  58       2.149  11.995  -5.048  1.00 63.63           O  
ATOM   2317  OG  SER B  58       4.695  10.269  -5.989  1.00 63.63           O  
ATOM   2318  HG  SER B  58       5.123  10.931  -6.537  1.00 63.63           H  
ATOM   2319  N   VAL B  59       0.788  10.235  -5.333  1.00 68.22           N  
ATOM   2320  H   VAL B  59       0.550   9.451  -5.924  1.00 68.22           H  
ATOM   2321  CA  VAL B  59       0.103  10.355  -4.053  1.00 68.22           C  
ATOM   2322  HA  VAL B  59       0.407  11.287  -3.576  1.00 68.22           H  
ATOM   2323  C   VAL B  59       0.558   9.237  -3.137  1.00 68.22           C  
ATOM   2324  CB  VAL B  59      -1.427  10.426  -4.203  1.00 68.22           C  
ATOM   2325  HB  VAL B  59      -1.865  10.449  -3.205  1.00 68.22           H  
ATOM   2326  O   VAL B  59       0.870   8.123  -3.579  1.00 68.22           O  
ATOM   2327  CG1 VAL B  59      -1.818  11.727  -4.912  1.00 68.22           C  
ATOM   2328 HG11 VAL B  59      -2.904  11.799  -4.976  1.00 68.22           H  
ATOM   2329 HG12 VAL B  59      -1.438  12.585  -4.358  1.00 68.22           H  
ATOM   2330 HG13 VAL B  59      -1.412  11.739  -5.924  1.00 68.22           H  
ATOM   2331  CG2 VAL B  59      -2.027   9.239  -4.961  1.00 68.22           C  
ATOM   2332 HG21 VAL B  59      -1.794   8.315  -4.432  1.00 68.22           H  
ATOM   2333 HG22 VAL B  59      -1.639   9.194  -5.979  1.00 68.22           H  
ATOM   2334 HG23 VAL B  59      -3.111   9.350  -5.007  1.00 68.22           H  
ATOM   2335  N   THR B  60       0.599   9.543  -1.842  1.00 69.56           N  
ATOM   2336  H   THR B  60       0.301  10.457  -1.531  1.00 69.56           H  
ATOM   2337  CA  THR B  60       0.745   8.523  -0.813  1.00 69.56           C  
ATOM   2338  HA  THR B  60       1.672   7.975  -0.983  1.00 69.56           H  
ATOM   2339  C   THR B  60      -0.340   7.494  -0.977  1.00 69.56           C  
ATOM   2340  CB  THR B  60       0.818   9.090   0.609  1.00 69.56           C  
ATOM   2341  HB  THR B  60       0.592   8.302   1.327  1.00 69.56           H  
ATOM   2342  O   THR B  60      -1.518   7.836  -1.026  1.00 69.56           O  
ATOM   2343  CG2 THR B  60       2.183   9.683   0.950  1.00 69.56           C  
ATOM   2344 HG21 THR B  60       2.141  10.169   1.925  1.00 69.56           H  
ATOM   2345 HG22 THR B  60       2.926   8.888   1.015  1.00 69.56           H  
ATOM   2346 HG23 THR B  60       2.476  10.418   0.201  1.00 69.56           H  
ATOM   2347  OG1 THR B  60      -0.103  10.137   0.756  1.00 69.56           O  
ATOM   2348  HG1 THR B  60      -0.014  10.484   1.646  1.00 69.56           H  
ATOM   2349  N   CYS B  61       0.050   6.225  -1.114  1.00 67.58           N  
ATOM   2350  H   CYS B  61       1.030   5.983  -1.087  1.00 67.58           H  
ATOM   2351  CA  CYS B  61      -0.924   5.162  -1.185  1.00 67.58           C  
ATOM   2352  HA  CYS B  61      -1.596   5.374  -2.017  1.00 67.58           H  
ATOM   2353  C   CYS B  61      -1.701   5.182   0.122  1.00 67.58           C  
ATOM   2354  CB  CYS B  61      -0.222   3.838  -1.431  1.00 67.58           C  
ATOM   2355  HB2 CYS B  61       0.483   3.672  -0.617  1.00 67.58           H  
ATOM   2356  HB3 CYS B  61       0.329   3.892  -2.370  1.00 67.58           H  
ATOM   2357  O   CYS B  61      -1.100   4.901   1.155  1.00 67.58           O  
ATOM   2358  SG  CYS B  61      -1.422   2.496  -1.467  1.00 67.58           S  
ATOM   2359  HG  CYS B  61      -2.142   2.935  -2.503  1.00 67.58           H  
ATOM   2360  N   PRO B  62      -3.003   5.511   0.114  1.00 68.01           N  
ATOM   2361  CA  PRO B  62      -3.757   5.693   1.350  1.00 68.01           C  
ATOM   2362  HA  PRO B  62      -3.253   6.422   1.985  1.00 68.01           H  
ATOM   2363  C   PRO B  62      -3.883   4.384   2.142  1.00 68.01           C  
ATOM   2364  CB  PRO B  62      -5.107   6.265   0.901  1.00 68.01           C  
ATOM   2365  HB2 PRO B  62      -5.930   5.918   1.525  1.00 68.01           H  
ATOM   2366  HB3 PRO B  62      -5.053   7.353   0.926  1.00 68.01           H  
ATOM   2367  O   PRO B  62      -4.247   4.386   3.309  1.00 68.01           O  
ATOM   2368  CG  PRO B  62      -5.265   5.808  -0.551  1.00 68.01           C  
ATOM   2369  HG2 PRO B  62      -5.700   4.809  -0.586  1.00 68.01           H  
ATOM   2370  HG3 PRO B  62      -5.870   6.506  -1.131  1.00 68.01           H  
ATOM   2371  CD  PRO B  62      -3.833   5.754  -1.058  1.00 68.01           C  
ATOM   2372  HD2 PRO B  62      -3.728   4.947  -1.782  1.00 68.01           H  
ATOM   2373  HD3 PRO B  62      -3.581   6.710  -1.517  1.00 68.01           H  
ATOM   2374  N   THR B  63      -3.564   3.261   1.502  1.00 68.07           N  
ATOM   2375  H   THR B  63      -3.310   3.347   0.529  1.00 68.07           H  
ATOM   2376  CA  THR B  63      -3.800   1.891   1.959  1.00 68.07           C  
ATOM   2377  HA  THR B  63      -4.723   1.826   2.535  1.00 68.07           H  
ATOM   2378  C   THR B  63      -2.752   1.424   2.909  1.00 68.07           C  
ATOM   2379  CB  THR B  63      -3.784   0.965   0.734  1.00 68.07           C  
ATOM   2380  HB  THR B  63      -2.749   0.735   0.482  1.00 68.07           H  
ATOM   2381  O   THR B  63      -3.032   1.034   4.032  1.00 68.07           O  
ATOM   2382  CG2 THR B  63      -4.507  -0.350   0.899  1.00 68.07           C  
ATOM   2383 HG21 THR B  63      -3.751  -1.074   1.201  1.00 68.07           H  
ATOM   2384 HG22 THR B  63      -4.880  -0.734  -0.050  1.00 68.07           H  
ATOM   2385 HG23 THR B  63      -5.327  -0.266   1.612  1.00 68.07           H  
ATOM   2386  OG1 THR B  63      -4.253   1.636  -0.385  1.00 68.07           O  
ATOM   2387  HG1 THR B  63      -5.195   1.459  -0.442  1.00 68.07           H  
ATOM   2388  N   CYS B  64      -1.526   1.509   2.432  1.00 68.13           N  
ATOM   2389  H   CYS B  64      -1.391   1.873   1.500  1.00 68.13           H  
ATOM   2390  CA  CYS B  64      -0.351   1.300   3.230  1.00 68.13           C  
ATOM   2391  HA  CYS B  64      -0.572   0.632   4.062  1.00 68.13           H  
ATOM   2392  C   CYS B  64       0.105   2.631   3.837  1.00 68.13           C  
ATOM   2393  CB  CYS B  64       0.652   0.609   2.311  1.00 68.13           C  
ATOM   2394  HB2 CYS B  64       0.216  -0.330   1.969  1.00 68.13           H  
ATOM   2395  HB3 CYS B  64       1.566   0.359   2.848  1.00 68.13           H  
ATOM   2396  O   CYS B  64       1.108   2.669   4.523  1.00 68.13           O  
ATOM   2397  SG  CYS B  64       1.026   1.654   0.892  1.00 68.13           S  
ATOM   2398  HG  CYS B  64       1.790   0.771   0.243  1.00 68.13           H  
ATOM   2399  N   GLN B  65      -0.595   3.739   3.591  1.00 69.40           N  
ATOM   2400  H   GLN B  65      -1.416   3.671   3.006  1.00 69.40           H  
ATOM   2401  CA  GLN B  65      -0.206   5.076   4.035  1.00 69.40           C  
ATOM   2402  HA  GLN B  65      -0.862   5.780   3.523  1.00 69.40           H  
ATOM   2403  C   GLN B  65       1.232   5.444   3.621  1.00 69.40           C  
ATOM   2404  CB  GLN B  65      -0.496   5.186   5.534  1.00 69.40           C  
ATOM   2405  HB2 GLN B  65       0.328   4.760   6.106  1.00 69.40           H  
ATOM   2406  HB3 GLN B  65      -1.397   4.616   5.764  1.00 69.40           H  
ATOM   2407  O   GLN B  65       1.998   6.022   4.383  1.00 69.40           O  
ATOM   2408  CG  GLN B  65      -0.740   6.628   5.971  1.00 69.40           C  
ATOM   2409  HG2 GLN B  65      -1.566   7.055   5.402  1.00 69.40           H  
ATOM   2410  HG3 GLN B  65       0.154   7.230   5.803  1.00 69.40           H  
ATOM   2411  CD  GLN B  65      -1.076   6.654   7.450  1.00 69.40           C  
ATOM   2412  NE2 GLN B  65      -2.329   6.503   7.821  1.00 69.40           N  
ATOM   2413 HE21 GLN B  65      -2.482   6.494   8.819  1.00 69.40           H  
ATOM   2414 HE22 GLN B  65      -3.057   6.344   7.139  1.00 69.40           H  
ATOM   2415  OE1 GLN B  65      -0.221   6.774   8.305  1.00 69.40           O  
ATOM   2416  N   GLY B  66       1.624   5.069   2.403  1.00 69.18           N  
ATOM   2417  H   GLY B  66       0.939   4.643   1.795  1.00 69.18           H  
ATOM   2418  CA  GLY B  66       2.978   5.317   1.910  1.00 69.18           C  
ATOM   2419  HA2 GLY B  66       2.916   5.615   0.864  1.00 69.18           H  
ATOM   2420  HA3 GLY B  66       3.406   6.170   2.437  1.00 69.18           H  
ATOM   2421  C   GLY B  66       3.962   4.162   2.081  1.00 69.18           C  
ATOM   2422  O   GLY B  66       5.019   4.155   1.467  1.00 69.18           O  
ATOM   2423  N   THR B  67       3.625   3.161   2.881  1.00 68.37           N  
ATOM   2424  H   THR B  67       2.764   3.232   3.405  1.00 68.37           H  
ATOM   2425  CA  THR B  67       4.616   2.179   3.337  1.00 68.37           C  
ATOM   2426  HA  THR B  67       5.582   2.668   3.464  1.00 68.37           H  
ATOM   2427  C   THR B  67       4.845   1.008   2.391  1.00 68.37           C  
ATOM   2428  CB  THR B  67       4.186   1.637   4.679  1.00 68.37           C  
ATOM   2429  HB  THR B  67       4.969   0.943   4.986  1.00 68.37           H  
ATOM   2430  O   THR B  67       5.740   0.191   2.578  1.00 68.37           O  
ATOM   2431  CG2 THR B  67       3.950   2.703   5.738  1.00 68.37           C  
ATOM   2432 HG21 THR B  67       3.224   3.454   5.429  1.00 68.37           H  
ATOM   2433 HG22 THR B  67       3.607   2.238   6.662  1.00 68.37           H  
ATOM   2434 HG23 THR B  67       4.895   3.223   5.895  1.00 68.37           H  
ATOM   2435  OG1 THR B  67       2.976   0.967   4.535  1.00 68.37           O  
ATOM   2436  HG1 THR B  67       2.284   1.600   4.741  1.00 68.37           H  
ATOM   2437  N   GLY B  68       3.991   0.874   1.383  1.00 70.79           N  
ATOM   2438  H   GLY B  68       3.277   1.585   1.302  1.00 70.79           H  
ATOM   2439  CA  GLY B  68       4.069  -0.198   0.403  1.00 70.79           C  
ATOM   2440  HA2 GLY B  68       5.117  -0.292   0.119  1.00 70.79           H  
ATOM   2441  HA3 GLY B  68       3.480   0.048  -0.481  1.00 70.79           H  
ATOM   2442  C   GLY B  68       3.615  -1.552   0.915  1.00 70.79           C  
ATOM   2443  O   GLY B  68       3.184  -2.373   0.117  1.00 70.79           O  
ATOM   2444  N   ARG B  69       3.610  -1.791   2.221  1.00 68.02           N  
ATOM   2445  H   ARG B  69       3.976  -1.078   2.836  1.00 68.02           H  
ATOM   2446  CA  ARG B  69       3.161  -3.048   2.812  1.00 68.02           C  
ATOM   2447  HA  ARG B  69       2.702  -3.665   2.039  1.00 68.02           H  
ATOM   2448  C   ARG B  69       2.043  -2.823   3.799  1.00 68.02           C  
ATOM   2449  CB  ARG B  69       4.324  -3.866   3.404  1.00 68.02           C  
ATOM   2450  HB2 ARG B  69       4.188  -3.955   4.482  1.00 68.02           H  
ATOM   2451  HB3 ARG B  69       4.195  -4.890   3.052  1.00 68.02           H  
ATOM   2452  O   ARG B  69       1.771  -1.701   4.200  1.00 68.02           O  
ATOM   2453  CG  ARG B  69       5.777  -3.425   3.090  1.00 68.02           C  
ATOM   2454  HG2 ARG B  69       5.988  -2.427   3.475  1.00 68.02           H  
ATOM   2455  HG3 ARG B  69       5.960  -3.281   2.025  1.00 68.02           H  
ATOM   2456  CD  ARG B  69       6.751  -4.459   3.683  1.00 68.02           C  
ATOM   2457  HD2 ARG B  69       7.142  -4.075   4.625  1.00 68.02           H  
ATOM   2458  HD3 ARG B  69       6.196  -5.371   3.902  1.00 68.02           H  
ATOM   2459  NE  ARG B  69       7.903  -4.788   2.830  1.00 68.02           N  
ATOM   2460  HE  ARG B  69       8.300  -4.045   2.273  1.00 68.02           H  
ATOM   2461  NH1 ARG B  69       8.016  -7.029   3.392  1.00 68.02           N  
ATOM   2462 HH11 ARG B  69       8.483  -7.920   3.311  1.00 68.02           H  
ATOM   2463 HH12 ARG B  69       7.317  -6.899   4.109  1.00 68.02           H  
ATOM   2464  NH2 ARG B  69       9.517  -6.160   1.994  1.00 68.02           N  
ATOM   2465 HH21 ARG B  69       9.927  -5.379   1.504  1.00 68.02           H  
ATOM   2466 HH22 ARG B  69       9.865  -7.087   1.795  1.00 68.02           H  
ATOM   2467  CZ  ARG B  69       8.471  -5.984   2.752  1.00 68.02           C  
ATOM   2468  N   ILE B  70       1.354  -3.901   4.126  1.00 69.70           N  
ATOM   2469  H   ILE B  70       1.592  -4.783   3.696  1.00 69.70           H  
ATOM   2470  CA  ILE B  70       0.346  -3.893   5.171  1.00 69.70           C  
ATOM   2471  HA  ILE B  70       0.449  -2.973   5.746  1.00 69.70           H  
ATOM   2472  C   ILE B  70       0.584  -5.056   6.094  1.00 69.70           C  
ATOM   2473  CB  ILE B  70      -1.050  -3.921   4.567  1.00 69.70           C  
ATOM   2474  HB  ILE B  70      -1.098  -4.696   3.802  1.00 69.70           H  
ATOM   2475  O   ILE B  70       0.776  -6.167   5.597  1.00 69.70           O  
ATOM   2476  CG1 ILE B  70      -1.269  -2.527   3.980  1.00 69.70           C  
ATOM   2477 HG12 ILE B  70      -0.575  -1.781   4.370  1.00 69.70           H  
ATOM   2478 HG13 ILE B  70      -2.197  -2.117   4.378  1.00 69.70           H  
ATOM   2479  CG2 ILE B  70      -2.153  -4.215   5.585  1.00 69.70           C  
ATOM   2480 HG21 ILE B  70      -3.130  -4.107   5.114  1.00 69.70           H  
ATOM   2481 HG22 ILE B  70      -2.074  -5.251   5.916  1.00 69.70           H  
ATOM   2482 HG23 ILE B  70      -2.095  -3.537   6.437  1.00 69.70           H  
ATOM   2483  CD1 ILE B  70      -1.179  -2.528   2.470  1.00 69.70           C  
ATOM   2484 HD11 ILE B  70      -0.120  -2.429   2.236  1.00 69.70           H  
ATOM   2485 HD12 ILE B  70      -1.474  -3.488   2.045  1.00 69.70           H  
ATOM   2486 HD13 ILE B  70      -1.729  -1.685   2.052  1.00 69.70           H  
ATOM   2487  N   PRO B  71       0.560  -4.833   7.415  1.00 66.85           N  
ATOM   2488  CA  PRO B  71       0.653  -5.924   8.360  1.00 66.85           C  
ATOM   2489  HA  PRO B  71       1.627  -6.403   8.261  1.00 66.85           H  
ATOM   2490  C   PRO B  71      -0.465  -6.923   8.101  1.00 66.85           C  
ATOM   2491  CB  PRO B  71       0.520  -5.312   9.757  1.00 66.85           C  
ATOM   2492  HB2 PRO B  71       1.197  -5.786  10.467  1.00 66.85           H  
ATOM   2493  HB3 PRO B  71      -0.507  -5.379  10.116  1.00 66.85           H  
ATOM   2494  O   PRO B  71      -1.624  -6.549   7.897  1.00 66.85           O  
ATOM   2495  CG  PRO B  71       0.877  -3.853   9.532  1.00 66.85           C  
ATOM   2496  HG2 PRO B  71       0.446  -3.196  10.287  1.00 66.85           H  
ATOM   2497  HG3 PRO B  71       1.964  -3.775   9.567  1.00 66.85           H  
ATOM   2498  CD  PRO B  71       0.358  -3.580   8.126  1.00 66.85           C  
ATOM   2499  HD2 PRO B  71      -0.706  -3.348   8.175  1.00 66.85           H  
ATOM   2500  HD3 PRO B  71       0.899  -2.746   7.679  1.00 66.85           H  
ATOM   2501  N   ARG B  72      -0.140  -8.208   8.158  1.00 60.41           N  
ATOM   2502  H   ARG B  72       0.812  -8.448   8.396  1.00 60.41           H  
ATOM   2503  CA  ARG B  72      -1.151  -9.254   8.177  1.00 60.41           C  
ATOM   2504  HA  ARG B  72      -1.715  -9.197   7.246  1.00 60.41           H  
ATOM   2505  C   ARG B  72      -2.125  -8.999   9.322  1.00 60.41           C  
ATOM   2506  CB  ARG B  72      -0.529 -10.645   8.286  1.00 60.41           C  
ATOM   2507  HB2 ARG B  72      -1.326 -11.356   8.504  1.00 60.41           H  
ATOM   2508  HB3 ARG B  72       0.173 -10.665   9.119  1.00 60.41           H  
ATOM   2509  O   ARG B  72      -1.765  -8.476  10.375  1.00 60.41           O  
ATOM   2510  CG  ARG B  72       0.156 -11.089   6.990  1.00 60.41           C  
ATOM   2511  HG2 ARG B  72       1.014 -10.452   6.774  1.00 60.41           H  
ATOM   2512  HG3 ARG B  72      -0.547 -11.020   6.160  1.00 60.41           H  
ATOM   2513  CD  ARG B  72       0.586 -12.547   7.150  1.00 60.41           C  
ATOM   2514  HD2 ARG B  72      -0.320 -13.152   7.179  1.00 60.41           H  
ATOM   2515  HD3 ARG B  72       1.081 -12.679   8.112  1.00 60.41           H  
ATOM   2516  NE  ARG B  72       1.494 -12.977   6.069  1.00 60.41           N  
ATOM   2517  HE  ARG B  72       2.347 -12.450   5.953  1.00 60.41           H  
ATOM   2518  NH1 ARG B  72       0.349 -14.873   5.461  1.00 60.41           N  
ATOM   2519 HH11 ARG B  72      -0.348 -14.640   6.154  1.00 60.41           H  
ATOM   2520 HH12 ARG B  72       0.245 -15.682   4.866  1.00 60.41           H  
ATOM   2521  NH2 ARG B  72       2.241 -14.321   4.406  1.00 60.41           N  
ATOM   2522 HH21 ARG B  72       2.151 -15.140   3.822  1.00 60.41           H  
ATOM   2523 HH22 ARG B  72       3.037 -13.706   4.315  1.00 60.41           H  
ATOM   2524  CZ  ARG B  72       1.354 -14.053   5.321  1.00 60.41           C  
ATOM   2525  N   GLY B  73      -3.396  -9.294   9.083  1.00 59.38           N  
ATOM   2526  H   GLY B  73      -3.588  -9.789   8.224  1.00 59.38           H  
ATOM   2527  CA  GLY B  73      -4.501  -8.944   9.985  1.00 59.38           C  
ATOM   2528  HA2 GLY B  73      -5.335  -9.620   9.798  1.00 59.38           H  
ATOM   2529  HA3 GLY B  73      -4.178  -9.082  11.017  1.00 59.38           H  
ATOM   2530  C   GLY B  73      -5.004  -7.503   9.834  1.00 59.38           C  
ATOM   2531  O   GLY B  73      -6.217  -7.298   9.736  1.00 59.38           O  
ATOM   2532  N   GLN B  74      -4.113  -6.516   9.686  1.00 54.71           N  
ATOM   2533  H   GLN B  74      -3.128  -6.728   9.756  1.00 54.71           H  
ATOM   2534  CA  GLN B  74      -4.513  -5.220   9.123  1.00 54.71           C  
ATOM   2535  HA  GLN B  74      -5.463  -4.929   9.572  1.00 54.71           H  
ATOM   2536  C   GLN B  74      -4.786  -5.315   7.622  1.00 54.71           C  
ATOM   2537  CB  GLN B  74      -3.505  -4.108   9.430  1.00 54.71           C  
ATOM   2538  HB2 GLN B  74      -2.487  -4.469   9.285  1.00 54.71           H  
ATOM   2539  HB3 GLN B  74      -3.674  -3.278   8.743  1.00 54.71           H  
ATOM   2540  O   GLN B  74      -5.424  -4.426   7.085  1.00 54.71           O  
ATOM   2541  CG  GLN B  74      -3.683  -3.575  10.856  1.00 54.71           C  
ATOM   2542  HG2 GLN B  74      -4.734  -3.337  11.022  1.00 54.71           H  
ATOM   2543  HG3 GLN B  74      -3.380  -4.334  11.577  1.00 54.71           H  
ATOM   2544  CD  GLN B  74      -2.857  -2.317  11.086  1.00 54.71           C  
ATOM   2545  NE2 GLN B  74      -3.414  -1.288  11.685  1.00 54.71           N  
ATOM   2546 HE21 GLN B  74      -2.830  -0.468  11.766  1.00 54.71           H  
ATOM   2547 HE22 GLN B  74      -4.412  -1.261  11.837  1.00 54.71           H  
ATOM   2548  OE1 GLN B  74      -1.703  -2.221  10.716  1.00 54.71           O  
ATOM   2549  N   GLU B  75      -4.420  -6.416   6.962  1.00 52.84           N  
ATOM   2550  H   GLU B  75      -3.732  -7.010   7.403  1.00 52.84           H  
ATOM   2551  CA  GLU B  75      -4.845  -6.743   5.596  1.00 52.84           C  
ATOM   2552  HA  GLU B  75      -4.478  -5.969   4.921  1.00 52.84           H  
ATOM   2553  C   GLU B  75      -6.376  -6.861   5.447  1.00 52.84           C  
ATOM   2554  CB  GLU B  75      -4.145  -8.011   5.119  1.00 52.84           C  
ATOM   2555  HB2 GLU B  75      -4.222  -8.069   4.033  1.00 52.84           H  
ATOM   2556  HB3 GLU B  75      -3.090  -7.953   5.384  1.00 52.84           H  
ATOM   2557  O   GLU B  75      -6.939  -6.543   4.407  1.00 52.84           O  
ATOM   2558  CG  GLU B  75      -4.762  -9.272   5.723  1.00 52.84           C  
ATOM   2559  HG2 GLU B  75      -4.901  -9.135   6.795  1.00 52.84           H  
ATOM   2560  HG3 GLU B  75      -5.738  -9.458   5.276  1.00 52.84           H  
ATOM   2561  CD  GLU B  75      -3.856 -10.466   5.470  1.00 52.84           C  
ATOM   2562  OE1 GLU B  75      -3.179 -10.855   6.448  1.00 52.84           O  
ATOM   2563  OE2 GLU B  75      -3.830 -10.954   4.322  1.00 52.84           O  
ATOM   2564  N   ASN B  76      -7.090  -7.274   6.499  1.00 49.07           N  
ATOM   2565  H   ASN B  76      -6.593  -7.557   7.331  1.00 49.07           H  
ATOM   2566  CA  ASN B  76      -8.560  -7.302   6.490  1.00 49.07           C  
ATOM   2567  HA  ASN B  76      -8.920  -7.689   5.537  1.00 49.07           H  
ATOM   2568  C   ASN B  76      -9.137  -5.908   6.684  1.00 49.07           C  
ATOM   2569  CB  ASN B  76      -9.052  -8.192   7.633  1.00 49.07           C  
ATOM   2570  HB2 ASN B  76     -10.132  -8.082   7.735  1.00 49.07           H  
ATOM   2571  HB3 ASN B  76      -8.584  -7.886   8.569  1.00 49.07           H  
ATOM   2572  O   ASN B  76     -10.173  -5.550   6.126  1.00 49.07           O  
ATOM   2573  CG  ASN B  76      -8.775  -9.654   7.389  1.00 49.07           C  
ATOM   2574  ND2 ASN B  76      -8.776 -10.450   8.429  1.00 49.07           N  
ATOM   2575 HD21 ASN B  76      -8.860 -10.079   9.365  1.00 49.07           H  
ATOM   2576 HD22 ASN B  76      -8.538 -11.411   8.233  1.00 49.07           H  
ATOM   2577  OD1 ASN B  76      -8.597 -10.112   6.278  1.00 49.07           O  
ATOM   2578  N   GLN B  77      -8.422  -5.124   7.485  1.00 47.15           N  
ATOM   2579  H   GLN B  77      -7.570  -5.508   7.868  1.00 47.15           H  
ATOM   2580  CA  GLN B  77      -8.573  -3.687   7.549  1.00 47.15           C  
ATOM   2581  HA  GLN B  77      -9.636  -3.443   7.551  1.00 47.15           H  
ATOM   2582  C   GLN B  77      -7.936  -3.028   6.339  1.00 47.15           C  
ATOM   2583  CB  GLN B  77      -7.926  -3.196   8.845  1.00 47.15           C  
ATOM   2584  HB2 GLN B  77      -6.852  -3.068   8.708  1.00 47.15           H  
ATOM   2585  HB3 GLN B  77      -8.076  -3.949   9.618  1.00 47.15           H  
ATOM   2586  O   GLN B  77      -7.834  -1.811   6.339  1.00 47.15           O  
ATOM   2587  CG  GLN B  77      -8.520  -1.886   9.358  1.00 47.15           C  
ATOM   2588  HG2 GLN B  77      -9.600  -1.982   9.471  1.00 47.15           H  
ATOM   2589  HG3 GLN B  77      -8.304  -1.066   8.673  1.00 47.15           H  
ATOM   2590  CD  GLN B  77      -7.891  -1.572  10.702  1.00 47.15           C  
ATOM   2591  NE2 GLN B  77      -8.448  -2.065  11.787  1.00 47.15           N  
ATOM   2592 HE21 GLN B  77      -9.288  -2.623  11.734  1.00 47.15           H  
ATOM   2593 HE22 GLN B  77      -7.984  -1.843  12.656  1.00 47.15           H  
ATOM   2594  OE1 GLN B  77      -6.857  -0.938  10.810  1.00 47.15           O  
ATOM   2595  N   LEU B  78      -7.492  -3.813   5.352  1.00 48.30           N  
ATOM   2596  H   LEU B  78      -7.565  -4.817   5.434  1.00 48.30           H  
ATOM   2597  CA  LEU B  78      -6.987  -3.311   4.123  1.00 48.30           C  
ATOM   2598  HA  LEU B  78      -6.768  -2.263   4.328  1.00 48.30           H  
ATOM   2599  C   LEU B  78      -8.052  -3.395   3.098  1.00 48.30           C  
ATOM   2600  CB  LEU B  78      -5.729  -3.971   3.629  1.00 48.30           C  
ATOM   2601  HB2 LEU B  78      -5.123  -4.201   4.505  1.00 48.30           H  
ATOM   2602  HB3 LEU B  78      -5.968  -4.871   3.062  1.00 48.30           H  
ATOM   2603  O   LEU B  78      -8.771  -4.370   2.878  1.00 48.30           O  
ATOM   2604  CG  LEU B  78      -4.971  -3.003   2.751  1.00 48.30           C  
ATOM   2605  HG  LEU B  78      -5.643  -2.575   2.007  1.00 48.30           H  
ATOM   2606  CD1 LEU B  78      -4.461  -1.879   3.660  1.00 48.30           C  
ATOM   2607 HD11 LEU B  78      -5.220  -1.105   3.781  1.00 48.30           H  
ATOM   2608 HD12 LEU B  78      -3.616  -1.354   3.213  1.00 48.30           H  
ATOM   2609 HD13 LEU B  78      -4.227  -2.228   4.665  1.00 48.30           H  
ATOM   2610  CD2 LEU B  78      -3.966  -3.828   1.971  1.00 48.30           C  
ATOM   2611 HD21 LEU B  78      -3.426  -3.184   1.278  1.00 48.30           H  
ATOM   2612 HD22 LEU B  78      -3.309  -4.355   2.663  1.00 48.30           H  
ATOM   2613 HD23 LEU B  78      -4.491  -4.575   1.375  1.00 48.30           H  
ATOM   2614  N   VAL B  79      -8.178  -2.222   2.561  1.00 47.22           N  
ATOM   2615  H   VAL B  79      -7.483  -1.525   2.787  1.00 47.22           H  
ATOM   2616  CA  VAL B  79      -9.416  -1.774   2.071  1.00 47.22           C  
ATOM   2617  HA  VAL B  79     -10.179  -2.474   2.412  1.00 47.22           H  
ATOM   2618  C   VAL B  79      -9.086  -2.166   0.592  1.00 47.22           C  
ATOM   2619  CB  VAL B  79      -9.671  -0.409   2.881  1.00 47.22           C  
ATOM   2620  HB  VAL B  79      -8.831   0.281   2.800  1.00 47.22           H  
ATOM   2621  O   VAL B  79      -8.145  -1.695  -0.043  1.00 47.22           O  
ATOM   2622  CG1 VAL B  79     -10.969   0.410   3.058  1.00 47.22           C  
ATOM   2623 HG11 VAL B  79     -11.844  -0.071   2.622  1.00 47.22           H  
ATOM   2624 HG12 VAL B  79     -10.820   1.436   2.721  1.00 47.22           H  
ATOM   2625 HG13 VAL B  79     -11.318   0.569   4.079  1.00 47.22           H  
ATOM   2626  CG2 VAL B  79      -9.429  -0.640   4.355  1.00 47.22           C  
ATOM   2627 HG21 VAL B  79      -9.966  -1.514   4.726  1.00 47.22           H  
ATOM   2628 HG22 VAL B  79      -9.592   0.221   5.003  1.00 47.22           H  
ATOM   2629 HG23 VAL B  79      -8.350  -0.743   4.461  1.00 47.22           H  
ATOM   2630  N   ALA B  80      -9.680  -3.280   0.151  1.00 44.25           N  
ATOM   2631  H   ALA B  80     -10.327  -3.729   0.784  1.00 44.25           H  
ATOM   2632  CA  ALA B  80      -9.626  -3.863  -1.174  1.00 44.25           C  
ATOM   2633  HA  ALA B  80      -8.659  -4.344  -1.316  1.00 44.25           H  
ATOM   2634  C   ALA B  80      -9.825  -2.780  -2.166  1.00 44.25           C  
ATOM   2635  CB  ALA B  80     -10.758  -4.859  -1.427  1.00 44.25           C  
ATOM   2636  HB1 ALA B  80     -11.716  -4.339  -1.378  1.00 44.25           H  
ATOM   2637  HB2 ALA B  80     -10.648  -5.307  -2.414  1.00 44.25           H  
ATOM   2638  HB3 ALA B  80     -10.730  -5.646  -0.673  1.00 44.25           H  
ATOM   2639  O   ALA B  80     -10.661  -1.908  -2.006  1.00 44.25           O  
ATOM   2640  N   LEU B  81      -9.073  -2.889  -3.214  1.00 45.93           N  
ATOM   2641  H   LEU B  81      -8.472  -3.691  -3.333  1.00 45.93           H  
ATOM   2642  CA  LEU B  81      -8.992  -1.798  -4.101  1.00 45.93           C  
ATOM   2643  HA  LEU B  81      -9.071  -0.882  -3.516  1.00 45.93           H  
ATOM   2644  C   LEU B  81     -10.247  -1.886  -4.942  1.00 45.93           C  
ATOM   2645  CB  LEU B  81      -7.610  -1.885  -4.732  1.00 45.93           C  
ATOM   2646  HB2 LEU B  81      -7.342  -0.910  -5.137  1.00 45.93           H  
ATOM   2647  HB3 LEU B  81      -7.582  -2.693  -5.463  1.00 45.93           H  
ATOM   2648  O   LEU B  81     -10.586  -2.946  -5.471  1.00 45.93           O  
ATOM   2649  CG  LEU B  81      -6.513  -2.194  -3.751  1.00 45.93           C  
ATOM   2650  HG  LEU B  81      -6.667  -3.145  -3.239  1.00 45.93           H  
ATOM   2651  CD1 LEU B  81      -5.319  -2.394  -4.622  1.00 45.93           C  
ATOM   2652 HD11 LEU B  81      -5.438  -3.286  -5.237  1.00 45.93           H  
ATOM   2653 HD12 LEU B  81      -4.501  -2.592  -3.928  1.00 45.93           H  
ATOM   2654 HD13 LEU B  81      -5.208  -1.538  -5.287  1.00 45.93           H  
ATOM   2655  CD2 LEU B  81      -6.455  -1.093  -2.720  1.00 45.93           C  
ATOM   2656 HD21 LEU B  81      -6.128  -0.151  -3.161  1.00 45.93           H  
ATOM   2657 HD22 LEU B  81      -7.451  -0.922  -2.312  1.00 45.93           H  
ATOM   2658 HD23 LEU B  81      -5.937  -1.459  -1.834  1.00 45.93           H  
ATOM   2659  N   ILE B  82     -10.965  -0.785  -5.051  1.00 51.49           N  
ATOM   2660  H   ILE B  82     -10.788  -0.062  -4.369  1.00 51.49           H  
ATOM   2661  CA  ILE B  82     -12.140  -0.620  -5.886  1.00 51.49           C  
ATOM   2662  HA  ILE B  82     -12.223  -1.420  -6.622  1.00 51.49           H  
ATOM   2663  C   ILE B  82     -12.014   0.720  -6.616  1.00 51.49           C  
ATOM   2664  CB  ILE B  82     -13.341  -0.723  -4.933  1.00 51.49           C  
ATOM   2665  HB  ILE B  82     -13.207  -0.056  -4.082  1.00 51.49           H  
ATOM   2666  O   ILE B  82     -12.080   1.719  -5.920  1.00 51.49           O  
ATOM   2667  CG1 ILE B  82     -13.442  -2.186  -4.437  1.00 51.49           C  
ATOM   2668 HG12 ILE B  82     -12.663  -2.363  -3.695  1.00 51.49           H  
ATOM   2669 HG13 ILE B  82     -13.231  -2.849  -5.275  1.00 51.49           H  
ATOM   2670  CG2 ILE B  82     -14.568  -0.282  -5.699  1.00 51.49           C  
ATOM   2671 HG21 ILE B  82     -14.642  -0.906  -6.590  1.00 51.49           H  
ATOM   2672 HG22 ILE B  82     -15.479  -0.350  -5.105  1.00 51.49           H  
ATOM   2673 HG23 ILE B  82     -14.448   0.773  -5.946  1.00 51.49           H  
ATOM   2674  CD1 ILE B  82     -14.755  -2.679  -3.822  1.00 51.49           C  
ATOM   2675 HD11 ILE B  82     -14.774  -3.767  -3.884  1.00 51.49           H  
ATOM   2676 HD12 ILE B  82     -15.641  -2.311  -4.340  1.00 51.49           H  
ATOM   2677 HD13 ILE B  82     -14.800  -2.444  -2.759  1.00 51.49           H  
ATOM   2678  N   PRO B  83     -11.777   0.805  -7.947  1.00 48.07           N  
ATOM   2679  CA  PRO B  83     -11.416   2.081  -8.606  1.00 48.07           C  
ATOM   2680  HA  PRO B  83     -10.392   2.388  -8.391  1.00 48.07           H  
ATOM   2681  C   PRO B  83     -12.326   3.207  -8.140  1.00 48.07           C  
ATOM   2682  CB  PRO B  83     -11.496   1.837 -10.112  1.00 48.07           C  
ATOM   2683  HB2 PRO B  83     -11.999   2.653 -10.630  1.00 48.07           H  
ATOM   2684  HB3 PRO B  83     -10.490   1.716 -10.514  1.00 48.07           H  
ATOM   2685  O   PRO B  83     -13.493   2.946  -7.885  1.00 48.07           O  
ATOM   2686  CG  PRO B  83     -12.269   0.529 -10.264  1.00 48.07           C  
ATOM   2687  HG2 PRO B  83     -11.875  -0.069 -11.086  1.00 48.07           H  
ATOM   2688  HG3 PRO B  83     -13.320   0.754 -10.445  1.00 48.07           H  
ATOM   2689  CD  PRO B  83     -12.133  -0.204  -8.934  1.00 48.07           C  
ATOM   2690  HD2 PRO B  83     -11.375  -0.978  -9.051  1.00 48.07           H  
ATOM   2691  HD3 PRO B  83     -13.079  -0.681  -8.680  1.00 48.07           H  
ATOM   2692  N   TYR B  84     -11.847   4.441  -7.989  1.00 55.01           N  
ATOM   2693  H   TYR B  84     -10.867   4.620  -8.158  1.00 55.01           H  
ATOM   2694  CA  TYR B  84     -12.698   5.505  -7.425  1.00 55.01           C  
ATOM   2695  HA  TYR B  84     -12.959   5.206  -6.410  1.00 55.01           H  
ATOM   2696  C   TYR B  84     -14.014   5.698  -8.215  1.00 55.01           C  
ATOM   2697  CB  TYR B  84     -11.905   6.811  -7.322  1.00 55.01           C  
ATOM   2698  HB2 TYR B  84     -10.839   6.596  -7.398  1.00 55.01           H  
ATOM   2699  HB3 TYR B  84     -12.154   7.467  -8.156  1.00 55.01           H  
ATOM   2700  O   TYR B  84     -15.040   6.115  -7.679  1.00 55.01           O  
ATOM   2701  CG  TYR B  84     -12.141   7.539  -6.013  1.00 55.01           C  
ATOM   2702  CD1 TYR B  84     -13.292   8.331  -5.827  1.00 55.01           C  
ATOM   2703  HD1 TYR B  84     -14.021   8.415  -6.620  1.00 55.01           H  
ATOM   2704  CD2 TYR B  84     -11.197   7.415  -4.975  1.00 55.01           C  
ATOM   2705  HD2 TYR B  84     -10.312   6.814  -5.124  1.00 55.01           H  
ATOM   2706  CE1 TYR B  84     -13.482   9.022  -4.614  1.00 55.01           C  
ATOM   2707  HE1 TYR B  84     -14.350   9.647  -4.466  1.00 55.01           H  
ATOM   2708  CE2 TYR B  84     -11.381   8.107  -3.764  1.00 55.01           C  
ATOM   2709  HE2 TYR B  84     -10.638   8.033  -2.984  1.00 55.01           H  
ATOM   2710  OH  TYR B  84     -12.695   9.607  -2.427  1.00 55.01           O  
ATOM   2711  HH  TYR B  84     -11.933   9.523  -1.850  1.00 55.01           H  
ATOM   2712  CZ  TYR B  84     -12.521   8.920  -3.586  1.00 55.01           C  
ATOM   2713  N   SER B  85     -13.991   5.331  -9.499  1.00 55.91           N  
ATOM   2714  H   SER B  85     -13.119   4.963  -9.851  1.00 55.91           H  
ATOM   2715  CA  SER B  85     -15.127   5.289 -10.425  1.00 55.91           C  
ATOM   2716  HA  SER B  85     -15.739   6.178 -10.270  1.00 55.91           H  
ATOM   2717  C   SER B  85     -16.047   4.069 -10.278  1.00 55.91           C  
ATOM   2718  CB  SER B  85     -14.570   5.321 -11.850  1.00 55.91           C  
ATOM   2719  HB2 SER B  85     -14.031   6.257 -11.999  1.00 55.91           H  
ATOM   2720  HB3 SER B  85     -15.389   5.271 -12.568  1.00 55.91           H  
ATOM   2721  O   SER B  85     -17.042   3.947 -10.996  1.00 55.91           O  
ATOM   2722  OG  SER B  85     -13.681   4.235 -12.055  1.00 55.91           O  
ATOM   2723  HG  SER B  85     -13.277   4.322 -12.921  1.00 55.91           H  
ATOM   2724  N   ASP B  86     -15.734   3.138  -9.388  1.00 53.57           N  
ATOM   2725  H   ASP B  86     -14.931   3.285  -8.794  1.00 53.57           H  
ATOM   2726  CA  ASP B  86     -16.456   1.891  -9.257  1.00 53.57           C  
ATOM   2727  HA  ASP B  86     -16.507   1.427 -10.242  1.00 53.57           H  
ATOM   2728  C   ASP B  86     -17.866   2.144  -8.738  1.00 53.57           C  
ATOM   2729  CB  ASP B  86     -15.721   0.949  -8.330  1.00 53.57           C  
ATOM   2730  HB2 ASP B  86     -14.661   0.934  -8.584  1.00 53.57           H  
ATOM   2731  HB3 ASP B  86     -15.867   1.339  -7.323  1.00 53.57           H  
ATOM   2732  O   ASP B  86     -18.111   2.812  -7.731  1.00 53.57           O  
ATOM   2733  CG  ASP B  86     -16.248  -0.472  -8.418  1.00 53.57           C  
ATOM   2734  OD1 ASP B  86     -17.374  -0.715  -7.949  1.00 53.57           O  
ATOM   2735  OD2 ASP B  86     -15.523  -1.381  -8.866  1.00 53.57           O  
ATOM   2736  N   GLN B  87     -18.827   1.542  -9.422  1.00 55.15           N  
ATOM   2737  H   GLN B  87     -18.560   0.975 -10.214  1.00 55.15           H  
ATOM   2738  CA  GLN B  87     -20.236   1.707  -9.109  1.00 55.15           C  
ATOM   2739  HA  GLN B  87     -20.468   2.771  -9.145  1.00 55.15           H  
ATOM   2740  C   GLN B  87     -20.593   1.203  -7.699  1.00 55.15           C  
ATOM   2741  CB  GLN B  87     -21.057   0.990 -10.183  1.00 55.15           C  
ATOM   2742  HB2 GLN B  87     -20.827  -0.075 -10.154  1.00 55.15           H  
ATOM   2743  HB3 GLN B  87     -22.115   1.121  -9.957  1.00 55.15           H  
ATOM   2744  O   GLN B  87     -21.612   1.622  -7.148  1.00 55.15           O  
ATOM   2745  CG  GLN B  87     -20.779   1.531 -11.598  1.00 55.15           C  
ATOM   2746  HG2 GLN B  87     -19.728   1.402 -11.854  1.00 55.15           H  
ATOM   2747  HG3 GLN B  87     -21.011   2.596 -11.632  1.00 55.15           H  
ATOM   2748  CD  GLN B  87     -21.603   0.817 -12.661  1.00 55.15           C  
ATOM   2749  NE2 GLN B  87     -21.420   1.149 -13.918  1.00 55.15           N  
ATOM   2750 HE21 GLN B  87     -21.940   0.616 -14.601  1.00 55.15           H  
ATOM   2751 HE22 GLN B  87     -20.701   1.807 -14.183  1.00 55.15           H  
ATOM   2752  OE1 GLN B  87     -22.432  -0.034 -12.382  1.00 55.15           O  
ATOM   2753  N   ARG B  88     -19.761   0.346  -7.090  1.00 53.87           N  
ATOM   2754  H   ARG B  88     -18.934   0.062  -7.596  1.00 53.87           H  
ATOM   2755  CA  ARG B  88     -19.873  -0.121  -5.700  1.00 53.87           C  
ATOM   2756  HA  ARG B  88     -20.901  -0.423  -5.502  1.00 53.87           H  
ATOM   2757  C   ARG B  88     -19.537   0.968  -4.682  1.00 53.87           C  
ATOM   2758  CB  ARG B  88     -18.933  -1.317  -5.457  1.00 53.87           C  
ATOM   2759  HB2 ARG B  88     -17.901  -0.985  -5.570  1.00 53.87           H  
ATOM   2760  HB3 ARG B  88     -19.044  -1.637  -4.421  1.00 53.87           H  
ATOM   2761  O   ARG B  88     -20.067   0.913  -3.574  1.00 53.87           O  
ATOM   2762  CG  ARG B  88     -19.194  -2.542  -6.354  1.00 53.87           C  
ATOM   2763  HG2 ARG B  88     -19.257  -2.261  -7.406  1.00 53.87           H  
ATOM   2764  HG3 ARG B  88     -20.154  -2.974  -6.069  1.00 53.87           H  
ATOM   2765  CD  ARG B  88     -18.106  -3.614  -6.181  1.00 53.87           C  
ATOM   2766  HD2 ARG B  88     -17.953  -3.794  -5.117  1.00 53.87           H  
ATOM   2767  HD3 ARG B  88     -18.462  -4.538  -6.638  1.00 53.87           H  
ATOM   2768  NE  ARG B  88     -16.829  -3.236  -6.813  1.00 53.87           N  
ATOM   2769  HE  ARG B  88     -16.830  -2.398  -7.377  1.00 53.87           H  
ATOM   2770  NH1 ARG B  88     -15.566  -5.008  -6.085  1.00 53.87           N  
ATOM   2771 HH11 ARG B  88     -14.669  -5.469  -6.039  1.00 53.87           H  
ATOM   2772 HH12 ARG B  88     -16.369  -5.361  -5.584  1.00 53.87           H  
ATOM   2773  NH2 ARG B  88     -14.642  -3.461  -7.390  1.00 53.87           N  
ATOM   2774 HH21 ARG B  88     -13.742  -3.916  -7.339  1.00 53.87           H  
ATOM   2775 HH22 ARG B  88     -14.782  -2.671  -8.004  1.00 53.87           H  
ATOM   2776  CZ  ARG B  88     -15.687  -3.897  -6.758  1.00 53.87           C  
ATOM   2777  N   LEU B  89     -18.692   1.945  -5.034  1.00 51.38           N  
ATOM   2778  H   LEU B  89     -18.299   1.938  -5.964  1.00 51.38           H  
ATOM   2779  CA  LEU B  89     -18.415   3.107  -4.182  1.00 51.38           C  
ATOM   2780  HA  LEU B  89     -18.240   2.770  -3.160  1.00 51.38           H  
ATOM   2781  C   LEU B  89     -19.577   4.076  -4.126  1.00 51.38           C  
ATOM   2782  CB  LEU B  89     -17.203   3.900  -4.682  1.00 51.38           C  
ATOM   2783  HB2 LEU B  89     -17.312   4.072  -5.753  1.00 51.38           H  
ATOM   2784  HB3 LEU B  89     -17.184   4.881  -4.208  1.00 51.38           H  
ATOM   2785  O   LEU B  89     -19.633   4.870  -3.187  1.00 51.38           O  
ATOM   2786  CG  LEU B  89     -15.869   3.222  -4.390  1.00 51.38           C  
ATOM   2787  HG  LEU B  89     -15.916   2.172  -4.679  1.00 51.38           H  
ATOM   2788  CD1 LEU B  89     -14.817   3.933  -5.213  1.00 51.38           C  
ATOM   2789 HD11 LEU B  89     -13.874   3.389  -5.156  1.00 51.38           H  
ATOM   2790 HD12 LEU B  89     -14.683   4.962  -4.879  1.00 51.38           H  
ATOM   2791 HD13 LEU B  89     -15.128   3.932  -6.258  1.00 51.38           H  
ATOM   2792  CD2 LEU B  89     -15.498   3.342  -2.911  1.00 51.38           C  
ATOM   2793 HD21 LEU B  89     -16.314   2.996  -2.277  1.00 51.38           H  
ATOM   2794 HD22 LEU B  89     -15.284   4.382  -2.666  1.00 51.38           H  
ATOM   2795 HD23 LEU B  89     -14.609   2.743  -2.711  1.00 51.38           H  
ATOM   2796  N   ARG B  90     -20.508   4.023  -5.091  1.00 52.44           N  
ATOM   2797  H   ARG B  90     -20.406   3.341  -5.830  1.00 52.44           H  
ATOM   2798  CA  ARG B  90     -21.719   4.830  -4.984  1.00 52.44           C  
ATOM   2799  HA  ARG B  90     -21.398   5.872  -5.002  1.00 52.44           H  
ATOM   2800  C   ARG B  90     -22.349   4.500  -3.636  1.00 52.44           C  
ATOM   2801  CB  ARG B  90     -22.718   4.603  -6.120  1.00 52.44           C  
ATOM   2802  HB2 ARG B  90     -22.994   3.550  -6.179  1.00 52.44           H  
ATOM   2803  HB3 ARG B  90     -23.617   5.175  -5.889  1.00 52.44           H  
ATOM   2804  O   ARG B  90     -22.693   3.334  -3.418  1.00 52.44           O  
ATOM   2805  CG  ARG B  90     -22.155   5.077  -7.465  1.00 52.44           C  
ATOM   2806  HG2 ARG B  90     -21.631   6.025  -7.343  1.00 52.44           H  
ATOM   2807  HG3 ARG B  90     -21.437   4.340  -7.825  1.00 52.44           H  
ATOM   2808  CD  ARG B  90     -23.268   5.250  -8.505  1.00 52.44           C  
ATOM   2809  HD2 ARG B  90     -23.923   4.380  -8.473  1.00 52.44           H  
ATOM   2810  HD3 ARG B  90     -22.801   5.298  -9.489  1.00 52.44           H  
ATOM   2811  NE  ARG B  90     -24.035   6.495  -8.280  1.00 52.44           N  
ATOM   2812  HE  ARG B  90     -23.647   7.143  -7.609  1.00 52.44           H  
ATOM   2813  NH1 ARG B  90     -25.651   6.160  -9.875  1.00 52.44           N  
ATOM   2814 HH11 ARG B  90     -25.212   5.284 -10.115  1.00 52.44           H  
ATOM   2815 HH12 ARG B  90     -26.419   6.513 -10.428  1.00 52.44           H  
ATOM   2816  NH2 ARG B  90     -25.621   8.072  -8.723  1.00 52.44           N  
ATOM   2817 HH21 ARG B  90     -26.398   8.401  -9.278  1.00 52.44           H  
ATOM   2818 HH22 ARG B  90     -25.184   8.702  -8.067  1.00 52.44           H  
ATOM   2819  CZ  ARG B  90     -25.097   6.900  -8.955  1.00 52.44           C  
ATOM   2820  N   PRO B  91     -22.490   5.491  -2.740  1.00 48.39           N  
ATOM   2821  CA  PRO B  91     -23.063   5.270  -1.432  1.00 48.39           C  
ATOM   2822  HA  PRO B  91     -22.531   4.478  -0.905  1.00 48.39           H  
ATOM   2823  C   PRO B  91     -24.508   4.855  -1.666  1.00 48.39           C  
ATOM   2824  CB  PRO B  91     -22.902   6.591  -0.672  1.00 48.39           C  
ATOM   2825  HB2 PRO B  91     -23.724   6.777   0.019  1.00 48.39           H  
ATOM   2826  HB3 PRO B  91     -21.955   6.580  -0.132  1.00 48.39           H  
ATOM   2827  O   PRO B  91     -25.406   5.675  -1.853  1.00 48.39           O  
ATOM   2828  CG  PRO B  91     -22.835   7.642  -1.778  1.00 48.39           C  
ATOM   2829  HG2 PRO B  91     -22.262   8.517  -1.471  1.00 48.39           H  
ATOM   2830  HG3 PRO B  91     -23.843   7.930  -2.076  1.00 48.39           H  
ATOM   2831  CD  PRO B  91     -22.157   6.896  -2.920  1.00 48.39           C  
ATOM   2832  HD2 PRO B  91     -21.077   7.026  -2.850  1.00 48.39           H  
ATOM   2833  HD3 PRO B  91     -22.523   7.281  -3.872  1.00 48.39           H  
ATOM   2834  N   ARG B  92     -24.765   3.548  -1.697  1.00 47.60           N  
ATOM   2835  H   ARG B  92     -23.978   2.917  -1.656  1.00 47.60           H  
ATOM   2836  CA  ARG B  92     -26.102   3.085  -1.367  1.00 47.60           C  
ATOM   2837  HA  ARG B  92     -26.828   3.580  -2.011  1.00 47.60           H  
ATOM   2838  C   ARG B  92     -26.307   3.565   0.058  1.00 47.60           C  
ATOM   2839  CB  ARG B  92     -26.220   1.564  -1.501  1.00 47.60           C  
ATOM   2840  HB2 ARG B  92     -25.407   1.084  -0.957  1.00 47.60           H  
ATOM   2841  HB3 ARG B  92     -27.166   1.249  -1.060  1.00 47.60           H  
ATOM   2842  O   ARG B  92     -25.420   3.357   0.879  1.00 47.60           O  
ATOM   2843  CG  ARG B  92     -26.181   1.149  -2.979  1.00 47.60           C  
ATOM   2844  HG2 ARG B  92     -25.226   1.452  -3.408  1.00 47.60           H  
ATOM   2845  HG3 ARG B  92     -26.979   1.650  -3.528  1.00 47.60           H  
ATOM   2846  CD  ARG B  92     -26.319  -0.368  -3.142  1.00 47.60           C  
ATOM   2847  HD2 ARG B  92     -26.102  -0.617  -4.181  1.00 47.60           H  
ATOM   2848  HD3 ARG B  92     -25.570  -0.845  -2.511  1.00 47.60           H  
ATOM   2849  NE  ARG B  92     -27.676  -0.850  -2.799  1.00 47.60           N  
ATOM   2850  HE  ARG B  92     -28.401  -0.149  -2.748  1.00 47.60           H  
ATOM   2851  NH1 ARG B  92     -27.141  -3.057  -2.470  1.00 47.60           N  
ATOM   2852 HH11 ARG B  92     -27.401  -3.956  -2.089  1.00 47.60           H  
ATOM   2853 HH12 ARG B  92     -26.165  -2.803  -2.522  1.00 47.60           H  
ATOM   2854  NH2 ARG B  92     -29.254  -2.389  -2.212  1.00 47.60           N  
ATOM   2855 HH21 ARG B  92     -29.500  -3.321  -1.909  1.00 47.60           H  
ATOM   2856 HH22 ARG B  92     -29.951  -1.660  -2.154  1.00 47.60           H  
ATOM   2857  CZ  ARG B  92     -28.017  -2.091  -2.500  1.00 47.60           C  
ATOM   2858  N   ARG B  93     -27.440   4.224   0.323  1.00 38.86           N  
ATOM   2859  H   ARG B  93     -28.053   4.441  -0.449  1.00 38.86           H  
ATOM   2860  CA  ARG B  93     -27.881   4.534   1.686  1.00 38.86           C  
ATOM   2861  HA  ARG B  93     -27.216   5.262   2.151  1.00 38.86           H  
ATOM   2862  C   ARG B  93     -27.791   3.242   2.495  1.00 38.86           C  
ATOM   2863  CB  ARG B  93     -29.329   5.067   1.686  1.00 38.86           C  
ATOM   2864  HB2 ARG B  93     -29.940   4.454   1.023  1.00 38.86           H  
ATOM   2865  HB3 ARG B  93     -29.727   4.963   2.695  1.00 38.86           H  
ATOM   2866  O   ARG B  93     -28.666   2.386   2.377  1.00 38.86           O  
ATOM   2867  CG  ARG B  93     -29.460   6.546   1.290  1.00 38.86           C  
ATOM   2868  HG2 ARG B  93     -29.030   6.705   0.301  1.00 38.86           H  
ATOM   2869  HG3 ARG B  93     -28.923   7.156   2.015  1.00 38.86           H  
ATOM   2870  CD  ARG B  93     -30.944   6.948   1.274  1.00 38.86           C  
ATOM   2871  HD2 ARG B  93     -31.442   6.393   0.479  1.00 38.86           H  
ATOM   2872  HD3 ARG B  93     -31.392   6.669   2.228  1.00 38.86           H  
ATOM   2873  NE  ARG B  93     -31.125   8.401   1.077  1.00 38.86           N  
ATOM   2874  HE  ARG B  93     -30.375   8.994   1.402  1.00 38.86           H  
ATOM   2875  NH1 ARG B  93     -33.243   8.366   0.170  1.00 38.86           N  
ATOM   2876 HH11 ARG B  93     -33.257   7.358   0.243  1.00 38.86           H  
ATOM   2877 HH12 ARG B  93     -34.052   8.868  -0.167  1.00 38.86           H  
ATOM   2878  NH2 ARG B  93     -32.240  10.318   0.546  1.00 38.86           N  
ATOM   2879 HH21 ARG B  93     -33.061  10.793   0.201  1.00 38.86           H  
ATOM   2880 HH22 ARG B  93     -31.469  10.870   0.892  1.00 38.86           H  
ATOM   2881  CZ  ARG B  93     -32.196   9.016   0.599  1.00 38.86           C  
ATOM   2882  N   THR B  94     -26.710   3.069   3.243  1.00 35.33           N  
ATOM   2883  H   THR B  94     -25.950   3.732   3.183  1.00 35.33           H  
ATOM   2884  CA  THR B  94     -26.710   2.201   4.407  1.00 35.33           C  
ATOM   2885  HA  THR B  94     -27.046   1.198   4.143  1.00 35.33           H  
ATOM   2886  C   THR B  94     -27.723   2.850   5.329  1.00 35.33           C  
ATOM   2887  CB  THR B  94     -25.317   2.109   5.044  1.00 35.33           C  
ATOM   2888  HB  THR B  94     -25.397   1.685   6.044  1.00 35.33           H  
ATOM   2889  O   THR B  94     -27.528   3.987   5.760  1.00 35.33           O  
ATOM   2890  CG2 THR B  94     -24.401   1.225   4.195  1.00 35.33           C  
ATOM   2891 HG21 THR B  94     -24.292   1.644   3.195  1.00 35.33           H  
ATOM   2892 HG22 THR B  94     -23.420   1.174   4.668  1.00 35.33           H  
ATOM   2893 HG23 THR B  94     -24.813   0.218   4.132  1.00 35.33           H  
ATOM   2894  OG1 THR B  94     -24.726   3.386   5.110  1.00 35.33           O  
ATOM   2895  HG1 THR B  94     -25.221   3.884   5.765  1.00 35.33           H  
ATOM   2896  N   LYS B  95     -28.879   2.198   5.431  1.00 27.39           N  
ATOM   2897  H   LYS B  95     -28.914   1.253   5.076  1.00 27.39           H  
ATOM   2898  CA  LYS B  95     -29.940   2.594   6.344  1.00 27.39           C  
ATOM   2899  HA  LYS B  95     -30.111   3.667   6.269  1.00 27.39           H  
ATOM   2900  C   LYS B  95     -29.484   2.348   7.777  1.00 27.39           C  
ATOM   2901  CB  LYS B  95     -31.216   1.815   6.000  1.00 27.39           C  
ATOM   2902  HB2 LYS B  95     -31.093   0.778   6.312  1.00 27.39           H  
ATOM   2903  HB3 LYS B  95     -31.374   1.845   4.922  1.00 27.39           H  
ATOM   2904  O   LYS B  95     -28.709   1.382   7.957  1.00 27.39           O  
ATOM   2905  CG  LYS B  95     -32.440   2.424   6.692  1.00 27.39           C  
ATOM   2906  HG2 LYS B  95     -32.584   3.444   6.334  1.00 27.39           H  
ATOM   2907  HG3 LYS B  95     -32.283   2.448   7.770  1.00 27.39           H  
ATOM   2908  CD  LYS B  95     -33.698   1.599   6.412  1.00 27.39           C  
ATOM   2909  HD2 LYS B  95     -33.550   0.596   6.813  1.00 27.39           H  
ATOM   2910  HD3 LYS B  95     -33.875   1.544   5.338  1.00 27.39           H  
ATOM   2911  CE  LYS B  95     -34.881   2.275   7.110  1.00 27.39           C  
ATOM   2912  HE2 LYS B  95     -35.086   3.226   6.619  1.00 27.39           H  
ATOM   2913  HE3 LYS B  95     -34.583   2.495   8.135  1.00 27.39           H  
ATOM   2914  NZ  LYS B  95     -36.088   1.412   7.118  1.00 27.39           N  
ATOM   2915  HZ1 LYS B  95     -36.385   1.193   6.178  1.00 27.39           H  
ATOM   2916  HZ2 LYS B  95     -35.890   0.553   7.611  1.00 27.39           H  
ATOM   2917  HZ3 LYS B  95     -36.842   1.876   7.603  1.00 27.39           H  
ATOM   2918  OXT LYS B  95     -29.987   3.106   8.625  1.00 27.39           O  
TER    2919      LYS B  95                                                       
END   
