# Supplementary material for: TRIM2 E3 ligase substrate discovery reveals zinc-mediated regulation of TMEM106B in the endolysosomal pathway
Source: EMBO Rep. 2026 Jan 3;27(3):729–47. doi: 10.1038/s44319-025-00667-3 (PMC12894719; doi:10.1038/s44319-025-00667-3)
Supplement: Supplementary file 9 — Source data Fig. 3 [file 44319_2025_667_MOESM9_ESM.zip › Source_Data_Figure3/3D/relaxed_model_4_multimer_v3_pred_3.pdb]

ATOM      1  N   MET A   1      42.306 -49.291 -41.933  1.00 29.05           N  
ATOM      2  H   MET A   1      41.924 -49.583 -41.045  1.00 29.05           H  
ATOM      3  H2  MET A   1      43.048 -49.922 -42.200  1.00 29.05           H  
ATOM      4  H3  MET A   1      41.564 -49.332 -42.616  1.00 29.05           H  
ATOM      5  CA  MET A   1      42.814 -47.904 -41.801  1.00 29.05           C  
ATOM      6  HA  MET A   1      43.640 -47.906 -41.090  1.00 29.05           H  
ATOM      7  C   MET A   1      41.719 -47.040 -41.178  1.00 29.05           C  
ATOM      8  CB  MET A   1      43.331 -47.318 -43.129  1.00 29.05           C  
ATOM      9  HB2 MET A   1      43.631 -46.282 -42.973  1.00 29.05           H  
ATOM     10  HB3 MET A   1      42.529 -47.337 -43.867  1.00 29.05           H  
ATOM     11  O   MET A   1      40.950 -47.558 -40.388  1.00 29.05           O  
ATOM     12  CG  MET A   1      44.552 -48.030 -43.704  1.00 29.05           C  
ATOM     13  HG2 MET A   1      44.290 -49.065 -43.924  1.00 29.05           H  
ATOM     14  HG3 MET A   1      45.365 -48.022 -42.978  1.00 29.05           H  
ATOM     15  SD  MET A   1      45.115 -47.253 -45.239  1.00 29.05           S  
ATOM     16  CE  MET A   1      46.152 -45.899 -44.614  1.00 29.05           C  
ATOM     17  HE1 MET A   1      46.962 -46.304 -44.008  1.00 29.05           H  
ATOM     18  HE2 MET A   1      45.555 -45.211 -44.015  1.00 29.05           H  
ATOM     19  HE3 MET A   1      46.581 -45.356 -45.456  1.00 29.05           H  
ATOM     20  N   GLY A   2      41.652 -45.746 -41.490  1.00 31.82           N  
ATOM     21  H   GLY A   2      42.134 -45.436 -42.322  1.00 31.82           H  
ATOM     22  CA  GLY A   2      41.677 -44.757 -40.418  1.00 31.82           C  
ATOM     23  HA2 GLY A   2      42.353 -45.103 -39.636  1.00 31.82           H  
ATOM     24  HA3 GLY A   2      42.110 -43.840 -40.819  1.00 31.82           H  
ATOM     25  C   GLY A   2      40.387 -44.346 -39.721  1.00 31.82           C  
ATOM     26  O   GLY A   2      40.519 -43.665 -38.716  1.00 31.82           O  
ATOM     27  N   LYS A   3      39.182 -44.629 -40.240  1.00 33.97           N  
ATOM     28  H   LYS A   3      39.109 -45.305 -40.987  1.00 33.97           H  
ATOM     29  CA  LYS A   3      38.015 -43.797 -39.884  1.00 33.97           C  
ATOM     30  HA  LYS A   3      38.294 -42.764 -40.094  1.00 33.97           H  
ATOM     31  C   LYS A   3      37.691 -43.825 -38.386  1.00 33.97           C  
ATOM     32  CB  LYS A   3      36.772 -44.095 -40.734  1.00 33.97           C  
ATOM     33  HB2 LYS A   3      35.934 -43.544 -40.307  1.00 33.97           H  
ATOM     34  HB3 LYS A   3      36.534 -45.159 -40.696  1.00 33.97           H  
ATOM     35  O   LYS A   3      37.310 -44.851 -37.832  1.00 33.97           O  
ATOM     36  CG  LYS A   3      36.969 -43.645 -42.190  1.00 33.97           C  
ATOM     37  HG2 LYS A   3      37.603 -44.364 -42.707  1.00 33.97           H  
ATOM     38  HG3 LYS A   3      37.461 -42.672 -42.202  1.00 33.97           H  
ATOM     39  CD  LYS A   3      35.630 -43.511 -42.925  1.00 33.97           C  
ATOM     40  HD2 LYS A   3      35.112 -44.470 -42.937  1.00 33.97           H  
ATOM     41  HD3 LYS A   3      35.016 -42.785 -42.391  1.00 33.97           H  
ATOM     42  CE  LYS A   3      35.873 -43.025 -44.361  1.00 33.97           C  
ATOM     43  HE2 LYS A   3      36.664 -42.275 -44.341  1.00 33.97           H  
ATOM     44  HE3 LYS A   3      36.224 -43.864 -44.963  1.00 33.97           H  
ATOM     45  NZ  LYS A   3      34.651 -42.427 -44.956  1.00 33.97           N  
ATOM     46  HZ1 LYS A   3      33.897 -43.099 -44.979  1.00 33.97           H  
ATOM     47  HZ2 LYS A   3      34.824 -42.113 -45.900  1.00 33.97           H  
ATOM     48  HZ3 LYS A   3      34.344 -41.631 -44.415  1.00 33.97           H  
ATOM     49  N   SER A   4      37.824 -42.644 -37.792  1.00 36.17           N  
ATOM     50  H   SER A   4      38.285 -41.908 -38.308  1.00 36.17           H  
ATOM     51  CA  SER A   4      37.543 -42.314 -36.406  1.00 36.17           C  
ATOM     52  HA  SER A   4      38.161 -42.927 -35.751  1.00 36.17           H  
ATOM     53  C   SER A   4      36.068 -42.556 -36.106  1.00 36.17           C  
ATOM     54  CB  SER A   4      37.887 -40.829 -36.177  1.00 36.17           C  
ATOM     55  HB2 SER A   4      37.120 -40.196 -36.625  1.00 36.17           H  
ATOM     56  HB3 SER A   4      37.919 -40.632 -35.106  1.00 36.17           H  
ATOM     57  O   SER A   4      35.215 -41.810 -36.585  1.00 36.17           O  
ATOM     58  OG  SER A   4      39.134 -40.498 -36.768  1.00 36.17           O  
ATOM     59  HG  SER A   4      39.429 -39.657 -36.411  1.00 36.17           H  
ATOM     60  N   LEU A   5      35.746 -43.569 -35.300  1.00 31.62           N  
ATOM     61  H   LEU A   5      36.468 -44.202 -34.987  1.00 31.62           H  
ATOM     62  CA  LEU A   5      34.473 -43.558 -34.585  1.00 31.62           C  
ATOM     63  HA  LEU A   5      33.669 -43.306 -35.276  1.00 31.62           H  
ATOM     64  C   LEU A   5      34.556 -42.423 -33.556  1.00 31.62           C  
ATOM     65  CB  LEU A   5      34.159 -44.923 -33.933  1.00 31.62           C  
ATOM     66  HB2 LEU A   5      33.697 -44.720 -32.967  1.00 31.62           H  
ATOM     67  HB3 LEU A   5      35.075 -45.476 -33.727  1.00 31.62           H  
ATOM     68  O   LEU A   5      35.025 -42.617 -32.437  1.00 31.62           O  
ATOM     69  CG  LEU A   5      33.165 -45.789 -34.734  1.00 31.62           C  
ATOM     70  HG  LEU A   5      32.525 -45.151 -35.343  1.00 31.62           H  
ATOM     71  CD1 LEU A   5      33.884 -46.781 -35.649  1.00 31.62           C  
ATOM     72 HD11 LEU A   5      34.533 -46.238 -36.335  1.00 31.62           H  
ATOM     73 HD12 LEU A   5      34.484 -47.470 -35.054  1.00 31.62           H  
ATOM     74 HD13 LEU A   5      33.151 -47.347 -36.224  1.00 31.62           H  
ATOM     75  CD2 LEU A   5      32.261 -46.572 -33.781  1.00 31.62           C  
ATOM     76 HD21 LEU A   5      32.861 -47.209 -33.131  1.00 31.62           H  
ATOM     77 HD22 LEU A   5      31.680 -45.882 -33.171  1.00 31.62           H  
ATOM     78 HD23 LEU A   5      31.569 -47.191 -34.352  1.00 31.62           H  
ATOM     79  N   SER A   6      34.161 -41.215 -33.962  1.00 34.50           N  
ATOM     80  H   SER A   6      33.876 -41.096 -34.924  1.00 34.50           H  
ATOM     81  CA  SER A   6      33.928 -40.095 -33.052  1.00 34.50           C  
ATOM     82  HA  SER A   6      34.803 -39.939 -32.421  1.00 34.50           H  
ATOM     83  C   SER A   6      32.740 -40.470 -32.172  1.00 34.50           C  
ATOM     84  CB  SER A   6      33.657 -38.808 -33.843  1.00 34.50           C  
ATOM     85  HB2 SER A   6      33.410 -38.003 -33.151  1.00 34.50           H  
ATOM     86  HB3 SER A   6      34.552 -38.530 -34.400  1.00 34.50           H  
ATOM     87  O   SER A   6      31.588 -40.337 -32.588  1.00 34.50           O  
ATOM     88  OG  SER A   6      32.587 -38.998 -34.749  1.00 34.50           O  
ATOM     89  HG  SER A   6      31.845 -39.312 -34.227  1.00 34.50           H  
ATOM     90  N   HIS A   7      33.010 -41.060 -31.012  1.00 33.09           N  
ATOM     91  H   HIS A   7      33.970 -41.247 -30.761  1.00 33.09           H  
ATOM     92  CA  HIS A   7      31.942 -41.526 -30.142  1.00 33.09           C  
ATOM     93  HA  HIS A   7      31.269 -42.120 -30.762  1.00 33.09           H  
ATOM     94  C   HIS A   7      31.114 -40.356 -29.582  1.00 33.09           C  
ATOM     95  CB  HIS A   7      32.497 -42.459 -29.060  1.00 33.09           C  
ATOM     96  HB2 HIS A   7      33.345 -43.015 -29.460  1.00 33.09           H  
ATOM     97  HB3 HIS A   7      32.847 -41.872 -28.211  1.00 33.09           H  
ATOM     98  O   HIS A   7      31.559 -39.208 -29.557  1.00 33.09           O  
ATOM     99  CG  HIS A   7      31.467 -43.460 -28.605  1.00 33.09           C  
ATOM    100  CD2 HIS A   7      31.225 -44.683 -29.171  1.00 33.09           C  
ATOM    101  HD2 HIS A   7      31.756 -45.114 -30.006  1.00 33.09           H  
ATOM    102  ND1 HIS A   7      30.553 -43.293 -27.588  1.00 33.09           N  
ATOM    103  HD1 HIS A   7      30.490 -42.501 -26.964  1.00 33.09           H  
ATOM    104  CE1 HIS A   7      29.784 -44.395 -27.539  1.00 33.09           C  
ATOM    105  HE1 HIS A   7      28.985 -44.564 -26.833  1.00 33.09           H  
ATOM    106  NE2 HIS A   7      30.152 -45.265 -28.492  1.00 33.09           N  
ATOM    107  N   LEU A   8      29.892 -40.698 -29.166  1.00 23.56           N  
ATOM    108  H   LEU A   8      29.674 -41.684 -29.202  1.00 23.56           H  
ATOM    109  CA  LEU A   8      28.816 -39.821 -28.707  1.00 23.56           C  
ATOM    110  HA  LEU A   8      28.488 -39.245 -29.572  1.00 23.56           H  
ATOM    111  C   LEU A   8      29.274 -38.871 -27.579  1.00 23.56           C  
ATOM    112  CB  LEU A   8      27.661 -40.725 -28.214  1.00 23.56           C  
ATOM    113  HB2 LEU A   8      27.808 -41.752 -28.550  1.00 23.56           H  
ATOM    114  HB3 LEU A   8      27.682 -40.749 -27.125  1.00 23.56           H  
ATOM    115  O   LEU A   8      29.936 -39.344 -26.649  1.00 23.56           O  
ATOM    116  CG  LEU A   8      26.262 -40.281 -28.670  1.00 23.56           C  
ATOM    117  HG  LEU A   8      26.147 -39.208 -28.518  1.00 23.56           H  
ATOM    118  CD1 LEU A   8      26.032 -40.616 -30.147  1.00 23.56           C  
ATOM    119 HD11 LEU A   8      25.040 -40.275 -30.445  1.00 23.56           H  
ATOM    120 HD12 LEU A   8      26.772 -40.112 -30.768  1.00 23.56           H  
ATOM    121 HD13 LEU A   8      26.102 -41.693 -30.304  1.00 23.56           H  
ATOM    122  CD2 LEU A   8      25.198 -41.006 -27.847  1.00 23.56           C  
ATOM    123 HD21 LEU A   8      25.311 -40.747 -26.795  1.00 23.56           H  
ATOM    124 HD22 LEU A   8      24.206 -40.694 -28.172  1.00 23.56           H  
ATOM    125 HD23 LEU A   8      25.295 -42.085 -27.966  1.00 23.56           H  
ATOM    126  N   PRO A   9      28.901 -37.576 -27.613  1.00 28.90           N  
ATOM    127  CA  PRO A   9      29.186 -36.653 -26.520  1.00 28.90           C  
ATOM    128  HA  PRO A   9      30.267 -36.547 -26.423  1.00 28.90           H  
ATOM    129  C   PRO A   9      28.594 -37.174 -25.207  1.00 28.90           C  
ATOM    130  CB  PRO A   9      28.568 -35.303 -26.907  1.00 28.90           C  
ATOM    131  HB2 PRO A   9      27.620 -35.161 -26.388  1.00 28.90           H  
ATOM    132  HB3 PRO A   9      29.242 -34.476 -26.687  1.00 28.90           H  
ATOM    133  O   PRO A   9      27.509 -37.759 -25.194  1.00 28.90           O  
ATOM    134  CG  PRO A   9      28.299 -35.424 -28.405  1.00 28.90           C  
ATOM    135  HG2 PRO A   9      27.429 -34.842 -28.709  1.00 28.90           H  
ATOM    136  HG3 PRO A   9      29.183 -35.106 -28.958  1.00 28.90           H  
ATOM    137  CD  PRO A   9      28.083 -36.917 -28.617  1.00 28.90           C  
ATOM    138  HD2 PRO A   9      28.381 -37.184 -29.631  1.00 28.90           H  
ATOM    139  HD3 PRO A   9      27.033 -37.158 -28.446  1.00 28.90           H  
ATOM    140  N   LEU A  10      29.313 -36.958 -24.107  1.00 24.59           N  
ATOM    141  H   LEU A  10      30.180 -36.447 -24.193  1.00 24.59           H  
ATOM    142  CA  LEU A  10      28.848 -37.298 -22.765  1.00 24.59           C  
ATOM    143  HA  LEU A  10      28.525 -38.338 -22.782  1.00 24.59           H  
ATOM    144  C   LEU A  10      27.635 -36.441 -22.359  1.00 24.59           C  
ATOM    145  CB  LEU A  10      30.015 -37.133 -21.763  1.00 24.59           C  
ATOM    146  HB2 LEU A  10      29.839 -36.234 -21.172  1.00 24.59           H  
ATOM    147  HB3 LEU A  10      30.956 -36.984 -22.292  1.00 24.59           H  
ATOM    148  O   LEU A  10      27.416 -35.359 -22.902  1.00 24.59           O  
ATOM    149  CG  LEU A  10      30.174 -38.335 -20.817  1.00 24.59           C  
ATOM    150  HG  LEU A  10      29.193 -38.650 -20.463  1.00 24.59           H  
ATOM    151  CD1 LEU A  10      30.855 -39.507 -21.531  1.00 24.59           C  
ATOM    152 HD11 LEU A  10      31.854 -39.218 -21.857  1.00 24.59           H  
ATOM    153 HD12 LEU A  10      30.932 -40.354 -20.849  1.00 24.59           H  
ATOM    154 HD13 LEU A  10      30.269 -39.809 -22.399  1.00 24.59           H  
ATOM    155  CD2 LEU A  10      31.024 -37.951 -19.607  1.00 24.59           C  
ATOM    156 HD21 LEU A  10      31.131 -38.809 -18.943  1.00 24.59           H  
ATOM    157 HD22 LEU A  10      32.010 -37.617 -19.928  1.00 24.59           H  
ATOM    158 HD23 LEU A  10      30.536 -37.147 -19.057  1.00 24.59           H  
ATOM    159  N   HIS A  11      26.893 -36.919 -21.357  1.00 27.99           N  
ATOM    160  H   HIS A  11      27.156 -37.813 -20.967  1.00 27.99           H  
ATOM    161  CA  HIS A  11      25.832 -36.187 -20.662  1.00 27.99           C  
ATOM    162  HA  HIS A  11      25.026 -35.950 -21.357  1.00 27.99           H  
ATOM    163  C   HIS A  11      26.386 -34.871 -20.093  1.00 27.99           C  
ATOM    164  CB  HIS A  11      25.284 -37.076 -19.517  1.00 27.99           C  
ATOM    165  HB2 HIS A  11      25.180 -36.483 -18.609  1.00 27.99           H  
ATOM    166  HB3 HIS A  11      25.991 -37.872 -19.279  1.00 27.99           H  
ATOM    167  O   HIS A  11      26.980 -34.864 -19.017  1.00 27.99           O  
ATOM    168  CG  HIS A  11      23.928 -37.676 -19.765  1.00 27.99           C  
ATOM    169  CD2 HIS A  11      23.648 -38.916 -20.272  1.00 27.99           C  
ATOM    170  HD2 HIS A  11      24.370 -39.642 -20.614  1.00 27.99           H  
ATOM    171  ND1 HIS A  11      22.730 -37.102 -19.408  1.00 27.99           N  
ATOM    172  HD1 HIS A  11      22.612 -36.201 -18.967  1.00 27.99           H  
ATOM    173  CE1 HIS A  11      21.750 -37.973 -19.695  1.00 27.99           C  
ATOM    174  HE1 HIS A  11      20.698 -37.806 -19.514  1.00 27.99           H  
ATOM    175  NE2 HIS A  11      22.261 -39.092 -20.231  1.00 27.99           N  
ATOM    176  N   SER A  12      26.207 -33.746 -20.781  1.00 24.32           N  
ATOM    177  H   SER A  12      25.802 -33.762 -21.706  1.00 24.32           H  
ATOM    178  CA  SER A  12      26.316 -32.459 -20.105  1.00 24.32           C  
ATOM    179  HA  SER A  12      27.249 -32.432 -19.542  1.00 24.32           H  
ATOM    180  C   SER A  12      25.162 -32.367 -19.112  1.00 24.32           C  
ATOM    181  CB  SER A  12      26.354 -31.280 -21.086  1.00 24.32           C  
ATOM    182  HB2 SER A  12      27.384 -31.141 -21.415  1.00 24.32           H  
ATOM    183  HB3 SER A  12      26.032 -30.374 -20.574  1.00 24.32           H  
ATOM    184  O   SER A  12      23.993 -32.502 -19.483  1.00 24.32           O  
ATOM    185  OG  SER A  12      25.552 -31.498 -22.234  1.00 24.32           O  
ATOM    186  HG  SER A  12      25.504 -30.672 -22.721  1.00 24.32           H  
ATOM    187  N   SER A  13      25.499 -32.189 -17.834  1.00 28.58           N  
ATOM    188  H   SER A  13      26.470 -32.232 -17.562  1.00 28.58           H  
ATOM    189  CA  SER A  13      24.547 -31.808 -16.799  1.00 28.58           C  
ATOM    190  HA  SER A  13      23.797 -32.587 -16.670  1.00 28.58           H  
ATOM    191  C   SER A  13      23.893 -30.518 -17.271  1.00 28.58           C  
ATOM    192  CB  SER A  13      25.270 -31.570 -15.463  1.00 28.58           C  
ATOM    193  HB2 SER A  13      24.533 -31.465 -14.667  1.00 28.58           H  
ATOM    194  HB3 SER A  13      25.855 -30.652 -15.518  1.00 28.58           H  
ATOM    195  O   SER A  13      24.537 -29.472 -17.288  1.00 28.58           O  
ATOM    196  OG  SER A  13      26.151 -32.641 -15.172  1.00 28.58           O  
ATOM    197  HG  SER A  13      26.593 -32.433 -14.346  1.00 28.58           H  
ATOM    198  N   LYS A  14      22.640 -30.583 -17.726  1.00 26.86           N  
ATOM    199  H   LYS A  14      22.183 -31.484 -17.758  1.00 26.86           H  
ATOM    200  CA  LYS A  14      21.822 -29.378 -17.759  1.00 26.86           C  
ATOM    201  HA  LYS A  14      22.345 -28.565 -18.262  1.00 26.86           H  
ATOM    202  C   LYS A  14      21.670 -28.993 -16.300  1.00 26.86           C  
ATOM    203  CB  LYS A  14      20.466 -29.620 -18.436  1.00 26.86           C  
ATOM    204  HB2 LYS A  14      20.067 -30.590 -18.138  1.00 26.86           H  
ATOM    205  HB3 LYS A  14      19.775 -28.851 -18.091  1.00 26.86           H  
ATOM    206  O   LYS A  14      20.902 -29.620 -15.582  1.00 26.86           O  
ATOM    207  CG  LYS A  14      20.570 -29.527 -19.963  1.00 26.86           C  
ATOM    208  HG2 LYS A  14      21.225 -30.313 -20.339  1.00 26.86           H  
ATOM    209  HG3 LYS A  14      20.983 -28.556 -20.234  1.00 26.86           H  
ATOM    210  CD  LYS A  14      19.175 -29.673 -20.580  1.00 26.86           C  
ATOM    211  HD2 LYS A  14      18.509 -28.951 -20.108  1.00 26.86           H  
ATOM    212  HD3 LYS A  14      18.801 -30.677 -20.381  1.00 26.86           H  
ATOM    213  CE  LYS A  14      19.220 -29.412 -22.086  1.00 26.86           C  
ATOM    214  HE2 LYS A  14      19.864 -30.157 -22.553  1.00 26.86           H  
ATOM    215  HE3 LYS A  14      19.663 -28.430 -22.248  1.00 26.86           H  
ATOM    216  NZ  LYS A  14      17.854 -29.457 -22.660  1.00 26.86           N  
ATOM    217  HZ1 LYS A  14      17.436 -30.363 -22.503  1.00 26.86           H  
ATOM    218  HZ2 LYS A  14      17.871 -29.254 -23.649  1.00 26.86           H  
ATOM    219  HZ3 LYS A  14      17.277 -28.767 -22.201  1.00 26.86           H  
ATOM    220  N   GLU A  15      22.504 -28.064 -15.849  1.00 27.71           N  
ATOM    221  H   GLU A  15      23.222 -27.705 -16.462  1.00 27.71           H  
ATOM    222  CA  GLU A  15      22.225 -27.324 -14.635  1.00 27.71           C  
ATOM    223  HA  GLU A  15      22.153 -27.999 -13.782  1.00 27.71           H  
ATOM    224  C   GLU A  15      20.864 -26.696 -14.892  1.00 27.71           C  
ATOM    225  CB  GLU A  15      23.328 -26.286 -14.363  1.00 27.71           C  
ATOM    226  HB2 GLU A  15      23.453 -25.653 -15.241  1.00 27.71           H  
ATOM    227  HB3 GLU A  15      23.029 -25.665 -13.518  1.00 27.71           H  
ATOM    228  O   GLU A  15      20.718 -25.842 -15.770  1.00 27.71           O  
ATOM    229  CG  GLU A  15      24.657 -26.984 -14.027  1.00 27.71           C  
ATOM    230  HG2 GLU A  15      24.943 -27.633 -14.855  1.00 27.71           H  
ATOM    231  HG3 GLU A  15      24.502 -27.616 -13.153  1.00 27.71           H  
ATOM    232  CD  GLU A  15      25.809 -26.004 -13.763  1.00 27.71           C  
ATOM    233  OE1 GLU A  15      26.583 -26.278 -12.817  1.00 27.71           O  
ATOM    234  OE2 GLU A  15      25.954 -25.039 -14.546  1.00 27.71           O  
ATOM    235  N   ASP A  16      19.841 -27.240 -14.235  1.00 26.99           N  
ATOM    236  H   ASP A  16      19.985 -28.059 -13.662  1.00 26.99           H  
ATOM    237  CA  ASP A  16      18.550 -26.591 -14.180  1.00 26.99           C  
ATOM    238  HA  ASP A  16      18.152 -26.465 -15.187  1.00 26.99           H  
ATOM    239  C   ASP A  16      18.846 -25.228 -13.571  1.00 26.99           C  
ATOM    240  CB  ASP A  16      17.548 -27.407 -13.349  1.00 26.99           C  
ATOM    241  HB2 ASP A  16      16.656 -26.803 -13.187  1.00 26.99           H  
ATOM    242  HB3 ASP A  16      17.985 -27.631 -12.376  1.00 26.99           H  
ATOM    243  O   ASP A  16      19.154 -25.114 -12.382  1.00 26.99           O  
ATOM    244  CG  ASP A  16      17.129 -28.710 -14.039  1.00 26.99           C  
ATOM    245  OD1 ASP A  16      16.730 -28.650 -15.228  1.00 26.99           O  
ATOM    246  OD2 ASP A  16      17.189 -29.763 -13.363  1.00 26.99           O  
ATOM    247  N   ALA A  17      18.851 -24.203 -14.422  1.00 25.68           N  
ATOM    248  H   ALA A  17      18.792 -24.400 -15.411  1.00 25.68           H  
ATOM    249  CA  ALA A  17      18.785 -22.833 -13.983  1.00 25.68           C  
ATOM    250  HA  ALA A  17      19.571 -22.639 -13.253  1.00 25.68           H  
ATOM    251  C   ALA A  17      17.427 -22.715 -13.295  1.00 25.68           C  
ATOM    252  CB  ALA A  17      18.975 -21.892 -15.180  1.00 25.68           C  
ATOM    253  HB1 ALA A  17      18.889 -20.858 -14.843  1.00 25.68           H  
ATOM    254  HB2 ALA A  17      18.212 -22.081 -15.935  1.00 25.68           H  
ATOM    255  HB3 ALA A  17      19.963 -22.044 -15.614  1.00 25.68           H  
ATOM    256  O   ALA A  17      16.421 -22.363 -13.909  1.00 25.68           O  
ATOM    257  N   TYR A  18      17.386 -23.099 -12.019  1.00 24.79           N  
ATOM    258  H   TYR A  18      18.201 -23.566 -11.648  1.00 24.79           H  
ATOM    259  CA  TYR A  18      16.432 -22.542 -11.098  1.00 24.79           C  
ATOM    260  HA  TYR A  18      15.416 -22.740 -11.440  1.00 24.79           H  
ATOM    261  C   TYR A  18      16.717 -21.053 -11.183  1.00 24.79           C  
ATOM    262  CB  TYR A  18      16.618 -23.116  -9.684  1.00 24.79           C  
ATOM    263  HB2 TYR A  18      16.006 -22.535  -8.993  1.00 24.79           H  
ATOM    264  HB3 TYR A  18      17.657 -22.994  -9.377  1.00 24.79           H  
ATOM    265  O   TYR A  18      17.691 -20.568 -10.606  1.00 24.79           O  
ATOM    266  CG  TYR A  18      16.229 -24.577  -9.560  1.00 24.79           C  
ATOM    267  CD1 TYR A  18      14.889 -24.933  -9.307  1.00 24.79           C  
ATOM    268  HD1 TYR A  18      14.143 -24.161  -9.185  1.00 24.79           H  
ATOM    269  CD2 TYR A  18      17.199 -25.583  -9.735  1.00 24.79           C  
ATOM    270  HD2 TYR A  18      18.221 -25.312  -9.957  1.00 24.79           H  
ATOM    271  CE1 TYR A  18      14.520 -26.292  -9.235  1.00 24.79           C  
ATOM    272  HE1 TYR A  18      13.493 -26.575  -9.059  1.00 24.79           H  
ATOM    273  CE2 TYR A  18      16.833 -26.940  -9.679  1.00 24.79           C  
ATOM    274  HE2 TYR A  18      17.576 -27.703  -9.858  1.00 24.79           H  
ATOM    275  OH  TYR A  18      15.129 -28.606  -9.411  1.00 24.79           O  
ATOM    276  HH  TYR A  18      15.841 -29.153  -9.750  1.00 24.79           H  
ATOM    277  CZ  TYR A  18      15.490 -27.296  -9.433  1.00 24.79           C  
ATOM    278  N   ASP A  19      15.913 -20.366 -11.991  1.00 26.40           N  
ATOM    279  H   ASP A  19      15.304 -20.883 -12.609  1.00 26.40           H  
ATOM    280  CA  ASP A  19      15.710 -18.932 -11.914  1.00 26.40           C  
ATOM    281  HA  ASP A  19      16.668 -18.417 -11.979  1.00 26.40           H  
ATOM    282  C   ASP A  19      15.107 -18.699 -10.533  1.00 26.40           C  
ATOM    283  CB  ASP A  19      14.821 -18.471 -13.075  1.00 26.40           C  
ATOM    284  HB2 ASP A  19      13.828 -18.911 -12.982  1.00 26.40           H  
ATOM    285  HB3 ASP A  19      15.256 -18.818 -14.013  1.00 26.40           H  
ATOM    286  O   ASP A  19      13.895 -18.650 -10.318  1.00 26.40           O  
ATOM    287  CG  ASP A  19      14.730 -16.947 -13.123  1.00 26.40           C  
ATOM    288  OD1 ASP A  19      15.815 -16.324 -13.129  1.00 26.40           O  
ATOM    289  OD2 ASP A  19      13.590 -16.436 -13.172  1.00 26.40           O  
ATOM    290  N   GLY A  20      15.975 -18.817  -9.533  1.00 26.67           N  
ATOM    291  H   GLY A  20      16.941 -18.988  -9.776  1.00 26.67           H  
ATOM    292  CA  GLY A  20      15.630 -18.657  -8.153  1.00 26.67           C  
ATOM    293  HA2 GLY A  20      14.759 -19.258  -7.892  1.00 26.67           H  
ATOM    294  HA3 GLY A  20      16.478 -18.900  -7.512  1.00 26.67           H  
ATOM    295  C   GLY A  20      15.322 -17.194  -8.055  1.00 26.67           C  
ATOM    296  O   GLY A  20      16.260 -16.407  -7.963  1.00 26.67           O  
ATOM    297  N   VAL A  21      14.028 -16.861  -8.112  1.00 27.61           N  
ATOM    298  H   VAL A  21      13.389 -17.552  -8.478  1.00 27.61           H  
ATOM    299  CA  VAL A  21      13.507 -15.571  -7.674  1.00 27.61           C  
ATOM    300  HA  VAL A  21      13.753 -14.803  -8.407  1.00 27.61           H  
ATOM    301  C   VAL A  21      14.233 -15.309  -6.378  1.00 27.61           C  
ATOM    302  CB  VAL A  21      11.985 -15.604  -7.443  1.00 27.61           C  
ATOM    303  HB  VAL A  21      11.735 -16.414  -6.758  1.00 27.61           H  
ATOM    304  O   VAL A  21      14.013 -16.012  -5.385  1.00 27.61           O  
ATOM    305  CG1 VAL A  21      11.476 -14.284  -6.845  1.00 27.61           C  
ATOM    306 HG11 VAL A  21      11.905 -14.122  -5.856  1.00 27.61           H  
ATOM    307 HG12 VAL A  21      10.391 -14.317  -6.746  1.00 27.61           H  
ATOM    308 HG13 VAL A  21      11.750 -13.452  -7.493  1.00 27.61           H  
ATOM    309  CG2 VAL A  21      11.247 -15.850  -8.763  1.00 27.61           C  
ATOM    310 HG21 VAL A  21      11.491 -15.065  -9.478  1.00 27.61           H  
ATOM    311 HG22 VAL A  21      11.544 -16.808  -9.191  1.00 27.61           H  
ATOM    312 HG23 VAL A  21      10.170 -15.862  -8.594  1.00 27.61           H  
ATOM    313  N   THR A  22      15.210 -14.410  -6.444  1.00 25.87           N  
ATOM    314  H   THR A  22      15.420 -13.959  -7.322  1.00 25.87           H  
ATOM    315  CA  THR A  22      16.065 -14.132  -5.314  1.00 25.87           C  
ATOM    316  HA  THR A  22      16.523 -15.057  -4.964  1.00 25.87           H  
ATOM    317  C   THR A  22      15.110 -13.609  -4.275  1.00 25.87           C  
ATOM    318  CB  THR A  22      17.176 -13.127  -5.649  1.00 25.87           C  
ATOM    319  HB  THR A  22      17.615 -12.756  -4.723  1.00 25.87           H  
ATOM    320  O   THR A  22      14.569 -12.512  -4.409  1.00 25.87           O  
ATOM    321  CG2 THR A  22      18.274 -13.778  -6.490  1.00 25.87           C  
ATOM    322 HG21 THR A  22      18.713 -14.615  -5.948  1.00 25.87           H  
ATOM    323 HG22 THR A  22      19.049 -13.041  -6.702  1.00 25.87           H  
ATOM    324 HG23 THR A  22      17.860 -14.136  -7.432  1.00 25.87           H  
ATOM    325  OG1 THR A  22      16.662 -12.048  -6.388  1.00 25.87           O  
ATOM    326  HG1 THR A  22      15.945 -11.654  -5.886  1.00 25.87           H  
ATOM    327  N   SER A  23      14.838 -14.441  -3.274  1.00 30.20           N  
ATOM    328  H   SER A  23      15.140 -15.400  -3.368  1.00 30.20           H  
ATOM    329  CA  SER A  23      14.200 -14.022  -2.045  1.00 30.20           C  
ATOM    330  HA  SER A  23      13.306 -13.439  -2.268  1.00 30.20           H  
ATOM    331  C   SER A  23      15.216 -13.124  -1.356  1.00 30.20           C  
ATOM    332  CB  SER A  23      13.804 -15.243  -1.208  1.00 30.20           C  
ATOM    333  HB2 SER A  23      14.684 -15.856  -1.015  1.00 30.20           H  
ATOM    334  HB3 SER A  23      13.074 -15.837  -1.759  1.00 30.20           H  
ATOM    335  O   SER A  23      15.831 -13.513  -0.363  1.00 30.20           O  
ATOM    336  OG  SER A  23      13.241 -14.836   0.022  1.00 30.20           O  
ATOM    337  HG  SER A  23      13.868 -14.232   0.426  1.00 30.20           H  
ATOM    338  N   GLU A  24      15.454 -11.937  -1.918  1.00 29.23           N  
ATOM    339  H   GLU A  24      14.964 -11.697  -2.768  1.00 29.23           H  
ATOM    340  CA  GLU A  24      16.081 -10.878  -1.165  1.00 29.23           C  
ATOM    341  HA  GLU A  24      17.081 -11.201  -0.876  1.00 29.23           H  
ATOM    342  C   GLU A  24      15.277 -10.682   0.112  1.00 29.23           C  
ATOM    343  CB  GLU A  24      16.196  -9.559  -1.940  1.00 29.23           C  
ATOM    344  HB2 GLU A  24      16.307  -8.765  -1.202  1.00 29.23           H  
ATOM    345  HB3 GLU A  24      15.283  -9.368  -2.503  1.00 29.23           H  
ATOM    346  O   GLU A  24      14.102 -11.046   0.233  1.00 29.23           O  
ATOM    347  CG  GLU A  24      17.418  -9.518  -2.872  1.00 29.23           C  
ATOM    348  HG2 GLU A  24      18.178 -10.203  -2.496  1.00 29.23           H  
ATOM    349  HG3 GLU A  24      17.125  -9.861  -3.864  1.00 29.23           H  
ATOM    350  CD  GLU A  24      18.022  -8.104  -2.948  1.00 29.23           C  
ATOM    351  OE1 GLU A  24      19.271  -8.017  -2.935  1.00 29.23           O  
ATOM    352  OE2 GLU A  24      17.242  -7.126  -2.925  1.00 29.23           O  
ATOM    353  N   ASN A  25      15.975 -10.155   1.101  1.00 29.50           N  
ATOM    354  H   ASN A  25      16.902  -9.818   0.886  1.00 29.50           H  
ATOM    355  CA  ASN A  25      15.479  -9.995   2.444  1.00 29.50           C  
ATOM    356  HA  ASN A  25      15.275 -10.980   2.864  1.00 29.50           H  
ATOM    357  C   ASN A  25      14.172  -9.180   2.415  1.00 29.50           C  
ATOM    358  CB  ASN A  25      16.634  -9.326   3.207  1.00 29.50           C  
ATOM    359  HB2 ASN A  25      16.673  -8.265   2.959  1.00 29.50           H  
ATOM    360  HB3 ASN A  25      17.578  -9.773   2.896  1.00 29.50           H  
ATOM    361  O   ASN A  25      14.220  -7.954   2.314  1.00 29.50           O  
ATOM    362  CG  ASN A  25      16.573  -9.487   4.705  1.00 29.50           C  
ATOM    363  ND2 ASN A  25      17.443  -8.801   5.407  1.00 29.50           N  
ATOM    364 HD21 ASN A  25      17.476  -9.026   6.391  1.00 29.50           H  
ATOM    365 HD22 ASN A  25      18.125  -8.237   4.920  1.00 29.50           H  
ATOM    366  OD1 ASN A  25      15.819 -10.252   5.276  1.00 29.50           O  
ATOM    367  N   MET A  26      13.019  -9.855   2.521  1.00 29.28           N  
ATOM    368  H   MET A  26      13.061 -10.858   2.409  1.00 29.28           H  
ATOM    369  CA  MET A  26      11.694  -9.252   2.710  1.00 29.28           C  
ATOM    370  HA  MET A  26      11.559  -8.462   1.971  1.00 29.28           H  
ATOM    371  C   MET A  26      11.609  -8.610   4.105  1.00 29.28           C  
ATOM    372  CB  MET A  26      10.558 -10.280   2.529  1.00 29.28           C  
ATOM    373  HB2 MET A  26       9.619  -9.760   2.719  1.00 29.28           H  
ATOM    374  HB3 MET A  26      10.654 -11.071   3.273  1.00 29.28           H  
ATOM    375  O   MET A  26      10.791  -8.987   4.935  1.00 29.28           O  
ATOM    376  CG  MET A  26      10.442 -10.929   1.148  1.00 29.28           C  
ATOM    377  HG2 MET A  26      10.686 -10.195   0.380  1.00 29.28           H  
ATOM    378  HG3 MET A  26      11.156 -11.750   1.078  1.00 29.28           H  
ATOM    379  SD  MET A  26       8.761 -11.551   0.850  1.00 29.28           S  
ATOM    380  CE  MET A  26       9.004 -12.502  -0.666  1.00 29.28           C  
ATOM    381  HE1 MET A  26       9.730 -13.295  -0.486  1.00 29.28           H  
ATOM    382  HE2 MET A  26       9.373 -11.845  -1.453  1.00 29.28           H  
ATOM    383  HE3 MET A  26       8.054 -12.940  -0.973  1.00 29.28           H  
ATOM    384  N   ARG A  27      12.523  -7.688   4.420  1.00 31.61           N  
ATOM    385  H   ARG A  27      13.184  -7.448   3.696  1.00 31.61           H  
ATOM    386  CA  ARG A  27      12.514  -6.930   5.670  1.00 31.61           C  
ATOM    387  HA  ARG A  27      12.205  -7.597   6.476  1.00 31.61           H  
ATOM    388  C   ARG A  27      11.418  -5.872   5.623  1.00 31.61           C  
ATOM    389  CB  ARG A  27      13.902  -6.349   5.990  1.00 31.61           C  
ATOM    390  HB2 ARG A  27      13.785  -5.355   6.423  1.00 31.61           H  
ATOM    391  HB3 ARG A  27      14.488  -6.251   5.076  1.00 31.61           H  
ATOM    392  O   ARG A  27      10.310  -6.103   6.080  1.00 31.61           O  
ATOM    393  CG  ARG A  27      14.665  -7.181   7.019  1.00 31.61           C  
ATOM    394  HG2 ARG A  27      14.052  -7.303   7.912  1.00 31.61           H  
ATOM    395  HG3 ARG A  27      14.903  -8.161   6.607  1.00 31.61           H  
ATOM    396  CD  ARG A  27      15.940  -6.414   7.379  1.00 31.61           C  
ATOM    397  HD2 ARG A  27      16.549  -6.318   6.480  1.00 31.61           H  
ATOM    398  HD3 ARG A  27      15.664  -5.417   7.722  1.00 31.61           H  
ATOM    399  NE  ARG A  27      16.706  -7.087   8.439  1.00 31.61           N  
ATOM    400  HE  ARG A  27      16.240  -7.844   8.919  1.00 31.61           H  
ATOM    401  NH1 ARG A  27      18.559  -5.740   8.312  1.00 31.61           N  
ATOM    402 HH11 ARG A  27      19.466  -5.454   8.652  1.00 31.61           H  
ATOM    403 HH12 ARG A  27      18.097  -5.199   7.594  1.00 31.61           H  
ATOM    404  NH2 ARG A  27      18.492  -7.391   9.815  1.00 31.61           N  
ATOM    405 HH21 ARG A  27      19.402  -7.101  10.144  1.00 31.61           H  
ATOM    406 HH22 ARG A  27      18.001  -8.142  10.277  1.00 31.61           H  
ATOM    407  CZ  ARG A  27      17.911  -6.737   8.850  1.00 31.61           C  
ATOM    408  N   ASN A  28      11.733  -4.688   5.104  1.00 30.07           N  
ATOM    409  H   ASN A  28      12.631  -4.574   4.657  1.00 30.07           H  
ATOM    410  CA  ASN A  28      10.851  -3.534   5.200  1.00 30.07           C  
ATOM    411  HA  ASN A  28      10.170  -3.672   6.040  1.00 30.07           H  
ATOM    412  C   ASN A  28       9.990  -3.423   3.943  1.00 30.07           C  
ATOM    413  CB  ASN A  28      11.679  -2.266   5.486  1.00 30.07           C  
ATOM    414  HB2 ASN A  28      12.296  -2.013   4.624  1.00 30.07           H  
ATOM    415  HB3 ASN A  28      12.324  -2.430   6.350  1.00 30.07           H  
ATOM    416  O   ASN A  28      10.318  -2.620   3.080  1.00 30.07           O  
ATOM    417  CG  ASN A  28      10.759  -1.102   5.823  1.00 30.07           C  
ATOM    418  ND2 ASN A  28      10.991   0.076   5.296  1.00 30.07           N  
ATOM    419 HD21 ASN A  28      11.737   0.223   4.631  1.00 30.07           H  
ATOM    420 HD22 ASN A  28      10.355   0.811   5.569  1.00 30.07           H  
ATOM    421  OD1 ASN A  28       9.818  -1.250   6.579  1.00 30.07           O  
ATOM    422  N   GLY A  29       8.956  -4.270   3.833  1.00 32.11           N  
ATOM    423  H   GLY A  29       8.887  -4.964   4.564  1.00 32.11           H  
ATOM    424  CA  GLY A  29       7.749  -4.111   2.997  1.00 32.11           C  
ATOM    425  HA2 GLY A  29       7.142  -3.325   3.446  1.00 32.11           H  
ATOM    426  HA3 GLY A  29       7.181  -5.039   3.051  1.00 32.11           H  
ATOM    427  C   GLY A  29       7.896  -3.764   1.509  1.00 32.11           C  
ATOM    428  O   GLY A  29       6.900  -3.538   0.841  1.00 32.11           O  
ATOM    429  N   LEU A  30       9.096  -3.656   0.972  1.00 32.09           N  
ATOM    430  H   LEU A  30       9.890  -3.696   1.595  1.00 32.09           H  
ATOM    431  CA  LEU A  30       9.356  -3.374  -0.420  1.00 32.09           C  
ATOM    432  HA  LEU A  30       8.437  -3.171  -0.968  1.00 32.09           H  
ATOM    433  C   LEU A  30       9.970  -4.618  -1.008  1.00 32.09           C  
ATOM    434  CB  LEU A  30      10.309  -2.188  -0.555  1.00 32.09           C  
ATOM    435  HB2 LEU A  30      10.853  -2.329  -1.489  1.00 32.09           H  
ATOM    436  HB3 LEU A  30      11.062  -2.212   0.233  1.00 32.09           H  
ATOM    437  O   LEU A  30      11.188  -4.777  -1.014  1.00 32.09           O  
ATOM    438  CG  LEU A  30       9.590  -0.840  -0.576  1.00 32.09           C  
ATOM    439  HG  LEU A  30       8.537  -0.978  -0.824  1.00 32.09           H  
ATOM    440  CD1 LEU A  30       9.619  -0.207   0.812  1.00 32.09           C  
ATOM    441 HD11 LEU A  30       9.184  -0.903   1.530  1.00 32.09           H  
ATOM    442 HD12 LEU A  30       9.009   0.696   0.843  1.00 32.09           H  
ATOM    443 HD13 LEU A  30      10.647  -0.005   1.113  1.00 32.09           H  
ATOM    444  CD2 LEU A  30      10.266  -0.063  -1.709  1.00 32.09           C  
ATOM    445 HD21 LEU A  30      11.315   0.110  -1.466  1.00 32.09           H  
ATOM    446 HD22 LEU A  30       9.785   0.895  -1.908  1.00 32.09           H  
ATOM    447 HD23 LEU A  30      10.200  -0.623  -2.642  1.00 32.09           H  
ATOM    448  N   VAL A  31       9.131  -5.505  -1.524  1.00 31.30           N  
ATOM    449  H   VAL A  31       8.135  -5.394  -1.400  1.00 31.30           H  
ATOM    450  CA  VAL A  31       9.651  -6.448  -2.505  1.00 31.30           C  
ATOM    451  HA  VAL A  31      10.683  -6.691  -2.251  1.00 31.30           H  
ATOM    452  C   VAL A  31       9.659  -5.707  -3.830  1.00 31.30           C  
ATOM    453  CB  VAL A  31       8.918  -7.791  -2.514  1.00 31.30           C  
ATOM    454  HB  VAL A  31       7.927  -7.683  -2.956  1.00 31.30           H  
ATOM    455  O   VAL A  31       8.606  -5.453  -4.423  1.00 31.30           O  
ATOM    456  CG1 VAL A  31       9.709  -8.814  -3.334  1.00 31.30           C  
ATOM    457 HG11 VAL A  31       9.832  -8.467  -4.360  1.00 31.30           H  
ATOM    458 HG12 VAL A  31      10.693  -8.975  -2.895  1.00 31.30           H  
ATOM    459 HG13 VAL A  31       9.172  -9.763  -3.355  1.00 31.30           H  
ATOM    460  CG2 VAL A  31       8.794  -8.334  -1.086  1.00 31.30           C  
ATOM    461 HG21 VAL A  31       9.785  -8.423  -0.642  1.00 31.30           H  
ATOM    462 HG22 VAL A  31       8.322  -9.316  -1.100  1.00 31.30           H  
ATOM    463 HG23 VAL A  31       8.201  -7.666  -0.460  1.00 31.30           H  
ATOM    464  N   ASN A  32      10.860  -5.323  -4.259  1.00 33.99           N  
ATOM    465  H   ASN A  32      11.650  -5.497  -3.655  1.00 33.99           H  
ATOM    466  CA  ASN A  32      11.152  -4.874  -5.612  1.00 33.99           C  
ATOM    467  HA  ASN A  32      10.465  -4.076  -5.894  1.00 33.99           H  
ATOM    468  C   ASN A  32      10.928  -6.076  -6.545  1.00 33.99           C  
ATOM    469  CB  ASN A  32      12.601  -4.330  -5.627  1.00 33.99           C  
ATOM    470  HB2 ASN A  32      12.734  -3.622  -4.810  1.00 33.99           H  
ATOM    471  HB3 ASN A  32      13.303  -5.151  -5.482  1.00 33.99           H  
ATOM    472  O   ASN A  32      11.862  -6.776  -6.912  1.00 33.99           O  
ATOM    473  CG  ASN A  32      12.959  -3.599  -6.908  1.00 33.99           C  
ATOM    474  ND2 ASN A  32      14.214  -3.486  -7.258  1.00 33.99           N  
ATOM    475 HD21 ASN A  32      14.381  -3.121  -8.185  1.00 33.99           H  
ATOM    476 HD22 ASN A  32      14.928  -4.013  -6.776  1.00 33.99           H  
ATOM    477  OD1 ASN A  32      12.112  -3.085  -7.598  1.00 33.99           O  
ATOM    478  N   SER A  33       9.668  -6.416  -6.832  1.00 34.21           N  
ATOM    479  H   SER A  33       8.925  -5.862  -6.432  1.00 34.21           H  
ATOM    480  CA  SER A  33       9.354  -7.487  -7.780  1.00 34.21           C  
ATOM    481  HA  SER A  33       9.979  -8.360  -7.592  1.00 34.21           H  
ATOM    482  C   SER A  33       9.663  -6.948  -9.160  1.00 34.21           C  
ATOM    483  CB  SER A  33       7.881  -7.907  -7.698  1.00 34.21           C  
ATOM    484  HB2 SER A  33       7.241  -7.037  -7.847  1.00 34.21           H  
ATOM    485  HB3 SER A  33       7.669  -8.637  -8.479  1.00 34.21           H  
ATOM    486  O   SER A  33       8.799  -6.282  -9.731  1.00 34.21           O  
ATOM    487  OG  SER A  33       7.596  -8.479  -6.440  1.00 34.21           O  
ATOM    488  HG  SER A  33       7.979  -7.912  -5.766  1.00 34.21           H  
ATOM    489  N   GLU A  34      10.893  -7.121  -9.647  1.00 35.31           N  
ATOM    490  H   GLU A  34      11.603  -7.532  -9.058  1.00 35.31           H  
ATOM    491  CA  GLU A  34      11.245  -6.820 -11.033  1.00 35.31           C  
ATOM    492  HA  GLU A  34      11.014  -5.777 -11.253  1.00 35.31           H  
ATOM    493  C   GLU A  34      10.369  -7.706 -11.925  1.00 35.31           C  
ATOM    494  CB  GLU A  34      12.743  -7.039 -11.319  1.00 35.31           C  
ATOM    495  HB2 GLU A  34      12.893  -6.860 -12.384  1.00 35.31           H  
ATOM    496  HB3 GLU A  34      13.009  -8.072 -11.094  1.00 35.31           H  
ATOM    497  O   GLU A  34      10.727  -8.822 -12.294  1.00 35.31           O  
ATOM    498  CG  GLU A  34      13.677  -6.098 -10.543  1.00 35.31           C  
ATOM    499  HG2 GLU A  34      13.307  -5.079 -10.655  1.00 35.31           H  
ATOM    500  HG3 GLU A  34      13.637  -6.353  -9.484  1.00 35.31           H  
ATOM    501  CD  GLU A  34      15.138  -6.163 -11.033  1.00 35.31           C  
ATOM    502  OE1 GLU A  34      15.874  -5.191 -10.752  1.00 35.31           O  
ATOM    503  OE2 GLU A  34      15.509  -7.160 -11.700  1.00 35.31           O  
ATOM    504  N   VAL A  35       9.154  -7.239 -12.220  1.00 33.82           N  
ATOM    505  H   VAL A  35       8.857  -6.385 -11.770  1.00 33.82           H  
ATOM    506  CA  VAL A  35       8.347  -7.790 -13.295  1.00 33.82           C  
ATOM    507  HA  VAL A  35       8.374  -8.879 -13.247  1.00 33.82           H  
ATOM    508  C   VAL A  35       9.072  -7.342 -14.548  1.00 33.82           C  
ATOM    509  CB  VAL A  35       6.873  -7.339 -13.249  1.00 33.82           C  
ATOM    510  HB  VAL A  35       6.812  -6.253 -13.323  1.00 33.82           H  
ATOM    511  O   VAL A  35       8.799  -6.270 -15.087  1.00 33.82           O  
ATOM    512  CG1 VAL A  35       6.075  -7.968 -14.402  1.00 33.82           C  
ATOM    513 HG11 VAL A  35       5.032  -7.656 -14.345  1.00 33.82           H  
ATOM    514 HG12 VAL A  35       6.135  -9.055 -14.352  1.00 33.82           H  
ATOM    515 HG13 VAL A  35       6.478  -7.636 -15.359  1.00 33.82           H  
ATOM    516  CG2 VAL A  35       6.199  -7.771 -11.938  1.00 33.82           C  
ATOM    517 HG21 VAL A  35       6.692  -7.290 -11.094  1.00 33.82           H  
ATOM    518 HG22 VAL A  35       5.152  -7.471 -11.942  1.00 33.82           H  
ATOM    519 HG23 VAL A  35       6.271  -8.853 -11.821  1.00 33.82           H  
ATOM    520  N   HIS A  36      10.047  -8.152 -14.954  1.00 34.77           N  
ATOM    521  H   HIS A  36      10.333  -8.887 -14.323  1.00 34.77           H  
ATOM    522  CA  HIS A  36      10.674  -8.102 -16.264  1.00 34.77           C  
ATOM    523  HA  HIS A  36      11.074  -7.105 -16.451  1.00 34.77           H  
ATOM    524  C   HIS A  36       9.584  -8.380 -17.296  1.00 34.77           C  
ATOM    525  CB  HIS A  36      11.837  -9.106 -16.337  1.00 34.77           C  
ATOM    526  HB2 HIS A  36      11.526 -10.070 -15.933  1.00 34.77           H  
ATOM    527  HB3 HIS A  36      12.104  -9.256 -17.383  1.00 34.77           H  
ATOM    528  O   HIS A  36       9.412  -9.496 -17.778  1.00 34.77           O  
ATOM    529  CG  HIS A  36      13.080  -8.635 -15.624  1.00 34.77           C  
ATOM    530  CD2 HIS A  36      13.446  -8.940 -14.345  1.00 34.77           C  
ATOM    531  HD2 HIS A  36      12.903  -9.562 -13.649  1.00 34.77           H  
ATOM    532  ND1 HIS A  36      14.011  -7.746 -16.162  1.00 34.77           N  
ATOM    533  CE1 HIS A  36      14.916  -7.537 -15.193  1.00 34.77           C  
ATOM    534  HE1 HIS A  36      15.746  -6.849 -15.261  1.00 34.77           H  
ATOM    535  NE2 HIS A  36      14.603  -8.235 -14.091  1.00 34.77           N  
ATOM    536  HE2 HIS A  36      15.041  -8.097 -13.192  1.00 34.77           H  
ATOM    537  N   ASN A  37       8.771  -7.365 -17.582  1.00 36.15           N  
ATOM    538  H   ASN A  37       8.897  -6.503 -17.071  1.00 36.15           H  
ATOM    539  CA  ASN A  37       7.964  -7.359 -18.778  1.00 36.15           C  
ATOM    540  HA  ASN A  37       7.536  -8.352 -18.922  1.00 36.15           H  
ATOM    541  C   ASN A  37       8.929  -7.062 -19.928  1.00 36.15           C  
ATOM    542  CB  ASN A  37       6.827  -6.334 -18.639  1.00 36.15           C  
ATOM    543  HB2 ASN A  37       6.354  -6.442 -17.662  1.00 36.15           H  
ATOM    544  HB3 ASN A  37       7.232  -5.326 -18.719  1.00 36.15           H  
ATOM    545  O   ASN A  37       9.464  -5.959 -20.006  1.00 36.15           O  
ATOM    546  CG  ASN A  37       5.759  -6.549 -19.694  1.00 36.15           C  
ATOM    547  ND2 ASN A  37       5.035  -5.522 -20.067  1.00 36.15           N  
ATOM    548 HD21 ASN A  37       5.315  -4.598 -19.773  1.00 36.15           H  
ATOM    549 HD22 ASN A  37       4.439  -5.696 -20.863  1.00 36.15           H  
ATOM    550  OD1 ASN A  37       5.532  -7.640 -20.185  1.00 36.15           O  
ATOM    551  N   GLU A  38       9.188  -8.050 -20.782  1.00 36.19           N  
ATOM    552  H   GLU A  38       8.804  -8.967 -20.603  1.00 36.19           H  
ATOM    553  CA  GLU A  38      10.109  -7.898 -21.918  1.00 36.19           C  
ATOM    554  HA  GLU A  38      11.094  -7.604 -21.557  1.00 36.19           H  
ATOM    555  C   GLU A  38       9.662  -6.829 -22.926  1.00 36.19           C  
ATOM    556  CB  GLU A  38      10.228  -9.218 -22.694  1.00 36.19           C  
ATOM    557  HB2 GLU A  38      10.662  -8.991 -23.668  1.00 36.19           H  
ATOM    558  HB3 GLU A  38       9.234  -9.632 -22.861  1.00 36.19           H  
ATOM    559  O   GLU A  38      10.493  -6.277 -23.649  1.00 36.19           O  
ATOM    560  CG  GLU A  38      11.127 -10.275 -22.043  1.00 36.19           C  
ATOM    561  HG2 GLU A  38      12.033  -9.789 -21.681  1.00 36.19           H  
ATOM    562  HG3 GLU A  38      10.608 -10.715 -21.192  1.00 36.19           H  
ATOM    563  CD  GLU A  38      11.505 -11.369 -23.061  1.00 36.19           C  
ATOM    564  OE1 GLU A  38      12.659 -11.851 -23.006  1.00 36.19           O  
ATOM    565  OE2 GLU A  38      10.649 -11.716 -23.909  1.00 36.19           O  
ATOM    566  N   ASP A  39       8.361  -6.542 -23.032  1.00 39.70           N  
ATOM    567  H   ASP A  39       7.701  -7.021 -22.436  1.00 39.70           H  
ATOM    568  CA  ASP A  39       7.883  -5.623 -24.061  1.00 39.70           C  
ATOM    569  HA  ASP A  39       8.318  -5.936 -25.011  1.00 39.70           H  
ATOM    570  C   ASP A  39       8.377  -4.191 -23.792  1.00 39.70           C  
ATOM    571  CB  ASP A  39       6.354  -5.688 -24.204  1.00 39.70           C  
ATOM    572  HB2 ASP A  39       6.013  -4.757 -24.657  1.00 39.70           H  
ATOM    573  HB3 ASP A  39       5.899  -5.758 -23.216  1.00 39.70           H  
ATOM    574  O   ASP A  39       7.961  -3.530 -22.843  1.00 39.70           O  
ATOM    575  CG  ASP A  39       5.850  -6.830 -25.098  1.00 39.70           C  
ATOM    576  OD1 ASP A  39       6.583  -7.225 -26.031  1.00 39.70           O  
ATOM    577  OD2 ASP A  39       4.663  -7.192 -24.931  1.00 39.70           O  
ATOM    578  N   GLY A  40       9.219  -3.667 -24.693  1.00 37.29           N  
ATOM    579  H   GLY A  40       9.587  -4.330 -25.360  1.00 37.29           H  
ATOM    580  CA  GLY A  40       9.932  -2.387 -24.552  1.00 37.29           C  
ATOM    581  HA2 GLY A  40      10.656  -2.299 -25.362  1.00 37.29           H  
ATOM    582  HA3 GLY A  40      10.486  -2.420 -23.613  1.00 37.29           H  
ATOM    583  C   GLY A  40       9.083  -1.109 -24.532  1.00 37.29           C  
ATOM    584  O   GLY A  40       9.625  -0.007 -24.647  1.00 37.29           O  
ATOM    585  N   ARG A  41       7.752  -1.197 -24.417  1.00 38.74           N  
ATOM    586  H   ARG A  41       7.406  -2.102 -24.132  1.00 38.74           H  
ATOM    587  CA  ARG A  41       6.969  -0.008 -24.073  1.00 38.74           C  
ATOM    588  HA  ARG A  41       7.361   0.853 -24.615  1.00 38.74           H  
ATOM    589  C   ARG A  41       7.197   0.250 -22.596  1.00 38.74           C  
ATOM    590  CB  ARG A  41       5.485  -0.153 -24.422  1.00 38.74           C  
ATOM    591  HB2 ARG A  41       4.934   0.648 -23.930  1.00 38.74           H  
ATOM    592  HB3 ARG A  41       5.108  -1.111 -24.064  1.00 38.74           H  
ATOM    593  O   ARG A  41       6.605  -0.416 -21.758  1.00 38.74           O  
ATOM    594  CG  ARG A  41       5.287  -0.036 -25.936  1.00 38.74           C  
ATOM    595  HG2 ARG A  41       5.719  -0.909 -26.424  1.00 38.74           H  
ATOM    596  HG3 ARG A  41       5.788   0.861 -26.301  1.00 38.74           H  
ATOM    597  CD  ARG A  41       3.799   0.057 -26.269  1.00 38.74           C  
ATOM    598  HD2 ARG A  41       3.381   0.934 -25.773  1.00 38.74           H  
ATOM    599  HD3 ARG A  41       3.305  -0.836 -25.888  1.00 38.74           H  
ATOM    600  NE  ARG A  41       3.593   0.158 -27.724  1.00 38.74           N  
ATOM    601  HE  ARG A  41       4.425   0.105 -28.294  1.00 38.74           H  
ATOM    602  NH1 ARG A  41       1.303   0.242 -27.681  1.00 38.74           N  
ATOM    603 HH11 ARG A  41       0.415   0.233 -28.162  1.00 38.74           H  
ATOM    604 HH12 ARG A  41       1.347   0.167 -26.675  1.00 38.74           H  
ATOM    605  NH2 ARG A  41       2.374   0.250 -29.643  1.00 38.74           N  
ATOM    606 HH21 ARG A  41       3.231   0.187 -30.175  1.00 38.74           H  
ATOM    607 HH22 ARG A  41       1.482   0.261 -30.117  1.00 38.74           H  
ATOM    608  CZ  ARG A  41       2.428   0.218 -28.341  1.00 38.74           C  
ATOM    609  N   ASN A  42       8.026   1.257 -22.338  1.00 36.51           N  
ATOM    610  H   ASN A  42       8.569   1.587 -23.122  1.00 36.51           H  
ATOM    611  CA  ASN A  42       8.307   1.878 -21.046  1.00 36.51           C  
ATOM    612  HA  ASN A  42       8.610   1.101 -20.344  1.00 36.51           H  
ATOM    613  C   ASN A  42       7.036   2.546 -20.483  1.00 36.51           C  
ATOM    614  CB  ASN A  42       9.479   2.861 -21.283  1.00 36.51           C  
ATOM    615  HB2 ASN A  42       9.101   3.839 -21.581  1.00 36.51           H  
ATOM    616  HB3 ASN A  42      10.107   2.490 -22.094  1.00 36.51           H  
ATOM    617  O   ASN A  42       6.993   3.749 -20.249  1.00 36.51           O  
ATOM    618  CG  ASN A  42      10.422   3.028 -20.108  1.00 36.51           C  
ATOM    619  ND2 ASN A  42      11.255   4.042 -20.138  1.00 36.51           N  
ATOM    620 HD21 ASN A  42      11.825   4.125 -19.309  1.00 36.51           H  
ATOM    621 HD22 ASN A  42      11.160   4.769 -20.832  1.00 36.51           H  
ATOM    622  OD1 ASN A  42      10.507   2.221 -19.207  1.00 36.51           O  
ATOM    623  N   GLY A  43       5.928   1.807 -20.409  1.00 39.24           N  
ATOM    624  H   GLY A  43       6.035   0.818 -20.586  1.00 39.24           H  
ATOM    625  CA  GLY A  43       4.851   2.191 -19.525  1.00 39.24           C  
ATOM    626  HA2 GLY A  43       4.046   1.457 -19.543  1.00 39.24           H  
ATOM    627  HA3 GLY A  43       4.474   3.181 -19.784  1.00 39.24           H  
ATOM    628  C   GLY A  43       5.463   2.211 -18.144  1.00 39.24           C  
ATOM    629  O   GLY A  43       6.171   1.269 -17.788  1.00 39.24           O  
ATOM    630  N   ASP A  44       5.216   3.288 -17.412  1.00 37.35           N  
ATOM    631  H   ASP A  44       4.779   4.099 -17.827  1.00 37.35           H  
ATOM    632  CA  ASP A  44       5.488   3.342 -15.990  1.00 37.35           C  
ATOM    633  HA  ASP A  44       6.538   3.114 -15.811  1.00 37.35           H  
ATOM    634  C   ASP A  44       4.615   2.253 -15.353  1.00 37.35           C  
ATOM    635  CB  ASP A  44       5.206   4.755 -15.449  1.00 37.35           C  
ATOM    636  HB2 ASP A  44       5.504   4.791 -14.401  1.00 37.35           H  
ATOM    637  HB3 ASP A  44       4.135   4.952 -15.503  1.00 37.35           H  
ATOM    638  O   ASP A  44       3.476   2.471 -14.943  1.00 37.35           O  
ATOM    639  CG  ASP A  44       5.951   5.853 -16.223  1.00 37.35           C  
ATOM    640  OD1 ASP A  44       7.178   5.714 -16.426  1.00 37.35           O  
ATOM    641  OD2 ASP A  44       5.275   6.811 -16.670  1.00 37.35           O  
ATOM    642  N   VAL A  45       5.104   1.013 -15.368  1.00 38.52           N  
ATOM    643  H   VAL A  45       5.965   0.865 -15.875  1.00 38.52           H  
ATOM    644  CA  VAL A  45       4.655  -0.017 -14.453  1.00 38.52           C  
ATOM    645  HA  VAL A  45       3.566  -0.078 -14.456  1.00 38.52           H  
ATOM    646  C   VAL A  45       5.142   0.540 -13.134  1.00 38.52           C  
ATOM    647  CB  VAL A  45       5.270  -1.402 -14.773  1.00 38.52           C  
ATOM    648  HB  VAL A  45       6.353  -1.370 -14.647  1.00 38.52           H  
ATOM    649  O   VAL A  45       6.289   0.296 -12.771  1.00 38.52           O  
ATOM    650  CG1 VAL A  45       4.698  -2.484 -13.847  1.00 38.52           C  
ATOM    651 HG11 VAL A  45       3.619  -2.559 -13.979  1.00 38.52           H  
ATOM    652 HG12 VAL A  45       4.935  -2.237 -12.811  1.00 38.52           H  
ATOM    653 HG13 VAL A  45       5.161  -3.443 -14.078  1.00 38.52           H  
ATOM    654  CG2 VAL A  45       4.997  -1.844 -16.216  1.00 38.52           C  
ATOM    655 HG21 VAL A  45       5.482  -1.159 -16.911  1.00 38.52           H  
ATOM    656 HG22 VAL A  45       5.409  -2.839 -16.382  1.00 38.52           H  
ATOM    657 HG23 VAL A  45       3.924  -1.853 -16.408  1.00 38.52           H  
ATOM    658  N   SER A  46       4.357   1.416 -12.497  1.00 40.91           N  
ATOM    659  H   SER A  46       3.541   1.783 -12.967  1.00 40.91           H  
ATOM    660  CA  SER A  46       4.745   1.998 -11.220  1.00 40.91           C  
ATOM    661  HA  SER A  46       5.736   2.445 -11.299  1.00 40.91           H  
ATOM    662  C   SER A  46       4.766   0.852 -10.261  1.00 40.91           C  
ATOM    663  CB  SER A  46       3.779   3.042 -10.707  1.00 40.91           C  
ATOM    664  HB2 SER A  46       2.825   2.542 -10.542  1.00 40.91           H  
ATOM    665  HB3 SER A  46       4.148   3.450  -9.766  1.00 40.91           H  
ATOM    666  O   SER A  46       3.735   0.443  -9.747  1.00 40.91           O  
ATOM    667  OG  SER A  46       3.704   4.063 -11.670  1.00 40.91           O  
ATOM    668  HG  SER A  46       3.141   4.783 -11.378  1.00 40.91           H  
ATOM    669  N   GLN A  47       5.940   0.261 -10.144  1.00 43.84           N  
ATOM    670  H   GLN A  47       6.672   0.611 -10.745  1.00 43.84           H  
ATOM    671  CA  GLN A  47       6.198  -0.984  -9.481  1.00 43.84           C  
ATOM    672  HA  GLN A  47       5.612  -1.791  -9.920  1.00 43.84           H  
ATOM    673  C   GLN A  47       5.827  -0.794  -8.031  1.00 43.84           C  
ATOM    674  CB  GLN A  47       7.665  -1.281  -9.701  1.00 43.84           C  
ATOM    675  HB2 GLN A  47       7.874  -1.267 -10.771  1.00 43.84           H  
ATOM    676  HB3 GLN A  47       8.254  -0.497  -9.226  1.00 43.84           H  
ATOM    677  O   GLN A  47       6.629  -0.344  -7.211  1.00 43.84           O  
ATOM    678  CG  GLN A  47       8.066  -2.645  -9.154  1.00 43.84           C  
ATOM    679  HG2 GLN A  47       7.804  -2.730  -8.099  1.00 43.84           H  
ATOM    680  HG3 GLN A  47       7.564  -3.433  -9.714  1.00 43.84           H  
ATOM    681  CD  GLN A  47       9.564  -2.802  -9.287  1.00 43.84           C  
ATOM    682  NE2 GLN A  47      10.071  -3.977  -9.078  1.00 43.84           N  
ATOM    683 HE21 GLN A  47      11.077  -3.971  -8.989  1.00 43.84           H  
ATOM    684 HE22 GLN A  47       9.488  -4.802  -9.064  1.00 43.84           H  
ATOM    685  OE1 GLN A  47      10.306  -1.881  -9.574  1.00 43.84           O  
ATOM    686  N   PHE A  48       4.558  -1.041  -7.734  1.00 44.45           N  
ATOM    687  H   PHE A  48       3.891  -1.125  -8.488  1.00 44.45           H  
ATOM    688  CA  PHE A  48       4.106  -0.773  -6.409  1.00 44.45           C  
ATOM    689  HA  PHE A  48       4.452   0.228  -6.152  1.00 44.45           H  
ATOM    690  C   PHE A  48       4.762  -1.795  -5.504  1.00 44.45           C  
ATOM    691  CB  PHE A  48       2.606  -0.800  -6.276  1.00 44.45           C  
ATOM    692  HB2 PHE A  48       2.202  -1.785  -6.509  1.00 44.45           H  
ATOM    693  HB3 PHE A  48       2.497  -0.607  -5.208  1.00 44.45           H  
ATOM    694  O   PHE A  48       4.750  -2.990  -5.827  1.00 44.45           O  
ATOM    695  CG  PHE A  48       1.867   0.297  -6.996  1.00 44.45           C  
ATOM    696  CD1 PHE A  48       2.147   1.641  -6.700  1.00 44.45           C  
ATOM    697  HD1 PHE A  48       2.922   1.891  -5.991  1.00 44.45           H  
ATOM    698  CD2 PHE A  48       0.885  -0.013  -7.945  1.00 44.45           C  
ATOM    699  HD2 PHE A  48       0.627  -1.041  -8.149  1.00 44.45           H  
ATOM    700  CE1 PHE A  48       1.478   2.670  -7.379  1.00 44.45           C  
ATOM    701  HE1 PHE A  48       1.723   3.702  -7.177  1.00 44.45           H  
ATOM    702  CE2 PHE A  48       0.199   1.014  -8.598  1.00 44.45           C  
ATOM    703  HE2 PHE A  48      -0.593   0.781  -9.295  1.00 44.45           H  
ATOM    704  CZ  PHE A  48       0.507   2.353  -8.336  1.00 44.45           C  
ATOM    705  HZ  PHE A  48      -0.024   3.144  -8.845  1.00 44.45           H  
ATOM    706  N   PRO A  49       5.344  -1.341  -4.390  1.00 43.68           N  
ATOM    707  CA  PRO A  49       5.988  -2.255  -3.486  1.00 43.68           C  
ATOM    708  HA  PRO A  49       6.800  -2.778  -3.990  1.00 43.68           H  
ATOM    709  C   PRO A  49       4.944  -3.252  -3.013  1.00 43.68           C  
ATOM    710  CB  PRO A  49       6.549  -1.379  -2.380  1.00 43.68           C  
ATOM    711  HB2 PRO A  49       6.550  -1.887  -1.416  1.00 43.68           H  
ATOM    712  HB3 PRO A  49       7.551  -1.077  -2.684  1.00 43.68           H  
ATOM    713  O   PRO A  49       3.851  -2.887  -2.572  1.00 43.68           O  
ATOM    714  CG  PRO A  49       5.650  -0.145  -2.369  1.00 43.68           C  
ATOM    715  HG2 PRO A  49       6.163   0.734  -1.979  1.00 43.68           H  
ATOM    716  HG3 PRO A  49       4.746  -0.348  -1.795  1.00 43.68           H  
ATOM    717  CD  PRO A  49       5.304   0.009  -3.843  1.00 43.68           C  
ATOM    718  HD2 PRO A  49       4.317   0.461  -3.943  1.00 43.68           H  
ATOM    719  HD3 PRO A  49       6.056   0.622  -4.340  1.00 43.68           H  
ATOM    720  N   TYR A  50       5.260  -4.531  -3.144  1.00 45.64           N  
ATOM    721  H   TYR A  50       6.142  -4.788  -3.562  1.00 45.64           H  
ATOM    722  CA  TYR A  50       4.492  -5.526  -2.435  1.00 45.64           C  
ATOM    723  HA  TYR A  50       3.428  -5.388  -2.624  1.00 45.64           H  
ATOM    724  C   TYR A  50       4.769  -5.346  -0.952  1.00 45.64           C  
ATOM    725  CB  TYR A  50       4.896  -6.902  -2.905  1.00 45.64           C  
ATOM    726  HB2 TYR A  50       4.538  -7.035  -3.925  1.00 45.64           H  
ATOM    727  HB3 TYR A  50       5.984  -6.965  -2.922  1.00 45.64           H  
ATOM    728  O   TYR A  50       5.858  -5.681  -0.488  1.00 45.64           O  
ATOM    729  CG  TYR A  50       4.343  -7.985  -2.023  1.00 45.64           C  
ATOM    730  CD1 TYR A  50       5.194  -8.645  -1.124  1.00 45.64           C  
ATOM    731  HD1 TYR A  50       6.220  -8.323  -1.020  1.00 45.64           H  
ATOM    732  CD2 TYR A  50       2.977  -8.293  -2.068  1.00 45.64           C  
ATOM    733  HD2 TYR A  50       2.306  -7.726  -2.697  1.00 45.64           H  
ATOM    734  CE1 TYR A  50       4.750  -9.761  -0.411  1.00 45.64           C  
ATOM    735  HE1 TYR A  50       5.436 -10.334   0.195  1.00 45.64           H  
ATOM    736  CE2 TYR A  50       2.509  -9.377  -1.317  1.00 45.64           C  
ATOM    737  HE2 TYR A  50       1.474  -9.674  -1.400  1.00 45.64           H  
ATOM    738  OH  TYR A  50       3.143 -11.472  -0.303  1.00 45.64           O  
ATOM    739  HH  TYR A  50       3.808 -11.824   0.293  1.00 45.64           H  
ATOM    740  CZ  TYR A  50       3.434 -10.187  -0.611  1.00 45.64           C  
ATOM    741  N   VAL A  51       3.785  -4.794  -0.249  1.00 49.46           N  
ATOM    742  H   VAL A  51       2.962  -4.472  -0.738  1.00 49.46           H  
ATOM    743  CA  VAL A  51       3.869  -4.599   1.188  1.00 49.46           C  
ATOM    744  HA  VAL A  51       4.922  -4.635   1.468  1.00 49.46           H  
ATOM    745  C   VAL A  51       3.204  -5.783   1.888  1.00 49.46           C  
ATOM    746  CB  VAL A  51       3.373  -3.204   1.615  1.00 49.46           C  
ATOM    747  HB  VAL A  51       2.285  -3.169   1.552  1.00 49.46           H  
ATOM    748  O   VAL A  51       2.071  -6.172   1.592  1.00 49.46           O  
ATOM    749  CG1 VAL A  51       3.800  -2.910   3.051  1.00 49.46           C  
ATOM    750 HG11 VAL A  51       3.415  -3.667   3.734  1.00 49.46           H  
ATOM    751 HG12 VAL A  51       3.426  -1.927   3.340  1.00 49.46           H  
ATOM    752 HG13 VAL A  51       4.888  -2.898   3.114  1.00 49.46           H  
ATOM    753  CG2 VAL A  51       3.874  -2.042   0.747  1.00 49.46           C  
ATOM    754 HG21 VAL A  51       3.608  -1.085   1.196  1.00 49.46           H  
ATOM    755 HG22 VAL A  51       4.958  -2.083   0.640  1.00 49.46           H  
ATOM    756 HG23 VAL A  51       3.414  -2.094  -0.240  1.00 49.46           H  
ATOM    757  N   GLU A  52       3.942  -6.373   2.817  1.00 49.19           N  
ATOM    758  H   GLU A  52       4.882  -6.034   2.968  1.00 49.19           H  
ATOM    759  CA  GLU A  52       3.525  -7.484   3.661  1.00 49.19           C  
ATOM    760  HA  GLU A  52       2.584  -7.865   3.267  1.00 49.19           H  
ATOM    761  C   GLU A  52       3.287  -6.924   5.070  1.00 49.19           C  
ATOM    762  CB  GLU A  52       4.575  -8.614   3.533  1.00 49.19           C  
ATOM    763  HB2 GLU A  52       5.555  -8.144   3.457  1.00 49.19           H  
ATOM    764  HB3 GLU A  52       4.400  -9.088   2.567  1.00 49.19           H  
ATOM    765  O   GLU A  52       4.214  -6.476   5.739  1.00 49.19           O  
ATOM    766  CG  GLU A  52       4.716  -9.721   4.604  1.00 49.19           C  
ATOM    767  HG2 GLU A  52       4.007  -9.639   5.428  1.00 49.19           H  
ATOM    768  HG3 GLU A  52       5.672  -9.551   5.100  1.00 49.19           H  
ATOM    769  CD  GLU A  52       4.777 -11.126   3.972  1.00 49.19           C  
ATOM    770  OE1 GLU A  52       3.809 -11.913   4.035  1.00 49.19           O  
ATOM    771  OE2 GLU A  52       5.827 -11.412   3.366  1.00 49.19           O  
ATOM    772  N   PHE A  53       2.024  -6.824   5.495  1.00 46.27           N  
ATOM    773  H   PHE A  53       1.310  -7.295   4.959  1.00 46.27           H  
ATOM    774  CA  PHE A  53       1.687  -6.291   6.816  1.00 46.27           C  
ATOM    775  HA  PHE A  53       2.413  -5.539   7.125  1.00 46.27           H  
ATOM    776  C   PHE A  53       1.715  -7.423   7.809  1.00 46.27           C  
ATOM    777  CB  PHE A  53       0.285  -5.672   6.846  1.00 46.27           C  
ATOM    778  HB2 PHE A  53      -0.403  -6.295   6.275  1.00 46.27           H  
ATOM    779  HB3 PHE A  53      -0.063  -5.674   7.879  1.00 46.27           H  
ATOM    780  O   PHE A  53       0.757  -8.176   7.847  1.00 46.27           O  
ATOM    781  CG  PHE A  53       0.203  -4.254   6.357  1.00 46.27           C  
ATOM    782  CD1 PHE A  53      -0.632  -3.341   7.017  1.00 46.27           C  
ATOM    783  HD1 PHE A  53      -1.153  -3.639   7.915  1.00 46.27           H  
ATOM    784  CD2 PHE A  53       0.909  -3.842   5.216  1.00 46.27           C  
ATOM    785  HD2 PHE A  53       1.577  -4.516   4.701  1.00 46.27           H  
ATOM    786  CE1 PHE A  53      -0.775  -2.033   6.532  1.00 46.27           C  
ATOM    787  HE1 PHE A  53      -1.379  -1.317   7.070  1.00 46.27           H  
ATOM    788  CE2 PHE A  53       0.743  -2.542   4.719  1.00 46.27           C  
ATOM    789  HE2 PHE A  53       1.323  -2.213   3.870  1.00 46.27           H  
ATOM    790  CZ  PHE A  53      -0.069  -1.629   5.397  1.00 46.27           C  
ATOM    791  HZ  PHE A  53      -0.071  -0.586   5.120  1.00 46.27           H  
ATOM    792  N   THR A  54       2.723  -7.505   8.666  1.00 43.26           N  
ATOM    793  H   THR A  54       3.493  -6.856   8.583  1.00 43.26           H  
ATOM    794  CA  THR A  54       2.850  -8.616   9.622  1.00 43.26           C  
ATOM    795  HA  THR A  54       2.394  -9.491   9.158  1.00 43.26           H  
ATOM    796  C   THR A  54       2.062  -8.431  10.933  1.00 43.26           C  
ATOM    797  CB  THR A  54       4.318  -8.997   9.832  1.00 43.26           C  
ATOM    798  HB  THR A  54       4.343  -9.898  10.444  1.00 43.26           H  
ATOM    799  O   THR A  54       2.218  -9.198  11.884  1.00 43.26           O  
ATOM    800  CG2 THR A  54       5.021  -9.333   8.512  1.00 43.26           C  
ATOM    801 HG21 THR A  54       5.104  -8.447   7.883  1.00 43.26           H  
ATOM    802 HG22 THR A  54       4.469 -10.104   7.975  1.00 43.26           H  
ATOM    803 HG23 THR A  54       6.026  -9.699   8.723  1.00 43.26           H  
ATOM    804  OG1 THR A  54       5.048  -8.002  10.512  1.00 43.26           O  
ATOM    805  HG1 THR A  54       4.849  -7.105  10.234  1.00 43.26           H  
ATOM    806  N   GLY A  55       1.136  -7.462  10.982  1.00 44.01           N  
ATOM    807  H   GLY A  55       1.064  -6.888  10.154  1.00 44.01           H  
ATOM    808  CA  GLY A  55       0.063  -7.371  11.982  1.00 44.01           C  
ATOM    809  HA2 GLY A  55       0.028  -8.298  12.555  1.00 44.01           H  
ATOM    810  HA3 GLY A  55      -0.885  -7.284  11.451  1.00 44.01           H  
ATOM    811  C   GLY A  55       0.148  -6.213  12.985  1.00 44.01           C  
ATOM    812  O   GLY A  55      -0.845  -5.507  13.148  1.00 44.01           O  
ATOM    813  N   ARG A  56       1.286  -5.981  13.661  1.00 48.04           N  
ATOM    814  H   ARG A  56       2.112  -6.494  13.389  1.00 48.04           H  
ATOM    815  CA  ARG A  56       1.450  -4.889  14.667  1.00 48.04           C  
ATOM    816  HA  ARG A  56       0.552  -4.818  15.280  1.00 48.04           H  
ATOM    817  C   ARG A  56       1.609  -3.495  14.061  1.00 48.04           C  
ATOM    818  CB  ARG A  56       2.666  -5.178  15.554  1.00 48.04           C  
ATOM    819  HB2 ARG A  56       3.490  -5.557  14.950  1.00 48.04           H  
ATOM    820  HB3 ARG A  56       2.999  -4.255  16.029  1.00 48.04           H  
ATOM    821  O   ARG A  56       1.676  -2.491  14.761  1.00 48.04           O  
ATOM    822  CG  ARG A  56       2.311  -6.173  16.654  1.00 48.04           C  
ATOM    823  HG2 ARG A  56       2.049  -7.135  16.214  1.00 48.04           H  
ATOM    824  HG3 ARG A  56       1.468  -5.790  17.228  1.00 48.04           H  
ATOM    825  CD  ARG A  56       3.519  -6.333  17.572  1.00 48.04           C  
ATOM    826  HD2 ARG A  56       4.334  -6.772  16.997  1.00 48.04           H  
ATOM    827  HD3 ARG A  56       3.832  -5.348  17.918  1.00 48.04           H  
ATOM    828  NE  ARG A  56       3.192  -7.182  18.729  1.00 48.04           N  
ATOM    829  HE  ARG A  56       2.238  -7.508  18.794  1.00 48.04           H  
ATOM    830  NH1 ARG A  56       5.304  -7.205  19.610  1.00 48.04           N  
ATOM    831 HH11 ARG A  56       5.618  -6.660  18.819  1.00 48.04           H  
ATOM    832 HH12 ARG A  56       5.989  -7.525  20.280  1.00 48.04           H  
ATOM    833  NH2 ARG A  56       3.660  -8.321  20.640  1.00 48.04           N  
ATOM    834 HH21 ARG A  56       2.701  -8.638  20.678  1.00 48.04           H  
ATOM    835 HH22 ARG A  56       4.339  -8.626  21.323  1.00 48.04           H  
ATOM    836  CZ  ARG A  56       4.051  -7.563  19.653  1.00 48.04           C  
ATOM    837  N   ASP A  57       1.597  -3.470  12.751  1.00 48.96           N  
ATOM    838  H   ASP A  57       1.465  -4.383  12.340  1.00 48.96           H  
ATOM    839  CA  ASP A  57       2.445  -2.610  11.958  1.00 48.96           C  
ATOM    840  HA  ASP A  57       3.313  -2.287  12.533  1.00 48.96           H  
ATOM    841  C   ASP A  57       1.707  -1.358  11.480  1.00 48.96           C  
ATOM    842  CB  ASP A  57       2.905  -3.555  10.839  1.00 48.96           C  
ATOM    843  HB2 ASP A  57       3.271  -3.005   9.971  1.00 48.96           H  
ATOM    844  HB3 ASP A  57       2.046  -4.114  10.468  1.00 48.96           H  
ATOM    845  O   ASP A  57       2.267  -0.545  10.762  1.00 48.96           O  
ATOM    846  CG  ASP A  57       3.967  -4.563  11.290  1.00 48.96           C  
ATOM    847  OD1 ASP A  57       4.168  -4.728  12.511  1.00 48.96           O  
ATOM    848  OD2 ASP A  57       4.505  -5.233  10.380  1.00 48.96           O  
ATOM    849  N   SER A  58       0.433  -1.185  11.855  1.00 55.61           N  
ATOM    850  H   SER A  58       0.063  -1.822  12.547  1.00 55.61           H  
ATOM    851  CA  SER A  58      -0.406  -0.088  11.370  1.00 55.61           C  
ATOM    852  HA  SER A  58      -0.514  -0.188  10.290  1.00 55.61           H  
ATOM    853  C   SER A  58       0.225   1.274  11.658  1.00 55.61           C  
ATOM    854  CB  SER A  58      -1.811  -0.157  11.976  1.00 55.61           C  
ATOM    855  HB2 SER A  58      -2.274  -1.109  11.715  1.00 55.61           H  
ATOM    856  HB3 SER A  58      -2.415   0.650  11.560  1.00 55.61           H  
ATOM    857  O   SER A  58       0.273   1.705  12.811  1.00 55.61           O  
ATOM    858  OG  SER A  58      -1.774  -0.026  13.383  1.00 55.61           O  
ATOM    859  HG  SER A  58      -1.040   0.561  13.583  1.00 55.61           H  
ATOM    860  N   VAL A  59       0.629   1.985  10.608  1.00 58.07           N  
ATOM    861  H   VAL A  59       0.730   1.518   9.718  1.00 58.07           H  
ATOM    862  CA  VAL A  59       1.062   3.381  10.722  1.00 58.07           C  
ATOM    863  HA  VAL A  59       1.416   3.538  11.740  1.00 58.07           H  
ATOM    864  C   VAL A  59      -0.092   4.329  10.500  1.00 58.07           C  
ATOM    865  CB  VAL A  59       2.240   3.745   9.811  1.00 58.07           C  
ATOM    866  HB  VAL A  59       2.586   4.742  10.083  1.00 58.07           H  
ATOM    867  O   VAL A  59      -1.010   4.077   9.713  1.00 58.07           O  
ATOM    868  CG1 VAL A  59       3.363   2.783  10.124  1.00 58.07           C  
ATOM    869 HG11 VAL A  59       3.058   1.781   9.822  1.00 58.07           H  
ATOM    870 HG12 VAL A  59       4.260   3.089   9.586  1.00 58.07           H  
ATOM    871 HG13 VAL A  59       3.572   2.767  11.194  1.00 58.07           H  
ATOM    872  CG2 VAL A  59       1.899   3.765   8.316  1.00 58.07           C  
ATOM    873 HG21 VAL A  59       1.177   2.988   8.065  1.00 58.07           H  
ATOM    874 HG22 VAL A  59       1.447   4.726   8.072  1.00 58.07           H  
ATOM    875 HG23 VAL A  59       2.806   3.661   7.720  1.00 58.07           H  
ATOM    876  N   THR A  60      -0.023   5.467  11.179  1.00 61.78           N  
ATOM    877  H   THR A  60       0.729   5.598  11.841  1.00 61.78           H  
ATOM    878  CA  THR A  60      -0.901   6.595  10.903  1.00 61.78           C  
ATOM    879  HA  THR A  60      -1.936   6.282  11.042  1.00 61.78           H  
ATOM    880  C   THR A  60      -0.680   7.034   9.462  1.00 61.78           C  
ATOM    881  CB  THR A  60      -0.603   7.752  11.861  1.00 61.78           C  
ATOM    882  HB  THR A  60       0.414   8.112  11.708  1.00 61.78           H  
ATOM    883  O   THR A  60       0.422   7.428   9.096  1.00 61.78           O  
ATOM    884  CG2 THR A  60      -1.594   8.899  11.693  1.00 61.78           C  
ATOM    885 HG21 THR A  60      -1.369   9.682  12.416  1.00 61.78           H  
ATOM    886 HG22 THR A  60      -1.507   9.319  10.691  1.00 61.78           H  
ATOM    887 HG23 THR A  60      -2.605   8.531  11.866  1.00 61.78           H  
ATOM    888  OG1 THR A  60      -0.744   7.295  13.184  1.00 61.78           O  
ATOM    889  HG1 THR A  60      -0.213   7.860  13.750  1.00 61.78           H  
ATOM    890  N   CYS A  61      -1.729   6.976   8.641  1.00 64.13           N  
ATOM    891  H   CYS A  61      -2.567   6.520   8.971  1.00 64.13           H  
ATOM    892  CA  CYS A  61      -1.652   7.420   7.251  1.00 64.13           C  
ATOM    893  HA  CYS A  61      -0.912   6.794   6.751  1.00 64.13           H  
ATOM    894  C   CYS A  61      -1.186   8.889   7.220  1.00 64.13           C  
ATOM    895  CB  CYS A  61      -3.009   7.150   6.578  1.00 64.13           C  
ATOM    896  HB2 CYS A  61      -3.744   6.916   7.348  1.00 64.13           H  
ATOM    897  HB3 CYS A  61      -2.895   6.243   5.984  1.00 64.13           H  
ATOM    898  O   CYS A  61      -1.899   9.735   7.765  1.00 64.13           O  
ATOM    899  SG  CYS A  61      -3.748   8.410   5.511  1.00 64.13           S  
ATOM    900  N   PRO A  62      -0.014   9.209   6.638  1.00 65.58           N  
ATOM    901  CA  PRO A  62       0.603  10.528   6.795  1.00 65.58           C  
ATOM    902  HA  PRO A  62       0.697  10.761   7.855  1.00 65.58           H  
ATOM    903  C   PRO A  62      -0.238  11.627   6.145  1.00 65.58           C  
ATOM    904  CB  PRO A  62       2.008  10.413   6.195  1.00 65.58           C  
ATOM    905  HB2 PRO A  62       2.722  10.206   6.992  1.00 65.58           H  
ATOM    906  HB3 PRO A  62       2.305  11.311   5.653  1.00 65.58           H  
ATOM    907  O   PRO A  62      -0.427  12.692   6.725  1.00 65.58           O  
ATOM    908  CG  PRO A  62       1.926   9.203   5.275  1.00 65.58           C  
ATOM    909  HG2 PRO A  62       1.569   9.527   4.297  1.00 65.58           H  
ATOM    910  HG3 PRO A  62       2.895   8.709   5.202  1.00 65.58           H  
ATOM    911  CD  PRO A  62       0.884   8.307   5.933  1.00 65.58           C  
ATOM    912  HD2 PRO A  62       0.361   7.727   5.172  1.00 65.58           H  
ATOM    913  HD3 PRO A  62       1.374   7.643   6.646  1.00 65.58           H  
ATOM    914  N   THR A  63      -0.863  11.335   5.007  1.00 67.28           N  
ATOM    915  H   THR A  63      -0.547  10.524   4.494  1.00 67.28           H  
ATOM    916  CA  THR A  63      -1.686  12.312   4.274  1.00 67.28           C  
ATOM    917  HA  THR A  63      -1.145  13.257   4.226  1.00 67.28           H  
ATOM    918  C   THR A  63      -3.019  12.603   4.928  1.00 67.28           C  
ATOM    919  CB  THR A  63      -1.895  11.819   2.849  1.00 67.28           C  
ATOM    920  HB  THR A  63      -2.333  10.821   2.844  1.00 67.28           H  
ATOM    921  O   THR A  63      -3.499  13.731   4.883  1.00 67.28           O  
ATOM    922  CG2 THR A  63      -2.685  12.742   1.930  1.00 67.28           C  
ATOM    923 HG21 THR A  63      -2.255  13.743   1.950  1.00 67.28           H  
ATOM    924 HG22 THR A  63      -2.642  12.364   0.908  1.00 67.28           H  
ATOM    925 HG23 THR A  63      -3.726  12.790   2.249  1.00 67.28           H  
ATOM    926  OG1 THR A  63      -0.583  11.778   2.408  1.00 67.28           O  
ATOM    927  HG1 THR A  63      -0.543  11.790   1.449  1.00 67.28           H  
ATOM    928  N   CYS A  64      -3.629  11.602   5.560  1.00 66.34           N  
ATOM    929  H   CYS A  64      -3.163  10.708   5.608  1.00 66.34           H  
ATOM    930  CA  CYS A  64      -4.869  11.797   6.299  1.00 66.34           C  
ATOM    931  HA  CYS A  64      -5.361  12.689   5.912  1.00 66.34           H  
ATOM    932  C   CYS A  64      -4.645  12.069   7.791  1.00 66.34           C  
ATOM    933  CB  CYS A  64      -5.818  10.624   6.043  1.00 66.34           C  
ATOM    934  HB2 CYS A  64      -5.972  10.535   4.967  1.00 66.34           H  
ATOM    935  HB3 CYS A  64      -6.777  10.885   6.489  1.00 66.34           H  
ATOM    936  O   CYS A  64      -5.619  12.336   8.492  1.00 66.34           O  
ATOM    937  SG  CYS A  64      -5.320   9.008   6.687  1.00 66.34           S  
ATOM    938  N   GLN A  65      -3.409  11.960   8.287  1.00 64.11           N  
ATOM    939  H   GLN A  65      -2.662  11.743   7.642  1.00 64.11           H  
ATOM    940  CA  GLN A  65      -3.023  12.029   9.702  1.00 64.11           C  
ATOM    941  HA  GLN A  65      -2.042  11.561   9.789  1.00 64.11           H  
ATOM    942  C   GLN A  65      -3.953  11.218  10.615  1.00 64.11           C  
ATOM    943  CB  GLN A  65      -2.860  13.486  10.142  1.00 64.11           C  
ATOM    944  HB2 GLN A  65      -2.607  13.505  11.202  1.00 64.11           H  
ATOM    945  HB3 GLN A  65      -3.799  14.020   9.999  1.00 64.11           H  
ATOM    946  O   GLN A  65      -4.439  11.690  11.640  1.00 64.11           O  
ATOM    947  CG  GLN A  65      -1.738  14.192   9.370  1.00 64.11           C  
ATOM    948  HG2 GLN A  65      -0.807  13.638   9.492  1.00 64.11           H  
ATOM    949  HG3 GLN A  65      -1.985  14.227   8.309  1.00 64.11           H  
ATOM    950  CD  GLN A  65      -1.520  15.620   9.848  1.00 64.11           C  
ATOM    951  NE2 GLN A  65      -0.582  16.325   9.260  1.00 64.11           N  
ATOM    952 HE21 GLN A  65      -0.003  15.908   8.545  1.00 64.11           H  
ATOM    953 HE22 GLN A  65      -0.408  17.248   9.632  1.00 64.11           H  
ATOM    954  OE1 GLN A  65      -2.187  16.132  10.733  1.00 64.11           O  
ATOM    955  N   GLY A  66      -4.307  10.006  10.183  1.00 59.33           N  
ATOM    956  H   GLY A  66      -3.860   9.665   9.344  1.00 59.33           H  
ATOM    957  CA  GLY A  66      -5.229   9.137  10.923  1.00 59.33           C  
ATOM    958  HA2 GLY A  66      -4.913   9.095  11.965  1.00 59.33           H  
ATOM    959  HA3 GLY A  66      -5.174   8.128  10.512  1.00 59.33           H  
ATOM    960  C   GLY A  66      -6.699   9.578  10.908  1.00 59.33           C  
ATOM    961  O   GLY A  66      -7.558   8.849  11.391  1.00 59.33           O  
ATOM    962  N   THR A  67      -7.043  10.718  10.301  1.00 61.04           N  
ATOM    963  H   THR A  67      -6.305  11.319   9.961  1.00 61.04           H  
ATOM    964  CA  THR A  67      -8.439  11.177  10.199  1.00 61.04           C  
ATOM    965  HA  THR A  67      -8.916  11.007  11.164  1.00 61.04           H  
ATOM    966  C   THR A  67      -9.257  10.406   9.160  1.00 61.04           C  
ATOM    967  CB  THR A  67      -8.542  12.680   9.893  1.00 61.04           C  
ATOM    968  HB  THR A  67      -9.583  12.969  10.036  1.00 61.04           H  
ATOM    969  O   THR A  67     -10.473  10.590   9.078  1.00 61.04           O  
ATOM    970  CG2 THR A  67      -7.695  13.575  10.797  1.00 61.04           C  
ATOM    971 HG21 THR A  67      -7.970  13.412  11.839  1.00 61.04           H  
ATOM    972 HG22 THR A  67      -7.859  14.622  10.540  1.00 61.04           H  
ATOM    973 HG23 THR A  67      -6.634  13.354  10.682  1.00 61.04           H  
ATOM    974  OG1 THR A  67      -8.217  12.960   8.554  1.00 61.04           O  
ATOM    975  HG1 THR A  67      -7.261  12.915   8.481  1.00 61.04           H  
ATOM    976  N   GLY A  68      -8.602   9.610   8.304  1.00 62.98           N  
ATOM    977  H   GLY A  68      -7.611   9.490   8.456  1.00 62.98           H  
ATOM    978  CA  GLY A  68      -9.213   8.935   7.151  1.00 62.98           C  
ATOM    979  HA2 GLY A  68     -10.065   8.349   7.496  1.00 62.98           H  
ATOM    980  HA3 GLY A  68      -8.483   8.256   6.711  1.00 62.98           H  
ATOM    981  C   GLY A  68      -9.705   9.886   6.050  1.00 62.98           C  
ATOM    982  O   GLY A  68     -10.189   9.435   5.010  1.00 62.98           O  
ATOM    983  N   ARG A  69      -9.578  11.202   6.254  1.00 67.06           N  
ATOM    984  H   ARG A  69      -9.130  11.506   7.107  1.00 67.06           H  
ATOM    985  CA  ARG A  69      -9.927  12.238   5.286  1.00 67.06           C  
ATOM    986  HA  ARG A  69     -10.581  11.820   4.520  1.00 67.06           H  
ATOM    987  C   ARG A  69      -8.664  12.718   4.610  1.00 67.06           C  
ATOM    988  CB  ARG A  69     -10.638  13.409   5.966  1.00 67.06           C  
ATOM    989  HB2 ARG A  69     -10.792  14.199   5.231  1.00 67.06           H  
ATOM    990  HB3 ARG A  69     -10.002  13.803   6.759  1.00 67.06           H  
ATOM    991  O   ARG A  69      -7.690  13.051   5.271  1.00 67.06           O  
ATOM    992  CG  ARG A  69     -11.998  12.989   6.536  1.00 67.06           C  
ATOM    993  HG2 ARG A  69     -12.625  12.627   5.722  1.00 67.06           H  
ATOM    994  HG3 ARG A  69     -11.873  12.186   7.262  1.00 67.06           H  
ATOM    995  CD  ARG A  69     -12.697  14.171   7.211  1.00 67.06           C  
ATOM    996  HD2 ARG A  69     -12.738  15.005   6.511  1.00 67.06           H  
ATOM    997  HD3 ARG A  69     -13.713  13.867   7.461  1.00 67.06           H  
ATOM    998  NE  ARG A  69     -11.998  14.577   8.443  1.00 67.06           N  
ATOM    999  HE  ARG A  69     -11.182  14.036   8.691  1.00 67.06           H  
ATOM   1000  NH1 ARG A  69     -13.325  16.372   8.978  1.00 67.06           N  
ATOM   1001 HH11 ARG A  69     -13.850  16.218   8.129  1.00 67.06           H  
ATOM   1002 HH12 ARG A  69     -13.525  17.152   9.587  1.00 67.06           H  
ATOM   1003  NH2 ARG A  69     -11.623  15.817  10.313  1.00 67.06           N  
ATOM   1004 HH21 ARG A  69     -10.806  15.258  10.511  1.00 67.06           H  
ATOM   1005 HH22 ARG A  69     -11.833  16.603  10.911  1.00 67.06           H  
ATOM   1006  CZ  ARG A  69     -12.318  15.582   9.237  1.00 67.06           C  
ATOM   1007  N   ILE A  70      -8.719  12.771   3.297  1.00 72.25           N  
ATOM   1008  H   ILE A  70      -9.551  12.450   2.822  1.00 72.25           H  
ATOM   1009  CA  ILE A  70      -7.634  13.260   2.469  1.00 72.25           C  
ATOM   1010  HA  ILE A  70      -6.737  13.378   3.076  1.00 72.25           H  
ATOM   1011  C   ILE A  70      -8.024  14.635   1.913  1.00 72.25           C  
ATOM   1012  CB  ILE A  70      -7.346  12.177   1.423  1.00 72.25           C  
ATOM   1013  HB  ILE A  70      -8.299  11.855   1.004  1.00 72.25           H  
ATOM   1014  O   ILE A  70      -9.217  14.873   1.673  1.00 72.25           O  
ATOM   1015  CG1 ILE A  70      -6.673  10.980   2.144  1.00 72.25           C  
ATOM   1016 HG12 ILE A  70      -5.867  11.356   2.775  1.00 72.25           H  
ATOM   1017 HG13 ILE A  70      -7.402  10.514   2.806  1.00 72.25           H  
ATOM   1018  CG2 ILE A  70      -6.531  12.688   0.255  1.00 72.25           C  
ATOM   1019 HG21 ILE A  70      -6.595  11.923  -0.519  1.00 72.25           H  
ATOM   1020 HG22 ILE A  70      -5.501  12.885   0.553  1.00 72.25           H  
ATOM   1021 HG23 ILE A  70      -6.967  13.584  -0.187  1.00 72.25           H  
ATOM   1022  CD1 ILE A  70      -6.066   9.880   1.269  1.00 72.25           C  
ATOM   1023 HD11 ILE A  70      -6.105   8.931   1.803  1.00 72.25           H  
ATOM   1024 HD12 ILE A  70      -5.010  10.091   1.106  1.00 72.25           H  
ATOM   1025 HD13 ILE A  70      -6.581   9.803   0.311  1.00 72.25           H  
ATOM   1026  N   PRO A  71      -7.061  15.559   1.733  1.00 70.43           N  
ATOM   1027  CA  PRO A  71      -7.304  16.819   1.043  1.00 70.43           C  
ATOM   1028  HA  PRO A  71      -7.938  17.441   1.674  1.00 70.43           H  
ATOM   1029  C   PRO A  71      -7.979  16.590  -0.317  1.00 70.43           C  
ATOM   1030  CB  PRO A  71      -5.930  17.483   0.900  1.00 70.43           C  
ATOM   1031  HB2 PRO A  71      -5.995  18.569   0.968  1.00 70.43           H  
ATOM   1032  HB3 PRO A  71      -5.466  17.191  -0.042  1.00 70.43           H  
ATOM   1033  O   PRO A  71      -7.558  15.753  -1.115  1.00 70.43           O  
ATOM   1034  CG  PRO A  71      -5.122  16.892   2.054  1.00 70.43           C  
ATOM   1035  HG2 PRO A  71      -5.344  17.428   2.976  1.00 70.43           H  
ATOM   1036  HG3 PRO A  71      -4.052  16.903   1.847  1.00 70.43           H  
ATOM   1037  CD  PRO A  71      -5.662  15.470   2.142  1.00 70.43           C  
ATOM   1038  HD2 PRO A  71      -5.107  14.840   1.446  1.00 70.43           H  
ATOM   1039  HD3 PRO A  71      -5.550  15.101   3.161  1.00 70.43           H  
ATOM   1040  N   ARG A  72      -9.058  17.331  -0.594  1.00 73.31           N  
ATOM   1041  H   ARG A  72      -9.323  18.046   0.068  1.00 73.31           H  
ATOM   1042  CA  ARG A  72      -9.771  17.220  -1.878  1.00 73.31           C  
ATOM   1043  HA  ARG A  72     -10.117  16.195  -2.007  1.00 73.31           H  
ATOM   1044  C   ARG A  72      -8.829  17.513  -3.044  1.00 73.31           C  
ATOM   1045  CB  ARG A  72     -10.961  18.179  -1.936  1.00 73.31           C  
ATOM   1046  HB2 ARG A  72     -11.309  18.229  -2.967  1.00 73.31           H  
ATOM   1047  HB3 ARG A  72     -10.640  19.177  -1.635  1.00 73.31           H  
ATOM   1048  O   ARG A  72      -8.003  18.416  -2.953  1.00 73.31           O  
ATOM   1049  CG  ARG A  72     -12.126  17.713  -1.061  1.00 73.31           C  
ATOM   1050  HG2 ARG A  72     -11.821  17.691  -0.015  1.00 73.31           H  
ATOM   1051  HG3 ARG A  72     -12.432  16.714  -1.372  1.00 73.31           H  
ATOM   1052  CD  ARG A  72     -13.288  18.690  -1.248  1.00 73.31           C  
ATOM   1053  HD2 ARG A  72     -12.968  19.680  -0.921  1.00 73.31           H  
ATOM   1054  HD3 ARG A  72     -13.534  18.731  -2.309  1.00 73.31           H  
ATOM   1055  NE  ARG A  72     -14.477  18.274  -0.487  1.00 73.31           N  
ATOM   1056  HE  ARG A  72     -14.387  17.420   0.046  1.00 73.31           H  
ATOM   1057  NH1 ARG A  72     -15.846  19.978  -1.183  1.00 73.31           N  
ATOM   1058 HH11 ARG A  72     -15.083  20.335  -1.740  1.00 73.31           H  
ATOM   1059 HH12 ARG A  72     -16.738  20.453  -1.181  1.00 73.31           H  
ATOM   1060  NH2 ARG A  72     -16.636  18.431   0.220  1.00 73.31           N  
ATOM   1061 HH21 ARG A  72     -17.521  18.918   0.219  1.00 73.31           H  
ATOM   1062 HH22 ARG A  72     -16.508  17.591   0.766  1.00 73.31           H  
ATOM   1063  CZ  ARG A  72     -15.643  18.893  -0.487  1.00 73.31           C  
ATOM   1064  N   GLY A  73      -9.006  16.796  -4.150  1.00 73.48           N  
ATOM   1065  H   GLY A  73      -9.728  16.089  -4.151  1.00 73.48           H  
ATOM   1066  CA  GLY A  73      -8.209  16.987  -5.368  1.00 73.48           C  
ATOM   1067  HA2 GLY A  73      -8.819  16.720  -6.231  1.00 73.48           H  
ATOM   1068  HA3 GLY A  73      -7.935  18.038  -5.462  1.00 73.48           H  
ATOM   1069  C   GLY A  73      -6.917  16.167  -5.439  1.00 73.48           C  
ATOM   1070  O   GLY A  73      -6.417  15.972  -6.541  1.00 73.48           O  
ATOM   1071  N   GLN A  74      -6.430  15.609  -4.325  1.00 69.90           N  
ATOM   1072  H   GLN A  74      -6.829  15.853  -3.430  1.00 69.90           H  
ATOM   1073  CA  GLN A  74      -5.329  14.631  -4.337  1.00 69.90           C  
ATOM   1074  HA  GLN A  74      -4.714  14.782  -5.224  1.00 69.90           H  
ATOM   1075  C   GLN A  74      -5.830  13.180  -4.409  1.00 69.90           C  
ATOM   1076  CB  GLN A  74      -4.422  14.849  -3.121  1.00 69.90           C  
ATOM   1077  HB2 GLN A  74      -3.671  14.059  -3.108  1.00 69.90           H  
ATOM   1078  HB3 GLN A  74      -5.014  14.793  -2.208  1.00 69.90           H  
ATOM   1079  O   GLN A  74      -5.055  12.252  -4.562  1.00 69.90           O  
ATOM   1080  CG  GLN A  74      -3.674  16.186  -3.190  1.00 69.90           C  
ATOM   1081  HG2 GLN A  74      -3.083  16.208  -4.105  1.00 69.90           H  
ATOM   1082  HG3 GLN A  74      -4.381  17.015  -3.212  1.00 69.90           H  
ATOM   1083  CD  GLN A  74      -2.743  16.388  -1.999  1.00 69.90           C  
ATOM   1084  NE2 GLN A  74      -1.704  17.177  -2.147  1.00 69.90           N  
ATOM   1085 HE21 GLN A  74      -1.048  17.156  -1.380  1.00 69.90           H  
ATOM   1086 HE22 GLN A  74      -1.404  17.421  -3.080  1.00 69.90           H  
ATOM   1087  OE1 GLN A  74      -2.956  15.890  -0.905  1.00 69.90           O  
ATOM   1088  N   GLU A  75      -7.143  12.952  -4.347  1.00 70.86           N  
ATOM   1089  H   GLU A  75      -7.737  13.759  -4.216  1.00 70.86           H  
ATOM   1090  CA  GLU A  75      -7.771  11.622  -4.269  1.00 70.86           C  
ATOM   1091  HA  GLU A  75      -7.574  11.182  -3.292  1.00 70.86           H  
ATOM   1092  C   GLU A  75      -7.273  10.635  -5.340  1.00 70.86           C  
ATOM   1093  CB  GLU A  75      -9.285  11.792  -4.468  1.00 70.86           C  
ATOM   1094  HB2 GLU A  75      -9.442  12.173  -5.477  1.00 70.86           H  
ATOM   1095  HB3 GLU A  75      -9.770  10.817  -4.401  1.00 70.86           H  
ATOM   1096  O   GLU A  75      -7.075   9.459  -5.054  1.00 70.86           O  
ATOM   1097  CG  GLU A  75      -9.968  12.753  -3.481  1.00 70.86           C  
ATOM   1098  HG2 GLU A  75      -9.286  13.549  -3.181  1.00 70.86           H  
ATOM   1099  HG3 GLU A  75     -10.237  12.203  -2.579  1.00 70.86           H  
ATOM   1100  CD  GLU A  75     -11.218  13.396  -4.096  1.00 70.86           C  
ATOM   1101  OE1 GLU A  75     -11.342  14.641  -3.962  1.00 70.86           O  
ATOM   1102  OE2 GLU A  75     -12.050  12.655  -4.667  1.00 70.86           O  
ATOM   1103  N   ASN A  76      -7.064  11.113  -6.568  1.00 69.30           N  
ATOM   1104  H   ASN A  76      -7.190  12.105  -6.710  1.00 69.30           H  
ATOM   1105  CA  ASN A  76      -6.623  10.297  -7.704  1.00 69.30           C  
ATOM   1106  HA  ASN A  76      -7.069   9.305  -7.634  1.00 69.30           H  
ATOM   1107  C   ASN A  76      -5.117  10.085  -7.764  1.00 69.30           C  
ATOM   1108  CB  ASN A  76      -7.070  10.970  -9.004  1.00 69.30           C  
ATOM   1109  HB2 ASN A  76      -6.593  10.478  -9.852  1.00 69.30           H  
ATOM   1110  HB3 ASN A  76      -6.753  12.013  -9.001  1.00 69.30           H  
ATOM   1111  O   ASN A  76      -4.658   9.388  -8.661  1.00 69.30           O  
ATOM   1112  CG  ASN A  76      -8.555  10.888  -9.238  1.00 69.30           C  
ATOM   1113  ND2 ASN A  76      -9.045  11.683 -10.158  1.00 69.30           N  
ATOM   1114 HD21 ASN A  76     -10.044  11.635 -10.304  1.00 69.30           H  
ATOM   1115 HD22 ASN A  76      -8.432  12.311 -10.657  1.00 69.30           H  
ATOM   1116  OD1 ASN A  76      -9.293  10.119  -8.642  1.00 69.30           O  
ATOM   1117  N   GLN A  77      -4.381  10.744  -6.880  1.00 68.39           N  
ATOM   1118  H   GLN A  77      -4.831  11.317  -6.180  1.00 68.39           H  
ATOM   1119  CA  GLN A  77      -2.966  10.531  -6.721  1.00 68.39           C  
ATOM   1120  HA  GLN A  77      -2.561  10.078  -7.626  1.00 68.39           H  
ATOM   1121  C   GLN A  77      -2.727   9.531  -5.596  1.00 68.39           C  
ATOM   1122  CB  GLN A  77      -2.243  11.875  -6.561  1.00 68.39           C  
ATOM   1123  HB2 GLN A  77      -2.592  12.390  -5.666  1.00 68.39           H  
ATOM   1124  HB3 GLN A  77      -1.174  11.675  -6.486  1.00 68.39           H  
ATOM   1125  O   GLN A  77      -1.667   8.976  -5.537  1.00 68.39           O  
ATOM   1126  CG  GLN A  77      -2.424  12.762  -7.800  1.00 68.39           C  
ATOM   1127  HG2 GLN A  77      -1.997  12.244  -8.659  1.00 68.39           H  
ATOM   1128  HG3 GLN A  77      -3.485  12.920  -7.992  1.00 68.39           H  
ATOM   1129  CD  GLN A  77      -1.778  14.141  -7.695  1.00 68.39           C  
ATOM   1130  NE2 GLN A  77      -1.647  14.836  -8.802  1.00 68.39           N  
ATOM   1131 HE21 GLN A  77      -1.802  14.395  -9.697  1.00 68.39           H  
ATOM   1132 HE22 GLN A  77      -1.146  15.704  -8.674  1.00 68.39           H  
ATOM   1133  OE1 GLN A  77      -1.469  14.693  -6.661  1.00 68.39           O  
ATOM   1134  N   LEU A  78      -3.678   9.180  -4.733  1.00 69.68           N  
ATOM   1135  H   LEU A  78      -4.604   9.565  -4.853  1.00 69.68           H  
ATOM   1136  CA  LEU A  78      -3.343   8.531  -3.459  1.00 69.68           C  
ATOM   1137  HA  LEU A  78      -2.265   8.574  -3.308  1.00 69.68           H  
ATOM   1138  C   LEU A  78      -3.670   7.055  -3.404  1.00 69.68           C  
ATOM   1139  CB  LEU A  78      -4.029   9.329  -2.348  1.00 69.68           C  
ATOM   1140  HB2 LEU A  78      -5.096   9.396  -2.559  1.00 69.68           H  
ATOM   1141  HB3 LEU A  78      -3.884   8.845  -1.382  1.00 69.68           H  
ATOM   1142  O   LEU A  78      -4.554   6.599  -4.124  1.00 69.68           O  
ATOM   1143  CG  LEU A  78      -3.417  10.731  -2.326  1.00 69.68           C  
ATOM   1144  HG  LEU A  78      -3.316  11.160  -3.323  1.00 69.68           H  
ATOM   1145  CD1 LEU A  78      -4.222  11.682  -1.481  1.00 69.68           C  
ATOM   1146 HD11 LEU A  78      -3.688  12.626  -1.374  1.00 69.68           H  
ATOM   1147 HD12 LEU A  78      -5.160  11.861  -2.006  1.00 69.68           H  
ATOM   1148 HD13 LEU A  78      -4.369  11.241  -0.495  1.00 69.68           H  
ATOM   1149  CD2 LEU A  78      -2.062  10.701  -1.719  1.00 69.68           C  
ATOM   1150 HD21 LEU A  78      -2.162  10.566  -0.642  1.00 69.68           H  
ATOM   1151 HD22 LEU A  78      -1.615  11.659  -1.984  1.00 69.68           H  
ATOM   1152 HD23 LEU A  78      -1.408   9.925  -2.117  1.00 69.68           H  
ATOM   1153  N   VAL A  79      -3.029   6.319  -2.489  1.00 72.06           N  
ATOM   1154  H   VAL A  79      -2.234   6.701  -1.997  1.00 72.06           H  
ATOM   1155  CA  VAL A  79      -3.558   5.028  -2.032  1.00 72.06           C  
ATOM   1156  HA  VAL A  79      -4.605   4.985  -2.334  1.00 72.06           H  
ATOM   1157  C   VAL A  79      -3.601   4.839  -0.546  1.00 72.06           C  
ATOM   1158  CB  VAL A  79      -2.847   3.802  -2.600  1.00 72.06           C  
ATOM   1159  HB  VAL A  79      -3.257   2.900  -2.145  1.00 72.06           H  
ATOM   1160  O   VAL A  79      -2.838   5.411   0.223  1.00 72.06           O  
ATOM   1161  CG1 VAL A  79      -3.233   3.760  -4.040  1.00 72.06           C  
ATOM   1162 HG11 VAL A  79      -3.025   2.779  -4.468  1.00 72.06           H  
ATOM   1163 HG12 VAL A  79      -4.313   3.903  -4.080  1.00 72.06           H  
ATOM   1164 HG13 VAL A  79      -2.792   4.619  -4.545  1.00 72.06           H  
ATOM   1165  CG2 VAL A  79      -1.357   3.775  -2.363  1.00 72.06           C  
ATOM   1166 HG21 VAL A  79      -1.003   2.757  -2.522  1.00 72.06           H  
ATOM   1167 HG22 VAL A  79      -1.127   4.056  -1.334  1.00 72.06           H  
ATOM   1168 HG23 VAL A  79      -0.865   4.465  -3.049  1.00 72.06           H  
ATOM   1169  N   ALA A  80      -4.501   3.943  -0.162  1.00 73.57           N  
ATOM   1170  H   ALA A  80      -5.061   3.509  -0.883  1.00 73.57           H  
ATOM   1171  CA  ALA A  80      -4.432   3.282   1.115  1.00 73.57           C  
ATOM   1172  HA  ALA A  80      -3.878   3.903   1.819  1.00 73.57           H  
ATOM   1173  C   ALA A  80      -3.717   1.941   0.975  1.00 73.57           C  
ATOM   1174  CB  ALA A  80      -5.844   3.097   1.655  1.00 73.57           C  
ATOM   1175  HB1 ALA A  80      -5.796   2.669   2.656  1.00 73.57           H  
ATOM   1176  HB2 ALA A  80      -6.354   4.059   1.696  1.00 73.57           H  
ATOM   1177  HB3 ALA A  80      -6.376   2.408   0.999  1.00 73.57           H  
ATOM   1178  O   ALA A  80      -4.016   1.144   0.083  1.00 73.57           O  
ATOM   1179  N   LEU A  81      -2.853   1.664   1.938  1.00 69.38           N  
ATOM   1180  H   LEU A  81      -2.632   2.377   2.619  1.00 69.38           H  
ATOM   1181  CA  LEU A  81      -2.440   0.310   2.240  1.00 69.38           C  
ATOM   1182  HA  LEU A  81      -2.359  -0.282   1.328  1.00 69.38           H  
ATOM   1183  C   LEU A  81      -3.482  -0.306   3.170  1.00 69.38           C  
ATOM   1184  CB  LEU A  81      -1.090   0.349   2.926  1.00 69.38           C  
ATOM   1185  HB2 LEU A  81      -0.830  -0.689   3.132  1.00 69.38           H  
ATOM   1186  HB3 LEU A  81      -1.225   0.876   3.871  1.00 69.38           H  
ATOM   1187  O   LEU A  81      -3.813   0.265   4.213  1.00 69.38           O  
ATOM   1188  CG  LEU A  81       0.045   0.994   2.115  1.00 69.38           C  
ATOM   1189  HG  LEU A  81      -0.340   1.568   1.272  1.00 69.38           H  
ATOM   1190  CD1 LEU A  81       0.842   1.924   3.014  1.00 69.38           C  
ATOM   1191 HD11 LEU A  81       0.416   2.926   2.972  1.00 69.38           H  
ATOM   1192 HD12 LEU A  81       1.876   1.980   2.675  1.00 69.38           H  
ATOM   1193 HD13 LEU A  81       0.813   1.578   4.048  1.00 69.38           H  
ATOM   1194  CD2 LEU A  81       0.977  -0.082   1.585  1.00 69.38           C  
ATOM   1195 HD21 LEU A  81       0.425  -0.820   1.002  1.00 69.38           H  
ATOM   1196 HD22 LEU A  81       1.475  -0.580   2.417  1.00 69.38           H  
ATOM   1197 HD23 LEU A  81       1.747   0.388   0.974  1.00 69.38           H  
ATOM   1198  N   ILE A  82      -4.036  -1.443   2.774  1.00 72.25           N  
ATOM   1199  H   ILE A  82      -3.745  -1.838   1.892  1.00 72.25           H  
ATOM   1200  CA  ILE A  82      -5.120  -2.092   3.504  1.00 72.25           C  
ATOM   1201  HA  ILE A  82      -5.288  -1.558   4.439  1.00 72.25           H  
ATOM   1202  C   ILE A  82      -4.736  -3.539   3.814  1.00 72.25           C  
ATOM   1203  CB  ILE A  82      -6.438  -2.007   2.711  1.00 72.25           C  
ATOM   1204  HB  ILE A  82      -6.320  -2.515   1.754  1.00 72.25           H  
ATOM   1205  O   ILE A  82      -4.556  -4.292   2.850  1.00 72.25           O  
ATOM   1206  CG1 ILE A  82      -6.803  -0.535   2.437  1.00 72.25           C  
ATOM   1207 HG12 ILE A  82      -6.773   0.027   3.371  1.00 72.25           H  
ATOM   1208 HG13 ILE A  82      -6.057  -0.108   1.767  1.00 72.25           H  
ATOM   1209  CG2 ILE A  82      -7.522  -2.722   3.530  1.00 72.25           C  
ATOM   1210 HG21 ILE A  82      -7.279  -3.783   3.578  1.00 72.25           H  
ATOM   1211 HG22 ILE A  82      -8.515  -2.649   3.087  1.00 72.25           H  
ATOM   1212 HG23 ILE A  82      -7.546  -2.318   4.542  1.00 72.25           H  
ATOM   1213  CD1 ILE A  82      -8.169  -0.335   1.785  1.00 72.25           C  
ATOM   1214 HD11 ILE A  82      -8.645  -1.279   1.520  1.00 72.25           H  
ATOM   1215 HD12 ILE A  82      -8.050   0.274   0.889  1.00 72.25           H  
ATOM   1216 HD13 ILE A  82      -8.828   0.179   2.484  1.00 72.25           H  
ATOM   1217  N   PRO A  83      -4.671  -3.943   5.109  1.00 72.89           N  
ATOM   1218  CA  PRO A  83      -4.518  -5.340   5.549  1.00 72.89           C  
ATOM   1219  HA  PRO A  83      -3.483  -5.684   5.532  1.00 72.89           H  
ATOM   1220  C   PRO A  83      -5.379  -6.267   4.708  1.00 72.89           C  
ATOM   1221  CB  PRO A  83      -4.918  -5.357   7.022  1.00 72.89           C  
ATOM   1222  HB2 PRO A  83      -5.998  -5.455   7.128  1.00 72.89           H  
ATOM   1223  HB3 PRO A  83      -4.405  -6.146   7.572  1.00 72.89           H  
ATOM   1224  O   PRO A  83      -6.566  -6.006   4.568  1.00 72.89           O  
ATOM   1225  CG  PRO A  83      -4.485  -3.970   7.485  1.00 72.89           C  
ATOM   1226  HG2 PRO A  83      -3.411  -3.964   7.667  1.00 72.89           H  
ATOM   1227  HG3 PRO A  83      -5.027  -3.652   8.376  1.00 72.89           H  
ATOM   1228  CD  PRO A  83      -4.811  -3.090   6.281  1.00 72.89           C  
ATOM   1229  HD2 PRO A  83      -4.122  -2.246   6.240  1.00 72.89           H  
ATOM   1230  HD3 PRO A  83      -5.840  -2.739   6.355  1.00 72.89           H  
ATOM   1231  N   TYR A  84      -4.840  -7.350   4.156  1.00 71.86           N  
ATOM   1232  H   TYR A  84      -3.853  -7.525   4.276  1.00 71.86           H  
ATOM   1233  CA  TYR A  84      -5.620  -8.252   3.304  1.00 71.86           C  
ATOM   1234  HA  TYR A  84      -6.047  -7.665   2.491  1.00 71.86           H  
ATOM   1235  C   TYR A  84      -6.803  -8.887   4.058  1.00 71.86           C  
ATOM   1236  CB  TYR A  84      -4.702  -9.278   2.645  1.00 71.86           C  
ATOM   1237  HB2 TYR A  84      -4.331  -9.978   3.394  1.00 71.86           H  
ATOM   1238  HB3 TYR A  84      -3.844  -8.761   2.215  1.00 71.86           H  
ATOM   1239  O   TYR A  84      -7.842  -9.188   3.471  1.00 71.86           O  
ATOM   1240  CG  TYR A  84      -5.392 -10.043   1.539  1.00 71.86           C  
ATOM   1241  CD1 TYR A  84      -5.874 -11.343   1.771  1.00 71.86           C  
ATOM   1242  HD1 TYR A  84      -5.762 -11.791   2.747  1.00 71.86           H  
ATOM   1243  CD2 TYR A  84      -5.562  -9.440   0.277  1.00 71.86           C  
ATOM   1244  HD2 TYR A  84      -5.181  -8.444   0.106  1.00 71.86           H  
ATOM   1245  CE1 TYR A  84      -6.497 -12.057   0.731  1.00 71.86           C  
ATOM   1246  HE1 TYR A  84      -6.848 -13.064   0.902  1.00 71.86           H  
ATOM   1247  CE2 TYR A  84      -6.192 -10.151  -0.767  1.00 71.86           C  
ATOM   1248  HE2 TYR A  84      -6.296  -9.698  -1.742  1.00 71.86           H  
ATOM   1249  OH  TYR A  84      -7.203 -12.202  -1.550  1.00 71.86           O  
ATOM   1250  HH  TYR A  84      -7.293 -11.713  -2.372  1.00 71.86           H  
ATOM   1251  CZ  TYR A  84      -6.643 -11.471  -0.544  1.00 71.86           C  
ATOM   1252  N   SER A  85      -6.688  -8.988   5.385  1.00 72.03           N  
ATOM   1253  H   SER A  85      -5.799  -8.733   5.792  1.00 72.03           H  
ATOM   1254  CA  SER A  85      -7.754  -9.374   6.314  1.00 72.03           C  
ATOM   1255  HA  SER A  85      -8.235 -10.272   5.925  1.00 72.03           H  
ATOM   1256  C   SER A  85      -8.859  -8.319   6.511  1.00 72.03           C  
ATOM   1257  CB  SER A  85      -7.108  -9.730   7.656  1.00 72.03           C  
ATOM   1258  HB2 SER A  85      -7.875 -10.041   8.365  1.00 72.03           H  
ATOM   1259  HB3 SER A  85      -6.417 -10.559   7.504  1.00 72.03           H  
ATOM   1260  O   SER A  85      -9.897  -8.611   7.116  1.00 72.03           O  
ATOM   1261  OG  SER A  85      -6.395  -8.623   8.179  1.00 72.03           O  
ATOM   1262  HG  SER A  85      -5.705  -8.969   8.751  1.00 72.03           H  
ATOM   1263  N   ASP A  86      -8.686  -7.099   5.997  1.00 73.34           N  
ATOM   1264  H   ASP A  86      -7.834  -6.912   5.489  1.00 73.34           H  
ATOM   1265  CA  ASP A  86      -9.657  -6.016   6.104  1.00 73.34           C  
ATOM   1266  HA  ASP A  86      -9.842  -5.844   7.165  1.00 73.34           H  
ATOM   1267  C   ASP A  86     -10.980  -6.387   5.422  1.00 73.34           C  
ATOM   1268  CB  ASP A  86      -9.077  -4.729   5.517  1.00 73.34           C  
ATOM   1269  HB2 ASP A  86      -8.983  -4.873   4.441  1.00 73.34           H  
ATOM   1270  HB3 ASP A  86      -8.093  -4.554   5.953  1.00 73.34           H  
ATOM   1271  O   ASP A  86     -11.054  -6.940   4.319  1.00 73.34           O  
ATOM   1272  CG  ASP A  86      -9.930  -3.490   5.767  1.00 73.34           C  
ATOM   1273  OD1 ASP A  86     -11.078  -3.433   5.276  1.00 73.34           O  
ATOM   1274  OD2 ASP A  86      -9.443  -2.520   6.373  1.00 73.34           O  
ATOM   1275  N   GLN A  87     -12.083  -6.028   6.073  1.00 72.75           N  
ATOM   1276  H   GLN A  87     -11.965  -5.470   6.907  1.00 72.75           H  
ATOM   1277  CA  GLN A  87     -13.426  -6.363   5.611  1.00 72.75           C  
ATOM   1278  HA  GLN A  87     -13.480  -7.447   5.518  1.00 72.75           H  
ATOM   1279  C   GLN A  87     -13.766  -5.764   4.236  1.00 72.75           C  
ATOM   1280  CB  GLN A  87     -14.444  -5.905   6.656  1.00 72.75           C  
ATOM   1281  HB2 GLN A  87     -14.373  -4.824   6.781  1.00 72.75           H  
ATOM   1282  HB3 GLN A  87     -15.444  -6.148   6.297  1.00 72.75           H  
ATOM   1283  O   GLN A  87     -14.641  -6.294   3.542  1.00 72.75           O  
ATOM   1284  CG  GLN A  87     -14.225  -6.592   8.013  1.00 72.75           C  
ATOM   1285  HG2 GLN A  87     -13.251  -6.314   8.418  1.00 72.75           H  
ATOM   1286  HG3 GLN A  87     -14.241  -7.673   7.878  1.00 72.75           H  
ATOM   1287  CD  GLN A  87     -15.282  -6.212   9.041  1.00 72.75           C  
ATOM   1288  NE2 GLN A  87     -15.233  -6.802  10.213  1.00 72.75           N  
ATOM   1289 HE21 GLN A  87     -14.434  -7.370  10.455  1.00 72.75           H  
ATOM   1290 HE22 GLN A  87     -15.881  -6.470  10.914  1.00 72.75           H  
ATOM   1291  OE1 GLN A  87     -16.191  -5.429   8.805  1.00 72.75           O  
ATOM   1292  N   ARG A  88     -13.082  -4.685   3.842  1.00 70.73           N  
ATOM   1293  H   ARG A  88     -12.375  -4.337   4.474  1.00 70.73           H  
ATOM   1294  CA  ARG A  88     -13.176  -4.020   2.539  1.00 70.73           C  
ATOM   1295  HA  ARG A  88     -14.221  -3.844   2.284  1.00 70.73           H  
ATOM   1296  C   ARG A  88     -12.581  -4.865   1.409  1.00 70.73           C  
ATOM   1297  CB  ARG A  88     -12.437  -2.671   2.628  1.00 70.73           C  
ATOM   1298  HB2 ARG A  88     -12.441  -2.207   1.641  1.00 70.73           H  
ATOM   1299  HB3 ARG A  88     -11.393  -2.851   2.883  1.00 70.73           H  
ATOM   1300  O   ARG A  88     -13.064  -4.768   0.282  1.00 70.73           O  
ATOM   1301  CG  ARG A  88     -13.063  -1.677   3.626  1.00 70.73           C  
ATOM   1302  HG2 ARG A  88     -13.177  -2.130   4.611  1.00 70.73           H  
ATOM   1303  HG3 ARG A  88     -14.054  -1.405   3.264  1.00 70.73           H  
ATOM   1304  CD  ARG A  88     -12.231  -0.393   3.766  1.00 70.73           C  
ATOM   1305  HD2 ARG A  88     -12.821   0.337   4.320  1.00 70.73           H  
ATOM   1306  HD3 ARG A  88     -12.024   0.006   2.773  1.00 70.73           H  
ATOM   1307  NE  ARG A  88     -10.963  -0.619   4.479  1.00 70.73           N  
ATOM   1308  HE  ARG A  88     -10.817  -1.525   4.902  1.00 70.73           H  
ATOM   1309  NH1 ARG A  88     -10.122   1.516   4.344  1.00 70.73           N  
ATOM   1310 HH11 ARG A  88      -9.338   2.133   4.500  1.00 70.73           H  
ATOM   1311 HH12 ARG A  88     -10.904   1.784   3.763  1.00 70.73           H  
ATOM   1312  NH2 ARG A  88      -8.947  -0.062   5.363  1.00 70.73           N  
ATOM   1313 HH21 ARG A  88      -8.236   0.601   5.637  1.00 70.73           H  
ATOM   1314 HH22 ARG A  88      -8.951  -0.968   5.808  1.00 70.73           H  
ATOM   1315  CZ  ARG A  88     -10.023   0.275   4.728  1.00 70.73           C  
ATOM   1316  N   LEU A  89     -11.588  -5.708   1.708  1.00 68.94           N  
ATOM   1317  H   LEU A  89     -11.271  -5.749   2.666  1.00 68.94           H  
ATOM   1318  CA  LEU A  89     -10.880  -6.564   0.748  1.00 68.94           C  
ATOM   1319  HA  LEU A  89     -10.941  -6.106  -0.240  1.00 68.94           H  
ATOM   1320  C   LEU A  89     -11.488  -7.948   0.552  1.00 68.94           C  
ATOM   1321  CB  LEU A  89      -9.408  -6.690   1.173  1.00 68.94           C  
ATOM   1322  HB2 LEU A  89      -8.951  -7.543   0.671  1.00 68.94           H  
ATOM   1323  HB3 LEU A  89      -9.349  -6.885   2.244  1.00 68.94           H  
ATOM   1324  O   LEU A  89     -11.014  -8.719  -0.277  1.00 68.94           O  
ATOM   1325  CG  LEU A  89      -8.579  -5.449   0.834  1.00 68.94           C  
ATOM   1326  HG  LEU A  89      -8.971  -4.579   1.361  1.00 68.94           H  
ATOM   1327  CD1 LEU A  89      -7.144  -5.672   1.248  1.00 68.94           C  
ATOM   1328 HD11 LEU A  89      -6.689  -6.478   0.674  1.00 68.94           H  
ATOM   1329 HD12 LEU A  89      -7.147  -5.924   2.309  1.00 68.94           H  
ATOM   1330 HD13 LEU A  89      -6.568  -4.753   1.142  1.00 68.94           H  
ATOM   1331  CD2 LEU A  89      -8.615  -5.193  -0.668  1.00 68.94           C  
ATOM   1332 HD21 LEU A  89      -7.760  -4.590  -0.971  1.00 68.94           H  
ATOM   1333 HD22 LEU A  89      -8.568  -6.137  -1.212  1.00 68.94           H  
ATOM   1334 HD23 LEU A  89      -9.533  -4.649  -0.890  1.00 68.94           H  
ATOM   1335  N   ARG A  90     -12.565  -8.282   1.262  1.00 66.25           N  
ATOM   1336  H   ARG A  90     -12.889  -7.624   1.957  1.00 66.25           H  
ATOM   1337  CA  ARG A  90     -13.181  -9.605   1.131  1.00 66.25           C  
ATOM   1338  HA  ARG A  90     -12.401 -10.310   1.419  1.00 66.25           H  
ATOM   1339  C   ARG A  90     -13.566  -9.866  -0.342  1.00 66.25           C  
ATOM   1340  CB  ARG A  90     -14.355  -9.744   2.103  1.00 66.25           C  
ATOM   1341  HB2 ARG A  90     -15.059  -8.929   1.936  1.00 66.25           H  
ATOM   1342  HB3 ARG A  90     -14.859 -10.693   1.921  1.00 66.25           H  
ATOM   1343  O   ARG A  90     -14.305  -9.058  -0.919  1.00 66.25           O  
ATOM   1344  CG  ARG A  90     -13.849  -9.708   3.555  1.00 66.25           C  
ATOM   1345  HG2 ARG A  90     -13.188 -10.556   3.740  1.00 66.25           H  
ATOM   1346  HG3 ARG A  90     -13.272  -8.798   3.717  1.00 66.25           H  
ATOM   1347  CD  ARG A  90     -14.999  -9.720   4.564  1.00 66.25           C  
ATOM   1348  HD2 ARG A  90     -15.710  -8.940   4.295  1.00 66.25           H  
ATOM   1349  HD3 ARG A  90     -14.581  -9.485   5.543  1.00 66.25           H  
ATOM   1350  NE  ARG A  90     -15.660 -11.038   4.635  1.00 66.25           N  
ATOM   1351  HE  ARG A  90     -15.156 -11.805   4.213  1.00 66.25           H  
ATOM   1352  NH1 ARG A  90     -17.372 -10.422   6.028  1.00 66.25           N  
ATOM   1353 HH11 ARG A  90     -18.098 -10.684   6.681  1.00 66.25           H  
ATOM   1354 HH12 ARG A  90     -16.974  -9.494   6.055  1.00 66.25           H  
ATOM   1355  NH2 ARG A  90     -17.149 -12.565   5.435  1.00 66.25           N  
ATOM   1356 HH21 ARG A  90     -16.594 -13.305   5.031  1.00 66.25           H  
ATOM   1357 HH22 ARG A  90     -17.896 -12.808   6.071  1.00 66.25           H  
ATOM   1358  CZ  ARG A  90     -16.724 -11.335   5.359  1.00 66.25           C  
ATOM   1359  N   PRO A  91     -13.167 -11.014  -0.932  1.00 57.70           N  
ATOM   1360  CA  PRO A  91     -13.139 -11.280  -2.382  1.00 57.70           C  
ATOM   1361  HA  PRO A  91     -12.497 -10.534  -2.850  1.00 57.70           H  
ATOM   1362  C   PRO A  91     -14.487 -11.238  -3.113  1.00 57.70           C  
ATOM   1363  CB  PRO A  91     -12.467 -12.653  -2.541  1.00 57.70           C  
ATOM   1364  HB2 PRO A  91     -11.410 -12.505  -2.761  1.00 57.70           H  
ATOM   1365  HB3 PRO A  91     -12.922 -13.264  -3.321  1.00 57.70           H  
ATOM   1366  O   PRO A  91     -14.560 -11.457  -4.315  1.00 57.70           O  
ATOM   1367  CG  PRO A  91     -12.608 -13.304  -1.170  1.00 57.70           C  
ATOM   1368  HG2 PRO A  91     -13.590 -13.768  -1.079  1.00 57.70           H  
ATOM   1369  HG3 PRO A  91     -11.815 -14.029  -0.982  1.00 57.70           H  
ATOM   1370  CD  PRO A  91     -12.510 -12.108  -0.237  1.00 57.70           C  
ATOM   1371  HD2 PRO A  91     -11.463 -11.856  -0.074  1.00 57.70           H  
ATOM   1372  HD3 PRO A  91     -12.995 -12.339   0.712  1.00 57.70           H  
ATOM   1373  N   ARG A  92     -15.595 -10.940  -2.430  1.00 51.31           N  
ATOM   1374  H   ARG A  92     -15.469 -10.629  -1.478  1.00 51.31           H  
ATOM   1375  CA  ARG A  92     -16.880 -10.730  -3.107  1.00 51.31           C  
ATOM   1376  HA  ARG A  92     -17.115 -11.609  -3.708  1.00 51.31           H  
ATOM   1377  C   ARG A  92     -16.838  -9.560  -4.090  1.00 51.31           C  
ATOM   1378  CB  ARG A  92     -17.988 -10.468  -2.086  1.00 51.31           C  
ATOM   1379  HB2 ARG A  92     -17.700  -9.634  -1.446  1.00 51.31           H  
ATOM   1380  HB3 ARG A  92     -18.886 -10.182  -2.634  1.00 51.31           H  
ATOM   1381  O   ARG A  92     -17.544  -9.600  -5.090  1.00 51.31           O  
ATOM   1382  CG  ARG A  92     -18.302 -11.693  -1.221  1.00 51.31           C  
ATOM   1383  HG2 ARG A  92     -18.543 -12.544  -1.857  1.00 51.31           H  
ATOM   1384  HG3 ARG A  92     -17.429 -11.945  -0.618  1.00 51.31           H  
ATOM   1385  CD  ARG A  92     -19.481 -11.402  -0.285  1.00 51.31           C  
ATOM   1386  HD2 ARG A  92     -19.594 -12.248   0.393  1.00 51.31           H  
ATOM   1387  HD3 ARG A  92     -19.251 -10.513   0.303  1.00 51.31           H  
ATOM   1388  NE  ARG A  92     -20.741 -11.210  -1.032  1.00 51.31           N  
ATOM   1389  HE  ARG A  92     -20.714 -11.436  -2.016  1.00 51.31           H  
ATOM   1390  NH1 ARG A  92     -22.061 -10.565   0.732  1.00 51.31           N  
ATOM   1391 HH11 ARG A  92     -21.268 -10.677   1.347  1.00 51.31           H  
ATOM   1392 HH12 ARG A  92     -22.977 -10.362   1.105  1.00 51.31           H  
ATOM   1393  NH2 ARG A  92     -22.958 -10.769  -1.302  1.00 51.31           N  
ATOM   1394 HH21 ARG A  92     -23.867 -10.563  -0.911  1.00 51.31           H  
ATOM   1395 HH22 ARG A  92     -22.894 -11.046  -2.271  1.00 51.31           H  
ATOM   1396  CZ  ARG A  92     -21.909 -10.846  -0.533  1.00 51.31           C  
ATOM   1397  N   ARG A  93     -16.136  -8.476  -3.743  1.00 42.76           N  
ATOM   1398  H   ARG A  93     -15.546  -8.544  -2.926  1.00 42.76           H  
ATOM   1399  CA  ARG A  93     -16.216  -7.185  -4.452  1.00 42.76           C  
ATOM   1400  HA  ARG A  93     -16.599  -7.374  -5.454  1.00 42.76           H  
ATOM   1401  C   ARG A  93     -14.854  -6.546  -4.717  1.00 42.76           C  
ATOM   1402  CB  ARG A  93     -17.183  -6.233  -3.715  1.00 42.76           C  
ATOM   1403  HB2 ARG A  93     -16.664  -5.331  -3.390  1.00 42.76           H  
ATOM   1404  HB3 ARG A  93     -17.560  -6.718  -2.816  1.00 42.76           H  
ATOM   1405  O   ARG A  93     -14.790  -5.347  -4.958  1.00 42.76           O  
ATOM   1406  CG  ARG A  93     -18.379  -5.843  -4.592  1.00 42.76           C  
ATOM   1407  HG2 ARG A  93     -18.033  -5.438  -5.543  1.00 42.76           H  
ATOM   1408  HG3 ARG A  93     -18.975  -6.736  -4.780  1.00 42.76           H  
ATOM   1409  CD  ARG A  93     -19.218  -4.784  -3.866  1.00 42.76           C  
ATOM   1410  HD2 ARG A  93     -18.842  -3.798  -4.136  1.00 42.76           H  
ATOM   1411  HD3 ARG A  93     -19.092  -4.917  -2.791  1.00 42.76           H  
ATOM   1412  NE  ARG A  93     -20.654  -4.894  -4.188  1.00 42.76           N  
ATOM   1413  HE  ARG A  93     -20.893  -5.483  -4.973  1.00 42.76           H  
ATOM   1414  NH1 ARG A  93     -21.399  -3.422  -2.598  1.00 42.76           N  
ATOM   1415 HH11 ARG A  93     -20.436  -3.171  -2.426  1.00 42.76           H  
ATOM   1416 HH12 ARG A  93     -22.153  -2.904  -2.170  1.00 42.76           H  
ATOM   1417  NH2 ARG A  93     -22.879  -4.518  -3.864  1.00 42.76           N  
ATOM   1418 HH21 ARG A  93     -23.628  -4.009  -3.417  1.00 42.76           H  
ATOM   1419 HH22 ARG A  93     -23.090  -5.131  -4.639  1.00 42.76           H  
ATOM   1420  CZ  ARG A  93     -21.635  -4.281  -3.552  1.00 42.76           C  
ATOM   1421  N   THR A  94     -13.783  -7.329  -4.665  1.00 44.85           N  
ATOM   1422  H   THR A  94     -13.895  -8.317  -4.487  1.00 44.85           H  
ATOM   1423  CA  THR A  94     -12.473  -6.926  -5.184  1.00 44.85           C  
ATOM   1424  HA  THR A  94     -12.250  -5.894  -4.914  1.00 44.85           H  
ATOM   1425  C   THR A  94     -12.540  -7.012  -6.706  1.00 44.85           C  
ATOM   1426  CB  THR A  94     -11.371  -7.832  -4.619  1.00 44.85           C  
ATOM   1427  HB  THR A  94     -10.422  -7.607  -5.106  1.00 44.85           H  
ATOM   1428  O   THR A  94     -12.205  -8.043  -7.287  1.00 44.85           O  
ATOM   1429  CG2 THR A  94     -11.222  -7.646  -3.112  1.00 44.85           C  
ATOM   1430 HG21 THR A  94     -11.063  -6.595  -2.870  1.00 44.85           H  
ATOM   1431 HG22 THR A  94     -10.360  -8.222  -2.772  1.00 44.85           H  
ATOM   1432 HG23 THR A  94     -12.113  -8.002  -2.596  1.00 44.85           H  
ATOM   1433  OG1 THR A  94     -11.717  -9.182  -4.828  1.00 44.85           O  
ATOM   1434  HG1 THR A  94     -11.681  -9.309  -5.779  1.00 44.85           H  
ATOM   1435  N   LYS A  95     -13.116  -5.984  -7.324  1.00 33.78           N  
ATOM   1436  H   LYS A  95     -13.271  -5.144  -6.783  1.00 33.78           H  
ATOM   1437  CA  LYS A  95     -13.037  -5.774  -8.766  1.00 33.78           C  
ATOM   1438  HA  LYS A  95     -12.674  -6.680  -9.251  1.00 33.78           H  
ATOM   1439  C   LYS A  95     -11.976  -4.723  -9.054  1.00 33.78           C  
ATOM   1440  CB  LYS A  95     -14.409  -5.391  -9.339  1.00 33.78           C  
ATOM   1441  HB2 LYS A  95     -15.196  -5.876  -8.760  1.00 33.78           H  
ATOM   1442  HB3 LYS A  95     -14.536  -4.310  -9.278  1.00 33.78           H  
ATOM   1443  O   LYS A  95     -11.719  -3.927  -8.124  1.00 33.78           O  
ATOM   1444  CG  LYS A  95     -14.509  -5.864 -10.794  1.00 33.78           C  
ATOM   1445  HG2 LYS A  95     -13.667  -5.478 -11.367  1.00 33.78           H  
ATOM   1446  HG3 LYS A  95     -14.471  -6.953 -10.811  1.00 33.78           H  
ATOM   1447  CD  LYS A  95     -15.802  -5.390 -11.457  1.00 33.78           C  
ATOM   1448  HD2 LYS A  95     -15.785  -4.302 -11.515  1.00 33.78           H  
ATOM   1449  HD3 LYS A  95     -16.661  -5.718 -10.871  1.00 33.78           H  
ATOM   1450  CE  LYS A  95     -15.854  -5.997 -12.862  1.00 33.78           C  
ATOM   1451  HE2 LYS A  95     -15.945  -7.080 -12.772  1.00 33.78           H  
ATOM   1452  HE3 LYS A  95     -14.901  -5.792 -13.350  1.00 33.78           H  
ATOM   1453  NZ  LYS A  95     -16.963  -5.439 -13.671  1.00 33.78           N  
ATOM   1454  HZ1 LYS A  95     -17.855  -5.620 -13.234  1.00 33.78           H  
ATOM   1455  HZ2 LYS A  95     -16.831  -4.443 -13.777  1.00 33.78           H  
ATOM   1456  HZ3 LYS A  95     -16.951  -5.851 -14.593  1.00 33.78           H  
ATOM   1457  OXT LYS A  95     -11.512  -4.749 -10.206  1.00 33.78           O  
TER    1458      LYS A  95                                                       
ATOM   1458  N   MET B   1      23.926  67.848  32.401  1.00 32.28           N  
ATOM   1459  H   MET B   1      24.634  67.295  31.940  1.00 32.28           H  
ATOM   1460  H2  MET B   1      24.300  68.194  33.273  1.00 32.28           H  
ATOM   1461  H3  MET B   1      23.691  68.638  31.817  1.00 32.28           H  
ATOM   1462  CA  MET B   1      22.709  67.039  32.659  1.00 32.28           C  
ATOM   1463  HA  MET B   1      22.956  66.185  33.290  1.00 32.28           H  
ATOM   1464  C   MET B   1      22.153  66.496  31.338  1.00 32.28           C  
ATOM   1465  CB  MET B   1      21.646  67.890  33.387  1.00 32.28           C  
ATOM   1466  HB2 MET B   1      21.351  68.713  32.736  1.00 32.28           H  
ATOM   1467  HB3 MET B   1      20.767  67.277  33.584  1.00 32.28           H  
ATOM   1468  O   MET B   1      20.983  66.694  31.040  1.00 32.28           O  
ATOM   1469  CG  MET B   1      22.123  68.483  34.716  1.00 32.28           C  
ATOM   1470  HG2 MET B   1      23.081  68.981  34.567  1.00 32.28           H  
ATOM   1471  HG3 MET B   1      22.264  67.686  35.446  1.00 32.28           H  
ATOM   1472  SD  MET B   1      20.994  69.725  35.391  1.00 32.28           S  
ATOM   1473  CE  MET B   1      19.764  68.673  36.209  1.00 32.28           C  
ATOM   1474  HE1 MET B   1      19.012  69.302  36.685  1.00 32.28           H  
ATOM   1475  HE2 MET B   1      19.277  68.027  35.478  1.00 32.28           H  
ATOM   1476  HE3 MET B   1      20.249  68.062  36.971  1.00 32.28           H  
ATOM   1477  N   GLY B   2      23.004  65.904  30.488  1.00 37.30           N  
ATOM   1478  H   GLY B   2      23.903  65.569  30.804  1.00 37.30           H  
ATOM   1479  CA  GLY B   2      22.603  65.506  29.130  1.00 37.30           C  
ATOM   1480  HA2 GLY B   2      22.266  66.387  28.583  1.00 37.30           H  
ATOM   1481  HA3 GLY B   2      23.455  65.079  28.602  1.00 37.30           H  
ATOM   1482  C   GLY B   2      21.477  64.467  29.134  1.00 37.30           C  
ATOM   1483  O   GLY B   2      21.351  63.706  30.088  1.00 37.30           O  
ATOM   1484  N   LYS B   3      20.642  64.478  28.088  1.00 31.29           N  
ATOM   1485  H   LYS B   3      20.874  65.077  27.308  1.00 31.29           H  
ATOM   1486  CA  LYS B   3      19.417  63.669  27.991  1.00 31.29           C  
ATOM   1487  HA  LYS B   3      18.833  63.848  28.894  1.00 31.29           H  
ATOM   1488  C   LYS B   3      19.695  62.161  27.948  1.00 31.29           C  
ATOM   1489  CB  LYS B   3      18.584  64.090  26.768  1.00 31.29           C  
ATOM   1490  HB2 LYS B   3      17.749  63.396  26.667  1.00 31.29           H  
ATOM   1491  HB3 LYS B   3      19.193  64.015  25.868  1.00 31.29           H  
ATOM   1492  O   LYS B   3      20.673  61.710  27.366  1.00 31.29           O  
ATOM   1493  CG  LYS B   3      18.015  65.512  26.894  1.00 31.29           C  
ATOM   1494  HG2 LYS B   3      17.476  65.596  27.838  1.00 31.29           H  
ATOM   1495  HG3 LYS B   3      18.828  66.238  26.887  1.00 31.29           H  
ATOM   1496  CD  LYS B   3      17.049  65.816  25.740  1.00 31.29           C  
ATOM   1497  HD2 LYS B   3      16.268  65.055  25.733  1.00 31.29           H  
ATOM   1498  HD3 LYS B   3      17.584  65.781  24.791  1.00 31.29           H  
ATOM   1499  CE  LYS B   3      16.411  67.198  25.929  1.00 31.29           C  
ATOM   1500  HE2 LYS B   3      17.158  67.962  25.714  1.00 31.29           H  
ATOM   1501  HE3 LYS B   3      16.120  67.302  26.975  1.00 31.29           H  
ATOM   1502  NZ  LYS B   3      15.215  67.372  25.066  1.00 31.29           N  
ATOM   1503  HZ1 LYS B   3      14.517  66.672  25.275  1.00 31.29           H  
ATOM   1504  HZ2 LYS B   3      15.462  67.290  24.090  1.00 31.29           H  
ATOM   1505  HZ3 LYS B   3      14.799  68.281  25.209  1.00 31.29           H  
ATOM   1506  N   SER B   4      18.746  61.414  28.504  1.00 35.58           N  
ATOM   1507  H   SER B   4      18.027  61.912  29.010  1.00 35.58           H  
ATOM   1508  CA  SER B   4      18.793  59.986  28.835  1.00 35.58           C  
ATOM   1509  HA  SER B   4      19.807  59.734  29.145  1.00 35.58           H  
ATOM   1510  C   SER B   4      18.396  59.016  27.718  1.00 35.58           C  
ATOM   1511  CB  SER B   4      17.838  59.724  30.018  1.00 35.58           C  
ATOM   1512  HB2 SER B   4      16.823  59.590  29.642  1.00 35.58           H  
ATOM   1513  HB3 SER B   4      18.142  58.809  30.525  1.00 35.58           H  
ATOM   1514  O   SER B   4      17.952  57.925  28.056  1.00 35.58           O  
ATOM   1515  OG  SER B   4      17.816  60.794  30.945  1.00 35.58           O  
ATOM   1516  HG  SER B   4      17.450  60.461  31.768  1.00 35.58           H  
ATOM   1517  N   LEU B   5      18.415  59.386  26.429  1.00 30.33           N  
ATOM   1518  H   LEU B   5      18.879  60.246  26.173  1.00 30.33           H  
ATOM   1519  CA  LEU B   5      17.825  58.538  25.374  1.00 30.33           C  
ATOM   1520  HA  LEU B   5      16.867  58.179  25.749  1.00 30.33           H  
ATOM   1521  C   LEU B   5      18.643  57.248  25.142  1.00 30.33           C  
ATOM   1522  CB  LEU B   5      17.541  59.345  24.078  1.00 30.33           C  
ATOM   1523  HB2 LEU B   5      17.822  58.737  23.218  1.00 30.33           H  
ATOM   1524  HB3 LEU B   5      18.186  60.223  24.040  1.00 30.33           H  
ATOM   1525  O   LEU B   5      19.383  57.116  24.172  1.00 30.33           O  
ATOM   1526  CG  LEU B   5      16.057  59.746  23.899  1.00 30.33           C  
ATOM   1527  HG  LEU B   5      15.446  59.296  24.682  1.00 30.33           H  
ATOM   1528  CD1 LEU B   5      15.879  61.263  23.984  1.00 30.33           C  
ATOM   1529 HD11 LEU B   5      16.238  61.613  24.952  1.00 30.33           H  
ATOM   1530 HD12 LEU B   5      14.821  61.507  23.885  1.00 30.33           H  
ATOM   1531 HD13 LEU B   5      16.438  61.747  23.183  1.00 30.33           H  
ATOM   1532  CD2 LEU B   5      15.508  59.271  22.552  1.00 30.33           C  
ATOM   1533 HD21 LEU B   5      16.078  59.707  21.732  1.00 30.33           H  
ATOM   1534 HD22 LEU B   5      15.572  58.185  22.494  1.00 30.33           H  
ATOM   1535 HD23 LEU B   5      14.460  59.557  22.455  1.00 30.33           H  
ATOM   1536  N   SER B   6      18.487  56.279  26.041  1.00 36.05           N  
ATOM   1537  H   SER B   6      17.957  56.495  26.874  1.00 36.05           H  
ATOM   1538  CA  SER B   6      18.861  54.883  25.873  1.00 36.05           C  
ATOM   1539  HA  SER B   6      19.879  54.810  25.491  1.00 36.05           H  
ATOM   1540  C   SER B   6      17.893  54.290  24.854  1.00 36.05           C  
ATOM   1541  CB  SER B   6      18.783  54.161  27.228  1.00 36.05           C  
ATOM   1542  HB2 SER B   6      19.011  53.104  27.090  1.00 36.05           H  
ATOM   1543  HB3 SER B   6      19.519  54.590  27.908  1.00 36.05           H  
ATOM   1544  O   SER B   6      16.793  53.861  25.205  1.00 36.05           O  
ATOM   1545  OG  SER B   6      17.494  54.292  27.798  1.00 36.05           O  
ATOM   1546  HG  SER B   6      16.871  53.988  27.134  1.00 36.05           H  
ATOM   1547  N   HIS B   7      18.232  54.385  23.571  1.00 32.80           N  
ATOM   1548  H   HIS B   7      19.112  54.813  23.319  1.00 32.80           H  
ATOM   1549  CA  HIS B   7      17.336  53.918  22.522  1.00 32.80           C  
ATOM   1550  HA  HIS B   7      16.371  54.396  22.689  1.00 32.80           H  
ATOM   1551  C   HIS B   7      17.131  52.398  22.631  1.00 32.80           C  
ATOM   1552  CB  HIS B   7      17.840  54.362  21.146  1.00 32.80           C  
ATOM   1553  HB2 HIS B   7      18.599  53.667  20.789  1.00 32.80           H  
ATOM   1554  HB3 HIS B   7      18.296  55.349  21.230  1.00 32.80           H  
ATOM   1555  O   HIS B   7      18.071  51.651  22.902  1.00 32.80           O  
ATOM   1556  CG  HIS B   7      16.721  54.455  20.142  1.00 32.80           C  
ATOM   1557  CD2 HIS B   7      16.000  55.579  19.840  1.00 32.80           C  
ATOM   1558  HD2 HIS B   7      16.146  56.562  20.263  1.00 32.80           H  
ATOM   1559  ND1 HIS B   7      16.201  53.423  19.392  1.00 32.80           N  
ATOM   1560  HD1 HIS B   7      16.484  52.453  19.419  1.00 32.80           H  
ATOM   1561  CE1 HIS B   7      15.200  53.922  18.646  1.00 32.80           C  
ATOM   1562  HE1 HIS B   7      14.591  53.348  17.964  1.00 32.80           H  
ATOM   1563  NE2 HIS B   7      15.034  55.231  18.895  1.00 32.80           N  
ATOM   1564  N   LEU B   8      15.882  51.969  22.443  1.00 22.99           N  
ATOM   1565  H   LEU B   8      15.186  52.657  22.194  1.00 22.99           H  
ATOM   1566  CA  LEU B   8      15.426  50.585  22.562  1.00 22.99           C  
ATOM   1567  HA  LEU B   8      15.675  50.242  23.566  1.00 22.99           H  
ATOM   1568  C   LEU B   8      16.132  49.711  21.503  1.00 22.99           C  
ATOM   1569  CB  LEU B   8      13.891  50.584  22.367  1.00 22.99           C  
ATOM   1570  HB2 LEU B   8      13.480  51.552  22.654  1.00 22.99           H  
ATOM   1571  HB3 LEU B   8      13.682  50.458  21.304  1.00 22.99           H  
ATOM   1572  O   LEU B   8      16.138  50.108  20.330  1.00 22.99           O  
ATOM   1573  CG  LEU B   8      13.132  49.505  23.157  1.00 22.99           C  
ATOM   1574  HG  LEU B   8      13.670  48.559  23.097  1.00 22.99           H  
ATOM   1575  CD1 LEU B   8      12.974  49.916  24.625  1.00 22.99           C  
ATOM   1576 HD11 LEU B   8      13.953  50.053  25.084  1.00 22.99           H  
ATOM   1577 HD12 LEU B   8      12.446  49.130  25.166  1.00 22.99           H  
ATOM   1578 HD13 LEU B   8      12.407  50.844  24.700  1.00 22.99           H  
ATOM   1579  CD2 LEU B   8      11.733  49.314  22.572  1.00 22.99           C  
ATOM   1580 HD21 LEU B   8      11.176  50.250  22.602  1.00 22.99           H  
ATOM   1581 HD22 LEU B   8      11.198  48.555  23.143  1.00 22.99           H  
ATOM   1582 HD23 LEU B   8      11.814  48.971  21.541  1.00 22.99           H  
ATOM   1583  N   PRO B   9      16.714  48.551  21.862  1.00 29.90           N  
ATOM   1584  CA  PRO B   9      17.218  47.611  20.869  1.00 29.90           C  
ATOM   1585  HA  PRO B   9      17.932  48.107  20.212  1.00 29.90           H  
ATOM   1586  C   PRO B   9      16.029  47.105  20.043  1.00 29.90           C  
ATOM   1587  CB  PRO B   9      17.936  46.512  21.657  1.00 29.90           C  
ATOM   1588  HB2 PRO B   9      17.843  45.537  21.180  1.00 29.90           H  
ATOM   1589  HB3 PRO B   9      18.986  46.780  21.771  1.00 29.90           H  
ATOM   1590  O   PRO B   9      15.045  46.615  20.595  1.00 29.90           O  
ATOM   1591  CG  PRO B   9      17.257  46.540  23.027  1.00 29.90           C  
ATOM   1592  HG2 PRO B   9      17.935  46.224  23.820  1.00 29.90           H  
ATOM   1593  HG3 PRO B   9      16.374  45.901  23.006  1.00 29.90           H  
ATOM   1594  CD  PRO B   9      16.824  47.996  23.202  1.00 29.90           C  
ATOM   1595  HD2 PRO B   9      15.872  48.034  23.733  1.00 29.90           H  
ATOM   1596  HD3 PRO B   9      17.587  48.544  23.755  1.00 29.90           H  
ATOM   1597  N   LEU B  10      16.084  47.325  18.729  1.00 22.90           N  
ATOM   1598  H   LEU B  10      16.922  47.745  18.353  1.00 22.90           H  
ATOM   1599  CA  LEU B  10      14.972  47.064  17.817  1.00 22.90           C  
ATOM   1600  HA  LEU B  10      14.051  47.231  18.375  1.00 22.90           H  
ATOM   1601  C   LEU B  10      14.927  45.586  17.351  1.00 22.90           C  
ATOM   1602  CB  LEU B  10      15.019  48.100  16.664  1.00 22.90           C  
ATOM   1603  HB2 LEU B  10      15.545  47.667  15.813  1.00 22.90           H  
ATOM   1604  HB3 LEU B  10      15.603  48.968  16.971  1.00 22.90           H  
ATOM   1605  O   LEU B  10      15.427  44.680  18.004  1.00 22.90           O  
ATOM   1606  CG  LEU B  10      13.616  48.588  16.243  1.00 22.90           C  
ATOM   1607  HG  LEU B  10      12.880  47.810  16.443  1.00 22.90           H  
ATOM   1608  CD1 LEU B  10      13.230  49.844  17.026  1.00 22.90           C  
ATOM   1609 HD11 LEU B  10      13.272  49.636  18.095  1.00 22.90           H  
ATOM   1610 HD12 LEU B  10      12.213  50.140  16.767  1.00 22.90           H  
ATOM   1611 HD13 LEU B  10      13.913  50.661  16.793  1.00 22.90           H  
ATOM   1612  CD2 LEU B  10      13.565  48.912  14.751  1.00 22.90           C  
ATOM   1613 HD21 LEU B  10      12.564  49.246  14.481  1.00 22.90           H  
ATOM   1614 HD22 LEU B  10      13.803  48.024  14.165  1.00 22.90           H  
ATOM   1615 HD23 LEU B  10      14.281  49.698  14.513  1.00 22.90           H  
ATOM   1616  N   HIS B  11      14.319  45.370  16.186  1.00 25.18           N  
ATOM   1617  H   HIS B  11      14.195  46.197  15.621  1.00 25.18           H  
ATOM   1618  CA  HIS B  11      13.348  44.320  15.873  1.00 25.18           C  
ATOM   1619  HA  HIS B  11      12.765  44.107  16.769  1.00 25.18           H  
ATOM   1620  C   HIS B  11      13.876  42.975  15.331  1.00 25.18           C  
ATOM   1621  CB  HIS B  11      12.432  44.971  14.811  1.00 25.18           C  
ATOM   1622  HB2 HIS B  11      12.403  46.051  14.954  1.00 25.18           H  
ATOM   1623  HB3 HIS B  11      12.850  44.798  13.819  1.00 25.18           H  
ATOM   1624  O   HIS B  11      13.050  42.159  14.933  1.00 25.18           O  
ATOM   1625  CG  HIS B  11      11.001  44.520  14.817  1.00 25.18           C  
ATOM   1626  CD2 HIS B  11       9.918  45.283  15.156  1.00 25.18           C  
ATOM   1627  HD2 HIS B  11       9.940  46.310  15.490  1.00 25.18           H  
ATOM   1628  ND1 HIS B  11      10.529  43.294  14.424  1.00 25.18           N  
ATOM   1629  HD1 HIS B  11      11.110  42.494  14.215  1.00 25.18           H  
ATOM   1630  CE1 HIS B  11       9.191  43.312  14.524  1.00 25.18           C  
ATOM   1631  HE1 HIS B  11       8.542  42.476  14.309  1.00 25.18           H  
ATOM   1632  NE2 HIS B  11       8.772  44.507  14.972  1.00 25.18           N  
ATOM   1633  N   SER B  12      15.190  42.789  15.169  1.00 24.01           N  
ATOM   1634  H   SER B  12      15.825  43.444  15.603  1.00 24.01           H  
ATOM   1635  CA  SER B  12      15.744  41.952  14.085  1.00 24.01           C  
ATOM   1636  HA  SER B  12      15.582  42.495  13.154  1.00 24.01           H  
ATOM   1637  C   SER B  12      15.138  40.554  13.900  1.00 24.01           C  
ATOM   1638  CB  SER B  12      17.252  41.773  14.242  1.00 24.01           C  
ATOM   1639  HB2 SER B  12      17.652  41.250  13.374  1.00 24.01           H  
ATOM   1640  HB3 SER B  12      17.451  41.178  15.134  1.00 24.01           H  
ATOM   1641  O   SER B  12      14.690  39.903  14.842  1.00 24.01           O  
ATOM   1642  OG  SER B  12      17.888  43.029  14.368  1.00 24.01           O  
ATOM   1643  HG  SER B  12      18.830  42.870  14.466  1.00 24.01           H  
ATOM   1644  N   SER B  13      15.219  40.107  12.644  1.00 26.58           N  
ATOM   1645  H   SER B  13      15.647  40.712  11.958  1.00 26.58           H  
ATOM   1646  CA  SER B  13      14.740  38.854  12.065  1.00 26.58           C  
ATOM   1647  HA  SER B  13      13.679  38.951  11.836  1.00 26.58           H  
ATOM   1648  C   SER B  13      14.941  37.658  12.991  1.00 26.58           C  
ATOM   1649  CB  SER B  13      15.497  38.606  10.744  1.00 26.58           C  
ATOM   1650  HB2 SER B  13      14.930  37.906  10.130  1.00 26.58           H  
ATOM   1651  HB3 SER B  13      16.474  38.170  10.948  1.00 26.58           H  
ATOM   1652  O   SER B  13      16.032  37.099  13.072  1.00 26.58           O  
ATOM   1653  OG  SER B  13      15.712  39.820  10.033  1.00 26.58           O  
ATOM   1654  HG  SER B  13      16.147  39.584   9.210  1.00 26.58           H  
ATOM   1655  N   LYS B  14      13.872  37.218  13.657  1.00 26.91           N  
ATOM   1656  H   LYS B  14      13.013  37.744  13.587  1.00 26.91           H  
ATOM   1657  CA  LYS B  14      13.780  35.795  13.964  1.00 26.91           C  
ATOM   1658  HA  LYS B  14      14.688  35.447  14.457  1.00 26.91           H  
ATOM   1659  C   LYS B  14      13.698  35.109  12.611  1.00 26.91           C  
ATOM   1660  CB  LYS B  14      12.564  35.481  14.841  1.00 26.91           C  
ATOM   1661  HB2 LYS B  14      11.705  36.070  14.518  1.00 26.91           H  
ATOM   1662  HB3 LYS B  14      12.317  34.426  14.720  1.00 26.91           H  
ATOM   1663  O   LYS B  14      12.685  35.223  11.931  1.00 26.91           O  
ATOM   1664  CG  LYS B  14      12.874  35.742  16.319  1.00 26.91           C  
ATOM   1665  HG2 LYS B  14      13.735  35.142  16.614  1.00 26.91           H  
ATOM   1666  HG3 LYS B  14      13.104  36.797  16.470  1.00 26.91           H  
ATOM   1667  CD  LYS B  14      11.669  35.349  17.176  1.00 26.91           C  
ATOM   1668  HD2 LYS B  14      10.837  36.016  16.949  1.00 26.91           H  
ATOM   1669  HD3 LYS B  14      11.380  34.328  16.927  1.00 26.91           H  
ATOM   1670  CE  LYS B  14      12.026  35.430  18.660  1.00 26.91           C  
ATOM   1671  HE2 LYS B  14      12.896  34.796  18.836  1.00 26.91           H  
ATOM   1672  HE3 LYS B  14      12.301  36.457  18.900  1.00 26.91           H  
ATOM   1673  NZ  LYS B  14      10.887  34.978  19.492  1.00 26.91           N  
ATOM   1674  HZ1 LYS B  14      10.642  34.031  19.239  1.00 26.91           H  
ATOM   1675  HZ2 LYS B  14      10.080  35.562  19.325  1.00 26.91           H  
ATOM   1676  HZ3 LYS B  14      11.127  34.999  20.473  1.00 26.91           H  
ATOM   1677  N   GLU B  15      14.805  34.519  12.180  1.00 27.95           N  
ATOM   1678  H   GLU B  15      15.648  34.582  12.732  1.00 27.95           H  
ATOM   1679  CA  GLU B  15      14.777  33.541  11.107  1.00 27.95           C  
ATOM   1680  HA  GLU B  15      14.334  33.971  10.209  1.00 27.95           H  
ATOM   1681  C   GLU B  15      13.870  32.430  11.620  1.00 27.95           C  
ATOM   1682  CB  GLU B  15      16.200  33.059  10.776  1.00 27.95           C  
ATOM   1683  HB2 GLU B  15      16.677  32.697  11.687  1.00 27.95           H  
ATOM   1684  HB3 GLU B  15      16.141  32.241  10.058  1.00 27.95           H  
ATOM   1685  O   GLU B  15      14.238  31.681  12.528  1.00 27.95           O  
ATOM   1686  CG  GLU B  15      17.034  34.200  10.168  1.00 27.95           C  
ATOM   1687  HG2 GLU B  15      16.540  34.538   9.257  1.00 27.95           H  
ATOM   1688  HG3 GLU B  15      17.054  35.042  10.860  1.00 27.95           H  
ATOM   1689  CD  GLU B  15      18.484  33.800   9.858  1.00 27.95           C  
ATOM   1690  OE1 GLU B  15      18.987  34.259   8.806  1.00 27.95           O  
ATOM   1691  OE2 GLU B  15      19.099  33.108  10.699  1.00 27.95           O  
ATOM   1692  N   ASP B  16      12.627  32.425  11.140  1.00 26.44           N  
ATOM   1693  H   ASP B  16      12.316  33.175  10.540  1.00 26.44           H  
ATOM   1694  CA  ASP B  16      11.732  31.306  11.351  1.00 26.44           C  
ATOM   1695  HA  ASP B  16      11.567  31.157  12.418  1.00 26.44           H  
ATOM   1696  C   ASP B  16      12.471  30.106  10.775  1.00 26.44           C  
ATOM   1697  CB  ASP B  16      10.374  31.538  10.668  1.00 26.44           C  
ATOM   1698  HB2 ASP B  16       9.804  30.609  10.701  1.00 26.44           H  
ATOM   1699  HB3 ASP B  16      10.540  31.795   9.621  1.00 26.44           H  
ATOM   1700  O   ASP B  16      12.661  29.996   9.560  1.00 26.44           O  
ATOM   1701  CG  ASP B  16       9.543  32.636  11.340  1.00 26.44           C  
ATOM   1702  OD1 ASP B  16       9.398  32.592  12.586  1.00 26.44           O  
ATOM   1703  OD2 ASP B  16       9.040  33.510  10.596  1.00 26.44           O  
ATOM   1704  N   ALA B  17      12.966  29.246  11.661  1.00 25.72           N  
ATOM   1705  H   ALA B  17      12.927  29.487  12.642  1.00 25.72           H  
ATOM   1706  CA  ALA B  17      13.415  27.926  11.290  1.00 25.72           C  
ATOM   1707  HA  ALA B  17      14.127  27.996  10.468  1.00 25.72           H  
ATOM   1708  C   ALA B  17      12.162  27.202  10.799  1.00 25.72           C  
ATOM   1709  CB  ALA B  17      14.105  27.260  12.488  1.00 25.72           C  
ATOM   1710  HB1 ALA B  17      14.416  26.253  12.211  1.00 25.72           H  
ATOM   1711  HB2 ALA B  17      14.983  27.839  12.774  1.00 25.72           H  
ATOM   1712  HB3 ALA B  17      13.418  27.197  13.332  1.00 25.72           H  
ATOM   1713  O   ALA B  17      11.465  26.538  11.565  1.00 25.72           O  
ATOM   1714  N   TYR B  18      11.824  27.411   9.525  1.00 24.34           N  
ATOM   1715  H   TYR B  18      12.328  28.124   9.018  1.00 24.34           H  
ATOM   1716  CA  TYR B  18      11.005  26.480   8.787  1.00 24.34           C  
ATOM   1717  HA  TYR B  18      10.045  26.345   9.285  1.00 24.34           H  
ATOM   1718  C   TYR B  18      11.799  25.187   8.857  1.00 24.34           C  
ATOM   1719  CB  TYR B  18      10.769  26.955   7.343  1.00 24.34           C  
ATOM   1720  HB2 TYR B  18      10.310  26.139   6.784  1.00 24.34           H  
ATOM   1721  HB3 TYR B  18      11.728  27.169   6.872  1.00 24.34           H  
ATOM   1722  O   TYR B  18      12.776  25.012   8.127  1.00 24.34           O  
ATOM   1723  CG  TYR B  18       9.876  28.177   7.227  1.00 24.34           C  
ATOM   1724  CD1 TYR B  18       8.475  28.030   7.176  1.00 24.34           C  
ATOM   1725  HD1 TYR B  18       8.039  27.042   7.208  1.00 24.34           H  
ATOM   1726  CD2 TYR B  18      10.445  29.464   7.198  1.00 24.34           C  
ATOM   1727  HD2 TYR B  18      11.517  29.581   7.262  1.00 24.34           H  
ATOM   1728  CE1 TYR B  18       7.647  29.168   7.107  1.00 24.34           C  
ATOM   1729  HE1 TYR B  18       6.572  29.067   7.089  1.00 24.34           H  
ATOM   1730  CE2 TYR B  18       9.622  30.604   7.148  1.00 24.34           C  
ATOM   1731  HE2 TYR B  18      10.066  31.588   7.174  1.00 24.34           H  
ATOM   1732  OH  TYR B  18       7.422  31.557   7.105  1.00 24.34           O  
ATOM   1733  HH  TYR B  18       7.927  32.336   7.348  1.00 24.34           H  
ATOM   1734  CZ  TYR B  18       8.220  30.457   7.110  1.00 24.34           C  
ATOM   1735  N   ASP B  19      11.422  24.333   9.805  1.00 26.45           N  
ATOM   1736  H   ASP B  19      10.767  24.651  10.505  1.00 26.45           H  
ATOM   1737  CA  ASP B  19      11.732  22.917   9.780  1.00 26.45           C  
ATOM   1738  HA  ASP B  19      12.809  22.776   9.687  1.00 26.45           H  
ATOM   1739  C   ASP B  19      11.047  22.391   8.522  1.00 26.45           C  
ATOM   1740  CB  ASP B  19      11.261  22.251  11.077  1.00 26.45           C  
ATOM   1741  HB2 ASP B  19      10.174  22.299  11.149  1.00 26.45           H  
ATOM   1742  HB3 ASP B  19      11.680  22.793  11.925  1.00 26.45           H  
ATOM   1743  O   ASP B  19       9.887  21.977   8.505  1.00 26.45           O  
ATOM   1744  CG  ASP B  19      11.739  20.801  11.149  1.00 26.45           C  
ATOM   1745  OD1 ASP B  19      12.959  20.604  10.950  1.00 26.45           O  
ATOM   1746  OD2 ASP B  19      10.890  19.925  11.420  1.00 26.45           O  
ATOM   1747  N   GLY B  20      11.702  22.657   7.396  1.00 26.24           N  
ATOM   1748  H   GLY B  20      12.589  23.135   7.477  1.00 26.24           H  
ATOM   1749  CA  GLY B  20      11.234  22.277   6.096  1.00 26.24           C  
ATOM   1750  HA2 GLY B  20      10.203  22.597   5.942  1.00 26.24           H  
ATOM   1751  HA3 GLY B  20      11.884  22.682   5.320  1.00 26.24           H  
ATOM   1752  C   GLY B  20      11.333  20.779   6.106  1.00 26.24           C  
ATOM   1753  O   GLY B  20      12.420  20.259   5.883  1.00 26.24           O  
ATOM   1754  N   VAL B  21      10.207  20.113   6.373  1.00 27.88           N  
ATOM   1755  H   VAL B  21       9.458  20.625   6.818  1.00 27.88           H  
ATOM   1756  CA  VAL B  21       9.977  18.738   5.946  1.00 27.88           C  
ATOM   1757  HA  VAL B  21      10.666  18.070   6.462  1.00 27.88           H  
ATOM   1758  C   VAL B  21      10.295  18.765   4.465  1.00 27.88           C  
ATOM   1759  CB  VAL B  21       8.529  18.286   6.207  1.00 27.88           C  
ATOM   1760  HB  VAL B  21       7.836  18.962   5.706  1.00 27.88           H  
ATOM   1761  O   VAL B  21       9.502  19.250   3.650  1.00 27.88           O  
ATOM   1762  CG1 VAL B  21       8.290  16.862   5.686  1.00 27.88           C  
ATOM   1763 HG11 VAL B  21       7.270  16.552   5.914  1.00 27.88           H  
ATOM   1764 HG12 VAL B  21       8.429  16.826   4.606  1.00 27.88           H  
ATOM   1765 HG13 VAL B  21       8.989  16.172   6.159  1.00 27.88           H  
ATOM   1766  CG2 VAL B  21       8.211  18.307   7.707  1.00 27.88           C  
ATOM   1767 HG21 VAL B  21       8.901  17.656   8.244  1.00 27.88           H  
ATOM   1768 HG22 VAL B  21       7.190  17.968   7.880  1.00 27.88           H  
ATOM   1769 HG23 VAL B  21       8.314  19.317   8.105  1.00 27.88           H  
ATOM   1770  N   THR B  22      11.537  18.419   4.141  1.00 26.30           N  
ATOM   1771  H   THR B  22      12.179  18.123   4.861  1.00 26.30           H  
ATOM   1772  CA  THR B  22      12.046  18.557   2.797  1.00 26.30           C  
ATOM   1773  HA  THR B  22      11.904  19.588   2.471  1.00 26.30           H  
ATOM   1774  C   THR B  22      11.163  17.652   1.972  1.00 26.30           C  
ATOM   1775  CB  THR B  22      13.541  18.211   2.675  1.00 26.30           C  
ATOM   1776  HB  THR B  22      13.775  18.015   1.629  1.00 26.30           H  
ATOM   1777  O   THR B  22      11.036  16.455   2.228  1.00 26.30           O  
ATOM   1778  CG2 THR B  22      14.425  19.357   3.171  1.00 26.30           C  
ATOM   1779 HG21 THR B  22      15.473  19.103   3.010  1.00 26.30           H  
ATOM   1780 HG22 THR B  22      14.263  19.516   4.237  1.00 26.30           H  
ATOM   1781 HG23 THR B  22      14.191  20.273   2.629  1.00 26.30           H  
ATOM   1782  OG1 THR B  22      13.862  17.083   3.447  1.00 26.30           O  
ATOM   1783  HG1 THR B  22      14.665  16.678   3.110  1.00 26.30           H  
ATOM   1784  N   SER B  23      10.487  18.251   0.999  1.00 29.47           N  
ATOM   1785  H   SER B  23      10.510  19.259   0.948  1.00 29.47           H  
ATOM   1786  CA  SER B  23       9.881  17.504  -0.087  1.00 29.47           C  
ATOM   1787  HA  SER B  23       9.284  16.684   0.313  1.00 29.47           H  
ATOM   1788  C   SER B  23      11.036  16.922  -0.896  1.00 29.47           C  
ATOM   1789  CB  SER B  23       8.974  18.423  -0.910  1.00 29.47           C  
ATOM   1790  HB2 SER B  23       9.551  19.269  -1.283  1.00 29.47           H  
ATOM   1791  HB3 SER B  23       8.170  18.797  -0.276  1.00 29.47           H  
ATOM   1792  O   SER B  23      11.339  17.404  -1.987  1.00 29.47           O  
ATOM   1793  OG  SER B  23       8.418  17.722  -2.001  1.00 29.47           O  
ATOM   1794  HG  SER B  23       9.146  17.305  -2.467  1.00 29.47           H  
ATOM   1795  N   GLU B  24      11.737  15.926  -0.351  1.00 29.03           N  
ATOM   1796  H   GLU B  24      11.505  15.621   0.583  1.00 29.03           H  
ATOM   1797  CA  GLU B  24      12.564  15.074  -1.181  1.00 29.03           C  
ATOM   1798  HA  GLU B  24      13.318  15.694  -1.667  1.00 29.03           H  
ATOM   1799  C   GLU B  24      11.698  14.486  -2.291  1.00 29.03           C  
ATOM   1800  CB  GLU B  24      13.281  13.966  -0.395  1.00 29.03           C  
ATOM   1801  HB2 GLU B  24      12.620  13.550   0.365  1.00 29.03           H  
ATOM   1802  HB3 GLU B  24      13.520  13.171  -1.102  1.00 29.03           H  
ATOM   1803  O   GLU B  24      10.464  14.489  -2.255  1.00 29.03           O  
ATOM   1804  CG  GLU B  24      14.597  14.445   0.242  1.00 29.03           C  
ATOM   1805  HG2 GLU B  24      14.984  15.288  -0.329  1.00 29.03           H  
ATOM   1806  HG3 GLU B  24      14.400  14.797   1.255  1.00 29.03           H  
ATOM   1807  CD  GLU B  24      15.663  13.335   0.258  1.00 29.03           C  
ATOM   1808  OE1 GLU B  24      16.844  13.681   0.026  1.00 29.03           O  
ATOM   1809  OE2 GLU B  24      15.289  12.152   0.418  1.00 29.03           O  
ATOM   1810  N   ASN B  25      12.385  14.039  -3.328  1.00 29.10           N  
ATOM   1811  H   ASN B  25      13.389  13.994  -3.229  1.00 29.10           H  
ATOM   1812  CA  ASN B  25      11.803  13.601  -4.574  1.00 29.10           C  
ATOM   1813  HA  ASN B  25      11.279  14.441  -5.031  1.00 29.10           H  
ATOM   1814  C   ASN B  25      10.795  12.462  -4.330  1.00 29.10           C  
ATOM   1815  CB  ASN B  25      13.007  13.208  -5.447  1.00 29.10           C  
ATOM   1816  HB2 ASN B  25      13.413  12.259  -5.098  1.00 29.10           H  
ATOM   1817  HB3 ASN B  25      13.788  13.962  -5.344  1.00 29.10           H  
ATOM   1818  O   ASN B  25      11.184  11.296  -4.266  1.00 29.10           O  
ATOM   1819  CG  ASN B  25      12.706  13.114  -6.921  1.00 29.10           C  
ATOM   1820  ND2 ASN B  25      13.611  12.525  -7.665  1.00 29.10           N  
ATOM   1821 HD21 ASN B  25      14.448  12.171  -7.224  1.00 29.10           H  
ATOM   1822 HD22 ASN B  25      13.440  12.541  -8.660  1.00 29.10           H  
ATOM   1823  OD1 ASN B  25      11.725  13.604  -7.447  1.00 29.10           O  
ATOM   1824  N   MET B  26       9.503  12.801  -4.224  1.00 28.73           N  
ATOM   1825  H   MET B  26       9.301  13.781  -4.085  1.00 28.73           H  
ATOM   1826  CA  MET B  26       8.370  11.871  -4.192  1.00 28.73           C  
ATOM   1827  HA  MET B  26       8.567  11.099  -3.448  1.00 28.73           H  
ATOM   1828  C   MET B  26       8.221  11.183  -5.560  1.00 28.73           C  
ATOM   1829  CB  MET B  26       7.057  12.587  -3.809  1.00 28.73           C  
ATOM   1830  HB2 MET B  26       6.259  11.846  -3.839  1.00 28.73           H  
ATOM   1831  HB3 MET B  26       6.827  13.353  -4.549  1.00 28.73           H  
ATOM   1832  O   MET B  26       7.229  11.356  -6.256  1.00 28.73           O  
ATOM   1833  CG  MET B  26       7.022  13.235  -2.423  1.00 28.73           C  
ATOM   1834  HG2 MET B  26       7.581  14.170  -2.449  1.00 28.73           H  
ATOM   1835  HG3 MET B  26       7.498  12.570  -1.701  1.00 28.73           H  
ATOM   1836  SD  MET B  26       5.317  13.559  -1.882  1.00 28.73           S  
ATOM   1837  CE  MET B  26       5.615  14.484  -0.359  1.00 28.73           C  
ATOM   1838  HE1 MET B  26       6.175  13.862   0.340  1.00 28.73           H  
ATOM   1839  HE2 MET B  26       6.189  15.382  -0.585  1.00 28.73           H  
ATOM   1840  HE3 MET B  26       4.661  14.764   0.087  1.00 28.73           H  
ATOM   1841  N   ARG B  27       9.253  10.461  -6.009  1.00 30.94           N  
ATOM   1842  H   ARG B  27      10.060  10.407  -5.404  1.00 30.94           H  
ATOM   1843  CA  ARG B  27       9.213   9.668  -7.242  1.00 30.94           C  
ATOM   1844  HA  ARG B  27       8.651  10.226  -7.990  1.00 30.94           H  
ATOM   1845  C   ARG B  27       8.388   8.403  -7.030  1.00 30.94           C  
ATOM   1846  CB  ARG B  27      10.625   9.381  -7.784  1.00 30.94           C  
ATOM   1847  HB2 ARG B  27      10.635   8.407  -8.272  1.00 30.94           H  
ATOM   1848  HB3 ARG B  27      11.341   9.358  -6.962  1.00 30.94           H  
ATOM   1849  O   ARG B  27       7.182   8.403  -7.224  1.00 30.94           O  
ATOM   1850  CG  ARG B  27      11.072  10.385  -8.843  1.00 30.94           C  
ATOM   1851  HG2 ARG B  27      11.137  11.381  -8.404  1.00 30.94           H  
ATOM   1852  HG3 ARG B  27      10.349  10.401  -9.659  1.00 30.94           H  
ATOM   1853  CD  ARG B  27      12.431   9.923  -9.375  1.00 30.94           C  
ATOM   1854  HD2 ARG B  27      13.130   9.883  -8.540  1.00 30.94           H  
ATOM   1855  HD3 ARG B  27      12.322   8.920  -9.786  1.00 30.94           H  
ATOM   1856  NE  ARG B  27      12.954  10.817 -10.421  1.00 30.94           N  
ATOM   1857  HE  ARG B  27      12.303  11.489 -10.804  1.00 30.94           H  
ATOM   1858  NH1 ARG B  27      15.042   9.870 -10.546  1.00 30.94           N  
ATOM   1859 HH11 ARG B  27      15.959   9.811 -10.966  1.00 30.94           H  
ATOM   1860 HH12 ARG B  27      14.758   9.184  -9.861  1.00 30.94           H  
ATOM   1861  NH2 ARG B  27      14.532  11.598 -11.864  1.00 30.94           N  
ATOM   1862 HH21 ARG B  27      13.870  12.276 -12.215  1.00 30.94           H  
ATOM   1863 HH22 ARG B  27      15.455  11.535 -12.268  1.00 30.94           H  
ATOM   1864  CZ  ARG B  27      14.168  10.756 -10.940  1.00 30.94           C  
ATOM   1865  N   ASN B  28       9.039   7.296  -6.679  1.00 29.92           N  
ATOM   1866  H   ASN B  28      10.020   7.362  -6.450  1.00 29.92           H  
ATOM   1867  CA  ASN B  28       8.417   5.979  -6.697  1.00 29.92           C  
ATOM   1868  HA  ASN B  28       7.598   5.986  -7.416  1.00 29.92           H  
ATOM   1869  C   ASN B  28       7.804   5.658  -5.334  1.00 29.92           C  
ATOM   1870  CB  ASN B  28       9.435   4.923  -7.172  1.00 29.92           C  
ATOM   1871  HB2 ASN B  28      10.220   4.793  -6.426  1.00 29.92           H  
ATOM   1872  HB3 ASN B  28       9.886   5.237  -8.113  1.00 29.92           H  
ATOM   1873  O   ASN B  28       8.395   4.891  -4.582  1.00 29.92           O  
ATOM   1874  CG  ASN B  28       8.738   3.592  -7.423  1.00 29.92           C  
ATOM   1875  ND2 ASN B  28       9.328   2.478  -7.063  1.00 29.92           N  
ATOM   1876 HD21 ASN B  28      10.220   2.473  -6.590  1.00 29.92           H  
ATOM   1877 HD22 ASN B  28       8.815   1.629  -7.254  1.00 29.92           H  
ATOM   1878  OD1 ASN B  28       7.647   3.550  -7.959  1.00 29.92           O  
ATOM   1879  N   GLY B  29       6.675   6.302  -5.006  1.00 31.95           N  
ATOM   1880  H   GLY B  29       6.353   6.992  -5.670  1.00 31.95           H  
ATOM   1881  CA  GLY B  29       5.715   5.908  -3.960  1.00 31.95           C  
ATOM   1882  HA2 GLY B  29       4.958   6.689  -3.881  1.00 31.95           H  
ATOM   1883  HA3 GLY B  29       5.225   4.993  -4.293  1.00 31.95           H  
ATOM   1884  C   GLY B  29       6.244   5.647  -2.544  1.00 31.95           C  
ATOM   1885  O   GLY B  29       5.513   5.147  -1.702  1.00 31.95           O  
ATOM   1886  N   LEU B  30       7.511   5.908  -2.272  1.00 32.00           N  
ATOM   1887  H   LEU B  30       8.106   6.163  -3.046  1.00 32.00           H  
ATOM   1888  CA  LEU B  30       8.138   5.708  -0.985  1.00 32.00           C  
ATOM   1889  HA  LEU B  30       7.451   5.211  -0.300  1.00 32.00           H  
ATOM   1890  C   LEU B  30       8.397   7.076  -0.409  1.00 32.00           C  
ATOM   1891  CB  LEU B  30       9.414   4.860  -1.141  1.00 32.00           C  
ATOM   1892  HB2 LEU B  30      10.253   5.364  -0.661  1.00 32.00           H  
ATOM   1893  HB3 LEU B  30       9.679   4.731  -2.190  1.00 32.00           H  
ATOM   1894  O   LEU B  30       9.498   7.611  -0.507  1.00 32.00           O  
ATOM   1895  CG  LEU B  30       9.239   3.507  -0.473  1.00 32.00           C  
ATOM   1896  HG  LEU B  30       8.833   3.690   0.522  1.00 32.00           H  
ATOM   1897  CD1 LEU B  30       8.267   2.675  -1.324  1.00 32.00           C  
ATOM   1898 HD11 LEU B  30       7.301   3.176  -1.398  1.00 32.00           H  
ATOM   1899 HD12 LEU B  30       8.089   1.702  -0.867  1.00 32.00           H  
ATOM   1900 HD13 LEU B  30       8.641   2.583  -2.344  1.00 32.00           H  
ATOM   1901  CD2 LEU B  30      10.625   2.913  -0.242  1.00 32.00           C  
ATOM   1902 HD21 LEU B  30      10.585   2.081   0.461  1.00 32.00           H  
ATOM   1903 HD22 LEU B  30      11.075   2.610  -1.187  1.00 32.00           H  
ATOM   1904 HD23 LEU B  30      11.273   3.654   0.225  1.00 32.00           H  
ATOM   1905  N   VAL B  31       7.372   7.667   0.191  1.00 31.01           N  
ATOM   1906  H   VAL B  31       6.453   7.248   0.163  1.00 31.01           H  
ATOM   1907  CA  VAL B  31       7.667   8.730   1.141  1.00 31.01           C  
ATOM   1908  HA  VAL B  31       8.531   9.291   0.786  1.00 31.01           H  
ATOM   1909  C   VAL B  31       8.068   8.026   2.425  1.00 31.01           C  
ATOM   1910  CB  VAL B  31       6.554   9.771   1.272  1.00 31.01           C  
ATOM   1911  HB  VAL B  31       5.694   9.347   1.790  1.00 31.01           H  
ATOM   1912  O   VAL B  31       7.239   7.442   3.126  1.00 31.01           O  
ATOM   1913  CG1 VAL B  31       7.064  10.985   2.053  1.00 31.01           C  
ATOM   1914 HG11 VAL B  31       6.270  11.728   2.133  1.00 31.01           H  
ATOM   1915 HG12 VAL B  31       7.920  11.432   1.548  1.00 31.01           H  
ATOM   1916 HG13 VAL B  31       7.361  10.681   3.057  1.00 31.01           H  
ATOM   1917  CG2 VAL B  31       6.133  10.260  -0.120  1.00 31.01           C  
ATOM   1918 HG21 VAL B  31       7.004  10.641  -0.653  1.00 31.01           H  
ATOM   1919 HG22 VAL B  31       5.397  11.059  -0.031  1.00 31.01           H  
ATOM   1920 HG23 VAL B  31       5.704   9.448  -0.707  1.00 31.01           H  
ATOM   1921  N   ASN B  32       9.376   8.029   2.676  1.00 34.11           N  
ATOM   1922  H   ASN B  32       9.984   8.433   1.979  1.00 34.11           H  
ATOM   1923  CA  ASN B  32       9.972   7.687   3.956  1.00 34.11           C  
ATOM   1924  HA  ASN B  32       9.578   6.732   4.304  1.00 34.11           H  
ATOM   1925  C   ASN B  32       9.555   8.784   4.950  1.00 34.11           C  
ATOM   1926  CB  ASN B  32      11.502   7.568   3.752  1.00 34.11           C  
ATOM   1927  HB2 ASN B  32      11.704   6.931   2.890  1.00 34.11           H  
ATOM   1928  HB3 ASN B  32      11.925   8.552   3.551  1.00 34.11           H  
ATOM   1929  O   ASN B  32      10.324   9.689   5.249  1.00 34.11           O  
ATOM   1930  CG  ASN B  32      12.226   6.951   4.934  1.00 34.11           C  
ATOM   1931  ND2 ASN B  32      13.500   7.193   5.108  1.00 34.11           N  
ATOM   1932 HD21 ASN B  32      13.963   7.904   4.561  1.00 34.11           H  
ATOM   1933 HD22 ASN B  32      13.895   6.867   5.978  1.00 34.11           H  
ATOM   1934  OD1 ASN B  32      11.663   6.207   5.703  1.00 34.11           O  
ATOM   1935  N   SER B  33       8.286   8.804   5.372  1.00 34.07           N  
ATOM   1936  H   SER B  33       7.639   8.126   4.995  1.00 34.07           H  
ATOM   1937  CA  SER B  33       7.839   9.733   6.407  1.00 34.07           C  
ATOM   1938  HA  SER B  33       8.197  10.739   6.189  1.00 34.07           H  
ATOM   1939  C   SER B  33       8.461   9.271   7.707  1.00 34.07           C  
ATOM   1940  CB  SER B  33       6.310   9.765   6.539  1.00 34.07           C  
ATOM   1941  HB2 SER B  33       6.042  10.380   7.398  1.00 34.07           H  
ATOM   1942  HB3 SER B  33       5.929   8.757   6.697  1.00 34.07           H  
ATOM   1943  O   SER B  33       7.902   8.376   8.342  1.00 34.07           O  
ATOM   1944  OG  SER B  33       5.712  10.312   5.381  1.00 34.07           O  
ATOM   1945  HG  SER B  33       6.230  11.071   5.103  1.00 34.07           H  
ATOM   1946  N   GLU B  34       9.632   9.799   8.061  1.00 35.60           N  
ATOM   1947  H   GLU B  34      10.121  10.393   7.407  1.00 35.60           H  
ATOM   1948  CA  GLU B  34      10.207   9.637   9.393  1.00 35.60           C  
ATOM   1949  HA  GLU B  34      10.321   8.577   9.619  1.00 35.60           H  
ATOM   1950  C   GLU B  34       9.209  10.241  10.386  1.00 35.60           C  
ATOM   1951  CB  GLU B  34      11.591  10.299   9.511  1.00 35.60           C  
ATOM   1952  HB2 GLU B  34      11.917  10.177  10.544  1.00 35.60           H  
ATOM   1953  HB3 GLU B  34      11.505  11.363   9.290  1.00 35.60           H  
ATOM   1954  O   GLU B  34       9.255  11.422  10.726  1.00 35.60           O  
ATOM   1955  CG  GLU B  34      12.664   9.685   8.598  1.00 35.60           C  
ATOM   1956  HG2 GLU B  34      12.642   8.602   8.723  1.00 35.60           H  
ATOM   1957  HG3 GLU B  34      12.419   9.908   7.560  1.00 35.60           H  
ATOM   1958  CD  GLU B  34      14.082  10.203   8.913  1.00 35.60           C  
ATOM   1959  OE1 GLU B  34      15.042   9.489   8.544  1.00 35.60           O  
ATOM   1960  OE2 GLU B  34      14.204  11.288   9.531  1.00 35.60           O  
ATOM   1961  N   VAL B  35       8.223   9.444  10.803  1.00 33.80           N  
ATOM   1962  H   VAL B  35       8.146   8.530  10.380  1.00 33.80           H  
ATOM   1963  CA  VAL B  35       7.411   9.756  11.967  1.00 33.80           C  
ATOM   1964  HA  VAL B  35       7.114  10.804  11.931  1.00 33.80           H  
ATOM   1965  C   VAL B  35       8.366   9.565  13.128  1.00 33.80           C  
ATOM   1966  CB  VAL B  35       6.136   8.898  12.075  1.00 33.80           C  
ATOM   1967  HB  VAL B  35       6.399   7.842  12.143  1.00 33.80           H  
ATOM   1968  O   VAL B  35       8.480   8.471  13.679  1.00 33.80           O  
ATOM   1969  CG1 VAL B  35       5.320   9.293  13.316  1.00 33.80           C  
ATOM   1970 HG11 VAL B  35       4.414   8.689  13.371  1.00 33.80           H  
ATOM   1971 HG12 VAL B  35       5.053  10.349  13.272  1.00 33.80           H  
ATOM   1972 HG13 VAL B  35       5.904   9.113  14.218  1.00 33.80           H  
ATOM   1973  CG2 VAL B  35       5.231   9.092  10.850  1.00 33.80           C  
ATOM   1974 HG21 VAL B  35       4.981  10.146  10.733  1.00 33.80           H  
ATOM   1975 HG22 VAL B  35       5.747   8.747   9.954  1.00 33.80           H  
ATOM   1976 HG23 VAL B  35       4.318   8.508  10.964  1.00 33.80           H  
ATOM   1977  N   HIS B  36       9.099  10.634  13.435  1.00 34.81           N  
ATOM   1978  H   HIS B  36       9.087  11.406  12.784  1.00 34.81           H  
ATOM   1979  CA  HIS B  36       9.857  10.797  14.664  1.00 34.81           C  
ATOM   1980  HA  HIS B  36      10.554   9.969  14.790  1.00 34.81           H  
ATOM   1981  C   HIS B  36       8.858  10.761  15.819  1.00 34.81           C  
ATOM   1982  CB  HIS B  36      10.669  12.104  14.617  1.00 34.81           C  
ATOM   1983  HB2 HIS B  36      11.009  12.340  15.626  1.00 34.81           H  
ATOM   1984  HB3 HIS B  36      10.037  12.925  14.280  1.00 34.81           H  
ATOM   1985  O   HIS B  36       8.426  11.786  16.338  1.00 34.81           O  
ATOM   1986  CG  HIS B  36      11.896  12.019  13.742  1.00 34.81           C  
ATOM   1987  CD2 HIS B  36      11.995  12.416  12.440  1.00 34.81           C  
ATOM   1988  HD2 HIS B  36      11.212  12.850  11.836  1.00 34.81           H  
ATOM   1989  ND1 HIS B  36      13.106  11.444  14.134  1.00 34.81           N  
ATOM   1990  CE1 HIS B  36      13.905  11.510  13.057  1.00 34.81           C  
ATOM   1991  HE1 HIS B  36      14.901  11.097  13.001  1.00 34.81           H  
ATOM   1992  NE2 HIS B  36      13.267  12.083  12.026  1.00 34.81           N  
ATOM   1993  HE2 HIS B  36      13.614  12.078  11.077  1.00 34.81           H  
ATOM   1994  N   ASN B  37       8.412   9.559  16.176  1.00 36.12           N  
ATOM   1995  H   ASN B  37       8.721   8.762  15.638  1.00 36.12           H  
ATOM   1996  CA  ASN B  37       7.783   9.337  17.456  1.00 36.12           C  
ATOM   1997  HA  ASN B  37       7.108  10.167  17.667  1.00 36.12           H  
ATOM   1998  C   ASN B  37       8.915   9.344  18.485  1.00 36.12           C  
ATOM   1999  CB  ASN B  37       6.977   8.028  17.429  1.00 36.12           C  
ATOM   2000  HB2 ASN B  37       7.660   7.178  17.430  1.00 36.12           H  
ATOM   2001  HB3 ASN B  37       6.372   7.987  16.523  1.00 36.12           H  
ATOM   2002  O   ASN B  37       9.745   8.438  18.487  1.00 36.12           O  
ATOM   2003  CG  ASN B  37       6.036   7.940  18.616  1.00 36.12           C  
ATOM   2004  ND2 ASN B  37       5.720   6.755  19.077  1.00 36.12           N  
ATOM   2005 HD21 ASN B  37       5.210   6.770  19.948  1.00 36.12           H  
ATOM   2006 HD22 ASN B  37       6.237   5.950  18.752  1.00 36.12           H  
ATOM   2007  OD1 ASN B  37       5.548   8.926  19.137  1.00 36.12           O  
ATOM   2008  N   GLU B  38       8.979  10.380  19.320  1.00 36.00           N  
ATOM   2009  H   GLU B  38       8.334  11.148  19.200  1.00 36.00           H  
ATOM   2010  CA  GLU B  38      10.021  10.509  20.348  1.00 36.00           C  
ATOM   2011  HA  GLU B  38      11.005  10.491  19.881  1.00 36.00           H  
ATOM   2012  C   GLU B  38       9.995   9.378  21.386  1.00 36.00           C  
ATOM   2013  CB  GLU B  38       9.853  11.825  21.121  1.00 36.00           C  
ATOM   2014  HB2 GLU B  38       8.806  11.954  21.396  1.00 36.00           H  
ATOM   2015  HB3 GLU B  38      10.430  11.744  22.042  1.00 36.00           H  
ATOM   2016  O   GLU B  38      11.016   9.094  22.015  1.00 36.00           O  
ATOM   2017  CG  GLU B  38      10.356  13.074  20.390  1.00 36.00           C  
ATOM   2018  HG2 GLU B  38      11.318  12.848  19.930  1.00 36.00           H  
ATOM   2019  HG3 GLU B  38       9.651  13.339  19.602  1.00 36.00           H  
ATOM   2020  CD  GLU B  38      10.521  14.249  21.373  1.00 36.00           C  
ATOM   2021  OE1 GLU B  38      11.495  15.019  21.211  1.00 36.00           O  
ATOM   2022  OE2 GLU B  38       9.686  14.373  22.300  1.00 36.00           O  
ATOM   2023  N   ASP B  39       8.844   8.742  21.625  1.00 39.59           N  
ATOM   2024  H   ASP B  39       8.018   9.009  21.108  1.00 39.59           H  
ATOM   2025  CA  ASP B  39       8.750   7.749  22.691  1.00 39.59           C  
ATOM   2026  HA  ASP B  39       9.173   8.193  23.592  1.00 39.59           H  
ATOM   2027  C   ASP B  39       9.596   6.505  22.364  1.00 39.59           C  
ATOM   2028  CB  ASP B  39       7.287   7.387  22.991  1.00 39.59           C  
ATOM   2029  HB2 ASP B  39       6.736   7.295  22.055  1.00 39.59           H  
ATOM   2030  HB3 ASP B  39       7.269   6.412  23.479  1.00 39.59           H  
ATOM   2031  O   ASP B  39       9.292   5.736  21.455  1.00 39.59           O  
ATOM   2032  CG  ASP B  39       6.572   8.370  23.928  1.00 39.59           C  
ATOM   2033  OD1 ASP B  39       7.251   8.978  24.785  1.00 39.59           O  
ATOM   2034  OD2 ASP B  39       5.321   8.385  23.877  1.00 39.59           O  
ATOM   2035  N   GLY B  40      10.632   6.253  23.174  1.00 37.21           N  
ATOM   2036  H   GLY B  40      10.862   7.006  23.807  1.00 37.21           H  
ATOM   2037  CA  GLY B  40      11.663   5.226  22.948  1.00 37.21           C  
ATOM   2038  HA2 GLY B  40      12.087   5.399  21.959  1.00 37.21           H  
ATOM   2039  HA3 GLY B  40      12.459   5.364  23.680  1.00 37.21           H  
ATOM   2040  C   GLY B  40      11.217   3.758  23.000  1.00 37.21           C  
ATOM   2041  O   GLY B  40      12.061   2.859  23.052  1.00 37.21           O  
ATOM   2042  N   ARG B  41       9.913   3.458  23.019  1.00 38.60           N  
ATOM   2043  H   ARG B  41       9.295   4.219  22.777  1.00 38.60           H  
ATOM   2044  CA  ARG B  41       9.472   2.085  22.755  1.00 38.60           C  
ATOM   2045  HA  ARG B  41      10.150   1.387  23.246  1.00 38.60           H  
ATOM   2046  C   ARG B  41       9.605   1.863  21.261  1.00 38.60           C  
ATOM   2047  CB  ARG B  41       8.054   1.809  23.265  1.00 38.60           C  
ATOM   2048  HB2 ARG B  41       7.703   0.877  22.822  1.00 38.60           H  
ATOM   2049  HB3 ARG B  41       7.384   2.614  22.963  1.00 38.60           H  
ATOM   2050  O   ARG B  41       8.770   2.326  20.496  1.00 38.60           O  
ATOM   2051  CG  ARG B  41       8.061   1.662  24.790  1.00 38.60           C  
ATOM   2052  HG2 ARG B  41       8.292   2.625  25.244  1.00 38.60           H  
ATOM   2053  HG3 ARG B  41       8.822   0.939  25.081  1.00 38.60           H  
ATOM   2054  CD  ARG B  41       6.700   1.173  25.285  1.00 38.60           C  
ATOM   2055  HD2 ARG B  41       6.477   0.216  24.812  1.00 38.60           H  
ATOM   2056  HD3 ARG B  41       5.945   1.901  24.989  1.00 38.60           H  
ATOM   2057  NE  ARG B  41       6.699   1.019  26.751  1.00 38.60           N  
ATOM   2058  HE  ARG B  41       7.553   1.274  27.224  1.00 38.60           H  
ATOM   2059  NH1 ARG B  41       4.512   0.371  26.966  1.00 38.60           N  
ATOM   2060 HH11 ARG B  41       4.415   0.470  25.965  1.00 38.60           H  
ATOM   2061 HH12 ARG B  41       3.709   0.161  27.542  1.00 38.60           H  
ATOM   2062  NH2 ARG B  41       5.779   0.615  28.792  1.00 38.60           N  
ATOM   2063 HH21 ARG B  41       6.650   0.884  29.226  1.00 38.60           H  
ATOM   2064 HH22 ARG B  41       4.979   0.382  29.363  1.00 38.60           H  
ATOM   2065  CZ  ARG B  41       5.667   0.667  27.494  1.00 38.60           C  
ATOM   2066  N   ASN B  42      10.639   1.106  20.906  1.00 36.49           N  
ATOM   2067  H   ASN B  42      11.333   0.943  21.622  1.00 36.49           H  
ATOM   2068  CA  ASN B  42      10.927   0.556  19.584  1.00 36.49           C  
ATOM   2069  HA  ASN B  42      10.927   1.370  18.859  1.00 36.49           H  
ATOM   2070  C   ASN B  42       9.828  -0.444  19.170  1.00 36.49           C  
ATOM   2071  CB  ASN B  42      12.338  -0.071  19.667  1.00 36.49           C  
ATOM   2072  HB2 ASN B  42      12.956   0.519  20.344  1.00 36.49           H  
ATOM   2073  HB3 ASN B  42      12.278  -1.083  20.066  1.00 36.49           H  
ATOM   2074  O   ASN B  42      10.084  -1.623  18.951  1.00 36.49           O  
ATOM   2075  CG  ASN B  42      13.099  -0.092  18.356  1.00 36.49           C  
ATOM   2076  ND2 ASN B  42      14.152  -0.870  18.276  1.00 36.49           N  
ATOM   2077 HD21 ASN B  42      14.584  -0.875  17.364  1.00 36.49           H  
ATOM   2078 HD22 ASN B  42      14.350  -1.547  18.999  1.00 36.49           H  
ATOM   2079  OD1 ASN B  42      12.836   0.643  17.428  1.00 36.49           O  
ATOM   2080  N   GLY B  43       8.562  -0.028  19.219  1.00 39.21           N  
ATOM   2081  H   GLY B  43       8.421   0.959  19.383  1.00 39.21           H  
ATOM   2082  CA  GLY B  43       7.541  -0.707  18.456  1.00 39.21           C  
ATOM   2083  HA2 GLY B  43       7.478  -1.756  18.744  1.00 39.21           H  
ATOM   2084  HA3 GLY B  43       6.574  -0.219  18.577  1.00 39.21           H  
ATOM   2085  C   GLY B  43       7.978  -0.585  17.014  1.00 39.21           C  
ATOM   2086  O   GLY B  43       8.380   0.502  16.598  1.00 39.21           O  
ATOM   2087  N   ASP B  44       7.932  -1.697  16.293  1.00 37.14           N  
ATOM   2088  H   ASP B  44       7.762  -2.587  16.738  1.00 37.14           H  
ATOM   2089  CA  ASP B  44       8.069  -1.700  14.850  1.00 37.14           C  
ATOM   2090  HA  ASP B  44       9.007  -1.216  14.575  1.00 37.14           H  
ATOM   2091  C   ASP B  44       6.894  -0.872  14.317  1.00 37.14           C  
ATOM   2092  CB  ASP B  44       8.101  -3.147  14.324  1.00 37.14           C  
ATOM   2093  HB2 ASP B  44       8.335  -3.130  13.260  1.00 37.14           H  
ATOM   2094  HB3 ASP B  44       7.115  -3.594  14.446  1.00 37.14           H  
ATOM   2095  O   ASP B  44       5.805  -1.370  14.035  1.00 37.14           O  
ATOM   2096  CG  ASP B  44       9.129  -4.027  15.053  1.00 37.14           C  
ATOM   2097  OD1 ASP B  44      10.299  -3.604  15.180  1.00 37.14           O  
ATOM   2098  OD2 ASP B  44       8.721  -5.102  15.556  1.00 37.14           O  
ATOM   2099  N   VAL B  45       7.067   0.450  14.287  1.00 38.23           N  
ATOM   2100  H   VAL B  45       7.911   0.813  14.706  1.00 38.23           H  
ATOM   2101  CA  VAL B  45       6.281   1.332  13.445  1.00 38.23           C  
ATOM   2102  HA  VAL B  45       5.218   1.124  13.570  1.00 38.23           H  
ATOM   2103  C   VAL B  45       6.731   0.903  12.066  1.00 38.23           C  
ATOM   2104  CB  VAL B  45       6.564   2.827  13.720  1.00 38.23           C  
ATOM   2105  HB  VAL B  45       7.595   3.069  13.460  1.00 38.23           H  
ATOM   2106  O   VAL B  45       7.708   1.436  11.550  1.00 38.23           O  
ATOM   2107  CG1 VAL B  45       5.620   3.711  12.895  1.00 38.23           C  
ATOM   2108 HG11 VAL B  45       5.841   4.761  13.088  1.00 38.23           H  
ATOM   2109 HG12 VAL B  45       5.779   3.521  11.834  1.00 38.23           H  
ATOM   2110 HG13 VAL B  45       4.584   3.502  13.162  1.00 38.23           H  
ATOM   2111  CG2 VAL B  45       6.368   3.203  15.194  1.00 38.23           C  
ATOM   2112 HG21 VAL B  45       7.072   2.650  15.815  1.00 38.23           H  
ATOM   2113 HG22 VAL B  45       5.350   2.972  15.508  1.00 38.23           H  
ATOM   2114 HG23 VAL B  45       6.564   4.266  15.330  1.00 38.23           H  
ATOM   2115  N   SER B  46       6.129  -0.164  11.540  1.00 40.62           N  
ATOM   2116  H   SER B  46       5.516  -0.710  12.128  1.00 40.62           H  
ATOM   2117  CA  SER B  46       6.412  -0.650  10.201  1.00 40.62           C  
ATOM   2118  HA  SER B  46       7.470  -0.886  10.086  1.00 40.62           H  
ATOM   2119  C   SER B  46       6.022   0.463   9.281  1.00 40.62           C  
ATOM   2120  CB  SER B  46       5.582  -1.867   9.879  1.00 40.62           C  
ATOM   2121  HB2 SER B  46       5.610  -2.080   8.810  1.00 40.62           H  
ATOM   2122  HB3 SER B  46       4.572  -1.619  10.203  1.00 40.62           H  
ATOM   2123  O   SER B  46       4.856   0.618   8.950  1.00 40.62           O  
ATOM   2124  OG  SER B  46       6.125  -2.943  10.603  1.00 40.62           O  
ATOM   2125  HG  SER B  46       5.690  -3.771  10.388  1.00 40.62           H  
ATOM   2126  N   GLN B  47       6.998   1.301   8.984  1.00 43.70           N  
ATOM   2127  H   GLN B  47       7.883   1.133   9.440  1.00 43.70           H  
ATOM   2128  CA  GLN B  47       6.848   2.563   8.316  1.00 43.70           C  
ATOM   2129  HA  GLN B  47       6.138   3.197   8.848  1.00 43.70           H  
ATOM   2130  C   GLN B  47       6.343   2.269   6.919  1.00 43.70           C  
ATOM   2131  CB  GLN B  47       8.207   3.237   8.357  1.00 43.70           C  
ATOM   2132  HB2 GLN B  47       8.557   3.270   9.389  1.00 43.70           H  
ATOM   2133  HB3 GLN B  47       8.914   2.646   7.775  1.00 43.70           H  
ATOM   2134  O   GLN B  47       7.119   2.076   5.984  1.00 43.70           O  
ATOM   2135  CG  GLN B  47       8.156   4.665   7.826  1.00 43.70           C  
ATOM   2136  HG2 GLN B  47       7.534   5.280   8.476  1.00 43.70           H  
ATOM   2137  HG3 GLN B  47       7.744   4.683   6.817  1.00 43.70           H  
ATOM   2138  CD  GLN B  47       9.559   5.236   7.780  1.00 43.70           C  
ATOM   2139  NE2 GLN B  47       9.691   6.500   7.513  1.00 43.70           N  
ATOM   2140 HE21 GLN B  47       8.899   7.125   7.550  1.00 43.70           H  
ATOM   2141 HE22 GLN B  47      10.637   6.770   7.285  1.00 43.70           H  
ATOM   2142  OE1 GLN B  47      10.557   4.567   7.975  1.00 43.70           O  
ATOM   2143  N   PHE B  48       5.027   2.125   6.792  1.00 43.63           N  
ATOM   2144  H   PHE B  48       4.469   2.024   7.627  1.00 43.63           H  
ATOM   2145  CA  PHE B  48       4.489   1.748   5.518  1.00 43.63           C  
ATOM   2146  HA  PHE B  48       5.074   0.893   5.180  1.00 43.63           H  
ATOM   2147  C   PHE B  48       4.709   2.922   4.587  1.00 43.63           C  
ATOM   2148  CB  PHE B  48       3.034   1.325   5.570  1.00 43.63           C  
ATOM   2149  HB2 PHE B  48       2.784   1.065   4.541  1.00 43.63           H  
ATOM   2150  HB3 PHE B  48       2.406   2.152   5.902  1.00 43.63           H  
ATOM   2151  O   PHE B  48       4.391   4.061   4.952  1.00 43.63           O  
ATOM   2152  CG  PHE B  48       2.770   0.083   6.374  1.00 43.63           C  
ATOM   2153  CD1 PHE B  48       3.412  -1.114   6.017  1.00 43.63           C  
ATOM   2154  HD1 PHE B  48       4.152  -1.120   5.230  1.00 43.63           H  
ATOM   2155  CD2 PHE B  48       1.859   0.093   7.438  1.00 43.63           C  
ATOM   2156  HD2 PHE B  48       1.335   0.997   7.710  1.00 43.63           H  
ATOM   2157  CE1 PHE B  48       3.144  -2.298   6.713  1.00 43.63           C  
ATOM   2158  HE1 PHE B  48       3.653  -3.213   6.448  1.00 43.63           H  
ATOM   2159  CE2 PHE B  48       1.575  -1.097   8.115  1.00 43.63           C  
ATOM   2160  HE2 PHE B  48       0.828  -1.115   8.895  1.00 43.63           H  
ATOM   2161  CZ  PHE B  48       2.217  -2.287   7.758  1.00 43.63           C  
ATOM   2162  HZ  PHE B  48       1.976  -3.211   8.264  1.00 43.63           H  
ATOM   2163  N   PRO B  49       5.272   2.657   3.405  1.00 43.05           N  
ATOM   2164  CA  PRO B  49       5.549   3.716   2.472  1.00 43.05           C  
ATOM   2165  HA  PRO B  49       6.244   4.438   2.900  1.00 43.05           H  
ATOM   2166  C   PRO B  49       4.232   4.390   2.135  1.00 43.05           C  
ATOM   2167  CB  PRO B  49       6.185   3.010   1.288  1.00 43.05           C  
ATOM   2168  HB2 PRO B  49       5.975   3.518   0.347  1.00 43.05           H  
ATOM   2169  HB3 PRO B  49       7.252   2.933   1.498  1.00 43.05           H  
ATOM   2170  O   PRO B  49       3.253   3.730   1.786  1.00 43.05           O  
ATOM   2171  CG  PRO B  49       5.628   1.592   1.317  1.00 43.05           C  
ATOM   2172  HG2 PRO B  49       6.294   0.877   0.834  1.00 43.05           H  
ATOM   2173  HG3 PRO B  49       4.636   1.567   0.866  1.00 43.05           H  
ATOM   2174  CD  PRO B  49       5.526   1.348   2.816  1.00 43.05           C  
ATOM   2175  HD2 PRO B  49       4.717   0.645   3.017  1.00 43.05           H  
ATOM   2176  HD3 PRO B  49       6.472   0.959   3.194  1.00 43.05           H  
ATOM   2177  N   TYR B  50       4.173   5.707   2.266  1.00 44.77           N  
ATOM   2178  H   TYR B  50       4.975   6.222   2.599  1.00 44.77           H  
ATOM   2179  CA  TYR B  50       3.046   6.407   1.691  1.00 44.77           C  
ATOM   2180  HA  TYR B  50       2.119   5.917   1.988  1.00 44.77           H  
ATOM   2181  C   TYR B  50       3.168   6.329   0.178  1.00 44.77           C  
ATOM   2182  CB  TYR B  50       2.995   7.821   2.210  1.00 44.77           C  
ATOM   2183  HB2 TYR B  50       4.001   8.239   2.248  1.00 44.77           H  
ATOM   2184  HB3 TYR B  50       2.617   7.764   3.231  1.00 44.77           H  
ATOM   2185  O   TYR B  50       4.013   6.995  -0.416  1.00 44.77           O  
ATOM   2186  CG  TYR B  50       2.103   8.710   1.389  1.00 44.77           C  
ATOM   2187  CD1 TYR B  50       2.679   9.541   0.417  1.00 44.77           C  
ATOM   2188  HD1 TYR B  50       3.741   9.480   0.229  1.00 44.77           H  
ATOM   2189  CD2 TYR B  50       0.713   8.676   1.564  1.00 44.77           C  
ATOM   2190  HD2 TYR B  50       0.263   7.978   2.254  1.00 44.77           H  
ATOM   2191  CE1 TYR B  50       1.912  10.481  -0.268  1.00 44.77           C  
ATOM   2192  HE1 TYR B  50       2.379  11.184  -0.942  1.00 44.77           H  
ATOM   2193  CE2 TYR B  50      -0.074   9.597   0.859  1.00 44.77           C  
ATOM   2194  HE2 TYR B  50      -1.138   9.641   1.042  1.00 44.77           H  
ATOM   2195  OH  TYR B  50      -0.046  11.747  -0.252  1.00 44.77           O  
ATOM   2196  HH  TYR B  50       0.477  12.236  -0.892  1.00 44.77           H  
ATOM   2197  CZ  TYR B  50       0.557  10.575   0.048  1.00 44.77           C  
ATOM   2198  N   VAL B  51       2.329   5.482  -0.409  1.00 48.71           N  
ATOM   2199  H   VAL B  51       1.743   4.905   0.177  1.00 48.71           H  
ATOM   2200  CA  VAL B  51       2.264   5.309  -1.849  1.00 48.71           C  
ATOM   2201  HA  VAL B  51       3.222   5.618  -2.266  1.00 48.71           H  
ATOM   2202  C   VAL B  51       1.209   6.272  -2.402  1.00 48.71           C  
ATOM   2203  CB  VAL B  51       2.084   3.827  -2.238  1.00 48.71           C  
ATOM   2204  HB  VAL B  51       1.067   3.515  -2.002  1.00 48.71           H  
ATOM   2205  O   VAL B  51       0.079   6.356  -1.917  1.00 48.71           O  
ATOM   2206  CG1 VAL B  51       2.346   3.632  -3.730  1.00 48.71           C  
ATOM   2207 HG11 VAL B  51       1.706   4.282  -4.326  1.00 48.71           H  
ATOM   2208 HG12 VAL B  51       3.386   3.870  -3.954  1.00 48.71           H  
ATOM   2209 HG13 VAL B  51       2.174   2.589  -3.997  1.00 48.71           H  
ATOM   2210  CG2 VAL B  51       3.000   2.840  -1.502  1.00 48.71           C  
ATOM   2211 HG21 VAL B  51       4.043   3.141  -1.599  1.00 48.71           H  
ATOM   2212 HG22 VAL B  51       2.732   2.803  -0.446  1.00 48.71           H  
ATOM   2213 HG23 VAL B  51       2.885   1.835  -1.910  1.00 48.71           H  
ATOM   2214  N   GLU B  52       1.596   7.024  -3.423  1.00 47.86           N  
ATOM   2215  H   GLU B  52       2.556   6.962  -3.730  1.00 47.86           H  
ATOM   2216  CA  GLU B  52       0.741   7.924  -4.186  1.00 47.86           C  
ATOM   2217  HA  GLU B  52      -0.238   7.983  -3.711  1.00 47.86           H  
ATOM   2218  C   GLU B  52       0.569   7.275  -5.579  1.00 47.86           C  
ATOM   2219  CB  GLU B  52       1.362   9.348  -4.140  1.00 47.86           C  
ATOM   2220  HB2 GLU B  52       2.287   9.365  -4.716  1.00 47.86           H  
ATOM   2221  HB3 GLU B  52       1.603   9.575  -3.101  1.00 47.86           H  
ATOM   2222  O   GLU B  52       1.490   7.250  -6.388  1.00 47.86           O  
ATOM   2223  CG  GLU B  52       0.418  10.444  -4.648  1.00 47.86           C  
ATOM   2224  HG2 GLU B  52       0.311  10.302  -5.723  1.00 47.86           H  
ATOM   2225  HG3 GLU B  52      -0.518  10.316  -4.105  1.00 47.86           H  
ATOM   2226  CD  GLU B  52       0.773  11.902  -4.399  1.00 47.86           C  
ATOM   2227  OE1 GLU B  52      -0.146  12.738  -4.559  1.00 47.86           O  
ATOM   2228  OE2 GLU B  52       1.909  12.178  -3.971  1.00 47.86           O  
ATOM   2229  N   PHE B  53      -0.579   6.636  -5.839  1.00 45.21           N  
ATOM   2230  H   PHE B  53      -1.338   6.798  -5.193  1.00 45.21           H  
ATOM   2231  CA  PHE B  53      -0.935   6.151  -7.173  1.00 45.21           C  
ATOM   2232  HA  PHE B  53      -0.070   5.681  -7.640  1.00 45.21           H  
ATOM   2233  C   PHE B  53      -1.405   7.300  -8.052  1.00 45.21           C  
ATOM   2234  CB  PHE B  53      -2.083   5.140  -7.118  1.00 45.21           C  
ATOM   2235  HB2 PHE B  53      -2.898   5.548  -6.520  1.00 45.21           H  
ATOM   2236  HB3 PHE B  53      -2.466   5.029  -8.132  1.00 45.21           H  
ATOM   2237  O   PHE B  53      -2.551   7.721  -7.953  1.00 45.21           O  
ATOM   2238  CG  PHE B  53      -1.739   3.760  -6.624  1.00 45.21           C  
ATOM   2239  CD1 PHE B  53      -2.387   2.661  -7.201  1.00 45.21           C  
ATOM   2240  HD1 PHE B  53      -3.070   2.808  -8.025  1.00 45.21           H  
ATOM   2241  CD2 PHE B  53      -0.840   3.547  -5.564  1.00 45.21           C  
ATOM   2242  HD2 PHE B  53      -0.299   4.368  -5.117  1.00 45.21           H  
ATOM   2243  CE1 PHE B  53      -2.132   1.366  -6.733  1.00 45.21           C  
ATOM   2244  HE1 PHE B  53      -2.584   0.515  -7.220  1.00 45.21           H  
ATOM   2245  CE2 PHE B  53      -0.619   2.256  -5.069  1.00 45.21           C  
ATOM   2246  HE2 PHE B  53       0.111   2.085  -4.292  1.00 45.21           H  
ATOM   2247  CZ  PHE B  53      -1.230   1.166  -5.689  1.00 45.21           C  
ATOM   2248  HZ  PHE B  53      -0.934   0.156  -5.447  1.00 45.21           H  
ATOM   2249  N   THR B  54      -0.596   7.712  -9.017  1.00 43.40           N  
ATOM   2250  H   THR B  54       0.347   7.351  -9.048  1.00 43.40           H  
ATOM   2251  CA  THR B  54      -0.960   8.799  -9.940  1.00 43.40           C  
ATOM   2252  HA  THR B  54      -1.589   9.494  -9.385  1.00 43.40           H  
ATOM   2253  C   THR B  54      -1.840   8.373 -11.131  1.00 43.40           C  
ATOM   2254  CB  THR B  54       0.271   9.610 -10.339  1.00 43.40           C  
ATOM   2255  HB  THR B  54      -0.069  10.462 -10.928  1.00 43.40           H  
ATOM   2256  O   THR B  54      -2.048   9.133 -12.076  1.00 43.40           O  
ATOM   2257  CG2 THR B  54       0.998  10.176  -9.114  1.00 43.40           C  
ATOM   2258 HG21 THR B  54       1.803  10.832  -9.444  1.00 43.40           H  
ATOM   2259 HG22 THR B  54       1.430   9.375  -8.514  1.00 43.40           H  
ATOM   2260 HG23 THR B  54       0.306  10.750  -8.497  1.00 43.40           H  
ATOM   2261  OG1 THR B  54       1.172   8.877 -11.139  1.00 43.40           O  
ATOM   2262  HG1 THR B  54       1.266   7.954 -10.892  1.00 43.40           H  
ATOM   2263  N   GLY B  55      -2.441   7.178 -11.070  1.00 43.91           N  
ATOM   2264  H   GLY B  55      -2.235   6.632 -10.245  1.00 43.91           H  
ATOM   2265  CA  GLY B  55      -3.575   6.760 -11.902  1.00 43.91           C  
ATOM   2266  HA2 GLY B  55      -4.343   6.357 -11.241  1.00 43.91           H  
ATOM   2267  HA3 GLY B  55      -3.997   7.635 -12.396  1.00 43.91           H  
ATOM   2268  C   GLY B  55      -3.289   5.709 -12.983  1.00 43.91           C  
ATOM   2269  O   GLY B  55      -4.034   4.735 -13.062  1.00 43.91           O  
ATOM   2270  N   ARG B  56      -2.244   5.856 -13.815  1.00 47.83           N  
ATOM   2271  H   ARG B  56      -1.595   6.609 -13.632  1.00 47.83           H  
ATOM   2272  CA  ARG B  56      -1.907   4.890 -14.902  1.00 47.83           C  
ATOM   2273  HA  ARG B  56      -2.819   4.576 -15.410  1.00 47.83           H  
ATOM   2274  C   ARG B  56      -1.276   3.585 -14.415  1.00 47.83           C  
ATOM   2275  CB  ARG B  56      -0.950   5.545 -15.905  1.00 47.83           C  
ATOM   2276  HB2 ARG B  56      -0.198   6.132 -15.376  1.00 47.83           H  
ATOM   2277  HB3 ARG B  56      -0.432   4.772 -16.472  1.00 47.83           H  
ATOM   2278  O   ARG B  56      -1.073   2.648 -15.178  1.00 47.83           O  
ATOM   2279  CG  ARG B  56      -1.713   6.424 -16.892  1.00 47.83           C  
ATOM   2280  HG2 ARG B  56      -2.175   7.259 -16.365  1.00 47.83           H  
ATOM   2281  HG3 ARG B  56      -2.483   5.829 -17.382  1.00 47.83           H  
ATOM   2282  CD  ARG B  56      -0.731   6.948 -17.937  1.00 47.83           C  
ATOM   2283  HD2 ARG B  56      -0.206   6.103 -18.382  1.00 47.83           H  
ATOM   2284  HD3 ARG B  56      -0.003   7.586 -17.436  1.00 47.83           H  
ATOM   2285  NE  ARG B  56      -1.433   7.703 -18.988  1.00 47.83           N  
ATOM   2286  HE  ARG B  56      -2.439   7.752 -18.913  1.00 47.83           H  
ATOM   2287  NH1 ARG B  56       0.451   8.348 -20.117  1.00 47.83           N  
ATOM   2288 HH11 ARG B  56       1.006   7.873 -19.421  1.00 47.83           H  
ATOM   2289 HH12 ARG B  56       0.920   8.876 -20.840  1.00 47.83           H  
ATOM   2290  NH2 ARG B  56      -1.561   8.983 -20.862  1.00 47.83           N  
ATOM   2291 HH21 ARG B  56      -2.566   9.010 -20.763  1.00 47.83           H  
ATOM   2292 HH22 ARG B  56      -1.095   9.485 -21.604  1.00 47.83           H  
ATOM   2293  CZ  ARG B  56      -0.846   8.338 -19.982  1.00 47.83           C  
ATOM   2294  N   ASP B  57      -1.042   3.540 -13.127  1.00 48.87           N  
ATOM   2295  H   ASP B  57      -1.319   4.380 -12.640  1.00 48.87           H  
ATOM   2296  CA  ASP B  57       0.115   2.901 -12.541  1.00 48.87           C  
ATOM   2297  HA  ASP B  57       0.919   2.807 -13.272  1.00 48.87           H  
ATOM   2298  C   ASP B  57      -0.198   1.505 -12.006  1.00 48.87           C  
ATOM   2299  CB  ASP B  57       0.530   3.911 -11.470  1.00 48.87           C  
ATOM   2300  HB2 ASP B  57      -0.354   4.223 -10.914  1.00 48.87           H  
ATOM   2301  HB3 ASP B  57       1.177   3.455 -10.720  1.00 48.87           H  
ATOM   2302  O   ASP B  57       0.635   0.889 -11.359  1.00 48.87           O  
ATOM   2303  CG  ASP B  57       1.195   5.165 -12.049  1.00 48.87           C  
ATOM   2304  OD1 ASP B  57       1.209   5.335 -13.286  1.00 48.87           O  
ATOM   2305  OD2 ASP B  57       1.611   5.993 -11.207  1.00 48.87           O  
ATOM   2306  N   SER B  58      -1.411   0.990 -12.245  1.00 55.31           N  
ATOM   2307  H   SER B  58      -2.009   1.496 -12.882  1.00 55.31           H  
ATOM   2308  CA  SER B  58      -1.870  -0.283 -11.687  1.00 55.31           C  
ATOM   2309  HA  SER B  58      -1.891  -0.198 -10.601  1.00 55.31           H  
ATOM   2310  C   SER B  58      -0.930  -1.430 -12.058  1.00 55.31           C  
ATOM   2311  CB  SER B  58      -3.301  -0.603 -12.135  1.00 55.31           C  
ATOM   2312  HB2 SER B  58      -3.620  -1.527 -11.653  1.00 55.31           H  
ATOM   2313  HB3 SER B  58      -3.967   0.201 -11.823  1.00 55.31           H  
ATOM   2314  O   SER B  58      -0.904  -1.865 -13.210  1.00 55.31           O  
ATOM   2315  OG  SER B  58      -3.383  -0.762 -13.536  1.00 55.31           O  
ATOM   2316  HG  SER B  58      -2.546  -1.138 -13.817  1.00 55.31           H  
ATOM   2317  N   VAL B  59      -0.214  -1.969 -11.075  1.00 57.86           N  
ATOM   2318  H   VAL B  59      -0.124  -1.463 -10.205  1.00 57.86           H  
ATOM   2319  CA  VAL B  59       0.566  -3.196 -11.262  1.00 57.86           C  
ATOM   2320  HA  VAL B  59       0.828  -3.264 -12.318  1.00 57.86           H  
ATOM   2321  C   VAL B  59      -0.256  -4.420 -10.928  1.00 57.86           C  
ATOM   2322  CB  VAL B  59       1.898  -3.212 -10.507  1.00 57.86           C  
ATOM   2323  HB  VAL B  59       2.484  -4.055 -10.874  1.00 57.86           H  
ATOM   2324  O   VAL B  59      -1.134  -4.407 -10.059  1.00 57.86           O  
ATOM   2325  CG1 VAL B  59       2.651  -1.955 -10.880  1.00 57.86           C  
ATOM   2326 HG11 VAL B  59       3.669  -2.019 -10.497  1.00 57.86           H  
ATOM   2327 HG12 VAL B  59       2.134  -1.096 -10.452  1.00 57.86           H  
ATOM   2328 HG13 VAL B  59       2.684  -1.826 -11.962  1.00 57.86           H  
ATOM   2329  CG2 VAL B  59       1.756  -3.377  -8.989  1.00 57.86           C  
ATOM   2330 HG21 VAL B  59       1.790  -4.440  -8.750  1.00 57.86           H  
ATOM   2331 HG22 VAL B  59       2.585  -2.893  -8.475  1.00 57.86           H  
ATOM   2332 HG23 VAL B  59       0.795  -3.000  -8.638  1.00 57.86           H  
ATOM   2333  N   THR B  60       0.063  -5.513 -11.608  1.00 61.65           N  
ATOM   2334  H   THR B  60       0.798  -5.456 -12.299  1.00 61.65           H  
ATOM   2335  CA  THR B  60      -0.462  -6.824 -11.248  1.00 61.65           C  
ATOM   2336  HA  THR B  60      -1.551  -6.782 -11.257  1.00 61.65           H  
ATOM   2337  C   THR B  60       0.028  -7.163  -9.849  1.00 61.65           C  
ATOM   2338  CB  THR B  60      -0.008  -7.888 -12.251  1.00 61.65           C  
ATOM   2339  HB  THR B  60       1.077  -7.983 -12.242  1.00 61.65           H  
ATOM   2340  O   THR B  60       1.231  -7.208  -9.613  1.00 61.65           O  
ATOM   2341  CG2 THR B  60      -0.648  -9.242 -11.965  1.00 61.65           C  
ATOM   2342 HG21 THR B  60      -0.339  -9.953 -12.731  1.00 61.65           H  
ATOM   2343 HG22 THR B  60      -1.734  -9.144 -11.987  1.00 61.65           H  
ATOM   2344 HG23 THR B  60      -0.317  -9.613 -10.996  1.00 61.65           H  
ATOM   2345  OG1 THR B  60      -0.440  -7.511 -13.537  1.00 61.65           O  
ATOM   2346  HG1 THR B  60       0.327  -7.234 -14.043  1.00 61.65           H  
ATOM   2347  N   CYS B  61      -0.895  -7.402  -8.917  1.00 63.72           N  
ATOM   2348  H   CYS B  61      -1.864  -7.237  -9.147  1.00 63.72           H  
ATOM   2349  CA  CYS B  61      -0.526  -7.756  -7.549  1.00 63.72           C  
ATOM   2350  HA  CYS B  61       0.071  -6.932  -7.160  1.00 63.72           H  
ATOM   2351  C   CYS B  61       0.330  -9.038  -7.580  1.00 63.72           C  
ATOM   2352  CB  CYS B  61      -1.799  -7.832  -6.689  1.00 63.72           C  
ATOM   2353  HB2 CYS B  61      -1.822  -6.927  -6.081  1.00 63.72           H  
ATOM   2354  HB3 CYS B  61      -2.673  -7.779  -7.339  1.00 63.72           H  
ATOM   2355  O   CYS B  61      -0.179 -10.066  -8.034  1.00 63.72           O  
ATOM   2356  SG  CYS B  61      -2.047  -9.232  -5.570  1.00 63.72           S  
ATOM   2357  N   PRO B  62       1.606  -8.999  -7.150  1.00 65.45           N  
ATOM   2358  CA  PRO B  62       2.549 -10.096  -7.383  1.00 65.45           C  
ATOM   2359  HA  PRO B  62       2.598 -10.313  -8.450  1.00 65.45           H  
ATOM   2360  C   PRO B  62       2.120 -11.375  -6.662  1.00 65.45           C  
ATOM   2361  CB  PRO B  62       3.918  -9.577  -6.927  1.00 65.45           C  
ATOM   2362  HB2 PRO B  62       4.469  -9.209  -7.792  1.00 65.45           H  
ATOM   2363  HB3 PRO B  62       4.503 -10.340  -6.413  1.00 65.45           H  
ATOM   2364  O   PRO B  62       2.163 -12.459  -7.233  1.00 65.45           O  
ATOM   2365  CG  PRO B  62       3.596  -8.406  -6.006  1.00 65.45           C  
ATOM   2366  HG2 PRO B  62       4.386  -7.656  -6.040  1.00 65.45           H  
ATOM   2367  HG3 PRO B  62       3.443  -8.778  -4.993  1.00 65.45           H  
ATOM   2368  CD  PRO B  62       2.285  -7.859  -6.554  1.00 65.45           C  
ATOM   2369  HD2 PRO B  62       1.702  -7.417  -5.745  1.00 65.45           H  
ATOM   2370  HD3 PRO B  62       2.495  -7.113  -7.321  1.00 65.45           H  
ATOM   2371  N   THR B  63       1.571 -11.245  -5.457  1.00 66.89           N  
ATOM   2372  H   THR B  63       1.710 -10.369  -4.972  1.00 66.89           H  
ATOM   2373  CA  THR B  63       1.139 -12.395  -4.645  1.00 66.89           C  
ATOM   2374  HA  THR B  63       1.920 -13.155  -4.673  1.00 66.89           H  
ATOM   2375  C   THR B  63      -0.132 -13.053  -5.137  1.00 66.89           C  
ATOM   2376  CB  THR B  63       0.973 -11.945  -3.200  1.00 66.89           C  
ATOM   2377  HB  THR B  63       0.286 -11.102  -3.132  1.00 66.89           H  
ATOM   2378  O   THR B  63      -0.275 -14.268  -5.050  1.00 66.89           O  
ATOM   2379  CG2 THR B  63       0.576 -13.023  -2.200  1.00 66.89           C  
ATOM   2380 HG21 THR B  63      -0.444 -13.355  -2.393  1.00 66.89           H  
ATOM   2381 HG22 THR B  63       0.637 -12.620  -1.189  1.00 66.89           H  
ATOM   2382 HG23 THR B  63       1.253 -13.873  -2.281  1.00 66.89           H  
ATOM   2383  OG1 THR B  63       2.265 -11.541  -2.914  1.00 66.89           O  
ATOM   2384  HG1 THR B  63       2.435 -11.582  -1.970  1.00 66.89           H  
ATOM   2385  N   CYS B  64      -1.067 -12.271  -5.673  1.00 65.88           N  
ATOM   2386  H   CYS B  64      -0.873 -11.285  -5.768  1.00 65.88           H  
ATOM   2387  CA  CYS B  64      -2.289 -12.814  -6.251  1.00 65.88           C  
ATOM   2388  HA  CYS B  64      -2.471 -13.794  -5.810  1.00 65.88           H  
ATOM   2389  C   CYS B  64      -2.186 -13.056  -7.760  1.00 65.88           C  
ATOM   2390  CB  CYS B  64      -3.481 -11.931  -5.873  1.00 65.88           C  
ATOM   2391  HB2 CYS B  64      -3.524 -11.856  -4.786  1.00 65.88           H  
ATOM   2392  HB3 CYS B  64      -4.382 -12.450  -6.200  1.00 65.88           H  
ATOM   2393  O   CYS B  64      -3.125 -13.607  -8.332  1.00 65.88           O  
ATOM   2394  SG  CYS B  64      -3.516 -10.260  -6.567  1.00 65.88           S  
ATOM   2395  N   GLN B  65      -1.102 -12.620  -8.410  1.00 64.14           N  
ATOM   2396  H   GLN B  65      -0.374 -12.180  -7.865  1.00 64.14           H  
ATOM   2397  CA  GLN B  65      -0.892 -12.619  -9.863  1.00 64.14           C  
ATOM   2398  HA  GLN B  65      -0.103 -11.896 -10.072  1.00 64.14           H  
ATOM   2399  C   GLN B  65      -2.121 -12.131 -10.642  1.00 64.14           C  
ATOM   2400  CB  GLN B  65      -0.381 -13.983 -10.333  1.00 64.14           C  
ATOM   2401  HB2 GLN B  65      -0.273 -13.963 -11.417  1.00 64.14           H  
ATOM   2402  HB3 GLN B  65      -1.102 -14.756 -10.069  1.00 64.14           H  
ATOM   2403  O   GLN B  65      -2.583 -12.754 -11.594  1.00 64.14           O  
ATOM   2404  CG  GLN B  65       0.985 -14.320  -9.723  1.00 64.14           C  
ATOM   2405  HG2 GLN B  65       1.700 -13.534  -9.968  1.00 64.14           H  
ATOM   2406  HG3 GLN B  65       0.900 -14.385  -8.639  1.00 64.14           H  
ATOM   2407  CD  GLN B  65       1.530 -15.648 -10.229  1.00 64.14           C  
ATOM   2408  NE2 GLN B  65       2.672 -16.069  -9.736  1.00 64.14           N  
ATOM   2409 HE21 GLN B  65       3.050 -16.918 -10.131  1.00 64.14           H  
ATOM   2410 HE22 GLN B  65       3.188 -15.494  -9.086  1.00 64.14           H  
ATOM   2411  OE1 GLN B  65       0.943 -16.336 -11.050  1.00 64.14           O  
ATOM   2412  N   GLY B  66      -2.744 -11.053 -10.162  1.00 59.43           N  
ATOM   2413  H   GLY B  66      -2.309 -10.574  -9.386  1.00 59.43           H  
ATOM   2414  CA  GLY B  66      -3.958 -10.499 -10.772  1.00 59.43           C  
ATOM   2415  HA2 GLY B  66      -3.797 -10.402 -11.846  1.00 59.43           H  
ATOM   2416  HA3 GLY B  66      -4.138  -9.503 -10.367  1.00 59.43           H  
ATOM   2417  C   GLY B  66      -5.230 -11.333 -10.572  1.00 59.43           C  
ATOM   2418  O   GLY B  66      -6.313 -10.885 -10.932  1.00 59.43           O  
ATOM   2419  N   THR B  67      -5.163 -12.507  -9.936  1.00 61.01           N  
ATOM   2420  H   THR B  67      -4.250 -12.869  -9.700  1.00 61.01           H  
ATOM   2421  CA  THR B  67      -6.351 -13.332  -9.657  1.00 61.01           C  
ATOM   2422  HA  THR B  67      -6.971 -13.337 -10.554  1.00 61.01           H  
ATOM   2423  C   THR B  67      -7.220 -12.779  -8.524  1.00 61.01           C  
ATOM   2424  CB  THR B  67      -5.993 -14.792  -9.336  1.00 61.01           C  
ATOM   2425  HB  THR B  67      -6.922 -15.362  -9.343  1.00 61.01           H  
ATOM   2426  O   THR B  67      -8.318 -13.288  -8.289  1.00 61.01           O  
ATOM   2427  CG2 THR B  67      -5.048 -15.452 -10.338  1.00 61.01           C  
ATOM   2428 HG21 THR B  67      -5.482 -15.409 -11.337  1.00 61.01           H  
ATOM   2429 HG22 THR B  67      -4.883 -16.493 -10.062  1.00 61.01           H  
ATOM   2430 HG23 THR B  67      -4.084 -14.944 -10.361  1.00 61.01           H  
ATOM   2431  OG1 THR B  67      -5.440 -14.920  -8.049  1.00 61.01           O  
ATOM   2432  HG1 THR B  67      -4.533 -14.610  -8.101  1.00 61.01           H  
ATOM   2433  N   GLY B  68      -6.713 -11.802  -7.761  1.00 63.24           N  
ATOM   2434  H   GLY B  68      -5.821 -11.418  -8.039  1.00 63.24           H  
ATOM   2435  CA  GLY B  68      -7.346 -11.274  -6.547  1.00 63.24           C  
ATOM   2436  HA2 GLY B  68      -8.360 -10.956  -6.787  1.00 63.24           H  
ATOM   2437  HA3 GLY B  68      -6.784 -10.405  -6.204  1.00 63.24           H  
ATOM   2438  C   GLY B  68      -7.424 -12.278  -5.389  1.00 63.24           C  
ATOM   2439  O   GLY B  68      -7.915 -11.938  -4.312  1.00 63.24           O  
ATOM   2440  N   ARG B  69      -6.938 -13.510  -5.589  1.00 66.77           N  
ATOM   2441  H   ARG B  69      -6.511 -13.707  -6.483  1.00 66.77           H  
ATOM   2442  CA  ARG B  69      -6.872 -14.563  -4.579  1.00 66.77           C  
ATOM   2443  HA  ARG B  69      -7.517 -14.306  -3.738  1.00 66.77           H  
ATOM   2444  C   ARG B  69      -5.453 -14.662  -4.068  1.00 66.77           C  
ATOM   2445  CB  ARG B  69      -7.312 -15.909  -5.162  1.00 66.77           C  
ATOM   2446  HB2 ARG B  69      -6.683 -16.150  -6.019  1.00 66.77           H  
ATOM   2447  HB3 ARG B  69      -7.166 -16.682  -4.408  1.00 66.77           H  
ATOM   2448  O   ARG B  69      -4.514 -14.721  -4.850  1.00 66.77           O  
ATOM   2449  CG  ARG B  69      -8.788 -15.896  -5.579  1.00 66.77           C  
ATOM   2450  HG2 ARG B  69      -8.968 -15.115  -6.317  1.00 66.77           H  
ATOM   2451  HG3 ARG B  69      -9.400 -15.689  -4.701  1.00 66.77           H  
ATOM   2452  CD  ARG B  69      -9.205 -17.246  -6.169  1.00 66.77           C  
ATOM   2453  HD2 ARG B  69      -8.941 -18.036  -5.465  1.00 66.77           H  
ATOM   2454  HD3 ARG B  69     -10.287 -17.238  -6.303  1.00 66.77           H  
ATOM   2455  NE  ARG B  69      -8.558 -17.489  -7.470  1.00 66.77           N  
ATOM   2456  HE  ARG B  69      -7.946 -16.760  -7.806  1.00 66.77           H  
ATOM   2457  NH1 ARG B  69      -9.411 -19.586  -7.857  1.00 66.77           N  
ATOM   2458 HH11 ARG B  69      -9.461 -20.407  -8.442  1.00 66.77           H  
ATOM   2459 HH12 ARG B  69      -9.868 -19.550  -6.957  1.00 66.77           H  
ATOM   2460  NH2 ARG B  69      -8.068 -18.642  -9.370  1.00 66.77           N  
ATOM   2461 HH21 ARG B  69      -8.123 -19.473  -9.941  1.00 66.77           H  
ATOM   2462 HH22 ARG B  69      -7.453 -17.894  -9.657  1.00 66.77           H  
ATOM   2463  CZ  ARG B  69      -8.682 -18.566  -8.224  1.00 66.77           C  
ATOM   2464  N   ILE B  70      -5.326 -14.711  -2.758  1.00 71.63           N  
ATOM   2465  H   ILE B  70      -6.148 -14.632  -2.177  1.00 71.63           H  
ATOM   2466  CA  ILE B  70      -4.050 -14.877  -2.084  1.00 71.63           C  
ATOM   2467  HA  ILE B  70      -3.242 -14.773  -2.808  1.00 71.63           H  
ATOM   2468  C   ILE B  70      -3.984 -16.292  -1.496  1.00 71.63           C  
ATOM   2469  CB  ILE B  70      -3.911 -13.732  -1.074  1.00 71.63           C  
ATOM   2470  HB  ILE B  70      -4.840 -13.672  -0.507  1.00 71.63           H  
ATOM   2471  O   ILE B  70      -5.030 -16.829  -1.099  1.00 71.63           O  
ATOM   2472  CG1 ILE B  70      -3.712 -12.416  -1.869  1.00 71.63           C  
ATOM   2473 HG12 ILE B  70      -4.642 -12.164  -2.379  1.00 71.63           H  
ATOM   2474 HG13 ILE B  70      -2.962 -12.580  -2.643  1.00 71.63           H  
ATOM   2475  CG2 ILE B  70      -2.808 -13.958  -0.058  1.00 71.63           C  
ATOM   2476 HG21 ILE B  70      -2.879 -14.938   0.416  1.00 71.63           H  
ATOM   2477 HG22 ILE B  70      -1.824 -13.836  -0.510  1.00 71.63           H  
ATOM   2478 HG23 ILE B  70      -2.974 -13.235   0.741  1.00 71.63           H  
ATOM   2479  CD1 ILE B  70      -3.258 -11.187  -1.079  1.00 71.63           C  
ATOM   2480 HD11 ILE B  70      -3.612 -11.225  -0.049  1.00 71.63           H  
ATOM   2481 HD12 ILE B  70      -3.611 -10.283  -1.575  1.00 71.63           H  
ATOM   2482 HD13 ILE B  70      -2.169 -11.142  -1.089  1.00 71.63           H  
ATOM   2483  N   PRO B  71      -2.797 -16.924  -1.462  1.00 70.15           N  
ATOM   2484  CA  PRO B  71      -2.601 -18.186  -0.760  1.00 70.15           C  
ATOM   2485  HA  PRO B  71      -3.125 -18.971  -1.307  1.00 70.15           H  
ATOM   2486  C   PRO B  71      -3.126 -18.112   0.682  1.00 70.15           C  
ATOM   2487  CB  PRO B  71      -1.093 -18.457  -0.811  1.00 70.15           C  
ATOM   2488  HB2 PRO B  71      -0.604 -18.028   0.064  1.00 70.15           H  
ATOM   2489  HB3 PRO B  71      -0.874 -19.522  -0.882  1.00 70.15           H  
ATOM   2490  O   PRO B  71      -2.862 -17.162   1.418  1.00 70.15           O  
ATOM   2491  CG  PRO B  71      -0.633 -17.701  -2.056  1.00 70.15           C  
ATOM   2492  HG2 PRO B  71      -0.824 -18.300  -2.946  1.00 70.15           H  
ATOM   2493  HG3 PRO B  71       0.419 -17.422  -1.996  1.00 70.15           H  
ATOM   2494  CD  PRO B  71      -1.539 -16.477  -2.056  1.00 70.15           C  
ATOM   2495  HD2 PRO B  71      -1.087 -15.704  -1.434  1.00 70.15           H  
ATOM   2496  HD3 PRO B  71      -1.666 -16.119  -3.077  1.00 70.15           H  
ATOM   2497  N   ARG B  72      -3.901 -19.117   1.102  1.00 72.82           N  
ATOM   2498  H   ARG B  72      -4.027 -19.906   0.485  1.00 72.82           H  
ATOM   2499  CA  ARG B  72      -4.434 -19.168   2.475  1.00 72.82           C  
ATOM   2500  HA  ARG B  72      -5.016 -18.267   2.666  1.00 72.82           H  
ATOM   2501  C   ARG B  72      -3.295 -19.174   3.494  1.00 72.82           C  
ATOM   2502  CB  ARG B  72      -5.308 -20.406   2.681  1.00 72.82           C  
ATOM   2503  HB2 ARG B  72      -4.773 -21.291   2.336  1.00 72.82           H  
ATOM   2504  HB3 ARG B  72      -5.498 -20.517   3.748  1.00 72.82           H  
ATOM   2505  O   ARG B  72      -2.272 -19.810   3.261  1.00 72.82           O  
ATOM   2506  CG  ARG B  72      -6.656 -20.292   1.964  1.00 72.82           C  
ATOM   2507  HG2 ARG B  72      -6.502 -20.220   0.887  1.00 72.82           H  
ATOM   2508  HG3 ARG B  72      -7.178 -19.404   2.318  1.00 72.82           H  
ATOM   2509  CD  ARG B  72      -7.480 -21.539   2.290  1.00 72.82           C  
ATOM   2510  HD2 ARG B  72      -6.953 -22.415   1.914  1.00 72.82           H  
ATOM   2511  HD3 ARG B  72      -7.568 -21.619   3.374  1.00 72.82           H  
ATOM   2512  NE  ARG B  72      -8.826 -21.473   1.696  1.00 72.82           N  
ATOM   2513  HE  ARG B  72      -9.033 -20.647   1.153  1.00 72.82           H  
ATOM   2514  NH1 ARG B  72      -9.597 -23.450   2.569  1.00 72.82           N  
ATOM   2515 HH11 ARG B  72      -8.701 -23.577   3.019  1.00 72.82           H  
ATOM   2516 HH12 ARG B  72     -10.323 -24.142   2.683  1.00 72.82           H  
ATOM   2517  NH2 ARG B  72     -10.942 -22.210   1.288  1.00 72.82           N  
ATOM   2518 HH21 ARG B  72     -11.113 -21.384   0.733  1.00 72.82           H  
ATOM   2519 HH22 ARG B  72     -11.660 -22.910   1.409  1.00 72.82           H  
ATOM   2520  CZ  ARG B  72      -9.778 -22.374   1.853  1.00 72.82           C  
ATOM   2521  N   GLY B  73      -3.504 -18.523   4.637  1.00 73.00           N  
ATOM   2522  H   GLY B  73      -4.385 -18.047   4.774  1.00 73.00           H  
ATOM   2523  CA  GLY B  73      -2.517 -18.468   5.721  1.00 73.00           C  
ATOM   2524  HA2 GLY B  73      -1.953 -19.400   5.750  1.00 73.00           H  
ATOM   2525  HA3 GLY B  73      -3.045 -18.364   6.669  1.00 73.00           H  
ATOM   2526  C   GLY B  73      -1.506 -17.322   5.625  1.00 73.00           C  
ATOM   2527  O   GLY B  73      -0.919 -16.981   6.645  1.00 73.00           O  
ATOM   2528  N   GLN B  74      -1.363 -16.668   4.467  1.00 69.55           N  
ATOM   2529  H   GLN B  74      -1.810 -17.025   3.635  1.00 69.55           H  
ATOM   2530  CA  GLN B  74      -0.577 -15.431   4.342  1.00 69.55           C  
ATOM   2531  HA  GLN B  74       0.178 -15.396   5.127  1.00 69.55           H  
ATOM   2532  C   GLN B  74      -1.433 -14.168   4.526  1.00 69.55           C  
ATOM   2533  CB  GLN B  74       0.172 -15.416   3.004  1.00 69.55           C  
ATOM   2534  HB2 GLN B  74       0.674 -14.454   2.902  1.00 69.55           H  
ATOM   2535  HB3 GLN B  74      -0.536 -15.537   2.184  1.00 69.55           H  
ATOM   2536  O   GLN B  74      -0.920 -13.068   4.588  1.00 69.55           O  
ATOM   2537  CG  GLN B  74       1.253 -16.503   2.939  1.00 69.55           C  
ATOM   2538  HG2 GLN B  74       1.946 -16.356   3.767  1.00 69.55           H  
ATOM   2539  HG3 GLN B  74       0.802 -17.491   3.036  1.00 69.55           H  
ATOM   2540  CD  GLN B  74       2.035 -16.464   1.631  1.00 69.55           C  
ATOM   2541  NE2 GLN B  74       3.280 -16.883   1.637  1.00 69.55           N  
ATOM   2542 HE21 GLN B  74       3.792 -16.705   0.784  1.00 69.55           H  
ATOM   2543 HE22 GLN B  74       3.760 -16.984   2.520  1.00 69.55           H  
ATOM   2544  OE1 GLN B  74       1.534 -16.109   0.576  1.00 69.55           O  
ATOM   2545  N   GLU B  75      -2.753 -14.291   4.670  1.00 70.49           N  
ATOM   2546  H   GLU B  75      -3.128 -15.228   4.624  1.00 70.49           H  
ATOM   2547  CA  GLU B  75      -3.713 -13.171   4.724  1.00 70.49           C  
ATOM   2548  HA  GLU B  75      -3.798 -12.715   3.738  1.00 70.49           H  
ATOM   2549  C   GLU B  75      -3.343 -12.065   5.732  1.00 70.49           C  
ATOM   2550  CB  GLU B  75      -5.075 -13.731   5.168  1.00 70.49           C  
ATOM   2551  HB2 GLU B  75      -5.816 -12.932   5.145  1.00 70.49           H  
ATOM   2552  HB3 GLU B  75      -4.971 -14.055   6.203  1.00 70.49           H  
ATOM   2553  O   GLU B  75      -3.563 -10.883   5.484  1.00 70.49           O  
ATOM   2554  CG  GLU B  75      -5.605 -14.922   4.356  1.00 70.49           C  
ATOM   2555  HG2 GLU B  75      -4.789 -15.536   3.974  1.00 70.49           H  
ATOM   2556  HG3 GLU B  75      -6.155 -14.547   3.493  1.00 70.49           H  
ATOM   2557  CD  GLU B  75      -6.514 -15.810   5.214  1.00 70.49           C  
ATOM   2558  OE1 GLU B  75      -6.255 -17.041   5.228  1.00 70.49           O  
ATOM   2559  OE2 GLU B  75      -7.478 -15.273   5.806  1.00 70.49           O  
ATOM   2560  N   ASN B  76      -2.792 -12.459   6.881  1.00 69.32           N  
ATOM   2561  H   ASN B  76      -2.584 -13.443   6.981  1.00 69.32           H  
ATOM   2562  CA  ASN B  76      -2.410 -11.558   7.971  1.00 69.32           C  
ATOM   2563  HA  ASN B  76      -3.088 -10.704   7.992  1.00 69.32           H  
ATOM   2564  C   ASN B  76      -1.006 -10.987   7.829  1.00 69.32           C  
ATOM   2565  CB  ASN B  76      -2.506 -12.315   9.300  1.00 69.32           C  
ATOM   2566  HB2 ASN B  76      -2.075 -11.713  10.101  1.00 69.32           H  
ATOM   2567  HB3 ASN B  76      -1.932 -13.239   9.232  1.00 69.32           H  
ATOM   2568  O   ASN B  76      -0.558 -10.311   8.745  1.00 69.32           O  
ATOM   2569  CG  ASN B  76      -3.920 -12.621   9.715  1.00 69.32           C  
ATOM   2570  ND2 ASN B  76      -4.073 -13.553  10.623  1.00 69.32           N  
ATOM   2571 HD21 ASN B  76      -5.025 -13.773  10.879  1.00 69.32           H  
ATOM   2572 HD22 ASN B  76      -3.264 -14.033  10.990  1.00 69.32           H  
ATOM   2573  OD1 ASN B  76      -4.896 -12.034   9.274  1.00 69.32           O  
ATOM   2574  N   GLN B  77      -0.317 -11.335   6.750  1.00 68.41           N  
ATOM   2575  H   GLN B  77      -0.746 -11.940   6.065  1.00 68.41           H  
ATOM   2576  CA  GLN B  77       0.989 -10.825   6.405  1.00 68.41           C  
ATOM   2577  HA  GLN B  77       1.388 -10.231   7.227  1.00 68.41           H  
ATOM   2578  C   GLN B  77       0.887  -9.924   5.172  1.00 68.41           C  
ATOM   2579  CB  GLN B  77       1.985 -11.968   6.235  1.00 68.41           C  
ATOM   2580  HB2 GLN B  77       2.968 -11.505   6.153  1.00 68.41           H  
ATOM   2581  HB3 GLN B  77       1.738 -12.537   5.339  1.00 68.41           H  
ATOM   2582  O   GLN B  77       1.885  -9.538   4.624  1.00 68.41           O  
ATOM   2583  CG  GLN B  77       2.101 -12.913   7.428  1.00 68.41           C  
ATOM   2584  HG2 GLN B  77       1.145 -13.405   7.608  1.00 68.41           H  
ATOM   2585  HG3 GLN B  77       2.364 -12.329   8.310  1.00 68.41           H  
ATOM   2586  CD  GLN B  77       3.154 -13.998   7.211  1.00 68.41           C  
ATOM   2587  NE2 GLN B  77       3.748 -14.501   8.267  1.00 68.41           N  
ATOM   2588 HE21 GLN B  77       4.500 -15.134   8.034  1.00 68.41           H  
ATOM   2589 HE22 GLN B  77       3.659 -14.042   9.162  1.00 68.41           H  
ATOM   2590  OE1 GLN B  77       3.417 -14.502   6.137  1.00 68.41           O  
ATOM   2591  N   LEU B  78      -0.291  -9.564   4.659  1.00 69.30           N  
ATOM   2592  H   LEU B  78      -1.138  -9.837   5.136  1.00 69.30           H  
ATOM   2593  CA  LEU B  78      -0.389  -8.974   3.317  1.00 69.30           C  
ATOM   2594  HA  LEU B  78       0.593  -8.673   2.952  1.00 69.30           H  
ATOM   2595  C   LEU B  78      -1.183  -7.700   3.295  1.00 69.30           C  
ATOM   2596  CB  LEU B  78      -0.971 -10.017   2.358  1.00 69.30           C  
ATOM   2597  HB2 LEU B  78      -1.928 -10.366   2.746  1.00 69.30           H  
ATOM   2598  HB3 LEU B  78      -1.124  -9.574   1.374  1.00 69.30           H  
ATOM   2599  O   LEU B  78      -2.100  -7.536   4.098  1.00 69.30           O  
ATOM   2600  CG  LEU B  78      -0.016 -11.206   2.241  1.00 69.30           C  
ATOM   2601  HG  LEU B  78       0.248 -11.607   3.219  1.00 69.30           H  
ATOM   2602  CD1 LEU B  78      -0.630 -12.307   1.409  1.00 69.30           C  
ATOM   2603 HD11 LEU B  78       0.113 -13.078   1.203  1.00 69.30           H  
ATOM   2604 HD12 LEU B  78      -1.430 -12.741   2.009  1.00 69.30           H  
ATOM   2605 HD13 LEU B  78      -0.985 -11.891   0.467  1.00 69.30           H  
ATOM   2606  CD2 LEU B  78       1.263 -10.826   1.583  1.00 69.30           C  
ATOM   2607 HD21 LEU B  78       1.809 -10.045   2.112  1.00 69.30           H  
ATOM   2608 HD22 LEU B  78       1.044 -10.521   0.560  1.00 69.30           H  
ATOM   2609 HD23 LEU B  78       1.898 -11.709   1.657  1.00 69.30           H  
ATOM   2610  N   VAL B  79      -0.888  -6.836   2.322  1.00 72.05           N  
ATOM   2611  H   VAL B  79      -0.055  -6.966   1.766  1.00 72.05           H  
ATOM   2612  CA  VAL B  79      -1.800  -5.754   1.959  1.00 72.05           C  
ATOM   2613  HA  VAL B  79      -2.766  -5.987   2.406  1.00 72.05           H  
ATOM   2614  C   VAL B  79      -2.106  -5.632   0.505  1.00 72.05           C  
ATOM   2615  CB  VAL B  79      -1.371  -4.371   2.440  1.00 72.05           C  
ATOM   2616  HB  VAL B  79      -2.063  -3.620   2.061  1.00 72.05           H  
ATOM   2617  O   VAL B  79      -1.321  -5.965  -0.376  1.00 72.05           O  
ATOM   2618  CG1 VAL B  79      -1.565  -4.431   3.919  1.00 72.05           C  
ATOM   2619 HG11 VAL B  79      -2.556  -4.851   4.091  1.00 72.05           H  
ATOM   2620 HG12 VAL B  79      -0.878  -5.163   4.343  1.00 72.05           H  
ATOM   2621 HG13 VAL B  79      -1.563  -3.432   4.354  1.00 72.05           H  
ATOM   2622  CG2 VAL B  79       0.018  -3.958   2.014  1.00 72.05           C  
ATOM   2623 HG21 VAL B  79       0.752  -4.471   2.635  1.00 72.05           H  
ATOM   2624 HG22 VAL B  79       0.191  -4.203   0.966  1.00 72.05           H  
ATOM   2625 HG23 VAL B  79       0.109  -2.878   2.134  1.00 72.05           H  
ATOM   2626  N   ALA B  80      -3.284  -5.067   0.280  1.00 73.45           N  
ATOM   2627  H   ALA B  80      -3.830  -4.792   1.084  1.00 73.45           H  
ATOM   2628  CA  ALA B  80      -3.580  -4.433  -0.974  1.00 73.45           C  
ATOM   2629  HA  ALA B  80      -2.981  -4.890  -1.762  1.00 73.45           H  
ATOM   2630  C   ALA B  80      -3.238  -2.952  -0.892  1.00 73.45           C  
ATOM   2631  CB  ALA B  80      -5.046  -4.638  -1.323  1.00 73.45           C  
ATOM   2632  HB1 ALA B  80      -5.314  -5.690  -1.223  1.00 73.45           H  
ATOM   2633  HB2 ALA B  80      -5.219  -4.316  -2.350  1.00 73.45           H  
ATOM   2634  HB3 ALA B  80      -5.649  -4.017  -0.660  1.00 73.45           H  
ATOM   2635  O   ALA B  80      -3.574  -2.259   0.070  1.00 73.45           O  
ATOM   2636  N   LEU B  81      -2.662  -2.469  -1.975  1.00 69.24           N  
ATOM   2637  H   LEU B  81      -2.392  -3.104  -2.713  1.00 69.24           H  
ATOM   2638  CA  LEU B  81      -2.647  -1.060  -2.279  1.00 69.24           C  
ATOM   2639  HA  LEU B  81      -2.610  -0.467  -1.365  1.00 69.24           H  
ATOM   2640  C   LEU B  81      -3.912  -0.727  -3.058  1.00 69.24           C  
ATOM   2641  CB  LEU B  81      -1.417  -0.779  -3.103  1.00 69.24           C  
ATOM   2642  HB2 LEU B  81      -1.462   0.280  -3.357  1.00 69.24           H  
ATOM   2643  HB3 LEU B  81      -1.474  -1.386  -4.006  1.00 69.24           H  
ATOM   2644  O   LEU B  81      -4.220  -1.363  -4.070  1.00 69.24           O  
ATOM   2645  CG  LEU B  81      -0.093  -1.045  -2.385  1.00 69.24           C  
ATOM   2646  HG  LEU B  81      -0.122  -1.946  -1.773  1.00 69.24           H  
ATOM   2647  CD1 LEU B  81       0.959  -1.188  -3.448  1.00 69.24           C  
ATOM   2648 HD11 LEU B  81       1.946  -1.260  -2.992  1.00 69.24           H  
ATOM   2649 HD12 LEU B  81       0.895  -0.294  -4.067  1.00 69.24           H  
ATOM   2650 HD13 LEU B  81       0.783  -2.083  -4.045  1.00 69.24           H  
ATOM   2651  CD2 LEU B  81       0.302   0.160  -1.550  1.00 69.24           C  
ATOM   2652 HD21 LEU B  81       1.274  -0.039  -1.098  1.00 69.24           H  
ATOM   2653 HD22 LEU B  81      -0.452   0.353  -0.787  1.00 69.24           H  
ATOM   2654 HD23 LEU B  81       0.412   1.044  -2.178  1.00 69.24           H  
ATOM   2655  N   ILE B  82      -4.680   0.227  -2.551  1.00 72.27           N  
ATOM   2656  H   ILE B  82      -4.377   0.686  -1.704  1.00 72.27           H  
ATOM   2657  CA  ILE B  82      -5.993   0.558  -3.090  1.00 72.27           C  
ATOM   2658  HA  ILE B  82      -6.158  -0.021  -3.998  1.00 72.27           H  
ATOM   2659  C   ILE B  82      -6.047   2.048  -3.428  1.00 72.27           C  
ATOM   2660  CB  ILE B  82      -7.106   0.147  -2.107  1.00 72.27           C  
ATOM   2661  HB  ILE B  82      -6.983   0.692  -1.171  1.00 72.27           H  
ATOM   2662  O   ILE B  82      -5.903   2.849  -2.500  1.00 72.27           O  
ATOM   2663  CG1 ILE B  82      -7.019  -1.365  -1.814  1.00 72.27           C  
ATOM   2664 HG12 ILE B  82      -6.107  -1.555  -1.249  1.00 72.27           H  
ATOM   2665 HG13 ILE B  82      -6.948  -1.914  -2.753  1.00 72.27           H  
ATOM   2666  CG2 ILE B  82      -8.450   0.538  -2.736  1.00 72.27           C  
ATOM   2667 HG21 ILE B  82      -8.500   1.625  -2.800  1.00 72.27           H  
ATOM   2668 HG22 ILE B  82      -8.524   0.117  -3.739  1.00 72.27           H  
ATOM   2669 HG23 ILE B  82      -9.307   0.220  -2.143  1.00 72.27           H  
ATOM   2670  CD1 ILE B  82      -8.183  -1.935  -1.005  1.00 72.27           C  
ATOM   2671 HD11 ILE B  82      -8.772  -2.598  -1.639  1.00 72.27           H  
ATOM   2672 HD12 ILE B  82      -8.852  -1.158  -0.636  1.00 72.27           H  
ATOM   2673 HD13 ILE B  82      -7.788  -2.504  -0.163  1.00 72.27           H  
ATOM   2674  N   PRO B  83      -6.309   2.420  -4.704  1.00 73.03           N  
ATOM   2675  CA  PRO B  83      -6.590   3.794  -5.140  1.00 73.03           C  
ATOM   2676  HA  PRO B  83      -5.680   4.372  -5.302  1.00 73.03           H  
ATOM   2677  C   PRO B  83      -7.493   4.553  -4.176  1.00 73.03           C  
ATOM   2678  CB  PRO B  83      -7.199   3.667  -6.532  1.00 73.03           C  
ATOM   2679  HB2 PRO B  83      -8.265   3.449  -6.467  1.00 73.03           H  
ATOM   2680  HB3 PRO B  83      -7.022   4.558  -7.134  1.00 73.03           H  
ATOM   2681  O   PRO B  83      -8.531   4.034  -3.777  1.00 73.03           O  
ATOM   2682  CG  PRO B  83      -6.457   2.452  -7.082  1.00 73.03           C  
ATOM   2683  HG2 PRO B  83      -7.000   1.982  -7.902  1.00 73.03           H  
ATOM   2684  HG3 PRO B  83      -5.456   2.744  -7.400  1.00 73.03           H  
ATOM   2685  CD  PRO B  83      -6.368   1.538  -5.863  1.00 73.03           C  
ATOM   2686  HD2 PRO B  83      -7.264   0.921  -5.805  1.00 73.03           H  
ATOM   2687  HD3 PRO B  83      -5.478   0.913  -5.931  1.00 73.03           H  
ATOM   2688  N   TYR B  84      -7.135   5.803  -3.885  1.00 72.03           N  
ATOM   2689  H   TYR B  84      -6.235   6.103  -4.232  1.00 72.03           H  
ATOM   2690  CA  TYR B  84      -7.897   6.819  -3.148  1.00 72.03           C  
ATOM   2691  HA  TYR B  84      -7.624   7.760  -3.625  1.00 72.03           H  
ATOM   2692  C   TYR B  84      -9.405   6.729  -3.413  1.00 72.03           C  
ATOM   2693  CB  TYR B  84      -7.357   7.002  -1.738  1.00 72.03           C  
ATOM   2694  HB2 TYR B  84      -6.350   7.410  -1.817  1.00 72.03           H  
ATOM   2695  HB3 TYR B  84      -7.241   6.007  -1.306  1.00 72.03           H  
ATOM   2696  O   TYR B  84     -10.280   6.624  -2.552  1.00 72.03           O  
ATOM   2697  CG  TYR B  84      -8.122   7.867  -0.752  1.00 72.03           C  
ATOM   2698  CD1 TYR B  84      -8.835   9.035  -1.108  1.00 72.03           C  
ATOM   2699  HD1 TYR B  84      -8.866   9.356  -2.139  1.00 72.03           H  
ATOM   2700  CD2 TYR B  84      -8.064   7.471   0.594  1.00 72.03           C  
ATOM   2701  HD2 TYR B  84      -7.481   6.605   0.871  1.00 72.03           H  
ATOM   2702  CE1 TYR B  84      -9.511   9.773  -0.110  1.00 72.03           C  
ATOM   2703  HE1 TYR B  84     -10.056  10.667  -0.373  1.00 72.03           H  
ATOM   2704  CE2 TYR B  84      -8.734   8.200   1.589  1.00 72.03           C  
ATOM   2705  HE2 TYR B  84      -8.673   7.888   2.621  1.00 72.03           H  
ATOM   2706  OH  TYR B  84     -10.089  10.066   2.222  1.00 72.03           O  
ATOM   2707  HH  TYR B  84     -10.006   9.640   3.078  1.00 72.03           H  
ATOM   2708  CZ  TYR B  84      -9.460   9.355   1.241  1.00 72.03           C  
ATOM   2709  N   SER B  85      -9.659   6.756  -4.718  1.00 72.32           N  
ATOM   2710  H   SER B  85      -8.853   6.795  -5.326  1.00 72.32           H  
ATOM   2711  CA  SER B  85     -10.948   6.794  -5.393  1.00 72.32           C  
ATOM   2712  HA  SER B  85     -11.585   7.521  -4.889  1.00 72.32           H  
ATOM   2713  C   SER B  85     -11.701   5.460  -5.415  1.00 72.32           C  
ATOM   2714  CB  SER B  85     -10.683   7.285  -6.820  1.00 72.32           C  
ATOM   2715  HB2 SER B  85     -10.291   8.301  -6.773  1.00 72.32           H  
ATOM   2716  HB3 SER B  85     -11.612   7.297  -7.391  1.00 72.32           H  
ATOM   2717  O   SER B  85     -12.855   5.413  -5.856  1.00 72.32           O  
ATOM   2718  OG  SER B  85      -9.732   6.455  -7.467  1.00 72.32           O  
ATOM   2719  HG  SER B  85      -9.286   6.982  -8.135  1.00 72.32           H  
ATOM   2720  N   ASP B  86     -11.097   4.373  -4.934  1.00 73.64           N  
ATOM   2721  H   ASP B  86     -10.173   4.465  -4.538  1.00 73.64           H  
ATOM   2722  CA  ASP B  86     -11.725   3.062  -4.906  1.00 73.64           C  
ATOM   2723  HA  ASP B  86     -11.997   2.804  -5.929  1.00 73.64           H  
ATOM   2724  C   ASP B  86     -12.994   3.081  -4.043  1.00 73.64           C  
ATOM   2725  CB  ASP B  86     -10.738   2.011  -4.410  1.00 73.64           C  
ATOM   2726  HB2 ASP B  86      -9.802   2.112  -4.960  1.00 73.64           H  
ATOM   2727  HB3 ASP B  86     -10.562   2.194  -3.350  1.00 73.64           H  
ATOM   2728  O   ASP B  86     -13.060   3.624  -2.935  1.00 73.64           O  
ATOM   2729  CG  ASP B  86     -11.254   0.589  -4.589  1.00 73.64           C  
ATOM   2730  OD1 ASP B  86     -12.255   0.221  -3.937  1.00 73.64           O  
ATOM   2731  OD2 ASP B  86     -10.639  -0.202  -5.322  1.00 73.64           O  
ATOM   2732  N   GLN B  87     -14.042   2.430  -4.541  1.00 73.08           N  
ATOM   2733  H   GLN B  87     -13.899   1.906  -5.392  1.00 73.08           H  
ATOM   2734  CA  GLN B  87     -15.345   2.407  -3.885  1.00 73.08           C  
ATOM   2735  HA  GLN B  87     -15.671   3.441  -3.765  1.00 73.08           H  
ATOM   2736  C   GLN B  87     -15.308   1.770  -2.487  1.00 73.08           C  
ATOM   2737  CB  GLN B  87     -16.346   1.676  -4.781  1.00 73.08           C  
ATOM   2738  HB2 GLN B  87     -17.310   1.646  -4.273  1.00 73.08           H  
ATOM   2739  HB3 GLN B  87     -16.006   0.652  -4.941  1.00 73.08           H  
ATOM   2740  O   GLN B  87     -16.177   2.068  -1.661  1.00 73.08           O  
ATOM   2741  CG  GLN B  87     -16.522   2.376  -6.137  1.00 73.08           C  
ATOM   2742  HG2 GLN B  87     -15.581   2.365  -6.687  1.00 73.08           H  
ATOM   2743  HG3 GLN B  87     -16.809   3.415  -5.974  1.00 73.08           H  
ATOM   2744  CD  GLN B  87     -17.578   1.709  -7.007  1.00 73.08           C  
ATOM   2745  NE2 GLN B  87     -17.887   2.284  -8.147  1.00 73.08           N  
ATOM   2746 HE21 GLN B  87     -18.508   1.768  -8.754  1.00 73.08           H  
ATOM   2747 HE22 GLN B  87     -17.334   3.058  -8.486  1.00 73.08           H  
ATOM   2748  OE1 GLN B  87     -18.175   0.697  -6.672  1.00 73.08           O  
ATOM   2749  N   ARG B  88     -14.310   0.921  -2.219  1.00 71.09           N  
ATOM   2750  H   ARG B  88     -13.637   0.761  -2.954  1.00 71.09           H  
ATOM   2751  CA  ARG B  88     -14.024   0.288  -0.927  1.00 71.09           C  
ATOM   2752  HA  ARG B  88     -14.934  -0.153  -0.520  1.00 71.09           H  
ATOM   2753  C   ARG B  88     -13.515   1.290   0.113  1.00 71.09           C  
ATOM   2754  CB  ARG B  88     -12.973  -0.817  -1.147  1.00 71.09           C  
ATOM   2755  HB2 ARG B  88     -12.714  -1.245  -0.178  1.00 71.09           H  
ATOM   2756  HB3 ARG B  88     -12.061  -0.369  -1.541  1.00 71.09           H  
ATOM   2757  O   ARG B  88     -13.790   1.100   1.296  1.00 71.09           O  
ATOM   2758  CG  ARG B  88     -13.442  -1.964  -2.065  1.00 71.09           C  
ATOM   2759  HG2 ARG B  88     -13.822  -1.577  -3.011  1.00 71.09           H  
ATOM   2760  HG3 ARG B  88     -14.255  -2.491  -1.566  1.00 71.09           H  
ATOM   2761  CD  ARG B  88     -12.320  -2.971  -2.359  1.00 71.09           C  
ATOM   2762  HD2 ARG B  88     -11.860  -3.277  -1.419  1.00 71.09           H  
ATOM   2763  HD3 ARG B  88     -12.764  -3.847  -2.832  1.00 71.09           H  
ATOM   2764  NE  ARG B  88     -11.288  -2.420  -3.255  1.00 71.09           N  
ATOM   2765  HE  ARG B  88     -11.453  -1.505  -3.650  1.00 71.09           H  
ATOM   2766  NH1 ARG B  88      -9.919  -4.262  -3.377  1.00 71.09           N  
ATOM   2767 HH11 ARG B  88      -9.044  -4.652  -3.696  1.00 71.09           H  
ATOM   2768 HH12 ARG B  88     -10.499  -4.733  -2.698  1.00 71.09           H  
ATOM   2769  NH2 ARG B  88      -9.369  -2.426  -4.477  1.00 71.09           N  
ATOM   2770 HH21 ARG B  88      -8.584  -2.890  -4.910  1.00 71.09           H  
ATOM   2771 HH22 ARG B  88      -9.678  -1.552  -4.878  1.00 71.09           H  
ATOM   2772  CZ  ARG B  88     -10.205  -3.034  -3.700  1.00 71.09           C  
ATOM   2773  N   LEU B  89     -12.828   2.355  -0.314  1.00 69.13           N  
ATOM   2774  H   LEU B  89     -12.674   2.456  -1.307  1.00 69.13           H  
ATOM   2775  CA  LEU B  89     -12.255   3.397   0.547  1.00 69.13           C  
ATOM   2776  HA  LEU B  89     -12.026   2.964   1.521  1.00 69.13           H  
ATOM   2777  C   LEU B  89     -13.191   4.557   0.862  1.00 69.13           C  
ATOM   2778  CB  LEU B  89     -10.970   3.949  -0.094  1.00 69.13           C  
ATOM   2779  HB2 LEU B  89     -10.700   4.887   0.391  1.00 69.13           H  
ATOM   2780  HB3 LEU B  89     -11.152   4.179  -1.143  1.00 69.13           H  
ATOM   2781  O   LEU B  89     -12.841   5.436   1.644  1.00 69.13           O  
ATOM   2782  CG  LEU B  89      -9.763   3.017   0.014  1.00 69.13           C  
ATOM   2783  HG  LEU B  89      -9.929   2.116  -0.577  1.00 69.13           H  
ATOM   2784  CD1 LEU B  89      -8.533   3.741  -0.493  1.00 69.13           C  
ATOM   2785 HD11 LEU B  89      -8.204   4.488   0.230  1.00 69.13           H  
ATOM   2786 HD12 LEU B  89      -7.731   3.031  -0.692  1.00 69.13           H  
ATOM   2787 HD13 LEU B  89      -8.778   4.256  -1.422  1.00 69.13           H  
ATOM   2788  CD2 LEU B  89      -9.522   2.643   1.473  1.00 69.13           C  
ATOM   2789 HD21 LEU B  89     -10.199   1.830   1.735  1.00 69.13           H  
ATOM   2790 HD22 LEU B  89      -9.678   3.514   2.111  1.00 69.13           H  
ATOM   2791 HD23 LEU B  89      -8.491   2.316   1.607  1.00 69.13           H  
ATOM   2792  N   ARG B  90     -14.399   4.581   0.298  1.00 66.97           N  
ATOM   2793  H   ARG B  90     -14.618   3.857  -0.371  1.00 66.97           H  
ATOM   2794  CA  ARG B  90     -15.322   5.693   0.539  1.00 66.97           C  
ATOM   2795  HA  ARG B  90     -14.802   6.578   0.173  1.00 66.97           H  
ATOM   2796  C   ARG B  90     -15.567   5.853   2.055  1.00 66.97           C  
ATOM   2797  CB  ARG B  90     -16.607   5.505  -0.271  1.00 66.97           C  
ATOM   2798  HB2 ARG B  90     -17.041   4.532  -0.040  1.00 66.97           H  
ATOM   2799  HB3 ARG B  90     -17.317   6.285   0.001  1.00 66.97           H  
ATOM   2800  O   ARG B  90     -15.992   4.883   2.696  1.00 66.97           O  
ATOM   2801  CG  ARG B  90     -16.301   5.597  -1.776  1.00 66.97           C  
ATOM   2802  HG2 ARG B  90     -15.913   6.587  -2.017  1.00 66.97           H  
ATOM   2803  HG3 ARG B  90     -15.533   4.868  -2.035  1.00 66.97           H  
ATOM   2804  CD  ARG B  90     -17.537   5.304  -2.630  1.00 66.97           C  
ATOM   2805  HD2 ARG B  90     -17.204   5.187  -3.661  1.00 66.97           H  
ATOM   2806  HD3 ARG B  90     -17.977   4.363  -2.298  1.00 66.97           H  
ATOM   2807  NE  ARG B  90     -18.524   6.400  -2.569  1.00 66.97           N  
ATOM   2808  HE  ARG B  90     -18.186   7.275  -2.194  1.00 66.97           H  
ATOM   2809  NH1 ARG B  90     -20.190   5.348  -3.741  1.00 66.97           N  
ATOM   2810 HH11 ARG B  90     -19.572   4.556  -3.841  1.00 66.97           H  
ATOM   2811 HH12 ARG B  90     -21.040   5.402  -4.284  1.00 66.97           H  
ATOM   2812  NH2 ARG B  90     -20.459   7.475  -3.109  1.00 66.97           N  
ATOM   2813 HH21 ARG B  90     -20.070   8.336  -2.750  1.00 66.97           H  
ATOM   2814 HH22 ARG B  90     -21.321   7.509  -3.633  1.00 66.97           H  
ATOM   2815  CZ  ARG B  90     -19.718   6.402  -3.134  1.00 66.97           C  
ATOM   2816  N   PRO B  91     -15.400   7.067   2.623  1.00 58.20           N  
ATOM   2817  CA  PRO B  91     -15.262   7.334   4.066  1.00 58.20           C  
ATOM   2818  HA  PRO B  91     -14.395   6.783   4.430  1.00 58.20           H  
ATOM   2819  C   PRO B  91     -16.453   6.939   4.948  1.00 58.20           C  
ATOM   2820  CB  PRO B  91     -14.958   8.836   4.188  1.00 58.20           C  
ATOM   2821  HB2 PRO B  91     -15.466   9.306   5.030  1.00 58.20           H  
ATOM   2822  HB3 PRO B  91     -13.881   8.972   4.286  1.00 58.20           H  
ATOM   2823  O   PRO B  91     -16.421   7.099   6.161  1.00 58.20           O  
ATOM   2824  CG  PRO B  91     -15.420   9.425   2.860  1.00 58.20           C  
ATOM   2825  HG2 PRO B  91     -16.491   9.622   2.894  1.00 58.20           H  
ATOM   2826  HG3 PRO B  91     -14.865  10.328   2.603  1.00 58.20           H  
ATOM   2827  CD  PRO B  91     -15.133   8.292   1.887  1.00 58.20           C  
ATOM   2828  HD2 PRO B  91     -14.083   8.316   1.595  1.00 58.20           H  
ATOM   2829  HD3 PRO B  91     -15.772   8.389   1.010  1.00 58.20           H  
ATOM   2830  N   ARG B  92     -17.529   6.391   4.380  1.00 51.77           N  
ATOM   2831  H   ARG B  92     -17.452   6.159   3.400  1.00 51.77           H  
ATOM   2832  CA  ARG B  92     -18.618   5.825   5.180  1.00 51.77           C  
ATOM   2833  HA  ARG B  92     -19.007   6.591   5.851  1.00 51.77           H  
ATOM   2834  C   ARG B  92     -18.149   4.686   6.085  1.00 51.77           C  
ATOM   2835  CB  ARG B  92     -19.728   5.295   4.271  1.00 51.77           C  
ATOM   2836  HB2 ARG B  92     -20.430   4.739   4.892  1.00 51.77           H  
ATOM   2837  HB3 ARG B  92     -19.302   4.607   3.540  1.00 51.77           H  
ATOM   2838  O   ARG B  92     -18.700   4.531   7.168  1.00 51.77           O  
ATOM   2839  CG  ARG B  92     -20.483   6.414   3.544  1.00 51.77           C  
ATOM   2840  HG2 ARG B  92     -20.884   7.120   4.272  1.00 51.77           H  
ATOM   2841  HG3 ARG B  92     -19.799   6.947   2.884  1.00 51.77           H  
ATOM   2842  CD  ARG B  92     -21.630   5.836   2.707  1.00 51.77           C  
ATOM   2843  HD2 ARG B  92     -22.091   6.653   2.153  1.00 51.77           H  
ATOM   2844  HD3 ARG B  92     -21.219   5.119   1.997  1.00 51.77           H  
ATOM   2845  NE  ARG B  92     -22.650   5.184   3.554  1.00 51.77           N  
ATOM   2846  HE  ARG B  92     -22.542   5.303   4.552  1.00 51.77           H  
ATOM   2847  NH1 ARG B  92     -23.965   4.339   1.876  1.00 51.77           N  
ATOM   2848 HH11 ARG B  92     -23.348   4.768   1.201  1.00 51.77           H  
ATOM   2849 HH12 ARG B  92     -24.817   3.885   1.580  1.00 51.77           H  
ATOM   2850  NH2 ARG B  92     -24.544   4.003   4.006  1.00 51.77           N  
ATOM   2851 HH21 ARG B  92     -25.389   3.547   3.695  1.00 51.77           H  
ATOM   2852 HH22 ARG B  92     -24.404   4.158   4.995  1.00 51.77           H  
ATOM   2853  CZ  ARG B  92     -23.710   4.512   3.143  1.00 51.77           C  
ATOM   2854  N   ARG B  93     -17.242   3.827   5.604  1.00 43.60           N  
ATOM   2855  H   ARG B  93     -16.805   4.049   4.721  1.00 43.60           H  
ATOM   2856  CA  ARG B  93     -16.875   2.571   6.286  1.00 43.60           C  
ATOM   2857  HA  ARG B  93     -17.172   2.664   7.331  1.00 43.60           H  
ATOM   2858  C   ARG B  93     -15.369   2.331   6.358  1.00 43.60           C  
ATOM   2859  CB  ARG B  93     -17.631   1.382   5.665  1.00 43.60           C  
ATOM   2860  HB2 ARG B  93     -18.555   1.738   5.212  1.00 43.60           H  
ATOM   2861  HB3 ARG B  93     -17.023   0.930   4.882  1.00 43.60           H  
ATOM   2862  O   ARG B  93     -14.948   1.190   6.503  1.00 43.60           O  
ATOM   2863  CG  ARG B  93     -18.004   0.333   6.725  1.00 43.60           C  
ATOM   2864  HG2 ARG B  93     -18.730   0.781   7.403  1.00 43.60           H  
ATOM   2865  HG3 ARG B  93     -17.128   0.035   7.303  1.00 43.60           H  
ATOM   2866  CD  ARG B  93     -18.607  -0.909   6.057  1.00 43.60           C  
ATOM   2867  HD2 ARG B  93     -17.807  -1.625   5.869  1.00 43.60           H  
ATOM   2868  HD3 ARG B  93     -19.042  -0.614   5.102  1.00 43.60           H  
ATOM   2869  NE  ARG B  93     -19.659  -1.519   6.891  1.00 43.60           N  
ATOM   2870  HE  ARG B  93     -19.696  -1.218   7.855  1.00 43.60           H  
ATOM   2871  NH1 ARG B  93     -20.483  -2.952   5.306  1.00 43.60           N  
ATOM   2872 HH11 ARG B  93     -21.127  -3.682   5.039  1.00 43.60           H  
ATOM   2873 HH12 ARG B  93     -19.681  -2.724   4.735  1.00 43.60           H  
ATOM   2874  NH2 ARG B  93     -21.499  -2.802   7.291  1.00 43.60           N  
ATOM   2875 HH21 ARG B  93     -22.157  -3.514   7.009  1.00 43.60           H  
ATOM   2876 HH22 ARG B  93     -21.543  -2.432   8.230  1.00 43.60           H  
ATOM   2877  CZ  ARG B  93     -20.540  -2.419   6.496  1.00 43.60           C  
ATOM   2878  N   THR B  94     -14.571   3.386   6.246  1.00 45.76           N  
ATOM   2879  H   THR B  94     -14.974   4.306   6.140  1.00 45.76           H  
ATOM   2880  CA  THR B  94     -13.154   3.356   6.616  1.00 45.76           C  
ATOM   2881  HA  THR B  94     -12.686   2.429   6.285  1.00 45.76           H  
ATOM   2882  C   THR B  94     -13.083   3.405   8.139  1.00 45.76           C  
ATOM   2883  CB  THR B  94     -12.405   4.536   5.981  1.00 45.76           C  
ATOM   2884  HB  THR B  94     -11.383   4.569   6.357  1.00 45.76           H  
ATOM   2885  O   THR B  94     -12.974   4.481   8.723  1.00 45.76           O  
ATOM   2886  CG2 THR B  94     -12.381   4.419   4.461  1.00 45.76           C  
ATOM   2887 HG21 THR B  94     -13.391   4.496   4.058  1.00 45.76           H  
ATOM   2888 HG22 THR B  94     -11.774   5.229   4.055  1.00 45.76           H  
ATOM   2889 HG23 THR B  94     -11.945   3.467   4.161  1.00 45.76           H  
ATOM   2890  OG1 THR B  94     -13.072   5.738   6.287  1.00 45.76           O  
ATOM   2891  HG1 THR B  94     -12.978   5.848   7.236  1.00 45.76           H  
ATOM   2892  N   LYS B  95     -13.302   2.255   8.773  1.00 33.98           N  
ATOM   2893  H   LYS B  95     -13.275   1.408   8.223  1.00 33.98           H  
ATOM   2894  CA  LYS B  95     -13.016   2.064  10.192  1.00 33.98           C  
ATOM   2895  HA  LYS B  95     -12.817   3.027  10.663  1.00 33.98           H  
ATOM   2896  C   LYS B  95     -11.716   1.287  10.325  1.00 33.98           C  
ATOM   2897  CB  LYS B  95     -14.186   1.370  10.902  1.00 33.98           C  
ATOM   2898  HB2 LYS B  95     -15.128   1.721  10.480  1.00 33.98           H  
ATOM   2899  HB3 LYS B  95     -14.107   0.293  10.760  1.00 33.98           H  
ATOM   2900  O   LYS B  95     -11.422   0.540   9.365  1.00 33.98           O  
ATOM   2901  CG  LYS B  95     -14.157   1.719  12.396  1.00 33.98           C  
ATOM   2902  HG2 LYS B  95     -13.180   1.477  12.814  1.00 33.98           H  
ATOM   2903  HG3 LYS B  95     -14.324   2.791  12.508  1.00 33.98           H  
ATOM   2904  CD  LYS B  95     -15.215   0.956  13.192  1.00 33.98           C  
ATOM   2905  HD2 LYS B  95     -16.204   1.154  12.778  1.00 33.98           H  
ATOM   2906  HD3 LYS B  95     -14.992  -0.110  13.138  1.00 33.98           H  
ATOM   2907  CE  LYS B  95     -15.133   1.446  14.640  1.00 33.98           C  
ATOM   2908  HE2 LYS B  95     -14.091   1.383  14.956  1.00 33.98           H  
ATOM   2909  HE3 LYS B  95     -15.416   2.498  14.670  1.00 33.98           H  
ATOM   2910  NZ  LYS B  95     -15.983   0.646  15.553  1.00 33.98           N  
ATOM   2911  HZ1 LYS B  95     -15.674  -0.316  15.545  1.00 33.98           H  
ATOM   2912  HZ2 LYS B  95     -16.954   0.697  15.279  1.00 33.98           H  
ATOM   2913  HZ3 LYS B  95     -15.885   0.994  16.496  1.00 33.98           H  
ATOM   2914  OXT LYS B  95     -11.113   1.446  11.399  1.00 33.98           O  
TER    2915      LYS B  95                                                       
END   
