# Supplementary material for: TRIM2 E3 ligase substrate discovery reveals zinc-mediated regulation of TMEM106B in the endolysosomal pathway
Source: EMBO Rep. 2026 Jan 3;27(3):729–47. doi: 10.1038/s44319-025-00667-3 (PMC12894719; doi:10.1038/s44319-025-00667-3)
Supplement: Supplementary file 9 — Source data Fig. 3 [file 44319_2025_667_MOESM9_ESM.zip › Source_Data_Figure3/3D/relaxed_model_3_multimer_v3_pred_4.pdb]

ATOM      1  N   MET A   1     -68.099  56.306 -19.108  1.00 21.43           N  
ATOM      2  H   MET A   1     -67.799  56.282 -20.072  1.00 21.43           H  
ATOM      3  H2  MET A   1     -68.801  55.593 -18.971  1.00 21.43           H  
ATOM      4  H3  MET A   1     -67.302  56.102 -18.522  1.00 21.43           H  
ATOM      5  CA  MET A   1     -68.636  57.649 -18.778  1.00 21.43           C  
ATOM      6  HA  MET A   1     -67.860  58.385 -18.990  1.00 21.43           H  
ATOM      7  C   MET A   1     -68.969  57.840 -17.295  1.00 21.43           C  
ATOM      8  CB  MET A   1     -69.872  58.043 -19.606  1.00 21.43           C  
ATOM      9  HB2 MET A   1     -70.660  57.304 -19.460  1.00 21.43           H  
ATOM     10  HB3 MET A   1     -70.238  59.001 -19.236  1.00 21.43           H  
ATOM     11  O   MET A   1     -68.673  58.914 -16.806  1.00 21.43           O  
ATOM     12  CG  MET A   1     -69.608  58.201 -21.106  1.00 21.43           C  
ATOM     13  HG2 MET A   1     -68.735  58.836 -21.259  1.00 21.43           H  
ATOM     14  HG3 MET A   1     -69.399  57.220 -21.531  1.00 21.43           H  
ATOM     15  SD  MET A   1     -71.014  58.921 -21.995  1.00 21.43           S  
ATOM     16  CE  MET A   1     -70.585  60.685 -21.963  1.00 21.43           C  
ATOM     17  HE1 MET A   1     -69.635  60.843 -22.475  1.00 21.43           H  
ATOM     18  HE2 MET A   1     -70.507  61.032 -20.933  1.00 21.43           H  
ATOM     19  HE3 MET A   1     -71.361  61.255 -22.475  1.00 21.43           H  
ATOM     20  N   GLY A   2     -69.656  56.900 -16.622  1.00 22.51           N  
ATOM     21  H   GLY A   2     -69.846  56.007 -17.054  1.00 22.51           H  
ATOM     22  CA  GLY A   2     -70.391  57.140 -15.358  1.00 22.51           C  
ATOM     23  HA2 GLY A   2     -71.143  57.906 -15.549  1.00 22.51           H  
ATOM     24  HA3 GLY A   2     -70.930  56.228 -15.100  1.00 22.51           H  
ATOM     25  C   GLY A   2     -69.621  57.577 -14.089  1.00 22.51           C  
ATOM     26  O   GLY A   2     -68.397  57.621 -14.072  1.00 22.51           O  
ATOM     27  N   LYS A   3     -70.407  57.882 -13.037  1.00 21.28           N  
ATOM     28  H   LYS A   3     -71.375  57.604 -13.115  1.00 21.28           H  
ATOM     29  CA  LYS A   3     -70.113  58.601 -11.765  1.00 21.28           C  
ATOM     30  HA  LYS A   3     -69.081  58.433 -11.459  1.00 21.28           H  
ATOM     31  C   LYS A   3     -71.063  58.112 -10.635  1.00 21.28           C  
ATOM     32  CB  LYS A   3     -70.367  60.110 -12.025  1.00 21.28           C  
ATOM     33  HB2 LYS A   3     -70.223  60.653 -11.091  1.00 21.28           H  
ATOM     34  HB3 LYS A   3     -69.623  60.480 -12.730  1.00 21.28           H  
ATOM     35  O   LYS A   3     -72.073  57.519 -11.005  1.00 21.28           O  
ATOM     36  CG  LYS A   3     -71.780  60.448 -12.564  1.00 21.28           C  
ATOM     37  HG2 LYS A   3     -72.507  59.726 -12.192  1.00 21.28           H  
ATOM     38  HG3 LYS A   3     -71.774  60.385 -13.653  1.00 21.28           H  
ATOM     39  CD  LYS A   3     -72.258  61.843 -12.125  1.00 21.28           C  
ATOM     40  HD2 LYS A   3     -72.148  61.915 -11.043  1.00 21.28           H  
ATOM     41  HD3 LYS A   3     -71.636  62.614 -12.580  1.00 21.28           H  
ATOM     42  CE  LYS A   3     -73.742  62.082 -12.447  1.00 21.28           C  
ATOM     43  HE2 LYS A   3     -74.085  62.935 -11.861  1.00 21.28           H  
ATOM     44  HE3 LYS A   3     -74.313  61.214 -12.116  1.00 21.28           H  
ATOM     45  NZ  LYS A   3     -73.986  62.343 -13.888  1.00 21.28           N  
ATOM     46  HZ1 LYS A   3     -73.680  61.560 -14.448  1.00 21.28           H  
ATOM     47  HZ2 LYS A   3     -74.971  62.490 -14.055  1.00 21.28           H  
ATOM     48  HZ3 LYS A   3     -73.490  63.171 -14.184  1.00 21.28           H  
ATOM     49  N   SER A   4     -70.995  58.409  -9.324  1.00 20.44           N  
ATOM     50  H   SER A   4     -71.865  58.149  -8.881  1.00 20.44           H  
ATOM     51  CA  SER A   4     -69.990  58.765  -8.271  1.00 20.44           C  
ATOM     52  HA  SER A   4     -69.249  57.971  -8.177  1.00 20.44           H  
ATOM     53  C   SER A   4     -70.790  58.853  -6.921  1.00 20.44           C  
ATOM     54  CB  SER A   4     -69.266  60.088  -8.554  1.00 20.44           C  
ATOM     55  HB2 SER A   4     -69.984  60.874  -8.788  1.00 20.44           H  
ATOM     56  HB3 SER A   4     -68.689  60.378  -7.676  1.00 20.44           H  
ATOM     57  O   SER A   4     -72.010  58.726  -6.973  1.00 20.44           O  
ATOM     58  OG  SER A   4     -68.334  59.927  -9.601  1.00 20.44           O  
ATOM     59  HG  SER A   4     -67.615  60.553  -9.484  1.00 20.44           H  
ATOM     60  N   LEU A   5     -70.290  59.063  -5.686  1.00 19.31           N  
ATOM     61  H   LEU A   5     -71.003  58.979  -4.976  1.00 19.31           H  
ATOM     62  CA  LEU A   5     -68.964  59.483  -5.192  1.00 19.31           C  
ATOM     63  HA  LEU A   5     -68.200  59.145  -5.891  1.00 19.31           H  
ATOM     64  C   LEU A   5     -68.580  58.924  -3.789  1.00 19.31           C  
ATOM     65  CB  LEU A   5     -68.960  61.033  -5.102  1.00 19.31           C  
ATOM     66  HB2 LEU A   5     -69.660  61.331  -4.321  1.00 19.31           H  
ATOM     67  HB3 LEU A   5     -69.336  61.470  -6.026  1.00 19.31           H  
ATOM     68  O   LEU A   5     -67.471  58.425  -3.640  1.00 19.31           O  
ATOM     69  CG  LEU A   5     -67.592  61.672  -4.778  1.00 19.31           C  
ATOM     70  HG  LEU A   5     -67.205  61.271  -3.842  1.00 19.31           H  
ATOM     71  CD1 LEU A   5     -66.559  61.433  -5.882  1.00 19.31           C  
ATOM     72 HD11 LEU A   5     -65.630  61.940  -5.620  1.00 19.31           H  
ATOM     73 HD12 LEU A   5     -66.920  61.822  -6.834  1.00 19.31           H  
ATOM     74 HD13 LEU A   5     -66.342  60.368  -5.967  1.00 19.31           H  
ATOM     75  CD2 LEU A   5     -67.761  63.184  -4.616  1.00 19.31           C  
ATOM     76 HD21 LEU A   5     -68.472  63.389  -3.816  1.00 19.31           H  
ATOM     77 HD22 LEU A   5     -68.120  63.632  -5.542  1.00 19.31           H  
ATOM     78 HD23 LEU A   5     -66.804  63.633  -4.347  1.00 19.31           H  
ATOM     79  N   SER A   6     -69.426  59.093  -2.759  1.00 21.66           N  
ATOM     80  H   SER A   6     -70.343  59.474  -2.947  1.00 21.66           H  
ATOM     81  CA  SER A   6     -69.059  59.041  -1.315  1.00 21.66           C  
ATOM     82  HA  SER A   6     -68.421  58.174  -1.145  1.00 21.66           H  
ATOM     83  C   SER A   6     -70.336  58.848  -0.421  1.00 21.66           C  
ATOM     84  CB  SER A   6     -68.209  60.300  -1.040  1.00 21.66           C  
ATOM     85  HB2 SER A   6     -67.915  60.367   0.007  1.00 21.66           H  
ATOM     86  HB3 SER A   6     -67.283  60.210  -1.608  1.00 21.66           H  
ATOM     87  O   SER A   6     -71.371  58.507  -0.984  1.00 21.66           O  
ATOM     88  OG  SER A   6     -68.848  61.498  -1.447  1.00 21.66           O  
ATOM     89  HG  SER A   6     -68.260  62.226  -1.233  1.00 21.66           H  
ATOM     90  N   HIS A   7     -70.433  58.981   0.924  1.00 20.99           N  
ATOM     91  H   HIS A   7     -71.343  58.697   1.257  1.00 20.99           H  
ATOM     92  CA  HIS A   7     -69.605  59.731   1.897  1.00 20.99           C  
ATOM     93  HA  HIS A   7     -68.550  59.546   1.694  1.00 20.99           H  
ATOM     94  C   HIS A   7     -69.810  59.446   3.426  1.00 20.99           C  
ATOM     95  CB  HIS A   7     -69.954  61.224   1.669  1.00 20.99           C  
ATOM     96  HB2 HIS A   7     -70.267  61.386   0.638  1.00 20.99           H  
ATOM     97  HB3 HIS A   7     -70.825  61.487   2.270  1.00 20.99           H  
ATOM     98  O   HIS A   7     -69.005  59.934   4.218  1.00 20.99           O  
ATOM     99  CG  HIS A   7     -68.857  62.218   1.961  1.00 20.99           C  
ATOM    100  CD2 HIS A   7     -68.622  63.379   1.277  1.00 20.99           C  
ATOM    101  HD2 HIS A   7     -69.192  63.747   0.436  1.00 20.99           H  
ATOM    102  ND1 HIS A   7     -67.933  62.159   2.977  1.00 20.99           N  
ATOM    103  HD1 HIS A   7     -67.910  61.452   3.699  1.00 20.99           H  
ATOM    104  CE1 HIS A   7     -67.150  63.247   2.899  1.00 20.99           C  
ATOM    105  HE1 HIS A   7     -66.345  63.484   3.578  1.00 20.99           H  
ATOM    106  NE2 HIS A   7     -67.526  64.015   1.864  1.00 20.99           N  
ATOM    107  N   LEU A   8     -70.885  58.781   3.883  1.00 21.39           N  
ATOM    108  H   LEU A   8     -71.438  58.246   3.229  1.00 21.39           H  
ATOM    109  CA  LEU A   8     -71.462  58.974   5.248  1.00 21.39           C  
ATOM    110  HA  LEU A   8     -70.988  59.857   5.677  1.00 21.39           H  
ATOM    111  C   LEU A   8     -71.150  57.848   6.305  1.00 21.39           C  
ATOM    112  CB  LEU A   8     -72.960  59.325   5.056  1.00 21.39           C  
ATOM    113  HB2 LEU A   8     -73.291  59.048   4.055  1.00 21.39           H  
ATOM    114  HB3 LEU A   8     -73.552  58.716   5.740  1.00 21.39           H  
ATOM    115  O   LEU A   8     -70.512  56.868   5.929  1.00 21.39           O  
ATOM    116  CG  LEU A   8     -73.297  60.822   5.294  1.00 21.39           C  
ATOM    117  HG  LEU A   8     -72.888  61.167   6.244  1.00 21.39           H  
ATOM    118  CD1 LEU A   8     -72.724  61.757   4.237  1.00 21.39           C  
ATOM    119 HD11 LEU A   8     -73.065  62.776   4.421  1.00 21.39           H  
ATOM    120 HD12 LEU A   8     -71.636  61.749   4.307  1.00 21.39           H  
ATOM    121 HD13 LEU A   8     -73.045  61.444   3.243  1.00 21.39           H  
ATOM    122  CD2 LEU A   8     -74.811  61.007   5.350  1.00 21.39           C  
ATOM    123 HD21 LEU A   8     -75.048  62.049   5.564  1.00 21.39           H  
ATOM    124 HD22 LEU A   8     -75.259  60.724   4.397  1.00 21.39           H  
ATOM    125 HD23 LEU A   8     -75.231  60.388   6.142  1.00 21.39           H  
ATOM    126  N   PRO A   9     -71.494  57.994   7.622  1.00 22.80           N  
ATOM    127  CA  PRO A   9     -70.686  57.507   8.767  1.00 22.80           C  
ATOM    128  HA  PRO A   9     -69.869  56.874   8.421  1.00 22.80           H  
ATOM    129  C   PRO A   9     -71.546  56.659   9.786  1.00 22.80           C  
ATOM    130  CB  PRO A   9     -70.101  58.857   9.230  1.00 22.80           C  
ATOM    131  HB2 PRO A   9     -69.762  58.882  10.265  1.00 22.80           H  
ATOM    132  HB3 PRO A   9     -69.243  59.090   8.599  1.00 22.80           H  
ATOM    133  O   PRO A   9     -72.492  56.024   9.336  1.00 22.80           O  
ATOM    134  CG  PRO A   9     -71.189  59.906   8.960  1.00 22.80           C  
ATOM    135  HG2 PRO A   9     -70.802  60.688   8.306  1.00 22.80           H  
ATOM    136  HG3 PRO A   9     -71.597  60.339   9.874  1.00 22.80           H  
ATOM    137  CD  PRO A   9     -72.242  59.083   8.233  1.00 22.80           C  
ATOM    138  HD2 PRO A   9     -72.949  58.679   8.957  1.00 22.80           H  
ATOM    139  HD3 PRO A   9     -72.820  59.695   7.540  1.00 22.80           H  
ATOM    140  N   LEU A  10     -71.374  56.523  11.125  1.00 21.70           N  
ATOM    141  H   LEU A  10     -71.988  55.811  11.494  1.00 21.70           H  
ATOM    142  CA  LEU A  10     -70.580  57.252  12.140  1.00 21.70           C  
ATOM    143  HA  LEU A  10     -69.625  57.517  11.686  1.00 21.70           H  
ATOM    144  C   LEU A  10     -70.158  56.454  13.412  1.00 21.70           C  
ATOM    145  CB  LEU A  10     -71.351  58.539  12.534  1.00 21.70           C  
ATOM    146  HB2 LEU A  10     -71.721  59.028  11.633  1.00 21.70           H  
ATOM    147  HB3 LEU A  10     -72.236  58.248  13.099  1.00 21.70           H  
ATOM    148  O   LEU A  10     -68.984  56.124  13.512  1.00 21.70           O  
ATOM    149  CG  LEU A  10     -70.560  59.580  13.359  1.00 21.70           C  
ATOM    150  HG  LEU A  10     -70.131  59.105  14.241  1.00 21.70           H  
ATOM    151  CD1 LEU A  10     -69.425  60.248  12.585  1.00 21.70           C  
ATOM    152 HD11 LEU A  10     -68.684  59.504  12.292  1.00 21.70           H  
ATOM    153 HD12 LEU A  10     -69.812  60.761  11.705  1.00 21.70           H  
ATOM    154 HD13 LEU A  10     -68.928  60.976  13.227  1.00 21.70           H  
ATOM    155  CD2 LEU A  10     -71.515  60.687  13.814  1.00 21.70           C  
ATOM    156 HD21 LEU A  10     -71.931  61.206  12.950  1.00 21.70           H  
ATOM    157 HD22 LEU A  10     -72.330  60.265  14.401  1.00 21.70           H  
ATOM    158 HD23 LEU A  10     -70.977  61.403  14.434  1.00 21.70           H  
ATOM    159  N   HIS A  11     -71.022  56.265  14.434  1.00 21.04           N  
ATOM    160  H   HIS A  11     -71.998  56.454  14.252  1.00 21.04           H  
ATOM    161  CA  HIS A  11     -70.563  56.490  15.833  1.00 21.04           C  
ATOM    162  HA  HIS A  11     -69.534  56.846  15.791  1.00 21.04           H  
ATOM    163  C   HIS A  11     -70.552  55.333  16.869  1.00 21.04           C  
ATOM    164  CB  HIS A  11     -71.403  57.641  16.432  1.00 21.04           C  
ATOM    165  HB2 HIS A  11     -71.678  58.347  15.649  1.00 21.04           H  
ATOM    166  HB3 HIS A  11     -72.336  57.241  16.830  1.00 21.04           H  
ATOM    167  O   HIS A  11     -69.653  55.304  17.705  1.00 21.04           O  
ATOM    168  CG  HIS A  11     -70.708  58.419  17.529  1.00 21.04           C  
ATOM    169  CD2 HIS A  11     -70.657  59.782  17.649  1.00 21.04           C  
ATOM    170  HD2 HIS A  11     -71.116  60.499  16.984  1.00 21.04           H  
ATOM    171  ND1 HIS A  11     -69.982  57.902  18.579  1.00 21.04           N  
ATOM    172  HD1 HIS A  11     -69.740  56.929  18.700  1.00 21.04           H  
ATOM    173  CE1 HIS A  11     -69.495  58.923  19.300  1.00 21.04           C  
ATOM    174  HE1 HIS A  11     -68.844  58.825  20.156  1.00 21.04           H  
ATOM    175  NE2 HIS A  11     -69.893  60.091  18.777  1.00 21.04           N  
ATOM    176  N   SER A  12     -71.610  54.521  16.977  1.00 27.17           N  
ATOM    177  H   SER A  12     -72.288  54.520  16.228  1.00 27.17           H  
ATOM    178  CA  SER A  12     -72.107  54.056  18.298  1.00 27.17           C  
ATOM    179  HA  SER A  12     -72.263  54.953  18.897  1.00 27.17           H  
ATOM    180  C   SER A  12     -71.180  53.151  19.147  1.00 27.17           C  
ATOM    181  CB  SER A  12     -73.476  53.401  18.115  1.00 27.17           C  
ATOM    182  HB2 SER A  12     -73.874  53.090  19.081  1.00 27.17           H  
ATOM    183  HB3 SER A  12     -73.372  52.523  17.477  1.00 27.17           H  
ATOM    184  O   SER A  12     -70.439  52.328  18.622  1.00 27.17           O  
ATOM    185  OG  SER A  12     -74.367  54.326  17.509  1.00 27.17           O  
ATOM    186  HG  SER A  12     -74.648  54.966  18.166  1.00 27.17           H  
ATOM    187  N   SER A  13     -71.271  53.283  20.482  1.00 25.85           N  
ATOM    188  H   SER A  13     -72.002  53.909  20.790  1.00 25.85           H  
ATOM    189  CA  SER A  13     -70.067  53.420  21.334  1.00 25.85           C  
ATOM    190  HA  SER A  13     -69.191  53.225  20.714  1.00 25.85           H  
ATOM    191  C   SER A  13     -69.926  52.499  22.577  1.00 25.85           C  
ATOM    192  CB  SER A  13     -69.973  54.892  21.818  1.00 25.85           C  
ATOM    193  HB2 SER A  13     -70.331  54.961  22.845  1.00 25.85           H  
ATOM    194  HB3 SER A  13     -68.928  55.201  21.806  1.00 25.85           H  
ATOM    195  O   SER A  13     -69.293  52.917  23.541  1.00 25.85           O  
ATOM    196  OG  SER A  13     -70.758  55.812  21.063  1.00 25.85           O  
ATOM    197  HG  SER A  13     -70.598  56.685  21.429  1.00 25.85           H  
ATOM    198  N   LYS A  14     -70.569  51.321  22.650  1.00 29.75           N  
ATOM    199  H   LYS A  14     -70.971  50.949  21.801  1.00 29.75           H  
ATOM    200  CA  LYS A  14     -70.636  50.520  23.907  1.00 29.75           C  
ATOM    201  HA  LYS A  14     -70.717  51.237  24.725  1.00 29.75           H  
ATOM    202  C   LYS A  14     -69.331  49.779  24.302  1.00 29.75           C  
ATOM    203  CB  LYS A  14     -71.913  49.653  23.940  1.00 29.75           C  
ATOM    204  HB2 LYS A  14     -72.101  49.216  22.960  1.00 29.75           H  
ATOM    205  HB3 LYS A  14     -71.775  48.834  24.646  1.00 29.75           H  
ATOM    206  O   LYS A  14     -68.337  49.846  23.593  1.00 29.75           O  
ATOM    207  CG  LYS A  14     -73.124  50.487  24.402  1.00 29.75           C  
ATOM    208  HG2 LYS A  14     -72.824  51.108  25.246  1.00 29.75           H  
ATOM    209  HG3 LYS A  14     -73.455  51.136  23.592  1.00 29.75           H  
ATOM    210  CD  LYS A  14     -74.283  49.595  24.869  1.00 29.75           C  
ATOM    211  HD2 LYS A  14     -73.895  48.878  25.591  1.00 29.75           H  
ATOM    212  HD3 LYS A  14     -74.699  49.055  24.018  1.00 29.75           H  
ATOM    213  CE  LYS A  14     -75.363  50.450  25.544  1.00 29.75           C  
ATOM    214  HE2 LYS A  14     -75.886  51.030  24.784  1.00 29.75           H  
ATOM    215  HE3 LYS A  14     -74.868  51.149  26.218  1.00 29.75           H  
ATOM    216  NZ  LYS A  14     -76.310  49.610  26.320  1.00 29.75           N  
ATOM    217  HZ1 LYS A  14     -77.002  50.185  26.779  1.00 29.75           H  
ATOM    218  HZ2 LYS A  14     -75.804  49.110  27.036  1.00 29.75           H  
ATOM    219  HZ3 LYS A  14     -76.769  48.936  25.724  1.00 29.75           H  
ATOM    220  N   GLU A  15     -69.355  49.140  25.477  1.00 28.64           N  
ATOM    221  H   GLU A  15     -70.269  48.894  25.830  1.00 28.64           H  
ATOM    222  CA  GLU A  15     -68.377  49.301  26.574  1.00 28.64           C  
ATOM    223  HA  GLU A  15     -67.697  50.118  26.331  1.00 28.64           H  
ATOM    224  C   GLU A  15     -67.513  48.054  26.916  1.00 28.64           C  
ATOM    225  CB  GLU A  15     -69.254  49.738  27.770  1.00 28.64           C  
ATOM    226  HB2 GLU A  15     -69.919  48.911  28.022  1.00 28.64           H  
ATOM    227  HB3 GLU A  15     -69.886  50.555  27.421  1.00 28.64           H  
ATOM    228  O   GLU A  15     -67.961  46.923  26.741  1.00 28.64           O  
ATOM    229  CG  GLU A  15     -68.586  50.221  29.060  1.00 28.64           C  
ATOM    230  HG2 GLU A  15     -68.076  49.383  29.536  1.00 28.64           H  
ATOM    231  HG3 GLU A  15     -67.863  50.999  28.818  1.00 28.64           H  
ATOM    232  CD  GLU A  15     -69.681  50.772  29.992  1.00 28.64           C  
ATOM    233  OE1 GLU A  15     -70.316  49.959  30.706  1.00 28.64           O  
ATOM    234  OE2 GLU A  15     -70.008  51.976  29.865  1.00 28.64           O  
ATOM    235  N   ASP A  16     -66.304  48.317  27.440  1.00 26.59           N  
ATOM    236  H   ASP A  16     -66.094  49.301  27.522  1.00 26.59           H  
ATOM    237  CA  ASP A  16     -65.338  47.483  28.202  1.00 26.59           C  
ATOM    238  HA  ASP A  16     -64.375  47.926  27.949  1.00 26.59           H  
ATOM    239  C   ASP A  16     -65.041  45.996  27.836  1.00 26.59           C  
ATOM    240  CB  ASP A  16     -65.510  47.789  29.711  1.00 26.59           C  
ATOM    241  HB2 ASP A  16     -65.052  47.030  30.346  1.00 26.59           H  
ATOM    242  HB3 ASP A  16     -66.568  47.815  29.970  1.00 26.59           H  
ATOM    243  O   ASP A  16     -65.134  45.561  26.689  1.00 26.59           O  
ATOM    244  CG  ASP A  16     -64.817  49.112  30.055  1.00 26.59           C  
ATOM    245  OD1 ASP A  16     -63.576  49.151  29.901  1.00 26.59           O  
ATOM    246  OD2 ASP A  16     -65.520  50.072  30.429  1.00 26.59           O  
ATOM    247  N   ALA A  17     -64.406  45.271  28.772  1.00 23.81           N  
ATOM    248  H   ALA A  17     -64.579  45.575  29.719  1.00 23.81           H  
ATOM    249  CA  ALA A  17     -63.006  44.872  28.575  1.00 23.81           C  
ATOM    250  HA  ALA A  17     -62.754  44.985  27.521  1.00 23.81           H  
ATOM    251  C   ALA A  17     -62.693  43.407  28.955  1.00 23.81           C  
ATOM    252  CB  ALA A  17     -62.141  45.868  29.367  1.00 23.81           C  
ATOM    253  HB1 ALA A  17     -62.377  45.814  30.429  1.00 23.81           H  
ATOM    254  HB2 ALA A  17     -61.086  45.632  29.225  1.00 23.81           H  
ATOM    255  HB3 ALA A  17     -62.319  46.884  29.015  1.00 23.81           H  
ATOM    256  O   ALA A  17     -62.043  43.121  29.960  1.00 23.81           O  
ATOM    257  N   TYR A  18     -63.113  42.461  28.114  1.00 23.60           N  
ATOM    258  H   TYR A  18     -63.655  42.760  27.316  1.00 23.60           H  
ATOM    259  CA  TYR A  18     -62.836  41.021  28.267  1.00 23.60           C  
ATOM    260  HA  TYR A  18     -62.793  40.795  29.332  1.00 23.60           H  
ATOM    261  C   TYR A  18     -61.469  40.586  27.684  1.00 23.60           C  
ATOM    262  CB  TYR A  18     -64.002  40.214  27.671  1.00 23.60           C  
ATOM    263  HB2 TYR A  18     -63.766  39.152  27.739  1.00 23.60           H  
ATOM    264  HB3 TYR A  18     -64.096  40.455  26.613  1.00 23.60           H  
ATOM    265  O   TYR A  18     -61.386  39.549  27.022  1.00 23.60           O  
ATOM    266  CG  TYR A  18     -65.341  40.421  28.351  1.00 23.60           C  
ATOM    267  CD1 TYR A  18     -65.681  39.636  29.470  1.00 23.60           C  
ATOM    268  HD1 TYR A  18     -64.974  38.914  29.850  1.00 23.60           H  
ATOM    269  CD2 TYR A  18     -66.252  41.376  27.857  1.00 23.60           C  
ATOM    270  HD2 TYR A  18     -65.989  41.995  27.011  1.00 23.60           H  
ATOM    271  CE1 TYR A  18     -66.935  39.794  30.090  1.00 23.60           C  
ATOM    272  HE1 TYR A  18     -67.191  39.192  30.950  1.00 23.60           H  
ATOM    273  CE2 TYR A  18     -67.507  41.536  28.473  1.00 23.60           C  
ATOM    274  HE2 TYR A  18     -68.204  42.277  28.109  1.00 23.60           H  
ATOM    275  OH  TYR A  18     -69.068  40.892  30.176  1.00 23.60           O  
ATOM    276  HH  TYR A  18     -69.147  40.342  30.960  1.00 23.60           H  
ATOM    277  CZ  TYR A  18     -67.852  40.744  29.587  1.00 23.60           C  
ATOM    278  N   ASP A  19     -60.407  41.381  27.854  1.00 23.33           N  
ATOM    279  H   ASP A  19     -60.481  42.175  28.475  1.00 23.33           H  
ATOM    280  CA  ASP A  19     -59.123  41.122  27.181  1.00 23.33           C  
ATOM    281  HA  ASP A  19     -59.354  40.943  26.131  1.00 23.33           H  
ATOM    282  C   ASP A  19     -58.429  39.857  27.722  1.00 23.33           C  
ATOM    283  CB  ASP A  19     -58.208  42.352  27.219  1.00 23.33           C  
ATOM    284  HB2 ASP A  19     -58.788  43.243  26.982  1.00 23.33           H  
ATOM    285  HB3 ASP A  19     -57.778  42.470  28.213  1.00 23.33           H  
ATOM    286  O   ASP A  19     -58.159  39.741  28.918  1.00 23.33           O  
ATOM    287  CG  ASP A  19     -57.109  42.186  26.166  1.00 23.33           C  
ATOM    288  OD1 ASP A  19     -57.474  42.174  24.969  1.00 23.33           O  
ATOM    289  OD2 ASP A  19     -55.936  41.993  26.551  1.00 23.33           O  
ATOM    290  N   GLY A  20     -58.224  38.863  26.849  1.00 21.91           N  
ATOM    291  H   GLY A  20     -58.469  39.049  25.886  1.00 21.91           H  
ATOM    292  CA  GLY A  20     -58.075  37.469  27.290  1.00 21.91           C  
ATOM    293  HA2 GLY A  20     -58.315  37.390  28.350  1.00 21.91           H  
ATOM    294  HA3 GLY A  20     -58.814  36.873  26.753  1.00 21.91           H  
ATOM    295  C   GLY A  20     -56.714  36.803  27.076  1.00 21.91           C  
ATOM    296  O   GLY A  20     -56.247  36.085  27.956  1.00 21.91           O  
ATOM    297  N   VAL A  21     -56.096  36.961  25.900  1.00 23.28           N  
ATOM    298  H   VAL A  21     -56.472  37.647  25.261  1.00 23.28           H  
ATOM    299  CA  VAL A  21     -55.036  36.047  25.406  1.00 23.28           C  
ATOM    300  HA  VAL A  21     -54.811  35.331  26.196  1.00 23.28           H  
ATOM    301  C   VAL A  21     -53.694  36.746  25.155  1.00 23.28           C  
ATOM    302  CB  VAL A  21     -55.517  35.205  24.200  1.00 23.28           C  
ATOM    303  HB  VAL A  21     -54.693  34.575  23.864  1.00 23.28           H  
ATOM    304  O   VAL A  21     -53.039  36.520  24.137  1.00 23.28           O  
ATOM    305  CG1 VAL A  21     -56.659  34.261  24.602  1.00 23.28           C  
ATOM    306 HG11 VAL A  21     -56.907  33.608  23.765  1.00 23.28           H  
ATOM    307 HG12 VAL A  21     -56.345  33.647  25.446  1.00 23.28           H  
ATOM    308 HG13 VAL A  21     -57.543  34.832  24.886  1.00 23.28           H  
ATOM    309  CG2 VAL A  21     -55.994  36.053  23.012  1.00 23.28           C  
ATOM    310 HG21 VAL A  21     -55.202  36.731  22.695  1.00 23.28           H  
ATOM    311 HG22 VAL A  21     -56.874  36.635  23.284  1.00 23.28           H  
ATOM    312 HG23 VAL A  21     -56.243  35.401  22.175  1.00 23.28           H  
ATOM    313  N   THR A  22     -53.289  37.638  26.060  1.00 24.12           N  
ATOM    314  H   THR A  22     -53.822  37.753  26.910  1.00 24.12           H  
ATOM    315  CA  THR A  22     -52.085  38.469  25.889  1.00 24.12           C  
ATOM    316  HA  THR A  22     -52.210  39.004  24.948  1.00 24.12           H  
ATOM    317  C   THR A  22     -50.805  37.627  25.750  1.00 24.12           C  
ATOM    318  CB  THR A  22     -51.967  39.541  26.984  1.00 24.12           C  
ATOM    319  HB  THR A  22     -50.991  40.023  26.917  1.00 24.12           H  
ATOM    320  O   THR A  22     -50.539  36.699  26.509  1.00 24.12           O  
ATOM    321  CG2 THR A  22     -53.050  40.605  26.829  1.00 24.12           C  
ATOM    322 HG21 THR A  22     -52.986  41.068  25.845  1.00 24.12           H  
ATOM    323 HG22 THR A  22     -52.922  41.384  27.581  1.00 24.12           H  
ATOM    324 HG23 THR A  22     -54.041  40.166  26.942  1.00 24.12           H  
ATOM    325  OG1 THR A  22     -52.138  39.001  28.269  1.00 24.12           O  
ATOM    326  HG1 THR A  22     -52.674  39.628  28.761  1.00 24.12           H  
ATOM    327  N   SER A  23     -50.019  37.929  24.711  1.00 26.01           N  
ATOM    328  H   SER A  23     -50.284  38.736  24.164  1.00 26.01           H  
ATOM    329  CA  SER A  23     -49.130  36.951  24.052  1.00 26.01           C  
ATOM    330  HA  SER A  23     -49.427  35.947  24.355  1.00 26.01           H  
ATOM    331  C   SER A  23     -47.626  37.093  24.363  1.00 26.01           C  
ATOM    332  CB  SER A  23     -49.374  37.075  22.536  1.00 26.01           C  
ATOM    333  HB2 SER A  23     -50.430  36.902  22.326  1.00 26.01           H  
ATOM    334  HB3 SER A  23     -49.120  38.087  22.220  1.00 26.01           H  
ATOM    335  O   SER A  23     -46.813  36.400  23.754  1.00 26.01           O  
ATOM    336  OG  SER A  23     -48.602  36.162  21.784  1.00 26.01           O  
ATOM    337  HG  SER A  23     -47.766  36.060  22.245  1.00 26.01           H  
ATOM    338  N   GLU A  24     -47.223  38.056  25.191  1.00 20.72           N  
ATOM    339  H   GLU A  24     -47.937  38.518  25.735  1.00 20.72           H  
ATOM    340  CA  GLU A  24     -46.009  38.841  24.895  1.00 20.72           C  
ATOM    341  HA  GLU A  24     -45.988  39.023  23.821  1.00 20.72           H  
ATOM    342  C   GLU A  24     -44.637  38.210  25.228  1.00 20.72           C  
ATOM    343  CB  GLU A  24     -46.164  40.212  25.574  1.00 20.72           C  
ATOM    344  HB2 GLU A  24     -47.143  40.614  25.313  1.00 20.72           H  
ATOM    345  HB3 GLU A  24     -46.119  40.090  26.656  1.00 20.72           H  
ATOM    346  O   GLU A  24     -43.746  38.170  24.378  1.00 20.72           O  
ATOM    347  CG  GLU A  24     -45.083  41.207  25.126  1.00 20.72           C  
ATOM    348  HG2 GLU A  24     -44.101  40.806  25.375  1.00 20.72           H  
ATOM    349  HG3 GLU A  24     -45.135  41.320  24.043  1.00 20.72           H  
ATOM    350  CD  GLU A  24     -45.246  42.582  25.786  1.00 20.72           C  
ATOM    351  OE1 GLU A  24     -44.208  43.152  26.191  1.00 20.72           O  
ATOM    352  OE2 GLU A  24     -46.399  43.061  25.854  1.00 20.72           O  
ATOM    353  N   ASN A  25     -44.412  37.828  26.486  1.00 25.71           N  
ATOM    354  H   ASN A  25     -45.213  37.774  27.099  1.00 25.71           H  
ATOM    355  CA  ASN A  25     -43.076  37.864  27.108  1.00 25.71           C  
ATOM    356  HA  ASN A  25     -42.463  38.571  26.548  1.00 25.71           H  
ATOM    357  C   ASN A  25     -42.341  36.501  27.091  1.00 25.71           C  
ATOM    358  CB  ASN A  25     -43.277  38.378  28.558  1.00 25.71           C  
ATOM    359  HB2 ASN A  25     -43.009  37.588  29.259  1.00 25.71           H  
ATOM    360  HB3 ASN A  25     -44.322  38.625  28.740  1.00 25.71           H  
ATOM    361  O   ASN A  25     -42.985  35.462  27.125  1.00 25.71           O  
ATOM    362  CG  ASN A  25     -42.479  39.622  28.895  1.00 25.71           C  
ATOM    363  ND2 ASN A  25     -42.170  39.838  30.150  1.00 25.71           N  
ATOM    364 HD21 ASN A  25     -42.546  39.250  30.880  1.00 25.71           H  
ATOM    365 HD22 ASN A  25     -41.700  40.715  30.326  1.00 25.71           H  
ATOM    366  OD1 ASN A  25     -42.087  40.401  28.053  1.00 25.71           O  
ATOM    367  N   MET A  26     -41.007  36.377  27.177  1.00 22.20           N  
ATOM    368  H   MET A  26     -40.741  35.419  27.357  1.00 22.20           H  
ATOM    369  CA  MET A  26     -39.891  37.190  26.660  1.00 22.20           C  
ATOM    370  HA  MET A  26     -40.215  37.647  25.725  1.00 22.20           H  
ATOM    371  C   MET A  26     -38.708  36.227  26.361  1.00 22.20           C  
ATOM    372  CB  MET A  26     -39.442  38.292  27.644  1.00 22.20           C  
ATOM    373  HB2 MET A  26     -40.192  38.428  28.423  1.00 22.20           H  
ATOM    374  HB3 MET A  26     -38.518  37.993  28.138  1.00 22.20           H  
ATOM    375  O   MET A  26     -38.678  35.100  26.847  1.00 22.20           O  
ATOM    376  CG  MET A  26     -39.221  39.634  26.927  1.00 22.20           C  
ATOM    377  HG2 MET A  26     -40.181  39.989  26.553  1.00 22.20           H  
ATOM    378  HG3 MET A  26     -38.570  39.479  26.067  1.00 22.20           H  
ATOM    379  SD  MET A  26     -38.473  40.925  27.964  1.00 22.20           S  
ATOM    380  CE  MET A  26     -39.396  42.385  27.396  1.00 22.20           C  
ATOM    381  HE1 MET A  26     -39.056  43.269  27.935  1.00 22.20           H  
ATOM    382  HE2 MET A  26     -39.241  42.530  26.327  1.00 22.20           H  
ATOM    383  HE3 MET A  26     -40.462  42.249  27.582  1.00 22.20           H  
ATOM    384  N   ARG A  27     -37.711  36.647  25.570  1.00 25.14           N  
ATOM    385  H   ARG A  27     -37.745  37.617  25.293  1.00 25.14           H  
ATOM    386  CA  ARG A  27     -36.783  35.756  24.820  1.00 25.14           C  
ATOM    387  HA  ARG A  27     -37.379  35.008  24.298  1.00 25.14           H  
ATOM    388  C   ARG A  27     -35.714  34.931  25.576  1.00 25.14           C  
ATOM    389  CB  ARG A  27     -36.032  36.611  23.780  1.00 25.14           C  
ATOM    390  HB2 ARG A  27     -35.500  37.404  24.305  1.00 25.14           H  
ATOM    391  HB3 ARG A  27     -35.286  35.996  23.276  1.00 25.14           H  
ATOM    392  O   ARG A  27     -34.927  34.278  24.896  1.00 25.14           O  
ATOM    393  CG  ARG A  27     -36.893  37.225  22.675  1.00 25.14           C  
ATOM    394  HG2 ARG A  27     -37.628  37.909  23.099  1.00 25.14           H  
ATOM    395  HG3 ARG A  27     -37.398  36.435  22.120  1.00 25.14           H  
ATOM    396  CD  ARG A  27     -35.935  37.988  21.753  1.00 25.14           C  
ATOM    397  HD2 ARG A  27     -35.461  38.781  22.331  1.00 25.14           H  
ATOM    398  HD3 ARG A  27     -35.164  37.304  21.399  1.00 25.14           H  
ATOM    399  NE  ARG A  27     -36.624  38.568  20.591  1.00 25.14           N  
ATOM    400  HE  ARG A  27     -37.571  38.262  20.420  1.00 25.14           H  
ATOM    401  NH1 ARG A  27     -34.891  39.903  19.883  1.00 25.14           N  
ATOM    402 HH11 ARG A  27     -34.515  40.572  19.227  1.00 25.14           H  
ATOM    403 HH12 ARG A  27     -34.335  39.581  20.663  1.00 25.14           H  
ATOM    404  NH2 ARG A  27     -36.796  39.857  18.725  1.00 25.14           N  
ATOM    405 HH21 ARG A  27     -36.402  40.525  18.078  1.00 25.14           H  
ATOM    406 HH22 ARG A  27     -37.747  39.540  18.598  1.00 25.14           H  
ATOM    407  CZ  ARG A  27     -36.102  39.436  19.743  1.00 25.14           C  
ATOM    408  N   ASN A  28     -35.546  35.034  26.896  1.00 26.66           N  
ATOM    409  H   ASN A  28     -36.282  35.447  27.450  1.00 26.66           H  
ATOM    410  CA  ASN A  28     -34.252  34.681  27.518  1.00 26.66           C  
ATOM    411  HA  ASN A  28     -33.495  35.280  27.012  1.00 26.66           H  
ATOM    412  C   ASN A  28     -33.846  33.199  27.319  1.00 26.66           C  
ATOM    413  CB  ASN A  28     -34.243  35.083  29.002  1.00 26.66           C  
ATOM    414  HB2 ASN A  28     -34.633  36.094  29.120  1.00 26.66           H  
ATOM    415  HB3 ASN A  28     -34.872  34.393  29.565  1.00 26.66           H  
ATOM    416  O   ASN A  28     -34.627  32.305  27.630  1.00 26.66           O  
ATOM    417  CG  ASN A  28     -32.830  35.063  29.563  1.00 26.66           C  
ATOM    418  ND2 ASN A  28     -32.662  34.780  30.832  1.00 26.66           N  
ATOM    419 HD21 ASN A  28     -33.453  34.555  31.418  1.00 26.66           H  
ATOM    420 HD22 ASN A  28     -31.709  34.776  31.167  1.00 26.66           H  
ATOM    421  OD1 ASN A  28     -31.858  35.307  28.868  1.00 26.66           O  
ATOM    422  N   GLY A  29     -32.632  32.935  26.814  1.00 22.75           N  
ATOM    423  H   GLY A  29     -32.004  33.707  26.641  1.00 22.75           H  
ATOM    424  CA  GLY A  29     -32.314  31.637  26.194  1.00 22.75           C  
ATOM    425  HA2 GLY A  29     -32.842  30.841  26.719  1.00 22.75           H  
ATOM    426  HA3 GLY A  29     -32.676  31.646  25.166  1.00 22.75           H  
ATOM    427  C   GLY A  29     -30.831  31.267  26.167  1.00 22.75           C  
ATOM    428  O   GLY A  29     -30.211  31.307  25.110  1.00 22.75           O  
ATOM    429  N   LEU A  30     -30.273  30.910  27.330  1.00 26.44           N  
ATOM    430  H   LEU A  30     -30.871  30.888  28.143  1.00 26.44           H  
ATOM    431  CA  LEU A  30     -28.890  30.429  27.474  1.00 26.44           C  
ATOM    432  HA  LEU A  30     -28.311  30.794  26.626  1.00 26.44           H  
ATOM    433  C   LEU A  30     -28.780  28.890  27.363  1.00 26.44           C  
ATOM    434  CB  LEU A  30     -28.248  31.012  28.759  1.00 26.44           C  
ATOM    435  HB2 LEU A  30     -27.296  30.512  28.934  1.00 26.44           H  
ATOM    436  HB3 LEU A  30     -28.902  30.794  29.603  1.00 26.44           H  
ATOM    437  O   LEU A  30     -29.010  28.317  26.301  1.00 26.44           O  
ATOM    438  CG  LEU A  30     -27.942  32.519  28.741  1.00 26.44           C  
ATOM    439  HG  LEU A  30     -28.853  33.080  28.534  1.00 26.44           H  
ATOM    440  CD1 LEU A  30     -27.411  32.929  30.118  1.00 26.44           C  
ATOM    441 HD11 LEU A  30     -28.153  32.701  30.884  1.00 26.44           H  
ATOM    442 HD12 LEU A  30     -27.218  34.001  30.130  1.00 26.44           H  
ATOM    443 HD13 LEU A  30     -26.487  32.396  30.340  1.00 26.44           H  
ATOM    444  CD2 LEU A  30     -26.874  32.879  27.706  1.00 26.44           C  
ATOM    445 HD21 LEU A  30     -26.626  33.938  27.785  1.00 26.44           H  
ATOM    446 HD22 LEU A  30     -25.973  32.287  27.867  1.00 26.44           H  
ATOM    447 HD23 LEU A  30     -27.250  32.696  26.700  1.00 26.44           H  
ATOM    448  N   VAL A  31     -28.364  28.228  28.447  1.00 26.43           N  
ATOM    449  H   VAL A  31     -28.275  28.757  29.302  1.00 26.43           H  
ATOM    450  CA  VAL A  31     -27.729  26.899  28.448  1.00 26.43           C  
ATOM    451  HA  VAL A  31     -27.156  26.806  27.526  1.00 26.43           H  
ATOM    452  C   VAL A  31     -28.729  25.740  28.398  1.00 26.43           C  
ATOM    453  CB  VAL A  31     -26.705  26.773  29.599  1.00 26.43           C  
ATOM    454  HB  VAL A  31     -26.363  25.739  29.651  1.00 26.43           H  
ATOM    455  O   VAL A  31     -28.912  24.992  29.356  1.00 26.43           O  
ATOM    456  CG1 VAL A  31     -25.477  27.649  29.315  1.00 26.43           C  
ATOM    457 HG11 VAL A  31     -25.032  27.355  28.364  1.00 26.43           H  
ATOM    458 HG12 VAL A  31     -25.749  28.704  29.272  1.00 26.43           H  
ATOM    459 HG13 VAL A  31     -24.733  27.502  30.097  1.00 26.43           H  
ATOM    460  CG2 VAL A  31     -27.257  27.178  30.977  1.00 26.43           C  
ATOM    461 HG21 VAL A  31     -26.512  26.953  31.740  1.00 26.43           H  
ATOM    462 HG22 VAL A  31     -27.488  28.243  31.011  1.00 26.43           H  
ATOM    463 HG23 VAL A  31     -28.157  26.604  31.200  1.00 26.43           H  
ATOM    464  N   ASN A  32     -29.374  25.588  27.243  1.00 34.00           N  
ATOM    465  H   ASN A  32     -29.211  26.284  26.530  1.00 34.00           H  
ATOM    466  CA  ASN A  32     -30.065  24.352  26.876  1.00 34.00           C  
ATOM    467  HA  ASN A  32     -30.795  24.116  27.650  1.00 34.00           H  
ATOM    468  C   ASN A  32     -29.074  23.173  26.793  1.00 34.00           C  
ATOM    469  CB  ASN A  32     -30.798  24.573  25.543  1.00 34.00           C  
ATOM    470  HB2 ASN A  32     -31.225  23.633  25.196  1.00 34.00           H  
ATOM    471  HB3 ASN A  32     -30.082  24.916  24.796  1.00 34.00           H  
ATOM    472  O   ASN A  32     -27.868  23.377  26.668  1.00 34.00           O  
ATOM    473  CG  ASN A  32     -31.936  25.571  25.665  1.00 34.00           C  
ATOM    474  ND2 ASN A  32     -32.148  26.392  24.665  1.00 34.00           N  
ATOM    475 HD21 ASN A  32     -32.892  27.063  24.796  1.00 34.00           H  
ATOM    476 HD22 ASN A  32     -31.512  26.417  23.881  1.00 34.00           H  
ATOM    477  OD1 ASN A  32     -32.661  25.618  26.642  1.00 34.00           O  
ATOM    478  N   SER A  33     -29.584  21.939  26.845  1.00 34.45           N  
ATOM    479  H   SER A  33     -30.581  21.828  26.962  1.00 34.45           H  
ATOM    480  CA  SER A  33     -28.782  20.706  26.812  1.00 34.45           C  
ATOM    481  HA  SER A  33     -28.159  20.670  27.705  1.00 34.45           H  
ATOM    482  C   SER A  33     -27.865  20.644  25.585  1.00 34.45           C  
ATOM    483  CB  SER A  33     -29.714  19.489  26.819  1.00 34.45           C  
ATOM    484  HB2 SER A  33     -29.122  18.576  26.882  1.00 34.45           H  
ATOM    485  HB3 SER A  33     -30.294  19.468  25.896  1.00 34.45           H  
ATOM    486  O   SER A  33     -28.321  20.392  24.470  1.00 34.45           O  
ATOM    487  OG  SER A  33     -30.606  19.560  27.918  1.00 34.45           O  
ATOM    488  HG  SER A  33     -30.097  19.496  28.729  1.00 34.45           H  
ATOM    489  N   GLU A  34     -26.573  20.892  25.793  1.00 33.04           N  
ATOM    490  H   GLU A  34     -26.272  21.178  26.714  1.00 33.04           H  
ATOM    491  CA  GLU A  34     -25.611  21.033  24.705  1.00 33.04           C  
ATOM    492  HA  GLU A  34     -26.065  21.686  23.960  1.00 33.04           H  
ATOM    493  C   GLU A  34     -25.317  19.683  24.035  1.00 33.04           C  
ATOM    494  CB  GLU A  34     -24.352  21.745  25.218  1.00 33.04           C  
ATOM    495  HB2 GLU A  34     -24.663  22.625  25.781  1.00 33.04           H  
ATOM    496  HB3 GLU A  34     -23.795  21.086  25.885  1.00 33.04           H  
ATOM    497  O   GLU A  34     -25.018  18.685  24.688  1.00 33.04           O  
ATOM    498  CG  GLU A  34     -23.452  22.199  24.064  1.00 33.04           C  
ATOM    499  HG2 GLU A  34     -22.986  21.323  23.611  1.00 33.04           H  
ATOM    500  HG3 GLU A  34     -24.063  22.681  23.301  1.00 33.04           H  
ATOM    501  CD  GLU A  34     -22.389  23.181  24.566  1.00 33.04           C  
ATOM    502  OE1 GLU A  34     -21.295  22.705  24.934  1.00 33.04           O  
ATOM    503  OE2 GLU A  34     -22.699  24.394  24.593  1.00 33.04           O  
ATOM    504  N   VAL A  35     -25.404  19.655  22.703  1.00 35.99           N  
ATOM    505  H   VAL A  35     -25.657  20.511  22.232  1.00 35.99           H  
ATOM    506  CA  VAL A  35     -25.292  18.432  21.885  1.00 35.99           C  
ATOM    507  HA  VAL A  35     -25.840  17.640  22.396  1.00 35.99           H  
ATOM    508  C   VAL A  35     -23.861  17.901  21.731  1.00 35.99           C  
ATOM    509  CB  VAL A  35     -25.945  18.632  20.500  1.00 35.99           C  
ATOM    510  HB  VAL A  35     -25.728  17.766  19.874  1.00 35.99           H  
ATOM    511  O   VAL A  35     -23.664  16.876  21.078  1.00 35.99           O  
ATOM    512  CG1 VAL A  35     -27.471  18.715  20.621  1.00 35.99           C  
ATOM    513 HG11 VAL A  35     -27.850  17.808  21.093  1.00 35.99           H  
ATOM    514 HG12 VAL A  35     -27.915  18.808  19.630  1.00 35.99           H  
ATOM    515 HG13 VAL A  35     -27.759  19.574  21.227  1.00 35.99           H  
ATOM    516  CG2 VAL A  35     -25.432  19.885  19.774  1.00 35.99           C  
ATOM    517 HG21 VAL A  35     -25.734  20.794  20.294  1.00 35.99           H  
ATOM    518 HG22 VAL A  35     -25.839  19.910  18.763  1.00 35.99           H  
ATOM    519 HG23 VAL A  35     -24.345  19.855  19.705  1.00 35.99           H  
ATOM    520  N   HIS A  36     -22.863  18.569  22.317  1.00 35.46           N  
ATOM    521  H   HIS A  36     -23.106  19.346  22.914  1.00 35.46           H  
ATOM    522  CA  HIS A  36     -21.435  18.269  22.164  1.00 35.46           C  
ATOM    523  HA  HIS A  36     -21.273  17.989  21.123  1.00 35.46           H  
ATOM    524  C   HIS A  36     -20.973  17.041  22.969  1.00 35.46           C  
ATOM    525  CB  HIS A  36     -20.599  19.541  22.400  1.00 35.46           C  
ATOM    526  HB2 HIS A  36     -19.569  19.270  22.629  1.00 35.46           H  
ATOM    527  HB3 HIS A  36     -20.984  20.102  23.251  1.00 35.46           H  
ATOM    528  O   HIS A  36     -20.015  17.081  23.739  1.00 35.46           O  
ATOM    529  CG  HIS A  36     -20.556  20.413  21.171  1.00 35.46           C  
ATOM    530  CD2 HIS A  36     -21.446  21.388  20.808  1.00 35.46           C  
ATOM    531  HD2 HIS A  36     -22.309  21.704  21.376  1.00 35.46           H  
ATOM    532  ND1 HIS A  36     -19.611  20.333  20.175  1.00 35.46           N  
ATOM    533  HD1 HIS A  36     -18.758  19.795  20.219  1.00 35.46           H  
ATOM    534  CE1 HIS A  36     -19.929  21.233  19.231  1.00 35.46           C  
ATOM    535  HE1 HIS A  36     -19.345  21.427  18.343  1.00 35.46           H  
ATOM    536  NE2 HIS A  36     -21.052  21.890  19.560  1.00 35.46           N  
ATOM    537  N   ASN A  37     -21.595  15.888  22.713  1.00 37.45           N  
ATOM    538  H   ASN A  37     -22.383  15.921  22.081  1.00 37.45           H  
ATOM    539  CA  ASN A  37     -20.985  14.593  22.995  1.00 37.45           C  
ATOM    540  HA  ASN A  37     -20.512  14.645  23.976  1.00 37.45           H  
ATOM    541  C   ASN A  37     -19.866  14.320  21.966  1.00 37.45           C  
ATOM    542  CB  ASN A  37     -22.075  13.510  23.068  1.00 37.45           C  
ATOM    543  HB2 ASN A  37     -22.864  13.834  23.747  1.00 37.45           H  
ATOM    544  HB3 ASN A  37     -22.507  13.355  22.079  1.00 37.45           H  
ATOM    545  O   ASN A  37     -19.989  13.451  21.102  1.00 37.45           O  
ATOM    546  CG  ASN A  37     -21.511  12.208  23.607  1.00 37.45           C  
ATOM    547  ND2 ASN A  37     -21.583  11.132  22.861  1.00 37.45           N  
ATOM    548 HD21 ASN A  37     -21.121  10.311  23.225  1.00 37.45           H  
ATOM    549 HD22 ASN A  37     -21.874  11.217  21.898  1.00 37.45           H  
ATOM    550  OD1 ASN A  37     -20.981  12.140  24.701  1.00 37.45           O  
ATOM    551  N   GLU A  38     -18.776  15.094  22.050  1.00 36.59           N  
ATOM    552  H   GLU A  38     -18.783  15.823  22.749  1.00 36.59           H  
ATOM    553  CA  GLU A  38     -17.591  15.015  21.175  1.00 36.59           C  
ATOM    554  HA  GLU A  38     -17.906  15.152  20.140  1.00 36.59           H  
ATOM    555  C   GLU A  38     -16.871  13.661  21.222  1.00 36.59           C  
ATOM    556  CB  GLU A  38     -16.584  16.123  21.522  1.00 36.59           C  
ATOM    557  HB2 GLU A  38     -15.609  15.846  21.118  1.00 36.59           H  
ATOM    558  HB3 GLU A  38     -16.483  16.205  22.604  1.00 36.59           H  
ATOM    559  O   GLU A  38     -16.052  13.371  20.353  1.00 36.59           O  
ATOM    560  CG  GLU A  38     -16.952  17.483  20.926  1.00 36.59           C  
ATOM    561  HG2 GLU A  38     -17.838  17.874  21.427  1.00 36.59           H  
ATOM    562  HG3 GLU A  38     -17.190  17.363  19.869  1.00 36.59           H  
ATOM    563  CD  GLU A  38     -15.769  18.446  21.085  1.00 36.59           C  
ATOM    564  OE1 GLU A  38     -14.964  18.539  20.131  1.00 36.59           O  
ATOM    565  OE2 GLU A  38     -15.678  19.075  22.161  1.00 36.59           O  
ATOM    566  N   ASP A  39     -17.237  12.770  22.152  1.00 38.78           N  
ATOM    567  H   ASP A  39     -17.909  13.062  22.848  1.00 38.78           H  
ATOM    568  CA  ASP A  39     -16.864  11.352  22.098  1.00 38.78           C  
ATOM    569  HA  ASP A  39     -15.812  11.346  21.816  1.00 38.78           H  
ATOM    570  C   ASP A  39     -17.572  10.570  20.965  1.00 38.78           C  
ATOM    571  CB  ASP A  39     -16.938  10.692  23.482  1.00 38.78           C  
ATOM    572  HB2 ASP A  39     -17.073  11.454  24.250  1.00 38.78           H  
ATOM    573  HB3 ASP A  39     -17.788  10.011  23.532  1.00 38.78           H  
ATOM    574  O   ASP A  39     -17.474   9.350  20.851  1.00 38.78           O  
ATOM    575  CG  ASP A  39     -15.638   9.936  23.761  1.00 38.78           C  
ATOM    576  OD1 ASP A  39     -14.882  10.317  24.683  1.00 38.78           O  
ATOM    577  OD2 ASP A  39     -15.290   9.000  23.013  1.00 38.78           O  
ATOM    578  N   GLY A  40     -18.104  11.302  19.984  1.00 35.63           N  
ATOM    579  H   GLY A  40     -18.335  12.252  20.237  1.00 35.63           H  
ATOM    580  CA  GLY A  40     -17.718  11.117  18.584  1.00 35.63           C  
ATOM    581  HA2 GLY A  40     -18.125  11.940  17.997  1.00 35.63           H  
ATOM    582  HA3 GLY A  40     -18.153  10.185  18.224  1.00 35.63           H  
ATOM    583  C   GLY A  40     -16.195  11.061  18.337  1.00 35.63           C  
ATOM    584  O   GLY A  40     -15.696  11.674  17.392  1.00 35.63           O  
ATOM    585  N   ARG A  41     -15.476  10.198  19.077  1.00 36.29           N  
ATOM    586  H   ARG A  41     -15.971   9.767  19.845  1.00 36.29           H  
ATOM    587  CA  ARG A  41     -14.318   9.460  18.573  1.00 36.29           C  
ATOM    588  HA  ARG A  41     -13.598  10.165  18.158  1.00 36.29           H  
ATOM    589  C   ARG A  41     -14.816   8.576  17.433  1.00 36.29           C  
ATOM    590  CB  ARG A  41     -13.653   8.626  19.689  1.00 36.29           C  
ATOM    591  HB2 ARG A  41     -14.416   8.053  20.215  1.00 36.29           H  
ATOM    592  HB3 ARG A  41     -12.958   7.924  19.227  1.00 36.29           H  
ATOM    593  O   ARG A  41     -14.878   7.353  17.549  1.00 36.29           O  
ATOM    594  CG  ARG A  41     -12.864   9.464  20.702  1.00 36.29           C  
ATOM    595  HG2 ARG A  41     -12.126  10.063  20.169  1.00 36.29           H  
ATOM    596  HG3 ARG A  41     -13.547  10.147  21.208  1.00 36.29           H  
ATOM    597  CD  ARG A  41     -12.138   8.566  21.727  1.00 36.29           C  
ATOM    598  HD2 ARG A  41     -12.337   7.518  21.504  1.00 36.29           H  
ATOM    599  HD3 ARG A  41     -11.066   8.751  21.653  1.00 36.29           H  
ATOM    600  NE  ARG A  41     -12.598   8.851  23.090  1.00 36.29           N  
ATOM    601  HE  ARG A  41     -13.547   9.189  23.159  1.00 36.29           H  
ATOM    602  NH1 ARG A  41     -10.933   7.930  24.370  1.00 36.29           N  
ATOM    603 HH11 ARG A  41     -10.542   7.529  23.530  1.00 36.29           H  
ATOM    604 HH12 ARG A  41     -10.560   7.750  25.291  1.00 36.29           H  
ATOM    605  NH2 ARG A  41     -12.605   9.042  25.337  1.00 36.29           N  
ATOM    606 HH21 ARG A  41     -12.242   8.895  26.268  1.00 36.29           H  
ATOM    607 HH22 ARG A  41     -13.473   9.544  25.214  1.00 36.29           H  
ATOM    608  CZ  ARG A  41     -12.042   8.607  24.255  1.00 36.29           C  
ATOM    609  N   ASN A  42     -15.115   9.221  16.306  1.00 36.74           N  
ATOM    610  H   ASN A  42     -15.130  10.229  16.362  1.00 36.74           H  
ATOM    611  CA  ASN A  42     -15.055   8.643  14.979  1.00 36.74           C  
ATOM    612  HA  ASN A  42     -15.688   7.757  14.926  1.00 36.74           H  
ATOM    613  C   ASN A  42     -13.596   8.229  14.771  1.00 36.74           C  
ATOM    614  CB  ASN A  42     -15.548   9.693  13.965  1.00 36.74           C  
ATOM    615  HB2 ASN A  42     -16.547  10.029  14.243  1.00 36.74           H  
ATOM    616  HB3 ASN A  42     -14.879  10.553  13.976  1.00 36.74           H  
ATOM    617  O   ASN A  42     -12.803   8.945  14.168  1.00 36.74           O  
ATOM    618  CG  ASN A  42     -15.625   9.137  12.554  1.00 36.74           C  
ATOM    619  ND2 ASN A  42     -15.495   9.972  11.551  1.00 36.74           N  
ATOM    620 HD21 ASN A  42     -15.257  10.939  11.721  1.00 36.74           H  
ATOM    621 HD22 ASN A  42     -15.522   9.560  10.629  1.00 36.74           H  
ATOM    622  OD1 ASN A  42     -15.839   7.959  12.333  1.00 36.74           O  
ATOM    623  N   GLY A  43     -13.202   7.140  15.434  1.00 35.45           N  
ATOM    624  H   GLY A  43     -13.895   6.649  15.981  1.00 35.45           H  
ATOM    625  CA  GLY A  43     -11.860   6.609  15.346  1.00 35.45           C  
ATOM    626  HA2 GLY A  43     -11.142   7.363  15.671  1.00 35.45           H  
ATOM    627  HA3 GLY A  43     -11.769   5.699  15.940  1.00 35.45           H  
ATOM    628  C   GLY A  43     -11.633   6.279  13.894  1.00 35.45           C  
ATOM    629  O   GLY A  43     -12.511   5.666  13.295  1.00 35.45           O  
ATOM    630  N   ASP A  44     -10.498   6.708  13.348  1.00 32.92           N  
ATOM    631  H   ASP A  44      -9.928   7.368  13.858  1.00 32.92           H  
ATOM    632  CA  ASP A  44     -10.248   6.658  11.920  1.00 32.92           C  
ATOM    633  HA  ASP A  44     -11.044   7.216  11.428  1.00 32.92           H  
ATOM    634  C   ASP A  44     -10.284   5.218  11.379  1.00 32.92           C  
ATOM    635  CB  ASP A  44      -8.932   7.382  11.588  1.00 32.92           C  
ATOM    636  HB2 ASP A  44      -8.099   6.840  12.037  1.00 32.92           H  
ATOM    637  HB3 ASP A  44      -8.787   7.383  10.508  1.00 32.92           H  
ATOM    638  O   ASP A  44      -9.255   4.609  11.061  1.00 32.92           O  
ATOM    639  CG  ASP A  44      -8.923   8.821  12.104  1.00 32.92           C  
ATOM    640  OD1 ASP A  44      -9.226   9.724  11.297  1.00 32.92           O  
ATOM    641  OD2 ASP A  44      -8.596   8.968  13.306  1.00 32.92           O  
ATOM    642  N   VAL A  45     -11.504   4.790  11.035  1.00 35.57           N  
ATOM    643  H   VAL A  45     -12.257   5.222  11.552  1.00 35.57           H  
ATOM    644  CA  VAL A  45     -11.892   4.272   9.721  1.00 35.57           C  
ATOM    645  HA  VAL A  45     -11.312   3.371   9.524  1.00 35.57           H  
ATOM    646  C   VAL A  45     -11.504   5.292   8.651  1.00 35.57           C  
ATOM    647  CB  VAL A  45     -13.388   3.887   9.654  1.00 35.57           C  
ATOM    648  HB  VAL A  45     -13.624   3.611   8.626  1.00 35.57           H  
ATOM    649  O   VAL A  45     -12.302   5.758   7.845  1.00 35.57           O  
ATOM    650  CG1 VAL A  45     -13.649   2.652  10.523  1.00 35.57           C  
ATOM    651 HG11 VAL A  45     -13.003   1.832  10.210  1.00 35.57           H  
ATOM    652 HG12 VAL A  45     -13.459   2.880  11.572  1.00 35.57           H  
ATOM    653 HG13 VAL A  45     -14.686   2.337  10.411  1.00 35.57           H  
ATOM    654  CG2 VAL A  45     -14.356   4.997  10.091  1.00 35.57           C  
ATOM    655 HG21 VAL A  45     -15.384   4.662   9.949  1.00 35.57           H  
ATOM    656 HG22 VAL A  45     -14.217   5.244  11.143  1.00 35.57           H  
ATOM    657 HG23 VAL A  45     -14.208   5.898   9.495  1.00 35.57           H  
ATOM    658  N   SER A  46     -10.206   5.607   8.661  1.00 35.18           N  
ATOM    659  H   SER A  46      -9.702   5.228   9.450  1.00 35.18           H  
ATOM    660  CA  SER A  46      -9.368   5.926   7.535  1.00 35.18           C  
ATOM    661  HA  SER A  46      -9.397   6.997   7.337  1.00 35.18           H  
ATOM    662  C   SER A  46      -9.971   5.164   6.376  1.00 35.18           C  
ATOM    663  CB  SER A  46      -7.921   5.496   7.851  1.00 35.18           C  
ATOM    664  HB2 SER A  46      -7.451   6.281   8.443  1.00 35.18           H  
ATOM    665  HB3 SER A  46      -7.367   5.404   6.917  1.00 35.18           H  
ATOM    666  O   SER A  46      -9.924   3.930   6.325  1.00 35.18           O  
ATOM    667  OG  SER A  46      -7.837   4.276   8.591  1.00 35.18           O  
ATOM    668  HG  SER A  46      -8.076   4.455   9.503  1.00 35.18           H  
ATOM    669  N   GLN A  47     -10.690   5.902   5.537  1.00 33.56           N  
ATOM    670  H   GLN A  47     -10.832   6.880   5.741  1.00 33.56           H  
ATOM    671  CA  GLN A  47     -11.451   5.317   4.458  1.00 33.56           C  
ATOM    672  HA  GLN A  47     -11.837   4.348   4.777  1.00 33.56           H  
ATOM    673  C   GLN A  47     -10.443   5.095   3.349  1.00 33.56           C  
ATOM    674  CB  GLN A  47     -12.655   6.195   4.100  1.00 33.56           C  
ATOM    675  HB2 GLN A  47     -13.214   6.415   5.010  1.00 33.56           H  
ATOM    676  HB3 GLN A  47     -12.320   7.136   3.662  1.00 33.56           H  
ATOM    677  O   GLN A  47     -10.324   5.887   2.421  1.00 33.56           O  
ATOM    678  CG  GLN A  47     -13.583   5.457   3.126  1.00 33.56           C  
ATOM    679  HG2 GLN A  47     -13.849   4.489   3.549  1.00 33.56           H  
ATOM    680  HG3 GLN A  47     -13.071   5.289   2.178  1.00 33.56           H  
ATOM    681  CD  GLN A  47     -14.855   6.249   2.852  1.00 33.56           C  
ATOM    682  NE2 GLN A  47     -16.020   5.658   3.006  1.00 33.56           N  
ATOM    683 HE21 GLN A  47     -16.829   6.233   2.821  1.00 33.56           H  
ATOM    684 HE22 GLN A  47     -16.082   4.699   3.316  1.00 33.56           H  
ATOM    685  OE1 GLN A  47     -14.831   7.413   2.495  1.00 33.56           O  
ATOM    686  N   PHE A  48      -9.639   4.047   3.537  1.00 38.37           N  
ATOM    687  H   PHE A  48      -9.775   3.511   4.382  1.00 38.37           H  
ATOM    688  CA  PHE A  48      -8.747   3.521   2.525  1.00 38.37           C  
ATOM    689  HA  PHE A  48      -7.953   4.239   2.319  1.00 38.37           H  
ATOM    690  C   PHE A  48      -9.617   3.305   1.302  1.00 38.37           C  
ATOM    691  CB  PHE A  48      -8.131   2.210   3.005  1.00 38.37           C  
ATOM    692  HB2 PHE A  48      -7.873   1.610   2.133  1.00 38.37           H  
ATOM    693  HB3 PHE A  48      -8.857   1.640   3.586  1.00 38.37           H  
ATOM    694  O   PHE A  48     -10.513   2.457   1.362  1.00 38.37           O  
ATOM    695  CG  PHE A  48      -6.886   2.436   3.823  1.00 38.37           C  
ATOM    696  CD1 PHE A  48      -5.652   2.037   3.308  1.00 38.37           C  
ATOM    697  HD1 PHE A  48      -5.603   1.530   2.355  1.00 38.37           H  
ATOM    698  CD2 PHE A  48      -6.937   3.045   5.087  1.00 38.37           C  
ATOM    699  HD2 PHE A  48      -7.882   3.383   5.486  1.00 38.37           H  
ATOM    700  CE1 PHE A  48      -4.498   2.191   4.078  1.00 38.37           C  
ATOM    701  HE1 PHE A  48      -3.565   1.812   3.688  1.00 38.37           H  
ATOM    702  CE2 PHE A  48      -5.785   3.189   5.870  1.00 38.37           C  
ATOM    703  HE2 PHE A  48      -5.844   3.612   6.862  1.00 38.37           H  
ATOM    704  CZ  PHE A  48      -4.561   2.744   5.369  1.00 38.37           C  
ATOM    705  HZ  PHE A  48      -3.680   2.811   5.990  1.00 38.37           H  
ATOM    706  N   PRO A  49      -9.451   4.129   0.256  1.00 33.81           N  
ATOM    707  CA  PRO A  49     -10.410   4.132  -0.819  1.00 33.81           C  
ATOM    708  HA  PRO A  49     -11.421   4.253  -0.430  1.00 33.81           H  
ATOM    709  C   PRO A  49     -10.268   2.773  -1.481  1.00 33.81           C  
ATOM    710  CB  PRO A  49     -10.048   5.340  -1.688  1.00 33.81           C  
ATOM    711  HB2 PRO A  49     -10.263   5.172  -2.744  1.00 33.81           H  
ATOM    712  HB3 PRO A  49     -10.602   6.208  -1.332  1.00 33.81           H  
ATOM    713  O   PRO A  49      -9.198   2.450  -2.005  1.00 33.81           O  
ATOM    714  CG  PRO A  49      -8.558   5.558  -1.424  1.00 33.81           C  
ATOM    715  HG2 PRO A  49      -7.966   4.919  -2.079  1.00 33.81           H  
ATOM    716  HG3 PRO A  49      -8.271   6.602  -1.553  1.00 33.81           H  
ATOM    717  CD  PRO A  49      -8.388   5.100   0.021  1.00 33.81           C  
ATOM    718  HD2 PRO A  49      -7.403   4.653   0.155  1.00 33.81           H  
ATOM    719  HD3 PRO A  49      -8.509   5.954   0.688  1.00 33.81           H  
ATOM    720  N   TYR A  50     -11.322   1.957  -1.398  1.00 36.67           N  
ATOM    721  H   TYR A  50     -12.121   2.246  -0.852  1.00 36.67           H  
ATOM    722  CA  TYR A  50     -11.376   0.661  -2.062  1.00 36.67           C  
ATOM    723  HA  TYR A  50     -10.407   0.177  -1.937  1.00 36.67           H  
ATOM    724  C   TYR A  50     -11.566   0.923  -3.553  1.00 36.67           C  
ATOM    725  CB  TYR A  50     -12.429  -0.264  -1.429  1.00 36.67           C  
ATOM    726  HB2 TYR A  50     -13.430   0.055  -1.720  1.00 36.67           H  
ATOM    727  HB3 TYR A  50     -12.362  -0.176  -0.345  1.00 36.67           H  
ATOM    728  O   TYR A  50     -12.634   0.723  -4.126  1.00 36.67           O  
ATOM    729  CG  TYR A  50     -12.225  -1.731  -1.786  1.00 36.67           C  
ATOM    730  CD1 TYR A  50     -13.017  -2.358  -2.770  1.00 36.67           C  
ATOM    731  HD1 TYR A  50     -13.780  -1.796  -3.288  1.00 36.67           H  
ATOM    732  CD2 TYR A  50     -11.220  -2.469  -1.130  1.00 36.67           C  
ATOM    733  HD2 TYR A  50     -10.608  -1.992  -0.379  1.00 36.67           H  
ATOM    734  CE1 TYR A  50     -12.815  -3.720  -3.081  1.00 36.67           C  
ATOM    735  HE1 TYR A  50     -13.426  -4.204  -3.828  1.00 36.67           H  
ATOM    736  CE2 TYR A  50     -11.015  -3.830  -1.437  1.00 36.67           C  
ATOM    737  HE2 TYR A  50     -10.248  -4.393  -0.927  1.00 36.67           H  
ATOM    738  OH  TYR A  50     -11.614  -5.780  -2.694  1.00 36.67           O  
ATOM    739  HH  TYR A  50     -10.957  -6.181  -2.121  1.00 36.67           H  
ATOM    740  CZ  TYR A  50     -11.818  -4.463  -2.410  1.00 36.67           C  
ATOM    741  N   VAL A  51     -10.513   1.464  -4.168  1.00 37.14           N  
ATOM    742  H   VAL A  51      -9.702   1.668  -3.602  1.00 37.14           H  
ATOM    743  CA  VAL A  51     -10.388   1.567  -5.608  1.00 37.14           C  
ATOM    744  HA  VAL A  51     -11.331   1.927  -6.019  1.00 37.14           H  
ATOM    745  C   VAL A  51     -10.177   0.143  -6.077  1.00 37.14           C  
ATOM    746  CB  VAL A  51      -9.285   2.539  -6.065  1.00 37.14           C  
ATOM    747  HB  VAL A  51      -8.318   2.185  -5.708  1.00 37.14           H  
ATOM    748  O   VAL A  51      -9.064  -0.366  -6.216  1.00 37.14           O  
ATOM    749  CG1 VAL A  51      -9.214   2.655  -7.590  1.00 37.14           C  
ATOM    750 HG11 VAL A  51      -8.981   1.685  -8.028  1.00 37.14           H  
ATOM    751 HG12 VAL A  51     -10.168   3.004  -7.987  1.00 37.14           H  
ATOM    752 HG13 VAL A  51      -8.424   3.351  -7.874  1.00 37.14           H  
ATOM    753  CG2 VAL A  51      -9.525   3.949  -5.513  1.00 37.14           C  
ATOM    754 HG21 VAL A  51     -10.491   4.323  -5.854  1.00 37.14           H  
ATOM    755 HG22 VAL A  51      -9.517   3.923  -4.424  1.00 37.14           H  
ATOM    756 HG23 VAL A  51      -8.737   4.621  -5.853  1.00 37.14           H  
ATOM    757  N   GLU A  52     -11.304  -0.499  -6.342  1.00 38.74           N  
ATOM    758  H   GLU A  52     -12.168  -0.096  -6.009  1.00 38.74           H  
ATOM    759  CA  GLU A  52     -11.387  -1.425  -7.444  1.00 38.74           C  
ATOM    760  HA  GLU A  52     -10.783  -2.307  -7.234  1.00 38.74           H  
ATOM    761  C   GLU A  52     -10.843  -0.714  -8.686  1.00 38.74           C  
ATOM    762  CB  GLU A  52     -12.838  -1.861  -7.678  1.00 38.74           C  
ATOM    763  HB2 GLU A  52     -12.840  -2.537  -8.533  1.00 38.74           H  
ATOM    764  HB3 GLU A  52     -13.451  -0.991  -7.917  1.00 38.74           H  
ATOM    765  O   GLU A  52     -11.567  -0.051  -9.428  1.00 38.74           O  
ATOM    766  CG  GLU A  52     -13.464  -2.590  -6.492  1.00 38.74           C  
ATOM    767  HG2 GLU A  52     -13.619  -1.889  -5.671  1.00 38.74           H  
ATOM    768  HG3 GLU A  52     -12.783  -3.374  -6.159  1.00 38.74           H  
ATOM    769  CD  GLU A  52     -14.799  -3.195  -6.930  1.00 38.74           C  
ATOM    770  OE1 GLU A  52     -14.837  -4.439  -7.054  1.00 38.74           O  
ATOM    771  OE2 GLU A  52     -15.734  -2.408  -7.194  1.00 38.74           O  
ATOM    772  N   PHE A  53      -9.548  -0.878  -8.961  1.00 43.04           N  
ATOM    773  H   PHE A  53      -8.949  -1.268  -8.248  1.00 43.04           H  
ATOM    774  CA  PHE A  53      -9.103  -0.830 -10.344  1.00 43.04           C  
ATOM    775  HA  PHE A  53      -9.585   0.014 -10.836  1.00 43.04           H  
ATOM    776  C   PHE A  53      -9.647  -2.122 -10.955  1.00 43.04           C  
ATOM    777  CB  PHE A  53      -7.590  -0.634 -10.526  1.00 43.04           C  
ATOM    778  HB2 PHE A  53      -7.080  -1.588 -10.391  1.00 43.04           H  
ATOM    779  HB3 PHE A  53      -7.416  -0.350 -11.564  1.00 43.04           H  
ATOM    780  O   PHE A  53      -8.986  -3.157 -10.981  1.00 43.04           O  
ATOM    781  CG  PHE A  53      -6.907   0.375  -9.624  1.00 43.04           C  
ATOM    782  CD1 PHE A  53      -6.426   1.602 -10.109  1.00 43.04           C  
ATOM    783  HD1 PHE A  53      -6.640   1.900 -11.125  1.00 43.04           H  
ATOM    784  CD2 PHE A  53      -6.666   0.036  -8.292  1.00 43.04           C  
ATOM    785  HD2 PHE A  53      -7.121  -0.855  -7.883  1.00 43.04           H  
ATOM    786  CE1 PHE A  53      -5.648   2.433  -9.277  1.00 43.04           C  
ATOM    787  HE1 PHE A  53      -5.280   3.377  -9.650  1.00 43.04           H  
ATOM    788  CE2 PHE A  53      -5.847   0.820  -7.480  1.00 43.04           C  
ATOM    789  HE2 PHE A  53      -5.637   0.481  -6.477  1.00 43.04           H  
ATOM    790  CZ  PHE A  53      -5.325   2.025  -7.971  1.00 43.04           C  
ATOM    791  HZ  PHE A  53      -4.705   2.642  -7.337  1.00 43.04           H  
ATOM    792  N   THR A  54     -10.912  -2.047 -11.363  1.00 42.75           N  
ATOM    793  H   THR A  54     -11.403  -1.184 -11.178  1.00 42.75           H  
ATOM    794  CA  THR A  54     -11.682  -3.089 -12.051  1.00 42.75           C  
ATOM    795  HA  THR A  54     -11.818  -3.948 -11.393  1.00 42.75           H  
ATOM    796  C   THR A  54     -10.978  -3.572 -13.319  1.00 42.75           C  
ATOM    797  CB  THR A  54     -13.059  -2.524 -12.436  1.00 42.75           C  
ATOM    798  HB  THR A  54     -13.576  -3.232 -13.083  1.00 42.75           H  
ATOM    799  O   THR A  54     -11.197  -4.692 -13.775  1.00 42.75           O  
ATOM    800  CG2 THR A  54     -13.943  -2.231 -11.225  1.00 42.75           C  
ATOM    801 HG21 THR A  54     -14.939  -1.936 -11.556  1.00 42.75           H  
ATOM    802 HG22 THR A  54     -14.041  -3.127 -10.613  1.00 42.75           H  
ATOM    803 HG23 THR A  54     -13.521  -1.429 -10.620  1.00 42.75           H  
ATOM    804  OG1 THR A  54     -12.895  -1.294 -13.111  1.00 42.75           O  
ATOM    805  HG1 THR A  54     -13.744  -0.847 -13.076  1.00 42.75           H  
ATOM    806  N   GLY A  55     -10.079  -2.749 -13.868  1.00 46.11           N  
ATOM    807  H   GLY A  55      -9.990  -1.831 -13.458  1.00 46.11           H  
ATOM    808  CA  GLY A  55      -9.146  -3.139 -14.911  1.00 46.11           C  
ATOM    809  HA2 GLY A  55      -9.710  -3.401 -15.806  1.00 46.11           H  
ATOM    810  HA3 GLY A  55      -8.500  -2.295 -15.152  1.00 46.11           H  
ATOM    811  C   GLY A  55      -8.256  -4.316 -14.499  1.00 46.11           C  
ATOM    812  O   GLY A  55      -7.486  -4.239 -13.538  1.00 46.11           O  
ATOM    813  N   ARG A  56      -8.282  -5.366 -15.332  1.00 53.28           N  
ATOM    814  H   ARG A  56      -9.008  -5.363 -16.034  1.00 53.28           H  
ATOM    815  CA  ARG A  56      -7.256  -6.429 -15.406  1.00 53.28           C  
ATOM    816  HA  ARG A  56      -7.250  -7.003 -14.479  1.00 53.28           H  
ATOM    817  C   ARG A  56      -5.837  -5.872 -15.579  1.00 53.28           C  
ATOM    818  CB  ARG A  56      -7.583  -7.346 -16.593  1.00 53.28           C  
ATOM    819  HB2 ARG A  56      -6.707  -7.956 -16.814  1.00 53.28           H  
ATOM    820  HB3 ARG A  56      -7.807  -6.743 -17.473  1.00 53.28           H  
ATOM    821  O   ARG A  56      -4.850  -6.496 -15.182  1.00 53.28           O  
ATOM    822  CG  ARG A  56      -8.752  -8.291 -16.290  1.00 53.28           C  
ATOM    823  HG2 ARG A  56      -9.641  -7.727 -16.009  1.00 53.28           H  
ATOM    824  HG3 ARG A  56      -8.464  -8.929 -15.455  1.00 53.28           H  
ATOM    825  CD  ARG A  56      -9.065  -9.157 -17.517  1.00 53.28           C  
ATOM    826  HD2 ARG A  56      -9.814  -8.650 -18.125  1.00 53.28           H  
ATOM    827  HD3 ARG A  56      -8.159  -9.281 -18.110  1.00 53.28           H  
ATOM    828  NE  ARG A  56      -9.533 -10.493 -17.115  1.00 53.28           N  
ATOM    829  HE  ARG A  56      -9.304 -10.815 -16.186  1.00 53.28           H  
ATOM    830  NH1 ARG A  56     -10.289 -11.247 -19.154  1.00 53.28           N  
ATOM    831 HH11 ARG A  56     -10.636 -12.015 -19.712  1.00 53.28           H  
ATOM    832 HH12 ARG A  56     -10.086 -10.345 -19.561  1.00 53.28           H  
ATOM    833  NH2 ARG A  56     -10.250 -12.599 -17.357  1.00 53.28           N  
ATOM    834 HH21 ARG A  56      -9.888 -12.752 -16.427  1.00 53.28           H  
ATOM    835 HH22 ARG A  56     -10.563 -13.398 -17.890  1.00 53.28           H  
ATOM    836  CZ  ARG A  56     -10.032 -11.434 -17.886  1.00 53.28           C  
ATOM    837  N   ASP A  57      -5.746  -4.654 -16.099  1.00 58.25           N  
ATOM    838  H   ASP A  57      -6.573  -4.267 -16.530  1.00 58.25           H  
ATOM    839  CA  ASP A  57      -4.561  -3.805 -16.087  1.00 58.25           C  
ATOM    840  HA  ASP A  57      -3.705  -4.449 -16.287  1.00 58.25           H  
ATOM    841  C   ASP A  57      -4.303  -3.176 -14.710  1.00 58.25           C  
ATOM    842  CB  ASP A  57      -4.643  -2.808 -17.245  1.00 58.25           C  
ATOM    843  HB2 ASP A  57      -3.757  -2.173 -17.256  1.00 58.25           H  
ATOM    844  HB3 ASP A  57      -5.525  -2.179 -17.129  1.00 58.25           H  
ATOM    845  O   ASP A  57      -3.977  -1.998 -14.586  1.00 58.25           O  
ATOM    846  CG  ASP A  57      -4.711  -3.593 -18.551  1.00 58.25           C  
ATOM    847  OD1 ASP A  57      -3.722  -4.312 -18.823  1.00 58.25           O  
ATOM    848  OD2 ASP A  57      -5.787  -3.554 -19.184  1.00 58.25           O  
ATOM    849  N   SER A  58      -4.402  -3.990 -13.660  1.00 66.02           N  
ATOM    850  H   SER A  58      -4.687  -4.944 -13.824  1.00 66.02           H  
ATOM    851  CA  SER A  58      -3.879  -3.697 -12.333  1.00 66.02           C  
ATOM    852  HA  SER A  58      -3.162  -2.882 -12.435  1.00 66.02           H  
ATOM    853  C   SER A  58      -3.109  -4.899 -11.792  1.00 66.02           C  
ATOM    854  CB  SER A  58      -4.978  -3.217 -11.376  1.00 66.02           C  
ATOM    855  HB2 SER A  58      -4.526  -2.991 -10.410  1.00 66.02           H  
ATOM    856  HB3 SER A  58      -5.404  -2.298 -11.777  1.00 66.02           H  
ATOM    857  O   SER A  58      -3.451  -6.053 -12.050  1.00 66.02           O  
ATOM    858  OG  SER A  58      -6.018  -4.164 -11.192  1.00 66.02           O  
ATOM    859  HG  SER A  58      -6.539  -4.178 -11.998  1.00 66.02           H  
ATOM    860  N   VAL A  59      -2.035  -4.626 -11.057  1.00 69.08           N  
ATOM    861  H   VAL A  59      -1.806  -3.654 -10.903  1.00 69.08           H  
ATOM    862  CA  VAL A  59      -1.265  -5.625 -10.312  1.00 69.08           C  
ATOM    863  HA  VAL A  59      -1.616  -6.618 -10.591  1.00 69.08           H  
ATOM    864  C   VAL A  59      -1.534  -5.475  -8.821  1.00 69.08           C  
ATOM    865  CB  VAL A  59       0.243  -5.583 -10.637  1.00 69.08           C  
ATOM    866  HB  VAL A  59       0.740  -6.330 -10.018  1.00 69.08           H  
ATOM    867  O   VAL A  59      -1.802  -4.375  -8.324  1.00 69.08           O  
ATOM    868  CG1 VAL A  59       0.485  -5.966 -12.102  1.00 69.08           C  
ATOM    869 HG11 VAL A  59       1.556  -6.006 -12.299  1.00 69.08           H  
ATOM    870 HG12 VAL A  59       0.048  -6.944 -12.306  1.00 69.08           H  
ATOM    871 HG13 VAL A  59       0.035  -5.224 -12.762  1.00 69.08           H  
ATOM    872  CG2 VAL A  59       0.902  -4.227 -10.362  1.00 69.08           C  
ATOM    873 HG21 VAL A  59       0.791  -3.972  -9.308  1.00 69.08           H  
ATOM    874 HG22 VAL A  59       0.452  -3.450 -10.979  1.00 69.08           H  
ATOM    875 HG23 VAL A  59       1.965  -4.285 -10.594  1.00 69.08           H  
ATOM    876  N   THR A  60      -1.448  -6.585  -8.088  1.00 70.09           N  
ATOM    877  H   THR A  60      -1.185  -7.457  -8.525  1.00 70.09           H  
ATOM    878  CA  THR A  60      -1.381  -6.551  -6.628  1.00 70.09           C  
ATOM    879  HA  THR A  60      -2.270  -6.045  -6.250  1.00 70.09           H  
ATOM    880  C   THR A  60      -0.180  -5.721  -6.208  1.00 70.09           C  
ATOM    881  CB  THR A  60      -1.315  -7.958  -6.008  1.00 70.09           C  
ATOM    882  HB  THR A  60      -0.864  -7.898  -5.017  1.00 70.09           H  
ATOM    883  O   THR A  60       0.943  -5.994  -6.625  1.00 70.09           O  
ATOM    884  CG2 THR A  60      -2.692  -8.603  -5.874  1.00 70.09           C  
ATOM    885 HG21 THR A  60      -3.205  -8.604  -6.836  1.00 70.09           H  
ATOM    886 HG22 THR A  60      -3.286  -8.054  -5.143  1.00 70.09           H  
ATOM    887 HG23 THR A  60      -2.588  -9.629  -5.521  1.00 70.09           H  
ATOM    888  OG1 THR A  60      -0.554  -8.823  -6.819  1.00 70.09           O  
ATOM    889  HG1 THR A  60      -0.487  -9.666  -6.365  1.00 70.09           H  
ATOM    890  N   CYS A  61      -0.401  -4.683  -5.397  1.00 67.84           N  
ATOM    891  H   CYS A  61      -1.335  -4.467  -5.078  1.00 67.84           H  
ATOM    892  CA  CYS A  61       0.707  -3.897  -4.878  1.00 67.84           C  
ATOM    893  HA  CYS A  61       1.255  -3.463  -5.715  1.00 67.84           H  
ATOM    894  C   CYS A  61       1.623  -4.820  -4.063  1.00 67.84           C  
ATOM    895  CB  CYS A  61       0.140  -2.782  -4.008  1.00 67.84           C  
ATOM    896  HB2 CYS A  61      -0.537  -3.239  -3.286  1.00 67.84           H  
ATOM    897  HB3 CYS A  61      -0.413  -2.064  -4.614  1.00 67.84           H  
ATOM    898  O   CYS A  61       1.149  -5.376  -3.071  1.00 67.84           O  
ATOM    899  SG  CYS A  61       1.469  -1.981  -3.093  1.00 67.84           S  
ATOM    900  HG  CYS A  61       0.678  -1.375  -2.202  1.00 67.84           H  
ATOM    901  N   PRO A  62       2.909  -4.994  -4.422  1.00 68.52           N  
ATOM    902  CA  PRO A  62       3.770  -5.967  -3.753  1.00 68.52           C  
ATOM    903  HA  PRO A  62       3.281  -6.942  -3.734  1.00 68.52           H  
ATOM    904  C   PRO A  62       4.080  -5.563  -2.305  1.00 68.52           C  
ATOM    905  CB  PRO A  62       5.025  -6.055  -4.627  1.00 68.52           C  
ATOM    906  HB2 PRO A  62       5.923  -6.255  -4.041  1.00 68.52           H  
ATOM    907  HB3 PRO A  62       4.885  -6.832  -5.378  1.00 68.52           H  
ATOM    908  O   PRO A  62       4.228  -6.424  -1.447  1.00 68.52           O  
ATOM    909  CG  PRO A  62       5.087  -4.692  -5.317  1.00 68.52           C  
ATOM    910  HG2 PRO A  62       5.549  -3.963  -4.652  1.00 68.52           H  
ATOM    911  HG3 PRO A  62       5.623  -4.741  -6.266  1.00 68.52           H  
ATOM    912  CD  PRO A  62       3.615  -4.344  -5.516  1.00 68.52           C  
ATOM    913  HD2 PRO A  62       3.266  -4.745  -6.468  1.00 68.52           H  
ATOM    914  HD3 PRO A  62       3.484  -3.262  -5.488  1.00 68.52           H  
ATOM    915  N   THR A  63       4.105  -4.258  -2.020  1.00 68.91           N  
ATOM    916  H   THR A  63       4.014  -3.605  -2.784  1.00 68.91           H  
ATOM    917  CA  THR A  63       4.383  -3.672  -0.700  1.00 68.91           C  
ATOM    918  HA  THR A  63       5.371  -3.986  -0.362  1.00 68.91           H  
ATOM    919  C   THR A  63       3.360  -4.074   0.349  1.00 68.91           C  
ATOM    920  CB  THR A  63       4.339  -2.144  -0.800  1.00 68.91           C  
ATOM    921  HB  THR A  63       3.303  -1.825  -0.910  1.00 68.91           H  
ATOM    922  O   THR A  63       3.728  -4.500   1.437  1.00 68.91           O  
ATOM    923  CG2 THR A  63       4.938  -1.401   0.391  1.00 68.91           C  
ATOM    924 HG21 THR A  63       5.650  -0.648   0.053  1.00 68.91           H  
ATOM    925 HG22 THR A  63       5.426  -2.098   1.072  1.00 68.91           H  
ATOM    926 HG23 THR A  63       4.147  -0.876   0.926  1.00 68.91           H  
ATOM    927  OG1 THR A  63       5.002  -1.732  -1.958  1.00 68.91           O  
ATOM    928  HG1 THR A  63       4.861  -0.782  -1.988  1.00 68.91           H  
ATOM    929  N   CYS A  64       2.072  -3.923   0.026  1.00 69.15           N  
ATOM    930  H   CYS A  64       1.835  -3.592  -0.899  1.00 69.15           H  
ATOM    931  CA  CYS A  64       0.974  -4.348   0.889  1.00 69.15           C  
ATOM    932  HA  CYS A  64       1.349  -4.473   1.905  1.00 69.15           H  
ATOM    933  C   CYS A  64       0.449  -5.728   0.510  1.00 69.15           C  
ATOM    934  CB  CYS A  64      -0.128  -3.275   0.927  1.00 69.15           C  
ATOM    935  HB2 CYS A  64       0.288  -2.335   1.290  1.00 69.15           H  
ATOM    936  HB3 CYS A  64      -0.902  -3.584   1.629  1.00 69.15           H  
ATOM    937  O   CYS A  64      -0.497  -6.194   1.110  1.00 69.15           O  
ATOM    938  SG  CYS A  64      -0.873  -2.998  -0.698  1.00 69.15           S  
ATOM    939  HG  CYS A  64      -1.453  -1.827  -0.418  1.00 69.15           H  
ATOM    940  N   GLN A  65       1.005  -6.398  -0.497  1.00 70.51           N  
ATOM    941  H   GLN A  65       1.792  -5.991  -0.982  1.00 70.51           H  
ATOM    942  CA  GLN A  65       0.484  -7.675  -0.990  1.00 70.51           C  
ATOM    943  HA  GLN A  65       1.013  -7.882  -1.920  1.00 70.51           H  
ATOM    944  C   GLN A  65      -1.022  -7.617  -1.350  1.00 70.51           C  
ATOM    945  CB  GLN A  65       0.876  -8.757   0.031  1.00 70.51           C  
ATOM    946  HB2 GLN A  65       1.806  -8.455   0.512  1.00 70.51           H  
ATOM    947  HB3 GLN A  65       0.114  -8.835   0.807  1.00 70.51           H  
ATOM    948  O   GLN A  65      -1.763  -8.579  -1.177  1.00 70.51           O  
ATOM    949  CG  GLN A  65       1.108 -10.129  -0.599  1.00 70.51           C  
ATOM    950  HG2 GLN A  65       1.760 -10.032  -1.468  1.00 70.51           H  
ATOM    951  HG3 GLN A  65       0.156 -10.558  -0.914  1.00 70.51           H  
ATOM    952  CD  GLN A  65       1.775 -11.058   0.406  1.00 70.51           C  
ATOM    953  NE2 GLN A  65       3.040 -10.858   0.711  1.00 70.51           N  
ATOM    954 HE21 GLN A  65       3.420 -11.485   1.406  1.00 70.51           H  
ATOM    955 HE22 GLN A  65       3.548 -10.077   0.321  1.00 70.51           H  
ATOM    956  OE1 GLN A  65       1.183 -11.971   0.948  1.00 70.51           O  
ATOM    957  N   GLY A  66      -1.490  -6.458  -1.831  1.00 69.63           N  
ATOM    958  H   GLY A  66      -0.814  -5.722  -1.981  1.00 69.63           H  
ATOM    959  CA  GLY A  66      -2.905  -6.175  -2.099  1.00 69.63           C  
ATOM    960  HA2 GLY A  66      -3.402  -7.098  -2.395  1.00 69.63           H  
ATOM    961  HA3 GLY A  66      -2.967  -5.484  -2.939  1.00 69.63           H  
ATOM    962  C   GLY A  66      -3.708  -5.578  -0.932  1.00 69.63           C  
ATOM    963  O   GLY A  66      -4.800  -5.069  -1.151  1.00 69.63           O  
ATOM    964  N   THR A  67      -3.196  -5.563   0.297  1.00 68.54           N  
ATOM    965  H   THR A  67      -2.279  -5.956   0.457  1.00 68.54           H  
ATOM    966  CA  THR A  67      -4.000  -5.261   1.497  1.00 68.54           C  
ATOM    967  HA  THR A  67      -4.957  -5.774   1.400  1.00 68.54           H  
ATOM    968  C   THR A  67      -4.334  -3.777   1.710  1.00 68.54           C  
ATOM    969  CB  THR A  67      -3.313  -5.823   2.748  1.00 68.54           C  
ATOM    970  HB  THR A  67      -3.988  -5.699   3.595  1.00 68.54           H  
ATOM    971  O   THR A  67      -5.027  -3.426   2.661  1.00 68.54           O  
ATOM    972  CG2 THR A  67      -2.970  -7.314   2.668  1.00 68.54           C  
ATOM    973 HG21 THR A  67      -3.884  -7.905   2.605  1.00 68.54           H  
ATOM    974 HG22 THR A  67      -2.423  -7.608   3.564  1.00 68.54           H  
ATOM    975 HG23 THR A  67      -2.365  -7.553   1.793  1.00 68.54           H  
ATOM    976  OG1 THR A  67      -2.123  -5.130   3.025  1.00 68.54           O  
ATOM    977  HG1 THR A  67      -2.278  -4.346   3.558  1.00 68.54           H  
ATOM    978  N   GLY A  68      -3.813  -2.874   0.872  1.00 70.50           N  
ATOM    979  H   GLY A  68      -3.255  -3.249   0.119  1.00 70.50           H  
ATOM    980  CA  GLY A  68      -4.097  -1.429   0.883  1.00 70.50           C  
ATOM    981  HA2 GLY A  68      -5.177  -1.292   0.944  1.00 70.50           H  
ATOM    982  HA3 GLY A  68      -3.747  -0.988  -0.050  1.00 70.50           H  
ATOM    983  C   GLY A  68      -3.458  -0.635   2.025  1.00 70.50           C  
ATOM    984  O   GLY A  68      -2.890   0.431   1.798  1.00 70.50           O  
ATOM    985  N   ARG A  69      -3.473  -1.177   3.240  1.00 68.33           N  
ATOM    986  H   ARG A  69      -3.982  -2.046   3.321  1.00 68.33           H  
ATOM    987  CA  ARG A  69      -2.742  -0.714   4.431  1.00 68.33           C  
ATOM    988  HA  ARG A  69      -2.273   0.249   4.232  1.00 68.33           H  
ATOM    989  C   ARG A  69      -1.599  -1.662   4.745  1.00 68.33           C  
ATOM    990  CB  ARG A  69      -3.676  -0.554   5.649  1.00 68.33           C  
ATOM    991  HB2 ARG A  69      -3.489   0.429   6.079  1.00 68.33           H  
ATOM    992  HB3 ARG A  69      -3.379  -1.259   6.426  1.00 68.33           H  
ATOM    993  O   ARG A  69      -1.534  -2.744   4.171  1.00 68.33           O  
ATOM    994  CG  ARG A  69      -5.192  -0.719   5.397  1.00 68.33           C  
ATOM    995  HG2 ARG A  69      -5.531  -0.046   4.610  1.00 68.33           H  
ATOM    996  HG3 ARG A  69      -5.429  -1.723   5.044  1.00 68.33           H  
ATOM    997  CD  ARG A  69      -5.960  -0.402   6.683  1.00 68.33           C  
ATOM    998  HD2 ARG A  69      -5.921  -1.261   7.353  1.00 68.33           H  
ATOM    999  HD3 ARG A  69      -5.478   0.444   7.172  1.00 68.33           H  
ATOM   1000  NE  ARG A  69      -7.378  -0.103   6.444  1.00 68.33           N  
ATOM   1001  HE  ARG A  69      -7.820  -0.535   5.646  1.00 68.33           H  
ATOM   1002  NH1 ARG A  69      -7.589   1.393   8.175  1.00 68.33           N  
ATOM   1003 HH11 ARG A  69      -8.003   2.245   8.526  1.00 68.33           H  
ATOM   1004 HH12 ARG A  69      -6.831   0.956   8.680  1.00 68.33           H  
ATOM   1005  NH2 ARG A  69      -9.206   1.221   6.645  1.00 68.33           N  
ATOM   1006 HH21 ARG A  69      -9.644   0.753   5.865  1.00 68.33           H  
ATOM   1007 HH22 ARG A  69      -9.620   2.068   7.007  1.00 68.33           H  
ATOM   1008  CZ  ARG A  69      -8.053   0.825   7.097  1.00 68.33           C  
ATOM   1009  N   ILE A  70      -0.694  -1.254   5.630  1.00 69.86           N  
ATOM   1010  H   ILE A  70      -0.800  -0.338   6.042  1.00 69.86           H  
ATOM   1011  CA  ILE A  70       0.357  -2.123   6.182  1.00 69.86           C  
ATOM   1012  HA  ILE A  70      -0.008  -3.150   6.155  1.00 69.86           H  
ATOM   1013  C   ILE A  70       0.593  -1.714   7.652  1.00 69.86           C  
ATOM   1014  CB  ILE A  70       1.648  -2.039   5.333  1.00 69.86           C  
ATOM   1015  HB  ILE A  70       2.041  -1.034   5.484  1.00 69.86           H  
ATOM   1016  O   ILE A  70       0.392  -0.532   7.967  1.00 69.86           O  
ATOM   1017  CG1 ILE A  70       1.415  -2.215   3.819  1.00 69.86           C  
ATOM   1018 HG12 ILE A  70       0.627  -1.536   3.493  1.00 69.86           H  
ATOM   1019 HG13 ILE A  70       1.093  -3.240   3.634  1.00 69.86           H  
ATOM   1020  CG2 ILE A  70       2.653  -3.112   5.801  1.00 69.86           C  
ATOM   1021 HG21 ILE A  70       3.505  -3.210   5.128  1.00 69.86           H  
ATOM   1022 HG22 ILE A  70       3.053  -2.846   6.780  1.00 69.86           H  
ATOM   1023 HG23 ILE A  70       2.171  -4.089   5.836  1.00 69.86           H  
ATOM   1024  CD1 ILE A  70       2.598  -1.873   2.919  1.00 69.86           C  
ATOM   1025 HD11 ILE A  70       2.309  -2.009   1.876  1.00 69.86           H  
ATOM   1026 HD12 ILE A  70       2.861  -0.825   3.059  1.00 69.86           H  
ATOM   1027 HD13 ILE A  70       3.450  -2.527   3.106  1.00 69.86           H  
ATOM   1028  N   PRO A  71       0.968  -2.628   8.574  1.00 66.80           N  
ATOM   1029  CA  PRO A  71       1.086  -2.296   9.991  1.00 66.80           C  
ATOM   1030  HA  PRO A  71       0.132  -1.889  10.328  1.00 66.80           H  
ATOM   1031  C   PRO A  71       2.199  -1.287  10.283  1.00 66.80           C  
ATOM   1032  CB  PRO A  71       1.341  -3.615  10.732  1.00 66.80           C  
ATOM   1033  HB2 PRO A  71       2.410  -3.766  10.881  1.00 66.80           H  
ATOM   1034  HB3 PRO A  71       0.819  -3.644  11.688  1.00 66.80           H  
ATOM   1035  O   PRO A  71       3.226  -1.245   9.597  1.00 66.80           O  
ATOM   1036  CG  PRO A  71       0.816  -4.674   9.770  1.00 66.80           C  
ATOM   1037  HG2 PRO A  71       1.302  -5.638   9.922  1.00 66.80           H  
ATOM   1038  HG3 PRO A  71      -0.264  -4.763   9.884  1.00 66.80           H  
ATOM   1039  CD  PRO A  71       1.165  -4.065   8.417  1.00 66.80           C  
ATOM   1040  HD2 PRO A  71       2.215  -4.273   8.215  1.00 66.80           H  
ATOM   1041  HD3 PRO A  71       0.548  -4.495   7.628  1.00 66.80           H  
ATOM   1042  N   ARG A  72       2.039  -0.531  11.371  1.00 60.24           N  
ATOM   1043  H   ARG A  72       1.185  -0.649  11.898  1.00 60.24           H  
ATOM   1044  CA  ARG A  72       3.146   0.197  12.002  1.00 60.24           C  
ATOM   1045  HA  ARG A  72       3.600   0.857  11.262  1.00 60.24           H  
ATOM   1046  C   ARG A  72       4.240  -0.769  12.458  1.00 60.24           C  
ATOM   1047  CB  ARG A  72       2.653   1.057  13.171  1.00 60.24           C  
ATOM   1048  HB2 ARG A  72       2.023   0.456  13.827  1.00 60.24           H  
ATOM   1049  HB3 ARG A  72       3.513   1.393  13.750  1.00 60.24           H  
ATOM   1050  O   ARG A  72       4.012  -1.966  12.633  1.00 60.24           O  
ATOM   1051  CG  ARG A  72       1.887   2.295  12.690  1.00 60.24           C  
ATOM   1052  HG2 ARG A  72       0.945   1.984  12.240  1.00 60.24           H  
ATOM   1053  HG3 ARG A  72       2.471   2.830  11.941  1.00 60.24           H  
ATOM   1054  CD  ARG A  72       1.632   3.227  13.880  1.00 60.24           C  
ATOM   1055  HD2 ARG A  72       2.515   3.841  14.057  1.00 60.24           H  
ATOM   1056  HD3 ARG A  72       1.474   2.625  14.775  1.00 60.24           H  
ATOM   1057  NE  ARG A  72       0.434   4.055  13.671  1.00 60.24           N  
ATOM   1058  HE  ARG A  72      -0.432   3.689  14.041  1.00 60.24           H  
ATOM   1059  NH1 ARG A  72       1.398   5.848  12.617  1.00 60.24           N  
ATOM   1060 HH11 ARG A  72       2.281   5.357  12.629  1.00 60.24           H  
ATOM   1061 HH12 ARG A  72       1.306   6.720  12.116  1.00 60.24           H  
ATOM   1062  NH2 ARG A  72      -0.828   5.754  12.928  1.00 60.24           N  
ATOM   1063 HH21 ARG A  72      -1.617   5.164  13.152  1.00 60.24           H  
ATOM   1064 HH22 ARG A  72      -0.959   6.612  12.411  1.00 60.24           H  
ATOM   1065  CZ  ARG A  72       0.350   5.223  13.077  1.00 60.24           C  
ATOM   1066  N   GLY A  73       5.467  -0.272  12.574  1.00 59.15           N  
ATOM   1067  H   GLY A  73       5.560   0.730  12.484  1.00 59.15           H  
ATOM   1068  CA  GLY A  73       6.667  -1.094  12.769  1.00 59.15           C  
ATOM   1069  HA2 GLY A  73       7.488  -0.455  13.092  1.00 59.15           H  
ATOM   1070  HA3 GLY A  73       6.474  -1.831  13.548  1.00 59.15           H  
ATOM   1071  C   GLY A  73       7.086  -1.835  11.492  1.00 59.15           C  
ATOM   1072  O   GLY A  73       8.209  -1.635  11.019  1.00 59.15           O  
ATOM   1073  N   GLN A  74       6.167  -2.574  10.854  1.00 55.02           N  
ATOM   1074  H   GLN A  74       5.258  -2.681  11.281  1.00 55.02           H  
ATOM   1075  CA  GLN A  74       6.336  -2.980   9.454  1.00 55.02           C  
ATOM   1076  HA  GLN A  74       7.308  -3.465   9.364  1.00 55.02           H  
ATOM   1077  C   GLN A  74       6.399  -1.771   8.513  1.00 55.02           C  
ATOM   1078  CB  GLN A  74       5.277  -3.995   8.989  1.00 55.02           C  
ATOM   1079  HB2 GLN A  74       4.282  -3.672   9.293  1.00 55.02           H  
ATOM   1080  HB3 GLN A  74       5.302  -4.038   7.900  1.00 55.02           H  
ATOM   1081  O   GLN A  74       6.946  -1.916   7.434  1.00 55.02           O  
ATOM   1082  CG  GLN A  74       5.554  -5.408   9.521  1.00 55.02           C  
ATOM   1083  HG2 GLN A  74       5.255  -5.471  10.567  1.00 55.02           H  
ATOM   1084  HG3 GLN A  74       6.620  -5.625   9.453  1.00 55.02           H  
ATOM   1085  CD  GLN A  74       4.799  -6.458   8.715  1.00 55.02           C  
ATOM   1086  NE2 GLN A  74       5.432  -7.104   7.759  1.00 55.02           N  
ATOM   1087 HE21 GLN A  74       6.384  -6.876   7.512  1.00 55.02           H  
ATOM   1088 HE22 GLN A  74       4.880  -7.760   7.225  1.00 55.02           H  
ATOM   1089  OE1 GLN A  74       3.618  -6.689   8.907  1.00 55.02           O  
ATOM   1090  N   GLU A  75       6.019  -0.559   8.931  1.00 52.62           N  
ATOM   1091  H   GLU A  75       5.418  -0.517   9.741  1.00 52.62           H  
ATOM   1092  CA  GLU A  75       6.285   0.694   8.200  1.00 52.62           C  
ATOM   1093  HA  GLU A  75       5.800   0.597   7.229  1.00 52.62           H  
ATOM   1094  C   GLU A  75       7.785   0.982   7.930  1.00 52.62           C  
ATOM   1095  CB  GLU A  75       5.573   1.869   8.880  1.00 52.62           C  
ATOM   1096  HB2 GLU A  75       4.578   1.540   9.182  1.00 52.62           H  
ATOM   1097  HB3 GLU A  75       5.453   2.677   8.159  1.00 52.62           H  
ATOM   1098  O   GLU A  75       8.126   1.768   7.050  1.00 52.62           O  
ATOM   1099  CG  GLU A  75       6.332   2.409  10.095  1.00 52.62           C  
ATOM   1100  HG2 GLU A  75       7.096   3.113   9.766  1.00 52.62           H  
ATOM   1101  HG3 GLU A  75       6.836   1.583  10.597  1.00 52.62           H  
ATOM   1102  CD  GLU A  75       5.378   3.085  11.080  1.00 52.62           C  
ATOM   1103  OE1 GLU A  75       5.262   2.527  12.193  1.00 52.62           O  
ATOM   1104  OE2 GLU A  75       4.736   4.097  10.723  1.00 52.62           O  
ATOM   1105  N   ASN A  76       8.713   0.284   8.595  1.00 49.22           N  
ATOM   1106  H   ASN A  76       8.408  -0.334   9.333  1.00 49.22           H  
ATOM   1107  CA  ASN A  76      10.129   0.282   8.199  1.00 49.22           C  
ATOM   1108  HA  ASN A  76      10.392   1.271   7.822  1.00 49.22           H  
ATOM   1109  C   ASN A  76      10.430  -0.694   7.047  1.00 49.22           C  
ATOM   1110  CB  ASN A  76      10.991   0.010   9.433  1.00 49.22           C  
ATOM   1111  HB2 ASN A  76      10.652  -0.895   9.937  1.00 49.22           H  
ATOM   1112  HB3 ASN A  76      12.027  -0.134   9.126  1.00 49.22           H  
ATOM   1113  O   ASN A  76      11.353  -0.470   6.270  1.00 49.22           O  
ATOM   1114  CG  ASN A  76      10.956   1.192  10.378  1.00 49.22           C  
ATOM   1115  ND2 ASN A  76      10.520   0.994  11.599  1.00 49.22           N  
ATOM   1116 HD21 ASN A  76      10.432   1.811  12.186  1.00 49.22           H  
ATOM   1117 HD22 ASN A  76      10.120   0.101  11.849  1.00 49.22           H  
ATOM   1118  OD1 ASN A  76      11.329   2.300  10.021  1.00 49.22           O  
ATOM   1119  N   GLN A  77       9.607  -1.730   6.880  1.00 47.78           N  
ATOM   1120  H   GLN A  77       8.839  -1.828   7.529  1.00 47.78           H  
ATOM   1121  CA  GLN A  77       9.442  -2.439   5.611  1.00 47.78           C  
ATOM   1122  HA  GLN A  77      10.414  -2.505   5.122  1.00 47.78           H  
ATOM   1123  C   GLN A  77       8.524  -1.670   4.642  1.00 47.78           C  
ATOM   1124  CB  GLN A  77       8.936  -3.880   5.832  1.00 47.78           C  
ATOM   1125  HB2 GLN A  77       7.975  -3.860   6.347  1.00 47.78           H  
ATOM   1126  HB3 GLN A  77       8.776  -4.350   4.862  1.00 47.78           H  
ATOM   1127  O   GLN A  77       8.371  -2.123   3.516  1.00 47.78           O  
ATOM   1128  CG  GLN A  77       9.916  -4.761   6.622  1.00 47.78           C  
ATOM   1129  HG2 GLN A  77      10.142  -4.295   7.581  1.00 47.78           H  
ATOM   1130  HG3 GLN A  77      10.844  -4.847   6.056  1.00 47.78           H  
ATOM   1131  CD  GLN A  77       9.370  -6.162   6.901  1.00 47.78           C  
ATOM   1132  NE2 GLN A  77      10.225  -7.118   7.193  1.00 47.78           N  
ATOM   1133 HE21 GLN A  77       9.823  -8.027   7.371  1.00 47.78           H  
ATOM   1134 HE22 GLN A  77      11.220  -6.945   7.203  1.00 47.78           H  
ATOM   1135  OE1 GLN A  77       8.178  -6.431   6.906  1.00 47.78           O  
ATOM   1136  N   LEU A  78       7.979  -0.487   4.984  1.00 49.18           N  
ATOM   1137  H   LEU A  78       8.105  -0.144   5.926  1.00 49.18           H  
ATOM   1138  CA  LEU A  78       7.351   0.415   4.005  1.00 49.18           C  
ATOM   1139  HA  LEU A  78       6.941  -0.195   3.200  1.00 49.18           H  
ATOM   1140  C   LEU A  78       8.431   1.254   3.379  1.00 49.18           C  
ATOM   1141  CB  LEU A  78       6.179   1.285   4.493  1.00 49.18           C  
ATOM   1142  HB2 LEU A  78       6.105   2.161   3.848  1.00 49.18           H  
ATOM   1143  HB3 LEU A  78       6.337   1.657   5.505  1.00 49.18           H  
ATOM   1144  O   LEU A  78       8.582   2.449   3.620  1.00 49.18           O  
ATOM   1145  CG  LEU A  78       4.842   0.566   4.374  1.00 49.18           C  
ATOM   1146  HG  LEU A  78       4.665   0.358   3.318  1.00 49.18           H  
ATOM   1147  CD1 LEU A  78       4.828  -0.737   5.163  1.00 49.18           C  
ATOM   1148 HD11 LEU A  78       5.728  -0.842   5.769  1.00 49.18           H  
ATOM   1149 HD12 LEU A  78       4.829  -1.587   4.481  1.00 49.18           H  
ATOM   1150 HD13 LEU A  78       4.016  -0.766   5.890  1.00 49.18           H  
ATOM   1151  CD2 LEU A  78       3.738   1.481   4.878  1.00 49.18           C  
ATOM   1152 HD21 LEU A  78       2.760   1.043   4.679  1.00 49.18           H  
ATOM   1153 HD22 LEU A  78       3.805   2.459   4.401  1.00 49.18           H  
ATOM   1154 HD23 LEU A  78       3.869   1.611   5.952  1.00 49.18           H  
ATOM   1155  N   VAL A  79       9.140   0.565   2.502  1.00 48.19           N  
ATOM   1156  H   VAL A  79       9.055  -0.434   2.625  1.00 48.19           H  
ATOM   1157  CA  VAL A  79       9.192   0.945   1.102  1.00 48.19           C  
ATOM   1158  HA  VAL A  79      10.141   1.456   0.941  1.00 48.19           H  
ATOM   1159  C   VAL A  79       8.089   1.954   0.676  1.00 48.19           C  
ATOM   1160  CB  VAL A  79       9.259  -0.349   0.266  1.00 48.19           C  
ATOM   1161  HB  VAL A  79       9.010  -0.086  -0.762  1.00 48.19           H  
ATOM   1162  O   VAL A  79       7.039   1.612   0.139  1.00 48.19           O  
ATOM   1163  CG1 VAL A  79      10.688  -0.911   0.303  1.00 48.19           C  
ATOM   1164 HG11 VAL A  79      10.765  -1.755  -0.382  1.00 48.19           H  
ATOM   1165 HG12 VAL A  79      10.934  -1.248   1.310  1.00 48.19           H  
ATOM   1166 HG13 VAL A  79      11.411  -0.153   0.003  1.00 48.19           H  
ATOM   1167  CG2 VAL A  79       8.301  -1.487   0.617  1.00 48.19           C  
ATOM   1168 HG21 VAL A  79       7.489  -1.114   1.242  1.00 48.19           H  
ATOM   1169 HG22 VAL A  79       7.878  -1.902  -0.298  1.00 48.19           H  
ATOM   1170 HG23 VAL A  79       8.815  -2.296   1.136  1.00 48.19           H  
ATOM   1171  N   ALA A  80       8.364   3.228   0.951  1.00 45.59           N  
ATOM   1172  H   ALA A  80       9.203   3.393   1.488  1.00 45.59           H  
ATOM   1173  CA  ALA A  80       7.620   4.433   0.623  1.00 45.59           C  
ATOM   1174  HA  ALA A  80       6.566   4.165   0.543  1.00 45.59           H  
ATOM   1175  C   ALA A  80       8.040   5.027  -0.727  1.00 45.59           C  
ATOM   1176  CB  ALA A  80       7.786   5.433   1.773  1.00 45.59           C  
ATOM   1177  HB1 ALA A  80       8.821   5.774   1.812  1.00 45.59           H  
ATOM   1178  HB2 ALA A  80       7.538   4.948   2.717  1.00 45.59           H  
ATOM   1179  HB3 ALA A  80       7.128   6.291   1.634  1.00 45.59           H  
ATOM   1180  O   ALA A  80       8.890   4.490  -1.429  1.00 45.59           O  
ATOM   1181  N   LEU A  81       7.372   6.104  -1.136  1.00 48.55           N  
ATOM   1182  H   LEU A  81       6.776   6.570  -0.466  1.00 48.55           H  
ATOM   1183  CA  LEU A  81       7.093   6.356  -2.547  1.00 48.55           C  
ATOM   1184  HA  LEU A  81       7.370   5.473  -3.123  1.00 48.55           H  
ATOM   1185  C   LEU A  81       7.911   7.477  -3.186  1.00 48.55           C  
ATOM   1186  CB  LEU A  81       5.575   6.562  -2.660  1.00 48.55           C  
ATOM   1187  HB2 LEU A  81       5.366   7.259  -3.471  1.00 48.55           H  
ATOM   1188  HB3 LEU A  81       5.238   7.110  -1.780  1.00 48.55           H  
ATOM   1189  O   LEU A  81       7.660   8.656  -2.937  1.00 48.55           O  
ATOM   1190  CG  LEU A  81       4.699   5.289  -2.788  1.00 48.55           C  
ATOM   1191  HG  LEU A  81       4.006   5.390  -1.952  1.00 48.55           H  
ATOM   1192  CD1 LEU A  81       3.801   5.329  -4.029  1.00 48.55           C  
ATOM   1193 HD11 LEU A  81       4.259   4.762  -4.839  1.00 48.55           H  
ATOM   1194 HD12 LEU A  81       2.819   4.883  -3.870  1.00 48.55           H  
ATOM   1195 HD13 LEU A  81       3.583   6.360  -4.308  1.00 48.55           H  
ATOM   1196  CD2 LEU A  81       5.342   3.892  -2.608  1.00 48.55           C  
ATOM   1197 HD21 LEU A  81       6.393   3.908  -2.320  1.00 48.55           H  
ATOM   1198 HD22 LEU A  81       5.289   3.310  -3.528  1.00 48.55           H  
ATOM   1199 HD23 LEU A  81       4.841   3.361  -1.798  1.00 48.55           H  
ATOM   1200  N   ILE A  82       8.839   7.103  -4.077  1.00 54.65           N  
ATOM   1201  H   ILE A  82       9.025   6.116  -4.182  1.00 54.65           H  
ATOM   1202  CA  ILE A  82       9.609   8.025  -4.937  1.00 54.65           C  
ATOM   1203  HA  ILE A  82       9.111   8.995  -4.932  1.00 54.65           H  
ATOM   1204  C   ILE A  82       9.619   7.506  -6.399  1.00 54.65           C  
ATOM   1205  CB  ILE A  82      11.016   8.251  -4.328  1.00 54.65           C  
ATOM   1206  HB  ILE A  82      11.478   9.057  -4.897  1.00 54.65           H  
ATOM   1207  O   ILE A  82       9.969   6.350  -6.565  1.00 54.65           O  
ATOM   1208  CG1 ILE A  82      11.974   7.041  -4.358  1.00 54.65           C  
ATOM   1209 HG12 ILE A  82      11.968   6.566  -5.339  1.00 54.65           H  
ATOM   1210 HG13 ILE A  82      11.654   6.297  -3.628  1.00 54.65           H  
ATOM   1211  CG2 ILE A  82      10.877   8.714  -2.861  1.00 54.65           C  
ATOM   1212 HG21 ILE A  82      10.601   7.874  -2.223  1.00 54.65           H  
ATOM   1213 HG22 ILE A  82      10.100   9.474  -2.778  1.00 54.65           H  
ATOM   1214 HG23 ILE A  82      11.815   9.130  -2.494  1.00 54.65           H  
ATOM   1215  CD1 ILE A  82      13.429   7.440  -4.098  1.00 54.65           C  
ATOM   1216 HD11 ILE A  82      13.532   8.061  -3.208  1.00 54.65           H  
ATOM   1217 HD12 ILE A  82      13.791   7.994  -4.964  1.00 54.65           H  
ATOM   1218 HD13 ILE A  82      14.035   6.544  -3.967  1.00 54.65           H  
ATOM   1219  N   PRO A  83       9.181   8.241  -7.455  1.00 50.24           N  
ATOM   1220  CA  PRO A  83       8.988   7.697  -8.824  1.00 50.24           C  
ATOM   1221  HA  PRO A  83       8.055   7.139  -8.893  1.00 50.24           H  
ATOM   1222  C   PRO A  83      10.143   6.813  -9.314  1.00 50.24           C  
ATOM   1223  CB  PRO A  83       8.836   8.925  -9.721  1.00 50.24           C  
ATOM   1224  HB2 PRO A  83       9.817   9.298 -10.016  1.00 50.24           H  
ATOM   1225  HB3 PRO A  83       8.228   8.710 -10.600  1.00 50.24           H  
ATOM   1226  O   PRO A  83      11.278   7.094  -8.953  1.00 50.24           O  
ATOM   1227  CG  PRO A  83       8.167   9.943  -8.802  1.00 50.24           C  
ATOM   1228  HG2 PRO A  83       7.092   9.765  -8.775  1.00 50.24           H  
ATOM   1229  HG3 PRO A  83       8.372  10.964  -9.122  1.00 50.24           H  
ATOM   1230  CD  PRO A  83       8.791   9.649  -7.436  1.00 50.24           C  
ATOM   1231  HD2 PRO A  83       8.077   9.876  -6.645  1.00 50.24           H  
ATOM   1232  HD3 PRO A  83       9.675  10.274  -7.309  1.00 50.24           H  
ATOM   1233  N   TYR A  84       9.939   5.818 -10.189  1.00 56.73           N  
ATOM   1234  H   TYR A  84       9.002   5.502 -10.394  1.00 56.73           H  
ATOM   1235  CA  TYR A  84      11.086   5.047 -10.720  1.00 56.73           C  
ATOM   1236  HA  TYR A  84      11.604   4.626  -9.857  1.00 56.73           H  
ATOM   1237  C   TYR A  84      12.112   5.939 -11.468  1.00 56.73           C  
ATOM   1238  CB  TYR A  84      10.621   3.845 -11.558  1.00 56.73           C  
ATOM   1239  HB2 TYR A  84       9.627   3.540 -11.230  1.00 56.73           H  
ATOM   1240  HB3 TYR A  84      10.541   4.133 -12.606  1.00 56.73           H  
ATOM   1241  O   TYR A  84      13.293   5.613 -11.582  1.00 56.73           O  
ATOM   1242  CG  TYR A  84      11.553   2.648 -11.419  1.00 56.73           C  
ATOM   1243  CD1 TYR A  84      12.746   2.573 -12.167  1.00 56.73           C  
ATOM   1244  HD1 TYR A  84      12.984   3.356 -12.872  1.00 56.73           H  
ATOM   1245  CD2 TYR A  84      11.245   1.626 -10.499  1.00 56.73           C  
ATOM   1246  HD2 TYR A  84      10.318   1.665  -9.946  1.00 56.73           H  
ATOM   1247  CE1 TYR A  84      13.628   1.488 -11.995  1.00 56.73           C  
ATOM   1248  HE1 TYR A  84      14.537   1.436 -12.576  1.00 56.73           H  
ATOM   1249  CE2 TYR A  84      12.129   0.545 -10.314  1.00 56.73           C  
ATOM   1250  HE2 TYR A  84      11.892  -0.246  -9.618  1.00 56.73           H  
ATOM   1251  OH  TYR A  84      14.169  -0.576 -10.887  1.00 56.73           O  
ATOM   1252  HH  TYR A  84      14.891  -0.560 -11.519  1.00 56.73           H  
ATOM   1253  CZ  TYR A  84      13.321   0.472 -11.062  1.00 56.73           C  
ATOM   1254  N   SER A  85      11.677   7.125 -11.909  1.00 58.70           N  
ATOM   1255  H   SER A  85      10.695   7.324 -11.783  1.00 58.70           H  
ATOM   1256  CA  SER A  85      12.490   8.219 -12.459  1.00 58.70           C  
ATOM   1257  HA  SER A  85      13.319   7.784 -13.018  1.00 58.70           H  
ATOM   1258  C   SER A  85      13.107   9.178 -11.418  1.00 58.70           C  
ATOM   1259  CB  SER A  85      11.614   9.007 -13.439  1.00 58.70           C  
ATOM   1260  HB2 SER A  85      11.323   8.350 -14.258  1.00 58.70           H  
ATOM   1261  HB3 SER A  85      12.178   9.845 -13.847  1.00 58.70           H  
ATOM   1262  O   SER A  85      13.752  10.160 -11.794  1.00 58.70           O  
ATOM   1263  OG  SER A  85      10.447   9.483 -12.788  1.00 58.70           O  
ATOM   1264  HG  SER A  85       9.886   9.911 -13.439  1.00 58.70           H  
ATOM   1265  N   ASP A  86      12.917   8.951 -10.116  1.00 56.03           N  
ATOM   1266  H   ASP A  86      12.416   8.118  -9.842  1.00 56.03           H  
ATOM   1267  CA  ASP A  86      13.301   9.884  -9.057  1.00 56.03           C  
ATOM   1268  HA  ASP A  86      12.940  10.866  -9.361  1.00 56.03           H  
ATOM   1269  C   ASP A  86      14.821   9.970  -8.886  1.00 56.03           C  
ATOM   1270  CB  ASP A  86      12.603   9.548  -7.732  1.00 56.03           C  
ATOM   1271  HB2 ASP A  86      13.026   8.636  -7.311  1.00 56.03           H  
ATOM   1272  HB3 ASP A  86      11.547   9.378  -7.945  1.00 56.03           H  
ATOM   1273  O   ASP A  86      15.554   8.982  -8.792  1.00 56.03           O  
ATOM   1274  CG  ASP A  86      12.698  10.679  -6.707  1.00 56.03           C  
ATOM   1275  OD1 ASP A  86      13.815  11.018  -6.263  1.00 56.03           O  
ATOM   1276  OD2 ASP A  86      11.659  11.231  -6.297  1.00 56.03           O  
ATOM   1277  N   GLN A  87      15.310  11.202  -8.772  1.00 58.20           N  
ATOM   1278  H   GLN A  87      14.646  11.963  -8.765  1.00 58.20           H  
ATOM   1279  CA  GLN A  87      16.730  11.510  -8.641  1.00 58.20           C  
ATOM   1280  HA  GLN A  87      17.249  11.076  -9.496  1.00 58.20           H  
ATOM   1281  C   GLN A  87      17.363  10.916  -7.365  1.00 58.20           C  
ATOM   1282  CB  GLN A  87      16.907  13.033  -8.684  1.00 58.20           C  
ATOM   1283  HB2 GLN A  87      16.470  13.469  -7.786  1.00 58.20           H  
ATOM   1284  HB3 GLN A  87      17.975  13.250  -8.685  1.00 58.20           H  
ATOM   1285  O   GLN A  87      18.583  10.756  -7.307  1.00 58.20           O  
ATOM   1286  CG  GLN A  87      16.258  13.688  -9.920  1.00 58.20           C  
ATOM   1287  HG2 GLN A  87      15.178  13.536  -9.897  1.00 58.20           H  
ATOM   1288  HG3 GLN A  87      16.648  13.227 -10.828  1.00 58.20           H  
ATOM   1289  CD  GLN A  87      16.517  15.188  -9.989  1.00 58.20           C  
ATOM   1290  NE2 GLN A  87      15.713  15.931 -10.716  1.00 58.20           N  
ATOM   1291 HE21 GLN A  87      15.897  16.924 -10.722  1.00 58.20           H  
ATOM   1292 HE22 GLN A  87      14.925  15.528 -11.202  1.00 58.20           H  
ATOM   1293  OE1 GLN A  87      17.450  15.713  -9.404  1.00 58.20           O  
ATOM   1294  N   ARG A  88      16.548  10.567  -6.360  1.00 56.49           N  
ATOM   1295  H   ARG A  88      15.564  10.752  -6.492  1.00 56.49           H  
ATOM   1296  CA  ARG A  88      16.924   9.870  -5.122  1.00 56.49           C  
ATOM   1297  HA  ARG A  88      17.875  10.261  -4.759  1.00 56.49           H  
ATOM   1298  C   ARG A  88      17.122   8.359  -5.313  1.00 56.49           C  
ATOM   1299  CB  ARG A  88      15.834  10.114  -4.064  1.00 56.49           C  
ATOM   1300  HB2 ARG A  88      16.077   9.533  -3.174  1.00 56.49           H  
ATOM   1301  HB3 ARG A  88      14.891   9.731  -4.453  1.00 56.49           H  
ATOM   1302  O   ARG A  88      17.878   7.775  -4.539  1.00 56.49           O  
ATOM   1303  CG  ARG A  88      15.614  11.576  -3.643  1.00 56.49           C  
ATOM   1304  HG2 ARG A  88      16.485  11.908  -3.077  1.00 56.49           H  
ATOM   1305  HG3 ARG A  88      15.502  12.220  -4.515  1.00 56.49           H  
ATOM   1306  CD  ARG A  88      14.365  11.705  -2.756  1.00 56.49           C  
ATOM   1307  HD2 ARG A  88      14.354  10.884  -2.039  1.00 56.49           H  
ATOM   1308  HD3 ARG A  88      14.431  12.643  -2.206  1.00 56.49           H  
ATOM   1309  NE  ARG A  88      13.107  11.691  -3.527  1.00 56.49           N  
ATOM   1310  HE  ARG A  88      13.168  11.566  -4.527  1.00 56.49           H  
ATOM   1311  NH1 ARG A  88      11.671  11.909  -1.744  1.00 56.49           N  
ATOM   1312 HH11 ARG A  88      12.459  11.875  -1.113  1.00 56.49           H  
ATOM   1313 HH12 ARG A  88      10.724  11.952  -1.397  1.00 56.49           H  
ATOM   1314  NH2 ARG A  88      10.853  11.840  -3.810  1.00 56.49           N  
ATOM   1315 HH21 ARG A  88       9.907  11.863  -3.458  1.00 56.49           H  
ATOM   1316 HH22 ARG A  88      11.017  11.705  -4.797  1.00 56.49           H  
ATOM   1317  CZ  ARG A  88      11.888  11.816  -3.029  1.00 56.49           C  
ATOM   1318  N   LEU A  89      16.498   7.730  -6.319  1.00 54.49           N  
ATOM   1319  H   LEU A  89      15.892   8.263  -6.926  1.00 54.49           H  
ATOM   1320  CA  LEU A  89      16.753   6.322  -6.670  1.00 54.49           C  
ATOM   1321  HA  LEU A  89      16.801   5.722  -5.761  1.00 54.49           H  
ATOM   1322  C   LEU A  89      18.080   6.128  -7.387  1.00 54.49           C  
ATOM   1323  CB  LEU A  89      15.671   5.753  -7.597  1.00 54.49           C  
ATOM   1324  HB2 LEU A  89      16.011   4.793  -7.986  1.00 54.49           H  
ATOM   1325  HB3 LEU A  89      15.555   6.421  -8.450  1.00 54.49           H  
ATOM   1326  O   LEU A  89      18.658   5.048  -7.282  1.00 54.49           O  
ATOM   1327  CG  LEU A  89      14.309   5.522  -6.949  1.00 54.49           C  
ATOM   1328  HG  LEU A  89      13.943   6.475  -6.568  1.00 54.49           H  
ATOM   1329  CD1 LEU A  89      13.361   5.043  -8.030  1.00 54.49           C  
ATOM   1330 HD11 LEU A  89      13.462   5.675  -8.912  1.00 54.49           H  
ATOM   1331 HD12 LEU A  89      13.562   4.008  -8.306  1.00 54.49           H  
ATOM   1332 HD13 LEU A  89      12.338   5.149  -7.670  1.00 54.49           H  
ATOM   1333  CD2 LEU A  89      14.352   4.476  -5.828  1.00 54.49           C  
ATOM   1334 HD21 LEU A  89      15.006   4.794  -5.016  1.00 54.49           H  
ATOM   1335 HD22 LEU A  89      14.693   3.518  -6.222  1.00 54.49           H  
ATOM   1336 HD23 LEU A  89      13.348   4.348  -5.422  1.00 54.49           H  
ATOM   1337  N   ARG A  90      18.582   7.155  -8.093  1.00 56.19           N  
ATOM   1338  H   ARG A  90      18.028   7.998  -8.157  1.00 56.19           H  
ATOM   1339  CA  ARG A  90      19.921   7.095  -8.691  1.00 56.19           C  
ATOM   1340  HA  ARG A  90      19.894   6.338  -9.475  1.00 56.19           H  
ATOM   1341  C   ARG A  90      20.906   6.673  -7.597  1.00 56.19           C  
ATOM   1342  CB  ARG A  90      20.362   8.438  -9.292  1.00 56.19           C  
ATOM   1343  HB2 ARG A  90      20.338   9.212  -8.525  1.00 56.19           H  
ATOM   1344  HB3 ARG A  90      21.396   8.324  -9.619  1.00 56.19           H  
ATOM   1345  O   ARG A  90      21.014   7.402  -6.605  1.00 56.19           O  
ATOM   1346  CG  ARG A  90      19.505   8.879 -10.485  1.00 56.19           C  
ATOM   1347  HG2 ARG A  90      19.340   8.037 -11.157  1.00 56.19           H  
ATOM   1348  HG3 ARG A  90      18.535   9.216 -10.119  1.00 56.19           H  
ATOM   1349  CD  ARG A  90      20.179  10.021 -11.262  1.00 56.19           C  
ATOM   1350  HD2 ARG A  90      20.464  10.805 -10.561  1.00 56.19           H  
ATOM   1351  HD3 ARG A  90      19.450  10.429 -11.962  1.00 56.19           H  
ATOM   1352  NE  ARG A  90      21.359   9.543 -12.019  1.00 56.19           N  
ATOM   1353  HE  ARG A  90      21.461   8.541 -12.091  1.00 56.19           H  
ATOM   1354  NH1 ARG A  90      22.145  11.578 -12.742  1.00 56.19           N  
ATOM   1355 HH11 ARG A  90      22.763  12.116 -13.332  1.00 56.19           H  
ATOM   1356 HH12 ARG A  90      21.371  12.028 -12.274  1.00 56.19           H  
ATOM   1357  NH2 ARG A  90      23.177   9.708 -13.384  1.00 56.19           N  
ATOM   1358 HH21 ARG A  90      23.793  10.267 -13.956  1.00 56.19           H  
ATOM   1359 HH22 ARG A  90      23.234   8.701 -13.434  1.00 56.19           H  
ATOM   1360  CZ  ARG A  90      22.219  10.277 -12.705  1.00 56.19           C  
ATOM   1361  N   PRO A  91      21.635   5.551  -7.752  1.00 50.52           N  
ATOM   1362  CA  PRO A  91      22.524   5.051  -6.715  1.00 50.52           C  
ATOM   1363  HA  PRO A  91      21.998   5.024  -5.761  1.00 50.52           H  
ATOM   1364  C   PRO A  91      23.726   5.986  -6.581  1.00 50.52           C  
ATOM   1365  CB  PRO A  91      22.872   3.612  -7.112  1.00 50.52           C  
ATOM   1366  HB2 PRO A  91      22.132   2.933  -6.687  1.00 50.52           H  
ATOM   1367  HB3 PRO A  91      23.873   3.319  -6.798  1.00 50.52           H  
ATOM   1368  O   PRO A  91      24.788   5.798  -7.177  1.00 50.52           O  
ATOM   1369  CG  PRO A  91      22.728   3.622  -8.632  1.00 50.52           C  
ATOM   1370  HG2 PRO A  91      22.497   2.632  -9.024  1.00 50.52           H  
ATOM   1371  HG3 PRO A  91      23.639   4.013  -9.086  1.00 50.52           H  
ATOM   1372  CD  PRO A  91      21.578   4.602  -8.857  1.00 50.52           C  
ATOM   1373  HD2 PRO A  91      21.698   5.099  -9.820  1.00 50.52           H  
ATOM   1374  HD3 PRO A  91      20.629   4.065  -8.825  1.00 50.52           H  
ATOM   1375  N   ARG A  92      23.558   7.033  -5.766  1.00 49.51           N  
ATOM   1376  H   ARG A  92      22.621   7.182  -5.420  1.00 49.51           H  
ATOM   1377  CA  ARG A  92      24.674   7.738  -5.147  1.00 49.51           C  
ATOM   1378  HA  ARG A  92      25.291   8.196  -5.920  1.00 49.51           H  
ATOM   1379  C   ARG A  92      25.477   6.667  -4.426  1.00 49.51           C  
ATOM   1380  CB  ARG A  92      24.180   8.792  -4.140  1.00 49.51           C  
ATOM   1381  HB2 ARG A  92      25.052   9.235  -3.661  1.00 49.51           H  
ATOM   1382  HB3 ARG A  92      23.584   8.301  -3.370  1.00 49.51           H  
ATOM   1383  O   ARG A  92      24.897   5.927  -3.639  1.00 49.51           O  
ATOM   1384  CG  ARG A  92      23.335   9.901  -4.786  1.00 49.51           C  
ATOM   1385  HG2 ARG A  92      22.422   9.465  -5.193  1.00 49.51           H  
ATOM   1386  HG3 ARG A  92      23.891  10.359  -5.604  1.00 49.51           H  
ATOM   1387  CD  ARG A  92      22.944  10.978  -3.763  1.00 49.51           C  
ATOM   1388  HD2 ARG A  92      22.221  11.645  -4.232  1.00 49.51           H  
ATOM   1389  HD3 ARG A  92      22.451  10.486  -2.924  1.00 49.51           H  
ATOM   1390  NE  ARG A  92      24.115  11.769  -3.317  1.00 49.51           N  
ATOM   1391  HE  ARG A  92      24.787  11.999  -4.035  1.00 49.51           H  
ATOM   1392  NH1 ARG A  92      23.649  11.874  -1.063  1.00 49.51           N  
ATOM   1393 HH11 ARG A  92      22.841  11.287  -1.211  1.00 49.51           H  
ATOM   1394 HH12 ARG A  92      23.966  12.040  -0.118  1.00 49.51           H  
ATOM   1395  NH2 ARG A  92      25.528  12.783  -1.844  1.00 49.51           N  
ATOM   1396 HH21 ARG A  92      26.192  12.948  -2.587  1.00 49.51           H  
ATOM   1397 HH22 ARG A  92      25.802  12.979  -0.892  1.00 49.51           H  
ATOM   1398  CZ  ARG A  92      24.420  12.137  -2.082  1.00 49.51           C  
ATOM   1399  N   ARG A  93      26.784   6.590  -4.690  1.00 40.16           N  
ATOM   1400  H   ARG A  93      27.163   7.201  -5.400  1.00 40.16           H  
ATOM   1401  CA  ARG A  93      27.685   5.668  -3.990  1.00 40.16           C  
ATOM   1402  HA  ARG A  93      27.348   4.642  -4.138  1.00 40.16           H  
ATOM   1403  C   ARG A  93      27.615   5.950  -2.486  1.00 40.16           C  
ATOM   1404  CB  ARG A  93      29.124   5.800  -4.523  1.00 40.16           C  
ATOM   1405  HB2 ARG A  93      29.787   5.244  -3.861  1.00 40.16           H  
ATOM   1406  HB3 ARG A  93      29.422   6.849  -4.494  1.00 40.16           H  
ATOM   1407  O   ARG A  93      28.262   6.877  -2.003  1.00 40.16           O  
ATOM   1408  CG  ARG A  93      29.306   5.256  -5.950  1.00 40.16           C  
ATOM   1409  HG2 ARG A  93      29.078   4.190  -5.957  1.00 40.16           H  
ATOM   1410  HG3 ARG A  93      28.628   5.768  -6.633  1.00 40.16           H  
ATOM   1411  CD  ARG A  93      30.754   5.476  -6.415  1.00 40.16           C  
ATOM   1412  HD2 ARG A  93      31.427   5.003  -5.700  1.00 40.16           H  
ATOM   1413  HD3 ARG A  93      30.953   6.548  -6.426  1.00 40.16           H  
ATOM   1414  NE  ARG A  93      31.001   4.905  -7.755  1.00 40.16           N  
ATOM   1415  HE  ARG A  93      30.361   4.186  -8.061  1.00 40.16           H  
ATOM   1416  NH1 ARG A  93      32.932   6.055  -8.264  1.00 40.16           N  
ATOM   1417 HH11 ARG A  93      33.708   6.217  -8.890  1.00 40.16           H  
ATOM   1418 HH12 ARG A  93      32.894   6.517  -7.367  1.00 40.16           H  
ATOM   1419  NH2 ARG A  93      32.139   4.545  -9.696  1.00 40.16           N  
ATOM   1420 HH21 ARG A  93      31.478   3.827  -9.955  1.00 40.16           H  
ATOM   1421 HH22 ARG A  93      32.929   4.722 -10.300  1.00 40.16           H  
ATOM   1422  CZ  ARG A  93      32.017   5.173  -8.561  1.00 40.16           C  
ATOM   1423  N   THR A  94      26.804   5.173  -1.777  1.00 37.17           N  
ATOM   1424  H   THR A  94      26.201   4.529  -2.270  1.00 37.17           H  
ATOM   1425  CA  THR A  94      26.944   4.928  -0.345  1.00 37.17           C  
ATOM   1426  HA  THR A  94      26.973   5.869   0.205  1.00 37.17           H  
ATOM   1427  C   THR A  94      28.274   4.209  -0.195  1.00 37.17           C  
ATOM   1428  CB  THR A  94      25.782   4.070   0.181  1.00 37.17           C  
ATOM   1429  HB  THR A  94      26.025   3.690   1.173  1.00 37.17           H  
ATOM   1430  O   THR A  94      28.425   3.090  -0.686  1.00 37.17           O  
ATOM   1431  CG2 THR A  94      24.488   4.883   0.260  1.00 37.17           C  
ATOM   1432 HG21 THR A  94      23.692   4.246   0.645  1.00 37.17           H  
ATOM   1433 HG22 THR A  94      24.208   5.240  -0.731  1.00 37.17           H  
ATOM   1434 HG23 THR A  94      24.622   5.728   0.935  1.00 37.17           H  
ATOM   1435  OG1 THR A  94      25.537   2.994  -0.696  1.00 37.17           O  
ATOM   1436  HG1 THR A  94      26.311   2.428  -0.658  1.00 37.17           H  
ATOM   1437  N   LYS A  95      29.257   4.940   0.325  1.00 28.31           N  
ATOM   1438  H   LYS A  95      29.008   5.801   0.791  1.00 28.31           H  
ATOM   1439  CA  LYS A  95      30.631   4.486   0.525  1.00 28.31           C  
ATOM   1440  HA  LYS A  95      30.895   3.741  -0.226  1.00 28.31           H  
ATOM   1441  C   LYS A  95      30.746   3.779   1.872  1.00 28.31           C  
ATOM   1442  CB  LYS A  95      31.568   5.701   0.434  1.00 28.31           C  
ATOM   1443  HB2 LYS A  95      31.395   6.330   1.308  1.00 28.31           H  
ATOM   1444  HB3 LYS A  95      31.339   6.276  -0.463  1.00 28.31           H  
ATOM   1445  O   LYS A  95      30.053   4.255   2.797  1.00 28.31           O  
ATOM   1446  CG  LYS A  95      33.040   5.273   0.387  1.00 28.31           C  
ATOM   1447  HG2 LYS A  95      33.224   4.494   1.128  1.00 28.31           H  
ATOM   1448  HG3 LYS A  95      33.266   4.868  -0.599  1.00 28.31           H  
ATOM   1449  CD  LYS A  95      33.989   6.429   0.708  1.00 28.31           C  
ATOM   1450  HD2 LYS A  95      33.717   6.843   1.679  1.00 28.31           H  
ATOM   1451  HD3 LYS A  95      33.918   7.201  -0.058  1.00 28.31           H  
ATOM   1452  CE  LYS A  95      35.405   5.847   0.770  1.00 28.31           C  
ATOM   1453  HE2 LYS A  95      35.361   4.927   1.353  1.00 28.31           H  
ATOM   1454  HE3 LYS A  95      35.722   5.579  -0.238  1.00 28.31           H  
ATOM   1455  NZ  LYS A  95      36.371   6.779   1.400  1.00 28.31           N  
ATOM   1456  HZ1 LYS A  95      36.435   7.644   0.883  1.00 28.31           H  
ATOM   1457  HZ2 LYS A  95      36.082   6.978   2.347  1.00 28.31           H  
ATOM   1458  HZ3 LYS A  95      37.285   6.351   1.444  1.00 28.31           H  
ATOM   1459  OXT LYS A  95      31.579   2.857   1.938  1.00 28.31           O  
TER    1460      LYS A  95                                                       
ATOM   1460  N   MET B   1     -28.380 -61.440  29.288  1.00 25.58           N  
ATOM   1461  H   MET B   1     -27.633 -61.583  29.953  1.00 25.58           H  
ATOM   1462  H2  MET B   1     -27.977 -61.103  28.425  1.00 25.58           H  
ATOM   1463  H3  MET B   1     -29.006 -60.739  29.657  1.00 25.58           H  
ATOM   1464  CA  MET B   1     -29.112 -62.713  29.068  1.00 25.58           C  
ATOM   1465  HA  MET B   1     -28.429 -63.452  28.648  1.00 25.58           H  
ATOM   1466  C   MET B   1     -30.270 -62.535  28.069  1.00 25.58           C  
ATOM   1467  CB  MET B   1     -29.661 -63.271  30.400  1.00 25.58           C  
ATOM   1468  HB2 MET B   1     -30.062 -64.269  30.227  1.00 25.58           H  
ATOM   1469  HB3 MET B   1     -30.478 -62.630  30.731  1.00 25.58           H  
ATOM   1470  O   MET B   1     -31.346 -63.088  28.281  1.00 25.58           O  
ATOM   1471  CG  MET B   1     -28.655 -63.356  31.552  1.00 25.58           C  
ATOM   1472  HG2 MET B   1     -27.868 -64.070  31.308  1.00 25.58           H  
ATOM   1473  HG3 MET B   1     -28.201 -62.378  31.709  1.00 25.58           H  
ATOM   1474  SD  MET B   1     -29.442 -63.831  33.109  1.00 25.58           S  
ATOM   1475  CE  MET B   1     -29.300 -65.638  33.033  1.00 25.58           C  
ATOM   1476  HE1 MET B   1     -29.710 -66.009  32.094  1.00 25.58           H  
ATOM   1477  HE2 MET B   1     -28.251 -65.924  33.113  1.00 25.58           H  
ATOM   1478  HE3 MET B   1     -29.850 -66.079  33.864  1.00 25.58           H  
ATOM   1479  N   GLY B   2     -30.098 -61.745  27.001  1.00 27.34           N  
ATOM   1480  H   GLY B   2     -29.182 -61.422  26.722  1.00 27.34           H  
ATOM   1481  CA  GLY B   2     -31.171 -61.537  26.022  1.00 27.34           C  
ATOM   1482  HA2 GLY B   2     -32.068 -61.180  26.528  1.00 27.34           H  
ATOM   1483  HA3 GLY B   2     -30.872 -60.788  25.289  1.00 27.34           H  
ATOM   1484  C   GLY B   2     -31.489 -62.832  25.272  1.00 27.34           C  
ATOM   1485  O   GLY B   2     -30.572 -63.532  24.854  1.00 27.34           O  
ATOM   1486  N   LYS B   3     -32.779 -63.149  25.139  1.00 24.17           N  
ATOM   1487  H   LYS B   3     -33.447 -62.481  25.495  1.00 24.17           H  
ATOM   1488  CA  LYS B   3     -33.300 -64.189  24.235  1.00 24.17           C  
ATOM   1489  HA  LYS B   3     -32.564 -64.989  24.144  1.00 24.17           H  
ATOM   1490  C   LYS B   3     -33.483 -63.563  22.824  1.00 24.17           C  
ATOM   1491  CB  LYS B   3     -34.600 -64.767  24.828  1.00 24.17           C  
ATOM   1492  HB2 LYS B   3     -34.685 -65.789  24.459  1.00 24.17           H  
ATOM   1493  HB3 LYS B   3     -35.426 -64.167  24.447  1.00 24.17           H  
ATOM   1494  O   LYS B   3     -33.198 -62.385  22.660  1.00 24.17           O  
ATOM   1495  CG  LYS B   3     -34.782 -64.842  26.357  1.00 24.17           C  
ATOM   1496  HG2 LYS B   3     -33.994 -65.451  26.799  1.00 24.17           H  
ATOM   1497  HG3 LYS B   3     -34.748 -63.838  26.780  1.00 24.17           H  
ATOM   1498  CD  LYS B   3     -36.164 -65.461  26.655  1.00 24.17           C  
ATOM   1499  HD2 LYS B   3     -36.160 -66.517  26.383  1.00 24.17           H  
ATOM   1500  HD3 LYS B   3     -36.907 -64.969  26.027  1.00 24.17           H  
ATOM   1501  CE  LYS B   3     -36.628 -65.288  28.108  1.00 24.17           C  
ATOM   1502  HE2 LYS B   3     -36.545 -64.236  28.379  1.00 24.17           H  
ATOM   1503  HE3 LYS B   3     -37.684 -65.555  28.158  1.00 24.17           H  
ATOM   1504  NZ  LYS B   3     -35.860 -66.131  29.056  1.00 24.17           N  
ATOM   1505  HZ1 LYS B   3     -34.878 -65.893  29.028  1.00 24.17           H  
ATOM   1506  HZ2 LYS B   3     -35.958 -67.107  28.814  1.00 24.17           H  
ATOM   1507  HZ3 LYS B   3     -36.199 -66.005  29.999  1.00 24.17           H  
ATOM   1508  N   SER B   4     -33.982 -64.196  21.758  1.00 22.17           N  
ATOM   1509  H   SER B   4     -33.944 -63.605  20.940  1.00 22.17           H  
ATOM   1510  CA  SER B   4     -34.450 -65.579  21.545  1.00 22.17           C  
ATOM   1511  HA  SER B   4     -33.790 -66.280  22.057  1.00 22.17           H  
ATOM   1512  C   SER B   4     -34.510 -65.952  20.057  1.00 22.17           C  
ATOM   1513  CB  SER B   4     -35.907 -65.760  22.031  1.00 22.17           C  
ATOM   1514  HB2 SER B   4     -36.600 -65.819  21.191  1.00 22.17           H  
ATOM   1515  HB3 SER B   4     -36.218 -64.903  22.629  1.00 22.17           H  
ATOM   1516  O   SER B   4     -34.276 -67.104  19.722  1.00 22.17           O  
ATOM   1517  OG  SER B   4     -36.045 -66.938  22.798  1.00 22.17           O  
ATOM   1518  HG  SER B   4     -35.966 -67.693  22.210  1.00 22.17           H  
ATOM   1519  N   LEU B   5     -34.989 -65.030  19.205  1.00 19.33           N  
ATOM   1520  H   LEU B   5     -35.014 -64.070  19.520  1.00 19.33           H  
ATOM   1521  CA  LEU B   5     -36.093 -65.402  18.306  1.00 19.33           C  
ATOM   1522  HA  LEU B   5     -36.409 -66.419  18.539  1.00 19.33           H  
ATOM   1523  C   LEU B   5     -35.805 -65.383  16.800  1.00 19.33           C  
ATOM   1524  CB  LEU B   5     -37.272 -64.443  18.597  1.00 19.33           C  
ATOM   1525  HB2 LEU B   5     -37.332 -64.237  19.666  1.00 19.33           H  
ATOM   1526  HB3 LEU B   5     -37.064 -63.495  18.102  1.00 19.33           H  
ATOM   1527  O   LEU B   5     -36.470 -66.123  16.085  1.00 19.33           O  
ATOM   1528  CG  LEU B   5     -38.652 -64.958  18.128  1.00 19.33           C  
ATOM   1529  HG  LEU B   5     -38.590 -65.396  17.132  1.00 19.33           H  
ATOM   1530  CD1 LEU B   5     -39.200 -66.008  19.098  1.00 19.33           C  
ATOM   1531 HD11 LEU B   5     -40.247 -66.207  18.871  1.00 19.33           H  
ATOM   1532 HD12 LEU B   5     -38.648 -66.940  18.975  1.00 19.33           H  
ATOM   1533 HD13 LEU B   5     -39.122 -65.664  20.129  1.00 19.33           H  
ATOM   1534  CD2 LEU B   5     -39.643 -63.797  18.045  1.00 19.33           C  
ATOM   1535 HD21 LEU B   5     -40.609 -64.167  17.702  1.00 19.33           H  
ATOM   1536 HD22 LEU B   5     -39.763 -63.324  19.019  1.00 19.33           H  
ATOM   1537 HD23 LEU B   5     -39.287 -63.063  17.321  1.00 19.33           H  
ATOM   1538  N   SER B   6     -34.934 -64.493  16.308  1.00 24.91           N  
ATOM   1539  H   SER B   6     -34.315 -64.006  16.940  1.00 24.91           H  
ATOM   1540  CA  SER B   6     -34.910 -64.086  14.889  1.00 24.91           C  
ATOM   1541  HA  SER B   6     -35.838 -63.554  14.679  1.00 24.91           H  
ATOM   1542  C   SER B   6     -34.840 -65.287  13.938  1.00 24.91           C  
ATOM   1543  CB  SER B   6     -33.766 -63.105  14.613  1.00 24.91           C  
ATOM   1544  HB2 SER B   6     -33.676 -62.934  13.540  1.00 24.91           H  
ATOM   1545  HB3 SER B   6     -33.980 -62.155  15.102  1.00 24.91           H  
ATOM   1546  O   SER B   6     -33.826 -65.980  13.873  1.00 24.91           O  
ATOM   1547  OG  SER B   6     -32.552 -63.614  15.120  1.00 24.91           O  
ATOM   1548  HG  SER B   6     -32.405 -64.467  14.706  1.00 24.91           H  
ATOM   1549  N   HIS B   7     -35.959 -65.530  13.252  1.00 24.53           N  
ATOM   1550  H   HIS B   7     -36.728 -64.885  13.366  1.00 24.53           H  
ATOM   1551  CA  HIS B   7     -36.270 -66.791  12.587  1.00 24.53           C  
ATOM   1552  HA  HIS B   7     -36.122 -67.597  13.306  1.00 24.53           H  
ATOM   1553  C   HIS B   7     -35.361 -67.049  11.380  1.00 24.53           C  
ATOM   1554  CB  HIS B   7     -37.753 -66.758  12.192  1.00 24.53           C  
ATOM   1555  HB2 HIS B   7     -37.908 -65.973  11.451  1.00 24.53           H  
ATOM   1556  HB3 HIS B   7     -38.347 -66.510  13.072  1.00 24.53           H  
ATOM   1557  O   HIS B   7     -35.086 -66.132  10.611  1.00 24.53           O  
ATOM   1558  CG  HIS B   7     -38.271 -68.055  11.633  1.00 24.53           C  
ATOM   1559  CD2 HIS B   7     -38.820 -69.086  12.347  1.00 24.53           C  
ATOM   1560  HD2 HIS B   7     -38.954 -69.118  13.419  1.00 24.53           H  
ATOM   1561  ND1 HIS B   7     -38.306 -68.417  10.305  1.00 24.53           N  
ATOM   1562  HD1 HIS B   7     -37.938 -67.886   9.529  1.00 24.53           H  
ATOM   1563  CE1 HIS B   7     -38.858 -69.640  10.224  1.00 24.53           C  
ATOM   1564  HE1 HIS B   7     -38.993 -70.203   9.313  1.00 24.53           H  
ATOM   1565  NE2 HIS B   7     -39.190 -70.084  11.445  1.00 24.53           N  
ATOM   1566  N   LEU B   8     -34.942 -68.304  11.202  1.00 24.76           N  
ATOM   1567  H   LEU B   8     -35.279 -69.010  11.840  1.00 24.76           H  
ATOM   1568  CA  LEU B   8     -34.005 -68.748  10.168  1.00 24.76           C  
ATOM   1569  HA  LEU B   8     -33.299 -67.943   9.965  1.00 24.76           H  
ATOM   1570  C   LEU B   8     -34.785 -69.100   8.875  1.00 24.76           C  
ATOM   1571  CB  LEU B   8     -33.223 -69.942  10.766  1.00 24.76           C  
ATOM   1572  HB2 LEU B   8     -33.044 -69.763  11.827  1.00 24.76           H  
ATOM   1573  HB3 LEU B   8     -33.841 -70.837  10.695  1.00 24.76           H  
ATOM   1574  O   LEU B   8     -35.447 -70.139   8.849  1.00 24.76           O  
ATOM   1575  CG  LEU B   8     -31.861 -70.213  10.105  1.00 24.76           C  
ATOM   1576  HG  LEU B   8     -31.964 -70.169   9.021  1.00 24.76           H  
ATOM   1577  CD1 LEU B   8     -30.811 -69.196  10.564  1.00 24.76           C  
ATOM   1578 HD11 LEU B   8     -29.855 -69.422  10.091  1.00 24.76           H  
ATOM   1579 HD12 LEU B   8     -30.692 -69.234  11.647  1.00 24.76           H  
ATOM   1580 HD13 LEU B   8     -31.108 -68.189  10.270  1.00 24.76           H  
ATOM   1581  CD2 LEU B   8     -31.357 -71.602  10.499  1.00 24.76           C  
ATOM   1582 HD21 LEU B   8     -30.395 -71.792  10.022  1.00 24.76           H  
ATOM   1583 HD22 LEU B   8     -31.245 -71.673  11.581  1.00 24.76           H  
ATOM   1584 HD23 LEU B   8     -32.065 -72.357  10.158  1.00 24.76           H  
ATOM   1585  N   PRO B   9     -34.814 -68.251   7.824  1.00 22.22           N  
ATOM   1586  CA  PRO B   9     -35.718 -68.452   6.687  1.00 22.22           C  
ATOM   1587  HA  PRO B   9     -36.694 -68.747   7.072  1.00 22.22           H  
ATOM   1588  C   PRO B   9     -35.203 -69.548   5.742  1.00 22.22           C  
ATOM   1589  CB  PRO B   9     -35.860 -67.086   5.998  1.00 22.22           C  
ATOM   1590  HB2 PRO B   9     -36.902 -66.855   5.776  1.00 22.22           H  
ATOM   1591  HB3 PRO B   9     -35.265 -67.063   5.085  1.00 22.22           H  
ATOM   1592  O   PRO B   9     -34.012 -69.630   5.466  1.00 22.22           O  
ATOM   1593  CG  PRO B   9     -35.271 -66.098   7.007  1.00 22.22           C  
ATOM   1594  HG2 PRO B   9     -36.027 -65.812   7.739  1.00 22.22           H  
ATOM   1595  HG3 PRO B   9     -34.849 -65.220   6.518  1.00 22.22           H  
ATOM   1596  CD  PRO B   9     -34.195 -66.944   7.679  1.00 22.22           C  
ATOM   1597  HD2 PRO B   9     -33.886 -66.491   8.621  1.00 22.22           H  
ATOM   1598  HD3 PRO B   9     -33.330 -67.031   7.021  1.00 22.22           H  
ATOM   1599  N   LEU B  10     -36.109 -70.392   5.243  1.00 21.44           N  
ATOM   1600  H   LEU B  10     -37.074 -70.236   5.497  1.00 21.44           H  
ATOM   1601  CA  LEU B  10     -35.773 -71.739   4.753  1.00 21.44           C  
ATOM   1602  HA  LEU B  10     -34.942 -72.123   5.345  1.00 21.44           H  
ATOM   1603  C   LEU B  10     -35.366 -71.851   3.266  1.00 21.44           C  
ATOM   1604  CB  LEU B  10     -37.027 -72.609   4.998  1.00 21.44           C  
ATOM   1605  HB2 LEU B  10     -37.564 -72.254   5.878  1.00 21.44           H  
ATOM   1606  HB3 LEU B  10     -37.696 -72.487   4.145  1.00 21.44           H  
ATOM   1607  O   LEU B  10     -34.954 -72.922   2.824  1.00 21.44           O  
ATOM   1608  CG  LEU B  10     -36.737 -74.108   5.202  1.00 21.44           C  
ATOM   1609  HG  LEU B  10     -35.956 -74.451   4.523  1.00 21.44           H  
ATOM   1610  CD1 LEU B  10     -36.294 -74.373   6.642  1.00 21.44           C  
ATOM   1611 HD11 LEU B  10     -37.076 -74.082   7.342  1.00 21.44           H  
ATOM   1612 HD12 LEU B  10     -35.386 -73.810   6.861  1.00 21.44           H  
ATOM   1613 HD13 LEU B  10     -36.078 -75.434   6.765  1.00 21.44           H  
ATOM   1614  CD2 LEU B  10     -37.997 -74.928   4.928  1.00 21.44           C  
ATOM   1615 HD21 LEU B  10     -38.806 -74.612   5.586  1.00 21.44           H  
ATOM   1616 HD22 LEU B  10     -38.298 -74.797   3.888  1.00 21.44           H  
ATOM   1617 HD23 LEU B  10     -37.787 -75.985   5.092  1.00 21.44           H  
ATOM   1618  N   HIS B  11     -35.676 -70.838   2.453  1.00 20.05           N  
ATOM   1619  H   HIS B  11     -35.861 -69.940   2.876  1.00 20.05           H  
ATOM   1620  CA  HIS B  11     -36.343 -71.143   1.180  1.00 20.05           C  
ATOM   1621  HA  HIS B  11     -37.085 -71.899   1.437  1.00 20.05           H  
ATOM   1622  C   HIS B  11     -35.470 -71.795   0.093  1.00 20.05           C  
ATOM   1623  CB  HIS B  11     -37.135 -69.938   0.658  1.00 20.05           C  
ATOM   1624  HB2 HIS B  11     -37.332 -69.240   1.472  1.00 20.05           H  
ATOM   1625  HB3 HIS B  11     -36.560 -69.415  -0.106  1.00 20.05           H  
ATOM   1626  O   HIS B  11     -34.325 -71.420  -0.127  1.00 20.05           O  
ATOM   1627  CG  HIS B  11     -38.459 -70.385   0.095  1.00 20.05           C  
ATOM   1628  CD2 HIS B  11     -39.611 -70.549   0.817  1.00 20.05           C  
ATOM   1629  HD2 HIS B  11     -39.742 -70.326   1.866  1.00 20.05           H  
ATOM   1630  ND1 HIS B  11     -38.712 -70.845  -1.181  1.00 20.05           N  
ATOM   1631  HD1 HIS B  11     -38.077 -70.864  -1.966  1.00 20.05           H  
ATOM   1632  CE1 HIS B  11     -39.988 -71.262  -1.221  1.00 20.05           C  
ATOM   1633  HE1 HIS B  11     -40.478 -71.673  -2.092  1.00 20.05           H  
ATOM   1634  NE2 HIS B  11     -40.575 -71.103  -0.025  1.00 20.05           N  
ATOM   1635  N   SER B  12     -36.059 -72.774  -0.601  1.00 20.81           N  
ATOM   1636  H   SER B  12     -37.018 -72.977  -0.359  1.00 20.81           H  
ATOM   1637  CA  SER B  12     -35.330 -73.905  -1.204  1.00 20.81           C  
ATOM   1638  HA  SER B  12     -34.262 -73.774  -1.024  1.00 20.81           H  
ATOM   1639  C   SER B  12     -35.508 -74.045  -2.727  1.00 20.81           C  
ATOM   1640  CB  SER B  12     -35.773 -75.210  -0.510  1.00 20.81           C  
ATOM   1641  HB2 SER B  12     -34.970 -75.944  -0.576  1.00 20.81           H  
ATOM   1642  HB3 SER B  12     -36.645 -75.610  -1.027  1.00 20.81           H  
ATOM   1643  O   SER B  12     -35.430 -75.152  -3.255  1.00 20.81           O  
ATOM   1644  OG  SER B  12     -36.140 -75.012   0.850  1.00 20.81           O  
ATOM   1645  HG  SER B  12     -35.411 -74.601   1.320  1.00 20.81           H  
ATOM   1646  N   SER B  13     -35.880 -72.967  -3.422  1.00 25.76           N  
ATOM   1647  H   SER B  13     -35.859 -72.070  -2.958  1.00 25.76           H  
ATOM   1648  CA  SER B  13     -36.428 -73.032  -4.789  1.00 25.76           C  
ATOM   1649  HA  SER B  13     -37.255 -73.742  -4.766  1.00 25.76           H  
ATOM   1650  C   SER B  13     -35.433 -73.549  -5.848  1.00 25.76           C  
ATOM   1651  CB  SER B  13     -37.012 -71.677  -5.191  1.00 25.76           C  
ATOM   1652  HB2 SER B  13     -37.448 -71.756  -6.187  1.00 25.76           H  
ATOM   1653  HB3 SER B  13     -36.215 -70.934  -5.216  1.00 25.76           H  
ATOM   1654  O   SER B  13     -34.225 -73.409  -5.697  1.00 25.76           O  
ATOM   1655  OG  SER B  13     -38.019 -71.273  -4.269  1.00 25.76           O  
ATOM   1656  HG  SER B  13     -38.452 -70.504  -4.647  1.00 25.76           H  
ATOM   1657  N   LYS B  14     -35.981 -74.170  -6.904  1.00 26.05           N  
ATOM   1658  H   LYS B  14     -36.987 -74.130  -6.979  1.00 26.05           H  
ATOM   1659  CA  LYS B  14     -35.300 -75.071  -7.856  1.00 26.05           C  
ATOM   1660  HA  LYS B  14     -34.672 -75.742  -7.269  1.00 26.05           H  
ATOM   1661  C   LYS B  14     -34.313 -74.437  -8.859  1.00 26.05           C  
ATOM   1662  CB  LYS B  14     -36.377 -75.899  -8.586  1.00 26.05           C  
ATOM   1663  HB2 LYS B  14     -37.297 -75.323  -8.683  1.00 26.05           H  
ATOM   1664  HB3 LYS B  14     -36.047 -76.119  -9.601  1.00 26.05           H  
ATOM   1665  O   LYS B  14     -34.193 -73.225  -8.977  1.00 26.05           O  
ATOM   1666  CG  LYS B  14     -36.666 -77.230  -7.877  1.00 26.05           C  
ATOM   1667  HG2 LYS B  14     -35.723 -77.741  -7.678  1.00 26.05           H  
ATOM   1668  HG3 LYS B  14     -37.189 -77.054  -6.937  1.00 26.05           H  
ATOM   1669  CD  LYS B  14     -37.515 -78.099  -8.809  1.00 26.05           C  
ATOM   1670  HD2 LYS B  14     -38.511 -77.667  -8.911  1.00 26.05           H  
ATOM   1671  HD3 LYS B  14     -37.045 -78.102  -9.793  1.00 26.05           H  
ATOM   1672  CE  LYS B  14     -37.610 -79.542  -8.316  1.00 26.05           C  
ATOM   1673  HE2 LYS B  14     -36.624 -79.849  -7.965  1.00 26.05           H  
ATOM   1674  HE3 LYS B  14     -38.307 -79.596  -7.480  1.00 26.05           H  
ATOM   1675  NZ  LYS B  14     -38.032 -80.415  -9.437  1.00 26.05           N  
ATOM   1676  HZ1 LYS B  14     -38.937 -80.136  -9.787  1.00 26.05           H  
ATOM   1677  HZ2 LYS B  14     -37.382 -80.302 -10.202  1.00 26.05           H  
ATOM   1678  HZ3 LYS B  14     -38.044 -81.388  -9.169  1.00 26.05           H  
ATOM   1679  N   GLU B  15     -33.647 -75.343  -9.581  1.00 26.47           N  
ATOM   1680  H   GLU B  15     -33.947 -76.298  -9.450  1.00 26.47           H  
ATOM   1681  CA  GLU B  15     -32.364 -75.238 -10.299  1.00 26.47           C  
ATOM   1682  HA  GLU B  15     -31.838 -74.333  -9.995  1.00 26.47           H  
ATOM   1683  C   GLU B  15     -32.486 -75.221 -11.847  1.00 26.47           C  
ATOM   1684  CB  GLU B  15     -31.582 -76.477  -9.798  1.00 26.47           C  
ATOM   1685  HB2 GLU B  15     -31.665 -76.496  -8.712  1.00 26.47           H  
ATOM   1686  HB3 GLU B  15     -32.092 -77.366 -10.170  1.00 26.47           H  
ATOM   1687  O   GLU B  15     -31.478 -75.250 -12.543  1.00 26.47           O  
ATOM   1688  CG  GLU B  15     -30.089 -76.618 -10.120  1.00 26.47           C  
ATOM   1689  HG2 GLU B  15     -29.939 -76.711 -11.195  1.00 26.47           H  
ATOM   1690  HG3 GLU B  15     -29.561 -75.731  -9.769  1.00 26.47           H  
ATOM   1691  CD  GLU B  15     -29.550 -77.875  -9.419  1.00 26.47           C  
ATOM   1692  OE1 GLU B  15     -29.637 -78.970 -10.022  1.00 26.47           O  
ATOM   1693  OE2 GLU B  15     -29.119 -77.750  -8.249  1.00 26.47           O  
ATOM   1694  N   ASP B  16     -33.706 -75.241 -12.402  1.00 25.92           N  
ATOM   1695  H   ASP B  16     -34.503 -75.179 -11.784  1.00 25.92           H  
ATOM   1696  CA  ASP B  16     -33.983 -75.586 -13.812  1.00 25.92           C  
ATOM   1697  HA  ASP B  16     -33.621 -76.604 -13.956  1.00 25.92           H  
ATOM   1698  C   ASP B  16     -33.249 -74.733 -14.888  1.00 25.92           C  
ATOM   1699  CB  ASP B  16     -35.506 -75.624 -14.027  1.00 25.92           C  
ATOM   1700  HB2 ASP B  16     -35.711 -75.628 -15.098  1.00 25.92           H  
ATOM   1701  HB3 ASP B  16     -35.963 -74.728 -13.606  1.00 25.92           H  
ATOM   1702  O   ASP B  16     -33.004 -73.540 -14.719  1.00 25.92           O  
ATOM   1703  CG  ASP B  16     -36.138 -76.882 -13.410  1.00 25.92           C  
ATOM   1704  OD1 ASP B  16     -36.191 -77.905 -14.128  1.00 25.92           O  
ATOM   1705  OD2 ASP B  16     -36.570 -76.837 -12.230  1.00 25.92           O  
ATOM   1706  N   ALA B  17     -32.895 -75.370 -16.019  1.00 23.63           N  
ATOM   1707  H   ALA B  17     -33.303 -76.286 -16.141  1.00 23.63           H  
ATOM   1708  CA  ALA B  17     -31.527 -75.253 -16.563  1.00 23.63           C  
ATOM   1709  HA  ALA B  17     -30.943 -74.631 -15.885  1.00 23.63           H  
ATOM   1710  C   ALA B  17     -31.312 -74.658 -17.985  1.00 23.63           C  
ATOM   1711  CB  ALA B  17     -30.950 -76.677 -16.506  1.00 23.63           C  
ATOM   1712  HB1 ALA B  17     -29.901 -76.657 -16.801  1.00 23.63           H  
ATOM   1713  HB2 ALA B  17     -31.497 -77.333 -17.183  1.00 23.63           H  
ATOM   1714  HB3 ALA B  17     -31.012 -77.062 -15.488  1.00 23.63           H  
ATOM   1715  O   ALA B  17     -30.167 -74.515 -18.409  1.00 23.63           O  
ATOM   1716  N   TYR B  18     -32.365 -74.381 -18.757  1.00 24.69           N  
ATOM   1717  H   TYR B  18     -33.276 -74.453 -18.328  1.00 24.69           H  
ATOM   1718  CA  TYR B  18     -32.310 -74.036 -20.200  1.00 24.69           C  
ATOM   1719  HA  TYR B  18     -31.573 -74.669 -20.694  1.00 24.69           H  
ATOM   1720  C   TYR B  18     -31.929 -72.554 -20.471  1.00 24.69           C  
ATOM   1721  CB  TYR B  18     -33.707 -74.349 -20.768  1.00 24.69           C  
ATOM   1722  HB2 TYR B  18     -33.745 -74.128 -21.834  1.00 24.69           H  
ATOM   1723  HB3 TYR B  18     -34.423 -73.676 -20.297  1.00 24.69           H  
ATOM   1724  O   TYR B  18     -32.193 -71.708 -19.623  1.00 24.69           O  
ATOM   1725  CG  TYR B  18     -34.177 -75.781 -20.561  1.00 24.69           C  
ATOM   1726  CD1 TYR B  18     -33.671 -76.819 -21.369  1.00 24.69           C  
ATOM   1727  HD1 TYR B  18     -32.943 -76.599 -22.135  1.00 24.69           H  
ATOM   1728  CD2 TYR B  18     -35.125 -76.070 -19.558  1.00 24.69           C  
ATOM   1729  HD2 TYR B  18     -35.510 -75.276 -18.936  1.00 24.69           H  
ATOM   1730  CE1 TYR B  18     -34.119 -78.142 -21.179  1.00 24.69           C  
ATOM   1731  HE1 TYR B  18     -33.739 -78.943 -21.796  1.00 24.69           H  
ATOM   1732  CE2 TYR B  18     -35.567 -77.391 -19.359  1.00 24.69           C  
ATOM   1733  HE2 TYR B  18     -36.285 -77.608 -18.582  1.00 24.69           H  
ATOM   1734  OH  TYR B  18     -35.498 -79.705 -19.986  1.00 24.69           O  
ATOM   1735  HH  TYR B  18     -36.094 -79.759 -19.234  1.00 24.69           H  
ATOM   1736  CZ  TYR B  18     -35.067 -78.430 -20.175  1.00 24.69           C  
ATOM   1737  N   ASP B  19     -31.419 -72.091 -21.627  1.00 24.76           N  
ATOM   1738  H   ASP B  19     -31.283 -71.092 -21.579  1.00 24.76           H  
ATOM   1739  CA  ASP B  19     -30.810 -72.727 -22.825  1.00 24.76           C  
ATOM   1740  HA  ASP B  19     -30.038 -73.436 -22.524  1.00 24.76           H  
ATOM   1741  C   ASP B  19     -30.133 -71.654 -23.725  1.00 24.76           C  
ATOM   1742  CB  ASP B  19     -31.875 -73.477 -23.658  1.00 24.76           C  
ATOM   1743  HB2 ASP B  19     -32.799 -72.897 -23.662  1.00 24.76           H  
ATOM   1744  HB3 ASP B  19     -32.072 -74.435 -23.177  1.00 24.76           H  
ATOM   1745  O   ASP B  19     -28.943 -71.736 -24.024  1.00 24.76           O  
ATOM   1746  CG  ASP B  19     -31.472 -73.755 -25.115  1.00 24.76           C  
ATOM   1747  OD1 ASP B  19     -30.848 -74.811 -25.349  1.00 24.76           O  
ATOM   1748  OD2 ASP B  19     -31.831 -72.921 -25.979  1.00 24.76           O  
ATOM   1749  N   GLY B  20     -30.906 -70.647 -24.158  1.00 23.63           N  
ATOM   1750  H   GLY B  20     -31.865 -70.667 -23.843  1.00 23.63           H  
ATOM   1751  CA  GLY B  20     -30.656 -69.913 -25.409  1.00 23.63           C  
ATOM   1752  HA2 GLY B  20     -31.551 -69.345 -25.663  1.00 23.63           H  
ATOM   1753  HA3 GLY B  20     -30.517 -70.655 -26.196  1.00 23.63           H  
ATOM   1754  C   GLY B  20     -29.462 -68.944 -25.447  1.00 23.63           C  
ATOM   1755  O   GLY B  20     -29.235 -68.158 -24.531  1.00 23.63           O  
ATOM   1756  N   VAL B  21     -28.742 -68.945 -26.577  1.00 24.25           N  
ATOM   1757  H   VAL B  21     -29.012 -69.637 -27.262  1.00 24.25           H  
ATOM   1758  CA  VAL B  21     -27.396 -68.345 -26.735  1.00 24.25           C  
ATOM   1759  HA  VAL B  21     -26.915 -68.337 -25.757  1.00 24.25           H  
ATOM   1760  C   VAL B  21     -27.302 -66.904 -27.267  1.00 24.25           C  
ATOM   1761  CB  VAL B  21     -26.538 -69.228 -27.673  1.00 24.25           C  
ATOM   1762  HB  VAL B  21     -25.562 -68.760 -27.802  1.00 24.25           H  
ATOM   1763  O   VAL B  21     -26.212 -66.335 -27.258  1.00 24.25           O  
ATOM   1764  CG1 VAL B  21     -26.279 -70.615 -27.081  1.00 24.25           C  
ATOM   1765 HG11 VAL B  21     -27.209 -71.175 -26.982  1.00 24.25           H  
ATOM   1766 HG12 VAL B  21     -25.595 -71.173 -27.722  1.00 24.25           H  
ATOM   1767 HG13 VAL B  21     -25.829 -70.514 -26.093  1.00 24.25           H  
ATOM   1768  CG2 VAL B  21     -27.162 -69.402 -29.071  1.00 24.25           C  
ATOM   1769 HG21 VAL B  21     -26.485 -69.985 -29.696  1.00 24.25           H  
ATOM   1770 HG22 VAL B  21     -27.315 -68.432 -29.544  1.00 24.25           H  
ATOM   1771 HG23 VAL B  21     -28.113 -69.931 -29.007  1.00 24.25           H  
ATOM   1772  N   THR B  22     -28.352 -66.341 -27.873  1.00 26.30           N  
ATOM   1773  H   THR B  22     -29.260 -66.771 -27.769  1.00 26.30           H  
ATOM   1774  CA  THR B  22     -28.171 -65.343 -28.954  1.00 26.30           C  
ATOM   1775  HA  THR B  22     -27.498 -65.792 -29.684  1.00 26.30           H  
ATOM   1776  C   THR B  22     -27.517 -64.024 -28.514  1.00 26.30           C  
ATOM   1777  CB  THR B  22     -29.479 -65.054 -29.699  1.00 26.30           C  
ATOM   1778  HB  THR B  22     -29.330 -64.210 -30.372  1.00 26.30           H  
ATOM   1779  O   THR B  22     -28.075 -63.269 -27.723  1.00 26.30           O  
ATOM   1780  CG2 THR B  22     -29.935 -66.260 -30.521  1.00 26.30           C  
ATOM   1781 HG21 THR B  22     -30.851 -66.003 -31.052  1.00 26.30           H  
ATOM   1782 HG22 THR B  22     -30.131 -67.111 -29.869  1.00 26.30           H  
ATOM   1783 HG23 THR B  22     -29.169 -66.526 -31.250  1.00 26.30           H  
ATOM   1784  OG1 THR B  22     -30.499 -64.743 -28.785  1.00 26.30           O  
ATOM   1785  HG1 THR B  22     -30.139 -64.111 -28.158  1.00 26.30           H  
ATOM   1786  N   SER B  23     -26.347 -63.733 -29.094  1.00 25.77           N  
ATOM   1787  H   SER B  23     -25.998 -64.415 -29.752  1.00 25.77           H  
ATOM   1788  CA  SER B  23     -25.347 -62.786 -28.568  1.00 25.77           C  
ATOM   1789  HA  SER B  23     -25.359 -62.833 -27.479  1.00 25.77           H  
ATOM   1790  C   SER B  23     -25.497 -61.309 -28.971  1.00 25.77           C  
ATOM   1791  CB  SER B  23     -23.974 -63.280 -29.061  1.00 25.77           C  
ATOM   1792  HB2 SER B  23     -23.984 -63.320 -30.151  1.00 25.77           H  
ATOM   1793  HB3 SER B  23     -23.794 -64.286 -28.682  1.00 25.77           H  
ATOM   1794  O   SER B  23     -24.750 -60.480 -28.456  1.00 25.77           O  
ATOM   1795  OG  SER B  23     -22.908 -62.441 -28.661  1.00 25.77           O  
ATOM   1796  HG  SER B  23     -23.271 -61.568 -28.498  1.00 25.77           H  
ATOM   1797  N   GLU B  24     -26.308 -60.977 -29.977  1.00 22.83           N  
ATOM   1798  H   GLU B  24     -26.967 -61.673 -30.296  1.00 22.83           H  
ATOM   1799  CA  GLU B  24     -25.842 -60.000 -30.977  1.00 22.83           C  
ATOM   1800  HA  GLU B  24     -24.842 -60.307 -31.283  1.00 22.83           H  
ATOM   1801  C   GLU B  24     -25.691 -58.540 -30.518  1.00 22.83           C  
ATOM   1802  CB  GLU B  24     -26.726 -60.080 -32.232  1.00 22.83           C  
ATOM   1803  HB2 GLU B  24     -27.721 -59.696 -32.005  1.00 22.83           H  
ATOM   1804  HB3 GLU B  24     -26.815 -61.126 -32.524  1.00 22.83           H  
ATOM   1805  O   GLU B  24     -24.682 -57.922 -30.844  1.00 22.83           O  
ATOM   1806  CG  GLU B  24     -26.115 -59.281 -33.395  1.00 22.83           C  
ATOM   1807  HG2 GLU B  24     -25.093 -59.620 -33.562  1.00 22.83           H  
ATOM   1808  HG3 GLU B  24     -26.079 -58.224 -33.128  1.00 22.83           H  
ATOM   1809  CD  GLU B  24     -26.917 -59.446 -34.688  1.00 22.83           C  
ATOM   1810  OE1 GLU B  24     -27.386 -58.410 -35.210  1.00 22.83           O  
ATOM   1811  OE2 GLU B  24     -27.037 -60.605 -35.141  1.00 22.83           O  
ATOM   1812  N   ASN B  25     -26.691 -57.947 -29.861  1.00 26.16           N  
ATOM   1813  H   ASN B  25     -27.451 -58.528 -29.538  1.00 26.16           H  
ATOM   1814  CA  ASN B  25     -26.938 -56.508 -30.032  1.00 26.16           C  
ATOM   1815  HA  ASN B  25     -26.942 -56.344 -31.109  1.00 26.16           H  
ATOM   1816  C   ASN B  25     -25.821 -55.600 -29.448  1.00 26.16           C  
ATOM   1817  CB  ASN B  25     -28.350 -56.182 -29.508  1.00 26.16           C  
ATOM   1818  HB2 ASN B  25     -29.007 -57.039 -29.655  1.00 26.16           H  
ATOM   1819  HB3 ASN B  25     -28.301 -55.966 -28.441  1.00 26.16           H  
ATOM   1820  O   ASN B  25     -25.661 -55.499 -28.233  1.00 26.16           O  
ATOM   1821  CG  ASN B  25     -28.989 -55.020 -30.249  1.00 26.16           C  
ATOM   1822  ND2 ASN B  25     -29.862 -54.278 -29.612  1.00 26.16           N  
ATOM   1823 HD21 ASN B  25     -30.283 -53.536 -30.152  1.00 26.16           H  
ATOM   1824 HD22 ASN B  25     -30.088 -54.468 -28.646  1.00 26.16           H  
ATOM   1825  OD1 ASN B  25     -28.740 -54.768 -31.413  1.00 26.16           O  
ATOM   1826  N   MET B  26     -25.044 -54.949 -30.330  1.00 22.91           N  
ATOM   1827  H   MET B  26     -25.264 -55.102 -31.304  1.00 22.91           H  
ATOM   1828  CA  MET B  26     -23.716 -54.385 -30.017  1.00 22.91           C  
ATOM   1829  HA  MET B  26     -23.339 -54.923 -29.147  1.00 22.91           H  
ATOM   1830  C   MET B  26     -23.685 -52.878 -29.612  1.00 22.91           C  
ATOM   1831  CB  MET B  26     -22.727 -54.682 -31.174  1.00 22.91           C  
ATOM   1832  HB2 MET B  26     -21.753 -54.287 -30.886  1.00 22.91           H  
ATOM   1833  HB3 MET B  26     -23.055 -54.158 -32.072  1.00 22.91           H  
ATOM   1834  O   MET B  26     -24.421 -52.401 -28.754  1.00 22.91           O  
ATOM   1835  CG  MET B  26     -22.435 -56.130 -31.549  1.00 22.91           C  
ATOM   1836  HG2 MET B  26     -22.379 -56.737 -30.645  1.00 22.91           H  
ATOM   1837  HG3 MET B  26     -23.242 -56.499 -32.182  1.00 22.91           H  
ATOM   1838  SD  MET B  26     -20.863 -56.272 -32.452  1.00 22.91           S  
ATOM   1839  CE  MET B  26     -20.970 -58.016 -32.930  1.00 22.91           C  
ATOM   1840  HE1 MET B  26     -20.084 -58.300 -33.498  1.00 22.91           H  
ATOM   1841  HE2 MET B  26     -21.046 -58.637 -32.037  1.00 22.91           H  
ATOM   1842  HE3 MET B  26     -21.857 -58.172 -33.545  1.00 22.91           H  
ATOM   1843  N   ARG B  27     -22.721 -52.124 -30.171  1.00 24.16           N  
ATOM   1844  H   ARG B  27     -22.273 -52.532 -30.979  1.00 24.16           H  
ATOM   1845  CA  ARG B  27     -22.048 -50.951 -29.586  1.00 24.16           C  
ATOM   1846  HA  ARG B  27     -22.120 -51.005 -28.500  1.00 24.16           H  
ATOM   1847  C   ARG B  27     -22.660 -49.602 -30.005  1.00 24.16           C  
ATOM   1848  CB  ARG B  27     -20.557 -50.969 -30.003  1.00 24.16           C  
ATOM   1849  HB2 ARG B  27     -20.072 -50.098 -29.563  1.00 24.16           H  
ATOM   1850  HB3 ARG B  27     -20.536 -50.843 -31.085  1.00 24.16           H  
ATOM   1851  O   ARG B  27     -21.984 -48.817 -30.674  1.00 24.16           O  
ATOM   1852  CG  ARG B  27     -19.683 -52.186 -29.666  1.00 24.16           C  
ATOM   1853  HG2 ARG B  27     -20.174 -53.111 -29.967  1.00 24.16           H  
ATOM   1854  HG3 ARG B  27     -19.476 -52.214 -28.596  1.00 24.16           H  
ATOM   1855  CD  ARG B  27     -18.381 -52.020 -30.469  1.00 24.16           C  
ATOM   1856  HD2 ARG B  27     -17.876 -51.114 -30.135  1.00 24.16           H  
ATOM   1857  HD3 ARG B  27     -18.643 -51.903 -31.520  1.00 24.16           H  
ATOM   1858  NE  ARG B  27     -17.462 -53.164 -30.335  1.00 24.16           N  
ATOM   1859  HE  ARG B  27     -17.641 -53.811 -29.581  1.00 24.16           H  
ATOM   1860  NH1 ARG B  27     -16.130 -52.658 -32.143  1.00 24.16           N  
ATOM   1861 HH11 ARG B  27     -15.342 -52.874 -32.737  1.00 24.16           H  
ATOM   1862 HH12 ARG B  27     -16.719 -51.863 -32.345  1.00 24.16           H  
ATOM   1863  NH2 ARG B  27     -15.655 -54.437 -30.888  1.00 24.16           N  
ATOM   1864 HH21 ARG B  27     -15.860 -55.058 -30.118  1.00 24.16           H  
ATOM   1865 HH22 ARG B  27     -14.879 -54.642 -31.501  1.00 24.16           H  
ATOM   1866  CZ  ARG B  27     -16.426 -53.413 -31.120  1.00 24.16           C  
ATOM   1867  N   ASN B  28     -23.883 -49.266 -29.600  1.00 27.48           N  
ATOM   1868  H   ASN B  28     -24.430 -49.928 -29.067  1.00 27.48           H  
ATOM   1869  CA  ASN B  28     -24.342 -47.874 -29.750  1.00 27.48           C  
ATOM   1870  HA  ASN B  28     -23.982 -47.499 -30.709  1.00 27.48           H  
ATOM   1871  C   ASN B  28     -23.723 -46.971 -28.661  1.00 27.48           C  
ATOM   1872  CB  ASN B  28     -25.874 -47.784 -29.804  1.00 27.48           C  
ATOM   1873  HB2 ASN B  28     -26.297 -48.047 -28.834  1.00 27.48           H  
ATOM   1874  HB3 ASN B  28     -26.264 -48.467 -30.559  1.00 27.48           H  
ATOM   1875  O   ASN B  28     -24.359 -46.712 -27.643  1.00 27.48           O  
ATOM   1876  CG  ASN B  28     -26.289 -46.370 -30.185  1.00 27.48           C  
ATOM   1877  ND2 ASN B  28     -27.389 -45.875 -29.673  1.00 27.48           N  
ATOM   1878 HD21 ASN B  28     -27.609 -44.922 -29.926  1.00 27.48           H  
ATOM   1879 HD22 ASN B  28     -27.918 -46.401 -28.992  1.00 27.48           H  
ATOM   1880  OD1 ASN B  28     -25.624 -45.689 -30.948  1.00 27.48           O  
ATOM   1881  N   GLY B  29     -22.452 -46.578 -28.827  1.00 24.04           N  
ATOM   1882  H   GLY B  29     -21.983 -46.887 -29.666  1.00 24.04           H  
ATOM   1883  CA  GLY B  29     -21.637 -46.085 -27.704  1.00 24.04           C  
ATOM   1884  HA2 GLY B  29     -20.751 -46.715 -27.640  1.00 24.04           H  
ATOM   1885  HA3 GLY B  29     -22.177 -46.216 -26.766  1.00 24.04           H  
ATOM   1886  C   GLY B  29     -21.138 -44.634 -27.725  1.00 24.04           C  
ATOM   1887  O   GLY B  29     -20.755 -44.149 -26.670  1.00 24.04           O  
ATOM   1888  N   LEU B  30     -21.056 -43.955 -28.879  1.00 27.18           N  
ATOM   1889  H   LEU B  30     -21.454 -44.368 -29.709  1.00 27.18           H  
ATOM   1890  CA  LEU B  30     -20.062 -42.871 -29.032  1.00 27.18           C  
ATOM   1891  HA  LEU B  30     -19.242 -43.064 -28.341  1.00 27.18           H  
ATOM   1892  C   LEU B  30     -20.478 -41.432 -28.701  1.00 27.18           C  
ATOM   1893  CB  LEU B  30     -19.496 -42.873 -30.467  1.00 27.18           C  
ATOM   1894  HB2 LEU B  30     -19.038 -41.903 -30.662  1.00 27.18           H  
ATOM   1895  HB3 LEU B  30     -20.321 -42.981 -31.171  1.00 27.18           H  
ATOM   1896  O   LEU B  30     -19.593 -40.659 -28.356  1.00 27.18           O  
ATOM   1897  CG  LEU B  30     -18.427 -43.936 -30.763  1.00 27.18           C  
ATOM   1898  HG  LEU B  30     -18.849 -44.929 -30.605  1.00 27.18           H  
ATOM   1899  CD1 LEU B  30     -18.003 -43.806 -32.227  1.00 27.18           C  
ATOM   1900 HD11 LEU B  30     -18.871 -43.922 -32.876  1.00 27.18           H  
ATOM   1901 HD12 LEU B  30     -17.278 -44.582 -32.472  1.00 27.18           H  
ATOM   1902 HD13 LEU B  30     -17.554 -42.829 -32.402  1.00 27.18           H  
ATOM   1903  CD2 LEU B  30     -17.170 -43.781 -29.902  1.00 27.18           C  
ATOM   1904 HD21 LEU B  30     -16.399 -44.475 -30.238  1.00 27.18           H  
ATOM   1905 HD22 LEU B  30     -17.393 -44.004 -28.858  1.00 27.18           H  
ATOM   1906 HD23 LEU B  30     -16.791 -42.762 -29.974  1.00 27.18           H  
ATOM   1907  N   VAL B  31     -21.721 -41.009 -28.957  1.00 26.70           N  
ATOM   1908  H   VAL B  31     -22.441 -41.686 -29.166  1.00 26.70           H  
ATOM   1909  CA  VAL B  31     -21.968 -39.581 -29.260  1.00 26.70           C  
ATOM   1910  HA  VAL B  31     -21.228 -39.300 -30.010  1.00 26.70           H  
ATOM   1911  C   VAL B  31     -21.701 -38.640 -28.077  1.00 26.70           C  
ATOM   1912  CB  VAL B  31     -23.332 -39.316 -29.929  1.00 26.70           C  
ATOM   1913  HB  VAL B  31     -23.485 -38.238 -29.978  1.00 26.70           H  
ATOM   1914  O   VAL B  31     -22.485 -38.541 -27.136  1.00 26.70           O  
ATOM   1915  CG1 VAL B  31     -23.310 -39.843 -31.371  1.00 26.70           C  
ATOM   1916 HG11 VAL B  31     -22.502 -39.367 -31.926  1.00 26.70           H  
ATOM   1917 HG12 VAL B  31     -23.171 -40.923 -31.381  1.00 26.70           H  
ATOM   1918 HG13 VAL B  31     -24.253 -39.600 -31.862  1.00 26.70           H  
ATOM   1919  CG2 VAL B  31     -24.534 -39.940 -29.209  1.00 26.70           C  
ATOM   1920 HG21 VAL B  31     -24.460 -41.027 -29.197  1.00 26.70           H  
ATOM   1921 HG22 VAL B  31     -25.455 -39.650 -29.716  1.00 26.70           H  
ATOM   1922 HG23 VAL B  31     -24.581 -39.575 -28.183  1.00 26.70           H  
ATOM   1923  N   ASN B  32     -20.578 -37.922 -28.161  1.00 31.95           N  
ATOM   1924  H   ASN B  32     -19.936 -38.140 -28.909  1.00 31.95           H  
ATOM   1925  CA  ASN B  32     -20.148 -36.945 -27.169  1.00 31.95           C  
ATOM   1926  HA  ASN B  32     -20.193 -37.401 -26.180  1.00 31.95           H  
ATOM   1927  C   ASN B  32     -21.081 -35.727 -27.211  1.00 31.95           C  
ATOM   1928  CB  ASN B  32     -18.692 -36.520 -27.455  1.00 31.95           C  
ATOM   1929  HB2 ASN B  32     -18.351 -35.857 -26.660  1.00 31.95           H  
ATOM   1930  HB3 ASN B  32     -18.663 -35.954 -28.386  1.00 31.95           H  
ATOM   1931  O   ASN B  32     -21.073 -34.972 -28.184  1.00 31.95           O  
ATOM   1932  CG  ASN B  32     -17.710 -37.673 -27.549  1.00 31.95           C  
ATOM   1933  ND2 ASN B  32     -16.961 -37.754 -28.625  1.00 31.95           N  
ATOM   1934 HD21 ASN B  32     -16.987 -37.020 -29.319  1.00 31.95           H  
ATOM   1935 HD22 ASN B  32     -16.307 -38.523 -28.642  1.00 31.95           H  
ATOM   1936  OD1 ASN B  32     -17.588 -38.505 -26.670  1.00 31.95           O  
ATOM   1937  N   SER B  33     -21.856 -35.499 -26.151  1.00 32.95           N  
ATOM   1938  H   SER B  33     -21.918 -36.205 -25.431  1.00 32.95           H  
ATOM   1939  CA  SER B  33     -22.600 -34.247 -25.976  1.00 32.95           C  
ATOM   1940  HA  SER B  33     -23.087 -33.988 -26.917  1.00 32.95           H  
ATOM   1941  C   SER B  33     -21.630 -33.119 -25.616  1.00 32.95           C  
ATOM   1942  CB  SER B  33     -23.695 -34.403 -24.919  1.00 32.95           C  
ATOM   1943  HB2 SER B  33     -24.145 -33.430 -24.721  1.00 32.95           H  
ATOM   1944  HB3 SER B  33     -23.261 -34.789 -23.996  1.00 32.95           H  
ATOM   1945  O   SER B  33     -21.382 -32.858 -24.441  1.00 32.95           O  
ATOM   1946  OG  SER B  33     -24.695 -35.287 -25.389  1.00 32.95           O  
ATOM   1947  HG  SER B  33     -25.300 -35.482 -24.670  1.00 32.95           H  
ATOM   1948  N   GLU B  34     -21.074 -32.474 -26.642  1.00 34.58           N  
ATOM   1949  H   GLU B  34     -21.282 -32.849 -27.557  1.00 34.58           H  
ATOM   1950  CA  GLU B  34     -20.009 -31.454 -26.616  1.00 34.58           C  
ATOM   1951  HA  GLU B  34     -19.194 -31.837 -26.002  1.00 34.58           H  
ATOM   1952  C   GLU B  34     -20.437 -30.101 -25.996  1.00 34.58           C  
ATOM   1953  CB  GLU B  34     -19.480 -31.309 -28.059  1.00 34.58           C  
ATOM   1954  HB2 GLU B  34     -19.426 -32.300 -28.508  1.00 34.58           H  
ATOM   1955  HB3 GLU B  34     -20.198 -30.727 -28.637  1.00 34.58           H  
ATOM   1956  O   GLU B  34     -20.086 -29.028 -26.476  1.00 34.58           O  
ATOM   1957  CG  GLU B  34     -18.082 -30.684 -28.186  1.00 34.58           C  
ATOM   1958  HG2 GLU B  34     -18.038 -29.716 -27.687  1.00 34.58           H  
ATOM   1959  HG3 GLU B  34     -17.362 -31.339 -27.695  1.00 34.58           H  
ATOM   1960  CD  GLU B  34     -17.719 -30.507 -29.668  1.00 34.58           C  
ATOM   1961  OE1 GLU B  34     -18.297 -29.599 -30.309  1.00 34.58           O  
ATOM   1962  OE2 GLU B  34     -16.896 -31.312 -30.160  1.00 34.58           O  
ATOM   1963  N   VAL B  35     -21.211 -30.107 -24.906  1.00 35.39           N  
ATOM   1964  H   VAL B  35     -21.442 -31.004 -24.505  1.00 35.39           H  
ATOM   1965  CA  VAL B  35     -21.688 -28.881 -24.239  1.00 35.39           C  
ATOM   1966  HA  VAL B  35     -21.845 -28.143 -25.025  1.00 35.39           H  
ATOM   1967  C   VAL B  35     -20.594 -28.294 -23.330  1.00 35.39           C  
ATOM   1968  CB  VAL B  35     -23.062 -29.060 -23.551  1.00 35.39           C  
ATOM   1969  HB  VAL B  35     -22.928 -29.547 -22.586  1.00 35.39           H  
ATOM   1970  O   VAL B  35     -20.805 -28.047 -22.142  1.00 35.39           O  
ATOM   1971  CG1 VAL B  35     -23.741 -27.695 -23.351  1.00 35.39           C  
ATOM   1972 HG11 VAL B  35     -23.122 -27.055 -22.722  1.00 35.39           H  
ATOM   1973 HG12 VAL B  35     -23.898 -27.205 -24.312  1.00 35.39           H  
ATOM   1974 HG13 VAL B  35     -24.703 -27.829 -22.855  1.00 35.39           H  
ATOM   1975  CG2 VAL B  35     -24.042 -29.912 -24.375  1.00 35.39           C  
ATOM   1976 HG21 VAL B  35     -23.648 -30.920 -24.504  1.00 35.39           H  
ATOM   1977 HG22 VAL B  35     -24.994 -29.988 -23.851  1.00 35.39           H  
ATOM   1978 HG23 VAL B  35     -24.200 -29.458 -25.354  1.00 35.39           H  
ATOM   1979  N   HIS B  36     -19.409 -28.056 -23.906  1.00 35.55           N  
ATOM   1980  H   HIS B  36     -19.337 -28.285 -24.887  1.00 35.55           H  
ATOM   1981  CA  HIS B  36     -18.324 -27.250 -23.337  1.00 35.55           C  
ATOM   1982  HA  HIS B  36     -18.134 -27.575 -22.314  1.00 35.55           H  
ATOM   1983  C   HIS B  36     -18.758 -25.776 -23.273  1.00 35.55           C  
ATOM   1984  CB  HIS B  36     -17.022 -27.434 -24.153  1.00 35.55           C  
ATOM   1985  HB2 HIS B  36     -17.260 -27.643 -25.196  1.00 35.55           H  
ATOM   1986  HB3 HIS B  36     -16.448 -26.507 -24.138  1.00 35.55           H  
ATOM   1987  O   HIS B  36     -18.263 -24.919 -24.004  1.00 35.55           O  
ATOM   1988  CG  HIS B  36     -16.080 -28.485 -23.629  1.00 35.55           C  
ATOM   1989  CD2 HIS B  36     -16.199 -29.840 -23.782  1.00 35.55           C  
ATOM   1990  HD2 HIS B  36     -17.010 -30.352 -24.280  1.00 35.55           H  
ATOM   1991  ND1 HIS B  36     -14.882 -28.245 -22.985  1.00 35.55           N  
ATOM   1992  HD1 HIS B  36     -14.458 -27.348 -22.793  1.00 35.55           H  
ATOM   1993  CE1 HIS B  36     -14.304 -29.435 -22.754  1.00 35.55           C  
ATOM   1994  HE1 HIS B  36     -13.341 -29.562 -22.283  1.00 35.55           H  
ATOM   1995  NE2 HIS B  36     -15.072 -30.441 -23.210  1.00 35.55           N  
ATOM   1996  N   ASN B  37     -19.703 -25.451 -22.387  1.00 38.39           N  
ATOM   1997  H   ASN B  37     -20.133 -26.198 -21.859  1.00 38.39           H  
ATOM   1998  CA  ASN B  37     -20.036 -24.062 -22.077  1.00 38.39           C  
ATOM   1999  HA  ASN B  37     -19.992 -23.498 -23.009  1.00 38.39           H  
ATOM   2000  C   ASN B  37     -18.959 -23.461 -21.155  1.00 38.39           C  
ATOM   2001  CB  ASN B  37     -21.473 -23.944 -21.553  1.00 38.39           C  
ATOM   2002  HB2 ASN B  37     -21.533 -24.360 -20.548  1.00 38.39           H  
ATOM   2003  HB3 ASN B  37     -22.150 -24.493 -22.208  1.00 38.39           H  
ATOM   2004  O   ASN B  37     -19.195 -23.157 -19.988  1.00 38.39           O  
ATOM   2005  CG  ASN B  37     -21.908 -22.487 -21.550  1.00 38.39           C  
ATOM   2006  ND2 ASN B  37     -22.533 -22.022 -20.497  1.00 38.39           N  
ATOM   2007 HD21 ASN B  37     -22.721 -21.030 -20.509  1.00 38.39           H  
ATOM   2008 HD22 ASN B  37     -22.595 -22.589 -19.663  1.00 38.39           H  
ATOM   2009  OD1 ASN B  37     -21.695 -21.744 -22.491  1.00 38.39           O  
ATOM   2010  N   GLU B  38     -17.750 -23.350 -21.703  1.00 36.89           N  
ATOM   2011  H   GLU B  38     -17.657 -23.668 -22.657  1.00 36.89           H  
ATOM   2012  CA  GLU B  38     -16.509 -22.963 -21.025  1.00 36.89           C  
ATOM   2013  HA  GLU B  38     -16.478 -23.476 -20.064  1.00 36.89           H  
ATOM   2014  C   GLU B  38     -16.436 -21.454 -20.728  1.00 36.89           C  
ATOM   2015  CB  GLU B  38     -15.335 -23.475 -21.877  1.00 36.89           C  
ATOM   2016  HB2 GLU B  38     -15.131 -22.769 -22.683  1.00 36.89           H  
ATOM   2017  HB3 GLU B  38     -15.636 -24.419 -22.331  1.00 36.89           H  
ATOM   2018  O   GLU B  38     -15.523 -20.991 -20.052  1.00 36.89           O  
ATOM   2019  CG  GLU B  38     -14.056 -23.736 -21.074  1.00 36.89           C  
ATOM   2020  HG2 GLU B  38     -14.302 -24.329 -20.193  1.00 36.89           H  
ATOM   2021  HG3 GLU B  38     -13.635 -22.788 -20.739  1.00 36.89           H  
ATOM   2022  CD  GLU B  38     -13.037 -24.506 -21.927  1.00 36.89           C  
ATOM   2023  OE1 GLU B  38     -11.977 -23.915 -22.236  1.00 36.89           O  
ATOM   2024  OE2 GLU B  38     -13.334 -25.685 -22.255  1.00 36.89           O  
ATOM   2025  N   ASP B  39     -17.465 -20.687 -21.121  1.00 38.52           N  
ATOM   2026  H   ASP B  39     -18.191 -21.141 -21.656  1.00 38.52           H  
ATOM   2027  CA  ASP B  39     -17.685 -19.281 -20.745  1.00 38.52           C  
ATOM   2028  HA  ASP B  39     -16.724 -18.782 -20.871  1.00 38.52           H  
ATOM   2029  C   ASP B  39     -18.058 -19.110 -19.251  1.00 38.52           C  
ATOM   2030  CB  ASP B  39     -18.666 -18.611 -21.726  1.00 38.52           C  
ATOM   2031  HB2 ASP B  39     -18.609 -19.118 -22.689  1.00 38.52           H  
ATOM   2032  HB3 ASP B  39     -19.687 -18.717 -21.359  1.00 38.52           H  
ATOM   2033  O   ASP B  39     -18.633 -18.112 -18.819  1.00 38.52           O  
ATOM   2034  CG  ASP B  39     -18.336 -17.130 -21.956  1.00 38.52           C  
ATOM   2035  OD1 ASP B  39     -17.673 -16.784 -22.961  1.00 38.52           O  
ATOM   2036  OD2 ASP B  39     -18.693 -16.262 -21.136  1.00 38.52           O  
ATOM   2037  N   GLY B  40     -17.615 -20.050 -18.412  1.00 38.41           N  
ATOM   2038  H   GLY B  40     -17.162 -20.836 -18.856  1.00 38.41           H  
ATOM   2039  CA  GLY B  40     -17.164 -19.761 -17.059  1.00 38.41           C  
ATOM   2040  HA2 GLY B  40     -17.976 -19.308 -16.490  1.00 38.41           H  
ATOM   2041  HA3 GLY B  40     -16.854 -20.686 -16.573  1.00 38.41           H  
ATOM   2042  C   GLY B  40     -15.977 -18.799 -17.099  1.00 38.41           C  
ATOM   2043  O   GLY B  40     -14.866 -19.148 -16.700  1.00 38.41           O  
ATOM   2044  N   ARG B  41     -16.228 -17.558 -17.543  1.00 36.68           N  
ATOM   2045  H   ARG B  41     -17.153 -17.398 -17.914  1.00 36.68           H  
ATOM   2046  CA  ARG B  41     -15.367 -16.404 -17.301  1.00 36.68           C  
ATOM   2047  HA  ARG B  41     -14.360 -16.628 -17.654  1.00 36.68           H  
ATOM   2048  C   ARG B  41     -15.316 -16.215 -15.797  1.00 36.68           C  
ATOM   2049  CB  ARG B  41     -15.889 -15.136 -18.005  1.00 36.68           C  
ATOM   2050  HB2 ARG B  41     -16.923 -14.963 -17.707  1.00 36.68           H  
ATOM   2051  HB3 ARG B  41     -15.290 -14.283 -17.688  1.00 36.68           H  
ATOM   2052  O   ARG B  41     -16.061 -15.419 -15.228  1.00 36.68           O  
ATOM   2053  CG  ARG B  41     -15.824 -15.241 -19.530  1.00 36.68           C  
ATOM   2054  HG2 ARG B  41     -16.421 -16.100 -19.836  1.00 36.68           H  
ATOM   2055  HG3 ARG B  41     -14.796 -15.406 -19.852  1.00 36.68           H  
ATOM   2056  CD  ARG B  41     -16.377 -13.976 -20.202  1.00 36.68           C  
ATOM   2057  HD2 ARG B  41     -15.608 -13.204 -20.223  1.00 36.68           H  
ATOM   2058  HD3 ARG B  41     -17.238 -13.620 -19.635  1.00 36.68           H  
ATOM   2059  NE  ARG B  41     -16.830 -14.314 -21.553  1.00 36.68           N  
ATOM   2060  HE  ARG B  41     -17.173 -15.259 -21.653  1.00 36.68           H  
ATOM   2061  NH1 ARG B  41     -17.119 -12.256 -22.523  1.00 36.68           N  
ATOM   2062 HH11 ARG B  41     -17.465 -11.718 -23.305  1.00 36.68           H  
ATOM   2063 HH12 ARG B  41     -16.814 -11.831 -21.659  1.00 36.68           H  
ATOM   2064  NH2 ARG B  41     -17.680 -14.136 -23.612  1.00 36.68           N  
ATOM   2065 HH21 ARG B  41     -18.053 -13.639 -24.409  1.00 36.68           H  
ATOM   2066 HH22 ARG B  41     -17.754 -15.141 -23.554  1.00 36.68           H  
ATOM   2067  CZ  ARG B  41     -17.203 -13.557 -22.554  1.00 36.68           C  
ATOM   2068  N   ASN B  42     -14.393 -16.938 -15.172  1.00 38.58           N  
ATOM   2069  H   ASN B  42     -13.979 -17.697 -15.694  1.00 38.58           H  
ATOM   2070  CA  ASN B  42     -13.828 -16.605 -13.883  1.00 38.58           C  
ATOM   2071  HA  ASN B  42     -14.631 -16.458 -13.161  1.00 38.58           H  
ATOM   2072  C   ASN B  42     -13.093 -15.275 -14.079  1.00 38.58           C  
ATOM   2073  CB  ASN B  42     -12.932 -17.765 -13.416  1.00 38.58           C  
ATOM   2074  HB2 ASN B  42     -13.476 -18.705 -13.505  1.00 38.58           H  
ATOM   2075  HB3 ASN B  42     -12.043 -17.821 -14.045  1.00 38.58           H  
ATOM   2076  O   ASN B  42     -11.882 -15.223 -14.284  1.00 38.58           O  
ATOM   2077  CG  ASN B  42     -12.519 -17.616 -11.964  1.00 38.58           C  
ATOM   2078  ND2 ASN B  42     -11.390 -18.162 -11.581  1.00 38.58           N  
ATOM   2079 HD21 ASN B  42     -11.136 -18.010 -10.616  1.00 38.58           H  
ATOM   2080 HD22 ASN B  42     -10.778 -18.594 -12.259  1.00 38.58           H  
ATOM   2081  OD1 ASN B  42     -13.216 -17.047 -11.144  1.00 38.58           O  
ATOM   2082  N   GLY B  43     -13.879 -14.202 -14.184  1.00 35.61           N  
ATOM   2083  H   GLY B  43     -14.876 -14.342 -14.106  1.00 35.61           H  
ATOM   2084  CA  GLY B  43     -13.373 -12.853 -14.255  1.00 35.61           C  
ATOM   2085  HA2 GLY B  43     -12.751 -12.733 -15.142  1.00 35.61           H  
ATOM   2086  HA3 GLY B  43     -14.192 -12.135 -14.268  1.00 35.61           H  
ATOM   2087  C   GLY B  43     -12.550 -12.652 -13.006  1.00 35.61           C  
ATOM   2088  O   GLY B  43     -12.981 -13.036 -11.921  1.00 35.61           O  
ATOM   2089  N   ASP B  44     -11.364 -12.083 -13.170  1.00 33.66           N  
ATOM   2090  H   ASP B  44     -11.004 -11.969 -14.107  1.00 33.66           H  
ATOM   2091  CA  ASP B  44     -10.440 -11.848 -12.079  1.00 33.66           C  
ATOM   2092  HA  ASP B  44     -10.384 -12.759 -11.483  1.00 33.66           H  
ATOM   2093  C   ASP B  44     -10.976 -10.726 -11.176  1.00 33.66           C  
ATOM   2094  CB  ASP B  44      -9.030 -11.580 -12.631  1.00 33.66           C  
ATOM   2095  HB2 ASP B  44      -9.006 -10.594 -13.094  1.00 33.66           H  
ATOM   2096  HB3 ASP B  44      -8.318 -11.581 -11.806  1.00 33.66           H  
ATOM   2097  O   ASP B  44     -10.382  -9.646 -11.062  1.00 33.66           O  
ATOM   2098  CG  ASP B  44      -8.612 -12.612 -13.682  1.00 33.66           C  
ATOM   2099  OD1 ASP B  44      -7.926 -13.583 -13.303  1.00 33.66           O  
ATOM   2100  OD2 ASP B  44      -8.985 -12.381 -14.868  1.00 33.66           O  
ATOM   2101  N   VAL B  45     -12.026 -11.051 -10.406  1.00 35.77           N  
ATOM   2102  H   VAL B  45     -12.506 -11.900 -10.669  1.00 35.77           H  
ATOM   2103  CA  VAL B  45     -12.203 -10.663  -9.003  1.00 35.77           C  
ATOM   2104  HA  VAL B  45     -12.132  -9.577  -8.937  1.00 35.77           H  
ATOM   2105  C   VAL B  45     -11.032 -11.228  -8.200  1.00 35.77           C  
ATOM   2106  CB  VAL B  45     -13.578 -11.066  -8.418  1.00 35.77           C  
ATOM   2107  HB  VAL B  45     -13.568 -10.845  -7.350  1.00 35.77           H  
ATOM   2108  O   VAL B  45     -11.167 -11.996  -7.254  1.00 35.77           O  
ATOM   2109  CG1 VAL B  45     -14.688 -10.214  -9.042  1.00 35.77           C  
ATOM   2110 HG11 VAL B  45     -14.756 -10.408 -10.112  1.00 35.77           H  
ATOM   2111 HG12 VAL B  45     -15.643 -10.454  -8.574  1.00 35.77           H  
ATOM   2112 HG13 VAL B  45     -14.481  -9.156  -8.880  1.00 35.77           H  
ATOM   2113  CG2 VAL B  45     -13.956 -12.543  -8.594  1.00 35.77           C  
ATOM   2114 HG21 VAL B  45     -13.175 -13.194  -8.202  1.00 35.77           H  
ATOM   2115 HG22 VAL B  45     -14.878 -12.750  -8.051  1.00 35.77           H  
ATOM   2116 HG23 VAL B  45     -14.116 -12.777  -9.647  1.00 35.77           H  
ATOM   2117  N   SER B  46      -9.844 -10.805  -8.631  1.00 35.84           N  
ATOM   2118  H   SER B  46      -9.898 -10.252  -9.475  1.00 35.84           H  
ATOM   2119  CA  SER B  46      -8.648 -10.590  -7.855  1.00 35.84           C  
ATOM   2120  HA  SER B  46      -8.142 -11.538  -7.672  1.00 35.84           H  
ATOM   2121  C   SER B  46      -9.130  -9.999  -6.545  1.00 35.84           C  
ATOM   2122  CB  SER B  46      -7.710  -9.643  -8.629  1.00 35.84           C  
ATOM   2123  HB2 SER B  46      -7.186 -10.224  -9.389  1.00 35.84           H  
ATOM   2124  HB3 SER B  46      -6.965  -9.245  -7.940  1.00 35.84           H  
ATOM   2125  O   SER B  46      -9.510  -8.831  -6.467  1.00 35.84           O  
ATOM   2126  OG  SER B  46      -8.392  -8.571  -9.284  1.00 35.84           O  
ATOM   2127  HG  SER B  46      -8.906  -8.935 -10.008  1.00 35.84           H  
ATOM   2128  N   GLN B  47      -9.280 -10.880  -5.563  1.00 33.67           N  
ATOM   2129  H   GLN B  47      -9.113 -11.856  -5.764  1.00 33.67           H  
ATOM   2130  CA  GLN B  47      -9.944 -10.567  -4.319  1.00 33.67           C  
ATOM   2131  HA  GLN B  47     -10.793  -9.911  -4.511  1.00 33.67           H  
ATOM   2132  C   GLN B  47      -8.912  -9.820  -3.502  1.00 33.67           C  
ATOM   2133  CB  GLN B  47     -10.466 -11.861  -3.679  1.00 33.67           C  
ATOM   2134  HB2 GLN B  47      -9.631 -12.523  -3.449  1.00 33.67           H  
ATOM   2135  HB3 GLN B  47     -11.117 -12.368  -4.392  1.00 33.67           H  
ATOM   2136  O   GLN B  47      -8.164 -10.423  -2.738  1.00 33.67           O  
ATOM   2137  CG  GLN B  47     -11.270 -11.584  -2.402  1.00 33.67           C  
ATOM   2138  HG2 GLN B  47     -12.085 -10.898  -2.635  1.00 33.67           H  
ATOM   2139  HG3 GLN B  47     -10.631 -11.118  -1.652  1.00 33.67           H  
ATOM   2140  CD  GLN B  47     -11.840 -12.869  -1.813  1.00 33.67           C  
ATOM   2141  NE2 GLN B  47     -13.129 -12.939  -1.561  1.00 33.67           N  
ATOM   2142 HE21 GLN B  47     -13.454 -13.820  -1.190  1.00 33.67           H  
ATOM   2143 HE22 GLN B  47     -13.743 -12.166  -1.773  1.00 33.67           H  
ATOM   2144  OE1 GLN B  47     -11.145 -13.838  -1.564  1.00 33.67           O  
ATOM   2145  N   PHE B  48      -8.805  -8.513  -3.752  1.00 39.00           N  
ATOM   2146  H   PHE B  48      -9.390  -8.115  -4.473  1.00 39.00           H  
ATOM   2147  CA  PHE B  48      -7.909  -7.652  -3.004  1.00 39.00           C  
ATOM   2148  HA  PHE B  48      -6.896  -8.037  -3.120  1.00 39.00           H  
ATOM   2149  C   PHE B  48      -8.339  -7.763  -1.557  1.00 39.00           C  
ATOM   2150  CB  PHE B  48      -7.932  -6.218  -3.530  1.00 39.00           C  
ATOM   2151  HB2 PHE B  48      -8.925  -5.953  -3.893  1.00 39.00           H  
ATOM   2152  HB3 PHE B  48      -7.668  -5.533  -2.725  1.00 39.00           H  
ATOM   2153  O   PHE B  48      -9.459  -7.334  -1.246  1.00 39.00           O  
ATOM   2154  CG  PHE B  48      -6.912  -6.100  -4.631  1.00 39.00           C  
ATOM   2155  CD1 PHE B  48      -5.631  -5.615  -4.346  1.00 39.00           C  
ATOM   2156  HD1 PHE B  48      -5.423  -5.192  -3.375  1.00 39.00           H  
ATOM   2157  CD2 PHE B  48      -7.179  -6.631  -5.898  1.00 39.00           C  
ATOM   2158  HD2 PHE B  48      -8.166  -7.012  -6.113  1.00 39.00           H  
ATOM   2159  CE1 PHE B  48      -4.632  -5.655  -5.327  1.00 39.00           C  
ATOM   2160  HE1 PHE B  48      -3.661  -5.243  -5.093  1.00 39.00           H  
ATOM   2161  CE2 PHE B  48      -6.185  -6.673  -6.886  1.00 39.00           C  
ATOM   2162  HE2 PHE B  48      -6.406  -7.070  -7.866  1.00 39.00           H  
ATOM   2163  CZ  PHE B  48      -4.908  -6.173  -6.605  1.00 39.00           C  
ATOM   2164  HZ  PHE B  48      -4.156  -6.174  -7.381  1.00 39.00           H  
ATOM   2165  N   PRO B  49      -7.523  -8.433  -0.720  1.00 33.89           N  
ATOM   2166  CA  PRO B  49      -7.969  -8.843   0.586  1.00 33.89           C  
ATOM   2167  HA  PRO B  49      -8.866  -9.458   0.507  1.00 33.89           H  
ATOM   2168  C   PRO B  49      -8.280  -7.556   1.323  1.00 33.89           C  
ATOM   2169  CB  PRO B  49      -6.824  -9.667   1.186  1.00 33.89           C  
ATOM   2170  HB2 PRO B  49      -6.750  -9.549   2.267  1.00 33.89           H  
ATOM   2171  HB3 PRO B  49      -6.969 -10.717   0.933  1.00 33.89           H  
ATOM   2172  O   PRO B  49      -7.396  -6.715   1.508  1.00 33.89           O  
ATOM   2173  CG  PRO B  49      -5.587  -9.141   0.459  1.00 33.89           C  
ATOM   2174  HG2 PRO B  49      -5.248  -8.215   0.924  1.00 33.89           H  
ATOM   2175  HG3 PRO B  49      -4.784  -9.877   0.424  1.00 33.89           H  
ATOM   2176  CD  PRO B  49      -6.130  -8.821  -0.928  1.00 33.89           C  
ATOM   2177  HD2 PRO B  49      -5.552  -8.010  -1.371  1.00 33.89           H  
ATOM   2178  HD3 PRO B  49      -6.077  -9.711  -1.554  1.00 33.89           H  
ATOM   2179  N   TYR B  50      -9.551  -7.390   1.694  1.00 36.84           N  
ATOM   2180  H   TYR B  50     -10.235  -8.079   1.417  1.00 36.84           H  
ATOM   2181  CA  TYR B  50      -9.989  -6.291   2.536  1.00 36.84           C  
ATOM   2182  HA  TYR B  50      -9.515  -5.375   2.185  1.00 36.84           H  
ATOM   2183  C   TYR B  50      -9.461  -6.586   3.940  1.00 36.84           C  
ATOM   2184  CB  TYR B  50     -11.511  -6.089   2.436  1.00 36.84           C  
ATOM   2185  HB2 TYR B  50     -11.801  -6.176   1.389  1.00 36.84           H  
ATOM   2186  HB3 TYR B  50     -12.027  -6.881   2.979  1.00 36.84           H  
ATOM   2187  O   TYR B  50     -10.192  -6.967   4.852  1.00 36.84           O  
ATOM   2188  CG  TYR B  50     -11.982  -4.734   2.945  1.00 36.84           C  
ATOM   2189  CD1 TYR B  50     -12.200  -4.521   4.320  1.00 36.84           C  
ATOM   2190  HD1 TYR B  50     -12.065  -5.329   5.023  1.00 36.84           H  
ATOM   2191  CD2 TYR B  50     -12.223  -3.685   2.036  1.00 36.84           C  
ATOM   2192  HD2 TYR B  50     -12.104  -3.856   0.976  1.00 36.84           H  
ATOM   2193  CE1 TYR B  50     -12.647  -3.269   4.785  1.00 36.84           C  
ATOM   2194  HE1 TYR B  50     -12.853  -3.129   5.835  1.00 36.84           H  
ATOM   2195  CE2 TYR B  50     -12.652  -2.423   2.496  1.00 36.84           C  
ATOM   2196  HE2 TYR B  50     -12.852  -1.621   1.801  1.00 36.84           H  
ATOM   2197  OH  TYR B  50     -13.310  -1.016   4.334  1.00 36.84           O  
ATOM   2198  HH  TYR B  50     -13.544  -1.087   5.262  1.00 36.84           H  
ATOM   2199  CZ  TYR B  50     -12.869  -2.216   3.875  1.00 36.84           C  
ATOM   2200  N   VAL B  51      -8.139  -6.485   4.091  1.00 37.22           N  
ATOM   2201  H   VAL B  51      -7.591  -6.246   3.277  1.00 37.22           H  
ATOM   2202  CA  VAL B  51      -7.502  -6.439   5.390  1.00 37.22           C  
ATOM   2203  HA  VAL B  51      -7.959  -7.195   6.029  1.00 37.22           H  
ATOM   2204  C   VAL B  51      -7.853  -5.073   5.916  1.00 37.22           C  
ATOM   2205  CB  VAL B  51      -5.997  -6.700   5.382  1.00 37.22           C  
ATOM   2206  HB  VAL B  51      -5.499  -5.869   4.883  1.00 37.22           H  
ATOM   2207  O   VAL B  51      -7.207  -4.051   5.683  1.00 37.22           O  
ATOM   2208  CG1 VAL B  51      -5.471  -6.824   6.817  1.00 37.22           C  
ATOM   2209 HG11 VAL B  51      -5.691  -5.919   7.382  1.00 37.22           H  
ATOM   2210 HG12 VAL B  51      -4.391  -6.972   6.803  1.00 37.22           H  
ATOM   2211 HG13 VAL B  51      -5.940  -7.671   7.318  1.00 37.22           H  
ATOM   2212  CG2 VAL B  51      -5.676  -8.009   4.662  1.00 37.22           C  
ATOM   2213 HG21 VAL B  51      -6.271  -8.821   5.080  1.00 37.22           H  
ATOM   2214 HG22 VAL B  51      -5.908  -7.903   3.603  1.00 37.22           H  
ATOM   2215 HG23 VAL B  51      -4.619  -8.250   4.781  1.00 37.22           H  
ATOM   2216  N   GLU B  52      -8.959  -5.084   6.626  1.00 37.58           N  
ATOM   2217  H   GLU B  52      -9.525  -5.921   6.605  1.00 37.58           H  
ATOM   2218  CA  GLU B  52      -9.283  -4.088   7.598  1.00 37.58           C  
ATOM   2219  HA  GLU B  52      -9.264  -3.105   7.127  1.00 37.58           H  
ATOM   2220  C   GLU B  52      -8.194  -4.168   8.677  1.00 37.58           C  
ATOM   2221  CB  GLU B  52     -10.707  -4.393   8.078  1.00 37.58           C  
ATOM   2222  HB2 GLU B  52     -11.299  -4.731   7.227  1.00 37.58           H  
ATOM   2223  HB3 GLU B  52     -10.702  -5.194   8.817  1.00 37.58           H  
ATOM   2224  O   GLU B  52      -8.328  -4.865   9.680  1.00 37.58           O  
ATOM   2225  CG  GLU B  52     -11.390  -3.151   8.634  1.00 37.58           C  
ATOM   2226  HG2 GLU B  52     -10.885  -2.824   9.543  1.00 37.58           H  
ATOM   2227  HG3 GLU B  52     -11.306  -2.346   7.905  1.00 37.58           H  
ATOM   2228  CD  GLU B  52     -12.864  -3.463   8.900  1.00 37.58           C  
ATOM   2229  OE1 GLU B  52     -13.698  -2.815   8.229  1.00 37.58           O  
ATOM   2230  OE2 GLU B  52     -13.124  -4.348   9.744  1.00 37.58           O  
ATOM   2231  N   PHE B  53      -7.064  -3.475   8.470  1.00 42.23           N  
ATOM   2232  H   PHE B  53      -6.916  -3.061   7.561  1.00 42.23           H  
ATOM   2233  CA  PHE B  53      -6.188  -3.141   9.592  1.00 42.23           C  
ATOM   2234  HA  PHE B  53      -6.099  -4.028  10.219  1.00 42.23           H  
ATOM   2235  C   PHE B  53      -6.944  -2.076  10.394  1.00 42.23           C  
ATOM   2236  CB  PHE B  53      -4.741  -2.737   9.237  1.00 42.23           C  
ATOM   2237  HB2 PHE B  53      -4.719  -1.706   8.885  1.00 42.23           H  
ATOM   2238  HB3 PHE B  53      -4.186  -2.732  10.176  1.00 42.23           H  
ATOM   2239  O   PHE B  53      -6.740  -0.871  10.241  1.00 42.23           O  
ATOM   2240  CG  PHE B  53      -3.966  -3.581   8.240  1.00 42.23           C  
ATOM   2241  CD1 PHE B  53      -2.824  -4.306   8.624  1.00 42.23           C  
ATOM   2242  HD1 PHE B  53      -2.541  -4.352   9.665  1.00 42.23           H  
ATOM   2243  CD2 PHE B  53      -4.333  -3.574   6.891  1.00 42.23           C  
ATOM   2244  HD2 PHE B  53      -5.244  -3.079   6.589  1.00 42.23           H  
ATOM   2245  CE1 PHE B  53      -2.074  -5.003   7.657  1.00 42.23           C  
ATOM   2246  HE1 PHE B  53      -1.245  -5.626   7.960  1.00 42.23           H  
ATOM   2247  CE2 PHE B  53      -3.543  -4.189   5.917  1.00 42.23           C  
ATOM   2248  HE2 PHE B  53      -3.845  -4.112   4.883  1.00 42.23           H  
ATOM   2249  CZ  PHE B  53      -2.407  -4.917   6.297  1.00 42.23           C  
ATOM   2250  HZ  PHE B  53      -1.815  -5.440   5.561  1.00 42.23           H  
ATOM   2251  N   THR B  54      -7.876  -2.581  11.200  1.00 42.70           N  
ATOM   2252  H   THR B  54      -8.040  -3.575  11.121  1.00 42.70           H  
ATOM   2253  CA  THR B  54      -8.664  -1.904  12.234  1.00 42.70           C  
ATOM   2254  HA  THR B  54      -9.348  -1.184  11.786  1.00 42.70           H  
ATOM   2255  C   THR B  54      -7.767  -1.173  13.228  1.00 42.70           C  
ATOM   2256  CB  THR B  54      -9.461  -2.963  13.018  1.00 42.70           C  
ATOM   2257  HB  THR B  54      -9.893  -2.506  13.908  1.00 42.70           H  
ATOM   2258  O   THR B  54      -8.153  -0.161  13.809  1.00 42.70           O  
ATOM   2259  CG2 THR B  54     -10.585  -3.607  12.213  1.00 42.70           C  
ATOM   2260 HG21 THR B  54     -11.152  -4.292  12.844  1.00 42.70           H  
ATOM   2261 HG22 THR B  54     -11.270  -2.837  11.857  1.00 42.70           H  
ATOM   2262 HG23 THR B  54     -10.192  -4.159  11.360  1.00 42.70           H  
ATOM   2263  OG1 THR B  54      -8.605  -4.021  13.400  1.00 42.70           O  
ATOM   2264  HG1 THR B  54      -9.152  -4.809  13.441  1.00 42.70           H  
ATOM   2265  N   GLY B  55      -6.537  -1.665  13.400  1.00 45.27           N  
ATOM   2266  H   GLY B  55      -6.325  -2.539  12.942  1.00 45.27           H  
ATOM   2267  CA  GLY B  55      -5.493  -0.991  14.148  1.00 45.27           C  
ATOM   2268  HA2 GLY B  55      -5.795  -0.923  15.193  1.00 45.27           H  
ATOM   2269  HA3 GLY B  55      -4.574  -1.575  14.095  1.00 45.27           H  
ATOM   2270  C   GLY B  55      -5.203   0.407  13.599  1.00 45.27           C  
ATOM   2271  O   GLY B  55      -4.765   0.573  12.459  1.00 45.27           O  
ATOM   2272  N   ARG B  56      -5.312   1.399  14.494  1.00 52.74           N  
ATOM   2273  H   ARG B  56      -5.769   1.169  15.364  1.00 52.74           H  
ATOM   2274  CA  ARG B  56      -4.654   2.720  14.381  1.00 52.74           C  
ATOM   2275  HA  ARG B  56      -5.067   3.264  13.532  1.00 52.74           H  
ATOM   2276  C   ARG B  56      -3.143   2.594  14.140  1.00 52.74           C  
ATOM   2277  CB  ARG B  56      -4.884   3.506  15.680  1.00 52.74           C  
ATOM   2278  HB2 ARG B  56      -4.521   2.917  16.522  1.00 52.74           H  
ATOM   2279  HB3 ARG B  56      -4.299   4.425  15.635  1.00 52.74           H  
ATOM   2280  O   ARG B  56      -2.506   3.508  13.614  1.00 52.74           O  
ATOM   2281  CG  ARG B  56      -6.355   3.881  15.914  1.00 52.74           C  
ATOM   2282  HG2 ARG B  56      -6.974   2.984  15.947  1.00 52.74           H  
ATOM   2283  HG3 ARG B  56      -6.693   4.519  15.097  1.00 52.74           H  
ATOM   2284  CD  ARG B  56      -6.484   4.635  17.243  1.00 52.74           C  
ATOM   2285  HD2 ARG B  56      -6.259   3.953  18.063  1.00 52.74           H  
ATOM   2286  HD3 ARG B  56      -5.752   5.443  17.247  1.00 52.74           H  
ATOM   2287  NE  ARG B  56      -7.835   5.201  17.419  1.00 52.74           N  
ATOM   2288  HE  ARG B  56      -8.551   4.866  16.790  1.00 52.74           H  
ATOM   2289  NH1 ARG B  56      -7.317   6.688  19.092  1.00 52.74           N  
ATOM   2290 HH11 ARG B  56      -7.569   7.484  19.660  1.00 52.74           H  
ATOM   2291 HH12 ARG B  56      -6.382   6.308  19.120  1.00 52.74           H  
ATOM   2292  NH2 ARG B  56      -9.367   6.691  18.211  1.00 52.74           N  
ATOM   2293 HH21 ARG B  56     -10.046   6.344  17.548  1.00 52.74           H  
ATOM   2294 HH22 ARG B  56      -9.591   7.514  18.753  1.00 52.74           H  
ATOM   2295  CZ  ARG B  56      -8.167   6.184  18.238  1.00 52.74           C  
ATOM   2296  N   ASP B  57      -2.593   1.434  14.488  1.00 56.74           N  
ATOM   2297  H   ASP B  57      -3.163   0.812  15.043  1.00 56.74           H  
ATOM   2298  CA  ASP B  57      -1.261   0.940  14.156  1.00 56.74           C  
ATOM   2299  HA  ASP B  57      -0.593   1.801  14.128  1.00 56.74           H  
ATOM   2300  C   ASP B  57      -1.188   0.324  12.751  1.00 56.74           C  
ATOM   2301  CB  ASP B  57      -0.761   0.051  15.296  1.00 56.74           C  
ATOM   2302  HB2 ASP B  57       0.251  -0.295  15.083  1.00 56.74           H  
ATOM   2303  HB3 ASP B  57      -1.414  -0.815  15.404  1.00 56.74           H  
ATOM   2304  O   ASP B  57      -0.535  -0.689  12.511  1.00 56.74           O  
ATOM   2305  CG  ASP B  57      -0.747   0.881  16.579  1.00 56.74           C  
ATOM   2306  OD1 ASP B  57      -0.074   1.937  16.557  1.00 56.74           O  
ATOM   2307  OD2 ASP B  57      -1.508   0.524  17.502  1.00 56.74           O  
ATOM   2308  N   SER B  58      -1.830   0.991  11.795  1.00 64.36           N  
ATOM   2309  H   SER B  58      -2.366   1.804  12.062  1.00 64.36           H  
ATOM   2310  CA  SER B  58      -1.600   0.829  10.367  1.00 64.36           C  
ATOM   2311  HA  SER B  58      -0.680   0.263  10.221  1.00 64.36           H  
ATOM   2312  C   SER B  58      -1.396   2.195   9.725  1.00 64.36           C  
ATOM   2313  CB  SER B  58      -2.731   0.044   9.701  1.00 64.36           C  
ATOM   2314  HB2 SER B  58      -2.819  -0.922  10.197  1.00 64.36           H  
ATOM   2315  HB3 SER B  58      -2.473  -0.129   8.656  1.00 64.36           H  
ATOM   2316  O   SER B  58      -1.873   3.221  10.214  1.00 64.36           O  
ATOM   2317  OG  SER B  58      -3.974   0.720   9.761  1.00 64.36           O  
ATOM   2318  HG  SER B  58      -4.304   0.667  10.661  1.00 64.36           H  
ATOM   2319  N   VAL B  59      -0.651   2.210   8.628  1.00 67.57           N  
ATOM   2320  H   VAL B  59      -0.271   1.336   8.294  1.00 67.57           H  
ATOM   2321  CA  VAL B  59      -0.442   3.398   7.800  1.00 67.57           C  
ATOM   2322  HA  VAL B  59      -1.037   4.221   8.195  1.00 67.57           H  
ATOM   2323  C   VAL B  59      -0.963   3.136   6.396  1.00 67.57           C  
ATOM   2324  CB  VAL B  59       1.028   3.859   7.808  1.00 67.57           C  
ATOM   2325  HB  VAL B  59       1.155   4.619   7.037  1.00 67.57           H  
ATOM   2326  O   VAL B  59      -1.050   1.985   5.948  1.00 67.57           O  
ATOM   2327  CG1 VAL B  59       1.394   4.494   9.153  1.00 67.57           C  
ATOM   2328 HG11 VAL B  59       2.430   4.833   9.133  1.00 67.57           H  
ATOM   2329 HG12 VAL B  59       0.742   5.345   9.350  1.00 67.57           H  
ATOM   2330 HG13 VAL B  59       1.283   3.764   9.955  1.00 67.57           H  
ATOM   2331  CG2 VAL B  59       2.007   2.719   7.526  1.00 67.57           C  
ATOM   2332 HG21 VAL B  59       1.717   2.214   6.605  1.00 67.57           H  
ATOM   2333 HG22 VAL B  59       3.010   3.134   7.422  1.00 67.57           H  
ATOM   2334 HG23 VAL B  59       2.011   1.998   8.343  1.00 67.57           H  
ATOM   2335  N   THR B  60      -1.328   4.208   5.688  1.00 69.90           N  
ATOM   2336  H   THR B  60      -1.192   5.134   6.068  1.00 69.90           H  
ATOM   2337  CA  THR B  60      -1.650   4.115   4.265  1.00 69.90           C  
ATOM   2338  HA  THR B  60      -2.489   3.431   4.132  1.00 69.90           H  
ATOM   2339  C   THR B  60      -0.473   3.495   3.546  1.00 69.90           C  
ATOM   2340  CB  THR B  60      -2.072   5.460   3.652  1.00 69.90           C  
ATOM   2341  HB  THR B  60      -1.992   5.405   2.567  1.00 69.90           H  
ATOM   2342  O   THR B  60       0.621   4.051   3.607  1.00 69.90           O  
ATOM   2343  CG2 THR B  60      -3.514   5.807   4.018  1.00 69.90           C  
ATOM   2344 HG21 THR B  60      -4.191   5.060   3.603  1.00 69.90           H  
ATOM   2345 HG22 THR B  60      -3.635   5.836   5.101  1.00 69.90           H  
ATOM   2346 HG23 THR B  60      -3.781   6.778   3.599  1.00 69.90           H  
ATOM   2347  OG1 THR B  60      -1.273   6.514   4.131  1.00 69.90           O  
ATOM   2348  HG1 THR B  60      -1.626   7.333   3.775  1.00 69.90           H  
ATOM   2349  N   CYS B  61      -0.660   2.335   2.892  1.00 67.85           N  
ATOM   2350  H   CYS B  61      -1.569   1.897   2.860  1.00 67.85           H  
ATOM   2351  CA  CYS B  61       0.396   1.816   2.035  1.00 67.85           C  
ATOM   2352  HA  CYS B  61       1.291   1.651   2.635  1.00 67.85           H  
ATOM   2353  C   CYS B  61       0.612   2.896   0.987  1.00 67.85           C  
ATOM   2354  CB  CYS B  61       0.010   0.517   1.337  1.00 67.85           C  
ATOM   2355  HB2 CYS B  61      -0.226  -0.261   2.064  1.00 67.85           H  
ATOM   2356  HB3 CYS B  61      -0.869   0.704   0.721  1.00 67.85           H  
ATOM   2357  O   CYS B  61      -0.304   3.156   0.194  1.00 67.85           O  
ATOM   2358  SG  CYS B  61       1.364   0.020   0.238  1.00 67.85           S  
ATOM   2359  HG  CYS B  61       2.234  -0.325   1.191  1.00 67.85           H  
ATOM   2360  N   PRO B  62       1.774   3.560   0.986  1.00 68.21           N  
ATOM   2361  CA  PRO B  62       1.921   4.740   0.170  1.00 68.21           C  
ATOM   2362  HA  PRO B  62       1.085   5.418   0.342  1.00 68.21           H  
ATOM   2363  C   PRO B  62       1.878   4.301  -1.301  1.00 68.21           C  
ATOM   2364  CB  PRO B  62       3.202   5.396   0.703  1.00 68.21           C  
ATOM   2365  HB2 PRO B  62       3.720   6.026  -0.021  1.00 68.21           H  
ATOM   2366  HB3 PRO B  62       2.941   6.008   1.566  1.00 68.21           H  
ATOM   2367  O   PRO B  62       1.339   5.038  -2.114  1.00 68.21           O  
ATOM   2368  CG  PRO B  62       4.038   4.212   1.186  1.00 68.21           C  
ATOM   2369  HG2 PRO B  62       4.520   3.723   0.339  1.00 68.21           H  
ATOM   2370  HG3 PRO B  62       4.762   4.506   1.946  1.00 68.21           H  
ATOM   2371  CD  PRO B  62       2.980   3.281   1.753  1.00 68.21           C  
ATOM   2372  HD2 PRO B  62       2.818   3.530   2.802  1.00 68.21           H  
ATOM   2373  HD3 PRO B  62       3.294   2.242   1.650  1.00 68.21           H  
ATOM   2374  N   THR B  63       2.325   3.067  -1.603  1.00 68.42           N  
ATOM   2375  H   THR B  63       2.679   2.521  -0.830  1.00 68.42           H  
ATOM   2376  CA  THR B  63       2.488   2.430  -2.926  1.00 68.42           C  
ATOM   2377  HA  THR B  63       3.243   2.943  -3.522  1.00 68.42           H  
ATOM   2378  C   THR B  63       1.242   2.423  -3.784  1.00 68.42           C  
ATOM   2379  CB  THR B  63       2.988   0.998  -2.758  1.00 68.42           C  
ATOM   2380  HB  THR B  63       2.160   0.388  -2.396  1.00 68.42           H  
ATOM   2381  O   THR B  63       1.280   2.828  -4.940  1.00 68.42           O  
ATOM   2382  CG2 THR B  63       3.516   0.454  -4.077  1.00 68.42           C  
ATOM   2383 HG21 THR B  63       2.717   0.456  -4.819  1.00 68.42           H  
ATOM   2384 HG22 THR B  63       4.336   1.079  -4.430  1.00 68.42           H  
ATOM   2385 HG23 THR B  63       3.861  -0.573  -3.960  1.00 68.42           H  
ATOM   2386  OG1 THR B  63       4.031   0.923  -1.810  1.00 68.42           O  
ATOM   2387  HG1 THR B  63       4.771   1.447  -2.127  1.00 68.42           H  
ATOM   2388  N   CYS B  64       0.142   1.986  -3.194  1.00 67.83           N  
ATOM   2389  H   CYS B  64       0.204   1.661  -2.240  1.00 67.83           H  
ATOM   2390  CA  CYS B  64      -1.181   2.043  -3.785  1.00 67.83           C  
ATOM   2391  HA  CYS B  64      -1.107   2.149  -4.867  1.00 67.83           H  
ATOM   2392  C   CYS B  64      -1.958   3.270  -3.271  1.00 67.83           C  
ATOM   2393  CB  CYS B  64      -1.843   0.692  -3.492  1.00 67.83           C  
ATOM   2394  HB2 CYS B  64      -1.296  -0.088  -4.022  1.00 67.83           H  
ATOM   2395  HB3 CYS B  64      -2.864   0.682  -3.875  1.00 67.83           H  
ATOM   2396  O   CYS B  64      -3.142   3.405  -3.540  1.00 67.83           O  
ATOM   2397  SG  CYS B  64      -1.832   0.335  -1.712  1.00 67.83           S  
ATOM   2398  HG  CYS B  64      -2.582   1.376  -1.340  1.00 67.83           H  
ATOM   2399  N   GLN B  65      -1.345   4.146  -2.470  1.00 68.91           N  
ATOM   2400  H   GLN B  65      -0.346   4.063  -2.347  1.00 68.91           H  
ATOM   2401  CA  GLN B  65      -2.007   5.251  -1.767  1.00 68.91           C  
ATOM   2402  HA  GLN B  65      -1.305   5.590  -1.005  1.00 68.91           H  
ATOM   2403  C   GLN B  65      -3.272   4.791  -1.008  1.00 68.91           C  
ATOM   2404  CB  GLN B  65      -2.209   6.412  -2.754  1.00 68.91           C  
ATOM   2405  HB2 GLN B  65      -1.325   6.480  -3.389  1.00 68.91           H  
ATOM   2406  HB3 GLN B  65      -3.068   6.210  -3.393  1.00 68.91           H  
ATOM   2407  O   GLN B  65      -4.322   5.422  -1.048  1.00 68.91           O  
ATOM   2408  CG  GLN B  65      -2.393   7.765  -2.056  1.00 68.91           C  
ATOM   2409  HG2 GLN B  65      -3.329   7.775  -1.499  1.00 68.91           H  
ATOM   2410  HG3 GLN B  65      -1.569   7.933  -1.362  1.00 68.91           H  
ATOM   2411  CD  GLN B  65      -2.416   8.898  -3.073  1.00 68.91           C  
ATOM   2412  NE2 GLN B  65      -1.282   9.288  -3.615  1.00 68.91           N  
ATOM   2413 HE21 GLN B  65      -1.371  10.016  -4.309  1.00 68.91           H  
ATOM   2414 HE22 GLN B  65      -0.418   8.809  -3.405  1.00 68.91           H  
ATOM   2415  OE1 GLN B  65      -3.442   9.452  -3.415  1.00 68.91           O  
ATOM   2416  N   GLY B  66      -3.182   3.630  -0.350  1.00 69.41           N  
ATOM   2417  H   GLY B  66      -2.266   3.212  -0.280  1.00 69.41           H  
ATOM   2418  CA  GLY B  66      -4.309   2.967   0.315  1.00 69.41           C  
ATOM   2419  HA2 GLY B  66      -5.019   3.724   0.651  1.00 69.41           H  
ATOM   2420  HA3 GLY B  66      -3.932   2.466   1.207  1.00 69.41           H  
ATOM   2421  C   GLY B  66      -5.100   1.950  -0.529  1.00 69.41           C  
ATOM   2422  O   GLY B  66      -5.733   1.066   0.033  1.00 69.41           O  
ATOM   2423  N   THR B  67      -5.035   1.998  -1.859  1.00 68.56           N  
ATOM   2424  H   THR B  67      -4.499   2.743  -2.281  1.00 68.56           H  
ATOM   2425  CA  THR B  67      -5.991   1.291  -2.748  1.00 68.56           C  
ATOM   2426  HA  THR B  67      -6.989   1.389  -2.321  1.00 68.56           H  
ATOM   2427  C   THR B  67      -5.775  -0.216  -2.963  1.00 68.56           C  
ATOM   2428  CB  THR B  67      -6.018   1.946  -4.128  1.00 68.56           C  
ATOM   2429  HB  THR B  67      -6.742   1.408  -4.741  1.00 68.56           H  
ATOM   2430  O   THR B  67      -6.521  -0.861  -3.694  1.00 68.56           O  
ATOM   2431  CG2 THR B  67      -6.372   3.429  -4.113  1.00 68.56           C  
ATOM   2432 HG21 THR B  67      -7.372   3.540  -3.692  1.00 68.56           H  
ATOM   2433 HG22 THR B  67      -6.375   3.811  -5.134  1.00 68.56           H  
ATOM   2434 HG23 THR B  67      -5.670   4.008  -3.513  1.00 68.56           H  
ATOM   2435  OG1 THR B  67      -4.764   1.831  -4.733  1.00 68.56           O  
ATOM   2436  HG1 THR B  67      -4.221   2.552  -4.406  1.00 68.56           H  
ATOM   2437  N   GLY B  68      -4.724  -0.800  -2.395  1.00 70.71           N  
ATOM   2438  H   GLY B  68      -4.142  -0.222  -1.806  1.00 70.71           H  
ATOM   2439  CA  GLY B  68      -4.359  -2.211  -2.567  1.00 70.71           C  
ATOM   2440  HA2 GLY B  68      -3.656  -2.503  -1.787  1.00 70.71           H  
ATOM   2441  HA3 GLY B  68      -5.258  -2.818  -2.456  1.00 70.71           H  
ATOM   2442  C   GLY B  68      -3.724  -2.557  -3.917  1.00 70.71           C  
ATOM   2443  O   GLY B  68      -2.775  -3.339  -3.945  1.00 70.71           O  
ATOM   2444  N   ARG B  69      -4.176  -1.970  -5.030  1.00 68.42           N  
ATOM   2445  H   ARG B  69      -4.957  -1.337  -4.934  1.00 68.42           H  
ATOM   2446  CA  ARG B  69      -3.650  -2.251  -6.379  1.00 68.42           C  
ATOM   2447  HA  ARG B  69      -2.996  -3.121  -6.315  1.00 68.42           H  
ATOM   2448  C   ARG B  69      -2.759  -1.135  -6.938  1.00 68.42           C  
ATOM   2449  CB  ARG B  69      -4.764  -2.643  -7.373  1.00 68.42           C  
ATOM   2450  HB2 ARG B  69      -4.380  -3.487  -7.946  1.00 68.42           H  
ATOM   2451  HB3 ARG B  69      -4.891  -1.833  -8.092  1.00 68.42           H  
ATOM   2452  O   ARG B  69      -2.626  -0.064  -6.355  1.00 68.42           O  
ATOM   2453  CG  ARG B  69      -6.161  -3.024  -6.834  1.00 68.42           C  
ATOM   2454  HG2 ARG B  69      -6.660  -2.170  -6.376  1.00 68.42           H  
ATOM   2455  HG3 ARG B  69      -6.086  -3.785  -6.058  1.00 68.42           H  
ATOM   2456  CD  ARG B  69      -6.961  -3.581  -8.022  1.00 68.42           C  
ATOM   2457  HD2 ARG B  69      -6.339  -4.333  -8.507  1.00 68.42           H  
ATOM   2458  HD3 ARG B  69      -7.140  -2.790  -8.750  1.00 68.42           H  
ATOM   2459  NE  ARG B  69      -8.254  -4.192  -7.665  1.00 68.42           N  
ATOM   2460  HE  ARG B  69      -8.681  -3.927  -6.789  1.00 68.42           H  
ATOM   2461  NH1 ARG B  69      -8.262  -5.651  -9.442  1.00 68.42           N  
ATOM   2462 HH11 ARG B  69      -8.553  -6.543  -9.816  1.00 68.42           H  
ATOM   2463 HH12 ARG B  69      -7.628  -5.057  -9.957  1.00 68.42           H  
ATOM   2464  NH2 ARG B  69      -9.788  -5.882  -7.848  1.00 68.42           N  
ATOM   2465 HH21 ARG B  69     -10.051  -6.755  -8.282  1.00 68.42           H  
ATOM   2466 HH22 ARG B  69     -10.268  -5.586  -7.011  1.00 68.42           H  
ATOM   2467  CZ  ARG B  69      -8.771  -5.222  -8.322  1.00 68.42           C  
ATOM   2468  N   ILE B  70      -2.130  -1.409  -8.078  1.00 69.82           N  
ATOM   2469  H   ILE B  70      -2.218  -2.346  -8.443  1.00 69.82           H  
ATOM   2470  CA  ILE B  70      -1.388  -0.442  -8.903  1.00 69.82           C  
ATOM   2471  HA  ILE B  70      -1.622   0.574  -8.582  1.00 69.82           H  
ATOM   2472  C   ILE B  70      -1.829  -0.662 -10.358  1.00 69.82           C  
ATOM   2473  CB  ILE B  70       0.138  -0.670  -8.783  1.00 69.82           C  
ATOM   2474  HB  ILE B  70       0.351  -1.654  -9.202  1.00 69.82           H  
ATOM   2475  O   ILE B  70      -1.812  -1.817 -10.786  1.00 69.82           O  
ATOM   2476  CG1 ILE B  70       0.663  -0.656  -7.329  1.00 69.82           C  
ATOM   2477 HG12 ILE B  70      -0.027  -1.181  -6.668  1.00 69.82           H  
ATOM   2478 HG13 ILE B  70       0.756   0.369  -6.972  1.00 69.82           H  
ATOM   2479  CG2 ILE B  70       0.911   0.373  -9.613  1.00 69.82           C  
ATOM   2480 HG21 ILE B  70       0.723   1.377  -9.231  1.00 69.82           H  
ATOM   2481 HG22 ILE B  70       1.982   0.172  -9.582  1.00 69.82           H  
ATOM   2482 HG23 ILE B  70       0.614   0.329 -10.661  1.00 69.82           H  
ATOM   2483  CD1 ILE B  70       2.010  -1.378  -7.206  1.00 69.82           C  
ATOM   2484 HD11 ILE B  70       2.775  -0.882  -7.804  1.00 69.82           H  
ATOM   2485 HD12 ILE B  70       1.912  -2.406  -7.556  1.00 69.82           H  
ATOM   2486 HD13 ILE B  70       2.325  -1.383  -6.163  1.00 69.82           H  
ATOM   2487  N   PRO B  71      -2.194   0.364 -11.148  1.00 67.05           N  
ATOM   2488  CA  PRO B  71      -2.459   0.179 -12.575  1.00 67.05           C  
ATOM   2489  HA  PRO B  71      -3.227  -0.585 -12.691  1.00 67.05           H  
ATOM   2490  C   PRO B  71      -1.190  -0.236 -13.324  1.00 67.05           C  
ATOM   2491  CB  PRO B  71      -3.001   1.508 -13.112  1.00 67.05           C  
ATOM   2492  HB2 PRO B  71      -2.238   2.042 -13.679  1.00 67.05           H  
ATOM   2493  HB3 PRO B  71      -3.878   1.349 -13.739  1.00 67.05           H  
ATOM   2494  O   PRO B  71      -0.114   0.320 -13.083  1.00 67.05           O  
ATOM   2495  CG  PRO B  71      -3.359   2.289 -11.852  1.00 67.05           C  
ATOM   2496  HG2 PRO B  71      -3.236   3.365 -11.976  1.00 67.05           H  
ATOM   2497  HG3 PRO B  71      -4.394   2.056 -11.604  1.00 67.05           H  
ATOM   2498  CD  PRO B  71      -2.433   1.742 -10.768  1.00 67.05           C  
ATOM   2499  HD2 PRO B  71      -2.916   1.818  -9.794  1.00 67.05           H  
ATOM   2500  HD3 PRO B  71      -1.490   2.290 -10.772  1.00 67.05           H  
ATOM   2501  N   ARG B  72      -1.309  -1.159 -14.282  1.00 60.78           N  
ATOM   2502  H   ARG B  72      -2.236  -1.504 -14.485  1.00 60.78           H  
ATOM   2503  CA  ARG B  72      -0.218  -1.471 -15.216  1.00 60.78           C  
ATOM   2504  HA  ARG B  72       0.651  -1.792 -14.642  1.00 60.78           H  
ATOM   2505  C   ARG B  72       0.188  -0.210 -15.982  1.00 60.78           C  
ATOM   2506  CB  ARG B  72      -0.598  -2.599 -16.183  1.00 60.78           C  
ATOM   2507  HB2 ARG B  72      -1.515  -2.330 -16.707  1.00 60.78           H  
ATOM   2508  HB3 ARG B  72       0.196  -2.707 -16.922  1.00 60.78           H  
ATOM   2509  O   ARG B  72      -0.619   0.692 -16.201  1.00 60.78           O  
ATOM   2510  CG  ARG B  72      -0.781  -3.948 -15.475  1.00 60.78           C  
ATOM   2511  HG2 ARG B  72       0.134  -4.209 -14.945  1.00 60.78           H  
ATOM   2512  HG3 ARG B  72      -1.599  -3.874 -14.758  1.00 60.78           H  
ATOM   2513  CD  ARG B  72      -1.096  -5.035 -16.510  1.00 60.78           C  
ATOM   2514  HD2 ARG B  72      -0.194  -5.261 -17.078  1.00 60.78           H  
ATOM   2515  HD3 ARG B  72      -1.825  -4.651 -17.223  1.00 60.78           H  
ATOM   2516  NE  ARG B  72      -1.650  -6.248 -15.877  1.00 60.78           N  
ATOM   2517  HE  ARG B  72      -2.651  -6.267 -15.740  1.00 60.78           H  
ATOM   2518  NH1 ARG B  72       0.293  -7.468 -15.737  1.00 60.78           N  
ATOM   2519 HH11 ARG B  72       0.779  -8.314 -15.474  1.00 60.78           H  
ATOM   2520 HH12 ARG B  72       0.804  -6.663 -16.068  1.00 60.78           H  
ATOM   2521  NH2 ARG B  72      -1.650  -8.349 -15.050  1.00 60.78           N  
ATOM   2522 HH21 ARG B  72      -1.183  -9.211 -14.807  1.00 60.78           H  
ATOM   2523 HH22 ARG B  72      -2.637  -8.230 -14.867  1.00 60.78           H  
ATOM   2524  CZ  ARG B  72      -0.996  -7.347 -15.562  1.00 60.78           C  
ATOM   2525  N   GLY B  73       1.464  -0.090 -16.329  1.00 58.83           N  
ATOM   2526  H   GLY B  73       2.055  -0.893 -16.164  1.00 58.83           H  
ATOM   2527  CA  GLY B  73       2.043   1.130 -16.906  1.00 58.83           C  
ATOM   2528  HA2 GLY B  73       1.397   1.483 -17.709  1.00 58.83           H  
ATOM   2529  HA3 GLY B  73       3.017   0.888 -17.331  1.00 58.83           H  
ATOM   2530  C   GLY B  73       2.221   2.277 -15.896  1.00 58.83           C  
ATOM   2531  O   GLY B  73       3.317   2.838 -15.812  1.00 58.83           O  
ATOM   2532  N   GLN B  74       1.234   2.565 -15.034  1.00 53.75           N  
ATOM   2533  H   GLN B  74       0.354   2.078 -15.129  1.00 53.75           H  
ATOM   2534  CA  GLN B  74       1.491   3.338 -13.806  1.00 53.75           C  
ATOM   2535  HA  GLN B  74       2.090   4.203 -14.094  1.00 53.75           H  
ATOM   2536  C   GLN B  74       2.361   2.556 -12.806  1.00 53.75           C  
ATOM   2537  CB  GLN B  74       0.215   3.895 -13.154  1.00 53.75           C  
ATOM   2538  HB2 GLN B  74      -0.463   3.076 -12.911  1.00 53.75           H  
ATOM   2539  HB3 GLN B  74       0.493   4.387 -12.222  1.00 53.75           H  
ATOM   2540  O   GLN B  74       2.898   3.150 -11.879  1.00 53.75           O  
ATOM   2541  CG  GLN B  74      -0.490   4.927 -14.048  1.00 53.75           C  
ATOM   2542  HG2 GLN B  74      -0.948   4.416 -14.895  1.00 53.75           H  
ATOM   2543  HG3 GLN B  74       0.243   5.637 -14.428  1.00 53.75           H  
ATOM   2544  CD  GLN B  74      -1.569   5.705 -13.298  1.00 53.75           C  
ATOM   2545  NE2 GLN B  74      -1.236   6.765 -12.596  1.00 53.75           N  
ATOM   2546 HE21 GLN B  74      -1.994   7.240 -12.128  1.00 53.75           H  
ATOM   2547 HE22 GLN B  74      -0.283   7.100 -12.570  1.00 53.75           H  
ATOM   2548  OE1 GLN B  74      -2.740   5.381 -13.328  1.00 53.75           O  
ATOM   2549  N   GLU B  75       2.648   1.278 -13.069  1.00 52.52           N  
ATOM   2550  H   GLU B  75       2.038   0.787 -13.707  1.00 52.52           H  
ATOM   2551  CA  GLU B  75       3.751   0.525 -12.464  1.00 52.52           C  
ATOM   2552  HA  GLU B  75       3.606   0.574 -11.385  1.00 52.52           H  
ATOM   2553  C   GLU B  75       5.159   1.086 -12.797  1.00 52.52           C  
ATOM   2554  CB  GLU B  75       3.637  -0.959 -12.834  1.00 52.52           C  
ATOM   2555  HB2 GLU B  75       2.588  -1.252 -12.787  1.00 52.52           H  
ATOM   2556  HB3 GLU B  75       4.184  -1.551 -12.100  1.00 52.52           H  
ATOM   2557  O   GLU B  75       6.128   0.716 -12.149  1.00 52.52           O  
ATOM   2558  CG  GLU B  75       4.199  -1.262 -14.227  1.00 52.52           C  
ATOM   2559  HG2 GLU B  75       5.288  -1.304 -14.186  1.00 52.52           H  
ATOM   2560  HG3 GLU B  75       3.922  -0.458 -14.909  1.00 52.52           H  
ATOM   2561  CD  GLU B  75       3.641  -2.582 -14.751  1.00 52.52           C  
ATOM   2562  OE1 GLU B  75       2.758  -2.492 -15.635  1.00 52.52           O  
ATOM   2563  OE2 GLU B  75       4.052  -3.650 -14.252  1.00 52.52           O  
ATOM   2564  N   ASN B  76       5.291   2.005 -13.766  1.00 48.21           N  
ATOM   2565  H   ASN B  76       4.485   2.193 -14.344  1.00 48.21           H  
ATOM   2566  CA  ASN B  76       6.532   2.760 -14.034  1.00 48.21           C  
ATOM   2567  HA  ASN B  76       7.370   2.275 -13.534  1.00 48.21           H  
ATOM   2568  C   ASN B  76       6.480   4.197 -13.498  1.00 48.21           C  
ATOM   2569  CB  ASN B  76       6.816   2.767 -15.539  1.00 48.21           C  
ATOM   2570  HB2 ASN B  76       7.640   3.450 -15.744  1.00 48.21           H  
ATOM   2571  HB3 ASN B  76       5.939   3.115 -16.085  1.00 48.21           H  
ATOM   2572  O   ASN B  76       7.508   4.768 -13.134  1.00 48.21           O  
ATOM   2573  CG  ASN B  76       7.242   1.406 -16.043  1.00 48.21           C  
ATOM   2574  ND2 ASN B  76       6.638   0.921 -17.101  1.00 48.21           N  
ATOM   2575 HD21 ASN B  76       6.905  -0.020 -17.355  1.00 48.21           H  
ATOM   2576 HD22 ASN B  76       5.842   1.394 -17.503  1.00 48.21           H  
ATOM   2577  OD1 ASN B  76       8.142   0.777 -15.521  1.00 48.21           O  
ATOM   2578  N   GLN B  77       5.273   4.763 -13.362  1.00 47.28           N  
ATOM   2579  H   GLN B  77       4.466   4.248 -13.681  1.00 47.28           H  
ATOM   2580  CA  GLN B  77       5.069   5.809 -12.358  1.00 47.28           C  
ATOM   2581  HA  GLN B  77       5.812   6.593 -12.504  1.00 47.28           H  
ATOM   2582  C   GLN B  77       5.290   5.265 -10.947  1.00 47.28           C  
ATOM   2583  CB  GLN B  77       3.673   6.439 -12.455  1.00 47.28           C  
ATOM   2584  HB2 GLN B  77       2.913   5.660 -12.525  1.00 47.28           H  
ATOM   2585  HB3 GLN B  77       3.484   7.013 -11.548  1.00 47.28           H  
ATOM   2586  O   GLN B  77       5.433   6.085 -10.042  1.00 47.28           O  
ATOM   2587  CG  GLN B  77       3.556   7.397 -13.645  1.00 47.28           C  
ATOM   2588  HG2 GLN B  77       3.692   6.841 -14.572  1.00 47.28           H  
ATOM   2589  HG3 GLN B  77       4.338   8.153 -13.577  1.00 47.28           H  
ATOM   2590  CD  GLN B  77       2.206   8.107 -13.693  1.00 47.28           C  
ATOM   2591  NE2 GLN B  77       1.983   8.964 -14.662  1.00 47.28           N  
ATOM   2592 HE21 GLN B  77       2.679   9.149 -15.370  1.00 47.28           H  
ATOM   2593 HE22 GLN B  77       1.065   9.387 -14.672  1.00 47.28           H  
ATOM   2594  OE1 GLN B  77       1.319   7.904 -12.882  1.00 47.28           O  
ATOM   2595  N   LEU B  78       5.353   3.931 -10.765  1.00 49.15           N  
ATOM   2596  H   LEU B  78       5.154   3.328 -11.551  1.00 49.15           H  
ATOM   2597  CA  LEU B  78       5.493   3.308  -9.466  1.00 49.15           C  
ATOM   2598  HA  LEU B  78       4.551   3.501  -8.951  1.00 49.15           H  
ATOM   2599  C   LEU B  78       6.626   3.967  -8.732  1.00 49.15           C  
ATOM   2600  CB  LEU B  78       5.712   1.799  -9.493  1.00 49.15           C  
ATOM   2601  HB2 LEU B  78       6.680   1.591  -9.950  1.00 49.15           H  
ATOM   2602  HB3 LEU B  78       4.909   1.360 -10.084  1.00 49.15           H  
ATOM   2603  O   LEU B  78       7.788   4.038  -9.139  1.00 49.15           O  
ATOM   2604  CG  LEU B  78       5.674   1.121  -8.115  1.00 49.15           C  
ATOM   2605  HG  LEU B  78       6.495   1.482  -7.497  1.00 49.15           H  
ATOM   2606  CD1 LEU B  78       4.352   1.400  -7.398  1.00 49.15           C  
ATOM   2607 HD11 LEU B  78       4.363   2.390  -6.941  1.00 49.15           H  
ATOM   2608 HD12 LEU B  78       4.204   0.652  -6.619  1.00 49.15           H  
ATOM   2609 HD13 LEU B  78       3.520   1.336  -8.099  1.00 49.15           H  
ATOM   2610  CD2 LEU B  78       5.826  -0.390  -8.286  1.00 49.15           C  
ATOM   2611 HD21 LEU B  78       5.008  -0.784  -8.889  1.00 49.15           H  
ATOM   2612 HD22 LEU B  78       6.766  -0.605  -8.794  1.00 49.15           H  
ATOM   2613 HD23 LEU B  78       5.830  -0.881  -7.313  1.00 49.15           H  
ATOM   2614  N   VAL B  79       6.177   4.511  -7.633  1.00 47.99           N  
ATOM   2615  H   VAL B  79       5.189   4.412  -7.448  1.00 47.99           H  
ATOM   2616  CA  VAL B  79       6.903   5.424  -6.816  1.00 47.99           C  
ATOM   2617  HA  VAL B  79       7.619   5.965  -7.434  1.00 47.99           H  
ATOM   2618  C   VAL B  79       7.692   4.464  -5.914  1.00 47.99           C  
ATOM   2619  CB  VAL B  79       5.874   6.432  -6.233  1.00 47.99           C  
ATOM   2620  HB  VAL B  79       5.811   6.189  -5.173  1.00 47.99           H  
ATOM   2621  O   VAL B  79       7.217   4.032  -4.875  1.00 47.99           O  
ATOM   2622  CG1 VAL B  79       6.245   7.907  -6.319  1.00 47.99           C  
ATOM   2623 HG11 VAL B  79       5.461   8.531  -5.890  1.00 47.99           H  
ATOM   2624 HG12 VAL B  79       7.140   8.100  -5.727  1.00 47.99           H  
ATOM   2625 HG13 VAL B  79       6.387   8.181  -7.364  1.00 47.99           H  
ATOM   2626  CG2 VAL B  79       4.459   6.464  -6.886  1.00 47.99           C  
ATOM   2627 HG21 VAL B  79       3.804   7.162  -6.365  1.00 47.99           H  
ATOM   2628 HG22 VAL B  79       4.526   6.801  -7.921  1.00 47.99           H  
ATOM   2629 HG23 VAL B  79       3.965   5.492  -6.868  1.00 47.99           H  
ATOM   2630  N   ALA B  80       8.824   3.968  -6.422  1.00 45.39           N  
ATOM   2631  H   ALA B  80       9.137   4.368  -7.295  1.00 45.39           H  
ATOM   2632  CA  ALA B  80       9.639   2.891  -5.883  1.00 45.39           C  
ATOM   2633  HA  ALA B  80       9.033   1.986  -5.909  1.00 45.39           H  
ATOM   2634  C   ALA B  80      10.076   3.130  -4.434  1.00 45.39           C  
ATOM   2635  CB  ALA B  80      10.843   2.645  -6.793  1.00 45.39           C  
ATOM   2636  HB1 ALA B  80      11.553   3.464  -6.682  1.00 45.39           H  
ATOM   2637  HB2 ALA B  80      11.336   1.716  -6.507  1.00 45.39           H  
ATOM   2638  HB3 ALA B  80      10.520   2.576  -7.832  1.00 45.39           H  
ATOM   2639  O   ALA B  80      11.097   3.739  -4.123  1.00 45.39           O  
ATOM   2640  N   LEU B  81       9.284   2.540  -3.561  1.00 48.51           N  
ATOM   2641  H   LEU B  81       8.329   2.439  -3.873  1.00 48.51           H  
ATOM   2642  CA  LEU B  81       9.722   1.561  -2.586  1.00 48.51           C  
ATOM   2643  HA  LEU B  81       8.988   1.642  -1.783  1.00 48.51           H  
ATOM   2644  C   LEU B  81      11.088   1.818  -1.910  1.00 48.51           C  
ATOM   2645  CB  LEU B  81       9.604   0.159  -3.240  1.00 48.51           C  
ATOM   2646  HB2 LEU B  81       9.974  -0.596  -2.546  1.00 48.51           H  
ATOM   2647  HB3 LEU B  81      10.279   0.116  -4.094  1.00 48.51           H  
ATOM   2648  O   LEU B  81      12.051   1.088  -2.143  1.00 48.51           O  
ATOM   2649  CG  LEU B  81       8.194  -0.249  -3.728  1.00 48.51           C  
ATOM   2650  HG  LEU B  81       8.092   0.085  -4.761  1.00 48.51           H  
ATOM   2651  CD1 LEU B  81       8.033  -1.770  -3.702  1.00 48.51           C  
ATOM   2652 HD11 LEU B  81       8.826  -2.235  -4.289  1.00 48.51           H  
ATOM   2653 HD12 LEU B  81       8.080  -2.139  -2.678  1.00 48.51           H  
ATOM   2654 HD13 LEU B  81       7.071  -2.049  -4.133  1.00 48.51           H  
ATOM   2655  CD2 LEU B  81       7.017   0.340  -2.952  1.00 48.51           C  
ATOM   2656 HD21 LEU B  81       6.105  -0.005  -3.438  1.00 48.51           H  
ATOM   2657 HD22 LEU B  81       7.038  -0.005  -1.918  1.00 48.51           H  
ATOM   2658 HD23 LEU B  81       7.016   1.430  -2.979  1.00 48.51           H  
ATOM   2659  N   ILE B  82      11.145   2.795  -0.997  1.00 54.60           N  
ATOM   2660  H   ILE B  82      10.363   3.432  -0.958  1.00 54.60           H  
ATOM   2661  CA  ILE B  82      12.254   2.998  -0.040  1.00 54.60           C  
ATOM   2662  HA  ILE B  82      12.854   2.088  -0.033  1.00 54.60           H  
ATOM   2663  C   ILE B  82      11.743   3.237   1.398  1.00 54.60           C  
ATOM   2664  CB  ILE B  82      13.182   4.141  -0.498  1.00 54.60           C  
ATOM   2665  HB  ILE B  82      13.946   4.256   0.270  1.00 54.60           H  
ATOM   2666  O   ILE B  82      10.848   4.060   1.549  1.00 54.60           O  
ATOM   2667  CG1 ILE B  82      12.480   5.504  -0.692  1.00 54.60           C  
ATOM   2668 HG12 ILE B  82      11.864   5.479  -1.591  1.00 54.60           H  
ATOM   2669 HG13 ILE B  82      11.826   5.727   0.151  1.00 54.60           H  
ATOM   2670  CG2 ILE B  82      13.884   3.724  -1.802  1.00 54.60           C  
ATOM   2671 HG21 ILE B  82      13.163   3.688  -2.620  1.00 54.60           H  
ATOM   2672 HG22 ILE B  82      14.660   4.440  -2.070  1.00 54.60           H  
ATOM   2673 HG23 ILE B  82      14.318   2.731  -1.692  1.00 54.60           H  
ATOM   2674  CD1 ILE B  82      13.483   6.658  -0.770  1.00 54.60           C  
ATOM   2675 HD11 ILE B  82      12.949   7.594  -0.938  1.00 54.60           H  
ATOM   2676 HD12 ILE B  82      14.025   6.721   0.173  1.00 54.60           H  
ATOM   2677 HD13 ILE B  82      14.199   6.508  -1.578  1.00 54.60           H  
ATOM   2678  N   PRO B  83      12.228   2.525   2.441  1.00 50.60           N  
ATOM   2679  CA  PRO B  83      11.731   2.612   3.827  1.00 50.60           C  
ATOM   2680  HA  PRO B  83      10.880   1.942   3.944  1.00 50.60           H  
ATOM   2681  C   PRO B  83      11.348   4.021   4.295  1.00 50.60           C  
ATOM   2682  CB  PRO B  83      12.868   2.053   4.681  1.00 50.60           C  
ATOM   2683  HB2 PRO B  83      13.644   2.804   4.829  1.00 50.60           H  
ATOM   2684  HB3 PRO B  83      12.513   1.687   5.645  1.00 50.60           H  
ATOM   2685  O   PRO B  83      12.054   4.967   3.964  1.00 50.60           O  
ATOM   2686  CG  PRO B  83      13.397   0.934   3.789  1.00 50.60           C  
ATOM   2687  HG2 PRO B  83      14.423   0.666   4.042  1.00 50.60           H  
ATOM   2688  HG3 PRO B  83      12.743   0.065   3.862  1.00 50.60           H  
ATOM   2689  CD  PRO B  83      13.297   1.536   2.385  1.00 50.60           C  
ATOM   2690  HD2 PRO B  83      13.076   0.750   1.664  1.00 50.60           H  
ATOM   2691  HD3 PRO B  83      14.235   2.031   2.130  1.00 50.60           H  
ATOM   2692  N   TYR B  84      10.314   4.199   5.128  1.00 56.83           N  
ATOM   2693  H   TYR B  84       9.674   3.436   5.292  1.00 56.83           H  
ATOM   2694  CA  TYR B  84       9.988   5.543   5.646  1.00 56.83           C  
ATOM   2695  HA  TYR B  84       9.855   6.190   4.779  1.00 56.83           H  
ATOM   2696  C   TYR B  84      11.140   6.143   6.489  1.00 56.83           C  
ATOM   2697  CB  TYR B  84       8.645   5.540   6.388  1.00 56.83           C  
ATOM   2698  HB2 TYR B  84       8.796   5.245   7.426  1.00 56.83           H  
ATOM   2699  HB3 TYR B  84       7.985   4.802   5.931  1.00 56.83           H  
ATOM   2700  O   TYR B  84      11.297   7.359   6.596  1.00 56.83           O  
ATOM   2701  CG  TYR B  84       7.954   6.894   6.324  1.00 56.83           C  
ATOM   2702  CD1 TYR B  84       8.213   7.879   7.297  1.00 56.83           C  
ATOM   2703  HD1 TYR B  84       8.890   7.662   8.110  1.00 56.83           H  
ATOM   2704  CD2 TYR B  84       7.082   7.182   5.254  1.00 56.83           C  
ATOM   2705  HD2 TYR B  84       6.878   6.426   4.512  1.00 56.83           H  
ATOM   2706  CE1 TYR B  84       7.601   9.145   7.208  1.00 56.83           C  
ATOM   2707  HE1 TYR B  84       7.800   9.892   7.962  1.00 56.83           H  
ATOM   2708  CE2 TYR B  84       6.472   8.448   5.157  1.00 56.83           C  
ATOM   2709  HE2 TYR B  84       5.793   8.673   4.347  1.00 56.83           H  
ATOM   2710  OH  TYR B  84       6.137  10.651   6.038  1.00 56.83           O  
ATOM   2711  HH  TYR B  84       6.327  11.197   6.804  1.00 56.83           H  
ATOM   2712  CZ  TYR B  84       6.729   9.431   6.134  1.00 56.83           C  
ATOM   2713  N   SER B  85      12.007   5.276   7.019  1.00 57.92           N  
ATOM   2714  H   SER B  85      11.803   4.294   6.899  1.00 57.92           H  
ATOM   2715  CA  SER B  85      13.285   5.583   7.674  1.00 57.92           C  
ATOM   2716  HA  SER B  85      13.177   6.529   8.206  1.00 57.92           H  
ATOM   2717  C   SER B  85      14.488   5.752   6.722  1.00 57.92           C  
ATOM   2718  CB  SER B  85      13.561   4.491   8.716  1.00 57.92           C  
ATOM   2719  HB2 SER B  85      12.863   4.620   9.543  1.00 57.92           H  
ATOM   2720  HB3 SER B  85      14.575   4.589   9.105  1.00 57.92           H  
ATOM   2721  O   SER B  85      15.605   6.005   7.180  1.00 57.92           O  
ATOM   2722  OG  SER B  85      13.374   3.194   8.175  1.00 57.92           O  
ATOM   2723  HG  SER B  85      12.751   2.749   8.754  1.00 57.92           H  
ATOM   2724  N   ASP B  86      14.306   5.632   5.403  1.00 56.04           N  
ATOM   2725  H   ASP B  86      13.370   5.478   5.057  1.00 56.04           H  
ATOM   2726  CA  ASP B  86      15.384   5.703   4.415  1.00 56.04           C  
ATOM   2727  HA  ASP B  86      16.166   5.023   4.752  1.00 56.04           H  
ATOM   2728  C   ASP B  86      15.977   7.115   4.337  1.00 56.04           C  
ATOM   2729  CB  ASP B  86      14.925   5.206   3.034  1.00 56.04           C  
ATOM   2730  HB2 ASP B  86      14.233   5.925   2.595  1.00 56.04           H  
ATOM   2731  HB3 ASP B  86      14.405   4.256   3.159  1.00 56.04           H  
ATOM   2732  O   ASP B  86      15.293   8.130   4.170  1.00 56.04           O  
ATOM   2733  CG  ASP B  86      16.092   4.976   2.073  1.00 56.04           C  
ATOM   2734  OD1 ASP B  86      16.843   5.929   1.768  1.00 56.04           O  
ATOM   2735  OD2 ASP B  86      16.266   3.844   1.582  1.00 56.04           O  
ATOM   2736  N   GLN B  87      17.304   7.186   4.400  1.00 57.63           N  
ATOM   2737  H   GLN B  87      17.812   6.315   4.465  1.00 57.63           H  
ATOM   2738  CA  GLN B  87      18.050   8.442   4.415  1.00 57.63           C  
ATOM   2739  HA  GLN B  87      17.669   9.042   5.241  1.00 57.63           H  
ATOM   2740  C   GLN B  87      17.868   9.273   3.128  1.00 57.63           C  
ATOM   2741  CB  GLN B  87      19.530   8.139   4.680  1.00 57.63           C  
ATOM   2742  HB2 GLN B  87      20.061   9.088   4.766  1.00 57.63           H  
ATOM   2743  HB3 GLN B  87      19.941   7.590   3.833  1.00 57.63           H  
ATOM   2744  O   GLN B  87      18.146  10.474   3.136  1.00 57.63           O  
ATOM   2745  CG  GLN B  87      19.756   7.319   5.966  1.00 57.63           C  
ATOM   2746  HG2 GLN B  87      19.283   6.342   5.870  1.00 57.63           H  
ATOM   2747  HG3 GLN B  87      19.304   7.834   6.813  1.00 57.63           H  
ATOM   2748  CD  GLN B  87      21.233   7.095   6.270  1.00 57.63           C  
ATOM   2749  NE2 GLN B  87      21.560   6.145   7.117  1.00 57.63           N  
ATOM   2750 HE21 GLN B  87      22.546   6.002   7.280  1.00 57.63           H  
ATOM   2751 HE22 GLN B  87      20.855   5.553   7.532  1.00 57.63           H  
ATOM   2752  OE1 GLN B  87      22.113   7.779   5.771  1.00 57.63           O  
ATOM   2753  N   ARG B  88      17.378   8.664   2.038  1.00 56.18           N  
ATOM   2754  H   ARG B  88      17.191   7.674   2.115  1.00 56.18           H  
ATOM   2755  CA  ARG B  88      16.980   9.316   0.781  1.00 56.18           C  
ATOM   2756  HA  ARG B  88      17.735  10.047   0.494  1.00 56.18           H  
ATOM   2757  C   ARG B  88      15.656  10.078   0.883  1.00 56.18           C  
ATOM   2758  CB  ARG B  88      16.854   8.250  -0.320  1.00 56.18           C  
ATOM   2759  HB2 ARG B  88      16.458   8.722  -1.219  1.00 56.18           H  
ATOM   2760  HB3 ARG B  88      16.125   7.503  -0.005  1.00 56.18           H  
ATOM   2761  O   ARG B  88      15.485  11.045   0.142  1.00 56.18           O  
ATOM   2762  CG  ARG B  88      18.174   7.553  -0.683  1.00 56.18           C  
ATOM   2763  HG2 ARG B  88      18.828   8.284  -1.160  1.00 56.18           H  
ATOM   2764  HG3 ARG B  88      18.672   7.172   0.208  1.00 56.18           H  
ATOM   2765  CD  ARG B  88      17.930   6.396  -1.660  1.00 56.18           C  
ATOM   2766  HD2 ARG B  88      17.190   6.702  -2.400  1.00 56.18           H  
ATOM   2767  HD3 ARG B  88      18.866   6.182  -2.177  1.00 56.18           H  
ATOM   2768  NE  ARG B  88      17.469   5.169  -0.985  1.00 56.18           N  
ATOM   2769  HE  ARG B  88      17.290   5.212   0.008  1.00 56.18           H  
ATOM   2770  NH1 ARG B  88      17.353   3.843  -2.858  1.00 56.18           N  
ATOM   2771 HH11 ARG B  88      17.114   2.955  -3.274  1.00 56.18           H  
ATOM   2772 HH12 ARG B  88      17.562   4.649  -3.430  1.00 56.18           H  
ATOM   2773  NH2 ARG B  88      16.927   2.964  -0.860  1.00 56.18           N  
ATOM   2774 HH21 ARG B  88      16.677   2.080  -1.280  1.00 56.18           H  
ATOM   2775 HH22 ARG B  88      16.738   3.118   0.120  1.00 56.18           H  
ATOM   2776  CZ  ARG B  88      17.256   4.001  -1.565  1.00 56.18           C  
ATOM   2777  N   LEU B  89      14.740   9.687   1.777  1.00 53.88           N  
ATOM   2778  H   LEU B  89      14.943   8.893   2.369  1.00 53.88           H  
ATOM   2779  CA  LEU B  89      13.494  10.426   2.024  1.00 53.88           C  
ATOM   2780  HA  LEU B  89      13.056  10.720   1.070  1.00 53.88           H  
ATOM   2781  C   LEU B  89      13.723  11.718   2.803  1.00 53.88           C  
ATOM   2782  CB  LEU B  89      12.478   9.574   2.797  1.00 53.88           C  
ATOM   2783  HB2 LEU B  89      12.956   9.186   3.697  1.00 53.88           H  
ATOM   2784  HB3 LEU B  89      11.660  10.218   3.121  1.00 53.88           H  
ATOM   2785  O   LEU B  89      12.923  12.643   2.665  1.00 53.88           O  
ATOM   2786  CG  LEU B  89      11.867   8.412   2.011  1.00 53.88           C  
ATOM   2787  HG  LEU B  89      12.661   7.733   1.699  1.00 53.88           H  
ATOM   2788  CD1 LEU B  89      10.922   7.670   2.936  1.00 53.88           C  
ATOM   2789 HD11 LEU B  89      10.030   8.258   3.151  1.00 53.88           H  
ATOM   2790 HD12 LEU B  89      11.440   7.454   3.870  1.00 53.88           H  
ATOM   2791 HD13 LEU B  89      10.649   6.720   2.477  1.00 53.88           H  
ATOM   2792  CD2 LEU B  89      11.061   8.870   0.790  1.00 53.88           C  
ATOM   2793 HD21 LEU B  89      10.581   8.004   0.336  1.00 53.88           H  
ATOM   2794 HD22 LEU B  89      11.718   9.329   0.051  1.00 53.88           H  
ATOM   2795 HD23 LEU B  89      10.291   9.579   1.096  1.00 53.88           H  
ATOM   2796  N   ARG B  90      14.817  11.820   3.577  1.00 53.62           N  
ATOM   2797  H   ARG B  90      15.421  11.014   3.646  1.00 53.62           H  
ATOM   2798  CA  ARG B  90      15.191  13.086   4.223  1.00 53.62           C  
ATOM   2799  HA  ARG B  90      14.417  13.321   4.953  1.00 53.62           H  
ATOM   2800  C   ARG B  90      15.241  14.180   3.149  1.00 53.62           C  
ATOM   2801  CB  ARG B  90      16.551  13.006   4.933  1.00 53.62           C  
ATOM   2802  HB2 ARG B  90      17.322  12.708   4.222  1.00 53.62           H  
ATOM   2803  HB3 ARG B  90      16.794  14.007   5.290  1.00 53.62           H  
ATOM   2804  O   ARG B  90      16.033  14.041   2.212  1.00 53.62           O  
ATOM   2805  CG  ARG B  90      16.558  12.038   6.125  1.00 53.62           C  
ATOM   2806  HG2 ARG B  90      15.688  12.221   6.756  1.00 53.62           H  
ATOM   2807  HG3 ARG B  90      16.500  11.016   5.752  1.00 53.62           H  
ATOM   2808  CD  ARG B  90      17.836  12.197   6.964  1.00 53.62           C  
ATOM   2809  HD2 ARG B  90      17.878  11.370   7.672  1.00 53.62           H  
ATOM   2810  HD3 ARG B  90      18.700  12.133   6.303  1.00 53.62           H  
ATOM   2811  NE  ARG B  90      17.847  13.476   7.712  1.00 53.62           N  
ATOM   2812  HE  ARG B  90      16.975  13.984   7.733  1.00 53.62           H  
ATOM   2813  NH1 ARG B  90      19.987  13.357   8.542  1.00 53.62           N  
ATOM   2814 HH11 ARG B  90      20.096  12.459   8.093  1.00 53.62           H  
ATOM   2815 HH12 ARG B  90      20.703  13.701   9.165  1.00 53.62           H  
ATOM   2816  NH2 ARG B  90      18.684  15.080   9.099  1.00 53.62           N  
ATOM   2817 HH21 ARG B  90      19.419  15.415   9.705  1.00 53.62           H  
ATOM   2818 HH22 ARG B  90      17.788  15.546   9.105  1.00 53.62           H  
ATOM   2819  CZ  ARG B  90      18.837  13.964   8.441  1.00 53.62           C  
ATOM   2820  N   PRO B  91      14.458  15.269   3.271  1.00 50.00           N  
ATOM   2821  CA  PRO B  91      14.397  16.305   2.252  1.00 50.00           C  
ATOM   2822  HA  PRO B  91      14.252  15.849   1.272  1.00 50.00           H  
ATOM   2823  C   PRO B  91      15.709  17.093   2.229  1.00 50.00           C  
ATOM   2824  CB  PRO B  91      13.156  17.145   2.578  1.00 50.00           C  
ATOM   2825  HB2 PRO B  91      13.267  18.190   2.290  1.00 50.00           H  
ATOM   2826  HB3 PRO B  91      12.287  16.711   2.082  1.00 50.00           H  
ATOM   2827  O   PRO B  91      15.863  18.147   2.849  1.00 50.00           O  
ATOM   2828  CG  PRO B  91      13.007  16.978   4.088  1.00 50.00           C  
ATOM   2829  HG2 PRO B  91      13.672  17.671   4.603  1.00 50.00           H  
ATOM   2830  HG3 PRO B  91      11.976  17.120   4.411  1.00 50.00           H  
ATOM   2831  CD  PRO B  91      13.479  15.542   4.316  1.00 50.00           C  
ATOM   2832  HD2 PRO B  91      12.636  14.860   4.209  1.00 50.00           H  
ATOM   2833  HD3 PRO B  91      13.916  15.449   5.310  1.00 50.00           H  
ATOM   2834  N   ARG B  92      16.685  16.581   1.472  1.00 49.26           N  
ATOM   2835  H   ARG B  92      16.520  15.659   1.093  1.00 49.26           H  
ATOM   2836  CA  ARG B  92      17.763  17.402   0.927  1.00 49.26           C  
ATOM   2837  HA  ARG B  92      18.332  17.850   1.741  1.00 49.26           H  
ATOM   2838  C   ARG B  92      17.070  18.498   0.130  1.00 49.26           C  
ATOM   2839  CB  ARG B  92      18.681  16.581   0.005  1.00 49.26           C  
ATOM   2840  HB2 ARG B  92      19.409  17.261  -0.438  1.00 49.26           H  
ATOM   2841  HB3 ARG B  92      18.090  16.148  -0.802  1.00 49.26           H  
ATOM   2842  O   ARG B  92      16.332  18.170  -0.793  1.00 49.26           O  
ATOM   2843  CG  ARG B  92      19.421  15.450   0.735  1.00 49.26           C  
ATOM   2844  HG2 ARG B  92      18.694  14.728   1.105  1.00 49.26           H  
ATOM   2845  HG3 ARG B  92      19.965  15.857   1.588  1.00 49.26           H  
ATOM   2846  CD  ARG B  92      20.399  14.723  -0.201  1.00 49.26           C  
ATOM   2847  HD2 ARG B  92      20.770  13.839   0.319  1.00 49.26           H  
ATOM   2848  HD3 ARG B  92      19.845  14.388  -1.077  1.00 49.26           H  
ATOM   2849  NE  ARG B  92      21.549  15.579  -0.576  1.00 49.26           N  
ATOM   2850  HE  ARG B  92      21.944  16.133   0.171  1.00 49.26           H  
ATOM   2851  NH1 ARG B  92      21.634  15.120  -2.832  1.00 49.26           N  
ATOM   2852 HH11 ARG B  92      20.801  14.557  -2.737  1.00 49.26           H  
ATOM   2853 HH12 ARG B  92      21.947  15.379  -3.757  1.00 49.26           H  
ATOM   2854  NH2 ARG B  92      23.055  16.595  -1.952  1.00 49.26           N  
ATOM   2855 HH21 ARG B  92      23.390  16.796  -2.884  1.00 49.26           H  
ATOM   2856 HH22 ARG B  92      23.381  17.163  -1.184  1.00 49.26           H  
ATOM   2857  CZ  ARG B  92      22.071  15.756  -1.780  1.00 49.26           C  
ATOM   2858  N   ARG B  93      17.298  19.765   0.488  1.00 39.33           N  
ATOM   2859  H   ARG B  93      17.849  19.931   1.318  1.00 39.33           H  
ATOM   2860  CA  ARG B  93      16.776  20.916  -0.260  1.00 39.33           C  
ATOM   2861  HA  ARG B  93      15.687  20.903  -0.249  1.00 39.33           H  
ATOM   2862  C   ARG B  93      17.214  20.797  -1.724  1.00 39.33           C  
ATOM   2863  CB  ARG B  93      17.268  22.240   0.359  1.00 39.33           C  
ATOM   2864  HB2 ARG B  93      17.026  23.049  -0.331  1.00 39.33           H  
ATOM   2865  HB3 ARG B  93      18.353  22.205   0.464  1.00 39.33           H  
ATOM   2866  O   ARG B  93      18.360  21.104  -2.050  1.00 39.33           O  
ATOM   2867  CG  ARG B  93      16.632  22.571   1.720  1.00 39.33           C  
ATOM   2868  HG2 ARG B  93      16.828  21.764   2.427  1.00 39.33           H  
ATOM   2869  HG3 ARG B  93      15.555  22.677   1.593  1.00 39.33           H  
ATOM   2870  CD  ARG B  93      17.218  23.882   2.271  1.00 39.33           C  
ATOM   2871  HD2 ARG B  93      17.077  24.666   1.527  1.00 39.33           H  
ATOM   2872  HD3 ARG B  93      18.286  23.742   2.433  1.00 39.33           H  
ATOM   2873  NE  ARG B  93      16.569  24.299   3.532  1.00 39.33           N  
ATOM   2874  HE  ARG B  93      15.668  23.888   3.732  1.00 39.33           H  
ATOM   2875  NH1 ARG B  93      18.132  25.849   4.213  1.00 39.33           N  
ATOM   2876 HH11 ARG B  93      18.677  25.662   3.384  1.00 39.33           H  
ATOM   2877 HH12 ARG B  93      18.418  26.567   4.864  1.00 39.33           H  
ATOM   2878  NH2 ARG B  93      16.295  25.533   5.431  1.00 39.33           N  
ATOM   2879 HH21 ARG B  93      16.608  26.257   6.062  1.00 39.33           H  
ATOM   2880 HH22 ARG B  93      15.399  25.098   5.595  1.00 39.33           H  
ATOM   2881  CZ  ARG B  93      17.001  25.219   4.382  1.00 39.33           C  
ATOM   2882  N   THR B  94      16.316  20.316  -2.577  1.00 36.30           N  
ATOM   2883  H   THR B  94      15.440  19.964  -2.218  1.00 36.30           H  
ATOM   2884  CA  THR B  94      16.362  20.550  -4.018  1.00 36.30           C  
ATOM   2885  HA  THR B  94      17.326  20.239  -4.423  1.00 36.30           H  
ATOM   2886  C   THR B  94      16.202  22.051  -4.191  1.00 36.30           C  
ATOM   2887  CB  THR B  94      15.243  19.784  -4.741  1.00 36.30           C  
ATOM   2888  HB  THR B  94      15.130  20.169  -5.755  1.00 36.30           H  
ATOM   2889  O   THR B  94      15.205  22.614  -3.740  1.00 36.30           O  
ATOM   2890  CG2 THR B  94      15.560  18.289  -4.807  1.00 36.30           C  
ATOM   2891 HG21 THR B  94      14.755  17.779  -5.337  1.00 36.30           H  
ATOM   2892 HG22 THR B  94      15.642  17.876  -3.802  1.00 36.30           H  
ATOM   2893 HG23 THR B  94      16.493  18.132  -5.349  1.00 36.30           H  
ATOM   2894  OG1 THR B  94      14.029  19.919  -4.039  1.00 36.30           O  
ATOM   2895  HG1 THR B  94      13.767  20.840  -4.109  1.00 36.30           H  
ATOM   2896  N   LYS B  95      17.254  22.683  -4.705  1.00 27.99           N  
ATOM   2897  H   LYS B  95      17.959  22.127  -5.168  1.00 27.99           H  
ATOM   2898  CA  LYS B  95      17.339  24.126  -4.925  1.00 27.99           C  
ATOM   2899  HA  LYS B  95      16.717  24.651  -4.201  1.00 27.99           H  
ATOM   2900  C   LYS B  95      16.761  24.469  -6.294  1.00 27.99           C  
ATOM   2901  CB  LYS B  95      18.806  24.564  -4.787  1.00 27.99           C  
ATOM   2902  HB2 LYS B  95      19.220  24.166  -3.860  1.00 27.99           H  
ATOM   2903  HB3 LYS B  95      19.368  24.158  -5.628  1.00 27.99           H  
ATOM   2904  O   LYS B  95      16.958  23.627  -7.197  1.00 27.99           O  
ATOM   2905  CG  LYS B  95      18.931  26.093  -4.770  1.00 27.99           C  
ATOM   2906  HG2 LYS B  95      18.367  26.517  -5.600  1.00 27.99           H  
ATOM   2907  HG3 LYS B  95      18.517  26.477  -3.838  1.00 27.99           H  
ATOM   2908  CD  LYS B  95      20.380  26.557  -4.925  1.00 27.99           C  
ATOM   2909  HD2 LYS B  95      20.784  26.138  -5.847  1.00 27.99           H  
ATOM   2910  HD3 LYS B  95      20.975  26.224  -4.075  1.00 27.99           H  
ATOM   2911  CE  LYS B  95      20.363  28.087  -5.011  1.00 27.99           C  
ATOM   2912  HE2 LYS B  95      20.085  28.493  -4.038  1.00 27.99           H  
ATOM   2913  HE3 LYS B  95      19.584  28.374  -5.717  1.00 27.99           H  
ATOM   2914  NZ  LYS B  95      21.663  28.639  -5.463  1.00 27.99           N  
ATOM   2915  HZ1 LYS B  95      21.606  29.646  -5.530  1.00 27.99           H  
ATOM   2916  HZ2 LYS B  95      22.404  28.394  -4.822  1.00 27.99           H  
ATOM   2917  HZ3 LYS B  95      21.885  28.283  -6.381  1.00 27.99           H  
ATOM   2918  OXT LYS B  95      16.217  25.584  -6.394  1.00 27.99           O  
TER    2919      LYS B  95                                                       
END   
