# Supplementary material for: TRIM2 E3 ligase substrate discovery reveals zinc-mediated regulation of TMEM106B in the endolysosomal pathway
Source: EMBO Rep. 2026 Jan 3;27(3):729–47. doi: 10.1038/s44319-025-00667-3 (PMC12894719; doi:10.1038/s44319-025-00667-3)
Supplement: Supplementary file 9 — Source data Fig. 3 [file 44319_2025_667_MOESM9_ESM.zip › Source_Data_Figure3/3D/relaxed_model_4_multimer_v3_pred_4.pdb]

ATOM      1  N   MET A   1     -24.798 -67.706 -24.825  1.00 28.23           N  
ATOM      2  H   MET A   1     -25.416 -67.236 -25.471  1.00 28.23           H  
ATOM      3  H2  MET A   1     -25.118 -67.541 -23.881  1.00 28.23           H  
ATOM      4  H3  MET A   1     -24.838 -68.699 -25.005  1.00 28.23           H  
ATOM      5  CA  MET A   1     -23.404 -67.223 -24.975  1.00 28.23           C  
ATOM      6  HA  MET A   1     -22.758 -67.786 -24.301  1.00 28.23           H  
ATOM      7  C   MET A   1     -23.223 -65.766 -24.593  1.00 28.23           C  
ATOM      8  CB  MET A   1     -22.848 -67.372 -26.397  1.00 28.23           C  
ATOM      9  HB2 MET A   1     -23.549 -66.942 -27.114  1.00 28.23           H  
ATOM     10  HB3 MET A   1     -21.913 -66.817 -26.466  1.00 28.23           H  
ATOM     11  O   MET A   1     -22.207 -65.470 -23.990  1.00 28.23           O  
ATOM     12  CG  MET A   1     -22.552 -68.816 -26.790  1.00 28.23           C  
ATOM     13  HG2 MET A   1     -23.488 -69.374 -26.820  1.00 28.23           H  
ATOM     14  HG3 MET A   1     -21.898 -69.274 -26.048  1.00 28.23           H  
ATOM     15  SD  MET A   1     -21.769 -68.936 -28.416  1.00 28.23           S  
ATOM     16  CE  MET A   1     -20.028 -68.636 -27.993  1.00 28.23           C  
ATOM     17  HE1 MET A   1     -19.423 -68.699 -28.898  1.00 28.23           H  
ATOM     18  HE2 MET A   1     -19.913 -67.644 -27.556  1.00 28.23           H  
ATOM     19  HE3 MET A   1     -19.686 -69.390 -27.285  1.00 28.23           H  
ATOM     20  N   GLY A   2     -24.093 -64.864 -25.065  1.00 30.74           N  
ATOM     21  H   GLY A   2     -24.928 -65.154 -25.553  1.00 30.74           H  
ATOM     22  CA  GLY A   2     -23.792 -63.434 -25.136  1.00 30.74           C  
ATOM     23  HA2 GLY A   2     -24.669 -62.910 -25.515  1.00 30.74           H  
ATOM     24  HA3 GLY A   2     -22.988 -63.293 -25.859  1.00 30.74           H  
ATOM     25  C   GLY A   2     -23.375 -62.742 -23.833  1.00 30.74           C  
ATOM     26  O   GLY A   2     -23.531 -63.257 -22.732  1.00 30.74           O  
ATOM     27  N   LYS A   3     -22.847 -61.536 -24.042  1.00 33.41           N  
ATOM     28  H   LYS A   3     -22.936 -61.185 -24.985  1.00 33.41           H  
ATOM     29  CA  LYS A   3     -22.097 -60.672 -23.127  1.00 33.41           C  
ATOM     30  HA  LYS A   3     -21.202 -61.192 -22.784  1.00 33.41           H  
ATOM     31  C   LYS A   3     -22.921 -60.275 -21.892  1.00 33.41           C  
ATOM     32  CB  LYS A   3     -21.692 -59.417 -23.935  1.00 33.41           C  
ATOM     33  HB2 LYS A   3     -21.155 -58.732 -23.279  1.00 33.41           H  
ATOM     34  HB3 LYS A   3     -22.603 -58.913 -24.259  1.00 33.41           H  
ATOM     35  O   LYS A   3     -23.859 -59.499 -22.013  1.00 33.41           O  
ATOM     36  CG  LYS A   3     -20.816 -59.704 -25.177  1.00 33.41           C  
ATOM     37  HG2 LYS A   3     -19.810 -59.965 -24.851  1.00 33.41           H  
ATOM     38  HG3 LYS A   3     -21.223 -60.538 -25.749  1.00 33.41           H  
ATOM     39  CD  LYS A   3     -20.764 -58.480 -26.107  1.00 33.41           C  
ATOM     40  HD2 LYS A   3     -21.784 -58.241 -26.408  1.00 33.41           H  
ATOM     41  HD3 LYS A   3     -20.372 -57.617 -25.568  1.00 33.41           H  
ATOM     42  CE  LYS A   3     -19.946 -58.728 -27.385  1.00 33.41           C  
ATOM     43  HE2 LYS A   3     -20.273 -58.007 -28.134  1.00 33.41           H  
ATOM     44  HE3 LYS A   3     -20.174 -59.723 -27.768  1.00 33.41           H  
ATOM     45  NZ  LYS A   3     -18.485 -58.568 -27.166  1.00 33.41           N  
ATOM     46  HZ1 LYS A   3     -18.279 -57.634 -26.843  1.00 33.41           H  
ATOM     47  HZ2 LYS A   3     -17.976 -58.715 -28.027  1.00 33.41           H  
ATOM     48  HZ3 LYS A   3     -18.147 -59.224 -26.476  1.00 33.41           H  
ATOM     49  N   SER A   4     -22.541 -60.773 -20.717  1.00 32.76           N  
ATOM     50  H   SER A   4     -21.897 -61.550 -20.713  1.00 32.76           H  
ATOM     51  CA  SER A   4     -23.260 -60.520 -19.458  1.00 32.76           C  
ATOM     52  HA  SER A   4     -24.334 -60.582 -19.636  1.00 32.76           H  
ATOM     53  C   SER A   4     -22.968 -59.176 -18.790  1.00 32.76           C  
ATOM     54  CB  SER A   4     -22.873 -61.578 -18.412  1.00 32.76           C  
ATOM     55  HB2 SER A   4     -21.899 -61.332 -17.988  1.00 32.76           H  
ATOM     56  HB3 SER A   4     -23.611 -61.566 -17.609  1.00 32.76           H  
ATOM     57  O   SER A   4     -23.707 -58.785 -17.893  1.00 32.76           O  
ATOM     58  OG  SER A   4     -22.798 -62.875 -18.968  1.00 32.76           O  
ATOM     59  HG  SER A   4     -22.860 -63.515 -18.255  1.00 32.76           H  
ATOM     60  N   LEU A   5     -21.801 -58.581 -19.062  1.00 30.52           N  
ATOM     61  H   LEU A   5     -21.279 -58.887 -19.871  1.00 30.52           H  
ATOM     62  CA  LEU A   5     -21.088 -57.841 -18.015  1.00 30.52           C  
ATOM     63  HA  LEU A   5     -21.132 -58.492 -17.142  1.00 30.52           H  
ATOM     64  C   LEU A   5     -21.802 -56.547 -17.598  1.00 30.52           C  
ATOM     65  CB  LEU A   5     -19.604 -57.657 -18.390  1.00 30.52           C  
ATOM     66  HB2 LEU A   5     -19.392 -58.263 -19.271  1.00 30.52           H  
ATOM     67  HB3 LEU A   5     -19.424 -56.622 -18.678  1.00 30.52           H  
ATOM     68  O   LEU A   5     -22.256 -55.772 -18.433  1.00 30.52           O  
ATOM     69  CG  LEU A   5     -18.636 -58.078 -17.258  1.00 30.52           C  
ATOM     70  HG  LEU A   5     -19.159 -58.671 -16.509  1.00 30.52           H  
ATOM     71  CD1 LEU A   5     -17.512 -58.951 -17.817  1.00 30.52           C  
ATOM     72 HD11 LEU A   5     -16.842 -59.243 -17.009  1.00 30.52           H  
ATOM     73 HD12 LEU A   5     -17.930 -59.853 -18.264  1.00 30.52           H  
ATOM     74 HD13 LEU A   5     -16.946 -58.396 -18.566  1.00 30.52           H  
ATOM     75  CD2 LEU A   5     -18.021 -56.867 -16.560  1.00 30.52           C  
ATOM     76 HD21 LEU A   5     -17.376 -57.196 -15.746  1.00 30.52           H  
ATOM     77 HD22 LEU A   5     -18.810 -56.237 -16.148  1.00 30.52           H  
ATOM     78 HD23 LEU A   5     -17.432 -56.282 -17.267  1.00 30.52           H  
ATOM     79  N   SER A   6     -21.898 -56.371 -16.281  1.00 31.72           N  
ATOM     80  H   SER A   6     -21.404 -57.018 -15.683  1.00 31.72           H  
ATOM     81  CA  SER A   6     -22.930 -55.593 -15.595  1.00 31.72           C  
ATOM     82  HA  SER A   6     -23.869 -55.663 -16.144  1.00 31.72           H  
ATOM     83  C   SER A   6     -22.622 -54.122 -15.372  1.00 31.72           C  
ATOM     84  CB  SER A   6     -23.110 -56.207 -14.198  1.00 31.72           C  
ATOM     85  HB2 SER A   6     -23.540 -57.204 -14.300  1.00 31.72           H  
ATOM     86  HB3 SER A   6     -23.793 -55.592 -13.612  1.00 31.72           H  
ATOM     87  O   SER A   6     -23.554 -53.329 -15.259  1.00 31.72           O  
ATOM     88  OG  SER A   6     -21.853 -56.304 -13.532  1.00 31.72           O  
ATOM     89  HG  SER A   6     -22.017 -56.518 -12.610  1.00 31.72           H  
ATOM     90  N   HIS A   7     -21.350 -53.797 -15.121  1.00 31.09           N  
ATOM     91  H   HIS A   7     -20.649 -54.512 -15.252  1.00 31.09           H  
ATOM     92  CA  HIS A   7     -21.070 -52.736 -14.163  1.00 31.09           C  
ATOM     93  HA  HIS A   7     -21.684 -52.944 -13.287  1.00 31.09           H  
ATOM     94  C   HIS A   7     -21.510 -51.387 -14.721  1.00 31.09           C  
ATOM     95  CB  HIS A   7     -19.607 -52.766 -13.691  1.00 31.09           C  
ATOM     96  HB2 HIS A   7     -18.991 -52.151 -14.346  1.00 31.09           H  
ATOM     97  HB3 HIS A   7     -19.234 -53.788 -13.752  1.00 31.09           H  
ATOM     98  O   HIS A   7     -21.037 -50.950 -15.767  1.00 31.09           O  
ATOM     99  CG  HIS A   7     -19.447 -52.312 -12.258  1.00 31.09           C  
ATOM    100  CD2 HIS A   7     -19.484 -53.117 -11.150  1.00 31.09           C  
ATOM    101  HD2 HIS A   7     -19.627 -54.187 -11.146  1.00 31.09           H  
ATOM    102  ND1 HIS A   7     -19.247 -51.024 -11.811  1.00 31.09           N  
ATOM    103  HD1 HIS A   7     -19.188 -50.192 -12.382  1.00 31.09           H  
ATOM    104  CE1 HIS A   7     -19.157 -51.057 -10.469  1.00 31.09           C  
ATOM    105  HE1 HIS A   7     -19.002 -50.198  -9.833  1.00 31.09           H  
ATOM    106  NE2 HIS A   7     -19.301 -52.313 -10.023  1.00 31.09           N  
ATOM    107  N   LEU A   8     -22.410 -50.744 -13.985  1.00 22.69           N  
ATOM    108  H   LEU A   8     -22.784 -51.225 -13.180  1.00 22.69           H  
ATOM    109  CA  LEU A   8     -22.889 -49.395 -14.208  1.00 22.69           C  
ATOM    110  HA  LEU A   8     -22.701 -49.091 -15.238  1.00 22.69           H  
ATOM    111  C   LEU A   8     -22.084 -48.500 -13.255  1.00 22.69           C  
ATOM    112  CB  LEU A   8     -24.415 -49.413 -13.926  1.00 22.69           C  
ATOM    113  HB2 LEU A   8     -24.584 -49.439 -12.850  1.00 22.69           H  
ATOM    114  HB3 LEU A   8     -24.836 -50.339 -14.317  1.00 22.69           H  
ATOM    115  O   LEU A   8     -22.638 -48.089 -12.235  1.00 22.69           O  
ATOM    116  CG  LEU A   8     -25.201 -48.242 -14.540  1.00 22.69           C  
ATOM    117  HG  LEU A   8     -24.600 -47.333 -14.500  1.00 22.69           H  
ATOM    118  CD1 LEU A   8     -25.553 -48.566 -15.994  1.00 22.69           C  
ATOM    119 HD11 LEU A   8     -26.192 -49.448 -16.044  1.00 22.69           H  
ATOM    120 HD12 LEU A   8     -26.076 -47.719 -16.439  1.00 22.69           H  
ATOM    121 HD13 LEU A   8     -24.642 -48.750 -16.564  1.00 22.69           H  
ATOM    122  CD2 LEU A   8     -26.508 -48.000 -13.783  1.00 22.69           C  
ATOM    123 HD21 LEU A   8     -27.125 -48.899 -13.799  1.00 22.69           H  
ATOM    124 HD22 LEU A   8     -26.285 -47.733 -12.750  1.00 22.69           H  
ATOM    125 HD23 LEU A   8     -27.053 -47.176 -14.244  1.00 22.69           H  
ATOM    126  N   PRO A   9     -20.756 -48.292 -13.427  1.00 29.23           N  
ATOM    127  CA  PRO A   9     -20.085 -47.347 -12.559  1.00 29.23           C  
ATOM    128  HA  PRO A   9     -20.195 -47.640 -11.515  1.00 29.23           H  
ATOM    129  C   PRO A   9     -20.765 -45.999 -12.783  1.00 29.23           C  
ATOM    130  CB  PRO A   9     -18.604 -47.370 -12.931  1.00 29.23           C  
ATOM    131  HB2 PRO A   9     -18.091 -48.120 -12.329  1.00 29.23           H  
ATOM    132  HB3 PRO A   9     -18.134 -46.395 -12.803  1.00 29.23           H  
ATOM    133  O   PRO A   9     -20.767 -45.458 -13.889  1.00 29.23           O  
ATOM    134  CG  PRO A   9     -18.611 -47.809 -14.392  1.00 29.23           C  
ATOM    135  HG2 PRO A   9     -17.708 -48.363 -14.650  1.00 29.23           H  
ATOM    136  HG3 PRO A   9     -18.714 -46.936 -15.036  1.00 29.23           H  
ATOM    137  CD  PRO A   9     -19.860 -48.678 -14.508  1.00 29.23           C  
ATOM    138  HD2 PRO A   9     -20.326 -48.534 -15.483  1.00 29.23           H  
ATOM    139  HD3 PRO A   9     -19.549 -49.713 -14.368  1.00 29.23           H  
ATOM    140  N   LEU A  10     -21.408 -45.510 -11.726  1.00 23.47           N  
ATOM    141  H   LEU A  10     -21.457 -46.072 -10.889  1.00 23.47           H  
ATOM    142  CA  LEU A  10     -21.952 -44.169 -11.681  1.00 23.47           C  
ATOM    143  HA  LEU A  10     -22.671 -44.049 -12.492  1.00 23.47           H  
ATOM    144  C   LEU A  10     -20.765 -43.235 -11.917  1.00 23.47           C  
ATOM    145  CB  LEU A  10     -22.636 -43.946 -10.311  1.00 23.47           C  
ATOM    146  HB2 LEU A  10     -22.729 -44.892  -9.776  1.00 23.47           H  
ATOM    147  HB3 LEU A  10     -22.003 -43.301  -9.702  1.00 23.47           H  
ATOM    148  O   LEU A  10     -19.813 -43.243 -11.133  1.00 23.47           O  
ATOM    149  CG  LEU A  10     -24.033 -43.314 -10.404  1.00 23.47           C  
ATOM    150  HG  LEU A  10     -23.991 -42.435 -11.048  1.00 23.47           H  
ATOM    151  CD1 LEU A  10     -25.062 -44.303 -10.960  1.00 23.47           C  
ATOM    152 HD11 LEU A  10     -26.040 -43.824 -11.006  1.00 23.47           H  
ATOM    153 HD12 LEU A  10     -24.783 -44.617 -11.966  1.00 23.47           H  
ATOM    154 HD13 LEU A  10     -25.124 -45.182 -10.318  1.00 23.47           H  
ATOM    155  CD2 LEU A  10     -24.497 -42.883  -9.012  1.00 23.47           C  
ATOM    156 HD21 LEU A  10     -25.484 -42.426  -9.078  1.00 23.47           H  
ATOM    157 HD22 LEU A  10     -24.541 -43.744  -8.345  1.00 23.47           H  
ATOM    158 HD23 LEU A  10     -23.804 -42.146  -8.605  1.00 23.47           H  
ATOM    159  N   HIS A  11     -20.791 -42.480 -13.014  1.00 26.55           N  
ATOM    160  H   HIS A  11     -21.559 -42.579 -13.663  1.00 26.55           H  
ATOM    161  CA  HIS A  11     -19.846 -41.393 -13.220  1.00 26.55           C  
ATOM    162  HA  HIS A  11     -18.828 -41.773 -13.125  1.00 26.55           H  
ATOM    163  C   HIS A  11     -20.090 -40.388 -12.092  1.00 26.55           C  
ATOM    164  CB  HIS A  11     -20.011 -40.778 -14.625  1.00 26.55           C  
ATOM    165  HB2 HIS A  11     -20.947 -41.107 -15.077  1.00 26.55           H  
ATOM    166  HB3 HIS A  11     -20.064 -39.693 -14.543  1.00 26.55           H  
ATOM    167  O   HIS A  11     -21.000 -39.567 -12.155  1.00 26.55           O  
ATOM    168  CG  HIS A  11     -18.869 -41.094 -15.558  1.00 26.55           C  
ATOM    169  CD2 HIS A  11     -18.759 -42.170 -16.399  1.00 26.55           C  
ATOM    170  HD2 HIS A  11     -19.479 -42.967 -16.504  1.00 26.55           H  
ATOM    171  ND1 HIS A  11     -17.745 -40.321 -15.741  1.00 26.55           N  
ATOM    172  HD1 HIS A  11     -17.552 -39.436 -15.294  1.00 26.55           H  
ATOM    173  CE1 HIS A  11     -16.979 -40.912 -16.673  1.00 26.55           C  
ATOM    174  HE1 HIS A  11     -16.039 -40.526 -17.039  1.00 26.55           H  
ATOM    175  NE2 HIS A  11     -17.554 -42.048 -17.101  1.00 26.55           N  
ATOM    176  N   SER A  12     -19.314 -40.497 -11.014  1.00 23.56           N  
ATOM    177  H   SER A  12     -18.695 -41.293 -10.955  1.00 23.56           H  
ATOM    178  CA  SER A  12     -19.158 -39.410 -10.064  1.00 23.56           C  
ATOM    179  HA  SER A  12     -20.135 -39.068  -9.724  1.00 23.56           H  
ATOM    180  C   SER A  12     -18.478 -38.295 -10.844  1.00 23.56           C  
ATOM    181  CB  SER A  12     -18.342 -39.877  -8.851  1.00 23.56           C  
ATOM    182  HB2 SER A  12     -17.465 -40.421  -9.201  1.00 23.56           H  
ATOM    183  HB3 SER A  12     -18.952 -40.554  -8.254  1.00 23.56           H  
ATOM    184  O   SER A  12     -17.262 -38.304 -11.029  1.00 23.56           O  
ATOM    185  OG  SER A  12     -17.898 -38.806  -8.041  1.00 23.56           O  
ATOM    186  HG  SER A  12     -18.623 -38.197  -7.884  1.00 23.56           H  
ATOM    187  N   SER A  13     -19.282 -37.372 -11.368  1.00 26.57           N  
ATOM    188  H   SER A  13     -20.278 -37.540 -11.394  1.00 26.57           H  
ATOM    189  CA  SER A  13     -18.812 -36.073 -11.822  1.00 26.57           C  
ATOM    190  HA  SER A  13     -17.992 -36.195 -12.529  1.00 26.57           H  
ATOM    191  C   SER A  13     -18.306 -35.353 -10.579  1.00 26.57           C  
ATOM    192  CB  SER A  13     -19.937 -35.279 -12.504  1.00 26.57           C  
ATOM    193  HB2 SER A  13     -20.677 -34.974 -11.765  1.00 26.57           H  
ATOM    194  HB3 SER A  13     -19.518 -34.385 -12.967  1.00 26.57           H  
ATOM    195  O   SER A  13     -19.037 -34.604  -9.940  1.00 26.57           O  
ATOM    196  OG  SER A  13     -20.588 -36.068 -13.483  1.00 26.57           O  
ATOM    197  HG  SER A  13     -21.225 -35.500 -13.921  1.00 26.57           H  
ATOM    198  N   LYS A  14     -17.072 -35.644 -10.163  1.00 26.33           N  
ATOM    199  H   LYS A  14     -16.569 -36.368 -10.656  1.00 26.33           H  
ATOM    200  CA  LYS A  14     -16.311 -34.675  -9.384  1.00 26.33           C  
ATOM    201  HA  LYS A  14     -16.903 -34.281  -8.558  1.00 26.33           H  
ATOM    202  C   LYS A  14     -16.065 -33.529 -10.348  1.00 26.33           C  
ATOM    203  CB  LYS A  14     -15.003 -35.270  -8.850  1.00 26.33           C  
ATOM    204  HB2 LYS A  14     -14.348 -34.444  -8.573  1.00 26.33           H  
ATOM    205  HB3 LYS A  14     -14.509 -35.847  -9.632  1.00 26.33           H  
ATOM    206  O   LYS A  14     -15.074 -33.532 -11.065  1.00 26.33           O  
ATOM    207  CG  LYS A  14     -15.229 -36.143  -7.612  1.00 26.33           C  
ATOM    208  HG2 LYS A  14     -15.767 -35.567  -6.859  1.00 26.33           H  
ATOM    209  HG3 LYS A  14     -15.816 -37.022  -7.882  1.00 26.33           H  
ATOM    210  CD  LYS A  14     -13.874 -36.578  -7.047  1.00 26.33           C  
ATOM    211  HD2 LYS A  14     -13.369 -37.211  -7.777  1.00 26.33           H  
ATOM    212  HD3 LYS A  14     -13.268 -35.689  -6.870  1.00 26.33           H  
ATOM    213  CE  LYS A  14     -14.063 -37.334  -5.732  1.00 26.33           C  
ATOM    214  HE2 LYS A  14     -14.631 -38.243  -5.930  1.00 26.33           H  
ATOM    215  HE3 LYS A  14     -14.649 -36.707  -5.060  1.00 26.33           H  
ATOM    216  NZ  LYS A  14     -12.749 -37.649  -5.122  1.00 26.33           N  
ATOM    217  HZ1 LYS A  14     -12.201 -38.222  -5.748  1.00 26.33           H  
ATOM    218  HZ2 LYS A  14     -12.243 -36.790  -4.960  1.00 26.33           H  
ATOM    219  HZ3 LYS A  14     -12.868 -38.122  -4.238  1.00 26.33           H  
ATOM    220  N   GLU A  15     -17.047 -32.644 -10.466  1.00 25.81           N  
ATOM    221  H   GLU A  15     -17.888 -32.767  -9.920  1.00 25.81           H  
ATOM    222  CA  GLU A  15     -16.812 -31.344 -11.060  1.00 25.81           C  
ATOM    223  HA  GLU A  15     -16.466 -31.457 -12.087  1.00 25.81           H  
ATOM    224  C   GLU A  15     -15.690 -30.743 -10.226  1.00 25.81           C  
ATOM    225  CB  GLU A  15     -18.094 -30.495 -11.056  1.00 25.81           C  
ATOM    226  HB2 GLU A  15     -18.497 -30.449 -10.045  1.00 25.81           H  
ATOM    227  HB3 GLU A  15     -17.853 -29.486 -11.390  1.00 25.81           H  
ATOM    228  O   GLU A  15     -15.806 -30.637  -9.001  1.00 25.81           O  
ATOM    229  CG  GLU A  15     -19.136 -31.103 -12.012  1.00 25.81           C  
ATOM    230  HG2 GLU A  15     -18.693 -31.170 -13.006  1.00 25.81           H  
ATOM    231  HG3 GLU A  15     -19.370 -32.118 -11.691  1.00 25.81           H  
ATOM    232  CD  GLU A  15     -20.445 -30.305 -12.082  1.00 25.81           C  
ATOM    233  OE1 GLU A  15     -20.968 -30.171 -13.213  1.00 25.81           O  
ATOM    234  OE2 GLU A  15     -20.954 -29.910 -11.011  1.00 25.81           O  
ATOM    235  N   ASP A  16     -14.557 -30.489 -10.876  1.00 25.12           N  
ATOM    236  H   ASP A  16     -14.468 -30.725 -11.855  1.00 25.12           H  
ATOM    237  CA  ASP A  16     -13.479 -29.746 -10.263  1.00 25.12           C  
ATOM    238  HA  ASP A  16     -13.134 -30.262  -9.367  1.00 25.12           H  
ATOM    239  C   ASP A  16     -14.099 -28.410  -9.878  1.00 25.12           C  
ATOM    240  CB  ASP A  16     -12.295 -29.595 -11.231  1.00 25.12           C  
ATOM    241  HB2 ASP A  16     -12.646 -29.163 -12.169  1.00 25.12           H  
ATOM    242  HB3 ASP A  16     -11.571 -28.907 -10.793  1.00 25.12           H  
ATOM    243  O   ASP A  16     -14.420 -27.583 -10.736  1.00 25.12           O  
ATOM    244  CG  ASP A  16     -11.595 -30.930 -11.504  1.00 25.12           C  
ATOM    245  OD1 ASP A  16     -11.184 -31.590 -10.519  1.00 25.12           O  
ATOM    246  OD2 ASP A  16     -11.459 -31.283 -12.698  1.00 25.12           O  
ATOM    247  N   ALA A  17     -14.350 -28.240  -8.581  1.00 23.85           N  
ATOM    248  H   ALA A  17     -14.236 -29.029  -7.961  1.00 23.85           H  
ATOM    249  CA  ALA A  17     -14.628 -26.945  -8.013  1.00 23.85           C  
ATOM    250  HA  ALA A  17     -15.438 -26.466  -8.563  1.00 23.85           H  
ATOM    251  C   ALA A  17     -13.345 -26.147  -8.223  1.00 23.85           C  
ATOM    252  CB  ALA A  17     -15.049 -27.094  -6.544  1.00 23.85           C  
ATOM    253  HB1 ALA A  17     -15.225 -26.107  -6.117  1.00 23.85           H  
ATOM    254  HB2 ALA A  17     -15.966 -27.679  -6.482  1.00 23.85           H  
ATOM    255  HB3 ALA A  17     -14.261 -27.589  -5.975  1.00 23.85           H  
ATOM    256  O   ALA A  17     -12.456 -26.113  -7.374  1.00 23.85           O  
ATOM    257  N   TYR A  18     -13.215 -25.561  -9.412  1.00 23.79           N  
ATOM    258  H   TYR A  18     -13.882 -25.808 -10.129  1.00 23.79           H  
ATOM    259  CA  TYR A  18     -12.446 -24.355  -9.573  1.00 23.79           C  
ATOM    260  HA  TYR A  18     -11.410 -24.525  -9.280  1.00 23.79           H  
ATOM    261  C   TYR A  18     -13.106 -23.403  -8.593  1.00 23.79           C  
ATOM    262  CB  TYR A  18     -12.496 -23.859 -11.026  1.00 23.79           C  
ATOM    263  HB2 TYR A  18     -12.042 -22.869 -11.068  1.00 23.79           H  
ATOM    264  HB3 TYR A  18     -13.535 -23.754 -11.338  1.00 23.79           H  
ATOM    265  O   TYR A  18     -14.169 -22.849  -8.875  1.00 23.79           O  
ATOM    266  CG  TYR A  18     -11.770 -24.764 -12.003  1.00 23.79           C  
ATOM    267  CD1 TYR A  18     -10.371 -24.674 -12.137  1.00 23.79           C  
ATOM    268  HD1 TYR A  18      -9.824 -23.956 -11.544  1.00 23.79           H  
ATOM    269  CD2 TYR A  18     -12.488 -25.715 -12.755  1.00 23.79           C  
ATOM    270  HD2 TYR A  18     -13.555 -25.815 -12.623  1.00 23.79           H  
ATOM    271  CE1 TYR A  18      -9.688 -25.531 -13.023  1.00 23.79           C  
ATOM    272  HE1 TYR A  18      -8.614 -25.467 -13.114  1.00 23.79           H  
ATOM    273  CE2 TYR A  18     -11.811 -26.566 -13.649  1.00 23.79           C  
ATOM    274  HE2 TYR A  18     -12.353 -27.317 -14.205  1.00 23.79           H  
ATOM    275  OH  TYR A  18      -9.756 -27.301 -14.641  1.00 23.79           O  
ATOM    276  HH  TYR A  18      -8.805 -27.232 -14.532  1.00 23.79           H  
ATOM    277  CZ  TYR A  18     -10.412 -26.477 -13.782  1.00 23.79           C  
ATOM    278  N   ASP A  19     -12.515 -23.320  -7.403  1.00 25.43           N  
ATOM    279  H   ASP A  19     -11.799 -23.995  -7.178  1.00 25.43           H  
ATOM    280  CA  ASP A  19     -12.727 -22.245  -6.454  1.00 25.43           C  
ATOM    281  HA  ASP A  19     -13.791 -22.141  -6.243  1.00 25.43           H  
ATOM    282  C   ASP A  19     -12.231 -20.997  -7.174  1.00 25.43           C  
ATOM    283  CB  ASP A  19     -11.991 -22.553  -5.145  1.00 25.43           C  
ATOM    284  HB2 ASP A  19     -10.915 -22.579  -5.319  1.00 25.43           H  
ATOM    285  HB3 ASP A  19     -12.299 -23.537  -4.790  1.00 25.43           H  
ATOM    286  O   ASP A  19     -11.071 -20.588  -7.105  1.00 25.43           O  
ATOM    287  CG  ASP A  19     -12.334 -21.525  -4.068  1.00 25.43           C  
ATOM    288  OD1 ASP A  19     -13.548 -21.268  -3.909  1.00 25.43           O  
ATOM    289  OD2 ASP A  19     -11.387 -21.033  -3.418  1.00 25.43           O  
ATOM    290  N   GLY A  20     -13.068 -20.541  -8.100  1.00 26.21           N  
ATOM    291  H   GLY A  20     -13.951 -21.020  -8.203  1.00 26.21           H  
ATOM    292  CA  GLY A  20     -12.795 -19.408  -8.933  1.00 26.21           C  
ATOM    293  HA2 GLY A  20     -13.577 -19.282  -9.681  1.00 26.21           H  
ATOM    294  HA3 GLY A  20     -11.816 -19.493  -9.404  1.00 26.21           H  
ATOM    295  C   GLY A  20     -12.829 -18.262  -7.968  1.00 26.21           C  
ATOM    296  O   GLY A  20     -13.923 -17.819  -7.633  1.00 26.21           O  
ATOM    297  N   VAL A  21     -11.642 -17.841  -7.515  1.00 27.62           N  
ATOM    298  H   VAL A  21     -10.857 -18.465  -7.635  1.00 27.62           H  
ATOM    299  CA  VAL A  21     -11.439 -16.578  -6.812  1.00 27.62           C  
ATOM    300  HA  VAL A  21     -11.827 -16.655  -5.797  1.00 27.62           H  
ATOM    301  C   VAL A  21     -12.245 -15.577  -7.604  1.00 27.62           C  
ATOM    302  CB  VAL A  21      -9.956 -16.167  -6.770  1.00 27.62           C  
ATOM    303  HB  VAL A  21      -9.555 -16.133  -7.783  1.00 27.62           H  
ATOM    304  O   VAL A  21     -11.904 -15.261  -8.750  1.00 27.62           O  
ATOM    305  CG1 VAL A  21      -9.776 -14.784  -6.127  1.00 27.62           C  
ATOM    306 HG11 VAL A  21     -10.202 -14.781  -5.123  1.00 27.62           H  
ATOM    307 HG12 VAL A  21     -10.268 -14.018  -6.726  1.00 27.62           H  
ATOM    308 HG13 VAL A  21      -8.716 -14.539  -6.064  1.00 27.62           H  
ATOM    309  CG2 VAL A  21      -9.135 -17.181  -5.966  1.00 27.62           C  
ATOM    310 HG21 VAL A  21      -9.194 -18.167  -6.425  1.00 27.62           H  
ATOM    311 HG22 VAL A  21      -8.090 -16.874  -5.930  1.00 27.62           H  
ATOM    312 HG23 VAL A  21      -9.524 -17.252  -4.950  1.00 27.62           H  
ATOM    313  N   THR A  22     -13.400 -15.216  -7.057  1.00 25.59           N  
ATOM    314  H   THR A  22     -13.673 -15.600  -6.163  1.00 25.59           H  
ATOM    315  CA  THR A  22     -14.368 -14.425  -7.783  1.00 25.59           C  
ATOM    316  HA  THR A  22     -14.623 -14.932  -8.714  1.00 25.59           H  
ATOM    317  C   THR A  22     -13.648 -13.135  -8.085  1.00 25.59           C  
ATOM    318  CB  THR A  22     -15.653 -14.198  -6.978  1.00 25.59           C  
ATOM    319  HB  THR A  22     -16.232 -13.400  -7.442  1.00 25.59           H  
ATOM    320  O   THR A  22     -13.280 -12.395  -7.173  1.00 25.59           O  
ATOM    321  CG2 THR A  22     -16.509 -15.464  -6.927  1.00 25.59           C  
ATOM    322 HG21 THR A  22     -15.960 -16.268  -6.437  1.00 25.59           H  
ATOM    323 HG22 THR A  22     -17.417 -15.262  -6.359  1.00 25.59           H  
ATOM    324 HG23 THR A  22     -16.778 -15.775  -7.936  1.00 25.59           H  
ATOM    325  OG1 THR A  22     -15.349 -13.845  -5.652  1.00 25.59           O  
ATOM    326  HG1 THR A  22     -14.731 -13.111  -5.669  1.00 25.59           H  
ATOM    327  N   SER A  23     -13.393 -12.896  -9.368  1.00 29.36           N  
ATOM    328  H   SER A  23     -13.569 -13.640 -10.029  1.00 29.36           H  
ATOM    329  CA  SER A  23     -12.949 -11.606  -9.867  1.00 29.36           C  
ATOM    330  HA  SER A  23     -12.133 -11.232  -9.249  1.00 29.36           H  
ATOM    331  C   SER A  23     -14.131 -10.650  -9.735  1.00 29.36           C  
ATOM    332  CB  SER A  23     -12.450 -11.745 -11.310  1.00 29.36           C  
ATOM    333  HB2 SER A  23     -13.241 -12.170 -11.929  1.00 29.36           H  
ATOM    334  HB3 SER A  23     -11.589 -12.414 -11.330  1.00 29.36           H  
ATOM    335  O   SER A  23     -14.680 -10.187 -10.733  1.00 29.36           O  
ATOM    336  OG  SER A  23     -12.076 -10.489 -11.835  1.00 29.36           O  
ATOM    337  HG  SER A  23     -12.829  -9.906 -11.708  1.00 29.36           H  
ATOM    338  N   GLU A  24     -14.591 -10.406  -8.508  1.00 28.74           N  
ATOM    339  H   GLU A  24     -14.113 -10.821  -7.721  1.00 28.74           H  
ATOM    340  CA  GLU A  24     -15.470  -9.284  -8.262  1.00 28.74           C  
ATOM    341  HA  GLU A  24     -16.359  -9.397  -8.882  1.00 28.74           H  
ATOM    342  C   GLU A  24     -14.773  -8.005  -8.718  1.00 28.74           C  
ATOM    343  CB  GLU A  24     -15.917  -9.184  -6.795  1.00 28.74           C  
ATOM    344  HB2 GLU A  24     -16.215  -8.151  -6.615  1.00 28.74           H  
ATOM    345  HB3 GLU A  24     -15.082  -9.405  -6.130  1.00 28.74           H  
ATOM    346  O   GLU A  24     -13.563  -7.938  -8.949  1.00 28.74           O  
ATOM    347  CG  GLU A  24     -17.112 -10.098  -6.465  1.00 28.74           C  
ATOM    348  HG2 GLU A  24     -17.583 -10.428  -7.391  1.00 28.74           H  
ATOM    349  HG3 GLU A  24     -16.747 -10.988  -5.951  1.00 28.74           H  
ATOM    350  CD  GLU A  24     -18.161  -9.377  -5.599  1.00 28.74           C  
ATOM    351  OE1 GLU A  24     -19.363  -9.514  -5.923  1.00 28.74           O  
ATOM    352  OE2 GLU A  24     -17.760  -8.628  -4.682  1.00 28.74           O  
ATOM    353  N   ASN A  25     -15.604  -6.992  -8.899  1.00 28.45           N  
ATOM    354  H   ASN A  25     -16.557  -7.130  -8.592  1.00 28.45           H  
ATOM    355  CA  ASN A  25     -15.258  -5.706  -9.456  1.00 28.45           C  
ATOM    356  HA  ASN A  25     -14.984  -5.838 -10.503  1.00 28.45           H  
ATOM    357  C   ASN A  25     -14.063  -5.093  -8.699  1.00 28.45           C  
ATOM    358  CB  ASN A  25     -16.560  -4.886  -9.352  1.00 28.45           C  
ATOM    359  HB2 ASN A  25     -16.676  -4.508  -8.336  1.00 28.45           H  
ATOM    360  HB3 ASN A  25     -17.412  -5.534  -9.557  1.00 28.45           H  
ATOM    361  O   ASN A  25     -14.250  -4.496  -7.638  1.00 28.45           O  
ATOM    362  CG  ASN A  25     -16.675  -3.743 -10.329  1.00 28.45           C  
ATOM    363  ND2 ASN A  25     -17.714  -2.953 -10.189  1.00 28.45           N  
ATOM    364 HD21 ASN A  25     -18.394  -3.168  -9.473  1.00 28.45           H  
ATOM    365 HD22 ASN A  25     -17.851  -2.294 -10.942  1.00 28.45           H  
ATOM    366  OD1 ASN A  25     -15.917  -3.565 -11.261  1.00 28.45           O  
ATOM    367  N   MET A  26     -12.849  -5.218  -9.252  1.00 28.14           N  
ATOM    368  H   MET A  26     -12.745  -5.872 -10.014  1.00 28.14           H  
ATOM    369  CA  MET A  26     -11.665  -4.462  -8.829  1.00 28.14           C  
ATOM    370  HA  MET A  26     -11.541  -4.558  -7.750  1.00 28.14           H  
ATOM    371  C   MET A  26     -11.888  -2.980  -9.154  1.00 28.14           C  
ATOM    372  CB  MET A  26     -10.380  -4.967  -9.512  1.00 28.14           C  
ATOM    373  HB2 MET A  26      -9.574  -4.296  -9.214  1.00 28.14           H  
ATOM    374  HB3 MET A  26     -10.481  -4.902 -10.596  1.00 28.14           H  
ATOM    375  O   MET A  26     -11.336  -2.443 -10.107  1.00 28.14           O  
ATOM    376  CG  MET A  26      -9.953  -6.390  -9.147  1.00 28.14           C  
ATOM    377  HG2 MET A  26     -10.458  -7.092  -9.811  1.00 28.14           H  
ATOM    378  HG3 MET A  26     -10.247  -6.609  -8.120  1.00 28.14           H  
ATOM    379  SD  MET A  26      -8.154  -6.593  -9.280  1.00 28.14           S  
ATOM    380  CE  MET A  26      -8.015  -8.368  -9.585  1.00 28.14           C  
ATOM    381  HE1 MET A  26      -8.547  -8.621 -10.502  1.00 28.14           H  
ATOM    382  HE2 MET A  26      -6.962  -8.629  -9.694  1.00 28.14           H  
ATOM    383  HE3 MET A  26      -8.446  -8.918  -8.748  1.00 28.14           H  
ATOM    384  N   ARG A  27     -12.803  -2.333  -8.430  1.00 31.30           N  
ATOM    385  H   ARG A  27     -13.276  -2.876  -7.722  1.00 31.30           H  
ATOM    386  CA  ARG A  27     -13.135  -0.920  -8.602  1.00 31.30           C  
ATOM    387  HA  ARG A  27     -13.045  -0.689  -9.664  1.00 31.30           H  
ATOM    388  C   ARG A  27     -12.072  -0.044  -7.946  1.00 31.30           C  
ATOM    389  CB  ARG A  27     -14.574  -0.631  -8.140  1.00 31.30           C  
ATOM    390  HB2 ARG A  27     -14.592   0.218  -7.456  1.00 31.30           H  
ATOM    391  HB3 ARG A  27     -14.979  -1.493  -7.610  1.00 31.30           H  
ATOM    392  O   ARG A  27     -11.145   0.381  -8.614  1.00 31.30           O  
ATOM    393  CG  ARG A  27     -15.480  -0.283  -9.320  1.00 31.30           C  
ATOM    394  HG2 ARG A  27     -15.574  -1.144  -9.981  1.00 31.30           H  
ATOM    395  HG3 ARG A  27     -15.053   0.553  -9.874  1.00 31.30           H  
ATOM    396  CD  ARG A  27     -16.842   0.123  -8.756  1.00 31.30           C  
ATOM    397  HD2 ARG A  27     -17.244  -0.720  -8.194  1.00 31.30           H  
ATOM    398  HD3 ARG A  27     -16.703   0.966  -8.079  1.00 31.30           H  
ATOM    399  NE  ARG A  27     -17.785   0.506  -9.818  1.00 31.30           N  
ATOM    400  HE  ARG A  27     -17.401   0.592 -10.748  1.00 31.30           H  
ATOM    401  NH1 ARG A  27     -19.609   0.755  -8.451  1.00 31.30           N  
ATOM    402 HH11 ARG A  27     -19.022   0.546  -7.656  1.00 31.30           H  
ATOM    403 HH12 ARG A  27     -20.581   0.992  -8.310  1.00 31.30           H  
ATOM    404  NH2 ARG A  27     -19.821   1.083 -10.650  1.00 31.30           N  
ATOM    405 HH21 ARG A  27     -20.794   1.311 -10.500  1.00 31.30           H  
ATOM    406 HH22 ARG A  27     -19.418   1.154 -11.573  1.00 31.30           H  
ATOM    407  CZ  ARG A  27     -19.062   0.780  -9.636  1.00 31.30           C  
ATOM    408  N   ASN A  28     -12.216   0.253  -6.655  1.00 32.46           N  
ATOM    409  H   ASN A  28     -12.933  -0.237  -6.139  1.00 32.46           H  
ATOM    410  CA  ASN A  28     -11.172   0.931  -5.893  1.00 32.46           C  
ATOM    411  HA  ASN A  28     -10.572   1.514  -6.592  1.00 32.46           H  
ATOM    412  C   ASN A  28     -10.239  -0.123  -5.278  1.00 32.46           C  
ATOM    413  CB  ASN A  28     -11.800   1.908  -4.871  1.00 32.46           C  
ATOM    414  HB2 ASN A  28     -12.118   1.363  -3.982  1.00 32.46           H  
ATOM    415  HB3 ASN A  28     -12.669   2.394  -5.315  1.00 32.46           H  
ATOM    416  O   ASN A  28     -10.631  -1.284  -5.167  1.00 32.46           O  
ATOM    417  CG  ASN A  28     -10.832   3.016  -4.473  1.00 32.46           C  
ATOM    418  ND2 ASN A  28     -11.085   3.742  -3.411  1.00 32.46           N  
ATOM    419 HD21 ASN A  28     -10.413   4.468  -3.207  1.00 32.46           H  
ATOM    420 HD22 ASN A  28     -11.944   3.664  -2.886  1.00 32.46           H  
ATOM    421  OD1 ASN A  28      -9.817   3.227  -5.109  1.00 32.46           O  
ATOM    422  N   GLY A  29      -9.033   0.281  -4.864  1.00 31.83           N  
ATOM    423  H   GLY A  29      -8.839   1.265  -4.980  1.00 31.83           H  
ATOM    424  CA  GLY A  29      -7.894  -0.579  -4.498  1.00 31.83           C  
ATOM    425  HA2 GLY A  29      -7.066   0.078  -4.231  1.00 31.83           H  
ATOM    426  HA3 GLY A  29      -7.605  -1.158  -5.375  1.00 31.83           H  
ATOM    427  C   GLY A  29      -8.074  -1.564  -3.340  1.00 31.83           C  
ATOM    428  O   GLY A  29      -7.090  -2.109  -2.853  1.00 31.83           O  
ATOM    429  N   LEU A  30      -9.293  -1.786  -2.864  1.00 32.08           N  
ATOM    430  H   LEU A  30     -10.069  -1.415  -3.394  1.00 32.08           H  
ATOM    431  CA  LEU A  30      -9.579  -2.844  -1.922  1.00 32.08           C  
ATOM    432  HA  LEU A  30      -8.657  -3.065  -1.383  1.00 32.08           H  
ATOM    433  C   LEU A  30      -9.902  -4.142  -2.619  1.00 32.08           C  
ATOM    434  CB  LEU A  30     -10.664  -2.420  -0.928  1.00 32.08           C  
ATOM    435  HB2 LEU A  30     -10.893  -1.359  -1.031  1.00 32.08           H  
ATOM    436  HB3 LEU A  30     -11.602  -2.946  -1.105  1.00 32.08           H  
ATOM    437  O   LEU A  30     -11.058  -4.533  -2.749  1.00 32.08           O  
ATOM    438  CG  LEU A  30     -10.133  -2.750   0.465  1.00 32.08           C  
ATOM    439  HG  LEU A  30      -9.605  -3.704   0.451  1.00 32.08           H  
ATOM    440  CD1 LEU A  30      -9.110  -1.643   0.759  1.00 32.08           C  
ATOM    441 HD11 LEU A  30      -8.259  -1.698   0.079  1.00 32.08           H  
ATOM    442 HD12 LEU A  30      -8.700  -1.709   1.766  1.00 32.08           H  
ATOM    443 HD13 LEU A  30      -9.530  -0.676   0.483  1.00 32.08           H  
ATOM    444  CD2 LEU A  30     -11.333  -2.965   1.382  1.00 32.08           C  
ATOM    445 HD21 LEU A  30     -11.006  -3.108   2.412  1.00 32.08           H  
ATOM    446 HD22 LEU A  30     -12.055  -2.157   1.271  1.00 32.08           H  
ATOM    447 HD23 LEU A  30     -11.837  -3.885   1.085  1.00 32.08           H  
ATOM    448  N   VAL A  31      -8.861  -4.874  -2.987  1.00 31.07           N  
ATOM    449  H   VAL A  31      -7.928  -4.488  -2.960  1.00 31.07           H  
ATOM    450  CA  VAL A  31      -9.050  -6.314  -3.068  1.00 31.07           C  
ATOM    451  HA  VAL A  31     -10.042  -6.523  -3.469  1.00 31.07           H  
ATOM    452  C   VAL A  31      -9.007  -6.830  -1.637  1.00 31.07           C  
ATOM    453  CB  VAL A  31      -8.072  -6.983  -4.033  1.00 31.07           C  
ATOM    454  HB  VAL A  31      -7.062  -6.941  -3.626  1.00 31.07           H  
ATOM    455  O   VAL A  31      -7.934  -7.001  -1.051  1.00 31.07           O  
ATOM    456  CG1 VAL A  31      -8.485  -8.444  -4.246  1.00 31.07           C  
ATOM    457 HG11 VAL A  31      -7.754  -8.942  -4.883  1.00 31.07           H  
ATOM    458 HG12 VAL A  31      -8.539  -8.975  -3.296  1.00 31.07           H  
ATOM    459 HG13 VAL A  31      -9.462  -8.491  -4.727  1.00 31.07           H  
ATOM    460  CG2 VAL A  31      -8.109  -6.271  -5.393  1.00 31.07           C  
ATOM    461 HG21 VAL A  31      -9.142  -6.107  -5.703  1.00 31.07           H  
ATOM    462 HG22 VAL A  31      -7.602  -5.309  -5.333  1.00 31.07           H  
ATOM    463 HG23 VAL A  31      -7.623  -6.873  -6.160  1.00 31.07           H  
ATOM    464  N   ASN A  32     -10.197  -7.037  -1.071  1.00 34.53           N  
ATOM    465  H   ASN A  32     -11.017  -6.777  -1.599  1.00 34.53           H  
ATOM    466  CA  ASN A  32     -10.399  -7.814   0.144  1.00 34.53           C  
ATOM    467  HA  ASN A  32      -9.720  -7.451   0.916  1.00 34.53           H  
ATOM    468  C   ASN A  32     -10.028  -9.267  -0.193  1.00 34.53           C  
ATOM    469  CB  ASN A  32     -11.860  -7.630   0.624  1.00 34.53           C  
ATOM    470  HB2 ASN A  32     -12.535  -8.254   0.039  1.00 34.53           H  
ATOM    471  HB3 ASN A  32     -12.161  -6.592   0.483  1.00 34.53           H  
ATOM    472  O   ASN A  32     -10.885 -10.091  -0.486  1.00 34.53           O  
ATOM    473  CG  ASN A  32     -12.036  -7.926   2.104  1.00 34.53           C  
ATOM    474  ND2 ASN A  32     -13.131  -8.511   2.521  1.00 34.53           N  
ATOM    475 HD21 ASN A  32     -13.777  -8.931   1.868  1.00 34.53           H  
ATOM    476 HD22 ASN A  32     -13.153  -8.797   3.489  1.00 34.53           H  
ATOM    477  OD1 ASN A  32     -11.202  -7.573   2.911  1.00 34.53           O  
ATOM    478  N   SER A  33      -8.729  -9.565  -0.289  1.00 34.51           N  
ATOM    479  H   SER A  33      -8.061  -8.826  -0.123  1.00 34.51           H  
ATOM    480  CA  SER A  33      -8.257 -10.931  -0.523  1.00 34.51           C  
ATOM    481  HA  SER A  33      -8.820 -11.399  -1.330  1.00 34.51           H  
ATOM    482  C   SER A  33      -8.506 -11.687   0.764  1.00 34.51           C  
ATOM    483  CB  SER A  33      -6.762 -10.965  -0.865  1.00 34.51           C  
ATOM    484  HB2 SER A  33      -6.191 -10.471  -0.079  1.00 34.51           H  
ATOM    485  HB3 SER A  33      -6.432 -12.002  -0.939  1.00 34.51           H  
ATOM    486  O   SER A  33      -7.680 -11.586   1.672  1.00 34.51           O  
ATOM    487  OG  SER A  33      -6.512 -10.315  -2.093  1.00 34.51           O  
ATOM    488  HG  SER A  33      -6.966  -9.469  -2.076  1.00 34.51           H  
ATOM    489  N   GLU A  34      -9.684 -12.292   0.932  1.00 35.54           N  
ATOM    490  H   GLU A  34     -10.395 -12.199   0.220  1.00 35.54           H  
ATOM    491  CA  GLU A  34      -9.962 -13.179   2.061  1.00 35.54           C  
ATOM    492  HA  GLU A  34      -9.718 -12.679   2.998  1.00 35.54           H  
ATOM    493  C   GLU A  34      -9.009 -14.362   1.914  1.00 35.54           C  
ATOM    494  CB  GLU A  34     -11.447 -13.596   2.141  1.00 35.54           C  
ATOM    495  HB2 GLU A  34     -11.542 -14.337   2.935  1.00 35.54           H  
ATOM    496  HB3 GLU A  34     -11.760 -14.044   1.198  1.00 35.54           H  
ATOM    497  O   GLU A  34      -9.313 -15.384   1.305  1.00 35.54           O  
ATOM    498  CG  GLU A  34     -12.359 -12.399   2.471  1.00 35.54           C  
ATOM    499  HG2 GLU A  34     -12.397 -11.737   1.606  1.00 35.54           H  
ATOM    500  HG3 GLU A  34     -11.900 -11.838   3.285  1.00 35.54           H  
ATOM    501  CD  GLU A  34     -13.796 -12.776   2.888  1.00 35.54           C  
ATOM    502  OE1 GLU A  34     -14.459 -11.877   3.458  1.00 35.54           O  
ATOM    503  OE2 GLU A  34     -14.226 -13.925   2.658  1.00 35.54           O  
ATOM    504  N   VAL A  35      -7.776 -14.186   2.399  1.00 34.08           N  
ATOM    505  H   VAL A  35      -7.537 -13.273   2.758  1.00 34.08           H  
ATOM    506  CA  VAL A  35      -6.869 -15.296   2.626  1.00 34.08           C  
ATOM    507  HA  VAL A  35      -6.857 -15.941   1.747  1.00 34.08           H  
ATOM    508  C   VAL A  35      -7.518 -16.041   3.774  1.00 34.08           C  
ATOM    509  CB  VAL A  35      -5.424 -14.855   2.932  1.00 34.08           C  
ATOM    510  HB  VAL A  35      -5.404 -14.236   3.828  1.00 34.08           H  
ATOM    511  O   VAL A  35      -7.289 -15.722   4.940  1.00 34.08           O  
ATOM    512  CG1 VAL A  35      -4.521 -16.079   3.148  1.00 34.08           C  
ATOM    513 HG11 VAL A  35      -4.865 -16.650   4.010  1.00 34.08           H  
ATOM    514 HG12 VAL A  35      -3.498 -15.756   3.341  1.00 34.08           H  
ATOM    515 HG13 VAL A  35      -4.540 -16.722   2.267  1.00 34.08           H  
ATOM    516  CG2 VAL A  35      -4.831 -14.042   1.772  1.00 34.08           C  
ATOM    517 HG21 VAL A  35      -3.799 -13.771   1.997  1.00 34.08           H  
ATOM    518 HG22 VAL A  35      -4.865 -14.625   0.852  1.00 34.08           H  
ATOM    519 HG23 VAL A  35      -5.404 -13.126   1.634  1.00 34.08           H  
ATOM    520  N   HIS A  36      -8.387 -16.984   3.417  1.00 34.93           N  
ATOM    521  H   HIS A  36      -8.685 -17.007   2.452  1.00 34.93           H  
ATOM    522  CA  HIS A  36      -8.904 -17.998   4.313  1.00 34.93           C  
ATOM    523  HA  HIS A  36      -9.381 -17.522   5.169  1.00 34.93           H  
ATOM    524  C   HIS A  36      -7.710 -18.810   4.810  1.00 34.93           C  
ATOM    525  CB  HIS A  36      -9.941 -18.868   3.589  1.00 34.93           C  
ATOM    526  HB2 HIS A  36     -10.131 -19.756   4.191  1.00 34.93           H  
ATOM    527  HB3 HIS A  36      -9.538 -19.202   2.632  1.00 34.93           H  
ATOM    528  O   HIS A  36      -7.373 -19.866   4.281  1.00 34.93           O  
ATOM    529  CG  HIS A  36     -11.262 -18.182   3.364  1.00 34.93           C  
ATOM    530  CD2 HIS A  36     -11.750 -17.719   2.172  1.00 34.93           C  
ATOM    531  HD2 HIS A  36     -11.251 -17.756   1.216  1.00 34.93           H  
ATOM    532  ND1 HIS A  36     -12.229 -17.950   4.319  1.00 34.93           N  
ATOM    533  HD1 HIS A  36     -12.164 -18.165   5.304  1.00 34.93           H  
ATOM    534  CE1 HIS A  36     -13.270 -17.351   3.715  1.00 34.93           C  
ATOM    535  HE1 HIS A  36     -14.171 -17.003   4.198  1.00 34.93           H  
ATOM    536  NE2 HIS A  36     -13.029 -17.217   2.407  1.00 34.93           N  
ATOM    537  N   ASN A  37      -7.016 -18.276   5.809  1.00 37.02           N  
ATOM    538  H   ASN A  37      -7.268 -17.349   6.122  1.00 37.02           H  
ATOM    539  CA  ASN A  37      -6.133 -19.073   6.621  1.00 37.02           C  
ATOM    540  HA  ASN A  37      -5.541 -19.717   5.971  1.00 37.02           H  
ATOM    541  C   ASN A  37      -7.050 -19.940   7.488  1.00 37.02           C  
ATOM    542  CB  ASN A  37      -5.197 -18.148   7.418  1.00 37.02           C  
ATOM    543  HB2 ASN A  37      -5.739 -17.713   8.257  1.00 37.02           H  
ATOM    544  HB3 ASN A  37      -4.847 -17.340   6.775  1.00 37.02           H  
ATOM    545  O   ASN A  37      -7.784 -19.413   8.321  1.00 37.02           O  
ATOM    546  CG  ASN A  37      -3.974 -18.888   7.920  1.00 37.02           C  
ATOM    547  ND2 ASN A  37      -3.361 -18.424   8.980  1.00 37.02           N  
ATOM    548 HD21 ASN A  37      -3.802 -17.692   9.520  1.00 37.02           H  
ATOM    549 HD22 ASN A  37      -2.630 -19.019   9.342  1.00 37.02           H  
ATOM    550  OD1 ASN A  37      -3.525 -19.870   7.358  1.00 37.02           O  
ATOM    551  N   GLU A  38      -7.065 -21.250   7.248  1.00 36.36           N  
ATOM    552  H   GLU A  38      -6.534 -21.617   6.471  1.00 36.36           H  
ATOM    553  CA  GLU A  38      -7.896 -22.179   8.024  1.00 36.36           C  
ATOM    554  HA  GLU A  38      -8.942 -21.881   7.964  1.00 36.36           H  
ATOM    555  C   GLU A  38      -7.518 -22.215   9.510  1.00 36.36           C  
ATOM    556  CB  GLU A  38      -7.748 -23.611   7.492  1.00 36.36           C  
ATOM    557  HB2 GLU A  38      -6.691 -23.845   7.367  1.00 36.36           H  
ATOM    558  HB3 GLU A  38      -8.153 -24.284   8.248  1.00 36.36           H  
ATOM    559  O   GLU A  38      -8.363 -22.507  10.358  1.00 36.36           O  
ATOM    560  CG  GLU A  38      -8.500 -23.898   6.188  1.00 36.36           C  
ATOM    561  HG2 GLU A  38      -9.493 -23.452   6.252  1.00 36.36           H  
ATOM    562  HG3 GLU A  38      -7.968 -23.435   5.357  1.00 36.36           H  
ATOM    563  CD  GLU A  38      -8.635 -25.415   5.955  1.00 36.36           C  
ATOM    564  OE1 GLU A  38      -9.674 -25.831   5.393  1.00 36.36           O  
ATOM    565  OE2 GLU A  38      -7.713 -26.167   6.350  1.00 36.36           O  
ATOM    566  N   ASP A  39      -6.252 -21.961   9.853  1.00 39.49           N  
ATOM    567  H   ASP A  39      -5.581 -21.749   9.129  1.00 39.49           H  
ATOM    568  CA  ASP A  39      -5.807 -22.110  11.234  1.00 39.49           C  
ATOM    569  HA  ASP A  39      -6.137 -23.087  11.586  1.00 39.49           H  
ATOM    570  C   ASP A  39      -6.464 -21.053  12.138  1.00 39.49           C  
ATOM    571  CB  ASP A  39      -4.274 -22.073  11.329  1.00 39.49           C  
ATOM    572  HB2 ASP A  39      -4.001 -21.855  12.362  1.00 39.49           H  
ATOM    573  HB3 ASP A  39      -3.892 -21.261  10.710  1.00 39.49           H  
ATOM    574  O   ASP A  39      -6.191 -19.859  12.040  1.00 39.49           O  
ATOM    575  CG  ASP A  39      -3.585 -23.391  10.948  1.00 39.49           C  
ATOM    576  OD1 ASP A  39      -4.205 -24.461  11.130  1.00 39.49           O  
ATOM    577  OD2 ASP A  39      -2.380 -23.318  10.615  1.00 39.49           O  
ATOM    578  N   GLY A  40      -7.287 -21.508  13.093  1.00 37.71           N  
ATOM    579  H   GLY A  40      -7.532 -22.484  13.008  1.00 37.71           H  
ATOM    580  CA  GLY A  40      -8.134 -20.676  13.965  1.00 37.71           C  
ATOM    581  HA2 GLY A  40      -8.811 -21.325  14.520  1.00 37.71           H  
ATOM    582  HA3 GLY A  40      -8.739 -20.037  13.321  1.00 37.71           H  
ATOM    583  C   GLY A  40      -7.422 -19.759  14.969  1.00 37.71           C  
ATOM    584  O   GLY A  40      -8.047 -19.278  15.918  1.00 37.71           O  
ATOM    585  N   ARG A  41      -6.116 -19.510  14.830  1.00 39.11           N  
ATOM    586  H   ARG A  41      -5.722 -19.780  13.940  1.00 39.11           H  
ATOM    587  CA  ARG A  41      -5.499 -18.401  15.559  1.00 39.11           C  
ATOM    588  HA  ARG A  41      -5.918 -18.344  16.564  1.00 39.11           H  
ATOM    589  C   ARG A  41      -5.900 -17.123  14.831  1.00 39.11           C  
ATOM    590  CB  ARG A  41      -3.975 -18.570  15.678  1.00 39.11           C  
ATOM    591  HB2 ARG A  41      -3.546 -18.775  14.698  1.00 39.11           H  
ATOM    592  HB3 ARG A  41      -3.555 -17.637  16.052  1.00 39.11           H  
ATOM    593  O   ARG A  41      -5.372 -16.862  13.757  1.00 39.11           O  
ATOM    594  CG  ARG A  41      -3.622 -19.703  16.654  1.00 39.11           C  
ATOM    595  HG2 ARG A  41      -3.919 -20.658  16.221  1.00 39.11           H  
ATOM    596  HG3 ARG A  41      -4.167 -19.553  17.586  1.00 39.11           H  
ATOM    597  CD  ARG A  41      -2.120 -19.724  16.959  1.00 39.11           C  
ATOM    598  HD2 ARG A  41      -1.583 -19.903  16.028  1.00 39.11           H  
ATOM    599  HD3 ARG A  41      -1.832 -18.751  17.354  1.00 39.11           H  
ATOM    600  NE  ARG A  41      -1.791 -20.779  17.938  1.00 39.11           N  
ATOM    601  HE  ARG A  41      -2.550 -21.395  18.192  1.00 39.11           H  
ATOM    602  NH1 ARG A  41       0.446 -20.319  18.133  1.00 39.11           N  
ATOM    603 HH11 ARG A  41       1.363 -20.547  18.490  1.00 39.11           H  
ATOM    604 HH12 ARG A  41       0.328 -19.594  17.441  1.00 39.11           H  
ATOM    605  NH2 ARG A  41      -0.436 -22.016  19.287  1.00 39.11           N  
ATOM    606 HH21 ARG A  41       0.480 -22.227  19.655  1.00 39.11           H  
ATOM    607 HH22 ARG A  41      -1.221 -22.612  19.508  1.00 39.11           H  
ATOM    608  CZ  ARG A  41      -0.600 -21.031  18.448  1.00 39.11           C  
ATOM    609  N   ASN A  42      -6.767 -16.325  15.465  1.00 37.55           N  
ATOM    610  H   ASN A  42      -7.281 -16.729  16.234  1.00 37.55           H  
ATOM    611  CA  ASN A  42      -6.979 -14.896  15.184  1.00 37.55           C  
ATOM    612  HA  ASN A  42      -7.271 -14.759  14.143  1.00 37.55           H  
ATOM    613  C   ASN A  42      -5.659 -14.129  15.392  1.00 37.55           C  
ATOM    614  CB  ASN A  42      -8.080 -14.319  16.113  1.00 37.55           C  
ATOM    615  HB2 ASN A  42      -7.944 -13.240  16.191  1.00 37.55           H  
ATOM    616  HB3 ASN A  42      -7.978 -14.735  17.116  1.00 37.55           H  
ATOM    617  O   ASN A  42      -5.533 -13.296  16.285  1.00 37.55           O  
ATOM    618  CG  ASN A  42      -9.506 -14.468  15.636  1.00 37.55           C  
ATOM    619  ND2 ASN A  42     -10.461 -14.253  16.509  1.00 37.55           N  
ATOM    620 HD21 ASN A  42     -10.241 -13.904  17.431  1.00 37.55           H  
ATOM    621 HD22 ASN A  42     -11.395 -14.290  16.126  1.00 37.55           H  
ATOM    622  OD1 ASN A  42      -9.801 -14.743  14.493  1.00 37.55           O  
ATOM    623  N   GLY A  43      -4.609 -14.458  14.644  1.00 39.85           N  
ATOM    624  H   GLY A  43      -4.767 -15.161  13.936  1.00 39.85           H  
ATOM    625  CA  GLY A  43      -3.645 -13.433  14.318  1.00 39.85           C  
ATOM    626  HA2 GLY A  43      -2.856 -13.830  13.679  1.00 39.85           H  
ATOM    627  HA3 GLY A  43      -3.218 -12.997  15.221  1.00 39.85           H  
ATOM    628  C   GLY A  43      -4.429 -12.391  13.546  1.00 39.85           C  
ATOM    629  O   GLY A  43      -5.193 -12.756  12.650  1.00 39.85           O  
ATOM    630  N   ASP A  44      -4.264 -11.129  13.916  1.00 37.84           N  
ATOM    631  H   ASP A  44      -3.754 -10.903  14.758  1.00 37.84           H  
ATOM    632  CA  ASP A  44      -4.637 -10.018  13.061  1.00 37.84           C  
ATOM    633  HA  ASP A  44      -5.686 -10.106  12.780  1.00 37.84           H  
ATOM    634  C   ASP A  44      -3.766 -10.153  11.806  1.00 37.84           C  
ATOM    635  CB  ASP A  44      -4.449  -8.684  13.806  1.00 37.84           C  
ATOM    636  HB2 ASP A  44      -3.387  -8.528  13.998  1.00 37.84           H  
ATOM    637  HB3 ASP A  44      -4.800  -7.872  13.169  1.00 37.84           H  
ATOM    638  O   ASP A  44      -2.683  -9.593  11.678  1.00 37.84           O  
ATOM    639  CG  ASP A  44      -5.204  -8.636  15.141  1.00 37.84           C  
ATOM    640  OD1 ASP A  44      -6.412  -8.965  15.157  1.00 37.84           O  
ATOM    641  OD2 ASP A  44      -4.545  -8.342  16.170  1.00 37.84           O  
ATOM    642  N   VAL A  45      -4.173 -11.023  10.886  1.00 38.96           N  
ATOM    643  H   VAL A  45      -4.991 -11.576  11.099  1.00 38.96           H  
ATOM    644  CA  VAL A  45      -3.720 -10.957   9.512  1.00 38.96           C  
ATOM    645  HA  VAL A  45      -2.639 -10.820   9.473  1.00 38.96           H  
ATOM    646  C   VAL A  45      -4.408  -9.696   9.025  1.00 38.96           C  
ATOM    647  CB  VAL A  45      -4.118 -12.218   8.710  1.00 38.96           C  
ATOM    648  HB  VAL A  45      -5.203 -12.293   8.642  1.00 38.96           H  
ATOM    649  O   VAL A  45      -5.511  -9.786   8.493  1.00 38.96           O  
ATOM    650  CG1 VAL A  45      -3.533 -12.159   7.294  1.00 38.96           C  
ATOM    651 HG11 VAL A  45      -3.977 -11.315   6.766  1.00 38.96           H  
ATOM    652 HG12 VAL A  45      -2.450 -12.044   7.337  1.00 38.96           H  
ATOM    653 HG13 VAL A  45      -3.790 -13.068   6.751  1.00 38.96           H  
ATOM    654  CG2 VAL A  45      -3.615 -13.511   9.366  1.00 38.96           C  
ATOM    655 HG21 VAL A  45      -2.532 -13.471   9.483  1.00 38.96           H  
ATOM    656 HG22 VAL A  45      -4.081 -13.637  10.343  1.00 38.96           H  
ATOM    657 HG23 VAL A  45      -3.889 -14.367   8.749  1.00 38.96           H  
ATOM    658  N   SER A  46      -3.853  -8.514   9.323  1.00 40.44           N  
ATOM    659  H   SER A  46      -3.073  -8.481   9.964  1.00 40.44           H  
ATOM    660  CA  SER A  46      -4.371  -7.270   8.754  1.00 40.44           C  
ATOM    661  HA  SER A  46      -5.413  -7.165   9.058  1.00 40.44           H  
ATOM    662  C   SER A  46      -4.285  -7.467   7.281  1.00 40.44           C  
ATOM    663  CB  SER A  46      -3.668  -5.965   9.108  1.00 40.44           C  
ATOM    664  HB2 SER A  46      -4.232  -5.133   8.687  1.00 40.44           H  
ATOM    665  HB3 SER A  46      -2.659  -5.912   8.700  1.00 40.44           H  
ATOM    666  O   SER A  46      -3.210  -7.507   6.699  1.00 40.44           O  
ATOM    667  OG  SER A  46      -3.716  -5.885  10.504  1.00 40.44           O  
ATOM    668  HG  SER A  46      -2.934  -5.460  10.864  1.00 40.44           H  
ATOM    669  N   GLN A  47      -5.453  -7.714   6.726  1.00 43.95           N  
ATOM    670  H   GLN A  47      -6.244  -7.793   7.349  1.00 43.95           H  
ATOM    671  CA  GLN A  47      -5.668  -8.073   5.361  1.00 43.95           C  
ATOM    672  HA  GLN A  47      -5.039  -8.922   5.091  1.00 43.95           H  
ATOM    673  C   GLN A  47      -5.311  -6.843   4.551  1.00 43.95           C  
ATOM    674  CB  GLN A  47      -7.122  -8.494   5.282  1.00 43.95           C  
ATOM    675  HB2 GLN A  47      -7.753  -7.646   5.548  1.00 43.95           H  
ATOM    676  HB3 GLN A  47      -7.290  -9.283   6.015  1.00 43.95           H  
ATOM    677  O   GLN A  47      -6.148  -5.984   4.279  1.00 43.95           O  
ATOM    678  CG  GLN A  47      -7.540  -9.026   3.917  1.00 43.95           C  
ATOM    679  HG2 GLN A  47      -7.397  -8.263   3.151  1.00 43.95           H  
ATOM    680  HG3 GLN A  47      -6.948  -9.906   3.668  1.00 43.95           H  
ATOM    681  CD  GLN A  47      -9.013  -9.402   3.971  1.00 43.95           C  
ATOM    682  NE2 GLN A  47      -9.542  -9.994   2.943  1.00 43.95           N  
ATOM    683 HE21 GLN A  47     -10.523 -10.220   3.031  1.00 43.95           H  
ATOM    684 HE22 GLN A  47      -8.930 -10.398   2.249  1.00 43.95           H  
ATOM    685  OE1 GLN A  47      -9.720  -9.195   4.939  1.00 43.95           O  
ATOM    686  N   PHE A  48      -4.023  -6.687   4.272  1.00 44.60           N  
ATOM    687  H   PHE A  48      -3.355  -7.286   4.735  1.00 44.60           H  
ATOM    688  CA  PHE A  48      -3.570  -5.531   3.553  1.00 44.60           C  
ATOM    689  HA  PHE A  48      -3.962  -4.658   4.074  1.00 44.60           H  
ATOM    690  C   PHE A  48      -4.164  -5.615   2.163  1.00 44.60           C  
ATOM    691  CB  PHE A  48      -2.058  -5.455   3.525  1.00 44.60           C  
ATOM    692  HB2 PHE A  48      -1.656  -6.398   3.152  1.00 44.60           H  
ATOM    693  HB3 PHE A  48      -1.784  -4.696   2.792  1.00 44.60           H  
ATOM    694  O   PHE A  48      -4.022  -6.647   1.496  1.00 44.60           O  
ATOM    695  CG  PHE A  48      -1.427  -5.105   4.844  1.00 44.60           C  
ATOM    696  CD1 PHE A  48      -1.884  -3.995   5.579  1.00 44.60           C  
ATOM    697  HD1 PHE A  48      -2.684  -3.373   5.205  1.00 44.60           H  
ATOM    698  CD2 PHE A  48      -0.385  -5.895   5.350  1.00 44.60           C  
ATOM    699  HD2 PHE A  48      -0.015  -6.740   4.790  1.00 44.60           H  
ATOM    700  CE1 PHE A  48      -1.350  -3.721   6.846  1.00 44.60           C  
ATOM    701  HE1 PHE A  48      -1.739  -2.902   7.431  1.00 44.60           H  
ATOM    702  CE2 PHE A  48       0.192  -5.572   6.586  1.00 44.60           C  
ATOM    703  HE2 PHE A  48       1.031  -6.137   6.964  1.00 44.60           H  
ATOM    704  CZ  PHE A  48      -0.316  -4.516   7.353  1.00 44.60           C  
ATOM    705  HZ  PHE A  48       0.104  -4.293   8.322  1.00 44.60           H  
ATOM    706  N   PRO A  49      -4.858  -4.557   1.734  1.00 43.34           N  
ATOM    707  CA  PRO A  49      -5.511  -4.601   0.458  1.00 43.34           C  
ATOM    708  HA  PRO A  49      -6.199  -5.445   0.413  1.00 43.34           H  
ATOM    709  C   PRO A  49      -4.445  -4.744  -0.606  1.00 43.34           C  
ATOM    710  CB  PRO A  49      -6.284  -3.306   0.371  1.00 43.34           C  
ATOM    711  HB2 PRO A  49      -7.263  -3.502   0.809  1.00 43.34           H  
ATOM    712  HB3 PRO A  49      -6.365  -2.949  -0.656  1.00 43.34           H  
ATOM    713  O   PRO A  49      -3.438  -4.034  -0.619  1.00 43.34           O  
ATOM    714  CG  PRO A  49      -5.515  -2.330   1.260  1.00 43.34           C  
ATOM    715  HG2 PRO A  49      -4.680  -1.903   0.705  1.00 43.34           H  
ATOM    716  HG3 PRO A  49      -6.156  -1.544   1.660  1.00 43.34           H  
ATOM    717  CD  PRO A  49      -4.993  -3.248   2.358  1.00 43.34           C  
ATOM    718  HD2 PRO A  49      -4.037  -2.877   2.727  1.00 43.34           H  
ATOM    719  HD3 PRO A  49      -5.720  -3.307   3.168  1.00 43.34           H  
ATOM    720  N   TYR A  50      -4.650  -5.689  -1.504  1.00 45.36           N  
ATOM    721  H   TYR A  50      -5.492  -6.245  -1.458  1.00 45.36           H  
ATOM    722  CA  TYR A  50      -3.874  -5.660  -2.714  1.00 45.36           C  
ATOM    723  HA  TYR A  50      -2.822  -5.511  -2.469  1.00 45.36           H  
ATOM    724  C   TYR A  50      -4.343  -4.470  -3.536  1.00 45.36           C  
ATOM    725  CB  TYR A  50      -3.984  -6.993  -3.406  1.00 45.36           C  
ATOM    726  HB2 TYR A  50      -4.998  -7.388  -3.342  1.00 45.36           H  
ATOM    727  HB3 TYR A  50      -3.323  -7.656  -2.848  1.00 45.36           H  
ATOM    728  O   TYR A  50      -5.493  -4.417  -3.965  1.00 45.36           O  
ATOM    729  CG  TYR A  50      -3.543  -6.935  -4.836  1.00 45.36           C  
ATOM    730  CD1 TYR A  50      -4.504  -7.003  -5.853  1.00 45.36           C  
ATOM    731  HD1 TYR A  50      -5.550  -7.102  -5.601  1.00 45.36           H  
ATOM    732  CD2 TYR A  50      -2.192  -6.718  -5.139  1.00 45.36           C  
ATOM    733  HD2 TYR A  50      -1.463  -6.581  -4.355  1.00 45.36           H  
ATOM    734  CE1 TYR A  50      -4.118  -6.990  -7.195  1.00 45.36           C  
ATOM    735  HE1 TYR A  50      -4.852  -7.100  -7.979  1.00 45.36           H  
ATOM    736  CE2 TYR A  50      -1.813  -6.633  -6.483  1.00 45.36           C  
ATOM    737  HE2 TYR A  50      -0.781  -6.437  -6.735  1.00 45.36           H  
ATOM    738  OH  TYR A  50      -2.409  -7.177  -8.767  1.00 45.36           O  
ATOM    739  HH  TYR A  50      -3.157  -7.067  -9.358  1.00 45.36           H  
ATOM    740  CZ  TYR A  50      -2.760  -6.892  -7.500  1.00 45.36           C  
ATOM    741  N   VAL A  51      -3.449  -3.497  -3.684  1.00 50.95           N  
ATOM    742  H   VAL A  51      -2.541  -3.602  -3.253  1.00 50.95           H  
ATOM    743  CA  VAL A  51      -3.703  -2.310  -4.482  1.00 50.95           C  
ATOM    744  HA  VAL A  51      -4.775  -2.251  -4.674  1.00 50.95           H  
ATOM    745  C   VAL A  51      -3.005  -2.498  -5.832  1.00 50.95           C  
ATOM    746  CB  VAL A  51      -3.330  -1.019  -3.725  1.00 50.95           C  
ATOM    747  HB  VAL A  51      -2.245  -0.935  -3.663  1.00 50.95           H  
ATOM    748  O   VAL A  51      -1.825  -2.848  -5.906  1.00 50.95           O  
ATOM    749  CG1 VAL A  51      -3.896   0.199  -4.455  1.00 50.95           C  
ATOM    750 HG11 VAL A  51      -3.674   1.112  -3.903  1.00 50.95           H  
ATOM    751 HG12 VAL A  51      -3.495   0.263  -5.467  1.00 50.95           H  
ATOM    752 HG13 VAL A  51      -4.979   0.104  -4.533  1.00 50.95           H  
ATOM    753  CG2 VAL A  51      -3.842  -0.959  -2.280  1.00 50.95           C  
ATOM    754 HG21 VAL A  51      -4.909  -1.179  -2.250  1.00 50.95           H  
ATOM    755 HG22 VAL A  51      -3.313  -1.689  -1.668  1.00 50.95           H  
ATOM    756 HG23 VAL A  51      -3.680   0.031  -1.855  1.00 50.95           H  
ATOM    757  N   GLU A  52      -3.749  -2.287  -6.910  1.00 50.97           N  
ATOM    758  H   GLU A  52      -4.729  -2.074  -6.787  1.00 50.97           H  
ATOM    759  CA  GLU A  52      -3.261  -2.261  -8.286  1.00 50.97           C  
ATOM    760  HA  GLU A  52      -2.231  -2.618  -8.312  1.00 50.97           H  
ATOM    761  C   GLU A  52      -3.274  -0.778  -8.719  1.00 50.97           C  
ATOM    762  CB  GLU A  52      -4.108  -3.248  -9.138  1.00 50.97           C  
ATOM    763  HB2 GLU A  52      -4.185  -4.181  -8.580  1.00 50.97           H  
ATOM    764  HB3 GLU A  52      -5.113  -2.850  -9.278  1.00 50.97           H  
ATOM    765  O   GLU A  52      -4.327  -0.171  -8.880  1.00 50.97           O  
ATOM    766  CG  GLU A  52      -3.481  -3.568 -10.504  1.00 50.97           C  
ATOM    767  HG2 GLU A  52      -2.448  -3.854 -10.304  1.00 50.97           H  
ATOM    768  HG3 GLU A  52      -3.550  -2.673 -11.121  1.00 50.97           H  
ATOM    769  CD  GLU A  52      -4.019  -4.750 -11.305  1.00 50.97           C  
ATOM    770  OE1 GLU A  52      -3.473  -4.978 -12.410  1.00 50.97           O  
ATOM    771  OE2 GLU A  52      -4.834  -5.521 -10.758  1.00 50.97           O  
ATOM    772  N   PHE A  53      -2.103  -0.136  -8.788  1.00 46.26           N  
ATOM    773  H   PHE A  53      -1.280  -0.720  -8.792  1.00 46.26           H  
ATOM    774  CA  PHE A  53      -1.958   1.210  -9.343  1.00 46.26           C  
ATOM    775  HA  PHE A  53      -2.791   1.837  -9.024  1.00 46.26           H  
ATOM    776  C   PHE A  53      -1.946   1.155 -10.859  1.00 46.26           C  
ATOM    777  CB  PHE A  53      -0.639   1.862  -8.909  1.00 46.26           C  
ATOM    778  HB2 PHE A  53      -0.456   2.706  -9.574  1.00 46.26           H  
ATOM    779  HB3 PHE A  53       0.180   1.158  -9.059  1.00 46.26           H  
ATOM    780  O   PHE A  53      -0.904   0.910 -11.451  1.00 46.26           O  
ATOM    781  CG  PHE A  53      -0.595   2.400  -7.505  1.00 46.26           C  
ATOM    782  CD1 PHE A  53       0.116   3.580  -7.245  1.00 46.26           C  
ATOM    783  HD1 PHE A  53       0.584   4.116  -8.057  1.00 46.26           H  
ATOM    784  CD2 PHE A  53      -1.208   1.722  -6.441  1.00 46.26           C  
ATOM    785  HD2 PHE A  53      -1.785   0.825  -6.610  1.00 46.26           H  
ATOM    786  CE1 PHE A  53       0.179   4.095  -5.942  1.00 46.26           C  
ATOM    787  HE1 PHE A  53       0.664   5.043  -5.758  1.00 46.26           H  
ATOM    788  CE2 PHE A  53      -1.120   2.225  -5.139  1.00 46.26           C  
ATOM    789  HE2 PHE A  53      -1.673   1.752  -4.341  1.00 46.26           H  
ATOM    790  CZ  PHE A  53      -0.467   3.435  -4.898  1.00 46.26           C  
ATOM    791  HZ  PHE A  53      -0.544   3.925  -3.939  1.00 46.26           H  
ATOM    792  N   THR A  54      -3.041   1.527 -11.503  1.00 44.49           N  
ATOM    793  H   THR A  54      -3.891   1.676 -10.979  1.00 44.49           H  
ATOM    794  CA  THR A  54      -3.144   1.604 -12.968  1.00 44.49           C  
ATOM    795  HA  THR A  54      -2.616   0.745 -13.380  1.00 44.49           H  
ATOM    796  C   THR A  54      -2.464   2.832 -13.609  1.00 44.49           C  
ATOM    797  CB  THR A  54      -4.611   1.455 -13.379  1.00 44.49           C  
ATOM    798  HB  THR A  54      -4.730   1.682 -14.439  1.00 44.49           H  
ATOM    799  O   THR A  54      -2.627   3.091 -14.801  1.00 44.49           O  
ATOM    800  CG2 THR A  54      -5.083   0.018 -13.122  1.00 44.49           C  
ATOM    801 HG21 THR A  54      -6.122  -0.080 -13.438  1.00 44.49           H  
ATOM    802 HG22 THR A  54      -5.022  -0.225 -12.061  1.00 44.49           H  
ATOM    803 HG23 THR A  54      -4.475  -0.688 -13.688  1.00 44.49           H  
ATOM    804  OG1 THR A  54      -5.448   2.294 -12.613  1.00 44.49           O  
ATOM    805  HG1 THR A  54      -5.109   3.188 -12.525  1.00 44.49           H  
ATOM    806  N   GLY A  55      -1.633   3.565 -12.858  1.00 44.14           N  
ATOM    807  H   GLY A  55      -1.569   3.288 -11.888  1.00 44.14           H  
ATOM    808  CA  GLY A  55      -0.612   4.485 -13.374  1.00 44.14           C  
ATOM    809  HA2 GLY A  55      -0.464   4.286 -14.435  1.00 44.14           H  
ATOM    810  HA3 GLY A  55       0.327   4.257 -12.869  1.00 44.14           H  
ATOM    811  C   GLY A  55      -0.872   5.990 -13.221  1.00 44.14           C  
ATOM    812  O   GLY A  55       0.067   6.710 -12.886  1.00 44.14           O  
ATOM    813  N   ARG A  56      -2.089   6.508 -13.452  1.00 47.58           N  
ATOM    814  H   ARG A  56      -2.862   5.868 -13.568  1.00 47.58           H  
ATOM    815  CA  ARG A  56      -2.369   7.974 -13.457  1.00 47.58           C  
ATOM    816  HA  ARG A  56      -1.520   8.497 -13.896  1.00 47.58           H  
ATOM    817  C   ARG A  56      -2.513   8.604 -12.074  1.00 47.58           C  
ATOM    818  CB  ARG A  56      -3.634   8.268 -14.277  1.00 47.58           C  
ATOM    819  HB2 ARG A  56      -4.371   7.479 -14.128  1.00 47.58           H  
ATOM    820  HB3 ARG A  56      -4.082   9.204 -13.942  1.00 47.58           H  
ATOM    821  O   ARG A  56      -2.656   9.814 -11.938  1.00 47.58           O  
ATOM    822  CG  ARG A  56      -3.287   8.413 -15.758  1.00 47.58           C  
ATOM    823  HG2 ARG A  56      -2.509   9.168 -15.873  1.00 47.58           H  
ATOM    824  HG3 ARG A  56      -2.931   7.459 -16.147  1.00 47.58           H  
ATOM    825  CD  ARG A  56      -4.530   8.856 -16.525  1.00 47.58           C  
ATOM    826  HD2 ARG A  56      -4.926   9.761 -16.063  1.00 47.58           H  
ATOM    827  HD3 ARG A  56      -5.281   8.071 -16.445  1.00 47.58           H  
ATOM    828  NE  ARG A  56      -4.212   9.121 -17.939  1.00 47.58           N  
ATOM    829  HE  ARG A  56      -3.243   9.026 -18.207  1.00 47.58           H  
ATOM    830  NH1 ARG A  56      -6.367   9.531 -18.591  1.00 47.58           N  
ATOM    831 HH11 ARG A  56      -6.674   9.314 -17.653  1.00 47.58           H  
ATOM    832 HH12 ARG A  56      -7.070   9.708 -19.295  1.00 47.58           H  
ATOM    833  NH2 ARG A  56      -4.715   9.634 -20.097  1.00 47.58           N  
ATOM    834 HH21 ARG A  56      -3.742   9.520 -20.343  1.00 47.58           H  
ATOM    835 HH22 ARG A  56      -5.411   9.844 -20.798  1.00 47.58           H  
ATOM    836  CZ  ARG A  56      -5.097   9.428 -18.866  1.00 47.58           C  
ATOM    837  N   ASP A  57      -2.436   7.778 -11.058  1.00 48.85           N  
ATOM    838  H   ASP A  57      -2.203   6.827 -11.305  1.00 48.85           H  
ATOM    839  CA  ASP A  57      -3.363   7.889  -9.955  1.00 48.85           C  
ATOM    840  HA  ASP A  57      -4.175   8.573 -10.203  1.00 48.85           H  
ATOM    841  C   ASP A  57      -2.730   8.388  -8.658  1.00 48.85           C  
ATOM    842  CB  ASP A  57      -3.928   6.494  -9.824  1.00 48.85           C  
ATOM    843  HB2 ASP A  57      -4.497   6.497  -8.894  1.00 48.85           H  
ATOM    844  HB3 ASP A  57      -3.102   5.788  -9.744  1.00 48.85           H  
ATOM    845  O   ASP A  57      -3.244   8.157  -7.574  1.00 48.85           O  
ATOM    846  CG  ASP A  57      -4.796   6.103 -11.016  1.00 48.85           C  
ATOM    847  OD1 ASP A  57      -5.689   6.902 -11.349  1.00 48.85           O  
ATOM    848  OD2 ASP A  57      -4.539   5.029 -11.604  1.00 48.85           O  
ATOM    849  N   SER A  58      -1.565   9.030  -8.721  1.00 55.26           N  
ATOM    850  H   SER A  58      -1.206   9.287  -9.629  1.00 55.26           H  
ATOM    851  CA  SER A  58      -0.844   9.424  -7.509  1.00 55.26           C  
ATOM    852  HA  SER A  58      -0.621   8.523  -6.937  1.00 55.26           H  
ATOM    853  C   SER A  58      -1.687  10.351  -6.624  1.00 55.26           C  
ATOM    854  CB  SER A  58       0.485  10.092  -7.867  1.00 55.26           C  
ATOM    855  HB2 SER A  58       1.109   9.391  -8.423  1.00 55.26           H  
ATOM    856  HB3 SER A  58       0.999  10.372  -6.948  1.00 55.26           H  
ATOM    857  O   SER A  58      -1.921  11.504  -6.987  1.00 55.26           O  
ATOM    858  OG  SER A  58       0.273  11.248  -8.651  1.00 55.26           O  
ATOM    859  HG  SER A  58      -0.538  11.648  -8.329  1.00 55.26           H  
ATOM    860  N   VAL A  59      -2.073   9.886  -5.437  1.00 58.30           N  
ATOM    861  H   VAL A  59      -2.026   8.890  -5.272  1.00 58.30           H  
ATOM    862  CA  VAL A  59      -2.617  10.752  -4.383  1.00 58.30           C  
ATOM    863  HA  VAL A  59      -3.185  11.550  -4.861  1.00 58.30           H  
ATOM    864  C   VAL A  59      -1.508  11.389  -3.572  1.00 58.30           C  
ATOM    865  CB  VAL A  59      -3.573  10.047  -3.413  1.00 58.30           C  
ATOM    866  HB  VAL A  59      -3.933  10.780  -2.691  1.00 58.30           H  
ATOM    867  O   VAL A  59      -0.450  10.800  -3.330  1.00 58.30           O  
ATOM    868  CG1 VAL A  59      -4.784   9.550  -4.163  1.00 58.30           C  
ATOM    869 HG11 VAL A  59      -5.394  10.409  -4.443  1.00 58.30           H  
ATOM    870 HG12 VAL A  59      -5.362   8.910  -3.496  1.00 58.30           H  
ATOM    871 HG13 VAL A  59      -4.474   9.012  -5.058  1.00 58.30           H  
ATOM    872  CG2 VAL A  59      -2.915   8.926  -2.610  1.00 58.30           C  
ATOM    873 HG21 VAL A  59      -3.673   8.385  -2.043  1.00 58.30           H  
ATOM    874 HG22 VAL A  59      -2.363   8.256  -3.269  1.00 58.30           H  
ATOM    875 HG23 VAL A  59      -2.216   9.351  -1.889  1.00 58.30           H  
ATOM    876  N   THR A  60      -1.791  12.580  -3.062  1.00 61.96           N  
ATOM    877  H   THR A  60      -2.656  13.032  -3.324  1.00 61.96           H  
ATOM    878  CA  THR A  60      -1.003  13.168  -1.986  1.00 61.96           C  
ATOM    879  HA  THR A  60       0.035  13.247  -2.309  1.00 61.96           H  
ATOM    880  C   THR A  60      -1.098  12.267  -0.762  1.00 61.96           C  
ATOM    881  CB  THR A  60      -1.518  14.570  -1.649  1.00 61.96           C  
ATOM    882  HB  THR A  60      -2.547  14.515  -1.292  1.00 61.96           H  
ATOM    883  O   THR A  60      -2.185  12.035  -0.245  1.00 61.96           O  
ATOM    884  CG2 THR A  60      -0.643  15.267  -0.612  1.00 61.96           C  
ATOM    885 HG21 THR A  60      -1.029  16.269  -0.426  1.00 61.96           H  
ATOM    886 HG22 THR A  60       0.377  15.341  -0.990  1.00 61.96           H  
ATOM    887 HG23 THR A  60      -0.661  14.711   0.326  1.00 61.96           H  
ATOM    888  OG1 THR A  60      -1.466  15.362  -2.810  1.00 61.96           O  
ATOM    889  HG1 THR A  60      -2.112  16.067  -2.719  1.00 61.96           H  
ATOM    890  N   CYS A  61       0.041  11.770  -0.277  1.00 64.49           N  
ATOM    891  H   CYS A  61       0.888  11.902  -0.811  1.00 64.49           H  
ATOM    892  CA  CYS A  61       0.070  10.952   0.934  1.00 64.49           C  
ATOM    893  HA  CYS A  61      -0.562  10.083   0.750  1.00 64.49           H  
ATOM    894  C   CYS A  61      -0.514  11.765   2.108  1.00 64.49           C  
ATOM    895  CB  CYS A  61       1.501  10.430   1.152  1.00 64.49           C  
ATOM    896  HB2 CYS A  61       1.505   9.384   0.846  1.00 64.49           H  
ATOM    897  HB3 CYS A  61       2.177  10.946   0.470  1.00 64.49           H  
ATOM    898  O   CYS A  61       0.048  12.816   2.425  1.00 64.49           O  
ATOM    899  SG  CYS A  61       2.238  10.506   2.803  1.00 64.49           S  
ATOM    900  N   PRO A  62      -1.625  11.338   2.735  1.00 66.51           N  
ATOM    901  CA  PRO A  62      -2.355  12.180   3.684  1.00 66.51           C  
ATOM    902  HA  PRO A  62      -2.546  13.153   3.230  1.00 66.51           H  
ATOM    903  C   PRO A  62      -1.572  12.418   4.977  1.00 66.51           C  
ATOM    904  CB  PRO A  62      -3.700  11.490   3.920  1.00 66.51           C  
ATOM    905  HB2 PRO A  62      -4.041  11.581   4.951  1.00 66.51           H  
ATOM    906  HB3 PRO A  62      -4.443  11.909   3.241  1.00 66.51           H  
ATOM    907  O   PRO A  62      -1.575  13.530   5.493  1.00 66.51           O  
ATOM    908  CG  PRO A  62      -3.439  10.043   3.540  1.00 66.51           C  
ATOM    909  HG2 PRO A  62      -4.354   9.578   3.176  1.00 66.51           H  
ATOM    910  HG3 PRO A  62      -3.041   9.518   4.409  1.00 66.51           H  
ATOM    911  CD  PRO A  62      -2.371  10.122   2.454  1.00 66.51           C  
ATOM    912  HD2 PRO A  62      -1.733   9.239   2.495  1.00 66.51           H  
ATOM    913  HD3 PRO A  62      -2.852  10.200   1.479  1.00 66.51           H  
ATOM    914  N   THR A  63      -0.803  11.436   5.452  1.00 68.46           N  
ATOM    915  H   THR A  63      -0.904  10.503   5.079  1.00 68.46           H  
ATOM    916  CA  THR A  63       0.047  11.586   6.650  1.00 68.46           C  
ATOM    917  HA  THR A  63      -0.567  11.917   7.488  1.00 68.46           H  
ATOM    918  C   THR A  63       1.175  12.576   6.448  1.00 68.46           C  
ATOM    919  CB  THR A  63       0.756  10.282   7.017  1.00 68.46           C  
ATOM    920  HB  THR A  63       1.691  10.196   6.464  1.00 68.46           H  
ATOM    921  O   THR A  63       1.510  13.339   7.348  1.00 68.46           O  
ATOM    922  CG2 THR A  63       1.052  10.149   8.501  1.00 68.46           C  
ATOM    923 HG21 THR A  63       1.596   9.222   8.685  1.00 68.46           H  
ATOM    924 HG22 THR A  63       1.663  10.988   8.837  1.00 68.46           H  
ATOM    925 HG23 THR A  63       0.124  10.136   9.073  1.00 68.46           H  
ATOM    926  OG1 THR A  63      -0.041   9.237   6.617  1.00 68.46           O  
ATOM    927  HG1 THR A  63      -0.420   8.814   7.391  1.00 68.46           H  
ATOM    928  N   CYS A  64       1.813  12.526   5.278  1.00 67.87           N  
ATOM    929  H   CYS A  64       1.472  11.887   4.574  1.00 67.87           H  
ATOM    930  CA  CYS A  64       2.957  13.371   4.972  1.00 67.87           C  
ATOM    931  HA  CYS A  64       3.403  13.690   5.914  1.00 67.87           H  
ATOM    932  C   CYS A  64       2.566  14.658   4.245  1.00 67.87           C  
ATOM    933  CB  CYS A  64       4.019  12.563   4.220  1.00 67.87           C  
ATOM    934  HB2 CYS A  64       4.909  13.190   4.151  1.00 67.87           H  
ATOM    935  HB3 CYS A  64       4.279  11.690   4.818  1.00 67.87           H  
ATOM    936  O   CYS A  64       3.431  15.508   4.043  1.00 67.87           O  
ATOM    937  SG  CYS A  64       3.601  12.016   2.546  1.00 67.87           S  
ATOM    938  N   GLN A  65       1.306  14.792   3.821  1.00 65.75           N  
ATOM    939  H   GLN A  65       0.666  14.035   4.016  1.00 65.75           H  
ATOM    940  CA  GLN A  65       0.759  15.890   3.018  1.00 65.75           C  
ATOM    941  HA  GLN A  65      -0.168  15.530   2.573  1.00 65.75           H  
ATOM    942  C   GLN A  65       1.667  16.271   1.840  1.00 65.75           C  
ATOM    943  CB  GLN A  65       0.392  17.072   3.919  1.00 65.75           C  
ATOM    944  HB2 GLN A  65       0.015  17.884   3.297  1.00 65.75           H  
ATOM    945  HB3 GLN A  65       1.280  17.419   4.447  1.00 65.75           H  
ATOM    946  O   GLN A  65       1.990  17.433   1.613  1.00 65.75           O  
ATOM    947  CG  GLN A  65      -0.700  16.695   4.931  1.00 65.75           C  
ATOM    948  HG2 GLN A  65      -1.575  16.321   4.399  1.00 65.75           H  
ATOM    949  HG3 GLN A  65      -0.336  15.912   5.596  1.00 65.75           H  
ATOM    950  CD  GLN A  65      -1.121  17.876   5.792  1.00 65.75           C  
ATOM    951  NE2 GLN A  65      -2.121  17.702   6.625  1.00 65.75           N  
ATOM    952 HE21 GLN A  65      -2.422  18.511   7.150  1.00 65.75           H  
ATOM    953 HE22 GLN A  65      -2.607  16.817   6.662  1.00 65.75           H  
ATOM    954  OE1 GLN A  65      -0.558  18.959   5.751  1.00 65.75           O  
ATOM    955  N   GLY A  66       2.183  15.261   1.137  1.00 60.14           N  
ATOM    956  H   GLY A  66       1.866  14.329   1.364  1.00 60.14           H  
ATOM    957  CA  GLY A  66       3.099  15.460   0.008  1.00 60.14           C  
ATOM    958  HA2 GLY A  66       2.685  16.223  -0.650  1.00 60.14           H  
ATOM    959  HA3 GLY A  66       3.173  14.531  -0.557  1.00 60.14           H  
ATOM    960  C   GLY A  66       4.520  15.898   0.389  1.00 60.14           C  
ATOM    961  O   GLY A  66       5.384  15.979  -0.477  1.00 60.14           O  
ATOM    962  N   THR A  67       4.825  16.120   1.671  1.00 62.78           N  
ATOM    963  H   THR A  67       4.077  16.098   2.350  1.00 62.78           H  
ATOM    964  CA  THR A  67       6.178  16.503   2.113  1.00 62.78           C  
ATOM    965  HA  THR A  67       6.564  17.233   1.401  1.00 62.78           H  
ATOM    966  C   THR A  67       7.172  15.338   2.126  1.00 62.78           C  
ATOM    967  CB  THR A  67       6.182  17.169   3.498  1.00 62.78           C  
ATOM    968  HB  THR A  67       7.177  17.585   3.656  1.00 62.78           H  
ATOM    969  O   THR A  67       8.366  15.561   2.332  1.00 62.78           O  
ATOM    970  CG2 THR A  67       5.181  18.312   3.656  1.00 62.78           C  
ATOM    971 HG21 THR A  67       4.158  17.960   3.530  1.00 62.78           H  
ATOM    972 HG22 THR A  67       5.375  19.077   2.904  1.00 62.78           H  
ATOM    973 HG23 THR A  67       5.275  18.751   4.650  1.00 62.78           H  
ATOM    974  OG1 THR A  67       5.959  16.235   4.525  1.00 62.78           O  
ATOM    975  HG1 THR A  67       5.019  16.040   4.523  1.00 62.78           H  
ATOM    976  N   GLY A  68       6.694  14.093   1.989  1.00 65.02           N  
ATOM    977  H   GLY A  68       5.711  13.990   1.782  1.00 65.02           H  
ATOM    978  CA  GLY A  68       7.509  12.880   2.139  1.00 65.02           C  
ATOM    979  HA2 GLY A  68       6.896  12.011   1.902  1.00 65.02           H  
ATOM    980  HA3 GLY A  68       8.342  12.919   1.437  1.00 65.02           H  
ATOM    981  C   GLY A  68       8.080  12.684   3.551  1.00 65.02           C  
ATOM    982  O   GLY A  68       8.964  11.853   3.758  1.00 65.02           O  
ATOM    983  N   ARG A  69       7.613  13.472   4.528  1.00 69.04           N  
ATOM    984  H   ARG A  69       6.907  14.154   4.288  1.00 69.04           H  
ATOM    985  CA  ARG A  69       7.979  13.370   5.939  1.00 69.04           C  
ATOM    986  HA  ARG A  69       8.721  12.583   6.071  1.00 69.04           H  
ATOM    987  C   ARG A  69       6.745  12.993   6.730  1.00 69.04           C  
ATOM    988  CB  ARG A  69       8.551  14.696   6.451  1.00 69.04           C  
ATOM    989  HB2 ARG A  69       8.736  14.606   7.521  1.00 69.04           H  
ATOM    990  HB3 ARG A  69       7.814  15.485   6.300  1.00 69.04           H  
ATOM    991  O   ARG A  69       5.718  13.646   6.616  1.00 69.04           O  
ATOM    992  CG  ARG A  69       9.865  15.066   5.750  1.00 69.04           C  
ATOM    993  HG2 ARG A  69      10.598  14.282   5.937  1.00 69.04           H  
ATOM    994  HG3 ARG A  69       9.712  15.145   4.673  1.00 69.04           H  
ATOM    995  CD  ARG A  69      10.416  16.396   6.272  1.00 69.04           C  
ATOM    996  HD2 ARG A  69      10.491  16.344   7.359  1.00 69.04           H  
ATOM    997  HD3 ARG A  69      11.412  16.538   5.853  1.00 69.04           H  
ATOM    998  NE  ARG A  69       9.560  17.530   5.877  1.00 69.04           N  
ATOM    999  HE  ARG A  69       8.751  17.297   5.319  1.00 69.04           H  
ATOM   1000  NH1 ARG A  69      10.730  19.194   6.939  1.00 69.04           N  
ATOM   1001 HH11 ARG A  69      10.820  20.168   7.189  1.00 69.04           H  
ATOM   1002 HH12 ARG A  69      11.369  18.496   7.293  1.00 69.04           H  
ATOM   1003  NH2 ARG A  69       8.906  19.705   5.757  1.00 69.04           N  
ATOM   1004 HH21 ARG A  69       9.009  20.677   6.009  1.00 69.04           H  
ATOM   1005 HH22 ARG A  69       8.099  19.423   5.219  1.00 69.04           H  
ATOM   1006  CZ  ARG A  69       9.735  18.800   6.190  1.00 69.04           C  
ATOM   1007  N   ILE A  70       6.877  11.968   7.550  1.00 74.13           N  
ATOM   1008  H   ILE A  70       7.756  11.472   7.586  1.00 74.13           H  
ATOM   1009  CA  ILE A  70       5.851  11.583   8.511  1.00 74.13           C  
ATOM   1010  HA  ILE A  70       4.899  12.013   8.199  1.00 74.13           H  
ATOM   1011  C   ILE A  70       6.200  12.141   9.893  1.00 74.13           C  
ATOM   1012  CB  ILE A  70       5.670  10.059   8.533  1.00 74.13           C  
ATOM   1013  HB  ILE A  70       4.953   9.812   9.316  1.00 74.13           H  
ATOM   1014  O   ILE A  70       7.387  12.364  10.183  1.00 74.13           O  
ATOM   1015  CG1 ILE A  70       7.010   9.375   8.868  1.00 74.13           C  
ATOM   1016 HG12 ILE A  70       7.500   9.881   9.700  1.00 74.13           H  
ATOM   1017 HG13 ILE A  70       7.679   9.439   8.010  1.00 74.13           H  
ATOM   1018  CG2 ILE A  70       5.070   9.625   7.181  1.00 74.13           C  
ATOM   1019 HG21 ILE A  70       5.677   9.971   6.345  1.00 74.13           H  
ATOM   1020 HG22 ILE A  70       4.994   8.539   7.124  1.00 74.13           H  
ATOM   1021 HG23 ILE A  70       4.066  10.039   7.081  1.00 74.13           H  
ATOM   1022  CD1 ILE A  70       6.835   7.932   9.310  1.00 74.13           C  
ATOM   1023 HD11 ILE A  70       6.217   7.376   8.606  1.00 74.13           H  
ATOM   1024 HD12 ILE A  70       7.816   7.464   9.389  1.00 74.13           H  
ATOM   1025 HD13 ILE A  70       6.374   7.925  10.298  1.00 74.13           H  
ATOM   1026  N   PRO A  71       5.203  12.356  10.761  1.00 72.43           N  
ATOM   1027  CA  PRO A  71       5.447  12.601  12.174  1.00 72.43           C  
ATOM   1028  HA  PRO A  71       5.945  13.565  12.280  1.00 72.43           H  
ATOM   1029  C   PRO A  71       6.318  11.487  12.773  1.00 72.43           C  
ATOM   1030  CB  PRO A  71       4.060  12.674  12.823  1.00 72.43           C  
ATOM   1031  HB2 PRO A  71       3.772  11.695  13.206  1.00 72.43           H  
ATOM   1032  HB3 PRO A  71       4.024  13.416  13.620  1.00 72.43           H  
ATOM   1033  O   PRO A  71       6.116  10.299  12.514  1.00 72.43           O  
ATOM   1034  CG  PRO A  71       3.133  13.045  11.664  1.00 72.43           C  
ATOM   1035  HG2 PRO A  71       2.111  12.709  11.836  1.00 72.43           H  
ATOM   1036  HG3 PRO A  71       3.162  14.122  11.496  1.00 72.43           H  
ATOM   1037  CD  PRO A  71       3.774  12.323  10.486  1.00 72.43           C  
ATOM   1038  HD2 PRO A  71       3.428  11.290  10.461  1.00 72.43           H  
ATOM   1039  HD3 PRO A  71       3.516  12.837   9.559  1.00 72.43           H  
ATOM   1040  N   ARG A  72       7.324  11.863  13.571  1.00 75.01           N  
ATOM   1041  H   ARG A  72       7.395  12.843  13.804  1.00 75.01           H  
ATOM   1042  CA  ARG A  72       8.189  10.888  14.258  1.00 75.01           C  
ATOM   1043  HA  ARG A  72       8.618  10.208  13.522  1.00 75.01           H  
ATOM   1044  C   ARG A  72       7.365  10.030  15.217  1.00 75.01           C  
ATOM   1045  CB  ARG A  72       9.309  11.593  15.030  1.00 75.01           C  
ATOM   1046  HB2 ARG A  72       9.796  10.859  15.672  1.00 75.01           H  
ATOM   1047  HB3 ARG A  72       8.877  12.368  15.663  1.00 75.01           H  
ATOM   1048  O   ARG A  72       6.441  10.536  15.846  1.00 75.01           O  
ATOM   1049  CG  ARG A  72      10.368  12.201  14.106  1.00 75.01           C  
ATOM   1050  HG2 ARG A  72       9.915  12.962  13.470  1.00 75.01           H  
ATOM   1051  HG3 ARG A  72      10.796  11.415  13.483  1.00 75.01           H  
ATOM   1052  CD  ARG A  72      11.464  12.832  14.969  1.00 75.01           C  
ATOM   1053  HD2 ARG A  72      11.859  12.067  15.637  1.00 75.01           H  
ATOM   1054  HD3 ARG A  72      11.018  13.627  15.568  1.00 75.01           H  
ATOM   1055  NE  ARG A  72      12.559  13.379  14.149  1.00 75.01           N  
ATOM   1056  HE  ARG A  72      12.475  13.248  13.151  1.00 75.01           H  
ATOM   1057  NH1 ARG A  72      13.835  14.161  15.886  1.00 75.01           N  
ATOM   1058 HH11 ARG A  72      13.134  13.819  16.528  1.00 75.01           H  
ATOM   1059 HH12 ARG A  72      14.659  14.628  16.236  1.00 75.01           H  
ATOM   1060  NH2 ARG A  72      14.558  14.409  13.791  1.00 75.01           N  
ATOM   1061 HH21 ARG A  72      14.435  14.284  12.796  1.00 75.01           H  
ATOM   1062 HH22 ARG A  72      15.382  14.869  14.153  1.00 75.01           H  
ATOM   1063  CZ  ARG A  72      13.641  13.978  14.610  1.00 75.01           C  
ATOM   1064  N   GLY A  73       7.735   8.759  15.370  1.00 74.74           N  
ATOM   1065  H   GLY A  73       8.520   8.409  14.838  1.00 74.74           H  
ATOM   1066  CA  GLY A  73       7.052   7.830  16.280  1.00 74.74           C  
ATOM   1067  HA2 GLY A  73       6.744   8.363  17.179  1.00 74.74           H  
ATOM   1068  HA3 GLY A  73       7.755   7.050  16.573  1.00 74.74           H  
ATOM   1069  C   GLY A  73       5.811   7.142  15.700  1.00 74.74           C  
ATOM   1070  O   GLY A  73       5.375   6.144  16.264  1.00 74.74           O  
ATOM   1071  N   GLN A  74       5.293   7.595  14.552  1.00 71.99           N  
ATOM   1072  H   GLN A  74       5.635   8.462  14.163  1.00 71.99           H  
ATOM   1073  CA  GLN A  74       4.256   6.874  13.798  1.00 71.99           C  
ATOM   1074  HA  GLN A  74       3.687   6.239  14.477  1.00 71.99           H  
ATOM   1075  C   GLN A  74       4.846   5.927  12.742  1.00 71.99           C  
ATOM   1076  CB  GLN A  74       3.269   7.874  13.184  1.00 71.99           C  
ATOM   1077  HB2 GLN A  74       3.814   8.618  12.603  1.00 71.99           H  
ATOM   1078  HB3 GLN A  74       2.593   7.338  12.517  1.00 71.99           H  
ATOM   1079  O   GLN A  74       4.130   5.157  12.130  1.00 71.99           O  
ATOM   1080  CG  GLN A  74       2.417   8.562  14.261  1.00 71.99           C  
ATOM   1081  HG2 GLN A  74       1.884   7.798  14.827  1.00 71.99           H  
ATOM   1082  HG3 GLN A  74       3.056   9.118  14.946  1.00 71.99           H  
ATOM   1083  CD  GLN A  74       1.394   9.527  13.671  1.00 71.99           C  
ATOM   1084  NE2 GLN A  74       0.371   9.883  14.413  1.00 71.99           N  
ATOM   1085 HE21 GLN A  74       0.152   9.350  15.242  1.00 71.99           H  
ATOM   1086 HE22 GLN A  74      -0.345  10.400  13.922  1.00 71.99           H  
ATOM   1087  OE1 GLN A  74       1.519  10.021  12.563  1.00 71.99           O  
ATOM   1088  N   GLU A  75       6.165   5.912  12.546  1.00 72.78           N  
ATOM   1089  H   GLU A  75       6.715   6.563  13.088  1.00 72.78           H  
ATOM   1090  CA  GLU A  75       6.864   5.142  11.498  1.00 72.78           C  
ATOM   1091  HA  GLU A  75       6.654   5.570  10.518  1.00 72.78           H  
ATOM   1092  C   GLU A  75       6.475   3.655  11.434  1.00 72.78           C  
ATOM   1093  CB  GLU A  75       8.374   5.208  11.784  1.00 72.78           C  
ATOM   1094  HB2 GLU A  75       8.911   4.670  11.003  1.00 72.78           H  
ATOM   1095  HB3 GLU A  75       8.552   4.690  12.726  1.00 72.78           H  
ATOM   1096  O   GLU A  75       6.370   3.083  10.354  1.00 72.78           O  
ATOM   1097  CG  GLU A  75       8.961   6.624  11.901  1.00 72.78           C  
ATOM   1098  HG2 GLU A  75       8.225   7.326  12.294  1.00 72.78           H  
ATOM   1099  HG3 GLU A  75       9.252   6.971  10.909  1.00 72.78           H  
ATOM   1100  CD  GLU A  75      10.197   6.651  12.802  1.00 72.78           C  
ATOM   1101  OE1 GLU A  75      10.177   7.456  13.768  1.00 72.78           O  
ATOM   1102  OE2 GLU A  75      11.164   5.920  12.491  1.00 72.78           O  
ATOM   1103  N   ASN A  76       6.257   3.033  12.594  1.00 70.98           N  
ATOM   1104  H   ASN A  76       6.316   3.585  13.438  1.00 70.98           H  
ATOM   1105  CA  ASN A  76       5.902   1.616  12.710  1.00 70.98           C  
ATOM   1106  HA  ASN A  76       6.370   1.057  11.900  1.00 70.98           H  
ATOM   1107  C   ASN A  76       4.405   1.347  12.608  1.00 70.98           C  
ATOM   1108  CB  ASN A  76       6.414   1.085  14.052  1.00 70.98           C  
ATOM   1109  HB2 ASN A  76       6.010   1.697  14.859  1.00 70.98           H  
ATOM   1110  HB3 ASN A  76       6.061   0.064  14.198  1.00 70.98           H  
ATOM   1111  O   ASN A  76       4.009   0.194  12.717  1.00 70.98           O  
ATOM   1112  CG  ASN A  76       7.917   1.046  14.144  1.00 70.98           C  
ATOM   1113  ND2 ASN A  76       8.434   1.027  15.348  1.00 70.98           N  
ATOM   1114 HD21 ASN A  76       7.829   1.028  16.157  1.00 70.98           H  
ATOM   1115 HD22 ASN A  76       9.443   1.009  15.399  1.00 70.98           H  
ATOM   1116  OD1 ASN A  76       8.649   1.014  13.168  1.00 70.98           O  
ATOM   1117  N   GLN A  77       3.608   2.404  12.496  1.00 69.90           N  
ATOM   1118  H   GLN A  77       4.021   3.324  12.440  1.00 69.90           H  
ATOM   1119  CA  GLN A  77       2.192   2.318  12.213  1.00 69.90           C  
ATOM   1120  HA  GLN A  77       1.842   1.308  12.425  1.00 69.90           H  
ATOM   1121  C   GLN A  77       1.951   2.563  10.726  1.00 69.90           C  
ATOM   1122  CB  GLN A  77       1.390   3.231  13.149  1.00 69.90           C  
ATOM   1123  HB2 GLN A  77       1.673   4.272  12.994  1.00 69.90           H  
ATOM   1124  HB3 GLN A  77       0.330   3.104  12.928  1.00 69.90           H  
ATOM   1125  O   GLN A  77       0.928   2.182  10.229  1.00 69.90           O  
ATOM   1126  CG  GLN A  77       1.597   2.831  14.618  1.00 69.90           C  
ATOM   1127  HG2 GLN A  77       2.659   2.887  14.860  1.00 69.90           H  
ATOM   1128  HG3 GLN A  77       1.274   1.800  14.757  1.00 69.90           H  
ATOM   1129  CD  GLN A  77       0.841   3.706  15.611  1.00 69.90           C  
ATOM   1130  NE2 GLN A  77       1.454   4.067  16.717  1.00 69.90           N  
ATOM   1131 HE21 GLN A  77       2.414   3.806  16.892  1.00 69.90           H  
ATOM   1132 HE22 GLN A  77       0.877   4.614  17.340  1.00 69.90           H  
ATOM   1133  OE1 GLN A  77      -0.313   4.051  15.487  1.00 69.90           O  
ATOM   1134  N   LEU A  78       2.876   3.112   9.941  1.00 71.31           N  
ATOM   1135  H   LEU A  78       3.773   3.339  10.345  1.00 71.31           H  
ATOM   1136  CA  LEU A  78       2.563   3.616   8.598  1.00 71.31           C  
ATOM   1137  HA  LEU A  78       1.484   3.722   8.489  1.00 71.31           H  
ATOM   1138  C   LEU A  78       3.016   2.693   7.473  1.00 71.31           C  
ATOM   1139  CB  LEU A  78       3.205   5.002   8.471  1.00 71.31           C  
ATOM   1140  HB2 LEU A  78       3.068   5.384   7.459  1.00 71.31           H  
ATOM   1141  HB3 LEU A  78       4.272   4.907   8.670  1.00 71.31           H  
ATOM   1142  O   LEU A  78       4.004   1.972   7.616  1.00 71.31           O  
ATOM   1143  CG  LEU A  78       2.618   5.993   9.477  1.00 71.31           C  
ATOM   1144  HG  LEU A  78       2.541   5.562  10.475  1.00 71.31           H  
ATOM   1145  CD1 LEU A  78       3.438   7.269   9.538  1.00 71.31           C  
ATOM   1146 HD11 LEU A  78       4.408   7.011   9.964  1.00 71.31           H  
ATOM   1147 HD12 LEU A  78       2.955   7.992  10.195  1.00 71.31           H  
ATOM   1148 HD13 LEU A  78       3.540   7.687   8.536  1.00 71.31           H  
ATOM   1149  CD2 LEU A  78       1.246   6.398   9.088  1.00 71.31           C  
ATOM   1150 HD21 LEU A  78       0.585   5.536   8.999  1.00 71.31           H  
ATOM   1151 HD22 LEU A  78       1.272   6.952   8.150  1.00 71.31           H  
ATOM   1152 HD23 LEU A  78       0.865   7.022   9.896  1.00 71.31           H  
ATOM   1153  N   VAL A  79       2.386   2.820   6.300  1.00 73.86           N  
ATOM   1154  H   VAL A  79       1.529   3.351   6.245  1.00 73.86           H  
ATOM   1155  CA  VAL A  79       2.999   2.385   5.037  1.00 73.86           C  
ATOM   1156  HA  VAL A  79       4.059   2.214   5.223  1.00 73.86           H  
ATOM   1157  C   VAL A  79       2.973   3.401   3.935  1.00 73.86           C  
ATOM   1158  CB  VAL A  79       2.404   1.110   4.450  1.00 73.86           C  
ATOM   1159  HB  VAL A  79       2.826   0.920   3.463  1.00 73.86           H  
ATOM   1160  O   VAL A  79       2.134   4.292   3.873  1.00 73.86           O  
ATOM   1161  CG1 VAL A  79       2.877   0.011   5.335  1.00 73.86           C  
ATOM   1162 HG11 VAL A  79       3.950   0.151   5.458  1.00 73.86           H  
ATOM   1163 HG12 VAL A  79       2.434   0.142   6.322  1.00 73.86           H  
ATOM   1164 HG13 VAL A  79       2.726  -0.957   4.858  1.00 73.86           H  
ATOM   1165  CG2 VAL A  79       0.907   1.156   4.299  1.00 73.86           C  
ATOM   1166 HG21 VAL A  79       0.438   1.076   5.280  1.00 73.86           H  
ATOM   1167 HG22 VAL A  79       0.595   2.077   3.807  1.00 73.86           H  
ATOM   1168 HG23 VAL A  79       0.620   0.314   3.669  1.00 73.86           H  
ATOM   1169  N   ALA A  80       3.906   3.199   3.012  1.00 74.80           N  
ATOM   1170  H   ALA A  80       4.532   2.418   3.143  1.00 74.80           H  
ATOM   1171  CA  ALA A  80       3.803   3.761   1.688  1.00 74.80           C  
ATOM   1172  HA  ALA A  80       3.139   4.625   1.710  1.00 74.80           H  
ATOM   1173  C   ALA A  80       3.227   2.727   0.724  1.00 74.80           C  
ATOM   1174  CB  ALA A  80       5.176   4.242   1.232  1.00 74.80           C  
ATOM   1175  HB1 ALA A  80       5.628   4.873   1.997  1.00 74.80           H  
ATOM   1176  HB2 ALA A  80       5.068   4.814   0.311  1.00 74.80           H  
ATOM   1177  HB3 ALA A  80       5.802   3.373   1.030  1.00 74.80           H  
ATOM   1178  O   ALA A  80       3.664   1.574   0.683  1.00 74.80           O  
ATOM   1179  N   LEU A  81       2.319   3.194  -0.118  1.00 70.39           N  
ATOM   1180  H   LEU A  81       1.982   4.139   0.000  1.00 70.39           H  
ATOM   1181  CA  LEU A  81       2.025   2.539  -1.374  1.00 70.39           C  
ATOM   1182  HA  LEU A  81       2.077   1.456  -1.260  1.00 70.39           H  
ATOM   1183  C   LEU A  81       3.054   2.985  -2.410  1.00 70.39           C  
ATOM   1184  CB  LEU A  81       0.623   2.922  -1.807  1.00 70.39           C  
ATOM   1185  HB2 LEU A  81       0.545   4.009  -1.845  1.00 70.39           H  
ATOM   1186  HB3 LEU A  81       0.514   2.513  -2.812  1.00 70.39           H  
ATOM   1187  O   LEU A  81       3.257   4.182  -2.627  1.00 70.39           O  
ATOM   1188  CG  LEU A  81      -0.492   2.341  -0.933  1.00 70.39           C  
ATOM   1189  HG  LEU A  81      -0.229   2.351   0.124  1.00 70.39           H  
ATOM   1190  CD1 LEU A  81      -1.770   3.110  -1.153  1.00 70.39           C  
ATOM   1191 HD11 LEU A  81      -1.649   4.149  -0.847  1.00 70.39           H  
ATOM   1192 HD12 LEU A  81      -2.571   2.661  -0.566  1.00 70.39           H  
ATOM   1193 HD13 LEU A  81      -2.031   3.027  -2.208  1.00 70.39           H  
ATOM   1194  CD2 LEU A  81      -0.820   0.935  -1.410  1.00 70.39           C  
ATOM   1195 HD21 LEU A  81      -1.676   0.548  -0.858  1.00 70.39           H  
ATOM   1196 HD22 LEU A  81       0.044   0.275  -1.331  1.00 70.39           H  
ATOM   1197 HD23 LEU A  81      -1.156   0.966  -2.446  1.00 70.39           H  
ATOM   1198  N   ILE A  82       3.744   2.026  -3.016  1.00 73.23           N  
ATOM   1199  H   ILE A  82       3.551   1.066  -2.766  1.00 73.23           H  
ATOM   1200  CA  ILE A  82       4.827   2.295  -3.957  1.00 73.23           C  
ATOM   1201  HA  ILE A  82       4.878   3.369  -4.136  1.00 73.23           H  
ATOM   1202  C   ILE A  82       4.546   1.578  -5.281  1.00 73.23           C  
ATOM   1203  CB  ILE A  82       6.188   1.887  -3.359  1.00 73.23           C  
ATOM   1204  HB  ILE A  82       6.185   0.816  -3.154  1.00 73.23           H  
ATOM   1205  O   ILE A  82       4.488   0.344  -5.252  1.00 73.23           O  
ATOM   1206  CG1 ILE A  82       6.440   2.631  -2.033  1.00 73.23           C  
ATOM   1207 HG12 ILE A  82       6.292   3.701  -2.181  1.00 73.23           H  
ATOM   1208 HG13 ILE A  82       5.707   2.293  -1.300  1.00 73.23           H  
ATOM   1209  CG2 ILE A  82       7.274   2.191  -4.404  1.00 73.23           C  
ATOM   1210 HG21 ILE A  82       7.187   3.224  -4.740  1.00 73.23           H  
ATOM   1211 HG22 ILE A  82       8.283   2.009  -4.034  1.00 73.23           H  
ATOM   1212 HG23 ILE A  82       7.129   1.531  -5.259  1.00 73.23           H  
ATOM   1213  CD1 ILE A  82       7.825   2.401  -1.431  1.00 73.23           C  
ATOM   1214 HD11 ILE A  82       8.405   3.323  -1.488  1.00 73.23           H  
ATOM   1215 HD12 ILE A  82       7.716   2.112  -0.385  1.00 73.23           H  
ATOM   1216 HD13 ILE A  82       8.380   1.629  -1.963  1.00 73.23           H  
ATOM   1217  N   PRO A  83       4.437   2.312  -6.419  1.00 73.48           N  
ATOM   1218  CA  PRO A  83       4.392   1.760  -7.784  1.00 73.48           C  
ATOM   1219  HA  PRO A  83       3.398   1.426  -8.081  1.00 73.48           H  
ATOM   1220  C   PRO A  83       5.384   0.623  -7.935  1.00 73.48           C  
ATOM   1221  CB  PRO A  83       4.706   2.926  -8.715  1.00 73.48           C  
ATOM   1222  HB2 PRO A  83       5.782   3.071  -8.810  1.00 73.48           H  
ATOM   1223  HB3 PRO A  83       4.246   2.796  -9.695  1.00 73.48           H  
ATOM   1224  O   PRO A  83       6.552   0.810  -7.613  1.00 73.48           O  
ATOM   1225  CG  PRO A  83       4.097   4.100  -7.956  1.00 73.48           C  
ATOM   1226  HG2 PRO A  83       3.017   4.111  -8.098  1.00 73.48           H  
ATOM   1227  HG3 PRO A  83       4.535   5.051  -8.260  1.00 73.48           H  
ATOM   1228  CD  PRO A  83       4.423   3.767  -6.502  1.00 73.48           C  
ATOM   1229  HD2 PRO A  83       5.409   4.157  -6.252  1.00 73.48           H  
ATOM   1230  HD3 PRO A  83       3.665   4.192  -5.844  1.00 73.48           H  
ATOM   1231  N   TYR A  84       4.974  -0.545  -8.424  1.00 72.77           N  
ATOM   1232  H   TYR A  84       4.003  -0.671  -8.671  1.00 72.77           H  
ATOM   1233  CA  TYR A  84       5.890  -1.684  -8.529  1.00 72.77           C  
ATOM   1234  HA  TYR A  84       6.301  -1.872  -7.538  1.00 72.77           H  
ATOM   1235  C   TYR A  84       7.083  -1.384  -9.458  1.00 72.77           C  
ATOM   1236  CB  TYR A  84       5.117  -2.945  -8.904  1.00 72.77           C  
ATOM   1237  HB2 TYR A  84       4.173  -2.953  -8.359  1.00 72.77           H  
ATOM   1238  HB3 TYR A  84       4.897  -2.946  -9.971  1.00 72.77           H  
ATOM   1239  O   TYR A  84       8.188  -1.893  -9.263  1.00 72.77           O  
ATOM   1240  CG  TYR A  84       5.871  -4.204  -8.554  1.00 72.77           C  
ATOM   1241  CD1 TYR A  84       6.909  -4.641  -9.392  1.00 72.77           C  
ATOM   1242  HD1 TYR A  84       7.158  -4.080 -10.280  1.00 72.77           H  
ATOM   1243  CD2 TYR A  84       5.561  -4.919  -7.381  1.00 72.77           C  
ATOM   1244  HD2 TYR A  84       4.766  -4.574  -6.736  1.00 72.77           H  
ATOM   1245  CE1 TYR A  84       7.607  -5.819  -9.089  1.00 72.77           C  
ATOM   1246  HE1 TYR A  84       8.390  -6.171  -9.745  1.00 72.77           H  
ATOM   1247  CE2 TYR A  84       6.260  -6.102  -7.071  1.00 72.77           C  
ATOM   1248  HE2 TYR A  84       5.994  -6.670  -6.192  1.00 72.77           H  
ATOM   1249  OH  TYR A  84       7.911  -7.744  -7.732  1.00 72.77           O  
ATOM   1250  HH  TYR A  84       7.731  -8.130  -6.872  1.00 72.77           H  
ATOM   1251  CZ  TYR A  84       7.266  -6.568  -7.947  1.00 72.77           C  
ATOM   1252  N   SER A  85       6.893  -0.470 -10.410  1.00 72.96           N  
ATOM   1253  H   SER A  85       5.958  -0.104 -10.521  1.00 72.96           H  
ATOM   1254  CA  SER A  85       7.933   0.101 -11.273  1.00 72.96           C  
ATOM   1255  HA  SER A  85       8.509  -0.720 -11.701  1.00 72.96           H  
ATOM   1256  C   SER A  85       8.933   1.031 -10.561  1.00 72.96           C  
ATOM   1257  CB  SER A  85       7.241   0.839 -12.421  1.00 72.96           C  
ATOM   1258  HB2 SER A  85       7.986   1.269 -13.090  1.00 72.96           H  
ATOM   1259  HB3 SER A  85       6.639   0.124 -12.982  1.00 72.96           H  
ATOM   1260  O   SER A  85       9.952   1.410 -11.149  1.00 72.96           O  
ATOM   1261  OG  SER A  85       6.398   1.862 -11.922  1.00 72.96           O  
ATOM   1262  HG  SER A  85       5.714   2.018 -12.578  1.00 72.96           H  
ATOM   1263  N   ASP A  86       8.697   1.396  -9.298  1.00 74.42           N  
ATOM   1264  H   ASP A  86       7.864   1.045  -8.847  1.00 74.42           H  
ATOM   1265  CA  ASP A  86       9.574   2.264  -8.520  1.00 74.42           C  
ATOM   1266  HA  ASP A  86       9.675   3.201  -9.068  1.00 74.42           H  
ATOM   1267  C   ASP A  86      10.965   1.638  -8.347  1.00 74.42           C  
ATOM   1268  CB  ASP A  86       8.935   2.585  -7.165  1.00 74.42           C  
ATOM   1269  HB2 ASP A  86       8.919   1.667  -6.578  1.00 74.42           H  
ATOM   1270  HB3 ASP A  86       7.914   2.928  -7.331  1.00 74.42           H  
ATOM   1271  O   ASP A  86      11.150   0.463  -8.013  1.00 74.42           O  
ATOM   1272  CG  ASP A  86       9.668   3.661  -6.367  1.00 74.42           C  
ATOM   1273  OD1 ASP A  86      10.847   3.461  -6.004  1.00 74.42           O  
ATOM   1274  OD2 ASP A  86       9.060   4.686  -6.004  1.00 74.42           O  
ATOM   1275  N   GLN A  87      11.994   2.464  -8.523  1.00 73.77           N  
ATOM   1276  H   GLN A  87      11.777   3.423  -8.752  1.00 73.77           H  
ATOM   1277  CA  GLN A  87      13.392   2.055  -8.405  1.00 73.77           C  
ATOM   1278  HA  GLN A  87      13.570   1.301  -9.172  1.00 73.77           H  
ATOM   1279  C   GLN A  87      13.757   1.423  -7.050  1.00 73.77           C  
ATOM   1280  CB  GLN A  87      14.289   3.259  -8.712  1.00 73.77           C  
ATOM   1281  HB2 GLN A  87      14.069   3.610  -9.720  1.00 73.77           H  
ATOM   1282  HB3 GLN A  87      15.330   2.937  -8.683  1.00 73.77           H  
ATOM   1283  O   GLN A  87      14.713   0.645  -6.986  1.00 73.77           O  
ATOM   1284  CG  GLN A  87      14.092   4.423  -7.724  1.00 73.77           C  
ATOM   1285  HG2 GLN A  87      14.347   4.103  -6.714  1.00 73.77           H  
ATOM   1286  HG3 GLN A  87      13.048   4.737  -7.726  1.00 73.77           H  
ATOM   1287  CD  GLN A  87      14.951   5.632  -8.062  1.00 73.77           C  
ATOM   1288  NE2 GLN A  87      14.653   6.774  -7.485  1.00 73.77           N  
ATOM   1289 HE21 GLN A  87      15.134   7.594  -7.828  1.00 73.77           H  
ATOM   1290 HE22 GLN A  87      13.803   6.858  -6.947  1.00 73.77           H  
ATOM   1291  OE1 GLN A  87      15.910   5.575  -8.818  1.00 73.77           O  
ATOM   1292  N   ARG A  88      13.012   1.743  -5.985  1.00 71.35           N  
ATOM   1293  H   ARG A  88      12.236   2.369  -6.143  1.00 71.35           H  
ATOM   1294  CA  ARG A  88      13.143   1.186  -4.632  1.00 71.35           C  
ATOM   1295  HA  ARG A  88      14.188   1.205  -4.322  1.00 71.35           H  
ATOM   1296  C   ARG A  88      12.684  -0.272  -4.560  1.00 71.35           C  
ATOM   1297  CB  ARG A  88      12.298   2.034  -3.662  1.00 71.35           C  
ATOM   1298  HB2 ARG A  88      11.256   2.006  -3.983  1.00 71.35           H  
ATOM   1299  HB3 ARG A  88      12.337   1.576  -2.674  1.00 71.35           H  
ATOM   1300  O   ARG A  88      13.204  -1.015  -3.729  1.00 71.35           O  
ATOM   1301  CG  ARG A  88      12.765   3.496  -3.529  1.00 71.35           C  
ATOM   1302  HG2 ARG A  88      13.752   3.499  -3.065  1.00 71.35           H  
ATOM   1303  HG3 ARG A  88      12.851   3.971  -4.506  1.00 71.35           H  
ATOM   1304  CD  ARG A  88      11.814   4.326  -2.653  1.00 71.35           C  
ATOM   1305  HD2 ARG A  88      12.293   5.281  -2.437  1.00 71.35           H  
ATOM   1306  HD3 ARG A  88      11.648   3.800  -1.713  1.00 71.35           H  
ATOM   1307  NE  ARG A  88      10.518   4.580  -3.308  1.00 71.35           N  
ATOM   1308  HE  ARG A  88      10.411   4.280  -4.267  1.00 71.35           H  
ATOM   1309  NH1 ARG A  88       9.523   5.786  -1.621  1.00 71.35           N  
ATOM   1310 HH11 ARG A  88      10.351   5.682  -1.052  1.00 71.35           H  
ATOM   1311 HH12 ARG A  88       8.687   6.220  -1.257  1.00 71.35           H  
ATOM   1312  NH2 ARG A  88       8.378   5.327  -3.465  1.00 71.35           N  
ATOM   1313 HH21 ARG A  88       7.568   5.822  -3.121  1.00 71.35           H  
ATOM   1314 HH22 ARG A  88       8.413   5.065  -4.440  1.00 71.35           H  
ATOM   1315  CZ  ARG A  88       9.484   5.226  -2.797  1.00 71.35           C  
ATOM   1316  N   LEU A  89      11.745  -0.674  -5.421  1.00 70.14           N  
ATOM   1317  H   LEU A  89      11.391  -0.003  -6.087  1.00 70.14           H  
ATOM   1318  CA  LEU A  89      11.170  -2.021  -5.479  1.00 70.14           C  
ATOM   1319  HA  LEU A  89      11.251  -2.484  -4.496  1.00 70.14           H  
ATOM   1320  C   LEU A  89      11.896  -2.979  -6.413  1.00 70.14           C  
ATOM   1321  CB  LEU A  89       9.691  -1.926  -5.892  1.00 70.14           C  
ATOM   1322  HB2 LEU A  89       9.352  -2.900  -6.244  1.00 70.14           H  
ATOM   1323  HB3 LEU A  89       9.584  -1.234  -6.728  1.00 70.14           H  
ATOM   1324  O   LEU A  89      11.674  -4.184  -6.325  1.00 70.14           O  
ATOM   1325  CG  LEU A  89       8.773  -1.491  -4.748  1.00 70.14           C  
ATOM   1326  HG  LEU A  89       9.048  -0.494  -4.404  1.00 70.14           H  
ATOM   1327  CD1 LEU A  89       7.340  -1.469  -5.224  1.00 70.14           C  
ATOM   1328 HD11 LEU A  89       7.008  -2.466  -5.513  1.00 70.14           H  
ATOM   1329 HD12 LEU A  89       7.292  -0.793  -6.078  1.00 70.14           H  
ATOM   1330 HD13 LEU A  89       6.684  -1.061  -4.454  1.00 70.14           H  
ATOM   1331  CD2 LEU A  89       8.874  -2.475  -3.591  1.00 70.14           C  
ATOM   1332 HD21 LEU A  89       7.978  -2.426  -2.971  1.00 70.14           H  
ATOM   1333 HD22 LEU A  89       8.960  -3.493  -3.971  1.00 70.14           H  
ATOM   1334 HD23 LEU A  89       9.744  -2.196  -2.996  1.00 70.14           H  
ATOM   1335  N   ARG A  90      12.785  -2.476  -7.275  1.00 67.18           N  
ATOM   1336  H   ARG A  90      12.855  -1.469  -7.324  1.00 67.18           H  
ATOM   1337  CA  ARG A  90      13.539  -3.317  -8.211  1.00 67.18           C  
ATOM   1338  HA  ARG A  90      12.814  -3.682  -8.939  1.00 67.18           H  
ATOM   1339  C   ARG A  90      14.162  -4.506  -7.456  1.00 67.18           C  
ATOM   1340  CB  ARG A  90      14.603  -2.488  -8.938  1.00 67.18           C  
ATOM   1341  HB2 ARG A  90      15.249  -3.160  -9.502  1.00 67.18           H  
ATOM   1342  HB3 ARG A  90      15.205  -1.951  -8.205  1.00 67.18           H  
ATOM   1343  O   ARG A  90      14.921  -4.257  -6.513  1.00 67.18           O  
ATOM   1344  CG  ARG A  90      13.942  -1.493  -9.903  1.00 67.18           C  
ATOM   1345  HG2 ARG A  90      13.232  -0.874  -9.355  1.00 67.18           H  
ATOM   1346  HG3 ARG A  90      13.389  -2.034 -10.671  1.00 67.18           H  
ATOM   1347  CD  ARG A  90      14.975  -0.577 -10.564  1.00 67.18           C  
ATOM   1348  HD2 ARG A  90      15.575  -0.107  -9.785  1.00 67.18           H  
ATOM   1349  HD3 ARG A  90      14.432   0.201 -11.102  1.00 67.18           H  
ATOM   1350  NE  ARG A  90      15.835  -1.307 -11.517  1.00 67.18           N  
ATOM   1351  HE  ARG A  90      15.518  -2.231 -11.774  1.00 67.18           H  
ATOM   1352  NH1 ARG A  90      17.277   0.413 -11.980  1.00 67.18           N  
ATOM   1353 HH11 ARG A  90      16.731   0.999 -11.363  1.00 67.18           H  
ATOM   1354 HH12 ARG A  90      17.982   0.826 -12.573  1.00 67.18           H  
ATOM   1355  NH2 ARG A  90      17.492  -1.530 -13.061  1.00 67.18           N  
ATOM   1356 HH21 ARG A  90      18.220  -1.117 -13.626  1.00 67.18           H  
ATOM   1357 HH22 ARG A  90      17.130  -2.440 -13.306  1.00 67.18           H  
ATOM   1358  CZ  ARG A  90      16.863  -0.808 -12.176  1.00 67.18           C  
ATOM   1359  N   PRO A  91      13.896  -5.764  -7.874  1.00 57.32           N  
ATOM   1360  CA  PRO A  91      14.177  -7.000  -7.130  1.00 57.32           C  
ATOM   1361  HA  PRO A  91      13.828  -6.883  -6.104  1.00 57.32           H  
ATOM   1362  C   PRO A  91      15.670  -7.351  -7.068  1.00 57.32           C  
ATOM   1363  CB  PRO A  91      13.323  -8.087  -7.801  1.00 57.32           C  
ATOM   1364  HB2 PRO A  91      12.327  -8.080  -7.357  1.00 57.32           H  
ATOM   1365  HB3 PRO A  91      13.744  -9.089  -7.727  1.00 57.32           H  
ATOM   1366  O   PRO A  91      16.112  -8.439  -7.424  1.00 57.32           O  
ATOM   1367  CG  PRO A  91      13.230  -7.602  -9.242  1.00 57.32           C  
ATOM   1368  HG2 PRO A  91      14.150  -7.840  -9.776  1.00 57.32           H  
ATOM   1369  HG3 PRO A  91      12.362  -8.016  -9.754  1.00 57.32           H  
ATOM   1370  CD  PRO A  91      13.108  -6.095  -9.053  1.00 57.32           C  
ATOM   1371  HD2 PRO A  91      13.475  -5.579  -9.941  1.00 57.32           H  
ATOM   1372  HD3 PRO A  91      12.065  -5.838  -8.872  1.00 57.32           H  
ATOM   1373  N   ARG A  92      16.501  -6.424  -6.596  1.00 50.15           N  
ATOM   1374  H   ARG A  92      16.069  -5.552  -6.324  1.00 50.15           H  
ATOM   1375  CA  ARG A  92      17.782  -6.783  -5.996  1.00 50.15           C  
ATOM   1376  HA  ARG A  92      18.251  -7.559  -6.602  1.00 50.15           H  
ATOM   1377  C   ARG A  92      17.466  -7.445  -4.645  1.00 50.15           C  
ATOM   1378  CB  ARG A  92      18.704  -5.555  -5.937  1.00 50.15           C  
ATOM   1379  HB2 ARG A  92      19.630  -5.846  -5.441  1.00 50.15           H  
ATOM   1380  HB3 ARG A  92      18.224  -4.772  -5.351  1.00 50.15           H  
ATOM   1381  O   ARG A  92      16.667  -8.363  -4.565  1.00 50.15           O  
ATOM   1382  CG  ARG A  92      19.042  -5.000  -7.331  1.00 50.15           C  
ATOM   1383  HG2 ARG A  92      18.130  -4.639  -7.806  1.00 50.15           H  
ATOM   1384  HG3 ARG A  92      19.467  -5.789  -7.952  1.00 50.15           H  
ATOM   1385  CD  ARG A  92      20.032  -3.832  -7.233  1.00 50.15           C  
ATOM   1386  HD2 ARG A  92      20.128  -3.384  -8.222  1.00 50.15           H  
ATOM   1387  HD3 ARG A  92      19.620  -3.086  -6.554  1.00 50.15           H  
ATOM   1388  NE  ARG A  92      21.367  -4.273  -6.771  1.00 50.15           N  
ATOM   1389  HE  ARG A  92      21.551  -5.265  -6.826  1.00 50.15           H  
ATOM   1390  NH1 ARG A  92      22.238  -2.200  -6.313  1.00 50.15           N  
ATOM   1391 HH11 ARG A  92      21.362  -1.783  -6.593  1.00 50.15           H  
ATOM   1392 HH12 ARG A  92      23.009  -1.616  -6.023  1.00 50.15           H  
ATOM   1393  NH2 ARG A  92      23.501  -4.016  -6.017  1.00 50.15           N  
ATOM   1394 HH21 ARG A  92      24.271  -3.416  -5.760  1.00 50.15           H  
ATOM   1395 HH22 ARG A  92      23.657  -5.010  -6.109  1.00 50.15           H  
ATOM   1396  CZ  ARG A  92      22.357  -3.498  -6.368  1.00 50.15           C  
ATOM   1397  N   ARG A  93      18.047  -6.976  -3.540  1.00 39.79           N  
ATOM   1398  H   ARG A  93      18.607  -6.140  -3.626  1.00 39.79           H  
ATOM   1399  CA  ARG A  93      17.747  -7.489  -2.190  1.00 39.79           C  
ATOM   1400  HA  ARG A  93      17.652  -8.574  -2.229  1.00 39.79           H  
ATOM   1401  C   ARG A  93      16.383  -7.007  -1.667  1.00 39.79           C  
ATOM   1402  CB  ARG A  93      18.878  -7.124  -1.213  1.00 39.79           C  
ATOM   1403  HB2 ARG A  93      19.174  -6.088  -1.373  1.00 39.79           H  
ATOM   1404  HB3 ARG A  93      18.508  -7.213  -0.192  1.00 39.79           H  
ATOM   1405  O   ARG A  93      16.332  -6.336  -0.644  1.00 39.79           O  
ATOM   1406  CG  ARG A  93      20.093  -8.044  -1.289  1.00 39.79           C  
ATOM   1407  HG2 ARG A  93      20.529  -8.010  -2.287  1.00 39.79           H  
ATOM   1408  HG3 ARG A  93      19.792  -9.065  -1.053  1.00 39.79           H  
ATOM   1409  CD  ARG A  93      21.105  -7.544  -0.253  1.00 39.79           C  
ATOM   1410  HD2 ARG A  93      20.624  -7.511   0.724  1.00 39.79           H  
ATOM   1411  HD3 ARG A  93      21.404  -6.533  -0.528  1.00 39.79           H  
ATOM   1412  NE  ARG A  93      22.290  -8.415  -0.173  1.00 39.79           N  
ATOM   1413  HE  ARG A  93      22.189  -9.354  -0.530  1.00 39.79           H  
ATOM   1414  NH1 ARG A  93      23.678  -6.916   0.879  1.00 39.79           N  
ATOM   1415 HH11 ARG A  93      22.917  -6.255   0.932  1.00 39.79           H  
ATOM   1416 HH12 ARG A  93      24.557  -6.713   1.333  1.00 39.79           H  
ATOM   1417  NH2 ARG A  93      24.416  -8.970   0.420  1.00 39.79           N  
ATOM   1418 HH21 ARG A  93      25.295  -8.737   0.860  1.00 39.79           H  
ATOM   1419 HH22 ARG A  93      24.285  -9.902   0.054  1.00 39.79           H  
ATOM   1420  CZ  ARG A  93      23.451  -8.097   0.372  1.00 39.79           C  
ATOM   1421  N   THR A  94      15.287  -7.325  -2.342  1.00 40.86           N  
ATOM   1422  H   THR A  94      15.373  -7.843  -3.205  1.00 40.86           H  
ATOM   1423  CA  THR A  94      13.980  -7.385  -1.675  1.00 40.86           C  
ATOM   1424  HA  THR A  94      13.899  -6.618  -0.906  1.00 40.86           H  
ATOM   1425  C   THR A  94      13.928  -8.745  -0.987  1.00 40.86           C  
ATOM   1426  CB  THR A  94      12.826  -7.169  -2.663  1.00 40.86           C  
ATOM   1427  HB  THR A  94      11.877  -7.345  -2.157  1.00 40.86           H  
ATOM   1428  O   THR A  94      13.503  -9.732  -1.582  1.00 40.86           O  
ATOM   1429  CG2 THR A  94      12.840  -5.744  -3.221  1.00 40.86           C  
ATOM   1430 HG21 THR A  94      11.973  -5.607  -3.867  1.00 40.86           H  
ATOM   1431 HG22 THR A  94      13.742  -5.573  -3.810  1.00 40.86           H  
ATOM   1432 HG23 THR A  94      12.795  -5.026  -2.403  1.00 40.86           H  
ATOM   1433  OG1 THR A  94      12.954  -8.048  -3.752  1.00 40.86           O  
ATOM   1434  HG1 THR A  94      12.833  -8.932  -3.396  1.00 40.86           H  
ATOM   1435  N   LYS A  95      14.547  -8.811   0.192  1.00 30.31           N  
ATOM   1436  H   LYS A  95      14.720  -7.937   0.667  1.00 30.31           H  
ATOM   1437  CA  LYS A  95      14.539  -9.981   1.067  1.00 30.31           C  
ATOM   1438  HA  LYS A  95      14.166 -10.851   0.526  1.00 30.31           H  
ATOM   1439  C   LYS A  95      13.542  -9.745   2.189  1.00 30.31           C  
ATOM   1440  CB  LYS A  95      15.947 -10.251   1.621  1.00 30.31           C  
ATOM   1441  HB2 LYS A  95      16.055  -9.747   2.581  1.00 30.31           H  
ATOM   1442  HB3 LYS A  95      16.695  -9.856   0.933  1.00 30.31           H  
ATOM   1443  O   LYS A  95      13.365  -8.549   2.515  1.00 30.31           O  
ATOM   1444  CG  LYS A  95      16.186 -11.756   1.783  1.00 30.31           C  
ATOM   1445  HG2 LYS A  95      16.234 -12.210   0.793  1.00 30.31           H  
ATOM   1446  HG3 LYS A  95      15.357 -12.203   2.332  1.00 30.31           H  
ATOM   1447  CD  LYS A  95      17.486 -12.032   2.543  1.00 30.31           C  
ATOM   1448  HD2 LYS A  95      18.309 -11.481   2.087  1.00 30.31           H  
ATOM   1449  HD3 LYS A  95      17.353 -11.706   3.574  1.00 30.31           H  
ATOM   1450  CE  LYS A  95      17.771 -13.536   2.492  1.00 30.31           C  
ATOM   1451  HE2 LYS A  95      18.054 -13.809   1.475  1.00 30.31           H  
ATOM   1452  HE3 LYS A  95      16.841 -14.057   2.721  1.00 30.31           H  
ATOM   1453  NZ  LYS A  95      18.815 -13.939   3.465  1.00 30.31           N  
ATOM   1454  HZ1 LYS A  95      18.960 -14.937   3.419  1.00 30.31           H  
ATOM   1455  HZ2 LYS A  95      18.495 -13.725   4.399  1.00 30.31           H  
ATOM   1456  HZ3 LYS A  95      19.687 -13.459   3.293  1.00 30.31           H  
ATOM   1457  OXT LYS A  95      13.089 -10.775   2.715  1.00 30.31           O  
TER    1458      LYS A  95                                                       
ATOM   1458  N   MET B   1     -39.918  61.382  19.354  1.00 27.80           N  
ATOM   1459  H   MET B   1     -39.467  62.188  18.946  1.00 27.80           H  
ATOM   1460  H2  MET B   1     -39.251  60.930  19.964  1.00 27.80           H  
ATOM   1461  H3  MET B   1     -40.718  61.679  19.894  1.00 27.80           H  
ATOM   1462  CA  MET B   1     -40.325  60.431  18.292  1.00 27.80           C  
ATOM   1463  HA  MET B   1     -40.848  59.594  18.756  1.00 27.80           H  
ATOM   1464  C   MET B   1     -39.078  59.846  17.634  1.00 27.80           C  
ATOM   1465  CB  MET B   1     -41.271  61.070  17.258  1.00 27.80           C  
ATOM   1466  HB2 MET B   1     -40.810  61.968  16.847  1.00 27.80           H  
ATOM   1467  HB3 MET B   1     -41.455  60.374  16.440  1.00 27.80           H  
ATOM   1468  O   MET B   1     -37.994  59.954  18.194  1.00 27.80           O  
ATOM   1469  CG  MET B   1     -42.639  61.422  17.837  1.00 27.80           C  
ATOM   1470  HG2 MET B   1     -43.097  60.536  18.277  1.00 27.80           H  
ATOM   1471  HG3 MET B   1     -42.512  62.172  18.618  1.00 27.80           H  
ATOM   1472  SD  MET B   1     -43.754  62.103  16.586  1.00 27.80           S  
ATOM   1473  CE  MET B   1     -44.431  60.593  15.836  1.00 27.80           C  
ATOM   1474  HE1 MET B   1     -44.914  59.985  16.601  1.00 27.80           H  
ATOM   1475  HE2 MET B   1     -43.637  60.020  15.357  1.00 27.80           H  
ATOM   1476  HE3 MET B   1     -45.172  60.867  15.086  1.00 27.80           H  
ATOM   1477  N   GLY B   2     -39.231  59.187  16.492  1.00 31.12           N  
ATOM   1478  H   GLY B   2     -40.111  59.253  16.002  1.00 31.12           H  
ATOM   1479  CA  GLY B   2     -38.448  58.005  16.160  1.00 31.12           C  
ATOM   1480  HA2 GLY B   2     -38.169  57.485  17.076  1.00 31.12           H  
ATOM   1481  HA3 GLY B   2     -39.076  57.324  15.586  1.00 31.12           H  
ATOM   1482  C   GLY B   2     -37.182  58.229  15.363  1.00 31.12           C  
ATOM   1483  O   GLY B   2     -37.116  57.718  14.255  1.00 31.12           O  
ATOM   1484  N   LYS B   3     -36.181  58.963  15.871  1.00 31.77           N  
ATOM   1485  H   LYS B   3     -36.253  59.303  16.819  1.00 31.77           H  
ATOM   1486  CA  LYS B   3     -34.897  59.009  15.151  1.00 31.77           C  
ATOM   1487  HA  LYS B   3     -35.110  59.336  14.133  1.00 31.77           H  
ATOM   1488  C   LYS B   3     -34.317  57.595  15.026  1.00 31.77           C  
ATOM   1489  CB  LYS B   3     -33.898  60.000  15.759  1.00 31.77           C  
ATOM   1490  HB2 LYS B   3     -33.934  59.940  16.847  1.00 31.77           H  
ATOM   1491  HB3 LYS B   3     -32.893  59.726  15.436  1.00 31.77           H  
ATOM   1492  O   LYS B   3     -34.078  56.910  16.015  1.00 31.77           O  
ATOM   1493  CG  LYS B   3     -34.181  61.437  15.287  1.00 31.77           C  
ATOM   1494  HG2 LYS B   3     -35.172  61.740  15.624  1.00 31.77           H  
ATOM   1495  HG3 LYS B   3     -34.150  61.472  14.198  1.00 31.77           H  
ATOM   1496  CD  LYS B   3     -33.131  62.406  15.851  1.00 31.77           C  
ATOM   1497  HD2 LYS B   3     -32.132  62.098  15.542  1.00 31.77           H  
ATOM   1498  HD3 LYS B   3     -33.172  62.348  16.938  1.00 31.77           H  
ATOM   1499  CE  LYS B   3     -33.384  63.867  15.447  1.00 31.77           C  
ATOM   1500  HE2 LYS B   3     -34.451  64.077  15.526  1.00 31.77           H  
ATOM   1501  HE3 LYS B   3     -32.872  64.505  16.168  1.00 31.77           H  
ATOM   1502  NZ  LYS B   3     -32.886  64.185  14.083  1.00 31.77           N  
ATOM   1503  HZ1 LYS B   3     -31.891  64.021  14.022  1.00 31.77           H  
ATOM   1504  HZ2 LYS B   3     -33.055  65.154  13.856  1.00 31.77           H  
ATOM   1505  HZ3 LYS B   3     -33.344  63.610  13.389  1.00 31.77           H  
ATOM   1506  N   SER B   4     -34.120  57.211  13.772  1.00 33.39           N  
ATOM   1507  H   SER B   4     -34.460  57.847  13.065  1.00 33.39           H  
ATOM   1508  CA  SER B   4     -33.990  55.850  13.260  1.00 33.39           C  
ATOM   1509  HA  SER B   4     -34.641  55.192  13.835  1.00 33.39           H  
ATOM   1510  C   SER B   4     -32.574  55.287  13.321  1.00 33.39           C  
ATOM   1511  CB  SER B   4     -34.456  55.846  11.788  1.00 33.39           C  
ATOM   1512  HB2 SER B   4     -33.641  56.175  11.143  1.00 33.39           H  
ATOM   1513  HB3 SER B   4     -34.735  54.831  11.505  1.00 33.39           H  
ATOM   1514  O   SER B   4     -32.167  54.646  12.361  1.00 33.39           O  
ATOM   1515  OG  SER B   4     -35.544  56.723  11.566  1.00 33.39           O  
ATOM   1516  HG  SER B   4     -36.051  56.390  10.822  1.00 33.39           H  
ATOM   1517  N   LEU B   5     -31.772  55.603  14.341  1.00 31.91           N  
ATOM   1518  H   LEU B   5     -32.171  56.040  15.159  1.00 31.91           H  
ATOM   1519  CA  LEU B   5     -30.340  55.274  14.320  1.00 31.91           C  
ATOM   1520  HA  LEU B   5     -29.942  55.659  13.381  1.00 31.91           H  
ATOM   1521  C   LEU B   5     -30.160  53.741  14.280  1.00 31.91           C  
ATOM   1522  CB  LEU B   5     -29.631  56.005  15.484  1.00 31.91           C  
ATOM   1523  HB2 LEU B   5     -29.402  55.310  16.292  1.00 31.91           H  
ATOM   1524  HB3 LEU B   5     -30.324  56.738  15.898  1.00 31.91           H  
ATOM   1525  O   LEU B   5     -30.268  53.067  15.296  1.00 31.91           O  
ATOM   1526  CG  LEU B   5     -28.354  56.754  15.046  1.00 31.91           C  
ATOM   1527  HG  LEU B   5     -28.433  57.040  13.998  1.00 31.91           H  
ATOM   1528  CD1 LEU B   5     -28.191  58.045  15.850  1.00 31.91           C  
ATOM   1529 HD11 LEU B   5     -28.117  57.812  16.913  1.00 31.91           H  
ATOM   1530 HD12 LEU B   5     -29.044  58.701  15.678  1.00 31.91           H  
ATOM   1531 HD13 LEU B   5     -27.282  58.558  15.536  1.00 31.91           H  
ATOM   1532  CD2 LEU B   5     -27.101  55.902  15.231  1.00 31.91           C  
ATOM   1533 HD21 LEU B   5     -26.225  56.445  14.876  1.00 31.91           H  
ATOM   1534 HD22 LEU B   5     -27.197  54.978  14.660  1.00 31.91           H  
ATOM   1535 HD23 LEU B   5     -26.966  55.652  16.283  1.00 31.91           H  
ATOM   1536  N   SER B   6     -29.993  53.204  13.069  1.00 29.75           N  
ATOM   1537  H   SER B   6     -30.001  53.840  12.284  1.00 29.75           H  
ATOM   1538  CA  SER B   6     -30.359  51.828  12.707  1.00 29.75           C  
ATOM   1539  HA  SER B   6     -31.099  51.443  13.410  1.00 29.75           H  
ATOM   1540  C   SER B   6     -29.197  50.843  12.677  1.00 29.75           C  
ATOM   1541  CB  SER B   6     -30.975  51.841  11.295  1.00 29.75           C  
ATOM   1542  HB2 SER B   6     -31.936  52.355  11.322  1.00 29.75           H  
ATOM   1543  HB3 SER B   6     -31.148  50.816  10.966  1.00 29.75           H  
ATOM   1544  O   SER B   6     -29.428  49.645  12.620  1.00 29.75           O  
ATOM   1545  OG  SER B   6     -30.113  52.499  10.374  1.00 29.75           O  
ATOM   1546  HG  SER B   6     -30.400  52.275   9.486  1.00 29.75           H  
ATOM   1547  N   HIS B   7     -27.965  51.337  12.553  1.00 30.00           N  
ATOM   1548  H   HIS B   7     -27.874  52.323  12.751  1.00 30.00           H  
ATOM   1549  CA  HIS B   7     -27.166  50.842  11.433  1.00 30.00           C  
ATOM   1550  HA  HIS B   7     -27.870  50.704  10.611  1.00 30.00           H  
ATOM   1551  C   HIS B   7     -26.472  49.470  11.555  1.00 30.00           C  
ATOM   1552  CB  HIS B   7     -26.211  51.940  10.952  1.00 30.00           C  
ATOM   1553  HB2 HIS B   7     -26.749  52.888  10.940  1.00 30.00           H  
ATOM   1554  HB3 HIS B   7     -25.374  52.042  11.642  1.00 30.00           H  
ATOM   1555  O   HIS B   7     -26.826  48.562  10.810  1.00 30.00           O  
ATOM   1556  CG  HIS B   7     -25.686  51.697   9.558  1.00 30.00           C  
ATOM   1557  CD2 HIS B   7     -25.493  52.649   8.597  1.00 30.00           C  
ATOM   1558  HD2 HIS B   7     -25.692  53.705   8.699  1.00 30.00           H  
ATOM   1559  ND1 HIS B   7     -25.302  50.492   9.006  1.00 30.00           N  
ATOM   1560  HD1 HIS B   7     -25.472  49.579   9.402  1.00 30.00           H  
ATOM   1561  CE1 HIS B   7     -24.842  50.724   7.767  1.00 30.00           C  
ATOM   1562  HE1 HIS B   7     -24.500  49.967   7.077  1.00 30.00           H  
ATOM   1563  NE2 HIS B   7     -24.957  52.026   7.469  1.00 30.00           N  
ATOM   1564  N   LEU B   8     -25.301  49.407  12.206  1.00 22.02           N  
ATOM   1565  H   LEU B   8     -25.093  50.128  12.882  1.00 22.02           H  
ATOM   1566  CA  LEU B   8     -24.176  48.564  11.735  1.00 22.02           C  
ATOM   1567  HA  LEU B   8     -24.230  48.561  10.646  1.00 22.02           H  
ATOM   1568  C   LEU B   8     -24.300  47.063  12.117  1.00 22.02           C  
ATOM   1569  CB  LEU B   8     -22.829  49.229  12.113  1.00 22.02           C  
ATOM   1570  HB2 LEU B   8     -22.999  50.153  12.666  1.00 22.02           H  
ATOM   1571  HB3 LEU B   8     -22.306  48.561  12.797  1.00 22.02           H  
ATOM   1572  O   LEU B   8     -25.118  46.723  12.966  1.00 22.02           O  
ATOM   1573  CG  LEU B   8     -21.919  49.541  10.895  1.00 22.02           C  
ATOM   1574  HG  LEU B   8     -22.094  48.823  10.093  1.00 22.02           H  
ATOM   1575  CD1 LEU B   8     -22.171  50.917  10.299  1.00 22.02           C  
ATOM   1576 HD11 LEU B   8     -23.242  51.114  10.251  1.00 22.02           H  
ATOM   1577 HD12 LEU B   8     -21.743  50.974   9.298  1.00 22.02           H  
ATOM   1578 HD13 LEU B   8     -21.725  51.689  10.926  1.00 22.02           H  
ATOM   1579  CD2 LEU B   8     -20.440  49.506  11.290  1.00 22.02           C  
ATOM   1580 HD21 LEU B   8     -20.236  50.255  12.055  1.00 22.02           H  
ATOM   1581 HD22 LEU B   8     -20.164  48.529  11.687  1.00 22.02           H  
ATOM   1582 HD23 LEU B   8     -19.822  49.710  10.416  1.00 22.02           H  
ATOM   1583  N   PRO B   9     -23.565  46.152  11.442  1.00 26.69           N  
ATOM   1584  CA  PRO B   9     -24.052  44.858  10.987  1.00 26.69           C  
ATOM   1585  HA  PRO B   9     -25.069  44.973  10.613  1.00 26.69           H  
ATOM   1586  C   PRO B   9     -24.046  43.790  12.081  1.00 26.69           C  
ATOM   1587  CB  PRO B   9     -23.118  44.443   9.825  1.00 26.69           C  
ATOM   1588  HB2 PRO B   9     -23.677  44.337   8.895  1.00 26.69           H  
ATOM   1589  HB3 PRO B   9     -22.608  43.507  10.055  1.00 26.69           H  
ATOM   1590  O   PRO B   9     -23.410  43.925  13.126  1.00 26.69           O  
ATOM   1591  CG  PRO B   9     -22.087  45.565   9.706  1.00 26.69           C  
ATOM   1592  HG2 PRO B   9     -22.405  46.294   8.962  1.00 26.69           H  
ATOM   1593  HG3 PRO B   9     -21.091  45.180   9.484  1.00 26.69           H  
ATOM   1594  CD  PRO B   9     -22.161  46.174  11.091  1.00 26.69           C  
ATOM   1595  HD2 PRO B   9     -21.678  47.150  11.124  1.00 26.69           H  
ATOM   1596  HD3 PRO B   9     -21.626  45.527  11.787  1.00 26.69           H  
ATOM   1597  N   LEU B  10     -24.702  42.677  11.742  1.00 22.97           N  
ATOM   1598  H   LEU B  10     -25.192  42.687  10.858  1.00 22.97           H  
ATOM   1599  CA  LEU B  10     -24.597  41.384  12.408  1.00 22.97           C  
ATOM   1600  HA  LEU B  10     -25.145  41.419  13.349  1.00 22.97           H  
ATOM   1601  C   LEU B  10     -23.131  41.058  12.708  1.00 22.97           C  
ATOM   1602  CB  LEU B  10     -25.198  40.297  11.479  1.00 22.97           C  
ATOM   1603  HB2 LEU B  10     -25.371  40.702  10.482  1.00 22.97           H  
ATOM   1604  HB3 LEU B  10     -24.469  39.495  11.363  1.00 22.97           H  
ATOM   1605  O   LEU B  10     -22.310  40.965  11.794  1.00 22.97           O  
ATOM   1606  CG  LEU B  10     -26.493  39.648  11.991  1.00 22.97           C  
ATOM   1607  HG  LEU B  10     -26.311  39.220  12.977  1.00 22.97           H  
ATOM   1608  CD1 LEU B  10     -27.646  40.648  12.089  1.00 22.97           C  
ATOM   1609 HD11 LEU B  10     -27.400  41.440  12.796  1.00 22.97           H  
ATOM   1610 HD12 LEU B  10     -28.541  40.136  12.445  1.00 22.97           H  
ATOM   1611 HD13 LEU B  10     -27.849  41.085  11.112  1.00 22.97           H  
ATOM   1612  CD2 LEU B  10     -26.910  38.527  11.036  1.00 22.97           C  
ATOM   1613 HD21 LEU B  10     -27.101  38.926  10.040  1.00 22.97           H  
ATOM   1614 HD22 LEU B  10     -27.813  38.044  11.410  1.00 22.97           H  
ATOM   1615 HD23 LEU B  10     -26.120  37.778  10.981  1.00 22.97           H  
ATOM   1616  N   HIS B  11     -22.826  40.811  13.980  1.00 27.45           N  
ATOM   1617  H   HIS B  11     -23.534  40.954  14.687  1.00 27.45           H  
ATOM   1618  CA  HIS B  11     -21.668  40.004  14.330  1.00 27.45           C  
ATOM   1619  HA  HIS B  11     -20.768  40.448  13.907  1.00 27.45           H  
ATOM   1620  C   HIS B  11     -21.903  38.637  13.678  1.00 27.45           C  
ATOM   1621  CB  HIS B  11     -21.524  39.920  15.866  1.00 27.45           C  
ATOM   1622  HB2 HIS B  11     -22.358  40.425  16.354  1.00 27.45           H  
ATOM   1623  HB3 HIS B  11     -21.554  38.879  16.188  1.00 27.45           H  
ATOM   1624  O   HIS B  11     -22.668  37.827  14.197  1.00 27.45           O  
ATOM   1625  CG  HIS B  11     -20.239  40.514  16.377  1.00 27.45           C  
ATOM   1626  CD2 HIS B  11     -20.020  41.819  16.730  1.00 27.45           C  
ATOM   1627  HD2 HIS B  11     -20.742  42.620  16.678  1.00 27.45           H  
ATOM   1628  ND1 HIS B  11     -19.068  39.829  16.602  1.00 27.45           N  
ATOM   1629  HD1 HIS B  11     -18.922  38.839  16.467  1.00 27.45           H  
ATOM   1630  CE1 HIS B  11     -18.164  40.699  17.082  1.00 27.45           C  
ATOM   1631  HE1 HIS B  11     -17.151  40.450  17.363  1.00 27.45           H  
ATOM   1632  NE2 HIS B  11     -18.698  41.927  17.175  1.00 27.45           N  
ATOM   1633  N   SER B  12     -21.322  38.400  12.497  1.00 23.04           N  
ATOM   1634  H   SER B  12     -20.826  39.142  12.025  1.00 23.04           H  
ATOM   1635  CA  SER B  12     -21.246  37.047  11.970  1.00 23.04           C  
ATOM   1636  HA  SER B  12     -22.236  36.591  11.993  1.00 23.04           H  
ATOM   1637  C   SER B  12     -20.339  36.306  12.936  1.00 23.04           C  
ATOM   1638  CB  SER B  12     -20.735  36.989  10.520  1.00 23.04           C  
ATOM   1639  HB2 SER B  12     -21.375  37.600   9.883  1.00 23.04           H  
ATOM   1640  HB3 SER B  12     -20.789  35.956  10.176  1.00 23.04           H  
ATOM   1641  O   SER B  12     -19.114  36.451  12.877  1.00 23.04           O  
ATOM   1642  OG  SER B  12     -19.397  37.432  10.408  1.00 23.04           O  
ATOM   1643  HG  SER B  12     -18.943  37.112  11.191  1.00 23.04           H  
ATOM   1644  N   SER B  13     -20.935  35.573  13.868  1.00 27.34           N  
ATOM   1645  H   SER B  13     -21.930  35.663  14.014  1.00 27.34           H  
ATOM   1646  CA  SER B  13     -20.252  34.486  14.539  1.00 27.34           C  
ATOM   1647  HA  SER B  13     -19.373  34.853  15.068  1.00 27.34           H  
ATOM   1648  C   SER B  13     -19.833  33.546  13.419  1.00 27.34           C  
ATOM   1649  CB  SER B  13     -21.185  33.786  15.537  1.00 27.34           C  
ATOM   1650  HB2 SER B  13     -21.974  33.260  15.000  1.00 27.34           H  
ATOM   1651  HB3 SER B  13     -20.615  33.061  16.119  1.00 27.34           H  
ATOM   1652  O   SER B  13     -20.616  32.714  12.971  1.00 27.34           O  
ATOM   1653  OG  SER B  13     -21.787  34.734  16.400  1.00 27.34           O  
ATOM   1654  HG  SER B  13     -22.360  34.245  16.996  1.00 27.34           H  
ATOM   1655  N   LYS B  14     -18.626  33.748  12.878  1.00 25.49           N  
ATOM   1656  H   LYS B  14     -18.095  34.543  13.204  1.00 25.49           H  
ATOM   1657  CA  LYS B  14     -17.913  32.671  12.214  1.00 25.49           C  
ATOM   1658  HA  LYS B  14     -18.546  32.164  11.485  1.00 25.49           H  
ATOM   1659  C   LYS B  14     -17.640  31.690  13.337  1.00 25.49           C  
ATOM   1660  CB  LYS B  14     -16.620  33.154  11.540  1.00 25.49           C  
ATOM   1661  HB2 LYS B  14     -15.979  32.284  11.394  1.00 25.49           H  
ATOM   1662  HB3 LYS B  14     -16.095  33.848  12.197  1.00 25.49           H  
ATOM   1663  O   LYS B  14     -16.623  31.777  14.012  1.00 25.49           O  
ATOM   1664  CG  LYS B  14     -16.866  33.804  10.172  1.00 25.49           C  
ATOM   1665  HG2 LYS B  14     -17.435  33.116   9.546  1.00 25.49           H  
ATOM   1666  HG3 LYS B  14     -17.428  34.729  10.295  1.00 25.49           H  
ATOM   1667  CD  LYS B  14     -15.515  34.093   9.508  1.00 25.49           C  
ATOM   1668  HD2 LYS B  14     -14.936  33.170   9.489  1.00 25.49           H  
ATOM   1669  HD3 LYS B  14     -14.975  34.832  10.100  1.00 25.49           H  
ATOM   1670  CE  LYS B  14     -15.700  34.600   8.076  1.00 25.49           C  
ATOM   1671  HE2 LYS B  14     -16.331  33.888   7.544  1.00 25.49           H  
ATOM   1672  HE3 LYS B  14     -16.216  35.560   8.105  1.00 25.49           H  
ATOM   1673  NZ  LYS B  14     -14.387  34.720   7.398  1.00 25.49           N  
ATOM   1674  HZ1 LYS B  14     -13.792  35.368   7.893  1.00 25.49           H  
ATOM   1675  HZ2 LYS B  14     -14.501  35.015   6.439  1.00 25.49           H  
ATOM   1676  HZ3 LYS B  14     -13.932  33.818   7.401  1.00 25.49           H  
ATOM   1677  N   GLU B  15     -18.636  30.868  13.636  1.00 26.04           N  
ATOM   1678  H   GLU B  15     -19.503  30.958  13.125  1.00 26.04           H  
ATOM   1679  CA  GLU B  15     -18.379  29.594  14.263  1.00 26.04           C  
ATOM   1680  HA  GLU B  15     -17.862  29.725  15.214  1.00 26.04           H  
ATOM   1681  C   GLU B  15     -17.446  28.924  13.269  1.00 26.04           C  
ATOM   1682  CB  GLU B  15     -19.691  28.828  14.498  1.00 26.04           C  
ATOM   1683  HB2 GLU B  15     -20.243  28.750  13.561  1.00 26.04           H  
ATOM   1684  HB3 GLU B  15     -19.457  27.826  14.858  1.00 26.04           H  
ATOM   1685  O   GLU B  15     -17.852  28.583  12.156  1.00 26.04           O  
ATOM   1686  CG  GLU B  15     -20.548  29.552  15.550  1.00 26.04           C  
ATOM   1687  HG2 GLU B  15     -20.781  30.557  15.198  1.00 26.04           H  
ATOM   1688  HG3 GLU B  15     -19.960  29.655  16.462  1.00 26.04           H  
ATOM   1689  CD  GLU B  15     -21.866  28.831  15.862  1.00 26.04           C  
ATOM   1690  OE1 GLU B  15     -22.201  28.754  17.067  1.00 26.04           O  
ATOM   1691  OE2 GLU B  15     -22.563  28.432  14.903  1.00 26.04           O  
ATOM   1692  N   ASP B  16     -16.157  28.924  13.607  1.00 25.27           N  
ATOM   1693  H   ASP B  16     -15.858  29.400  14.446  1.00 25.27           H  
ATOM   1694  CA  ASP B  16     -15.176  28.140  12.893  1.00 25.27           C  
ATOM   1695  HA  ASP B  16     -15.166  28.419  11.839  1.00 25.27           H  
ATOM   1696  C   ASP B  16     -15.683  26.713  13.036  1.00 25.27           C  
ATOM   1697  CB  ASP B  16     -13.766  28.345  13.474  1.00 25.27           C  
ATOM   1698  HB2 ASP B  16     -13.788  28.167  14.549  1.00 25.27           H  
ATOM   1699  HB3 ASP B  16     -13.096  27.612  13.025  1.00 25.27           H  
ATOM   1700  O   ASP B  16     -15.532  26.077  14.082  1.00 25.27           O  
ATOM   1701  CG  ASP B  16     -13.203  29.746  13.192  1.00 25.27           C  
ATOM   1702  OD1 ASP B  16     -13.255  30.186  12.017  1.00 25.27           O  
ATOM   1703  OD2 ASP B  16     -12.695  30.371  14.151  1.00 25.27           O  
ATOM   1704  N   ALA B  17     -16.411  26.261  12.016  1.00 23.43           N  
ATOM   1705  H   ALA B  17     -16.687  26.915  11.298  1.00 23.43           H  
ATOM   1706  CA  ALA B  17     -16.724  24.870  11.844  1.00 23.43           C  
ATOM   1707  HA  ALA B  17     -17.228  24.489  12.732  1.00 23.43           H  
ATOM   1708  C   ALA B  17     -15.357  24.215  11.713  1.00 23.43           C  
ATOM   1709  CB  ALA B  17     -17.638  24.680  10.626  1.00 23.43           C  
ATOM   1710  HB1 ALA B  17     -17.159  25.077   9.731  1.00 23.43           H  
ATOM   1711  HB2 ALA B  17     -17.831  23.617  10.481  1.00 23.43           H  
ATOM   1712  HB3 ALA B  17     -18.583  25.196  10.791  1.00 23.43           H  
ATOM   1713  O   ALA B  17     -14.750  24.195  10.643  1.00 23.43           O  
ATOM   1714  N   TYR B  18     -14.830  23.760  12.847  1.00 23.91           N  
ATOM   1715  H   TYR B  18     -15.268  24.036  13.714  1.00 23.91           H  
ATOM   1716  CA  TYR B  18     -13.882  22.680  12.855  1.00 23.91           C  
ATOM   1717  HA  TYR B  18     -12.997  22.950  12.278  1.00 23.91           H  
ATOM   1718  C   TYR B  18     -14.638  21.571  12.146  1.00 23.91           C  
ATOM   1719  CB  TYR B  18     -13.474  22.319  14.291  1.00 23.91           C  
ATOM   1720  HB2 TYR B  18     -14.367  22.100  14.876  1.00 23.91           H  
ATOM   1721  HB3 TYR B  18     -12.874  21.410  14.259  1.00 23.91           H  
ATOM   1722  O   TYR B  18     -15.483  20.906  12.747  1.00 23.91           O  
ATOM   1723  CG  TYR B  18     -12.674  23.402  14.991  1.00 23.91           C  
ATOM   1724  CD1 TYR B  18     -11.286  23.500  14.777  1.00 23.91           C  
ATOM   1725  HD1 TYR B  18     -10.798  22.801  14.114  1.00 23.91           H  
ATOM   1726  CD2 TYR B  18     -13.321  24.327  15.834  1.00 23.91           C  
ATOM   1727  HD2 TYR B  18     -14.392  24.282  15.966  1.00 23.91           H  
ATOM   1728  CE1 TYR B  18     -10.543  24.520  15.404  1.00 23.91           C  
ATOM   1729  HE1 TYR B  18      -9.481  24.600  15.226  1.00 23.91           H  
ATOM   1730  CE2 TYR B  18     -12.582  25.342  16.470  1.00 23.91           C  
ATOM   1731  HE2 TYR B  18     -13.078  26.071  17.093  1.00 23.91           H  
ATOM   1732  OH  TYR B  18     -10.479  26.425  16.863  1.00 23.91           O  
ATOM   1733  HH  TYR B  18      -9.581  26.461  16.526  1.00 23.91           H  
ATOM   1734  CZ  TYR B  18     -11.193  25.441  16.254  1.00 23.91           C  
ATOM   1735  N   ASP B  19     -14.395  21.459  10.842  1.00 25.12           N  
ATOM   1736  H   ASP B  19     -13.887  22.202  10.383  1.00 25.12           H  
ATOM   1737  CA  ASP B  19     -14.671  20.269  10.067  1.00 25.12           C  
ATOM   1738  HA  ASP B  19     -15.710  19.970  10.205  1.00 25.12           H  
ATOM   1739  C   ASP B  19     -13.760  19.213  10.677  1.00 25.12           C  
ATOM   1740  CB  ASP B  19     -14.428  20.529   8.575  1.00 25.12           C  
ATOM   1741  HB2 ASP B  19     -14.995  21.410   8.274  1.00 25.12           H  
ATOM   1742  HB3 ASP B  19     -13.372  20.729   8.396  1.00 25.12           H  
ATOM   1743  O   ASP B  19     -12.627  18.967  10.262  1.00 25.12           O  
ATOM   1744  CG  ASP B  19     -14.901  19.341   7.737  1.00 25.12           C  
ATOM   1745  OD1 ASP B  19     -16.066  18.935   7.951  1.00 25.12           O  
ATOM   1746  OD2 ASP B  19     -14.103  18.865   6.902  1.00 25.12           O  
ATOM   1747  N   GLY B  20     -14.176  18.747  11.852  1.00 26.73           N  
ATOM   1748  H   GLY B  20     -15.057  19.097  12.202  1.00 26.73           H  
ATOM   1749  CA  GLY B  20     -13.535  17.670  12.541  1.00 26.73           C  
ATOM   1750  HA2 GLY B  20     -12.470  17.863  12.673  1.00 26.73           H  
ATOM   1751  HA3 GLY B  20     -14.022  17.474  13.496  1.00 26.73           H  
ATOM   1752  C   GLY B  20     -13.767  16.524  11.605  1.00 26.73           C  
ATOM   1753  O   GLY B  20     -14.879  16.002  11.590  1.00 26.73           O  
ATOM   1754  N   VAL B  21     -12.740  16.205  10.807  1.00 26.51           N  
ATOM   1755  H   VAL B  21     -12.006  16.891  10.703  1.00 26.51           H  
ATOM   1756  CA  VAL B  21     -12.648  14.956  10.067  1.00 26.51           C  
ATOM   1757  HA  VAL B  21     -13.365  14.957   9.246  1.00 26.51           H  
ATOM   1758  C   VAL B  21     -13.023  13.919  11.094  1.00 26.51           C  
ATOM   1759  CB  VAL B  21     -11.233  14.702   9.518  1.00 26.51           C  
ATOM   1760  HB  VAL B  21     -10.508  14.750  10.331  1.00 26.51           H  
ATOM   1761  O   VAL B  21     -12.267  13.654  12.035  1.00 26.51           O  
ATOM   1762  CG1 VAL B  21     -11.133  13.320   8.855  1.00 26.51           C  
ATOM   1763 HG11 VAL B  21     -10.136  13.183   8.435  1.00 26.51           H  
ATOM   1764 HG12 VAL B  21     -11.871  13.236   8.057  1.00 26.51           H  
ATOM   1765 HG13 VAL B  21     -11.308  12.532   9.587  1.00 26.51           H  
ATOM   1766  CG2 VAL B  21     -10.854  15.763   8.480  1.00 26.51           C  
ATOM   1767 HG21 VAL B  21     -10.858  16.756   8.931  1.00 26.51           H  
ATOM   1768 HG22 VAL B  21     -11.573  15.757   7.660  1.00 26.51           H  
ATOM   1769 HG23 VAL B  21      -9.858  15.563   8.084  1.00 26.51           H  
ATOM   1770  N   THR B  22     -14.268  13.468  11.007  1.00 25.99           N  
ATOM   1771  H   THR B  22     -14.863  13.811  10.266  1.00 25.99           H  
ATOM   1772  CA  THR B  22     -14.786  12.511  11.952  1.00 25.99           C  
ATOM   1773  HA  THR B  22     -14.583  12.856  12.966  1.00 25.99           H  
ATOM   1774  C   THR B  22     -13.932  11.302  11.664  1.00 25.99           C  
ATOM   1775  CB  THR B  22     -16.299  12.269  11.824  1.00 25.99           C  
ATOM   1776  HB  THR B  22     -16.553  11.366  12.378  1.00 25.99           H  
ATOM   1777  O   THR B  22     -13.988  10.716  10.585  1.00 25.99           O  
ATOM   1778  CG2 THR B  22     -17.109  13.432  12.398  1.00 25.99           C  
ATOM   1779 HG21 THR B  22     -16.913  14.346  11.837  1.00 25.99           H  
ATOM   1780 HG22 THR B  22     -16.843  13.589  13.443  1.00 25.99           H  
ATOM   1781 HG23 THR B  22     -18.172  13.198  12.336  1.00 25.99           H  
ATOM   1782  OG1 THR B  22     -16.720  12.119  10.493  1.00 25.99           O  
ATOM   1783  HG1 THR B  22     -16.772  12.983  10.080  1.00 25.99           H  
ATOM   1784  N   SER B  23     -13.005  11.026  12.580  1.00 28.75           N  
ATOM   1785  H   SER B  23     -12.857  11.686  13.330  1.00 28.75           H  
ATOM   1786  CA  SER B  23     -12.268   9.782  12.565  1.00 28.75           C  
ATOM   1787  HA  SER B  23     -11.854   9.600  11.574  1.00 28.75           H  
ATOM   1788  C   SER B  23     -13.322   8.734  12.867  1.00 28.75           C  
ATOM   1789  CB  SER B  23     -11.125   9.792  13.583  1.00 28.75           C  
ATOM   1790  HB2 SER B  23     -11.528   9.942  14.585  1.00 28.75           H  
ATOM   1791  HB3 SER B  23     -10.440  10.607  13.351  1.00 28.75           H  
ATOM   1792  O   SER B  23     -13.523   8.348  14.018  1.00 28.75           O  
ATOM   1793  OG  SER B  23     -10.417   8.568  13.533  1.00 28.75           O  
ATOM   1794  HG  SER B  23     -11.058   7.854  13.509  1.00 28.75           H  
ATOM   1795  N   GLU B  24     -14.048   8.317  11.832  1.00 28.25           N  
ATOM   1796  H   GLU B  24     -13.951   8.790  10.945  1.00 28.25           H  
ATOM   1797  CA  GLU B  24     -14.771   7.071  11.887  1.00 28.25           C  
ATOM   1798  HA  GLU B  24     -15.519   7.133  12.677  1.00 28.25           H  
ATOM   1799  C   GLU B  24     -13.789   5.968  12.278  1.00 28.25           C  
ATOM   1800  CB  GLU B  24     -15.479   6.745  10.563  1.00 28.25           C  
ATOM   1801  HB2 GLU B  24     -15.693   5.676  10.563  1.00 28.25           H  
ATOM   1802  HB3 GLU B  24     -14.821   6.953   9.720  1.00 28.25           H  
ATOM   1803  O   GLU B  24     -12.562   6.117  12.277  1.00 28.25           O  
ATOM   1804  CG  GLU B  24     -16.813   7.493  10.394  1.00 28.25           C  
ATOM   1805  HG2 GLU B  24     -17.216   7.726  11.379  1.00 28.25           H  
ATOM   1806  HG3 GLU B  24     -16.635   8.434   9.874  1.00 28.25           H  
ATOM   1807  CD  GLU B  24     -17.839   6.640   9.627  1.00 28.25           C  
ATOM   1808  OE1 GLU B  24     -19.011   6.614  10.071  1.00 28.25           O  
ATOM   1809  OE2 GLU B  24     -17.435   5.942   8.670  1.00 28.25           O  
ATOM   1810  N   ASN B  25     -14.371   4.852  12.682  1.00 29.07           N  
ATOM   1811  H   ASN B  25     -15.374   4.791  12.574  1.00 29.07           H  
ATOM   1812  CA  ASN B  25     -13.661   3.699  13.183  1.00 29.07           C  
ATOM   1813  HA  ASN B  25     -13.180   3.968  14.123  1.00 29.07           H  
ATOM   1814  C   ASN B  25     -12.580   3.267  12.171  1.00 29.07           C  
ATOM   1815  CB  ASN B  25     -14.755   2.642  13.431  1.00 29.07           C  
ATOM   1816  HB2 ASN B  25     -15.664   3.136  13.775  1.00 29.07           H  
ATOM   1817  HB3 ASN B  25     -14.994   2.129  12.499  1.00 29.07           H  
ATOM   1818  O   ASN B  25     -12.906   2.639  11.164  1.00 29.07           O  
ATOM   1819  CG  ASN B  25     -14.414   1.626  14.491  1.00 29.07           C  
ATOM   1820  ND2 ASN B  25     -15.292   0.674  14.702  1.00 29.07           N  
ATOM   1821 HD21 ASN B  25     -15.123   0.132  15.537  1.00 29.07           H  
ATOM   1822 HD22 ASN B  25     -16.166   0.698  14.196  1.00 29.07           H  
ATOM   1823  OD1 ASN B  25     -13.423   1.679  15.190  1.00 29.07           O  
ATOM   1824  N   MET B  26     -11.307   3.588  12.444  1.00 28.10           N  
ATOM   1825  H   MET B  26     -11.140   4.240  13.197  1.00 28.10           H  
ATOM   1826  CA  MET B  26     -10.140   3.079  11.713  1.00 28.10           C  
ATOM   1827  HA  MET B  26     -10.292   3.227  10.644  1.00 28.10           H  
ATOM   1828  C   MET B  26     -10.009   1.570  11.969  1.00 28.10           C  
ATOM   1829  CB  MET B  26      -8.839   3.798  12.125  1.00 28.10           C  
ATOM   1830  HB2 MET B  26      -8.675   3.686  13.197  1.00 28.10           H  
ATOM   1831  HB3 MET B  26      -8.020   3.292  11.613  1.00 28.10           H  
ATOM   1832  O   MET B  26      -9.125   1.121  12.691  1.00 28.10           O  
ATOM   1833  CG  MET B  26      -8.745   5.284  11.772  1.00 28.10           C  
ATOM   1834  HG2 MET B  26      -9.196   5.869  12.574  1.00 28.10           H  
ATOM   1835  HG3 MET B  26      -9.294   5.477  10.850  1.00 28.10           H  
ATOM   1836  SD  MET B  26      -7.018   5.793  11.526  1.00 28.10           S  
ATOM   1837  CE  MET B  26      -7.074   7.524  12.043  1.00 28.10           C  
ATOM   1838  HE1 MET B  26      -7.780   8.070  11.418  1.00 28.10           H  
ATOM   1839  HE2 MET B  26      -7.391   7.583  13.084  1.00 28.10           H  
ATOM   1840  HE3 MET B  26      -6.080   7.960  11.941  1.00 28.10           H  
ATOM   1841  N   ARG B  27     -10.955   0.774  11.462  1.00 31.49           N  
ATOM   1842  H   ARG B  27     -11.694   1.230  10.947  1.00 31.49           H  
ATOM   1843  CA  ARG B  27     -10.919  -0.687  11.544  1.00 31.49           C  
ATOM   1844  HA  ARG B  27     -10.484  -0.969  12.503  1.00 31.49           H  
ATOM   1845  C   ARG B  27      -9.945  -1.258  10.519  1.00 31.49           C  
ATOM   1846  CB  ARG B  27     -12.322  -1.301  11.436  1.00 31.49           C  
ATOM   1847  HB2 ARG B  27     -12.940  -0.709  10.760  1.00 31.49           H  
ATOM   1848  HB3 ARG B  27     -12.228  -2.305  11.022  1.00 31.49           H  
ATOM   1849  O   ARG B  27      -8.803  -1.523  10.857  1.00 31.49           O  
ATOM   1850  CG  ARG B  27     -13.008  -1.440  12.794  1.00 31.49           C  
ATOM   1851  HG2 ARG B  27     -13.183  -0.452  13.221  1.00 31.49           H  
ATOM   1852  HG3 ARG B  27     -12.371  -2.019  13.463  1.00 31.49           H  
ATOM   1853  CD  ARG B  27     -14.331  -2.180  12.577  1.00 31.49           C  
ATOM   1854  HD2 ARG B  27     -14.137  -3.084  11.999  1.00 31.49           H  
ATOM   1855  HD3 ARG B  27     -14.995  -1.532  12.004  1.00 31.49           H  
ATOM   1856  NE  ARG B  27     -14.969  -2.563  13.847  1.00 31.49           N  
ATOM   1857  HE  ARG B  27     -14.409  -2.445  14.679  1.00 31.49           H  
ATOM   1858  NH1 ARG B  27     -16.937  -3.307  12.934  1.00 31.49           N  
ATOM   1859 HH11 ARG B  27     -16.581  -3.070  12.019  1.00 31.49           H  
ATOM   1860 HH12 ARG B  27     -17.846  -3.738  13.022  1.00 31.49           H  
ATOM   1861  NH2 ARG B  27     -16.641  -3.403  15.144  1.00 31.49           N  
ATOM   1862 HH21 ARG B  27     -16.052  -3.308  15.958  1.00 31.49           H  
ATOM   1863 HH22 ARG B  27     -17.557  -3.821  15.222  1.00 31.49           H  
ATOM   1864  CZ  ARG B  27     -16.174  -3.088  13.969  1.00 31.49           C  
ATOM   1865  N   ASN B  28     -10.404  -1.496   9.290  1.00 32.29           N  
ATOM   1866  H   ASN B  28     -11.314  -1.133   9.043  1.00 32.29           H  
ATOM   1867  CA  ASN B  28      -9.559  -2.019   8.217  1.00 32.29           C  
ATOM   1868  HA  ASN B  28      -8.717  -2.531   8.684  1.00 32.29           H  
ATOM   1869  C   ASN B  28      -8.974  -0.849   7.411  1.00 32.29           C  
ATOM   1870  CB  ASN B  28     -10.350  -3.044   7.368  1.00 32.29           C  
ATOM   1871  HB2 ASN B  28     -10.764  -2.551   6.489  1.00 32.29           H  
ATOM   1872  HB3 ASN B  28     -11.174  -3.453   7.953  1.00 32.29           H  
ATOM   1873  O   ASN B  28      -9.593   0.210   7.338  1.00 32.29           O  
ATOM   1874  CG  ASN B  28      -9.506  -4.239   6.939  1.00 32.29           C  
ATOM   1875  ND2 ASN B  28      -9.859  -4.912   5.870  1.00 32.29           N  
ATOM   1876 HD21 ASN B  28     -10.695  -4.699   5.344  1.00 32.29           H  
ATOM   1877 HD22 ASN B  28      -9.305  -5.727   5.647  1.00 32.29           H  
ATOM   1878  OD1 ASN B  28      -8.527  -4.586   7.570  1.00 32.29           O  
ATOM   1879  N   GLY B  29      -7.799  -1.039   6.804  1.00 31.78           N  
ATOM   1880  H   GLY B  29      -7.388  -1.957   6.900  1.00 31.78           H  
ATOM   1881  CA  GLY B  29      -6.926   0.021   6.273  1.00 31.78           C  
ATOM   1882  HA2 GLY B  29      -6.713   0.715   7.086  1.00 31.78           H  
ATOM   1883  HA3 GLY B  29      -5.981  -0.433   5.976  1.00 31.78           H  
ATOM   1884  C   GLY B  29      -7.421   0.866   5.090  1.00 31.78           C  
ATOM   1885  O   GLY B  29      -6.593   1.497   4.440  1.00 31.78           O  
ATOM   1886  N   LEU B  30      -8.720   0.909   4.773  1.00 31.86           N  
ATOM   1887  H   LEU B  30      -9.360   0.459   5.412  1.00 31.86           H  
ATOM   1888  CA  LEU B  30      -9.234   2.047   4.005  1.00 31.86           C  
ATOM   1889  HA  LEU B  30      -8.485   2.363   3.279  1.00 31.86           H  
ATOM   1890  C   LEU B  30      -9.458   3.168   4.977  1.00 31.86           C  
ATOM   1891  CB  LEU B  30     -10.553   1.874   3.232  1.00 31.86           C  
ATOM   1892  HB2 LEU B  30     -11.419   1.813   3.892  1.00 31.86           H  
ATOM   1893  HB3 LEU B  30     -10.684   2.778   2.637  1.00 31.86           H  
ATOM   1894  O   LEU B  30     -10.532   3.298   5.561  1.00 31.86           O  
ATOM   1895  CG  LEU B  30     -10.538   0.696   2.314  1.00 31.86           C  
ATOM   1896  HG  LEU B  30      -9.521   0.665   1.922  1.00 31.86           H  
ATOM   1897  CD1 LEU B  30     -10.865  -0.520   3.184  1.00 31.86           C  
ATOM   1898 HD11 LEU B  30     -10.969  -0.256   4.237  1.00 31.86           H  
ATOM   1899 HD12 LEU B  30     -11.849  -0.916   2.931  1.00 31.86           H  
ATOM   1900 HD13 LEU B  30     -10.080  -1.275   3.173  1.00 31.86           H  
ATOM   1901  CD2 LEU B  30     -11.572   0.897   1.197  1.00 31.86           C  
ATOM   1902 HD21 LEU B  30     -11.667  -0.002   0.587  1.00 31.86           H  
ATOM   1903 HD22 LEU B  30     -11.266   1.726   0.559  1.00 31.86           H  
ATOM   1904 HD23 LEU B  30     -12.546   1.124   1.632  1.00 31.86           H  
ATOM   1905  N   VAL B  31      -8.494   4.064   5.048  1.00 30.86           N  
ATOM   1906  H   VAL B  31      -7.588   3.864   4.647  1.00 30.86           H  
ATOM   1907  CA  VAL B  31      -8.930   5.442   5.160  1.00 30.86           C  
ATOM   1908  HA  VAL B  31      -9.820   5.495   5.788  1.00 30.86           H  
ATOM   1909  C   VAL B  31      -9.326   5.850   3.748  1.00 30.86           C  
ATOM   1910  CB  VAL B  31      -7.897   6.329   5.850  1.00 30.86           C  
ATOM   1911  HB  VAL B  31      -7.057   6.524   5.182  1.00 30.86           H  
ATOM   1912  O   VAL B  31      -8.474   6.071   2.885  1.00 30.86           O  
ATOM   1913  CG1 VAL B  31      -8.569   7.649   6.242  1.00 30.86           C  
ATOM   1914 HG11 VAL B  31      -9.349   7.471   6.981  1.00 30.86           H  
ATOM   1915 HG12 VAL B  31      -9.014   8.119   5.365  1.00 30.86           H  
ATOM   1916 HG13 VAL B  31      -7.825   8.322   6.668  1.00 30.86           H  
ATOM   1917  CG2 VAL B  31      -7.390   5.659   7.137  1.00 30.86           C  
ATOM   1918 HG21 VAL B  31      -6.822   6.369   7.739  1.00 30.86           H  
ATOM   1919 HG22 VAL B  31      -8.230   5.302   7.733  1.00 30.86           H  
ATOM   1920 HG23 VAL B  31      -6.743   4.816   6.894  1.00 30.86           H  
ATOM   1921  N   ASN B  32     -10.636   5.879   3.497  1.00 34.28           N  
ATOM   1922  H   ASN B  32     -11.266   5.594   4.233  1.00 34.28           H  
ATOM   1923  CA  ASN B  32     -11.207   6.553   2.339  1.00 34.28           C  
ATOM   1924  HA  ASN B  32     -10.648   6.268   1.448  1.00 34.28           H  
ATOM   1925  C   ASN B  32     -11.010   8.057   2.576  1.00 34.28           C  
ATOM   1926  CB  ASN B  32     -12.684   6.120   2.171  1.00 34.28           C  
ATOM   1927  HB2 ASN B  32     -12.769   5.046   2.340  1.00 34.28           H  
ATOM   1928  HB3 ASN B  32     -13.310   6.625   2.905  1.00 34.28           H  
ATOM   1929  O   ASN B  32     -11.927   8.758   2.986  1.00 34.28           O  
ATOM   1930  CG  ASN B  32     -13.222   6.380   0.773  1.00 34.28           C  
ATOM   1931  ND2 ASN B  32     -14.489   6.675   0.621  1.00 34.28           N  
ATOM   1932 HD21 ASN B  32     -15.058   6.912   1.421  1.00 34.28           H  
ATOM   1933 HD22 ASN B  32     -14.769   6.979  -0.301  1.00 34.28           H  
ATOM   1934  OD1 ASN B  32     -12.515   6.262  -0.207  1.00 34.28           O  
ATOM   1935  N   SER B  33      -9.772   8.549   2.465  1.00 34.55           N  
ATOM   1936  H   SER B  33      -9.016   7.912   2.258  1.00 34.55           H  
ATOM   1937  CA  SER B  33      -9.486   9.976   2.603  1.00 34.55           C  
ATOM   1938  HA  SER B  33      -9.975  10.377   3.491  1.00 34.55           H  
ATOM   1939  C   SER B  33     -10.064  10.653   1.379  1.00 34.55           C  
ATOM   1940  CB  SER B  33      -7.979  10.255   2.684  1.00 34.55           C  
ATOM   1941  HB2 SER B  33      -7.475   9.834   1.814  1.00 34.55           H  
ATOM   1942  HB3 SER B  33      -7.818  11.333   2.692  1.00 34.55           H  
ATOM   1943  O   SER B  33      -9.400  10.659   0.342  1.00 34.55           O  
ATOM   1944  OG  SER B  33      -7.415   9.699   3.854  1.00 34.55           O  
ATOM   1945  HG  SER B  33      -7.991   9.900   4.595  1.00 34.55           H  
ATOM   1946  N   GLU B  34     -11.324  11.090   1.437  1.00 35.33           N  
ATOM   1947  H   GLU B  34     -11.878  10.895   2.259  1.00 35.33           H  
ATOM   1948  CA  GLU B  34     -11.930  11.916   0.395  1.00 35.33           C  
ATOM   1949  HA  GLU B  34     -11.822  11.434  -0.577  1.00 35.33           H  
ATOM   1950  C   GLU B  34     -11.122  13.212   0.362  1.00 35.33           C  
ATOM   1951  CB  GLU B  34     -13.439  12.146   0.631  1.00 35.33           C  
ATOM   1952  HB2 GLU B  34     -13.596  12.574   1.621  1.00 35.33           H  
ATOM   1953  HB3 GLU B  34     -13.793  12.852  -0.121  1.00 35.33           H  
ATOM   1954  O   GLU B  34     -11.413  14.190   1.045  1.00 35.33           O  
ATOM   1955  CG  GLU B  34     -14.249  10.842   0.499  1.00 35.33           C  
ATOM   1956  HG2 GLU B  34     -13.993  10.183   1.329  1.00 35.33           H  
ATOM   1957  HG3 GLU B  34     -13.939  10.342  -0.419  1.00 35.33           H  
ATOM   1958  CD  GLU B  34     -15.778  11.042   0.465  1.00 35.33           C  
ATOM   1959  OE1 GLU B  34     -16.449  10.136  -0.083  1.00 35.33           O  
ATOM   1960  OE2 GLU B  34     -16.273  12.064   0.981  1.00 35.33           O  
ATOM   1961  N   VAL B  35     -10.007  13.192  -0.375  1.00 33.94           N  
ATOM   1962  H   VAL B  35      -9.733  12.315  -0.794  1.00 33.94           H  
ATOM   1963  CA  VAL B  35      -9.313  14.409  -0.758  1.00 33.94           C  
ATOM   1964  HA  VAL B  35      -9.210  15.057   0.113  1.00 33.94           H  
ATOM   1965  C   VAL B  35     -10.268  15.057  -1.738  1.00 33.94           C  
ATOM   1966  CB  VAL B  35      -7.911  14.160  -1.348  1.00 33.94           C  
ATOM   1967  HB  VAL B  35      -7.986  13.533  -2.237  1.00 33.94           H  
ATOM   1968  O   VAL B  35     -10.228  14.778  -2.936  1.00 33.94           O  
ATOM   1969  CG1 VAL B  35      -7.240  15.490  -1.725  1.00 33.94           C  
ATOM   1970 HG11 VAL B  35      -6.239  15.301  -2.116  1.00 33.94           H  
ATOM   1971 HG12 VAL B  35      -7.175  16.140  -0.853  1.00 33.94           H  
ATOM   1972 HG13 VAL B  35      -7.817  15.993  -2.501  1.00 33.94           H  
ATOM   1973  CG2 VAL B  35      -6.998  13.455  -0.335  1.00 33.94           C  
ATOM   1974 HG21 VAL B  35      -7.407  12.474  -0.090  1.00 33.94           H  
ATOM   1975 HG22 VAL B  35      -6.924  14.047   0.577  1.00 33.94           H  
ATOM   1976 HG23 VAL B  35      -6.006  13.314  -0.764  1.00 33.94           H  
ATOM   1977  N   HIS B  36     -11.174  15.866  -1.193  1.00 34.89           N  
ATOM   1978  H   HIS B  36     -11.278  15.843  -0.189  1.00 34.89           H  
ATOM   1979  CA  HIS B  36     -11.997  16.792  -1.942  1.00 34.89           C  
ATOM   1980  HA  HIS B  36     -12.563  16.250  -2.700  1.00 34.89           H  
ATOM   1981  C   HIS B  36     -11.054  17.768  -2.642  1.00 34.89           C  
ATOM   1982  CB  HIS B  36     -12.982  17.505  -1.004  1.00 34.89           C  
ATOM   1983  HB2 HIS B  36     -12.441  17.921  -0.154  1.00 34.89           H  
ATOM   1984  HB3 HIS B  36     -13.435  18.337  -1.543  1.00 34.89           H  
ATOM   1985  O   HIS B  36     -10.765  18.858  -2.154  1.00 34.89           O  
ATOM   1986  CG  HIS B  36     -14.096  16.626  -0.503  1.00 34.89           C  
ATOM   1987  CD2 HIS B  36     -14.220  16.103   0.756  1.00 34.89           C  
ATOM   1988  HD2 HIS B  36     -13.523  16.222   1.573  1.00 34.89           H  
ATOM   1989  ND1 HIS B  36     -15.213  16.241  -1.215  1.00 34.89           N  
ATOM   1990  HD1 HIS B  36     -15.412  16.455  -2.181  1.00 34.89           H  
ATOM   1991  CE1 HIS B  36     -15.984  15.496  -0.403  1.00 34.89           C  
ATOM   1992  HE1 HIS B  36     -16.911  15.013  -0.673  1.00 34.89           H  
ATOM   1993  NE2 HIS B  36     -15.427  15.411   0.809  1.00 34.89           N  
ATOM   1994  N   ASN B  37     -10.508  17.345  -3.779  1.00 36.64           N  
ATOM   1995  H   ASN B  37     -10.684  16.393  -4.067  1.00 36.64           H  
ATOM   1996  CA  ASN B  37      -9.942  18.273  -4.726  1.00 36.64           C  
ATOM   1997  HA  ASN B  37      -9.320  18.990  -4.192  1.00 36.64           H  
ATOM   1998  C   ASN B  37     -11.132  19.007  -5.348  1.00 36.64           C  
ATOM   1999  CB  ASN B  37      -9.080  17.514  -5.746  1.00 36.64           C  
ATOM   2000  HB2 ASN B  37      -8.413  16.827  -5.226  1.00 36.64           H  
ATOM   2001  HB3 ASN B  37      -9.723  16.941  -6.414  1.00 36.64           H  
ATOM   2002  O   ASN B  37     -11.947  18.388  -6.028  1.00 36.64           O  
ATOM   2003  CG  ASN B  37      -8.224  18.471  -6.550  1.00 36.64           C  
ATOM   2004  ND2 ASN B  37      -7.883  18.132  -7.768  1.00 36.64           N  
ATOM   2005 HD21 ASN B  37      -8.330  17.335  -8.198  1.00 36.64           H  
ATOM   2006 HD22 ASN B  37      -7.431  18.863  -8.299  1.00 36.64           H  
ATOM   2007  OD1 ASN B  37      -7.829  19.530  -6.096  1.00 36.64           O  
ATOM   2008  N   GLU B  38     -11.268  20.301  -5.066  1.00 36.29           N  
ATOM   2009  H   GLU B  38     -10.630  20.735  -4.414  1.00 36.29           H  
ATOM   2010  CA  GLU B  38     -12.363  21.114  -5.609  1.00 36.29           C  
ATOM   2011  HA  GLU B  38     -13.322  20.673  -5.339  1.00 36.29           H  
ATOM   2012  C   GLU B  38     -12.327  21.220  -7.138  1.00 36.29           C  
ATOM   2013  CB  GLU B  38     -12.295  22.546  -5.061  1.00 36.29           C  
ATOM   2014  HB2 GLU B  38     -12.946  23.167  -5.676  1.00 36.29           H  
ATOM   2015  HB3 GLU B  38     -11.278  22.924  -5.162  1.00 36.29           H  
ATOM   2016  O   GLU B  38     -13.367  21.418  -7.769  1.00 36.29           O  
ATOM   2017  CG  GLU B  38     -12.763  22.701  -3.610  1.00 36.29           C  
ATOM   2018  HG2 GLU B  38     -13.683  22.132  -3.477  1.00 36.29           H  
ATOM   2019  HG3 GLU B  38     -12.005  22.293  -2.942  1.00 36.29           H  
ATOM   2020  CD  GLU B  38     -13.023  24.183  -3.277  1.00 36.29           C  
ATOM   2021  OE1 GLU B  38     -13.987  24.454  -2.525  1.00 36.29           O  
ATOM   2022  OE2 GLU B  38     -12.270  25.049  -3.781  1.00 36.29           O  
ATOM   2023  N   ASP B  39     -11.148  21.132  -7.759  1.00 39.59           N  
ATOM   2024  H   ASP B  39     -10.312  20.993  -7.210  1.00 39.59           H  
ATOM   2025  CA  ASP B  39     -11.044  21.355  -9.197  1.00 39.59           C  
ATOM   2026  HA  ASP B  39     -11.557  22.289  -9.426  1.00 39.59           H  
ATOM   2027  C   ASP B  39     -11.761  20.239  -9.977  1.00 39.59           C  
ATOM   2028  CB  ASP B  39      -9.579  21.510  -9.631  1.00 39.59           C  
ATOM   2029  HB2 ASP B  39      -9.522  21.341 -10.706  1.00 39.59           H  
ATOM   2030  HB3 ASP B  39      -8.974  20.744  -9.146  1.00 39.59           H  
ATOM   2031  O   ASP B  39     -11.331  19.088  -9.997  1.00 39.59           O  
ATOM   2032  CG  ASP B  39      -8.981  22.897  -9.359  1.00 39.59           C  
ATOM   2033  OD1 ASP B  39      -9.749  23.883  -9.331  1.00 39.59           O  
ATOM   2034  OD2 ASP B  39      -7.731  22.972  -9.330  1.00 39.59           O  
ATOM   2035  N   GLY B  40     -12.830  20.603 -10.698  1.00 37.76           N  
ATOM   2036  H   GLY B  40     -13.164  21.537 -10.512  1.00 37.76           H  
ATOM   2037  CA  GLY B  40     -13.751  19.687 -11.391  1.00 37.76           C  
ATOM   2038  HA2 GLY B  40     -14.609  20.256 -11.750  1.00 37.76           H  
ATOM   2039  HA3 GLY B  40     -14.113  18.967 -10.657  1.00 37.76           H  
ATOM   2040  C   GLY B  40     -13.186  18.883 -12.570  1.00 37.76           C  
ATOM   2041  O   GLY B  40     -13.950  18.333 -13.367  1.00 37.76           O  
ATOM   2042  N   ARG B  41     -11.864  18.808 -12.745  1.00 38.99           N  
ATOM   2043  H   ARG B  41     -11.311  19.117 -11.958  1.00 38.99           H  
ATOM   2044  CA  ARG B  41     -11.301  17.789 -13.631  1.00 38.99           C  
ATOM   2045  HA  ARG B  41     -11.922  17.690 -14.521  1.00 38.99           H  
ATOM   2046  C   ARG B  41     -11.379  16.469 -12.873  1.00 38.99           C  
ATOM   2047  CB  ARG B  41      -9.870  18.142 -14.072  1.00 38.99           C  
ATOM   2048  HB2 ARG B  41      -9.261  18.379 -13.199  1.00 38.99           H  
ATOM   2049  HB3 ARG B  41      -9.440  17.273 -14.569  1.00 38.99           H  
ATOM   2050  O   ARG B  41     -10.606  16.273 -11.944  1.00 38.99           O  
ATOM   2051  CG  ARG B  41      -9.873  19.327 -15.048  1.00 38.99           C  
ATOM   2052  HG2 ARG B  41     -10.196  20.226 -14.523  1.00 38.99           H  
ATOM   2053  HG3 ARG B  41     -10.571  19.120 -15.858  1.00 38.99           H  
ATOM   2054  CD  ARG B  41      -8.480  19.557 -15.642  1.00 38.99           C  
ATOM   2055  HD2 ARG B  41      -7.792  19.780 -14.826  1.00 38.99           H  
ATOM   2056  HD3 ARG B  41      -8.156  18.643 -16.139  1.00 38.99           H  
ATOM   2057  NE  ARG B  41      -8.491  20.674 -16.608  1.00 38.99           N  
ATOM   2058  HE  ARG B  41      -9.371  21.159 -16.709  1.00 38.99           H  
ATOM   2059  NH1 ARG B  41      -6.269  20.606 -17.164  1.00 38.99           N  
ATOM   2060 HH11 ARG B  41      -5.468  20.997 -17.639  1.00 38.99           H  
ATOM   2061 HH12 ARG B  41      -6.155  19.854 -16.499  1.00 38.99           H  
ATOM   2062  NH2 ARG B  41      -7.589  22.159 -18.078  1.00 38.99           N  
ATOM   2063 HH21 ARG B  41      -6.787  22.538 -18.561  1.00 38.99           H  
ATOM   2064 HH22 ARG B  41      -8.486  22.619 -18.147  1.00 38.99           H  
ATOM   2065  CZ  ARG B  41      -7.454  21.139 -17.278  1.00 38.99           C  
ATOM   2066  N   ASN B  42     -12.261  15.572 -13.330  1.00 37.74           N  
ATOM   2067  H   ASN B  42     -12.973  15.912 -13.961  1.00 37.74           H  
ATOM   2068  CA  ASN B  42     -12.228  14.126 -13.063  1.00 37.74           C  
ATOM   2069  HA  ASN B  42     -12.257  13.945 -11.988  1.00 37.74           H  
ATOM   2070  C   ASN B  42     -10.900  13.540 -13.582  1.00 37.74           C  
ATOM   2071  CB  ASN B  42     -13.432  13.420 -13.744  1.00 37.74           C  
ATOM   2072  HB2 ASN B  42     -13.669  13.910 -14.689  1.00 37.74           H  
ATOM   2073  HB3 ASN B  42     -13.165  12.388 -13.968  1.00 37.74           H  
ATOM   2074  O   ASN B  42     -10.867  12.733 -14.506  1.00 37.74           O  
ATOM   2075  CG  ASN B  42     -14.685  13.283 -12.908  1.00 37.74           C  
ATOM   2076  ND2 ASN B  42     -15.784  12.915 -13.524  1.00 37.74           N  
ATOM   2077 HD21 ASN B  42     -16.572  12.761 -12.912  1.00 37.74           H  
ATOM   2078 HD22 ASN B  42     -15.758  12.633 -14.494  1.00 37.74           H  
ATOM   2079  OD1 ASN B  42     -14.712  13.465 -11.710  1.00 37.74           O  
ATOM   2080  N   GLY B  43      -9.762  14.005 -13.073  1.00 39.71           N  
ATOM   2081  H   GLY B  43      -9.850  14.680 -12.327  1.00 39.71           H  
ATOM   2082  CA  GLY B  43      -8.636  13.109 -12.982  1.00 39.71           C  
ATOM   2083  HA2 GLY B  43      -7.784  13.600 -12.511  1.00 39.71           H  
ATOM   2084  HA3 GLY B  43      -8.359  12.725 -13.964  1.00 39.71           H  
ATOM   2085  C   GLY B  43      -9.115  11.984 -12.088  1.00 39.71           C  
ATOM   2086  O   GLY B  43      -9.676  12.258 -11.025  1.00 39.71           O  
ATOM   2087  N   ASP B  44      -8.925  10.752 -12.537  1.00 37.84           N  
ATOM   2088  H   ASP B  44      -8.625  10.593 -13.488  1.00 37.84           H  
ATOM   2089  CA  ASP B  44      -8.912   9.608 -11.645  1.00 37.84           C  
ATOM   2090  HA  ASP B  44      -9.851   9.560 -11.093  1.00 37.84           H  
ATOM   2091  C   ASP B  44      -7.759   9.880 -10.672  1.00 37.84           C  
ATOM   2092  CB  ASP B  44      -8.755   8.304 -12.446  1.00 37.84           C  
ATOM   2093  HB2 ASP B  44      -7.759   8.274 -12.886  1.00 37.84           H  
ATOM   2094  HB3 ASP B  44      -8.851   7.458 -11.766  1.00 37.84           H  
ATOM   2095  O   ASP B  44      -6.602   9.534 -10.881  1.00 37.84           O  
ATOM   2096  CG  ASP B  44      -9.791   8.168 -13.571  1.00 37.84           C  
ATOM   2097  OD1 ASP B  44     -10.999   8.350 -13.297  1.00 37.84           O  
ATOM   2098  OD2 ASP B  44      -9.357   7.964 -14.733  1.00 37.84           O  
ATOM   2099  N   VAL B  45      -8.032  10.669  -9.641  1.00 39.10           N  
ATOM   2100  H   VAL B  45      -8.952  11.084  -9.604  1.00 39.10           H  
ATOM   2101  CA  VAL B  45      -7.228  10.669  -8.441  1.00 39.10           C  
ATOM   2102  HA  VAL B  45      -6.165  10.704  -8.677  1.00 39.10           H  
ATOM   2103  C   VAL B  45      -7.590   9.314  -7.868  1.00 39.10           C  
ATOM   2104  CB  VAL B  45      -7.619  11.851  -7.521  1.00 39.10           C  
ATOM   2105  HB  VAL B  45      -8.668  11.773  -7.237  1.00 39.10           H  
ATOM   2106  O   VAL B  45      -8.564   9.250  -7.119  1.00 39.10           O  
ATOM   2107  CG1 VAL B  45      -6.766  11.852  -6.253  1.00 39.10           C  
ATOM   2108 HG11 VAL B  45      -6.989  12.734  -5.653  1.00 39.10           H  
ATOM   2109 HG12 VAL B  45      -5.706  11.827  -6.505  1.00 39.10           H  
ATOM   2110 HG13 VAL B  45      -7.039  10.971  -5.671  1.00 39.10           H  
ATOM   2111  CG2 VAL B  45      -7.441  13.210  -8.208  1.00 39.10           C  
ATOM   2112 HG21 VAL B  45      -7.702  14.010  -7.515  1.00 39.10           H  
ATOM   2113 HG22 VAL B  45      -8.105  13.281  -9.070  1.00 39.10           H  
ATOM   2114 HG23 VAL B  45      -6.409  13.329  -8.536  1.00 39.10           H  
ATOM   2115  N   SER B  46      -6.956   8.211  -8.312  1.00 40.55           N  
ATOM   2116  H   SER B  46      -6.304   8.256  -9.082  1.00 40.55           H  
ATOM   2117  CA  SER B  46      -7.300   6.942  -7.670  1.00 40.55           C  
ATOM   2118  HA  SER B  46      -8.383   6.830  -7.733  1.00 40.55           H  
ATOM   2119  C   SER B  46      -6.902   7.105  -6.240  1.00 40.55           C  
ATOM   2120  CB  SER B  46      -6.736   5.632  -8.188  1.00 40.55           C  
ATOM   2121  HB2 SER B  46      -5.701   5.453  -7.899  1.00 40.55           H  
ATOM   2122  HB3 SER B  46      -7.287   4.838  -7.684  1.00 40.55           H  
ATOM   2123  O   SER B  46      -5.730   7.243  -5.909  1.00 40.55           O  
ATOM   2124  OG  SER B  46      -7.008   5.489  -9.554  1.00 40.55           O  
ATOM   2125  HG  SER B  46      -6.628   6.177 -10.104  1.00 40.55           H  
ATOM   2126  N   GLN B  47      -7.933   7.207  -5.425  1.00 43.79           N  
ATOM   2127  H   GLN B  47      -8.849   7.210  -5.850  1.00 43.79           H  
ATOM   2128  CA  GLN B  47      -7.867   7.524  -4.032  1.00 43.79           C  
ATOM   2129  HA  GLN B  47      -7.291   8.438  -3.885  1.00 43.79           H  
ATOM   2130  C   GLN B  47      -7.204   6.339  -3.358  1.00 43.79           C  
ATOM   2131  CB  GLN B  47      -9.296   7.785  -3.598  1.00 43.79           C  
ATOM   2132  HB2 GLN B  47      -9.719   8.554  -4.245  1.00 43.79           H  
ATOM   2133  HB3 GLN B  47      -9.877   6.873  -3.729  1.00 43.79           H  
ATOM   2134  O   GLN B  47      -7.862   5.405  -2.901  1.00 43.79           O  
ATOM   2135  CG  GLN B  47      -9.419   8.262  -2.156  1.00 43.79           C  
ATOM   2136  HG2 GLN B  47      -8.912   9.220  -2.036  1.00 43.79           H  
ATOM   2137  HG3 GLN B  47      -8.978   7.533  -1.475  1.00 43.79           H  
ATOM   2138  CD  GLN B  47     -10.891   8.422  -1.814  1.00 43.79           C  
ATOM   2139  NE2 GLN B  47     -11.208   8.845  -0.630  1.00 43.79           N  
ATOM   2140 HE21 GLN B  47     -10.485   9.237  -0.042  1.00 43.79           H  
ATOM   2141 HE22 GLN B  47     -12.197   8.900  -0.432  1.00 43.79           H  
ATOM   2142  OE1 GLN B  47     -11.790   8.185  -2.599  1.00 43.79           O  
ATOM   2143  N   PHE B  48      -5.879   6.318  -3.400  1.00 44.50           N  
ATOM   2144  H   PHE B  48      -5.410   6.980  -4.002  1.00 44.50           H  
ATOM   2145  CA  PHE B  48      -5.134   5.238  -2.822  1.00 44.50           C  
ATOM   2146  HA  PHE B  48      -5.521   4.313  -3.251  1.00 44.50           H  
ATOM   2147  C   PHE B  48      -5.394   5.263  -1.325  1.00 44.50           C  
ATOM   2148  CB  PHE B  48      -3.662   5.376  -3.163  1.00 44.50           C  
ATOM   2149  HB2 PHE B  48      -3.319   6.373  -2.884  1.00 44.50           H  
ATOM   2150  HB3 PHE B  48      -3.116   4.681  -2.525  1.00 44.50           H  
ATOM   2151  O   PHE B  48      -5.206   6.314  -0.699  1.00 44.50           O  
ATOM   2152  CG  PHE B  48      -3.321   5.090  -4.602  1.00 44.50           C  
ATOM   2153  CD1 PHE B  48      -3.784   3.911  -5.215  1.00 44.50           C  
ATOM   2154  HD1 PHE B  48      -4.382   3.200  -4.665  1.00 44.50           H  
ATOM   2155  CD2 PHE B  48      -2.549   6.000  -5.342  1.00 44.50           C  
ATOM   2156  HD2 PHE B  48      -2.178   6.908  -4.889  1.00 44.50           H  
ATOM   2157  CE1 PHE B  48      -3.528   3.673  -6.571  1.00 44.50           C  
ATOM   2158  HE1 PHE B  48      -3.923   2.788  -7.049  1.00 44.50           H  
ATOM   2159  CE2 PHE B  48      -2.239   5.723  -6.680  1.00 44.50           C  
ATOM   2160  HE2 PHE B  48      -1.602   6.389  -7.243  1.00 44.50           H  
ATOM   2161  CZ  PHE B  48      -2.755   4.580  -7.303  1.00 44.50           C  
ATOM   2162  HZ  PHE B  48      -2.524   4.360  -8.334  1.00 44.50           H  
ATOM   2163  N   PRO B  49      -5.856   4.140  -0.754  1.00 43.68           N  
ATOM   2164  CA  PRO B  49      -6.162   4.100   0.655  1.00 43.68           C  
ATOM   2165  HA  PRO B  49      -6.927   4.836   0.900  1.00 43.68           H  
ATOM   2166  C   PRO B  49      -4.877   4.421   1.397  1.00 43.68           C  
ATOM   2167  CB  PRO B  49      -6.688   2.691   0.935  1.00 43.68           C  
ATOM   2168  HB2 PRO B  49      -7.773   2.685   0.835  1.00 43.68           H  
ATOM   2169  HB3 PRO B  49      -6.394   2.333   1.922  1.00 43.68           H  
ATOM   2170  O   PRO B  49      -3.819   3.842   1.141  1.00 43.68           O  
ATOM   2171  CG  PRO B  49      -6.072   1.845  -0.178  1.00 43.68           C  
ATOM   2172  HG2 PRO B  49      -5.068   1.532   0.111  1.00 43.68           H  
ATOM   2173  HG3 PRO B  49      -6.687   0.977  -0.417  1.00 43.68           H  
ATOM   2174  CD  PRO B  49      -5.987   2.819  -1.350  1.00 43.68           C  
ATOM   2175  HD2 PRO B  49      -6.906   2.778  -1.934  1.00 43.68           H  
ATOM   2176  HD3 PRO B  49      -5.127   2.570  -1.972  1.00 43.68           H  
ATOM   2177  N   TYR B  50      -4.946   5.373   2.309  1.00 45.06           N  
ATOM   2178  H   TYR B  50      -5.830   5.829   2.487  1.00 45.06           H  
ATOM   2179  CA  TYR B  50      -3.885   5.468   3.278  1.00 45.06           C  
ATOM   2180  HA  TYR B  50      -2.920   5.458   2.771  1.00 45.06           H  
ATOM   2181  C   TYR B  50      -3.975   4.246   4.177  1.00 45.06           C  
ATOM   2182  CB  TYR B  50      -4.003   6.775   4.014  1.00 45.06           C  
ATOM   2183  HB2 TYR B  50      -5.047   6.998   4.233  1.00 45.06           H  
ATOM   2184  HB3 TYR B  50      -3.618   7.530   3.328  1.00 45.06           H  
ATOM   2185  O   TYR B  50      -4.962   4.062   4.885  1.00 45.06           O  
ATOM   2186  CG  TYR B  50      -3.201   6.790   5.280  1.00 45.06           C  
ATOM   2187  CD1 TYR B  50      -3.876   6.718   6.506  1.00 45.06           C  
ATOM   2188  HD1 TYR B  50      -4.953   6.638   6.525  1.00 45.06           H  
ATOM   2189  CD2 TYR B  50      -1.800   6.784   5.228  1.00 45.06           C  
ATOM   2190  HD2 TYR B  50      -1.279   6.745   4.283  1.00 45.06           H  
ATOM   2191  CE1 TYR B  50      -3.169   6.813   7.705  1.00 45.06           C  
ATOM   2192  HE1 TYR B  50      -3.693   6.845   8.649  1.00 45.06           H  
ATOM   2193  CE2 TYR B  50      -1.086   6.804   6.432  1.00 45.06           C  
ATOM   2194  HE2 TYR B  50      -0.006   6.800   6.412  1.00 45.06           H  
ATOM   2195  OH  TYR B  50      -1.203   7.438   8.767  1.00 45.06           O  
ATOM   2196  HH  TYR B  50      -1.758   7.267   9.531  1.00 45.06           H  
ATOM   2197  CZ  TYR B  50      -1.784   6.962   7.652  1.00 45.06           C  
ATOM   2198  N   VAL B  51      -2.957   3.396   4.086  1.00 50.69           N  
ATOM   2199  H   VAL B  51      -2.207   3.600   3.442  1.00 50.69           H  
ATOM   2200  CA  VAL B  51      -2.860   2.206   4.916  1.00 50.69           C  
ATOM   2201  HA  VAL B  51      -3.834   2.030   5.371  1.00 50.69           H  
ATOM   2202  C   VAL B  51      -1.878   2.509   6.052  1.00 50.69           C  
ATOM   2203  CB  VAL B  51      -2.550   0.947   4.080  1.00 50.69           C  
ATOM   2204  HB  VAL B  51      -1.516   0.977   3.738  1.00 50.69           H  
ATOM   2205  O   VAL B  51      -0.786   3.041   5.843  1.00 50.69           O  
ATOM   2206  CG1 VAL B  51      -2.775  -0.315   4.916  1.00 50.69           C  
ATOM   2207 HG11 VAL B  51      -2.564  -1.204   4.322  1.00 50.69           H  
ATOM   2208 HG12 VAL B  51      -3.817  -0.358   5.234  1.00 50.69           H  
ATOM   2209 HG13 VAL B  51      -2.146  -0.306   5.806  1.00 50.69           H  
ATOM   2210  CG2 VAL B  51      -3.419   0.809   2.823  1.00 50.69           C  
ATOM   2211 HG21 VAL B  51      -4.472   0.920   3.082  1.00 50.69           H  
ATOM   2212 HG22 VAL B  51      -3.269  -0.166   2.358  1.00 50.69           H  
ATOM   2213 HG23 VAL B  51      -3.149   1.578   2.099  1.00 50.69           H  
ATOM   2214  N   GLU B  52      -2.287   2.193   7.273  1.00 49.95           N  
ATOM   2215  H   GLU B  52      -3.222   1.830   7.389  1.00 49.95           H  
ATOM   2216  CA  GLU B  52      -1.480   2.275   8.487  1.00 49.95           C  
ATOM   2217  HA  GLU B  52      -0.533   2.764   8.260  1.00 49.95           H  
ATOM   2218  C   GLU B  52      -1.186   0.816   8.907  1.00 49.95           C  
ATOM   2219  CB  GLU B  52      -2.222   3.171   9.519  1.00 49.95           C  
ATOM   2220  HB2 GLU B  52      -2.547   4.072   9.000  1.00 49.95           H  
ATOM   2221  HB3 GLU B  52      -3.107   2.653   9.890  1.00 49.95           H  
ATOM   2222  O   GLU B  52      -2.067   0.096   9.364  1.00 49.95           O  
ATOM   2223  CG  GLU B  52      -1.342   3.605  10.701  1.00 49.95           C  
ATOM   2224  HG2 GLU B  52      -0.431   4.015  10.265  1.00 49.95           H  
ATOM   2225  HG3 GLU B  52      -1.151   2.723  11.313  1.00 49.95           H  
ATOM   2226  CD  GLU B  52      -1.823   4.728  11.613  1.00 49.95           C  
ATOM   2227  OE1 GLU B  52      -1.010   5.136  12.476  1.00 49.95           O  
ATOM   2228  OE2 GLU B  52      -2.915   5.277  11.365  1.00 49.95           O  
ATOM   2229  N   PHE B  53       0.031   0.321   8.646  1.00 45.35           N  
ATOM   2230  H   PHE B  53       0.741   0.995   8.397  1.00 45.35           H  
ATOM   2231  CA  PHE B  53       0.497  -0.970   9.155  1.00 45.35           C  
ATOM   2232  HA  PHE B  53      -0.300  -1.710   9.081  1.00 45.35           H  
ATOM   2233  C   PHE B  53       0.909  -0.839  10.613  1.00 45.35           C  
ATOM   2234  CB  PHE B  53       1.726  -1.475   8.390  1.00 45.35           C  
ATOM   2235  HB2 PHE B  53       2.164  -2.284   8.975  1.00 45.35           H  
ATOM   2236  HB3 PHE B  53       2.473  -0.683   8.343  1.00 45.35           H  
ATOM   2237  O   PHE B  53       2.022  -0.414  10.895  1.00 45.35           O  
ATOM   2238  CG  PHE B  53       1.486  -2.022   7.007  1.00 45.35           C  
ATOM   2239  CD1 PHE B  53       2.266  -3.096   6.556  1.00 45.35           C  
ATOM   2240  HD1 PHE B  53       2.990  -3.551   7.215  1.00 45.35           H  
ATOM   2241  CD2 PHE B  53       0.539  -1.454   6.139  1.00 45.35           C  
ATOM   2242  HD2 PHE B  53      -0.103  -0.648   6.461  1.00 45.35           H  
ATOM   2243  CE1 PHE B  53       2.079  -3.615   5.267  1.00 45.35           C  
ATOM   2244  HE1 PHE B  53       2.634  -4.486   4.951  1.00 45.35           H  
ATOM   2245  CE2 PHE B  53       0.377  -1.956   4.844  1.00 45.35           C  
ATOM   2246  HE2 PHE B  53      -0.418  -1.574   4.220  1.00 45.35           H  
ATOM   2247  CZ  PHE B  53       1.115  -3.064   4.424  1.00 45.35           C  
ATOM   2248  HZ  PHE B  53       0.883  -3.567   3.497  1.00 45.35           H  
ATOM   2249  N   THR B  54       0.091  -1.317  11.538  1.00 44.00           N  
ATOM   2250  H   THR B  54      -0.818  -1.662  11.265  1.00 44.00           H  
ATOM   2251  CA  THR B  54       0.386  -1.297  12.979  1.00 44.00           C  
ATOM   2252  HA  THR B  54       0.929  -0.377  13.198  1.00 44.00           H  
ATOM   2253  C   THR B  54       1.324  -2.428  13.449  1.00 44.00           C  
ATOM   2254  CB  THR B  54      -0.921  -1.219  13.772  1.00 44.00           C  
ATOM   2255  HB  THR B  54      -0.713  -1.254  14.841  1.00 44.00           H  
ATOM   2256  O   THR B  54       1.558  -2.597  14.646  1.00 44.00           O  
ATOM   2257  CG2 THR B  54      -1.703   0.061  13.458  1.00 44.00           C  
ATOM   2258 HG21 THR B  54      -2.585   0.118  14.095  1.00 44.00           H  
ATOM   2259 HG22 THR B  54      -1.080   0.935  13.649  1.00 44.00           H  
ATOM   2260 HG23 THR B  54      -2.021   0.077  12.416  1.00 44.00           H  
ATOM   2261  OG1 THR B  54      -1.719  -2.309  13.404  1.00 44.00           O  
ATOM   2262  HG1 THR B  54      -2.643  -2.102  13.559  1.00 44.00           H  
ATOM   2263  N   GLY B  55       1.959  -3.154  12.515  1.00 43.52           N  
ATOM   2264  H   GLY B  55       1.673  -2.974  11.563  1.00 43.52           H  
ATOM   2265  CA  GLY B  55       3.216  -3.885  12.725  1.00 43.52           C  
ATOM   2266  HA2 GLY B  55       3.585  -3.676  13.729  1.00 43.52           H  
ATOM   2267  HA3 GLY B  55       3.951  -3.492  12.023  1.00 43.52           H  
ATOM   2268  C   GLY B  55       3.180  -5.410  12.559  1.00 43.52           C  
ATOM   2269  O   GLY B  55       4.107  -5.956  11.963  1.00 43.52           O  
ATOM   2270  N   ARG B  56       2.170  -6.125  13.075  1.00 47.26           N  
ATOM   2271  H   ARG B  56       1.362  -5.632  13.428  1.00 47.26           H  
ATOM   2272  CA  ARG B  56       2.155  -7.610  13.107  1.00 47.26           C  
ATOM   2273  HA  ARG B  56       3.163  -7.976  13.302  1.00 47.26           H  
ATOM   2274  C   ARG B  56       1.769  -8.270  11.785  1.00 47.26           C  
ATOM   2275  CB  ARG B  56       1.207  -8.097  14.215  1.00 47.26           C  
ATOM   2276  HB2 ARG B  56       0.396  -7.383  14.356  1.00 47.26           H  
ATOM   2277  HB3 ARG B  56       0.765  -9.052  13.931  1.00 47.26           H  
ATOM   2278  O   ARG B  56       1.897  -9.483  11.639  1.00 47.26           O  
ATOM   2279  CG  ARG B  56       1.937  -8.280  15.541  1.00 47.26           C  
ATOM   2280  HG2 ARG B  56       2.752  -8.993  15.412  1.00 47.26           H  
ATOM   2281  HG3 ARG B  56       2.333  -7.321  15.874  1.00 47.26           H  
ATOM   2282  CD  ARG B  56       0.945  -8.818  16.571  1.00 47.26           C  
ATOM   2283  HD2 ARG B  56       0.135  -8.096  16.679  1.00 47.26           H  
ATOM   2284  HD3 ARG B  56       0.525  -9.753  16.200  1.00 47.26           H  
ATOM   2285  NE  ARG B  56       1.601  -9.042  17.871  1.00 47.26           N  
ATOM   2286  HE  ARG B  56       2.591  -8.844  17.913  1.00 47.26           H  
ATOM   2287  NH1 ARG B  56      -0.294  -9.669  18.991  1.00 47.26           N  
ATOM   2288 HH11 ARG B  56      -0.795  -9.912  19.834  1.00 47.26           H  
ATOM   2289 HH12 ARG B  56      -0.827  -9.500  18.150  1.00 47.26           H  
ATOM   2290  NH2 ARG B  56       1.659  -9.568  20.081  1.00 47.26           N  
ATOM   2291 HH21 ARG B  56       2.645  -9.351  20.100  1.00 47.26           H  
ATOM   2292 HH22 ARG B  56       1.163  -9.827  20.922  1.00 47.26           H  
ATOM   2293  CZ  ARG B  56       0.987  -9.426  18.971  1.00 47.26           C  
ATOM   2294  N   ASP B  57       1.337  -7.482  10.821  1.00 48.93           N  
ATOM   2295  H   ASP B  57       1.306  -6.499  11.052  1.00 48.93           H  
ATOM   2296  CA  ASP B  57       0.237  -7.952  10.001  1.00 48.93           C  
ATOM   2297  HA  ASP B  57      -0.166  -8.875  10.419  1.00 48.93           H  
ATOM   2298  C   ASP B  57       0.609  -8.241   8.553  1.00 48.93           C  
ATOM   2299  CB  ASP B  57      -0.862  -6.932  10.084  1.00 48.93           C  
ATOM   2300  HB2 ASP B  57      -1.721  -7.456   9.666  1.00 48.93           H  
ATOM   2301  HB3 ASP B  57      -0.594  -6.077   9.463  1.00 48.93           H  
ATOM   2302  O   ASP B  57      -0.204  -8.113   7.648  1.00 48.93           O  
ATOM   2303  CG  ASP B  57      -1.205  -6.437  11.481  1.00 48.93           C  
ATOM   2304  OD1 ASP B  57      -1.127  -7.220  12.445  1.00 48.93           O  
ATOM   2305  OD2 ASP B  57      -1.465  -5.217  11.564  1.00 48.93           O  
ATOM   2306  N   SER B  58       1.867  -8.587   8.292  1.00 55.17           N  
ATOM   2307  H   SER B  58       2.489  -8.738   9.073  1.00 55.17           H  
ATOM   2308  CA  SER B  58       2.325  -8.857   6.930  1.00 55.17           C  
ATOM   2309  HA  SER B  58       2.246  -7.939   6.347  1.00 55.17           H  
ATOM   2310  C   SER B  58       1.463  -9.929   6.251  1.00 55.17           C  
ATOM   2311  CB  SER B  58       3.797  -9.278   6.944  1.00 55.17           C  
ATOM   2312  HB2 SER B  58       4.397  -8.476   7.375  1.00 55.17           H  
ATOM   2313  HB3 SER B  58       4.127  -9.448   5.919  1.00 55.17           H  
ATOM   2314  O   SER B  58       1.552 -11.107   6.600  1.00 55.17           O  
ATOM   2315  OG  SER B  58       3.985 -10.461   7.696  1.00 55.17           O  
ATOM   2316  HG  SER B  58       3.218 -11.014   7.533  1.00 55.17           H  
ATOM   2317  N   VAL B  59       0.679  -9.546   5.244  1.00 57.78           N  
ATOM   2318  H   VAL B  59       0.480  -8.562   5.135  1.00 57.78           H  
ATOM   2319  CA  VAL B  59       0.016 -10.510   4.359  1.00 57.78           C  
ATOM   2320  HA  VAL B  59      -0.267 -11.374   4.960  1.00 57.78           H  
ATOM   2321  C   VAL B  59       0.963 -10.987   3.278  1.00 57.78           C  
ATOM   2322  CB  VAL B  59      -1.272  -9.996   3.707  1.00 57.78           C  
ATOM   2323  HB  VAL B  59      -1.745 -10.826   3.182  1.00 57.78           H  
ATOM   2324  O   VAL B  59       1.838 -10.255   2.802  1.00 57.78           O  
ATOM   2325  CG1 VAL B  59      -2.230  -9.534   4.776  1.00 57.78           C  
ATOM   2326 HG11 VAL B  59      -3.181  -9.288   4.304  1.00 57.78           H  
ATOM   2327 HG12 VAL B  59      -1.801  -8.657   5.261  1.00 57.78           H  
ATOM   2328 HG13 VAL B  59      -2.380 -10.318   5.518  1.00 57.78           H  
ATOM   2329  CG2 VAL B  59      -1.040  -8.876   2.692  1.00 57.78           C  
ATOM   2330 HG21 VAL B  59      -0.381  -8.114   3.108  1.00 57.78           H  
ATOM   2331 HG22 VAL B  59      -0.572  -9.283   1.795  1.00 57.78           H  
ATOM   2332 HG23 VAL B  59      -1.997  -8.448   2.392  1.00 57.78           H  
ATOM   2333  N   THR B  60       0.738 -12.214   2.825  1.00 61.19           N  
ATOM   2334  H   THR B  60      -0.007 -12.753   3.242  1.00 61.19           H  
ATOM   2335  CA  THR B  60       1.356 -12.696   1.595  1.00 61.19           C  
ATOM   2336  HA  THR B  60       2.438 -12.590   1.679  1.00 61.19           H  
ATOM   2337  C   THR B  60       0.849 -11.848   0.436  1.00 61.19           C  
ATOM   2338  CB  THR B  60       1.035 -14.175   1.361  1.00 61.19           C  
ATOM   2339  HB  THR B  60      -0.041 -14.322   1.264  1.00 61.19           H  
ATOM   2340  O   THR B  60      -0.350 -11.801   0.187  1.00 61.19           O  
ATOM   2341  CG2 THR B  60       1.744 -14.719   0.125  1.00 61.19           C  
ATOM   2342 HG21 THR B  60       1.524 -15.782   0.024  1.00 61.19           H  
ATOM   2343 HG22 THR B  60       1.387 -14.207  -0.769  1.00 61.19           H  
ATOM   2344 HG23 THR B  60       2.820 -14.587   0.238  1.00 61.19           H  
ATOM   2345  OG1 THR B  60       1.523 -14.923   2.449  1.00 61.19           O  
ATOM   2346  HG1 THR B  60       0.791 -15.110   3.042  1.00 61.19           H  
ATOM   2347  N   CYS B  61       1.754 -11.183  -0.284  1.00 64.13           N  
ATOM   2348  H   CYS B  61       2.710 -11.171   0.041  1.00 64.13           H  
ATOM   2349  CA  CYS B  61       1.377 -10.387  -1.451  1.00 64.13           C  
ATOM   2350  HA  CYS B  61       0.678  -9.624  -1.108  1.00 64.13           H  
ATOM   2351  C   CYS B  61       0.671 -11.298  -2.476  1.00 64.13           C  
ATOM   2352  CB  CYS B  61       2.619  -9.653  -1.986  1.00 64.13           C  
ATOM   2353  HB2 CYS B  61       2.535  -8.616  -1.661  1.00 64.13           H  
ATOM   2354  HB3 CYS B  61       3.507 -10.052  -1.496  1.00 64.13           H  
ATOM   2355  O   CYS B  61       1.303 -12.248  -2.941  1.00 64.13           O  
ATOM   2356  SG  CYS B  61       2.948  -9.631  -3.767  1.00 64.13           S  
ATOM   2357  N   PRO B  62      -0.610 -11.064  -2.815  1.00 65.85           N  
ATOM   2358  CA  PRO B  62      -1.401 -12.030  -3.578  1.00 65.85           C  
ATOM   2359  HA  PRO B  62      -1.321 -13.011  -3.110  1.00 65.85           H  
ATOM   2360  C   PRO B  62      -0.918 -12.169  -5.022  1.00 65.85           C  
ATOM   2361  CB  PRO B  62      -2.855 -11.569  -3.479  1.00 65.85           C  
ATOM   2362  HB2 PRO B  62      -3.344 -12.093  -2.657  1.00 65.85           H  
ATOM   2363  HB3 PRO B  62      -3.407 -11.729  -4.405  1.00 65.85           H  
ATOM   2364  O   PRO B  62      -0.860 -13.280  -5.538  1.00 65.85           O  
ATOM   2365  CG  PRO B  62      -2.746 -10.094  -3.138  1.00 65.85           C  
ATOM   2366  HG2 PRO B  62      -2.660  -9.526  -4.064  1.00 65.85           H  
ATOM   2367  HG3 PRO B  62      -3.611  -9.781  -2.553  1.00 65.85           H  
ATOM   2368  CD  PRO B  62      -1.452  -9.978  -2.341  1.00 65.85           C  
ATOM   2369  HD2 PRO B  62      -0.992  -9.005  -2.517  1.00 65.85           H  
ATOM   2370  HD3 PRO B  62      -1.667 -10.112  -1.281  1.00 65.85           H  
ATOM   2371  N   THR B  63      -0.452 -11.088  -5.652  1.00 67.81           N  
ATOM   2372  H   THR B  63      -0.618 -10.174  -5.254  1.00 67.81           H  
ATOM   2373  CA  THR B  63       0.102 -11.133  -7.020  1.00 67.81           C  
ATOM   2374  HA  THR B  63      -0.631 -11.580  -7.692  1.00 67.81           H  
ATOM   2375  C   THR B  63       1.389 -11.926  -7.106  1.00 67.81           C  
ATOM   2376  CB  THR B  63       0.480  -9.742  -7.526  1.00 67.81           C  
ATOM   2377  HB  THR B  63       1.475  -9.474  -7.170  1.00 67.81           H  
ATOM   2378  O   THR B  63       1.624 -12.645  -8.072  1.00 67.81           O  
ATOM   2379  CG2 THR B  63       0.450  -9.618  -9.040  1.00 67.81           C  
ATOM   2380 HG21 THR B  63       0.713  -8.601  -9.329  1.00 67.81           H  
ATOM   2381 HG22 THR B  63      -0.545  -9.848  -9.421  1.00 67.81           H  
ATOM   2382 HG23 THR B  63       1.169 -10.307  -9.484  1.00 67.81           H  
ATOM   2383  OG1 THR B  63      -0.396  -8.832  -6.982  1.00 67.81           O  
ATOM   2384  HG1 THR B  63      -1.030  -8.558  -7.649  1.00 67.81           H  
ATOM   2385  N   CYS B  64       2.267 -11.751  -6.117  1.00 67.18           N  
ATOM   2386  H   CYS B  64       2.000 -11.166  -5.338  1.00 67.18           H  
ATOM   2387  CA  CYS B  64       3.569 -12.399  -6.103  1.00 67.18           C  
ATOM   2388  HA  CYS B  64       3.824 -12.663  -7.129  1.00 67.18           H  
ATOM   2389  C   CYS B  64       3.567 -13.717  -5.326  1.00 67.18           C  
ATOM   2390  CB  CYS B  64       4.638 -11.418  -5.612  1.00 67.18           C  
ATOM   2391  HB2 CYS B  64       5.605 -11.896  -5.769  1.00 67.18           H  
ATOM   2392  HB3 CYS B  64       4.606 -10.529  -6.242  1.00 67.18           H  
ATOM   2393  O   CYS B  64       4.577 -14.417  -5.349  1.00 67.18           O  
ATOM   2394  SG  CYS B  64       4.554 -10.902  -3.878  1.00 67.18           S  
ATOM   2395  N   GLN B  65       2.478 -14.038  -4.621  1.00 65.14           N  
ATOM   2396  H   GLN B  65       1.700 -13.396  -4.648  1.00 65.14           H  
ATOM   2397  CA  GLN B  65       2.313 -15.192  -3.732  1.00 65.14           C  
ATOM   2398  HA  GLN B  65       1.474 -14.971  -3.072  1.00 65.14           H  
ATOM   2399  C   GLN B  65       3.522 -15.408  -2.812  1.00 65.14           C  
ATOM   2400  CB  GLN B  65       1.930 -16.432  -4.542  1.00 65.14           C  
ATOM   2401  HB2 GLN B  65       1.840 -17.280  -3.864  1.00 65.14           H  
ATOM   2402  HB3 GLN B  65       2.712 -16.650  -5.270  1.00 65.14           H  
ATOM   2403  O   GLN B  65       4.070 -16.501  -2.698  1.00 65.14           O  
ATOM   2404  CG  GLN B  65       0.586 -16.248  -5.262  1.00 65.14           C  
ATOM   2405  HG2 GLN B  65       0.657 -15.434  -5.983  1.00 65.14           H  
ATOM   2406  HG3 GLN B  65      -0.184 -16.001  -4.532  1.00 65.14           H  
ATOM   2407  CD  GLN B  65       0.161 -17.499  -6.017  1.00 65.14           C  
ATOM   2408  NE2 GLN B  65      -1.055 -17.535  -6.512  1.00 65.14           N  
ATOM   2409 HE21 GLN B  65      -1.340 -18.394  -6.960  1.00 65.14           H  
ATOM   2410 HE22 GLN B  65      -1.688 -16.761  -6.369  1.00 65.14           H  
ATOM   2411  OE1 GLN B  65       0.907 -18.451  -6.190  1.00 65.14           O  
ATOM   2412  N   GLY B  66       4.027 -14.319  -2.228  1.00 59.66           N  
ATOM   2413  H   GLY B  66       3.522 -13.453  -2.349  1.00 59.66           H  
ATOM   2414  CA  GLY B  66       5.205 -14.358  -1.355  1.00 59.66           C  
ATOM   2415  HA2 GLY B  66       5.076 -15.161  -0.628  1.00 59.66           H  
ATOM   2416  HA3 GLY B  66       5.275 -13.417  -0.809  1.00 59.66           H  
ATOM   2417  C   GLY B  66       6.542 -14.595  -2.071  1.00 59.66           C  
ATOM   2418  O   GLY B  66       7.592 -14.507  -1.444  1.00 59.66           O  
ATOM   2419  N   THR B  67       6.558 -14.816  -3.390  1.00 62.20           N  
ATOM   2420  H   THR B  67       5.674 -14.934  -3.864  1.00 62.20           H  
ATOM   2421  CA  THR B  67       7.806 -14.993  -4.154  1.00 62.20           C  
ATOM   2422  HA  THR B  67       8.461 -15.643  -3.574  1.00 62.20           H  
ATOM   2423  C   THR B  67       8.569 -13.686  -4.379  1.00 62.20           C  
ATOM   2424  CB  THR B  67       7.575 -15.665  -5.517  1.00 62.20           C  
ATOM   2425  HB  THR B  67       8.554 -15.936  -5.913  1.00 62.20           H  
ATOM   2426  O   THR B  67       9.697 -13.713  -4.872  1.00 62.20           O  
ATOM   2427  CG2 THR B  67       6.739 -16.942  -5.462  1.00 62.20           C  
ATOM   2428 HG21 THR B  67       5.733 -16.737  -5.096  1.00 62.20           H  
ATOM   2429 HG22 THR B  67       7.209 -17.661  -4.791  1.00 62.20           H  
ATOM   2430 HG23 THR B  67       6.660 -17.376  -6.459  1.00 62.20           H  
ATOM   2431  OG1 THR B  67       6.988 -14.784  -6.444  1.00 62.20           O  
ATOM   2432  HG1 THR B  67       6.058 -14.721  -6.215  1.00 62.20           H  
ATOM   2433  N   GLY B  68       7.939 -12.537  -4.102  1.00 64.16           N  
ATOM   2434  H   GLY B  68       7.029 -12.599  -3.668  1.00 64.16           H  
ATOM   2435  CA  GLY B  68       8.480 -11.209  -4.403  1.00 64.16           C  
ATOM   2436  HA2 GLY B  68       9.463 -11.114  -3.942  1.00 64.16           H  
ATOM   2437  HA3 GLY B  68       7.822 -10.454  -3.974  1.00 64.16           H  
ATOM   2438  C   GLY B  68       8.626 -10.920  -5.901  1.00 64.16           C  
ATOM   2439  O   GLY B  68       9.152  -9.872  -6.264  1.00 64.16           O  
ATOM   2440  N   ARG B  69       8.168 -11.826  -6.775  1.00 68.18           N  
ATOM   2441  H   ARG B  69       7.734 -12.661  -6.407  1.00 68.18           H  
ATOM   2442  CA  ARG B  69       8.168 -11.672  -8.231  1.00 68.18           C  
ATOM   2443  HA  ARG B  69       8.725 -10.777  -8.509  1.00 68.18           H  
ATOM   2444  C   ARG B  69       6.741 -11.508  -8.707  1.00 68.18           C  
ATOM   2445  CB  ARG B  69       8.796 -12.898  -8.905  1.00 68.18           C  
ATOM   2446  HB2 ARG B  69       8.233 -13.786  -8.619  1.00 68.18           H  
ATOM   2447  HB3 ARG B  69       8.714 -12.781  -9.986  1.00 68.18           H  
ATOM   2448  O   ARG B  69       5.882 -12.302  -8.348  1.00 68.18           O  
ATOM   2449  CG  ARG B  69      10.274 -13.078  -8.537  1.00 68.18           C  
ATOM   2450  HG2 ARG B  69      10.389 -13.163  -7.456  1.00 68.18           H  
ATOM   2451  HG3 ARG B  69      10.830 -12.203  -8.875  1.00 68.18           H  
ATOM   2452  CD  ARG B  69      10.861 -14.328  -9.199  1.00 68.18           C  
ATOM   2453  HD2 ARG B  69      10.672 -14.279 -10.272  1.00 68.18           H  
ATOM   2454  HD3 ARG B  69      11.937 -14.330  -9.028  1.00 68.18           H  
ATOM   2455  NE  ARG B  69      10.280 -15.562  -8.638  1.00 68.18           N  
ATOM   2456  HE  ARG B  69       9.613 -15.434  -7.891  1.00 68.18           H  
ATOM   2457  NH1 ARG B  69      11.335 -17.066 -10.014  1.00 68.18           N  
ATOM   2458 HH11 ARG B  69      11.769 -16.294 -10.500  1.00 68.18           H  
ATOM   2459 HH12 ARG B  69      11.481 -18.022 -10.303  1.00 68.18           H  
ATOM   2460  NH2 ARG B  69       9.947 -17.803  -8.429  1.00 68.18           N  
ATOM   2461 HH21 ARG B  69      10.091 -18.755  -8.736  1.00 68.18           H  
ATOM   2462 HH22 ARG B  69       9.268 -17.624  -7.703  1.00 68.18           H  
ATOM   2463  CZ  ARG B  69      10.524 -16.800  -9.027  1.00 68.18           C  
ATOM   2464  N   ILE B  70       6.513 -10.511  -9.540  1.00 73.64           N  
ATOM   2465  H   ILE B  70       7.264  -9.877  -9.773  1.00 73.64           H  
ATOM   2466  CA  ILE B  70       5.236 -10.328 -10.222  1.00 73.64           C  
ATOM   2467  HA  ILE B  70       4.473 -10.907  -9.702  1.00 73.64           H  
ATOM   2468  C   ILE B  70       5.330 -10.848 -11.660  1.00 73.64           C  
ATOM   2469  CB  ILE B  70       4.797  -8.860 -10.166  1.00 73.64           C  
ATOM   2470  HB  ILE B  70       3.868  -8.758 -10.727  1.00 73.64           H  
ATOM   2471  O   ILE B  70       6.433 -10.898 -12.227  1.00 73.64           O  
ATOM   2472  CG1 ILE B  70       5.866  -7.979 -10.837  1.00 73.64           C  
ATOM   2473 HG12 ILE B  70       6.171  -8.404 -11.793  1.00 73.64           H  
ATOM   2474 HG13 ILE B  70       6.755  -7.930 -10.209  1.00 73.64           H  
ATOM   2475  CG2 ILE B  70       4.508  -8.492  -8.695  1.00 73.64           C  
ATOM   2476 HG21 ILE B  70       5.373  -8.684  -8.061  1.00 73.64           H  
ATOM   2477 HG22 ILE B  70       4.241  -7.439  -8.605  1.00 73.64           H  
ATOM   2478 HG23 ILE B  70       3.668  -9.085  -8.333  1.00 73.64           H  
ATOM   2479  CD1 ILE B  70       5.345  -6.591 -11.155  1.00 73.64           C  
ATOM   2480 HD11 ILE B  70       6.183  -5.968 -11.468  1.00 73.64           H  
ATOM   2481 HD12 ILE B  70       4.855  -6.138 -10.292  1.00 73.64           H  
ATOM   2482 HD13 ILE B  70       4.648  -6.667 -11.989  1.00 73.64           H  
ATOM   2483  N   PRO B  71       4.199 -11.223 -12.275  1.00 72.20           N  
ATOM   2484  CA  PRO B  71       4.136 -11.451 -13.709  1.00 72.20           C  
ATOM   2485  HA  PRO B  71       4.737 -12.328 -13.950  1.00 72.20           H  
ATOM   2486  C   PRO B  71       4.657 -10.226 -14.476  1.00 72.20           C  
ATOM   2487  CB  PRO B  71       2.663 -11.747 -14.014  1.00 72.20           C  
ATOM   2488  HB2 PRO B  71       2.147 -10.830 -14.299  1.00 72.20           H  
ATOM   2489  HB3 PRO B  71       2.553 -12.499 -14.795  1.00 72.20           H  
ATOM   2490  O   PRO B  71       4.329  -9.080 -14.161  1.00 72.20           O  
ATOM   2491  CG  PRO B  71       2.105 -12.235 -12.677  1.00 72.20           C  
ATOM   2492  HG2 PRO B  71       2.337 -13.291 -12.541  1.00 72.20           H  
ATOM   2493  HG3 PRO B  71       1.031 -12.062 -12.596  1.00 72.20           H  
ATOM   2494  CD  PRO B  71       2.887 -11.402 -11.670  1.00 72.20           C  
ATOM   2495  HD2 PRO B  71       2.935 -11.931 -10.718  1.00 72.20           H  
ATOM   2496  HD3 PRO B  71       2.403 -10.433 -11.548  1.00 72.20           H  
ATOM   2497  N   ARG B  72       5.495 -10.458 -15.492  1.00 74.47           N  
ATOM   2498  H   ARG B  72       5.673 -11.420 -15.744  1.00 74.47           H  
ATOM   2499  CA  ARG B  72       6.016  -9.376 -16.346  1.00 74.47           C  
ATOM   2500  HA  ARG B  72       6.505  -8.628 -15.721  1.00 74.47           H  
ATOM   2501  C   ARG B  72       4.870  -8.667 -17.066  1.00 74.47           C  
ATOM   2502  CB  ARG B  72       7.011  -9.917 -17.377  1.00 74.47           C  
ATOM   2503  HB2 ARG B  72       7.224  -9.125 -18.095  1.00 74.47           H  
ATOM   2504  HB3 ARG B  72       6.557 -10.751 -17.913  1.00 74.47           H  
ATOM   2505  O   ARG B  72       3.917  -9.317 -17.486  1.00 74.47           O  
ATOM   2506  CG  ARG B  72       8.332 -10.358 -16.742  1.00 74.47           C  
ATOM   2507  HG2 ARG B  72       8.776  -9.516 -16.212  1.00 74.47           H  
ATOM   2508  HG3 ARG B  72       8.155 -11.175 -16.042  1.00 74.47           H  
ATOM   2509  CD  ARG B  72       9.276 -10.824 -17.854  1.00 74.47           C  
ATOM   2510  HD2 ARG B  72       9.405 -10.004 -18.561  1.00 74.47           H  
ATOM   2511  HD3 ARG B  72       8.818 -11.666 -18.371  1.00 74.47           H  
ATOM   2512  NE  ARG B  72      10.591 -11.222 -17.321  1.00 74.47           N  
ATOM   2513  HE  ARG B  72      10.708 -11.135 -16.322  1.00 74.47           H  
ATOM   2514  NH1 ARG B  72      11.558 -11.732 -19.337  1.00 74.47           N  
ATOM   2515 HH11 ARG B  72      10.691 -11.486 -19.793  1.00 74.47           H  
ATOM   2516 HH12 ARG B  72      12.347 -12.042 -19.886  1.00 74.47           H  
ATOM   2517  NH2 ARG B  72      12.743 -11.950 -17.459  1.00 74.47           N  
ATOM   2518 HH21 ARG B  72      13.524 -12.268 -18.015  1.00 74.47           H  
ATOM   2519 HH22 ARG B  72      12.819 -11.889 -16.454  1.00 74.47           H  
ATOM   2520  CZ  ARG B  72      11.620 -11.631 -18.039  1.00 74.47           C  
ATOM   2521  N   GLY B  73       4.997  -7.356 -17.260  1.00 74.49           N  
ATOM   2522  H   GLY B  73       5.815  -6.893 -16.891  1.00 74.49           H  
ATOM   2523  CA  GLY B  73       3.995  -6.551 -17.973  1.00 74.49           C  
ATOM   2524  HA2 GLY B  73       4.488  -5.676 -18.396  1.00 74.49           H  
ATOM   2525  HA3 GLY B  73       3.578  -7.135 -18.794  1.00 74.49           H  
ATOM   2526  C   GLY B  73       2.824  -6.056 -17.116  1.00 74.49           C  
ATOM   2527  O   GLY B  73       2.114  -5.156 -17.553  1.00 74.49           O  
ATOM   2528  N   GLN B  74       2.665  -6.555 -15.885  1.00 71.87           N  
ATOM   2529  H   GLN B  74       3.222  -7.347 -15.597  1.00 71.87           H  
ATOM   2530  CA  GLN B  74       1.738  -5.985 -14.896  1.00 71.87           C  
ATOM   2531  HA  GLN B  74       0.945  -5.442 -15.411  1.00 71.87           H  
ATOM   2532  C   GLN B  74       2.417  -4.957 -13.976  1.00 71.87           C  
ATOM   2533  CB  GLN B  74       1.066  -7.111 -14.100  1.00 71.87           C  
ATOM   2534  HB2 GLN B  74       0.496  -6.671 -13.282  1.00 71.87           H  
ATOM   2535  HB3 GLN B  74       1.829  -7.767 -13.681  1.00 71.87           H  
ATOM   2536  O   GLN B  74       1.758  -4.296 -13.194  1.00 71.87           O  
ATOM   2537  CG  GLN B  74       0.089  -7.919 -14.968  1.00 71.87           C  
ATOM   2538  HG2 GLN B  74      -0.664  -7.241 -15.370  1.00 71.87           H  
ATOM   2539  HG3 GLN B  74       0.621  -8.385 -15.797  1.00 71.87           H  
ATOM   2540  CD  GLN B  74      -0.621  -9.016 -14.183  1.00 71.87           C  
ATOM   2541  NE2 GLN B  74      -1.718  -9.537 -14.686  1.00 71.87           N  
ATOM   2542 HE21 GLN B  74      -2.195  -9.059 -15.437  1.00 71.87           H  
ATOM   2543 HE22 GLN B  74      -2.221 -10.147 -14.058  1.00 71.87           H  
ATOM   2544  OE1 GLN B  74      -0.182  -9.463 -13.137  1.00 71.87           O  
ATOM   2545  N   GLU B  75       3.732  -4.752 -14.088  1.00 72.40           N  
ATOM   2546  H   GLU B  75       4.233  -5.333 -14.745  1.00 72.40           H  
ATOM   2547  CA  GLU B  75       4.532  -3.864 -13.219  1.00 72.40           C  
ATOM   2548  HA  GLU B  75       4.607  -4.291 -12.218  1.00 72.40           H  
ATOM   2549  C   GLU B  75       3.954  -2.449 -13.053  1.00 72.40           C  
ATOM   2550  CB  GLU B  75       5.936  -3.731 -13.834  1.00 72.40           C  
ATOM   2551  HB2 GLU B  75       6.527  -3.037 -13.236  1.00 72.40           H  
ATOM   2552  HB3 GLU B  75       5.821  -3.298 -14.828  1.00 72.40           H  
ATOM   2553  O   GLU B  75       4.017  -1.872 -11.971  1.00 72.40           O  
ATOM   2554  CG  GLU B  75       6.714  -5.052 -13.963  1.00 72.40           C  
ATOM   2555  HG2 GLU B  75       7.320  -5.187 -13.067  1.00 72.40           H  
ATOM   2556  HG3 GLU B  75       6.029  -5.896 -14.044  1.00 72.40           H  
ATOM   2557  CD  GLU B  75       7.657  -5.062 -15.167  1.00 72.40           C  
ATOM   2558  OE1 GLU B  75       7.549  -6.022 -15.974  1.00 72.40           O  
ATOM   2559  OE2 GLU B  75       8.501  -4.143 -15.257  1.00 72.40           O  
ATOM   2560  N   ASN B  76       3.381  -1.893 -14.121  1.00 70.84           N  
ATOM   2561  H   ASN B  76       3.328  -2.446 -14.965  1.00 70.84           H  
ATOM   2562  CA  ASN B  76       2.805  -0.546 -14.130  1.00 70.84           C  
ATOM   2563  HA  ASN B  76       3.373   0.096 -13.457  1.00 70.84           H  
ATOM   2564  C   ASN B  76       1.358  -0.491 -13.654  1.00 70.84           C  
ATOM   2565  CB  ASN B  76       2.886   0.019 -15.551  1.00 70.84           C  
ATOM   2566  HB2 ASN B  76       2.397  -0.669 -16.241  1.00 70.84           H  
ATOM   2567  HB3 ASN B  76       2.355   0.970 -15.594  1.00 70.84           H  
ATOM   2568  O   ASN B  76       0.801   0.598 -13.612  1.00 70.84           O  
ATOM   2569  CG  ASN B  76       4.297   0.283 -16.012  1.00 70.84           C  
ATOM   2570  ND2 ASN B  76       4.477   0.428 -17.302  1.00 70.84           N  
ATOM   2571 HD21 ASN B  76       3.690   0.370 -17.932  1.00 70.84           H  
ATOM   2572 HD22 ASN B  76       5.427   0.597 -17.601  1.00 70.84           H  
ATOM   2573  OD1 ASN B  76       5.247   0.381 -15.253  1.00 70.84           O  
ATOM   2574  N   GLN B  77       0.763  -1.650 -13.390  1.00 69.79           N  
ATOM   2575  H   GLN B  77       1.297  -2.504 -13.464  1.00 69.79           H  
ATOM   2576  CA  GLN B  77      -0.545  -1.769 -12.783  1.00 69.79           C  
ATOM   2577  HA  GLN B  77      -1.084  -0.828 -12.894  1.00 69.79           H  
ATOM   2578  C   GLN B  77      -0.399  -2.039 -11.286  1.00 69.79           C  
ATOM   2579  CB  GLN B  77      -1.398  -2.806 -13.523  1.00 69.79           C  
ATOM   2580  HB2 GLN B  77      -0.915  -3.783 -13.504  1.00 69.79           H  
ATOM   2581  HB3 GLN B  77      -2.365  -2.870 -13.024  1.00 69.79           H  
ATOM   2582  O   GLN B  77      -1.344  -1.869 -10.566  1.00 69.79           O  
ATOM   2583  CG  GLN B  77      -1.661  -2.362 -14.969  1.00 69.79           C  
ATOM   2584  HG2 GLN B  77      -0.711  -2.192 -15.475  1.00 69.79           H  
ATOM   2585  HG3 GLN B  77      -2.211  -1.421 -14.959  1.00 69.79           H  
ATOM   2586  CD  GLN B  77      -2.464  -3.372 -15.780  1.00 69.79           C  
ATOM   2587  NE2 GLN B  77      -1.963  -3.809 -16.915  1.00 69.79           N  
ATOM   2588 HE21 GLN B  77      -1.037  -3.542 -17.218  1.00 69.79           H  
ATOM   2589 HE22 GLN B  77      -2.568  -4.460 -17.394  1.00 69.79           H  
ATOM   2590  OE1 GLN B  77      -3.574  -3.754 -15.487  1.00 69.79           O  
ATOM   2591  N   LEU B  78       0.762  -2.398 -10.741  1.00 71.00           N  
ATOM   2592  H   LEU B  78       1.578  -2.443 -11.335  1.00 71.00           H  
ATOM   2593  CA  LEU B  78       0.856  -2.936  -9.377  1.00 71.00           C  
ATOM   2594  HA  LEU B  78      -0.138  -3.190  -9.010  1.00 71.00           H  
ATOM   2595  C   LEU B  78       1.442  -1.954  -8.372  1.00 71.00           C  
ATOM   2596  CB  LEU B  78       1.692  -4.218  -9.442  1.00 71.00           C  
ATOM   2597  HB2 LEU B  78       2.651  -3.982  -9.903  1.00 71.00           H  
ATOM   2598  HB3 LEU B  78       1.873  -4.597  -8.436  1.00 71.00           H  
ATOM   2599  O   LEU B  78       2.242  -1.090  -8.734  1.00 71.00           O  
ATOM   2600  CG  LEU B  78       1.006  -5.302 -10.276  1.00 71.00           C  
ATOM   2601  HG  LEU B  78       0.616  -4.905 -11.214  1.00 71.00           H  
ATOM   2602  CD1 LEU B  78       1.961  -6.445 -10.573  1.00 71.00           C  
ATOM   2603 HD11 LEU B  78       1.436  -7.241 -11.101  1.00 71.00           H  
ATOM   2604 HD12 LEU B  78       2.383  -6.826  -9.644  1.00 71.00           H  
ATOM   2605 HD13 LEU B  78       2.735  -6.051 -11.232  1.00 71.00           H  
ATOM   2606  CD2 LEU B  78      -0.144  -5.898  -9.544  1.00 71.00           C  
ATOM   2607 HD21 LEU B  78      -0.611  -6.607 -10.228  1.00 71.00           H  
ATOM   2608 HD22 LEU B  78       0.201  -6.406  -8.644  1.00 71.00           H  
ATOM   2609 HD23 LEU B  78      -0.886  -5.140  -9.292  1.00 71.00           H  
ATOM   2610  N   VAL B  79       1.161  -2.177  -7.084  1.00 73.85           N  
ATOM   2611  H   VAL B  79       0.435  -2.834  -6.836  1.00 73.85           H  
ATOM   2612  CA  VAL B  79       1.990  -1.635  -5.998  1.00 73.85           C  
ATOM   2613  HA  VAL B  79       2.937  -1.313  -6.431  1.00 73.85           H  
ATOM   2614  C   VAL B  79       2.381  -2.618  -4.939  1.00 73.85           C  
ATOM   2615  CB  VAL B  79       1.364  -0.456  -5.262  1.00 73.85           C  
ATOM   2616  HB  VAL B  79       1.967  -0.190  -4.394  1.00 73.85           H  
ATOM   2617  O   VAL B  79       1.729  -3.627  -4.697  1.00 73.85           O  
ATOM   2618  CG1 VAL B  79       1.460   0.684  -6.213  1.00 73.85           C  
ATOM   2619 HG11 VAL B  79       2.485   0.693  -6.582  1.00 73.85           H  
ATOM   2620 HG12 VAL B  79       0.831   0.474  -7.078  1.00 73.85           H  
ATOM   2621 HG13 VAL B  79       1.289   1.630  -5.700  1.00 73.85           H  
ATOM   2622  CG2 VAL B  79      -0.031  -0.740  -4.773  1.00 73.85           C  
ATOM   2623 HG21 VAL B  79      -0.073  -1.694  -4.247  1.00 73.85           H  
ATOM   2624 HG22 VAL B  79      -0.295   0.050  -4.071  1.00 73.85           H  
ATOM   2625 HG23 VAL B  79      -0.720  -0.752  -5.617  1.00 73.85           H  
ATOM   2626  N   ALA B  80       3.459  -2.251  -4.255  1.00 74.44           N  
ATOM   2627  H   ALA B  80       3.905  -1.384  -4.517  1.00 74.44           H  
ATOM   2628  CA  ALA B  80       3.750  -2.786  -2.949  1.00 74.44           C  
ATOM   2629  HA  ALA B  80       3.241  -3.741  -2.826  1.00 74.44           H  
ATOM   2630  C   ALA B  80       3.259  -1.829  -1.866  1.00 74.44           C  
ATOM   2631  CB  ALA B  80       5.248  -3.039  -2.829  1.00 74.44           C  
ATOM   2632  HB1 ALA B  80       5.604  -3.613  -3.685  1.00 74.44           H  
ATOM   2633  HB2 ALA B  80       5.761  -2.080  -2.769  1.00 74.44           H  
ATOM   2634  HB3 ALA B  80       5.445  -3.597  -1.914  1.00 74.44           H  
ATOM   2635  O   ALA B  80       3.510  -0.622  -1.911  1.00 74.44           O  
ATOM   2636  N   LEU B  81       2.656  -2.411  -0.841  1.00 70.09           N  
ATOM   2637  H   LEU B  81       2.450  -3.398  -0.893  1.00 70.09           H  
ATOM   2638  CA  LEU B  81       2.573  -1.787   0.462  1.00 70.09           C  
ATOM   2639  HA  LEU B  81       2.426  -0.712   0.361  1.00 70.09           H  
ATOM   2640  C   LEU B  81       3.879  -2.049   1.212  1.00 70.09           C  
ATOM   2641  CB  LEU B  81       1.396  -2.382   1.210  1.00 70.09           C  
ATOM   2642  HB2 LEU B  81       1.465  -1.977   2.220  1.00 70.09           H  
ATOM   2643  HB3 LEU B  81       1.508  -3.466   1.245  1.00 70.09           H  
ATOM   2644  O   LEU B  81       4.311  -3.196   1.346  1.00 70.09           O  
ATOM   2645  CG  LEU B  81       0.021  -2.015   0.641  1.00 70.09           C  
ATOM   2646  HG  LEU B  81       0.020  -2.011  -0.449  1.00 70.09           H  
ATOM   2647  CD1 LEU B  81      -1.020  -2.980   1.152  1.00 70.09           C  
ATOM   2648 HD11 LEU B  81      -1.028  -2.919   2.240  1.00 70.09           H  
ATOM   2649 HD12 LEU B  81      -0.809  -3.992   0.807  1.00 70.09           H  
ATOM   2650 HD13 LEU B  81      -2.004  -2.683   0.787  1.00 70.09           H  
ATOM   2651  CD2 LEU B  81      -0.415  -0.671   1.202  1.00 70.09           C  
ATOM   2652 HD21 LEU B  81      -0.486  -0.730   2.288  1.00 70.09           H  
ATOM   2653 HD22 LEU B  81      -1.431  -0.445   0.877  1.00 70.09           H  
ATOM   2654 HD23 LEU B  81       0.285   0.120   0.934  1.00 70.09           H  
ATOM   2655  N   ILE B  82       4.536  -0.985   1.660  1.00 73.18           N  
ATOM   2656  H   ILE B  82       4.145  -0.071   1.484  1.00 73.18           H  
ATOM   2657  CA  ILE B  82       5.840  -1.070   2.314  1.00 73.18           C  
ATOM   2658  HA  ILE B  82       6.095  -2.120   2.456  1.00 73.18           H  
ATOM   2659  C   ILE B  82       5.777  -0.380   3.680  1.00 73.18           C  
ATOM   2660  CB  ILE B  82       6.943  -0.470   1.418  1.00 73.18           C  
ATOM   2661  HB  ILE B  82       6.728   0.584   1.241  1.00 73.18           H  
ATOM   2662  O   ILE B  82       5.524   0.830   3.691  1.00 73.18           O  
ATOM   2663  CG1 ILE B  82       6.977  -1.187   0.054  1.00 73.18           C  
ATOM   2664 HG12 ILE B  82       7.018  -2.265   0.209  1.00 73.18           H  
ATOM   2665 HG13 ILE B  82       6.053  -0.962  -0.477  1.00 73.18           H  
ATOM   2666  CG2 ILE B  82       8.280  -0.587   2.167  1.00 73.18           C  
ATOM   2667 HG21 ILE B  82       8.433  -1.613   2.501  1.00 73.18           H  
ATOM   2668 HG22 ILE B  82       8.247   0.065   3.040  1.00 73.18           H  
ATOM   2669 HG23 ILE B  82       9.133  -0.265   1.569  1.00 73.18           H  
ATOM   2670  CD1 ILE B  82       8.135  -0.774  -0.854  1.00 73.18           C  
ATOM   2671 HD11 ILE B  82       8.835  -1.605  -0.949  1.00 73.18           H  
ATOM   2672 HD12 ILE B  82       7.742  -0.522  -1.838  1.00 73.18           H  
ATOM   2673 HD13 ILE B  82       8.684   0.080  -0.457  1.00 73.18           H  
ATOM   2674  N   PRO B  83       6.059  -1.098   4.798  1.00 73.58           N  
ATOM   2675  CA  PRO B  83       6.260  -0.528   6.141  1.00 73.58           C  
ATOM   2676  HA  PRO B  83       5.330  -0.329   6.672  1.00 73.58           H  
ATOM   2677  C   PRO B  83       7.085   0.743   6.068  1.00 73.58           C  
ATOM   2678  CB  PRO B  83       6.948  -1.619   6.956  1.00 73.58           C  
ATOM   2679  HB2 PRO B  83       8.025  -1.605   6.793  1.00 73.58           H  
ATOM   2680  HB3 PRO B  83       6.716  -1.536   8.018  1.00 73.58           H  
ATOM   2681  O   PRO B  83       8.155   0.721   5.471  1.00 73.58           O  
ATOM   2682  CG  PRO B  83       6.355  -2.884   6.344  1.00 73.58           C  
ATOM   2683  HG2 PRO B  83       6.984  -3.756   6.523  1.00 73.58           H  
ATOM   2684  HG3 PRO B  83       5.351  -3.047   6.737  1.00 73.58           H  
ATOM   2685  CD  PRO B  83       6.278  -2.537   4.860  1.00 73.58           C  
ATOM   2686  HD2 PRO B  83       5.458  -3.082   4.393  1.00 73.58           H  
ATOM   2687  HD3 PRO B  83       7.224  -2.784   4.378  1.00 73.58           H  
ATOM   2688  N   TYR B  84       6.642   1.847   6.664  1.00 73.05           N  
ATOM   2689  H   TYR B  84       5.750   1.835   7.137  1.00 73.05           H  
ATOM   2690  CA  TYR B  84       7.384   3.107   6.572  1.00 73.05           C  
ATOM   2691  HA  TYR B  84       7.509   3.345   5.516  1.00 73.05           H  
ATOM   2692  C   TYR B  84       8.793   2.997   7.182  1.00 73.05           C  
ATOM   2693  CB  TYR B  84       6.562   4.244   7.166  1.00 73.05           C  
ATOM   2694  HB2 TYR B  84       5.513   4.083   6.917  1.00 73.05           H  
ATOM   2695  HB3 TYR B  84       6.663   4.254   8.252  1.00 73.05           H  
ATOM   2696  O   TYR B  84       9.733   3.664   6.744  1.00 73.05           O  
ATOM   2697  CG  TYR B  84       6.969   5.592   6.623  1.00 73.05           C  
ATOM   2698  CD1 TYR B  84       8.125   6.228   7.110  1.00 73.05           C  
ATOM   2699  HD1 TYR B  84       8.716   5.752   7.878  1.00 73.05           H  
ATOM   2700  CD2 TYR B  84       6.205   6.194   5.608  1.00 73.05           C  
ATOM   2701  HD2 TYR B  84       5.320   5.701   5.233  1.00 73.05           H  
ATOM   2702  CE1 TYR B  84       8.504   7.484   6.606  1.00 73.05           C  
ATOM   2703  HE1 TYR B  84       9.386   7.973   6.993  1.00 73.05           H  
ATOM   2704  CE2 TYR B  84       6.571   7.457   5.113  1.00 73.05           C  
ATOM   2705  HE2 TYR B  84       5.969   7.943   4.359  1.00 73.05           H  
ATOM   2706  OH  TYR B  84       8.021   9.354   5.174  1.00 73.05           O  
ATOM   2707  HH  TYR B  84       8.895   9.644   5.444  1.00 73.05           H  
ATOM   2708  CZ  TYR B  84       7.707   8.112   5.626  1.00 73.05           C  
ATOM   2709  N   SER B  85       8.966   2.082   8.136  1.00 73.18           N  
ATOM   2710  H   SER B  85       8.148   1.585   8.456  1.00 73.18           H  
ATOM   2711  CA  SER B  85      10.251   1.683   8.718  1.00 73.18           C  
ATOM   2712  HA  SER B  85      10.785   2.585   9.017  1.00 73.18           H  
ATOM   2713  C   SER B  85      11.179   0.902   7.768  1.00 73.18           C  
ATOM   2714  CB  SER B  85       9.966   0.866   9.980  1.00 73.18           C  
ATOM   2715  HB2 SER B  85       9.421   1.493  10.685  1.00 73.18           H  
ATOM   2716  HB3 SER B  85      10.903   0.555  10.442  1.00 73.18           H  
ATOM   2717  O   SER B  85      12.354   0.692   8.086  1.00 73.18           O  
ATOM   2718  OG  SER B  85       9.182  -0.273   9.673  1.00 73.18           O  
ATOM   2719  HG  SER B  85       8.712  -0.523  10.473  1.00 73.18           H  
ATOM   2720  N   ASP B  86      10.703   0.487   6.592  1.00 74.73           N  
ATOM   2721  H   ASP B  86       9.743   0.699   6.361  1.00 74.73           H  
ATOM   2722  CA  ASP B  86      11.488  -0.246   5.605  1.00 74.73           C  
ATOM   2723  HA  ASP B  86      11.858  -1.150   6.089  1.00 74.73           H  
ATOM   2724  C   ASP B  86      12.685   0.584   5.122  1.00 74.73           C  
ATOM   2725  CB  ASP B  86      10.600  -0.678   4.434  1.00 74.73           C  
ATOM   2726  HB2 ASP B  86      10.304   0.219   3.890  1.00 74.73           H  
ATOM   2727  HB3 ASP B  86       9.713  -1.173   4.829  1.00 74.73           H  
ATOM   2728  O   ASP B  86      12.603   1.768   4.777  1.00 74.73           O  
ATOM   2729  CG  ASP B  86      11.279  -1.637   3.458  1.00 74.73           C  
ATOM   2730  OD1 ASP B  86      12.289  -1.256   2.828  1.00 74.73           O  
ATOM   2731  OD2 ASP B  86      10.776  -2.752   3.231  1.00 74.73           O  
ATOM   2732  N   GLN B  87      13.841  -0.069   5.037  1.00 73.94           N  
ATOM   2733  H   GLN B  87      13.836  -1.045   5.297  1.00 73.94           H  
ATOM   2734  CA  GLN B  87      15.093   0.548   4.604  1.00 73.94           C  
ATOM   2735  HA  GLN B  87      15.327   1.332   5.324  1.00 73.94           H  
ATOM   2736  C   GLN B  87      15.029   1.210   3.215  1.00 73.94           C  
ATOM   2737  CB  GLN B  87      16.210  -0.499   4.667  1.00 73.94           C  
ATOM   2738  HB2 GLN B  87      17.153  -0.021   4.400  1.00 73.94           H  
ATOM   2739  HB3 GLN B  87      16.290  -0.862   5.691  1.00 73.94           H  
ATOM   2740  O   GLN B  87      15.811   2.126   2.948  1.00 73.94           O  
ATOM   2741  CG  GLN B  87      15.966  -1.696   3.731  1.00 73.94           C  
ATOM   2742  HG2 GLN B  87      15.929  -1.359   2.695  1.00 73.94           H  
ATOM   2743  HG3 GLN B  87      15.010  -2.163   3.969  1.00 73.94           H  
ATOM   2744  CD  GLN B  87      17.050  -2.757   3.841  1.00 73.94           C  
ATOM   2745  NE2 GLN B  87      16.803  -3.940   3.325  1.00 73.94           N  
ATOM   2746 HE21 GLN B  87      15.879  -4.153   2.979  1.00 73.94           H  
ATOM   2747 HE22 GLN B  87      17.467  -4.672   3.531  1.00 73.94           H  
ATOM   2748  OE1 GLN B  87      18.136  -2.545   4.361  1.00 73.94           O  
ATOM   2749  N   ARG B  88      14.112   0.764   2.347  1.00 71.58           N  
ATOM   2750  H   ARG B  88      13.500   0.027   2.668  1.00 71.58           H  
ATOM   2751  CA  ARG B  88      13.836   1.313   1.013  1.00 71.58           C  
ATOM   2752  HA  ARG B  88      14.769   1.450   0.467  1.00 71.58           H  
ATOM   2753  C   ARG B  88      13.154   2.681   1.079  1.00 71.58           C  
ATOM   2754  CB  ARG B  88      12.929   0.329   0.248  1.00 71.58           C  
ATOM   2755  HB2 ARG B  88      11.996   0.206   0.798  1.00 71.58           H  
ATOM   2756  HB3 ARG B  88      12.673   0.770  -0.715  1.00 71.58           H  
ATOM   2757  O   ARG B  88      13.346   3.483   0.166  1.00 71.58           O  
ATOM   2758  CG  ARG B  88      13.568  -1.048  -0.014  1.00 71.58           C  
ATOM   2759  HG2 ARG B  88      13.947  -1.487   0.909  1.00 71.58           H  
ATOM   2760  HG3 ARG B  88      14.409  -0.912  -0.694  1.00 71.58           H  
ATOM   2761  CD  ARG B  88      12.576  -2.027  -0.660  1.00 71.58           C  
ATOM   2762  HD2 ARG B  88      12.114  -1.546  -1.523  1.00 71.58           H  
ATOM   2763  HD3 ARG B  88      13.131  -2.900  -1.005  1.00 71.58           H  
ATOM   2764  NE  ARG B  88      11.524  -2.467   0.274  1.00 71.58           N  
ATOM   2765  HE  ARG B  88      11.601  -2.171   1.237  1.00 71.58           H  
ATOM   2766  NH1 ARG B  88      10.358  -3.831  -1.163  1.00 71.58           N  
ATOM   2767 HH11 ARG B  88      11.001  -3.602  -1.907  1.00 71.58           H  
ATOM   2768 HH12 ARG B  88       9.535  -4.390  -1.334  1.00 71.58           H  
ATOM   2769  NH2 ARG B  88       9.625  -3.537   0.912  1.00 71.58           N  
ATOM   2770 HH21 ARG B  88       8.845  -4.161   0.759  1.00 71.58           H  
ATOM   2771 HH22 ARG B  88       9.847  -3.259   1.857  1.00 71.58           H  
ATOM   2772  CZ  ARG B  88      10.511  -3.271   0.005  1.00 71.58           C  
ATOM   2773  N   LEU B  89      12.393   2.950   2.144  1.00 70.27           N  
ATOM   2774  H   LEU B  89      12.308   2.241   2.858  1.00 70.27           H  
ATOM   2775  CA  LEU B  89      11.647   4.193   2.362  1.00 70.27           C  
ATOM   2776  HA  LEU B  89      11.426   4.648   1.397  1.00 70.27           H  
ATOM   2777  C   LEU B  89      12.414   5.266   3.123  1.00 70.27           C  
ATOM   2778  CB  LEU B  89      10.338   3.877   3.105  1.00 70.27           C  
ATOM   2779  HB2 LEU B  89      10.536   3.189   3.926  1.00 70.27           H  
ATOM   2780  HB3 LEU B  89       9.943   4.792   3.548  1.00 70.27           H  
ATOM   2781  O   LEU B  89      11.985   6.418   3.138  1.00 70.27           O  
ATOM   2782  CG  LEU B  89       9.256   3.290   2.196  1.00 70.27           C  
ATOM   2783  HG  LEU B  89       9.595   2.344   1.772  1.00 70.27           H  
ATOM   2784  CD1 LEU B  89       7.997   3.048   2.995  1.00 70.27           C  
ATOM   2785 HD11 LEU B  89       7.257   2.520   2.394  1.00 70.27           H  
ATOM   2786 HD12 LEU B  89       8.258   2.396   3.828  1.00 70.27           H  
ATOM   2787 HD13 LEU B  89       7.582   3.984   3.367  1.00 70.27           H  
ATOM   2788  CD2 LEU B  89       8.930   4.263   1.071  1.00 70.27           C  
ATOM   2789 HD21 LEU B  89       9.667   4.115   0.281  1.00 70.27           H  
ATOM   2790 HD22 LEU B  89       7.932   4.070   0.679  1.00 70.27           H  
ATOM   2791 HD23 LEU B  89       8.948   5.287   1.444  1.00 70.27           H  
ATOM   2792  N   ARG B  90      13.560   4.926   3.722  1.00 67.21           N  
ATOM   2793  H   ARG B  90      13.807   3.947   3.715  1.00 67.21           H  
ATOM   2794  CA  ARG B  90      14.373   5.891   4.470  1.00 67.21           C  
ATOM   2795  HA  ARG B  90      13.796   6.146   5.359  1.00 67.21           H  
ATOM   2796  C   ARG B  90      14.595   7.151   3.613  1.00 67.21           C  
ATOM   2797  CB  ARG B  90      15.696   5.253   4.904  1.00 67.21           C  
ATOM   2798  HB2 ARG B  90      16.186   4.810   4.038  1.00 67.21           H  
ATOM   2799  HB3 ARG B  90      16.343   6.026   5.320  1.00 67.21           H  
ATOM   2800  O   ARG B  90      15.150   7.014   2.517  1.00 67.21           O  
ATOM   2801  CG  ARG B  90      15.446   4.177   5.971  1.00 67.21           C  
ATOM   2802  HG2 ARG B  90      15.010   4.631   6.861  1.00 67.21           H  
ATOM   2803  HG3 ARG B  90      14.733   3.447   5.588  1.00 67.21           H  
ATOM   2804  CD  ARG B  90      16.734   3.442   6.348  1.00 67.21           C  
ATOM   2805  HD2 ARG B  90      17.204   3.071   5.437  1.00 67.21           H  
ATOM   2806  HD3 ARG B  90      16.460   2.590   6.970  1.00 67.21           H  
ATOM   2807  NE  ARG B  90      17.665   4.304   7.103  1.00 67.21           N  
ATOM   2808  HE  ARG B  90      17.266   5.150   7.485  1.00 67.21           H  
ATOM   2809  NH1 ARG B  90      19.446   2.863   7.110  1.00 67.21           N  
ATOM   2810 HH11 ARG B  90      20.332   2.573   7.498  1.00 67.21           H  
ATOM   2811 HH12 ARG B  90      18.874   2.198   6.609  1.00 67.21           H  
ATOM   2812  NH2 ARG B  90      19.585   4.796   8.222  1.00 67.21           N  
ATOM   2813 HH21 ARG B  90      20.484   4.508   8.580  1.00 67.21           H  
ATOM   2814 HH22 ARG B  90      19.143   5.621   8.600  1.00 67.21           H  
ATOM   2815  CZ  ARG B  90      18.892   3.987   7.470  1.00 67.21           C  
ATOM   2816  N   PRO B  91      14.220   8.354   4.101  1.00 57.68           N  
ATOM   2817  CA  PRO B  91      14.114   9.603   3.334  1.00 57.68           C  
ATOM   2818  HA  PRO B  91      13.587   9.402   2.402  1.00 57.68           H  
ATOM   2819  C   PRO B  91      15.476  10.207   2.973  1.00 57.68           C  
ATOM   2820  CB  PRO B  91      13.244  10.537   4.187  1.00 57.68           C  
ATOM   2821  HB2 PRO B  91      13.448  11.597   4.034  1.00 57.68           H  
ATOM   2822  HB3 PRO B  91      12.193  10.338   3.974  1.00 57.68           H  
ATOM   2823  O   PRO B  91      15.754  11.381   3.189  1.00 57.68           O  
ATOM   2824  CG  PRO B  91      13.562  10.085   5.606  1.00 57.68           C  
ATOM   2825  HG2 PRO B  91      12.767  10.352   6.304  1.00 57.68           H  
ATOM   2826  HG3 PRO B  91      14.517  10.502   5.925  1.00 57.68           H  
ATOM   2827  CD  PRO B  91      13.678   8.576   5.434  1.00 57.68           C  
ATOM   2828  HD2 PRO B  91      14.328   8.163   6.206  1.00 57.68           H  
ATOM   2829  HD3 PRO B  91      12.686   8.129   5.497  1.00 57.68           H  
ATOM   2830  N   ARG B  92      16.379   9.403   2.414  1.00 50.67           N  
ATOM   2831  H   ARG B  92      16.083   8.449   2.261  1.00 50.67           H  
ATOM   2832  CA  ARG B  92      17.459   9.939   1.599  1.00 50.67           C  
ATOM   2833  HA  ARG B  92      17.893  10.800   2.108  1.00 50.67           H  
ATOM   2834  C   ARG B  92      16.810  10.495   0.329  1.00 50.67           C  
ATOM   2835  CB  ARG B  92      18.549   8.881   1.360  1.00 50.67           C  
ATOM   2836  HB2 ARG B  92      19.284   9.301   0.673  1.00 50.67           H  
ATOM   2837  HB3 ARG B  92      18.102   8.001   0.898  1.00 50.67           H  
ATOM   2838  O   ARG B  92      16.112  11.493   0.343  1.00 50.67           O  
ATOM   2839  CG  ARG B  92      19.265   8.447   2.647  1.00 50.67           C  
ATOM   2840  HG2 ARG B  92      18.544   7.981   3.319  1.00 50.67           H  
ATOM   2841  HG3 ARG B  92      19.693   9.317   3.145  1.00 50.67           H  
ATOM   2842  CD  ARG B  92      20.373   7.430   2.338  1.00 50.67           C  
ATOM   2843  HD2 ARG B  92      19.938   6.598   1.784  1.00 50.67           H  
ATOM   2844  HD3 ARG B  92      20.759   7.052   3.284  1.00 50.67           H  
ATOM   2845  NE  ARG B  92      21.482   8.034   1.569  1.00 50.67           N  
ATOM   2846  HE  ARG B  92      21.460   9.039   1.468  1.00 50.67           H  
ATOM   2847  NH1 ARG B  92      22.676   6.112   1.182  1.00 50.67           N  
ATOM   2848 HH11 ARG B  92      23.493   5.646   0.815  1.00 50.67           H  
ATOM   2849 HH12 ARG B  92      21.967   5.587   1.673  1.00 50.67           H  
ATOM   2850  NH2 ARG B  92      23.463   8.065   0.443  1.00 50.67           N  
ATOM   2851 HH21 ARG B  92      24.283   7.585   0.100  1.00 50.67           H  
ATOM   2852 HH22 ARG B  92      23.424   9.073   0.394  1.00 50.67           H  
ATOM   2853  CZ  ARG B  92      22.530   7.403   1.068  1.00 50.67           C  
ATOM   2854  N   ARG B  93      17.006   9.836  -0.806  1.00 40.41           N  
ATOM   2855  H   ARG B  93      17.442   8.927  -0.752  1.00 40.41           H  
ATOM   2856  CA  ARG B  93      16.610  10.350  -2.117  1.00 40.41           C  
ATOM   2857  HA  ARG B  93      16.564  11.438  -2.055  1.00 40.41           H  
ATOM   2858  C   ARG B  93      15.189   9.923  -2.506  1.00 40.41           C  
ATOM   2859  CB  ARG B  93      17.700   9.964  -3.128  1.00 40.41           C  
ATOM   2860  HB2 ARG B  93      17.453   9.015  -3.604  1.00 40.41           H  
ATOM   2861  HB3 ARG B  93      18.644   9.827  -2.599  1.00 40.41           H  
ATOM   2862  O   ARG B  93      14.991   9.483  -3.631  1.00 40.41           O  
ATOM   2863  CG  ARG B  93      17.935  11.047  -4.184  1.00 40.41           C  
ATOM   2864  HG2 ARG B  93      18.291  11.949  -3.685  1.00 40.41           H  
ATOM   2865  HG3 ARG B  93      17.007  11.271  -4.710  1.00 40.41           H  
ATOM   2866  CD  ARG B  93      18.987  10.540  -5.181  1.00 40.41           C  
ATOM   2867  HD2 ARG B  93      18.470  10.118  -6.043  1.00 40.41           H  
ATOM   2868  HD3 ARG B  93      19.569   9.746  -4.713  1.00 40.41           H  
ATOM   2869  NE  ARG B  93      19.916  11.601  -5.614  1.00 40.41           N  
ATOM   2870  HE  ARG B  93      19.687  12.547  -5.346  1.00 40.41           H  
ATOM   2871  NH1 ARG B  93      21.372  10.234  -6.748  1.00 40.41           N  
ATOM   2872 HH11 ARG B  93      20.731   9.463  -6.622  1.00 40.41           H  
ATOM   2873 HH12 ARG B  93      22.191  10.119  -7.328  1.00 40.41           H  
ATOM   2874  NH2 ARG B  93      21.802  12.416  -6.604  1.00 40.41           N  
ATOM   2875 HH21 ARG B  93      21.568  13.352  -6.306  1.00 40.41           H  
ATOM   2876 HH22 ARG B  93      22.629  12.273  -7.166  1.00 40.41           H  
ATOM   2877  CZ  ARG B  93      21.021  11.414  -6.316  1.00 40.41           C  
ATOM   2878  N   THR B  94      14.229   9.993  -1.585  1.00 41.20           N  
ATOM   2879  H   THR B  94      14.436  10.401  -0.685  1.00 41.20           H  
ATOM   2880  CA  THR B  94      12.804   9.859  -1.927  1.00 41.20           C  
ATOM   2881  HA  THR B  94      12.664   9.078  -2.674  1.00 41.20           H  
ATOM   2882  C   THR B  94      12.373  11.181  -2.556  1.00 41.20           C  
ATOM   2883  CB  THR B  94      11.952   9.490  -0.703  1.00 41.20           C  
ATOM   2884  HB  THR B  94      10.896   9.526  -0.969  1.00 41.20           H  
ATOM   2885  O   THR B  94      11.910  12.086  -1.867  1.00 41.20           O  
ATOM   2886  CG2 THR B  94      12.289   8.090  -0.184  1.00 41.20           C  
ATOM   2887 HG21 THR B  94      11.631   7.852   0.651  1.00 41.20           H  
ATOM   2888 HG22 THR B  94      13.322   8.048   0.162  1.00 41.20           H  
ATOM   2889 HG23 THR B  94      12.139   7.357  -0.977  1.00 41.20           H  
ATOM   2890  OG1 THR B  94      12.206  10.392   0.345  1.00 41.20           O  
ATOM   2891  HG1 THR B  94      11.848  11.235   0.057  1.00 41.20           H  
ATOM   2892  N   LYS B  95      12.700  11.325  -3.839  1.00 30.47           N  
ATOM   2893  H   LYS B  95      12.977  10.489  -4.334  1.00 30.47           H  
ATOM   2894  CA  LYS B  95      12.277  12.426  -4.697  1.00 30.47           C  
ATOM   2895  HA  LYS B  95      11.894  13.248  -4.092  1.00 30.47           H  
ATOM   2896  C   LYS B  95      11.102  11.968  -5.544  1.00 30.47           C  
ATOM   2897  CB  LYS B  95      13.441  12.892  -5.587  1.00 30.47           C  
ATOM   2898  HB2 LYS B  95      13.283  12.526  -6.602  1.00 30.47           H  
ATOM   2899  HB3 LYS B  95      14.382  12.483  -5.218  1.00 30.47           H  
ATOM   2900  O   LYS B  95      11.067  10.746  -5.816  1.00 30.47           O  
ATOM   2901  CG  LYS B  95      13.539  14.419  -5.595  1.00 30.47           C  
ATOM   2902  HG2 LYS B  95      12.560  14.845  -5.817  1.00 30.47           H  
ATOM   2903  HG3 LYS B  95      13.857  14.758  -4.610  1.00 30.47           H  
ATOM   2904  CD  LYS B  95      14.538  14.889  -6.656  1.00 30.47           C  
ATOM   2905  HD2 LYS B  95      15.490  14.374  -6.526  1.00 30.47           H  
ATOM   2906  HD3 LYS B  95      14.127  14.653  -7.638  1.00 30.47           H  
ATOM   2907  CE  LYS B  95      14.735  16.400  -6.514  1.00 30.47           C  
ATOM   2908  HE2 LYS B  95      15.284  16.602  -5.594  1.00 30.47           H  
ATOM   2909  HE3 LYS B  95      13.750  16.856  -6.415  1.00 30.47           H  
ATOM   2910  NZ  LYS B  95      15.430  16.978  -7.690  1.00 30.47           N  
ATOM   2911  HZ1 LYS B  95      15.522  17.978  -7.581  1.00 30.47           H  
ATOM   2912  HZ2 LYS B  95      16.341  16.562  -7.824  1.00 30.47           H  
ATOM   2913  HZ3 LYS B  95      14.870  16.817  -8.516  1.00 30.47           H  
ATOM   2914  OXT LYS B  95      10.364  12.881  -5.950  1.00 30.47           O  
TER    2915      LYS B  95                                                       
END   
