# Supplementary material for: TRIM2 E3 ligase substrate discovery reveals zinc-mediated regulation of TMEM106B in the endolysosomal pathway
Source: EMBO Rep. 2026 Jan 3;27(3):729–47. doi: 10.1038/s44319-025-00667-3 (PMC12894719; doi:10.1038/s44319-025-00667-3)
Supplement: Supplementary file 10 — Source data Fig. 4 [file 44319_2025_667_MOESM10_ESM.zip]

Archive with 20 entries (17 files):
- Source_Data_Figure4/
- __MACOSX/._Source_Data_Figure4
- Source_Data_Figure4/.DS_Store
- __MACOSX/Source_Data_Figure4/._.DS_Store
- Source_Data_Figure4/4A-B/
- __MACOSX/Source_Data_Figure4/._4A-B
- Source_Data_Figure4/4C/
- __MACOSX/Source_Data_Figure4/._4C
- Source_Data_Figure4/README.rtf
- __MACOSX/Source_Data_Figure4/._README.rtf
- Source_Data_Figure4/4A-B/TRIM2_RBCC_titration_TMEM106B.xlsx
- __MACOSX/Source_Data_Figure4/4A-B/._TRIM2_RBCC_titration_TMEM106B.xlsx
- Source_Data_Figure4/4A-B/HSQC_TMEM106B_1-95_CtoS_REF.ucsf
- __MACOSX/Source_Data_Figure4/4A-B/._HSQC_TMEM106B_1-95_CtoS_REF.ucsf
- Source_Data_Figure4/4A-B/HSQC_TMEM106B_1-95_CtoS_RBCC.ucsf
- __MACOSX/Source_Data_Figure4/4A-B/._HSQC_TMEM106B_1-95_CtoS_RBCC.ucsf
- Source_Data_Figure4/4C/TMEM_comparison_WT_mono_SDS-PAGE.tif
- __MACOSX/Source_Data_Figure4/4C/._TMEM_comparison_WT_mono_SDS-PAGE.tif
- Source_Data_Figure4/4C/Comparison_WT_Monomeric_TMEM_Ub.tif
- __MACOSX/Source_Data_Figure4/4C/._Comparison_WT_Monomeric_TMEM_Ub.tif
