# Supplementary material for: TRIM2 E3 ligase substrate discovery reveals zinc-mediated regulation of TMEM106B in the endolysosomal pathway
Source: EMBO Rep. 2026 Jan 3;27(3):729–47. doi: 10.1038/s44319-025-00667-3 (PMC12894719; doi:10.1038/s44319-025-00667-3)
Supplement: Supplementary file 10 — Source data Fig. 4 [file 44319_2025_667_MOESM10_ESM.zip › Source_Data_Figure4/4A-B/TRIM2_RBCC_titration_TMEM106B.xlsx]

## Sheet: monomer_peaks_RBCC
Init	Init	Init	Init	RBCC 1:5	RBCC 1:5	RBCC 1:5	RBCC 1:5	Ratio		Error	Error +/-
w1	w2	Data height	Noise	w1	w2	Data height	Noise	Ratio
123.465	7.997	112139472	0.00411095	123.348	7.99	37907036	0.0109215	0.338035	1	0.0150324	0.0075162
127.157	8.154	105989232	0.0043495	127.062	8.149	42251208	0.00979854	0.398637	2	0.014148	0.00707402
121.533	8.054	98185920	0.00469517	121.398	8.045	41859952	0.00989012	0.426334	3	0.0145853	0.00729265
116.876	8.011	42325552	0.0108918	116.816	8.01	20910848	0.0197983	0.494048	4	0.0306901	0.0153451
120.611	7.89	114008344	0.00404356	120.523	7.888	56334376	0.00734898	0.494125	5	0.0113925	0.00569627
121.093	7.951	108632856	0.00424365	121.086	7.953	58108400	0.00712462	0.534906	6	0.0113683	0.00568413
122.352	8.009	101265992	0.00455237	122.303	8.01	56908992	0.00727477	0.561975	7	0.0118271	0.00591357
122.149	8.039	11260879	0.0409382	122.098	8.033	6365155	0.0650416	0.565245	8	0.10598	0.0529899
120.218	8.176	83598448	0.00551446	120.212	8.176	47363920	0.00874083	0.566565	9	0.0142553	0.00712764
121.16	8.267	71529856	0.00644486	121.13	8.263	40687956	0.010175	0.568825	10	0.0166199	0.00830993
122.774	8.153	112829448	0.00408581	122.774	8.153	66431756	0.00623196	0.58878	11	0.0103178	0.00515889
122.835	8.256	30851958	0.0149423	122.833	8.258	19375324	0.0213674	0.62801	12	0.0363097	0.0181549
121.939	8.267	76970856	0.00598928	121.921	8.268	49497116	0.00836412	0.643063	13	0.0143534	0.0071767
121.763	7.759	29893684	0.0154213	121.661	7.759	19682736	0.0210337	0.658425	14	0.036455	0.0182275
123.049	7.809	73443936	0.0062769	122.984	7.808	48361632	0.00856051	0.658484	15	0.0148374	0.0074187
121.774	8.392	78275432	0.00588946	121.774	8.392	52142780	0.00793974	0.666145	16	0.0138292	0.0069146
124.476	8.254	87017992	0.00529775	124.444	8.254	60223240	0.00687442	0.692078	17	0.0121722	0.00608609
120.285	8.218	83756840	0.00550403	120.273	8.217	59290000	0.00698263	0.707882	18	0.0124867	0.00624333
118.758	8.369	79103456	0.00582781	118.758	8.365	57566464	0.00719169	0.727736	19	0.0130195	0.00650975
123.959	8.155	110654248	0.00416613	123.944	8.157	80713816	0.00512923	0.729424	20	0.00929536	0.00464768
121.865	8.493	18655382	0.0247114	121.859	8.494	14284428	0.0289826	0.7657	21	0.053694	0.026847
122.115	8.228	105849032	0.00435526	122.103	8.226	81201648	0.00509842	0.767146	22	0.00945368	0.00472684
121.605	8.625	94336536	0.00488676	121.577	8.625	73356352	0.00564368	0.777603	23	0.0105304	0.00526522
110.523	7.827	72266072	0.0063792	110.515	7.826	56703752	0.0073011	0.784652	24	0.0136803	0.00684015
121.809	8.367	113163240	0.00407376	121.802	8.369	89275648	0.00463732	0.78891	25	0.00871108	0.00435554
115.841	8.141	40699560	0.0113269	115.841	8.141	32488164	0.0127431	0.798244	26	0.02407	0.012035
110.772	8.55	57318864	0.00804273	110.753	8.551	45920268	0.00901563	0.801137	27	0.0170584	0.00852918
124.525	8.024	82155072	0.00561134	124.499	8.02	66619232	0.00621442	0.810896	28	0.0118258	0.00591288
122.864	8.41	32743482	0.0140791	122.864	8.41	26611028	0.0155575	0.812712	29	0.0296366	0.0148183
121.473	8.123	68175200	0.00676199	121.472	8.123	55460804	0.00746473	0.813504	30	0.0142267	0.00711336
119.698	8.04	36569152	0.0126063	119.698	8.04	29893468	0.0138492	0.81745	31	0.0264554	0.0132277
119.805	8.223	79759088	0.00577991	119.798	8.222	65648872	0.00630628	0.82309	32	0.0120862	0.00604309
121.22	8.031	81288456	0.00567116	121.228	8.033	67176280	0.00616289	0.826394	33	0.0118341	0.00591703
117.076	8.313	25576702	0.0180242	117.05	8.312	21161008	0.0195643	0.827355	34	0.0375885	0.0187943
120.759	7.949	151353712	0.00304585	120.741	7.947	125348904	0.00330278	0.828185	35	0.00634863	0.00317431
119.546	8.093	127587808	0.0036132	119.529	8.092	105676608	0.00391761	0.828266	36	0.00753081	0.00376541
120.439	8.26	15256543	0.0302165	120.446	8.26	12679752	0.0326505	0.831103	37	0.062867	0.0314335
120.45	7.999	153643024	0.00300046	120.45	8.001	129550992	0.00319565	0.843195	38	0.00619611	0.00309806
120.576	8.144	138668720	0.00332447	120.581	8.143	117033936	0.00353744	0.843982	39	0.00686191	0.00343095
127.995	7.887	156056080	0.00295407	127.999	7.887	132131480	0.00313324	0.846692	40	0.00608731	0.00304365
120.693	8.338	98470616	0.0046816	120.694	8.338	83820872	0.0049391	0.851227	41	0.0096207	0.00481035
122.604	8.138	157037168	0.00293561	122.601	8.136	134305712	0.00308252	0.855248	42	0.00601813	0.00300907
118.789	8.305	72216408	0.00638359	118.785	8.303	61867892	0.00669168	0.856701	43	0.0130753	0.00653763
123.574	7.979	141452640	0.00325904	123.581	7.978	121489712	0.0034077	0.858872	44	0.00666674	0.00333337
119.538	8.22	66530924	0.00692911	119.529	8.219	57173212	0.00724115	0.859348	45	0.0141703	0.00708513
124.255	8.289	57887192	0.00796377	124.221	8.287	49922708	0.00829282	0.862414	46	0.0162566	0.00812829
120.406	8.065	114585080	0.00402321	120.402	8.065	99466200	0.00416222	0.868055	47	0.00818543	0.00409271
112.99	8.073	50862468	0.00906366	112.978	8.073	44598756	0.00928277	0.87685	48	0.0183464	0.00917321
118.909	8.266	63745468	0.00723189	118.896	8.264	55970724	0.00739672	0.878035	49	0.0146286	0.00731431
119.969	8.054	174665808	0.00263933	119.966	8.053	154094576	0.00268666	0.882225	50	0.00532599	0.00266299
121.253	8.081	106225224	0.00433984	121.244	8.081	94234704	0.00439329	0.887122	51	0.00873312	0.00436656
118.276	8.26	84335096	0.00546629	118.274	8.259	74903256	0.00552713	0.888162	52	0.0109934	0.00549671
116.669	7.135	10492909	0.0439344	116.669	7.135	9326435	0.04439	0.888832	53	0.0883244	0.0441622
111.157	8.419	42164692	0.0109333	111.147	8.418	37782376	0.0109575	0.896067	54	0.0218908	0.0109454
121.397	7.946	125333304	0.00367819	121.387	7.944	112316456	0.00368601	0.896142	55	0.00736421	0.0036821
117.785	8.265	118394216	0.00389377	117.755	8.263	106265704	0.00389589	0.897558	56	0.00778967	0.00389483
119.313	8.415	66586004	0.00692338	119.308	8.414	59870464	0.00691493	0.899145	57	0.0138383	0.00691915
109.235	8.298	101147736	0.00455769	109.232	8.296	90988624	0.00455002	0.899562	58	0.00910771	0.00455385
112.756	8.093	56827628	0.00811225	112.758	8.093	51353740	0.00806173	0.903676	59	0.016174	0.00808699
116.533	8.235	64228112	0.00717754	116.528	8.234	58426136	0.00708587	0.909666	60	0.0142634	0.00713171
109.715	8.346	39085072	0.0117948	109.713	8.345	35591592	0.011632	0.910619	61	0.0234267	0.0117134
119.657	7.934	133605888	0.00345045	119.654	7.933	122034736	0.00339248	0.913393	62	0.00684292	0.00342146
121.037	8.01	11725499	0.039316	121.037	8.01	10743106	0.0385363	0.916217	63	0.0778524	0.0389262
117.7	8.153	30525696	0.015102	117.703	8.153	28100210	0.014733	0.920543	64	0.029835	0.0149175
122.528	8.331	118324736	0.00389606	122.526	8.33	109069696	0.00379574	0.921783	65	0.0076918	0.0038459
122.992	8.303	62804656	0.00734022	122.998	8.302	58312984	0.00709962	0.928482	66	0.0144398	0.00721992
121.855	8.616	86381704	0.00533678	121.853	8.612	80272592	0.00515743	0.929278	67	0.0104942	0.0052471
120.968	8.138	219464192	0.00210057	120.967	8.138	204111872	0.0020283	0.930046	68	0.00412887	0.00206443
117.034	8.113	70578776	0.00653171	117.017	8.111	65668536	0.00630439	0.930429	69	0.0128361	0.00641805
108.616	7.709	108456608	0.00425055	108.611	7.708	101079368	0.00409579	0.93198	70	0.00834634	0.00417317
119.87	8.469	30730782	0.0150012	119.82	8.469	28886902	0.0143318	0.939999	71	0.029333	0.0146665
123.107	8.456	48902600	0.0094269	123.098	8.449	46148964	0.00897095	0.943691	72	0.0183979	0.00919893
115.675	8.115	107617760	0.00428368	115.659	8.114	101711336	0.00407034	0.945117	73	0.00835402	0.00417701
108.79	8.22	66057192	0.0069788	108.778	8.217	62501012	0.00662389	0.946165	74	0.0136027	0.00680135
121.205	8.335	113943824	0.00404585	121.211	8.334	107970944	0.00383436	0.94758	75	0.00788022	0.00394011
116.834	7.27	15674858	0.0294102	116.823	7.274	14936290	0.0277177	0.952882	76	0.0571279	0.0285639
119.177	8.257	23220310	0.0198533	119.18	8.254	22163634	0.0186792	0.954493	77	0.0385326	0.0192663
121.907	8.338	38748596	0.0118972	121.888	8.337	37010512	0.011186	0.955145	78	0.0230832	0.0115416
121.116	8.403	16351129	0.0281938	121.114	8.401	15632371	0.0264835	0.956042	79	0.0546773	0.0273386
117.112	8.221	8938571	0.0515742	117.1	8.224	8559017	0.04837	0.957538	80	0.0999443	0.0499721
122.555	8.435	135254144	0.0034084	122.545	8.433	129583176	0.00319486	0.958072	81	0.00660326	0.00330163
110.25	8.347	35916680	0.0128353	110.221	8.346	34494680	0.0120019	0.960408	82	0.0248371	0.0124186
120.858	8.254	128266024	0.00359409	120.854	8.253	123714784	0.00334641	0.964517	83	0.0069405	0.00347025
109.104	8.264	75688192	0.00609078	109.099	8.263	73095888	0.00566379	0.96575	84	0.0117546	0.00587729
118.236	8.415	16441976	0.028038	118.221	8.415	16044340	0.0258035	0.975816	85	0.0538415	0.0269207
115.829	8.2	24788020	0.0185977	115.813	8.2	24363256	0.0169928	0.982864	86	0.0355905	0.0177952
116.641	7.158	11930034	0.038642	116.627	7.164	12020620	0.0344408	1.00759	87	0.0730828	0.0365414
119.879	8.261	12359883	0.0372981	119.883	8.258	13330272	0.0310571	1.07851	88	0.0683552	0.0341776

## Sheet: dimer_peaks_RBCC
Init	Init	Init	Init	RBCC 1:5	RBCC 1:5	RBCC 1:5	RBCC 1:5	Ratio		Error	Error +/-
w1	w2	Data height	Noise	w1	w2	Data height	Noise	Ratio	Rank
121.42	8.755	16840332	0.0293343	121.42	8.755	1579770	0.357014	0.0938087	1	0.386348	0.193174
122.731	8.205	17937402	0.0275402	122.731	8.205	2554566	0.220781	0.142416	2	0.248321	0.124161
129.963	8.025	13678755	0.0361144	129.963	8.025	2017785	0.279514	0.147512	3	0.315629	0.157814
116.651	7.626	14069639	0.0351111	116.651	7.626	2794393	0.201833	0.198612	4	0.236944	0.118472
122.767	7.98	25765000	0.0191733	122.713	7.984	5681167	0.0992754	0.220499	5	0.118449	0.0592243
106.196	8.252	18969322	0.026042	106.205	8.244	4217933	0.133715	0.222355	6	0.159757	0.0798784
126.209	8.079	27217432	0.0181501	126.175	8.078	6123679	0.0921015	0.224991	7	0.110252	0.0551258
118.762	8.177	23315616	0.0211875	118.711	8.174	5601635	0.100685	0.240252	8	0.121872	0.0609362
111.487	7.643	18686116	0.0264367	111.496	7.644	4631842	0.121766	0.247876	9	0.148203	0.0741013
111.618	8.811	13283240	0.0371897	111.618	8.811	3452719	0.16335	0.25993	10	0.200539	0.10027
114.114	9.769	13880834	0.0355886	114.114	9.769	3625399	0.155569	0.26118	11	0.191158	0.0955789
115.651	8.951	17454534	0.0283021	115.647	8.939	4901698	0.115062	0.280827	12	0.143364	0.0716821
119.604	7.903	25070692	0.0197043	119.604	7.903	7418102	0.0760302	0.295887	13	0.0957345	0.0478673
120.909	7.99	35701352	0.013837	120.892	7.982	10661760	0.0528993	0.298637	14	0.0667363	0.0333682
119.384	7.799	15877679	0.0311129	119.382	7.795	5039112	0.111924	0.317371	15	0.143037	0.0715187
121.722	7.987	33647304	0.0146817	121.717	7.99	10733754	0.0525445	0.319008	16	0.0672262	0.0336131
113.759	8.644	13405808	0.0368497	113.757	8.644	4428260	0.127364	0.330324	17	0.164213	0.0821067
115.484	7.966	30807206	0.0160352	115.463	7.964	10471938	0.0538582	0.339918	18	0.0698934	0.0349467
120.505	7.916	19071974	0.0259019	120.505	7.916	6721388	0.0839112	0.352422	19	0.109813	0.0549066
121.736	8.857	20333130	0.0242953	121.732	8.854	7770892	0.0725785	0.382179	20	0.0968739	0.0484369
116.545	7.997	23013770	0.0214654	116.534	7.996	8943773	0.0630606	0.388627	21	0.084526	0.042263
120.343	8.121	35023204	0.0141049	120.303	8.113	14011287	0.0402533	0.400057	22	0.0543582	0.0271791
121.303	7.764	11047818	0.0447147	121.199	7.763	4841156	0.116501	0.4382	23	0.161216	0.0806079
121.158	8.277	33656240	0.0146778	121.143	8.275	17174412	0.0328396	0.510289	24	0.0475174	0.0237587
119.514	8.045	49380040	0.010004	119.595	8.039	25338978	0.0222582	0.513142	25	0.0322622	0.0161311
122.805	7.811	27758394	0.0177964	122.754	7.812	14437478	0.039065	0.520112	26	0.0568614	0.0284307
120.279	7.98	42894296	0.0115167	120.279	7.98	22736294	0.0248062	0.530054	27	0.0363228	0.0181614
120.081	8.191	31992988	0.0154409	120.067	8.191	17037988	0.0331025	0.532554	28	0.0485434	0.0242717
115.233	8.122	21532704	0.0229418	115.248	8.12	11579032	0.0487087	0.537742	29	0.0716506	0.0358253
121.741	8.266	31428964	0.015718	121.734	8.266	16925540	0.0333224	0.538533	30	0.0490404	0.0245202
124.279	8.261	46518208	0.0106195	124.279	8.261	25176956	0.0224014	0.541228	31	0.0330209	0.0165105
122.179	7.994	48976932	0.0100864	122.15	7.996	26842724	0.0210113	0.548069	32	0.0310977	0.0155488
115.571	6.943	10009596	0.0493526	115.628	6.948	5567453	0.101303	0.556212	33	0.150656	0.0753278
110.448	7.903	24233918	0.0203847	110.439	7.902	13633274	0.0413694	0.56257	34	0.061754	0.030877
122.843	8.268	14205140	0.0347761	122.846	8.272	8099921	0.0696303	0.570211	35	0.104406	0.0522032
120.2	8.374	24145856	0.020459	120.211	8.374	14902026	0.0378472	0.617167	36	0.0583062	0.0291531
121.796	8.299	15148548	0.0326104	121.8	8.3	9763608	0.0577655	0.644524	37	0.0903759	0.045188
115.745	7.344	11255756	0.0438887	115.757	7.34	7298690	0.0772741	0.648441	38	0.121163	0.0605814
121.79	7.754	12377375	0.0399115	121.741	7.751	8219901	0.068614	0.664107	39	0.108525	0.0542627
121.718	8.393	49794784	0.00992072	121.71	8.395	33591260	0.0167901	0.674594	40	0.0267108	0.0133554
121.21	8.036	45000224	0.0109777	121.21	8.038	31215342	0.018068	0.693671	41	0.0290458	0.0145229
122.817	8.41	26999942	0.0182963	122.817	8.41	18836776	0.0299414	0.69766	42	0.0482378	0.0241189
121.474	8.128	45417872	0.0108768	121.471	8.129	34013932	0.0165814	0.748911	43	0.0274582	0.0137291
118.811	8.359	17520536	0.0281955	118.808	8.359	13346652	0.0422578	0.761772	44	0.0704533	0.0352266
117.755	8.266	98694240	0.00500536	117.755	8.265	75489744	0.00747121	0.764885	45	0.0124766	0.00623829
117.144	8.222	7720966	0.0639816	117.105	8.223	6115737	0.0922211	0.792095	46	0.156203	0.0781014
120.438	8.003	88437600	0.00558586	120.421	8.002	73793904	0.00764291	0.834418	47	0.0132288	0.00661438
120.75	7.947	97221496	0.00508118	120.721	7.948	81175680	0.00694789	0.834956	48	0.0120291	0.00601454
122.114	8.229	72764264	0.00678905	122.107	8.228	60793592	0.00927729	0.835487	49	0.0160663	0.00803317
124.503	8.032	53484676	0.00923629	124.468	8.028	45239208	0.0124671	0.845835	50	0.0217034	0.0108517
118.769	8.303	49022796	0.0100769	118.774	8.303	41833048	0.0134822	0.853339	51	0.0235591	0.0117796
127.975	7.888	111555448	0.00442829	127.977	7.889	95851560	0.0058841	0.859228	52	0.0103124	0.00515619
122.586	8.138	95887272	0.00515188	122.58	8.136	82431064	0.00684208	0.859666	53	0.011994	0.00599698
121.091	8.408	13208614	0.0373998	121.102	8.406	11357483	0.0496589	0.859854	54	0.0870587	0.0435294
117.076	8.313	18726922	0.0263791	117.036	8.312	16136716	0.0349513	0.861685	55	0.0613305	0.0306652
119.976	8.058	95393464	0.00517855	119.976	8.058	83548320	0.00675058	0.875829	56	0.0119291	0.00596457
121.387	7.948	81097624	0.00609142	121.382	7.948	72037984	0.0078292	0.888287	57	0.0139206	0.00696031
118.279	8.261	58525520	0.00844076	118.279	8.26	52001308	0.0108459	0.888524	58	0.0192866	0.00964332
119.642	7.935	96721456	0.00510745	119.641	7.935	87079328	0.00647685	0.90031	59	0.0115843	0.00579215
118.903	8.266	42608648	0.0115939	118.9	8.267	38617964	0.0146046	0.906341	60	0.0261985	0.0130992
116.526	8.234	45366184	0.0108892	116.525	8.234	41284168	0.0136614	0.910021	61	0.0245506	0.0122753
121.845	8.618	56398696	0.00875907	121.846	8.616	51368116	0.0109796	0.910803	62	0.0197386	0.00986932
109.097	8.267	53837464	0.00917577	109.099	8.267	49378612	0.0114219	0.917179	63	0.0205977	0.0102989
120.576	8.146	77061440	0.00641047	120.575	8.145	71201792	0.00792115	0.923961	64	0.0143316	0.00716581
119.308	8.417	44368888	0.0111339	119.306	8.417	41223424	0.0136815	0.929107	65	0.0248155	0.0124077
122.518	8.331	80697544	0.00612162	122.517	8.331	75351368	0.00748493	0.93375	66	0.0136066	0.00680328
115.829	8.2	20550484	0.0240384	115.795	8.204	19327424	0.0291813	0.940485	67	0.0532197	0.0266098
122.991	8.305	46948072	0.0105223	122.995	8.305	44192812	0.0127623	0.941313	68	0.0232845	0.0116423
121.176	8.333	83840520	0.00589214	121.181	8.333	78963560	0.00714254	0.941831	69	0.0130347	0.00651734
120.952	8.139	151160256	0.00326805	120.953	8.14	142785712	0.00394998	0.944598	70	0.00721803	0.00360901
123.069	8.459	33371818	0.0148029	123.06	8.455	31533968	0.0178855	0.944928	71	0.0326884	0.0163442
109.223	8.297	65134088	0.00758435	109.221	8.296	61731636	0.00913632	0.947762	72	0.0167207	0.00836034
115.826	8.146	27955606	0.0176709	115.809	8.145	26495768	0.0212864	0.94778	73	0.0389573	0.0194786
123.574	7.979	97361408	0.00507388	123.574	7.979	92442776	0.00610107	0.949481	74	0.011175	0.00558748
119.524	8.093	82609072	0.00597997	119.509	8.093	78442256	0.00719	0.94956	75	0.01317	0.00658499
122.534	8.435	100000448	0.00493998	122.53	8.434	95233672	0.00592228	0.952332	76	0.0108623	0.00543113
120.176	8.056	80837656	0.00611101	120.176	8.056	77494280	0.00727796	0.958641	77	0.013389	0.00669448
108.608	7.709	70432384	0.00701382	108.606	7.709	67604120	0.00834269	0.959844	78	0.0153565	0.00767825
108.777	8.22	46177944	0.0106977	108.768	8.22	44467156	0.0126835	0.962952	79	0.0233813	0.0116906
120.844	8.255	86531048	0.00570893	120.841	8.255	84380096	0.00668404	0.975142	80	0.012393	0.00619649
119.177	8.257	17298328	0.0285577	119.141	8.26	17346738	0.0325133	1.0028	81	0.061071	0.0305355
124.239	8.286	41993088	0.0117638	124.214	8.286	42264732	0.0133445	1.00647	82	0.0251083	0.0125542
120.967	8.078	8038758	0.0614523	120.947	8.075	8107652	0.0695639	1.00857	83	0.131016	0.0655081
110.235	8.346	26545122	0.0186098	110.212	8.347	27120626	0.020796	1.02168	84	0.0394058	0.0197029
118.234	8.421	12381660	0.0398977	118.232	8.423	12658790	0.044554	1.02238	85	0.0844517	0.0422259
116.836	7.277	12768707	0.0386883	116.83	7.28	13150003	0.0428897	1.02986	86	0.0815781	0.040789
119.844	8.469	22688548	0.0217731	119.813	8.471	23601310	0.023897	1.04023	87	0.0456701	0.022835
116.66	7.162	11378643	0.0434147	116.614	7.17	11908643	0.0473606	1.04658	88	0.0907752	0.0453876
