# Supplementary material for: TRIM2 E3 ligase substrate discovery reveals zinc-mediated regulation of TMEM106B in the endolysosomal pathway
Source: EMBO Rep. 2026 Jan 3;27(3):729–47. doi: 10.1038/s44319-025-00667-3 (PMC12894719; doi:10.1038/s44319-025-00667-3)
Supplement: Supplementary file 11 — Source data Fig. 5 [file 44319_2025_667_MOESM11_ESM.zip]

Archive with 50 entries (48 files):
- Source_Data_Figure5/
- __MACOSX/._Source_Data_Figure5
- Source_Data_Figure5/5A/
- __MACOSX/Source_Data_Figure5/._5A
- Source_Data_Figure5/.DS_Store
- __MACOSX/Source_Data_Figure5/._.DS_Store
- Source_Data_Figure5/README.rtf
- __MACOSX/Source_Data_Figure5/._README.rtf
- Source_Data_Figure5/5A/Live_lysotrack_pCDNA_01.tif
- __MACOSX/Source_Data_Figure5/5A/._Live_lysotrack_pCDNA_01.tif
- Source_Data_Figure5/5A/Live_lysotrack_CtoS_03.tif
- __MACOSX/Source_Data_Figure5/5A/._Live_lysotrack_CtoS_03.tif
- Source_Data_Figure5/5A/Live_lysotrack_CtoS_02.tif
- __MACOSX/Source_Data_Figure5/5A/._Live_lysotrack_CtoS_02.tif
- Source_Data_Figure5/5A/Live_lysotrack_pCDNA_02.tif
- __MACOSX/Source_Data_Figure5/5A/._Live_lysotrack_pCDNA_02.tif
- Source_Data_Figure5/5A/Live_lysotrack_CtoS_01.tif
- __MACOSX/Source_Data_Figure5/5A/._Live_lysotrack_CtoS_01.tif
- Source_Data_Figure5/5A/Live_lysotrack_pCDNA_03.tif
- __MACOSX/Source_Data_Figure5/5A/._Live_lysotrack_pCDNA_03.tif
- Source_Data_Figure5/5A/Live_lysotrack_CtoS_05.tif
- __MACOSX/Source_Data_Figure5/5A/._Live_lysotrack_CtoS_05.tif
- Source_Data_Figure5/5A/Live_lysotrack_CtoS_04.tif
- __MACOSX/Source_Data_Figure5/5A/._Live_lysotrack_CtoS_04.tif
- Source_Data_Figure5/5A/Live_lysotrack_pCDNA_04.tif
- __MACOSX/Source_Data_Figure5/5A/._Live_lysotrack_pCDNA_04.tif
- Source_Data_Figure5/5A/Live_lysotrack_pCDNA_05.tif
- __MACOSX/Source_Data_Figure5/5A/._Live_lysotrack_pCDNA_05.tif
- Source_Data_Figure5/5A/Analysis_size_lysosomes.xlsx
- __MACOSX/Source_Data_Figure5/5A/._Analysis_size_lysosomes.xlsx
- Source_Data_Figure5/5A/Live_lysotrack_WT_01.tif
- __MACOSX/Source_Data_Figure5/5A/._Live_lysotrack_WT_01.tif
- Source_Data_Figure5/5A/Live_lysotrack_KtoA_05.tif
- __MACOSX/Source_Data_Figure5/5A/._Live_lysotrack_KtoA_05.tif
- Source_Data_Figure5/5A/Live_lysotrack_KtoA_04.tif
- __MACOSX/Source_Data_Figure5/5A/._Live_lysotrack_KtoA_04.tif
- Source_Data_Figure5/5A/Live_lysotrack_WT_02.tif
- __MACOSX/Source_Data_Figure5/5A/._Live_lysotrack_WT_02.tif
- Source_Data_Figure5/5A/Live_lysotrack_WT_03.tif
- __MACOSX/Source_Data_Figure5/5A/._Live_lysotrack_WT_03.tif
- Source_Data_Figure5/5A/Live_lysotrack_KtoA_03.tif
- __MACOSX/Source_Data_Figure5/5A/._Live_lysotrack_KtoA_03.tif
- Source_Data_Figure5/5A/Live_lysotrack_KtoA_02.tif
- __MACOSX/Source_Data_Figure5/5A/._Live_lysotrack_KtoA_02.tif
- Source_Data_Figure5/5A/Live_lysotrack_WT_04.tif
- __MACOSX/Source_Data_Figure5/5A/._Live_lysotrack_WT_04.tif
- Source_Data_Figure5/5A/Live_lysotrack_KtoA_01.tif
- __MACOSX/Source_Data_Figure5/5A/._Live_lysotrack_KtoA_01.tif
- Source_Data_Figure5/5A/Live_lysotrack_WT_05.tif
- __MACOSX/Source_Data_Figure5/5A/._Live_lysotrack_WT_05.tif
