# Supplementary material for: TRIM2 E3 ligase substrate discovery reveals zinc-mediated regulation of TMEM106B in the endolysosomal pathway
Source: EMBO Rep. 2026 Jan 3;27(3):729–47. doi: 10.1038/s44319-025-00667-3 (PMC12894719; doi:10.1038/s44319-025-00667-3)
Supplement: Supplementary file 11 — Source data Fig. 5 [file 44319_2025_667_MOESM11_ESM.zip › Source_Data_Figure5/5A/Analysis_size_lysosomes.xlsx]

## Sheet: Fiji_Output
Control	Area	WT	Area	KtoA	Area	CtoS	Area	Number
C1-Live_lysotrack.lif - pCDNA	0.13	C1-Live_lysotrack.lif - WT	0.398	C1-Live_lysotrack.lif - KtoA	0.146	C1-Live_lysotrack.lif - CtoS	1.601	1
C1-Live_lysotrack.lif - pCDNA	0.488	C1-Live_lysotrack.lif - WT	6.143	C1-Live_lysotrack.lif - KtoA	0.211	C1-Live_lysotrack.lif - CtoS	0.244	2
C1-Live_lysotrack.lif - pCDNA	0.228	C1-Live_lysotrack.lif - WT	2.503	C1-Live_lysotrack.lif - KtoA	5.745	C1-Live_lysotrack.lif - CtoS	0.228	3
C1-Live_lysotrack.lif - pCDNA	0.228	C1-Live_lysotrack.lif - WT	3.088	C1-Live_lysotrack.lif - KtoA	0.13	C1-Live_lysotrack.lif - CtoS	1.308	4
C1-Live_lysotrack.lif - pCDNA	0.772	C1-Live_lysotrack.lif - WT	2.316	C1-Live_lysotrack.lif - KtoA	22.5	C1-Live_lysotrack.lif - CtoS	0.195	5
C1-Live_lysotrack.lif - pCDNA	0.146	C1-Live_lysotrack.lif - WT	0.138	C1-Live_lysotrack.lif - KtoA	0.13	C1-Live_lysotrack.lif - CtoS	0.114	6
C1-Live_lysotrack.lif - pCDNA	0.146	C1-Live_lysotrack.lif - WT	2.673	C1-Live_lysotrack.lif - KtoA	0.228	C1-Live_lysotrack.lif - CtoS	1.186	7
C1-Live_lysotrack.lif - pCDNA	0.219	C1-Live_lysotrack.lif - WT	0.78	C1-Live_lysotrack.lif - KtoA	0.561	C1-Live_lysotrack.lif - CtoS	0.244	8
C1-Live_lysotrack.lif - pCDNA	0.179	C1-Live_lysotrack.lif - WT	1.698	C1-Live_lysotrack.lif - KtoA	0.658	C1-Live_lysotrack.lif - CtoS	0.463	9
C1-Live_lysotrack.lif - pCDNA	0.122	C1-Live_lysotrack.lif - WT	0.122	C1-Live_lysotrack.lif - KtoA	0.683	C1-Live_lysotrack.lif - CtoS	0.301	10
C1-Live_lysotrack.lif - pCDNA	0.349	C1-Live_lysotrack.lif - WT	1.991	C1-Live_lysotrack.lif - KtoA	0.739	C1-Live_lysotrack.lif - CtoS	1.178	11
C1-Live_lysotrack.lif - pCDNA	0.577	C1-Live_lysotrack.lif - WT	2.519	C1-Live_lysotrack.lif - KtoA	18.99	C1-Live_lysotrack.lif - CtoS	1.585	12
C1-Live_lysotrack.lif - pCDNA	0.154	C1-Live_lysotrack.lif - WT	2.324	C1-Live_lysotrack.lif - KtoA	0.374	C1-Live_lysotrack.lif - CtoS	0.983	13
C1-Live_lysotrack.lif - pCDNA	0.439	C1-Live_lysotrack.lif - WT	5.29	C1-Live_lysotrack.lif - KtoA	7.484	C1-Live_lysotrack.lif - CtoS	0.358	14
C1-Live_lysotrack.lif - pCDNA	0.276	C1-Live_lysotrack.lif - WT	28.92	C1-Live_lysotrack.lif - KtoA	0.309	C1-Live_lysotrack.lif - CtoS	0.244	15
C1-Live_lysotrack.lif - pCDNA	0.195	C1-Live_lysotrack.lif - WT	0.179	C1-Live_lysotrack.lif - KtoA	0.52	C1-Live_lysotrack.lif - CtoS	0.479	16
C1-Live_lysotrack.lif - pCDNA	0.293	C1-Live_lysotrack.lif - WT	0.146	C1-Live_lysotrack.lif - KtoA	0.878	C1-Live_lysotrack.lif - CtoS	0.268	17
C1-Live_lysotrack.lif - pCDNA	0.154	C1-Live_lysotrack.lif - WT	0.414	C1-Live_lysotrack.lif - KtoA	0.309	C1-Live_lysotrack.lif - CtoS	0.528	18
C1-Live_lysotrack.lif - pCDNA	0.203	C1-Live_lysotrack.lif - WT	0.666	C1-Live_lysotrack.lif - KtoA	0.203	C1-Live_lysotrack.lif - CtoS	0.203	19
C1-Live_lysotrack.lif - pCDNA	0.187	C1-Live_lysotrack.lif - WT	0.244	C1-Live_lysotrack.lif - KtoA	0.488	C1-Live_lysotrack.lif - CtoS	0.268	20
C1-Live_lysotrack.lif - pCDNA	0.528	C1-Live_lysotrack.lif - WT	1.349	C1-Live_lysotrack.lif - KtoA	10.027	C1-Live_lysotrack.lif - CtoS	1.812	21
C1-Live_lysotrack.lif - pCDNA	0.171	C1-Live_lysotrack.lif - WT	3.307	C1-Live_lysotrack.lif - KtoA	8.475	C1-Live_lysotrack.lif - CtoS	0.171	22
C1-Live_lysotrack.lif - pCDNA	0.553	C1-Live_lysotrack.lif - WT	0.268	C1-Live_lysotrack.lif - KtoA	3.226	C1-Live_lysotrack.lif - CtoS	0.52	23
C1-Live_lysotrack.lif - pCDNA	0.366	C1-Live_lysotrack.lif - WT	0.723	C1-Live_lysotrack.lif - KtoA	7.963	C1-Live_lysotrack.lif - CtoS	0.723	24
C1-Live_lysotrack.lif - pCDNA	0.138	C1-Live_lysotrack.lif - WT	11.466	C1-Live_lysotrack.lif - KtoA	1.471	C1-Live_lysotrack.lif - CtoS	0.106	25
C1-Live_lysotrack.lif - pCDNA	0.122	C1-Live_lysotrack.lif - WT	0.268	C1-Live_lysotrack.lif - KtoA	19.916	C1-Live_lysotrack.lif - CtoS	0.276	26
C1-Live_lysotrack.lif - pCDNA	0.163	C1-Live_lysotrack.lif - WT	0.163	C1-Live_lysotrack.lif - KtoA	0.626	C1-Live_lysotrack.lif - CtoS	0.146	27
C1-Live_lysotrack.lif - pCDNA	0.325	C1-Live_lysotrack.lif - WT	0.195	C1-Live_lysotrack.lif - KtoA	7.021	C1-Live_lysotrack.lif - CtoS	0.228	28
C1-Live_lysotrack.lif - pCDNA	0.284	C1-Live_lysotrack.lif - WT	0.691	C1-Live_lysotrack.lif - KtoA	0.301	C1-Live_lysotrack.lif - CtoS	0.358	29
C1-Live_lysotrack.lif - pCDNA	0.325	C1-Live_lysotrack.lif - WT	0.455	C1-Live_lysotrack.lif - KtoA	0.691	C1-Live_lysotrack.lif - CtoS	0.764	30
C1-Live_lysotrack.lif - pCDNA	0.122	C1-Live_lysotrack.lif - WT	0.471	C1-Live_lysotrack.lif - KtoA	0.236	C1-Live_lysotrack.lif - CtoS	0.382	31
C1-Live_lysotrack.lif - pCDNA	0.26	C1-Live_lysotrack.lif - WT	0.463	C1-Live_lysotrack.lif - KtoA	0.861	C1-Live_lysotrack.lif - CtoS	0.447	32
C1-Live_lysotrack.lif - pCDNA	0.154	C1-Live_lysotrack.lif - WT	0.764	C1-Live_lysotrack.lif - KtoA	15.919	C1-Live_lysotrack.lif - CtoS	0.423	33
C1-Live_lysotrack.lif - pCDNA	0.154	C1-Live_lysotrack.lif - WT	0.959	C1-Live_lysotrack.lif - KtoA	0.374	C1-Live_lysotrack.lif - CtoS	0.211	34
C1-Live_lysotrack.lif - pCDNA	0.414	C1-Live_lysotrack.lif - WT	1.186	C1-Live_lysotrack.lif - KtoA	17.812	C1-Live_lysotrack.lif - CtoS	0.219	35
C1-Live_lysotrack.lif - pCDNA	0.211	C1-Live_lysotrack.lif - WT	0.349	C1-Live_lysotrack.lif - KtoA	0.423	C1-Live_lysotrack.lif - CtoS	0.293	36
C1-Live_lysotrack.lif - pCDNA	0.122	C1-Live_lysotrack.lif - WT	0.861	C1-Live_lysotrack.lif - KtoA	4.063	C1-Live_lysotrack.lif - CtoS	0.138	37
C1-Live_lysotrack.lif - pCDNA	0.349	C1-Live_lysotrack.lif - WT	0.496	C1-Live_lysotrack.lif - KtoA	0.382	C1-Live_lysotrack.lif - CtoS	0.179	38
C1-Live_lysotrack.lif - pCDNA	0.471	C1-Live_lysotrack.lif - WT	1.398	C1-Live_lysotrack.lif - KtoA	0.439	C1-Live_lysotrack.lif - CtoS	0.106	39
C1-Live_lysotrack.lif - pCDNA	0.163	C1-Live_lysotrack.lif - WT	0.114	C1-Live_lysotrack.lif - KtoA	1.26	C1-Live_lysotrack.lif - CtoS	0.382	40
C1-Live_lysotrack.lif - pCDNA	0.122	C1-Live_lysotrack.lif - WT	1.43	C1-Live_lysotrack.lif - KtoA	1.195	C1-Live_lysotrack.lif - CtoS	0.26	41
C1-Live_lysotrack.lif - pCDNA	0.317	C1-Live_lysotrack.lif - WT	0.122	C1-Live_lysotrack.lif - KtoA	0.674	C1-Live_lysotrack.lif - CtoS	1.487	42
C1-Live_lysotrack.lif - pCDNA	0.764	C1-Live_lysotrack.lif - WT	0.325	C1-Live_lysotrack.lif - KtoA	5.282	C1-Live_lysotrack.lif - CtoS	0.585	43
C1-Live_lysotrack.lif - pCDNA	0.122	C1-Live_lysotrack.lif - WT	0.203	C1-Live_lysotrack.lif - KtoA	0.683	C1-Live_lysotrack.lif - CtoS	0.894	44
C1-Live_lysotrack.lif - pCDNA	0.106	C1-Live_lysotrack.lif - WT	0.406	C1-Live_lysotrack.lif - KtoA	12.79	C1-Live_lysotrack.lif - CtoS	1.235	45
C1-Live_lysotrack.lif - pCDNA	0.398	C1-Live_lysotrack.lif - WT	0.171	C1-Live_lysotrack.lif - KtoA	0.317	C1-Live_lysotrack.lif - CtoS	0.366	46
C1-Live_lysotrack.lif - pCDNA	0.382	C1-Live_lysotrack.lif - WT	2.812	C1-Live_lysotrack.lif - KtoA	1.804	C1-Live_lysotrack.lif - CtoS	0.504	47
C1-Live_lysotrack.lif - pCDNA	0.447	C1-Live_lysotrack.lif - WT	0.463	C1-Live_lysotrack.lif - KtoA	0.276	C1-Live_lysotrack.lif - CtoS	0.219	48
C1-Live_lysotrack.lif - pCDNA	0.796	C1-Live_lysotrack.lif - WT	1.446	C1-Live_lysotrack.lif - KtoA	2.186	C1-Live_lysotrack.lif - CtoS	0.406	49
C1-Live_lysotrack.lif - pCDNA	0.463	C1-Live_lysotrack.lif - WT	5.176	C1-Live_lysotrack.lif - KtoA	0.601	C1-Live_lysotrack.lif - CtoS	0.52	50
C1-Live_lysotrack.lif - pCDNA	0.114	C1-Live_lysotrack.lif - WT	2.462	C1-Live_lysotrack.lif - KtoA	0.91	C1-Live_lysotrack.lif - CtoS	0.13	51
C1-Live_lysotrack.lif - pCDNA	0.488	C1-Live_lysotrack.lif - WT	0.114	C1-Live_lysotrack.lif - KtoA	0.593	C1-Live_lysotrack.lif - CtoS	0.739	52
C1-Live_lysotrack.lif - pCDNA	0.341	C1-Live_lysotrack.lif - WT	4.38	C1-Live_lysotrack.lif - KtoA	1.958	C1-Live_lysotrack.lif - CtoS	0.463	53
C1-Live_lysotrack.lif - pCDNA	0.276	C1-Live_lysotrack.lif - WT	0.414	C1-Live_lysotrack.lif - KtoA	0.431	C1-Live_lysotrack.lif - CtoS	0.853	54
C1-Live_lysotrack.lif - pCDNA	0.772	C1-Live_lysotrack.lif - WT	0.284	C1-Live_lysotrack.lif - KtoA	0.683	C1-Live_lysotrack.lif - CtoS	1.455	55
C1-Live_lysotrack.lif - pCDNA	0.276	C1-Live_lysotrack.lif - WT	0.544	C1-Live_lysotrack.lif - KtoA	1.113	C1-Live_lysotrack.lif - CtoS	0.374	56
C1-Live_lysotrack.lif - pCDNA	0.756	C1-Live_lysotrack.lif - WT	0.301	C1-Live_lysotrack.lif - KtoA	0.479	C1-Live_lysotrack.lif - CtoS	0.601	57
C1-Live_lysotrack.lif - pCDNA	0.471	C1-Live_lysotrack.lif - WT	3.38	C1-Live_lysotrack.lif - KtoA	1.121	C1-Live_lysotrack.lif - CtoS	0.236	58
C1-Live_lysotrack.lif - pCDNA	0.268	C1-Live_lysotrack.lif - WT	0.496	C1-Live_lysotrack.lif - KtoA	6.899	C1-Live_lysotrack.lif - CtoS	0.423	59
C1-Live_lysotrack.lif - pCDNA	0.349	C1-Live_lysotrack.lif - WT	0.171	C1-Live_lysotrack.lif - KtoA	1.934	C1-Live_lysotrack.lif - CtoS	0.366	60
C1-Live_lysotrack.lif - pCDNA	0.211	C1-Live_lysotrack.lif - WT	0.959	C1-Live_lysotrack.lif - KtoA	2.121	C1-Live_lysotrack.lif - CtoS	0.228	61
C1-Live_lysotrack.lif - pCDNA	0.211	C1-Live_lysotrack.lif - WT	2.088	C1-Live_lysotrack.lif - KtoA	3.47	C1-Live_lysotrack.lif - CtoS	0.179	62
C1-Live_lysotrack.lif - pCDNA	0.106	C1-Live_lysotrack.lif - WT	6.679	C1-Live_lysotrack.lif - KtoA	1.268	C1-Live_lysotrack.lif - CtoS	0.512	63
C1-Live_lysotrack.lif - pCDNA	0.26	C1-Live_lysotrack.lif - WT	5.322	C1-Live_lysotrack.lif - KtoA	1.154	C1-Live_lysotrack.lif - CtoS	0.788	64
C1-Live_lysotrack.lif - pCDNA	0.203	C1-Live_lysotrack.lif - WT	0.674	C1-Live_lysotrack.lif - KtoA	0.804	C1-Live_lysotrack.lif - CtoS	1.796	65
C1-Live_lysotrack.lif - pCDNA	0.268	C1-Live_lysotrack.lif - WT	0.236	C1-Live_lysotrack.lif - KtoA	0.374	C1-Live_lysotrack.lif - CtoS	0.414	66
C1-Live_lysotrack.lif - pCDNA	1.43	C1-Live_lysotrack.lif - WT	0.723	C1-Live_lysotrack.lif - KtoA	6.72	C1-Live_lysotrack.lif - CtoS	0.788	67
C1-Live_lysotrack.lif - pCDNA	1.463	C1-Live_lysotrack.lif - WT	0.634	C1-Live_lysotrack.lif - KtoA	0.39	C1-Live_lysotrack.lif - CtoS	1.048	68
C1-Live_lysotrack.lif - pCDNA	0.959	C1-Live_lysotrack.lif - WT	1.203	C1-Live_lysotrack.lif - KtoA	0.52	C1-Live_lysotrack.lif - CtoS	0.837	69
C1-Live_lysotrack.lif - pCDNA	0.455	C1-Live_lysotrack.lif - WT	0.187	C1-Live_lysotrack.lif - KtoA	0.674	C1-Live_lysotrack.lif - CtoS	0.333	70
C1-Live_lysotrack.lif - pCDNA	0.228	C1-Live_lysotrack.lif - WT	1.804	C1-Live_lysotrack.lif - KtoA	0.626	C1-Live_lysotrack.lif - CtoS	0.325	71
C1-Live_lysotrack.lif - pCDNA	1.536	C1-Live_lysotrack.lif - WT	0.471	C1-Live_lysotrack.lif - KtoA	0.748	C1-Live_lysotrack.lif - CtoS	0.414	72
C1-Live_lysotrack.lif - pCDNA	0.406	C1-Live_lysotrack.lif - WT	0.163	C1-Live_lysotrack.lif - KtoA	0.569	C1-Live_lysotrack.lif - CtoS	0.439	73
C1-Live_lysotrack.lif - pCDNA	0.739	C1-Live_lysotrack.lif - WT	0.561	C1-Live_lysotrack.lif - KtoA	0.195	C1-Live_lysotrack.lif - CtoS	0.122	74
C1-Live_lysotrack.lif - pCDNA	0.658	C1-Live_lysotrack.lif - WT	1.682	C1-Live_lysotrack.lif - KtoA	1.585	C1-Live_lysotrack.lif - CtoS	0.463	75
C1-Live_lysotrack.lif - pCDNA	0.171	C1-Live_lysotrack.lif - WT	0.333	C1-Live_lysotrack.lif - KtoA	1.341	C1-Live_lysotrack.lif - CtoS	0.349	76
C1-Live_lysotrack.lif - pCDNA	1.073	C1-Live_lysotrack.lif - WT	5.03	C1-Live_lysotrack.lif - KtoA	0.439	C1-Live_lysotrack.lif - CtoS	0.171	77
C1-Live_lysotrack.lif - pCDNA	0.398	C1-Live_lysotrack.lif - WT	0.439	C1-Live_lysotrack.lif - KtoA	0.78	C1-Live_lysotrack.lif - CtoS	0.195	78
C1-Live_lysotrack.lif - pCDNA	0.122	C1-Live_lysotrack.lif - WT	0.349	C1-Live_lysotrack.lif - KtoA	0.179	C1-Live_lysotrack.lif - CtoS	0.398	79
C1-Live_lysotrack.lif - pCDNA	0.528	C1-Live_lysotrack.lif - WT	0.366	C1-Live_lysotrack.lif - KtoA	6.143	C1-Live_lysotrack.lif - CtoS	0.374	80
C1-Live_lysotrack.lif - pCDNA	0.796	C1-Live_lysotrack.lif - WT	1.284	C1-Live_lysotrack.lif - KtoA	0.309	C1-Live_lysotrack.lif - CtoS	0.276	81
C1-Live_lysotrack.lif - pCDNA	1.381	C1-Live_lysotrack.lif - WT	0.78	C1-Live_lysotrack.lif - KtoA	0.463	C1-Live_lysotrack.lif - CtoS	0.309	82
C1-Live_lysotrack.lif - pCDNA	0.431	C1-Live_lysotrack.lif - WT	0.406	C1-Live_lysotrack.lif - KtoA	0.219	C1-Live_lysotrack.lif - CtoS	0.439	83
C1-Live_lysotrack.lif - pCDNA	0.804	C1-Live_lysotrack.lif - WT	0.569	C1-Live_lysotrack.lif - KtoA	0.577	C1-Live_lysotrack.lif - CtoS	0.894	84
C1-Live_lysotrack.lif - pCDNA	0.187	C1-Live_lysotrack.lif - WT	0.544	C1-Live_lysotrack.lif - KtoA	0.114	C1-Live_lysotrack.lif - CtoS	0.228	85
C1-Live_lysotrack.lif - pCDNA	0.154	C1-Live_lysotrack.lif - WT	0.821	C1-Live_lysotrack.lif - KtoA	0.382	C1-Live_lysotrack.lif - CtoS	0.138	86
C1-Live_lysotrack.lif - pCDNA	0.317	C1-Live_lysotrack.lif - WT	0.26	C1-Live_lysotrack.lif - KtoA	29.863	C1-Live_lysotrack.lif - CtoS	0.504	87
C1-Live_lysotrack.lif - pCDNA	0.244	C1-Live_lysotrack.lif - WT	0.585	C1-Live_lysotrack.lif - KtoA	0.301	C1-Live_lysotrack.lif - CtoS	0.772	88
C1-Live_lysotrack.lif - pCDNA	0.138	C1-Live_lysotrack.lif - WT	0.609	C1-Live_lysotrack.lif - KtoA	0.406	C1-Live_lysotrack.lif - CtoS	0.951	89
C1-Live_lysotrack.lif - pCDNA	0.284	C1-Live_lysotrack.lif - WT	0.683	C1-Live_lysotrack.lif - KtoA	0.317	C1-Live_lysotrack.lif - CtoS	0.642	90
C1-Live_lysotrack.lif - pCDNA	0.154	C1-Live_lysotrack.lif - WT	3.202	C1-Live_lysotrack.lif - KtoA	0.715	C1-Live_lysotrack.lif - CtoS	0.431	91
C1-Live_lysotrack.lif - pCDNA	0.569	C1-Live_lysotrack.lif - WT	14.001	C1-Live_lysotrack.lif - KtoA	0.748	C1-Live_lysotrack.lif - CtoS	0.479	92
C1-Live_lysotrack.lif - pCDNA	0.374	C1-Live_lysotrack.lif - WT	0.951	C1-Live_lysotrack.lif - KtoA	0.991	C1-Live_lysotrack.lif - CtoS	0.341	93
C1-Live_lysotrack.lif - pCDNA	0.504	C1-Live_lysotrack.lif - WT	2.04	C1-Live_lysotrack.lif - KtoA	0.171	C1-Live_lysotrack.lif - CtoS	0.276	94
C1-Live_lysotrack.lif - pCDNA	0.715	C1-Live_lysotrack.lif - WT	0.146	C1-Live_lysotrack.lif - KtoA	0.325	C1-Live_lysotrack.lif - CtoS	0.349	95
C1-Live_lysotrack.lif - pCDNA	0.804	C1-Live_lysotrack.lif - WT	1.008	C1-Live_lysotrack.lif - KtoA	0.496	C1-Live_lysotrack.lif - CtoS	0.455	96
C1-Live_lysotrack.lif - pCDNA	0.195	C1-Live_lysotrack.lif - WT	0.951	C1-Live_lysotrack.lif - KtoA	6.671	C1-Live_lysotrack.lif - CtoS	0.731	97
C1-Live_lysotrack.lif - pCDNA	0.211	C1-Live_lysotrack.lif - WT	7.963	C1-Live_lysotrack.lif - KtoA	1.438	C1-Live_lysotrack.lif - CtoS	1.82	98
C1-Live_lysotrack.lif - pCDNA	0.341	C1-Live_lysotrack.lif - WT	0.163	C1-Live_lysotrack.lif - KtoA	11.157	C1-Live_lysotrack.lif - CtoS	0.382	99
C1-Live_lysotrack.lif - pCDNA	0.406	C1-Live_lysotrack.lif - WT	8.313	C1-Live_lysotrack.lif - KtoA	3.299	C1-Live_lysotrack.lif - CtoS	0.13	100
C1-Live_lysotrack.lif - pCDNA	0.601	C1-Live_lysotrack.lif - WT	5.29	C1-Live_lysotrack.lif - KtoA	0.406	C1-Live_lysotrack.lif - CtoS	0.674	101
C1-Live_lysotrack.lif - pCDNA	0.423	C1-Live_lysotrack.lif - WT	0.536	C1-Live_lysotrack.lif - KtoA	0.211	C1-Live_lysotrack.lif - CtoS	0.26	102
C1-Live_lysotrack.lif - pCDNA	0.479	C1-Live_lysotrack.lif - WT	0.837	C1-Live_lysotrack.lif - KtoA	0.479	C1-Live_lysotrack.lif - CtoS	0.268	103
C1-Live_lysotrack.lif - pCDNA	0.553	C1-Live_lysotrack.lif - WT	0.211	C1-Live_lysotrack.lif - KtoA	5.428	C1-Live_lysotrack.lif - CtoS	0.471	104
C1-Live_lysotrack.lif - pCDNA	0.179	C1-Live_lysotrack.lif - WT	8.54	C1-Live_lysotrack.lif - KtoA	2.105	C1-Live_lysotrack.lif - CtoS	0.406	105
C1-Live_lysotrack.lif - pCDNA	0.293	C1-Live_lysotrack.lif - WT	1.918	C1-Live_lysotrack.lif - KtoA	0.293	C1-Live_lysotrack.lif - CtoS	0.138	106
C1-Live_lysotrack.lif - pCDNA	0.382	C1-Live_lysotrack.lif - WT	1.942	C1-Live_lysotrack.lif - KtoA	0.195	C1-Live_lysotrack.lif - CtoS	0.163	107
C1-Live_lysotrack.lif - pCDNA	0.414	C1-Live_lysotrack.lif - WT	8.337	C1-Live_lysotrack.lif - KtoA	14.57	C1-Live_lysotrack.lif - CtoS	0.374	108
C1-Live_lysotrack.lif - pCDNA	0.561	C1-Live_lysotrack.lif - WT	0.593	C1-Live_lysotrack.lif - KtoA	0.106	C1-Live_lysotrack.lif - CtoS	0.512	109
C1-Live_lysotrack.lif - pCDNA	0.211	C1-Live_lysotrack.lif - WT	5.331	C1-Live_lysotrack.lif - KtoA	0.146	C1-Live_lysotrack.lif - CtoS	1.04	110
C1-Live_lysotrack.lif - pCDNA	0.146	C1-Live_lysotrack.lif - WT	0.488	C1-Live_lysotrack.lif - KtoA	2.153	C1-Live_lysotrack.lif - CtoS	0.52	111
C1-Live_lysotrack.lif - pCDNA	0.171	C1-Live_lysotrack.lif - WT	0.691	C1-Live_lysotrack.lif - KtoA	0.122	C1-Live_lysotrack.lif - CtoS	0.13	112
C1-Live_lysotrack.lif - pCDNA	0.163	C1-Live_lysotrack.lif - WT	0.26	C1-Live_lysotrack.lif - KtoA	3.096	C1-Live_lysotrack.lif - CtoS	1.885	113
C1-Live_lysotrack.lif - pCDNA	0.114	C1-Live_lysotrack.lif - WT	3.844	C1-Live_lysotrack.lif - KtoA	8.378	C1-Live_lysotrack.lif - CtoS	1.032	114
C1-Live_lysotrack.lif - pCDNA	0.317	C1-Live_lysotrack.lif - WT	0.528	C1-Live_lysotrack.lif - KtoA	2.283	C1-Live_lysotrack.lif - CtoS	0.106	115
C1-Live_lysotrack.lif - pCDNA	0.593	C1-Live_lysotrack.lif - WT	6.964	C1-Live_lysotrack.lif - KtoA	0.13	C1-Live_lysotrack.lif - CtoS	0.764	116
C1-Live_lysotrack.lif - pCDNA	0.934	C1-Live_lysotrack.lif - WT	0.146	C1-Live_lysotrack.lif - KtoA	0.439	C1-Live_lysotrack.lif - CtoS	0.171	117
C1-Live_lysotrack.lif - pCDNA	0.878	C1-Live_lysotrack.lif - WT	2.933	C1-Live_lysotrack.lif - KtoA	1.195	C1-Live_lysotrack.lif - CtoS	0.163	118
C1-Live_lysotrack.lif - pCDNA	0.398	C1-Live_lysotrack.lif - WT	0.26	C1-Live_lysotrack.lif - KtoA	0.674	C1-Live_lysotrack.lif - CtoS	0.203	119
C1-Live_lysotrack.lif - pCDNA	0.398	C1-Live_lysotrack.lif - WT	0.748	C1-Live_lysotrack.lif - KtoA	0.341	C1-Live_lysotrack.lif - CtoS	0.325	120
C1-Live_lysotrack.lif - pCDNA	0.187	C1-Live_lysotrack.lif - WT	0.163	C1-Live_lysotrack.lif - KtoA	0.195	C1-Live_lysotrack.lif - CtoS	0.423	121
C1-Live_lysotrack.lif - pCDNA	1.138	C1-Live_lysotrack.lif - WT	0.886	C1-Live_lysotrack.lif - KtoA	11.587	C1-Live_lysotrack.lif - CtoS	0.423	122
C1-Live_lysotrack.lif - pCDNA	0.333	C1-Live_lysotrack.lif - WT	0.423	C1-Live_lysotrack.lif - KtoA	1.121	C1-Live_lysotrack.lif - CtoS	0.439	123
C1-Live_lysotrack.lif - pCDNA	0.618	C1-Live_lysotrack.lif - WT	0.106	C1-Live_lysotrack.lif - KtoA	0.13	C1-Live_lysotrack.lif - CtoS	0.171	124
C1-Live_lysotrack.lif - pCDNA	0.471	C1-Live_lysotrack.lif - WT	1.495	C1-Live_lysotrack.lif - KtoA	0.674	C1-Live_lysotrack.lif - CtoS	0.382	125
C1-Live_lysotrack.lif - pCDNA	0.163	C1-Live_lysotrack.lif - WT	0.309	C1-Live_lysotrack.lif - KtoA	0.114	C1-Live_lysotrack.lif - CtoS	0.431	126
C1-Live_lysotrack.lif - pCDNA	0.601	C1-Live_lysotrack.lif - WT	0.666	C1-Live_lysotrack.lif - KtoA	1.446	C1-Live_lysotrack.lif - CtoS	1.203	127
C1-Live_lysotrack.lif - pCDNA	0.479	C1-Live_lysotrack.lif - WT	2.218	C1-Live_lysotrack.lif - KtoA	1.219	C1-Live_lysotrack.lif - CtoS	0.577	128
C1-Live_lysotrack.lif - pCDNA	0.406	C1-Live_lysotrack.lif - WT	0.439	C1-Live_lysotrack.lif - KtoA	0.821	C1-Live_lysotrack.lif - CtoS	0.609	129
C1-Live_lysotrack.lif - pCDNA	0.163	C1-Live_lysotrack.lif - WT	0.301	C1-Live_lysotrack.lif - KtoA	1.365	C1-Live_lysotrack.lif - CtoS	0.187	130
C1-Live_lysotrack.lif - pCDNA	0.219	C1-Live_lysotrack.lif - WT	0.544	C1-Live_lysotrack.lif - KtoA	0.187	C1-Live_lysotrack.lif - CtoS	0.496	131
C1-Live_lysotrack.lif - pCDNA	0.114	C1-Live_lysotrack.lif - WT	0.114	C1-Live_lysotrack.lif - KtoA	13.408	C1-Live_lysotrack.lif - CtoS	0.374	132
C1-Live_lysotrack.lif - pCDNA	0.52	C1-Live_lysotrack.lif - WT	1.983	C1-Live_lysotrack.lif - KtoA	2.747	C1-Live_lysotrack.lif - CtoS	0.536	133
C1-Live_lysotrack.lif - pCDNA	0.236	C1-Live_lysotrack.lif - WT	4.737	C1-Live_lysotrack.lif - KtoA	0.293	C1-Live_lysotrack.lif - CtoS	0.463	134
C1-Live_lysotrack.lif - pCDNA	1.715	C1-Live_lysotrack.lif - WT	3.957	C1-Live_lysotrack.lif - KtoA	1.633	C1-Live_lysotrack.lif - CtoS	0.268	135
C1-Live_lysotrack.lif - pCDNA	0.479	C1-Live_lysotrack.lif - WT	1.365	C1-Live_lysotrack.lif - KtoA	0.869	C1-Live_lysotrack.lif - CtoS	1.089	136
C1-Live_lysotrack.lif - pCDNA	0.585	C1-Live_lysotrack.lif - WT	0.772	C1-Live_lysotrack.lif - KtoA	1.65	C1-Live_lysotrack.lif - CtoS	0.268	137
C1-Live_lysotrack.lif - pCDNA	0.293	C1-Live_lysotrack.lif - WT	1.715	C1-Live_lysotrack.lif - KtoA	1.43	C1-Live_lysotrack.lif - CtoS	0.333	138
C1-Live_lysotrack.lif - pCDNA	0.301	C1-Live_lysotrack.lif - WT	5.412	C1-Live_lysotrack.lif - KtoA	0.431	C1-Live_lysotrack.lif - CtoS	0.163	139
C1-Live_lysotrack.lif - pCDNA	0.301	C1-Live_lysotrack.lif - WT	0.171	C1-Live_lysotrack.lif - KtoA	0.228	C1-Live_lysotrack.lif - CtoS	0.512	140
C1-Live_lysotrack.lif - pCDNA	0.674	C1-Live_lysotrack.lif - WT	4.25	C1-Live_lysotrack.lif - KtoA	8.987	C1-Live_lysotrack.lif - CtoS	0.837	141
C1-Live_lysotrack.lif - pCDNA	0.65	C1-Live_lysotrack.lif - WT	0.544	C1-Live_lysotrack.lif - KtoA	0.585	C1-Live_lysotrack.lif - CtoS	0.683	142
C1-Live_lysotrack.lif - pCDNA	0.374	C1-Live_lysotrack.lif - WT	0.829	C1-Live_lysotrack.lif - KtoA	0.106	C1-Live_lysotrack.lif - CtoS	0.504	143
C1-Live_lysotrack.lif - pCDNA	0.569	C1-Live_lysotrack.lif - WT	0.309	C1-Live_lysotrack.lif - KtoA	0.813	C1-Live_lysotrack.lif - CtoS	0.553	144
C1-Live_lysotrack.lif - pCDNA	1.292	C1-Live_lysotrack.lif - WT	1.138	C1-Live_lysotrack.lif - KtoA	4.136	C1-Live_lysotrack.lif - CtoS	0.203	145
C1-Live_lysotrack.lif - pCDNA	1.446	C1-Live_lysotrack.lif - WT	0.203	C1-Live_lysotrack.lif - KtoA	0.569	C1-Live_lysotrack.lif - CtoS	2.113	146
C1-Live_lysotrack.lif - pCDNA	2.023	C1-Live_lysotrack.lif - WT	0.674	C1-Live_lysotrack.lif - KtoA	4.802	C1-Live_lysotrack.lif - CtoS	0.463	147
C1-Live_lysotrack.lif - pCDNA	0.423	C1-Live_lysotrack.lif - WT	0.163	C1-Live_lysotrack.lif - KtoA	16.341	C1-Live_lysotrack.lif - CtoS	0.138	148
C1-Live_lysotrack.lif - pCDNA	0.431	C1-Live_lysotrack.lif - WT	1.121	C1-Live_lysotrack.lif - KtoA	0.163	C1-Live_lysotrack.lif - CtoS	0.772	149
C1-Live_lysotrack.lif - pCDNA	0.276	C1-Live_lysotrack.lif - WT	0.764	C1-Live_lysotrack.lif - KtoA	5.103	C1-Live_lysotrack.lif - CtoS	0.268	150
C1-Live_lysotrack.lif - pCDNA	0.228	C1-Live_lysotrack.lif - WT	3.933	C1-Live_lysotrack.lif - KtoA	1.771	C1-Live_lysotrack.lif - CtoS	1.032	151
C1-Live_lysotrack.lif - pCDNA	0.804	C1-Live_lysotrack.lif - WT	8.053	C1-Live_lysotrack.lif - KtoA	0.284	C1-Live_lysotrack.lif - CtoS	0.512	152
C1-Live_lysotrack.lif - pCDNA	1.219	C1-Live_lysotrack.lif - WT	0.203	C1-Live_lysotrack.lif - KtoA	0.528	C1-Live_lysotrack.lif - CtoS	0.195	153
C1-Live_lysotrack.lif - pCDNA	2.267	C1-Live_lysotrack.lif - WT	3.015	C1-Live_lysotrack.lif - KtoA	0.869	C1-Live_lysotrack.lif - CtoS	0.13	154
C1-Live_lysotrack.lif - pCDNA	0.106	C1-Live_lysotrack.lif - WT	3.267	C1-Live_lysotrack.lif - KtoA	1.39	C1-Live_lysotrack.lif - CtoS	0.39	155
C1-Live_lysotrack.lif - pCDNA	0.114	C1-Live_lysotrack.lif - WT	0.528	C1-Live_lysotrack.lif - KtoA	1.3	C1-Live_lysotrack.lif - CtoS	0.398	156
C1-Live_lysotrack.lif - pCDNA	0.163	C1-Live_lysotrack.lif - WT	0.975	C1-Live_lysotrack.lif - KtoA	4.892	C1-Live_lysotrack.lif - CtoS	0.902	157
C1-Live_lysotrack.lif - pCDNA	0.163	C1-Live_lysotrack.lif - WT	0.252	C1-Live_lysotrack.lif - KtoA	4.534	C1-Live_lysotrack.lif - CtoS	0.244	158
C1-Live_lysotrack.lif - pCDNA	0.187	C1-Live_lysotrack.lif - WT	1.568	C1-Live_lysotrack.lif - KtoA	3.047	C1-Live_lysotrack.lif - CtoS	0.276	159
C1-Live_lysotrack.lif - pCDNA	0.122	C1-Live_lysotrack.lif - WT	4.754	C1-Live_lysotrack.lif - KtoA	0.358	C1-Live_lysotrack.lif - CtoS	0.333	160
C1-Live_lysotrack.lif - pCDNA	0.869	C1-Live_lysotrack.lif - WT	0.146	C1-Live_lysotrack.lif - KtoA	23.175	C1-Live_lysotrack.lif - CtoS	0.382	161
C1-Live_lysotrack.lif - pCDNA	0.463	C1-Live_lysotrack.lif - WT	0.512	C1-Live_lysotrack.lif - KtoA	0.171	C1-Live_lysotrack.lif - CtoS	0.276	162
C1-Live_lysotrack.lif - pCDNA	0.122	C1-Live_lysotrack.lif - WT	0.569	C1-Live_lysotrack.lif - KtoA	0.179	C1-Live_lysotrack.lif - CtoS	0.504	163
C1-Live_lysotrack.lif - pCDNA	0.674	C1-Live_lysotrack.lif - WT	0.528	C1-Live_lysotrack.lif - KtoA	0.382	C1-Live_lysotrack.lif - CtoS	0.536	164
C1-Live_lysotrack.lif - pCDNA	0.358	C1-Live_lysotrack.lif - WT	2.007	C1-Live_lysotrack.lif - KtoA	0.171	C1-Live_lysotrack.lif - CtoS	0.268	165
C1-Live_lysotrack.lif - pCDNA	0.325	C1-Live_lysotrack.lif - WT	7.468	C1-Live_lysotrack.lif - KtoA	1.845	C1-Live_lysotrack.lif - CtoS	0.65	166
C1-Live_lysotrack.lif - pCDNA	0.374	C1-Live_lysotrack.lif - WT	1.942	C1-Live_lysotrack.lif - KtoA	0.943	C1-Live_lysotrack.lif - CtoS	0.658	167
C1-Live_lysotrack.lif - pCDNA	0.13	C1-Live_lysotrack.lif - WT	0.252	C1-Live_lysotrack.lif - KtoA	0.512	C1-Live_lysotrack.lif - CtoS	0.536	168
C1-Live_lysotrack.lif - pCDNA	0.414	C1-Live_lysotrack.lif - WT	0.374	C1-Live_lysotrack.lif - KtoA	6.931	C1-Live_lysotrack.lif - CtoS	0.618	169
C1-Live_lysotrack.lif - pCDNA	1.406	C1-Live_lysotrack.lif - WT	2.031	C1-Live_lysotrack.lif - KtoA	0.236	C1-Live_lysotrack.lif - CtoS	0.528	170
C1-Live_lysotrack.lif - pCDNA	0.455	C1-Live_lysotrack.lif - WT	4.412	C1-Live_lysotrack.lif - KtoA	0.796	C1-Live_lysotrack.lif - CtoS	0.171	171
C1-Live_lysotrack.lif - pCDNA	0.228	C1-Live_lysotrack.lif - WT	0.902	C1-Live_lysotrack.lif - KtoA	0.284	C1-Live_lysotrack.lif - CtoS	0.593	172
C1-Live_lysotrack.lif - pCDNA	0.593	C1-Live_lysotrack.lif - WT	0.252	C1-Live_lysotrack.lif - KtoA	0.358	C1-Live_lysotrack.lif - CtoS	0.187	173
C1-Live_lysotrack.lif - pCDNA	0.406	C1-Live_lysotrack.lif - WT	2.803	C1-Live_lysotrack.lif - KtoA	0.585	C1-Live_lysotrack.lif - CtoS	0.39	174
C1-Live_lysotrack.lif - pCDNA	0.228	C1-Live_lysotrack.lif - WT	4.209	C1-Live_lysotrack.lif - KtoA	0.739	C1-Live_lysotrack.lif - CtoS	0.13	175
C1-Live_lysotrack.lif - pCDNA	0.187	C1-Live_lysotrack.lif - WT	0.268	C1-Live_lysotrack.lif - KtoA	0.114	C1-Live_lysotrack.lif - CtoS	0.341	176
C1-Live_lysotrack.lif - pCDNA	0.276	C1-Live_lysotrack.lif - WT	0.447	C1-Live_lysotrack.lif - KtoA	0.252	C1-Live_lysotrack.lif - CtoS	0.869	177
C1-Live_lysotrack.lif - pCDNA	0.325	C1-Live_lysotrack.lif - WT	0.772	C1-Live_lysotrack.lif - KtoA	0.39	C1-Live_lysotrack.lif - CtoS	0.219	178
C1-Live_lysotrack.lif - pCDNA	0.317	C1-Live_lysotrack.lif - WT	0.382	C1-Live_lysotrack.lif - KtoA	3.08	C1-Live_lysotrack.lif - CtoS	0.723	179
C1-Live_lysotrack.lif - pCDNA	0.341	C1-Live_lysotrack.lif - WT	0.26	C1-Live_lysotrack.lif - KtoA	0.585	C1-Live_lysotrack.lif - CtoS	0.715	180
C1-Live_lysotrack.lif - pCDNA	1.154	C1-Live_lysotrack.lif - WT	4.38	C1-Live_lysotrack.lif - KtoA	3.096	C1-Live_lysotrack.lif - CtoS	1.024	181
C1-Live_lysotrack.lif - pCDNA	0.171	C1-Live_lysotrack.lif - WT	0.618	C1-Live_lysotrack.lif - KtoA	1.089	C1-Live_lysotrack.lif - CtoS	0.544	182
C1-Live_lysotrack.lif - pCDNA	1.365	C1-Live_lysotrack.lif - WT	1.698	C1-Live_lysotrack.lif - KtoA	1.276	C1-Live_lysotrack.lif - CtoS	0.268	183
C1-Live_lysotrack.lif - pCDNA	0.154	C1-Live_lysotrack.lif - WT	0.106	C1-Live_lysotrack.lif - KtoA	1.26	C1-Live_lysotrack.lif - CtoS	0.634	184
C1-Live_lysotrack.lif - pCDNA	0.195	C1-Live_lysotrack.lif - WT	0.918	C1-Live_lysotrack.lif - KtoA	1.219	C1-Live_lysotrack.lif - CtoS	0.26	185
C1-Live_lysotrack.lif - pCDNA	0.536	C1-Live_lysotrack.lif - WT	2.503	C1-Live_lysotrack.lif - KtoA	0.593	C1-Live_lysotrack.lif - CtoS	0.406	186
C1-Live_lysotrack.lif - pCDNA	0.187	C1-Live_lysotrack.lif - WT	0.699	C1-Live_lysotrack.lif - KtoA	0.13	C1-Live_lysotrack.lif - CtoS	1.958	187
C1-Live_lysotrack.lif - pCDNA	0.358	C1-Live_lysotrack.lif - WT	0.561	C1-Live_lysotrack.lif - KtoA	6.029	C1-Live_lysotrack.lif - CtoS	0.138	188
C1-Live_lysotrack.lif - pCDNA	0.544	C1-Live_lysotrack.lif - WT	6.801	C1-Live_lysotrack.lif - KtoA	0.91	C1-Live_lysotrack.lif - CtoS	0.138	189
C1-Live_lysotrack.lif - pCDNA	1.658	C1-Live_lysotrack.lif - WT	0.317	C1-Live_lysotrack.lif - KtoA	3.6	C1-Live_lysotrack.lif - CtoS	0.211	190
C1-Live_lysotrack.lif - pCDNA	0.106	C1-Live_lysotrack.lif - WT	0.268	C1-Live_lysotrack.lif - KtoA	0.333	C1-Live_lysotrack.lif - CtoS	0.211	191
C1-Live_lysotrack.lif - pCDNA	0.561	C1-Live_lysotrack.lif - WT	0.796	C1-Live_lysotrack.lif - KtoA	1.162	C1-Live_lysotrack.lif - CtoS	0.284	192
C1-Live_lysotrack.lif - pCDNA	0.683	C1-Live_lysotrack.lif - WT	7.013	C1-Live_lysotrack.lif - KtoA	24.174	C1-Live_lysotrack.lif - CtoS	0.26	193
C1-Live_lysotrack.lif - pCDNA	0.276	C1-Live_lysotrack.lif - WT	5.802	C1-Live_lysotrack.lif - KtoA	0.406	C1-Live_lysotrack.lif - CtoS	0.488	194
C1-Live_lysotrack.lif - pCDNA	1.178	C1-Live_lysotrack.lif - WT	0.349	C1-Live_lysotrack.lif - KtoA	0.951	C1-Live_lysotrack.lif - CtoS	0.122	195
C1-Live_lysotrack.lif - pCDNA	0.122	C1-Live_lysotrack.lif - WT	5.696	C1-Live_lysotrack.lif - KtoA	3.681	C1-Live_lysotrack.lif - CtoS	1.804	196
C1-Live_lysotrack.lif - pCDNA	0.341	C1-Live_lysotrack.lif - WT	2.096	C1-Live_lysotrack.lif - KtoA	1.796	C1-Live_lysotrack.lif - CtoS	0.301	197
C1-Live_lysotrack.lif - pCDNA	0.463	C1-Live_lysotrack.lif - WT	0.382	C1-Live_lysotrack.lif - KtoA	0.756	C1-Live_lysotrack.lif - CtoS	0.585	198
C1-Live_lysotrack.lif - pCDNA	0.585	C1-Live_lysotrack.lif - WT	11.409	C1-Live_lysotrack.lif - KtoA	0.658	C1-Live_lysotrack.lif - CtoS	0.504	199
C1-Live_lysotrack.lif - pCDNA	0.894	C1-Live_lysotrack.lif - WT	3.145	C1-Live_lysotrack.lif - KtoA	0.284	C1-Live_lysotrack.lif - CtoS	0.626	200
C1-Live_lysotrack.lif - pCDNA	1.073	C1-Live_lysotrack.lif - WT	5.704	C1-Live_lysotrack.lif - KtoA	0.967	C1-Live_lysotrack.lif - CtoS	0.276	201
C1-Live_lysotrack.lif - pCDNA	0.821	C1-Live_lysotrack.lif - WT	0.39	C1-Live_lysotrack.lif - KtoA	0.553	C1-Live_lysotrack.lif - CtoS	0.423	202
C1-Live_lysotrack.lif - pCDNA	0.601	C1-Live_lysotrack.lif - WT	0.114	C1-Live_lysotrack.lif - KtoA	1.284	C1-Live_lysotrack.lif - CtoS	0.496	203
C1-Live_lysotrack.lif - pCDNA	0.414	C1-Live_lysotrack.lif - WT	0.471	C1-Live_lysotrack.lif - KtoA	0.171	C1-Live_lysotrack.lif - CtoS	0.179	204
C1-Live_lysotrack.lif - pCDNA	0.748	C1-Live_lysotrack.lif - WT	0.39	C1-Live_lysotrack.lif - KtoA	1.544	C1-Live_lysotrack.lif - CtoS	0.317	205
C1-Live_lysotrack.lif - pCDNA	0.236	C1-Live_lysotrack.lif - WT	0.106	C1-Live_lysotrack.lif - KtoA	0.13	C1-Live_lysotrack.lif - CtoS	0.26	206
C1-Live_lysotrack.lif - pCDNA	0.398	C1-Live_lysotrack.lif - WT	0.122	C1-Live_lysotrack.lif - KtoA	4.892	C1-Live_lysotrack.lif - CtoS	0.553	207
C1-Live_lysotrack.lif - pCDNA	0.203	C1-Live_lysotrack.lif - WT	0.179	C1-Live_lysotrack.lif - KtoA	0.52	C1-Live_lysotrack.lif - CtoS	0.154	208
C1-Live_lysotrack.lif - pCDNA	0.187	C1-Live_lysotrack.lif - WT	1.211	C1-Live_lysotrack.lif - KtoA	8.727	C1-Live_lysotrack.lif - CtoS	0.179	209
C1-Live_lysotrack.lif - pCDNA	0.504	C1-Live_lysotrack.lif - WT	3.185	C1-Live_lysotrack.lif - KtoA	0.748	C1-Live_lysotrack.lif - CtoS	0.463	210
C1-Live_lysotrack.lif - pCDNA	0.683	C1-Live_lysotrack.lif - WT	1.17	C1-Live_lysotrack.lif - KtoA	0.561	C1-Live_lysotrack.lif - CtoS	0.26	211
C1-Live_lysotrack.lif - pCDNA	0.13	C1-Live_lysotrack.lif - WT	0.593	C1-Live_lysotrack.lif - KtoA	0.666	C1-Live_lysotrack.lif - CtoS	0.366	212
C1-Live_lysotrack.lif - pCDNA	1.251	C1-Live_lysotrack.lif - WT	0.414	C1-Live_lysotrack.lif - KtoA	1.406	C1-Live_lysotrack.lif - CtoS	0.496	213
C1-Live_lysotrack.lif - pCDNA	0.195	C1-Live_lysotrack.lif - WT	0.439	C1-Live_lysotrack.lif - KtoA	0.301	C1-Live_lysotrack.lif - CtoS	0.471	214
C1-Live_lysotrack.lif - pCDNA	0.187	C1-Live_lysotrack.lif - WT	0.325	C1-Live_lysotrack.lif - KtoA	4.827	C1-Live_lysotrack.lif - CtoS	0.228	215
C1-Live_lysotrack.lif - pCDNA	0.431	C1-Live_lysotrack.lif - WT	1.292	C1-Live_lysotrack.lif - KtoA	0.512	C1-Live_lysotrack.lif - CtoS	0.13	216
C1-Live_lysotrack.lif - pCDNA	0.658	C1-Live_lysotrack.lif - WT	10.222	C1-Live_lysotrack.lif - KtoA	0.179	C1-Live_lysotrack.lif - CtoS	0.114	217
C1-Live_lysotrack.lif - pCDNA	0.358	C1-Live_lysotrack.lif - WT	5.607	C1-Live_lysotrack.lif - KtoA	0.455	C1-Live_lysotrack.lif - CtoS	0.967	218
C1-Live_lysotrack.lif - pCDNA	0.252	C1-Live_lysotrack.lif - WT	6.452	C1-Live_lysotrack.lif - KtoA	0.699	C1-Live_lysotrack.lif - CtoS	0.268	219
C1-Live_lysotrack.lif - pCDNA	0.577	C1-Live_lysotrack.lif - WT	0.154	C1-Live_lysotrack.lif - KtoA	11.531	C1-Live_lysotrack.lif - CtoS	0.382	220
C1-Live_lysotrack.lif - pCDNA	0.26	C1-Live_lysotrack.lif - WT	5.176	C1-Live_lysotrack.lif - KtoA	2.113	C1-Live_lysotrack.lif - CtoS	0.228	221
C1-Live_lysotrack.lif - pCDNA	0.154	C1-Live_lysotrack.lif - WT	8.248	C1-Live_lysotrack.lif - KtoA	0.236	C1-Live_lysotrack.lif - CtoS	0.317	222
C1-Live_lysotrack.lif - pCDNA	0.715	C1-Live_lysotrack.lif - WT	12.977	C1-Live_lysotrack.lif - KtoA	2.763	C1-Live_lysotrack.lif - CtoS	0.179	223
C1-Live_lysotrack.lif - pCDNA	0.211	C1-Live_lysotrack.lif - WT	0.179	C1-Live_lysotrack.lif - KtoA	1.089	C1-Live_lysotrack.lif - CtoS	0.114	224
C1-Live_lysotrack.lif - pCDNA	0.211	C1-Live_lysotrack.lif - WT	6.208	C1-Live_lysotrack.lif - KtoA	0.333	C1-Live_lysotrack.lif - CtoS	0.642	225
C1-Live_lysotrack.lif - pCDNA	0.26	C1-Live_lysotrack.lif - WT	3.462	C1-Live_lysotrack.lif - KtoA	0.504	C1-Live_lysotrack.lif - CtoS	0.146	226
C1-Live_lysotrack.lif - pCDNA	0.715	C1-Live_lysotrack.lif - WT	20.802	C1-Live_lysotrack.lif - KtoA	0.569	C1-Live_lysotrack.lif - CtoS	0.228	227
C1-Live_lysotrack.lif - pCDNA	1.04	C1-Live_lysotrack.lif - WT	1.333	C1-Live_lysotrack.lif - KtoA	2.43	C1-Live_lysotrack.lif - CtoS	0.211	228
C1-Live_lysotrack.lif - pCDNA	0.146	C1-Live_lysotrack.lif - WT	3.031	C1-Live_lysotrack.lif - KtoA	10.539	C1-Live_lysotrack.lif - CtoS	0.796	229
C1-Live_lysotrack.lif - pCDNA	1.056	C1-Live_lysotrack.lif - WT	0.106	C1-Live_lysotrack.lif - KtoA	2.291	C1-Live_lysotrack.lif - CtoS	0.138	230
C1-Live_lysotrack.lif - pCDNA	0.276	C1-Live_lysotrack.lif - WT	0.731	C1-Live_lysotrack.lif - KtoA	0.715	C1-Live_lysotrack.lif - CtoS	0.301	231
C1-Live_lysotrack.lif - pCDNA	0.171	C1-Live_lysotrack.lif - WT	0.666	C1-Live_lysotrack.lif - KtoA	0.739	C1-Live_lysotrack.lif - CtoS	0.228	232
C1-Live_lysotrack.lif - pCDNA	0.244	C1-Live_lysotrack.lif - WT	1.82	C1-Live_lysotrack.lif - KtoA	0.918	C1-Live_lysotrack.lif - CtoS	0.488	233
C1-Live_lysotrack.lif - pCDNA	1.568	C1-Live_lysotrack.lif - WT	0.414	C1-Live_lysotrack.lif - KtoA	1.064	C1-Live_lysotrack.lif - CtoS	0.447	234
C1-Live_lysotrack.lif - pCDNA	0.886	C1-Live_lysotrack.lif - WT	0.106	C1-Live_lysotrack.lif - KtoA	1.398	C1-Live_lysotrack.lif - CtoS	0.195	235
C1-Live_lysotrack.lif - pCDNA	0.609	C1-Live_lysotrack.lif - WT	0.601	C1-Live_lysotrack.lif - KtoA	0.39	C1-Live_lysotrack.lif - CtoS	0.934	236
C1-Live_lysotrack.lif - pCDNA	0.163	C1-Live_lysotrack.lif - WT	4.534	C1-Live_lysotrack.lif - KtoA	0.244	C1-Live_lysotrack.lif - CtoS	0.276	237
C1-Live_lysotrack.lif - pCDNA	0.276	C1-Live_lysotrack.lif - WT	0.463	C1-Live_lysotrack.lif - KtoA	0.934	C1-Live_lysotrack.lif - CtoS	0.723	238
C1-Live_lysotrack.lif - pCDNA	1.008	C1-Live_lysotrack.lif - WT	2.893	C1-Live_lysotrack.lif - KtoA	1.511	C1-Live_lysotrack.lif - CtoS	0.934	239
C1-Live_lysotrack.lif - pCDNA	0.593	C1-Live_lysotrack.lif - WT	2.145	C1-Live_lysotrack.lif - KtoA	1.308	C1-Live_lysotrack.lif - CtoS	0.699	240
C1-Live_lysotrack.lif - pCDNA	0.349	C1-Live_lysotrack.lif - WT	0.13	C1-Live_lysotrack.lif - KtoA	0.106	C1-Live_lysotrack.lif - CtoS	0.666	241
C1-Live_lysotrack.lif - pCDNA	0.106	C1-Live_lysotrack.lif - WT	0.358	C1-Live_lysotrack.lif - KtoA	0.886	C1-Live_lysotrack.lif - CtoS	1.56	242
C1-Live_lysotrack.lif - pCDNA	1.113	C1-Live_lysotrack.lif - WT	1.804	C1-Live_lysotrack.lif - KtoA	0.577	C1-Live_lysotrack.lif - CtoS	0.585	243
C1-Live_lysotrack.lif - pCDNA	0.577	C1-Live_lysotrack.lif - WT	1.487	C1-Live_lysotrack.lif - KtoA	1.438	C1-Live_lysotrack.lif - CtoS	1.414	244
C1-Live_lysotrack.lif - pCDNA	0.228	C1-Live_lysotrack.lif - WT	2.259	C1-Live_lysotrack.lif - KtoA	0.544	C1-Live_lysotrack.lif - CtoS	0.211	245
C1-Live_lysotrack.lif - pCDNA	0.236	C1-Live_lysotrack.lif - WT	1.227	C1-Live_lysotrack.lif - KtoA	0.26	C1-Live_lysotrack.lif - CtoS	0.496	246
C1-Live_lysotrack.lif - pCDNA	0.203	C1-Live_lysotrack.lif - WT	2.868	C1-Live_lysotrack.lif - KtoA	0.975	C1-Live_lysotrack.lif - CtoS	0.544	247
C1-Live_lysotrack.lif - pCDNA	0.666	C1-Live_lysotrack.lif - WT	0.658	C1-Live_lysotrack.lif - KtoA	0.496	C1-Live_lysotrack.lif - CtoS	0.366	248
C1-Live_lysotrack.lif - pCDNA	0.171	C1-Live_lysotrack.lif - WT	4.234	C1-Live_lysotrack.lif - KtoA	9.15	C1-Live_lysotrack.lif - CtoS	0.455	249
C1-Live_lysotrack.lif - pCDNA	0.756	C1-Live_lysotrack.lif - WT	0.219	C1-Live_lysotrack.lif - KtoA	0.366	C1-Live_lysotrack.lif - CtoS	0.211	250
C1-Live_lysotrack.lif - pCDNA	0.325	C1-Live_lysotrack.lif - WT	1.69	C1-Live_lysotrack.lif - KtoA	0.821	C1-Live_lysotrack.lif - CtoS	0.569	251
C1-Live_lysotrack.lif - pCDNA	0.317	C1-Live_lysotrack.lif - WT	0.894	C1-Live_lysotrack.lif - KtoA	11.807	C1-Live_lysotrack.lif - CtoS	0.642	252
C1-Live_lysotrack.lif - pCDNA	1.511	C1-Live_lysotrack.lif - WT	0.163	C1-Live_lysotrack.lif - KtoA	7.947	C1-Live_lysotrack.lif - CtoS	4.006	253
C1-Live_lysotrack.lif - pCDNA	0.236	C1-Live_lysotrack.lif - WT	0.317	C1-Live_lysotrack.lif - KtoA	0.284	C1-Live_lysotrack.lif - CtoS	0.13	254
C1-Live_lysotrack.lif - pCDNA	0.423	C1-Live_lysotrack.lif - WT	0.561	C1-Live_lysotrack.lif - KtoA	2.161	C1-Live_lysotrack.lif - CtoS	1.04	255
C1-Live_lysotrack.lif - pCDNA	0.585	C1-Live_lysotrack.lif - WT	2.365	C1-Live_lysotrack.lif - KtoA	0.553	C1-Live_lysotrack.lif - CtoS	0.366	256
C1-Live_lysotrack.lif - pCDNA	0.114	C1-Live_lysotrack.lif - WT	1.081	C1-Live_lysotrack.lif - KtoA	0.358	C1-Live_lysotrack.lif - CtoS	0.13	257
C1-Live_lysotrack.lif - pCDNA	0.715	C1-Live_lysotrack.lif - WT	0.13	C1-Live_lysotrack.lif - KtoA	0.309	C1-Live_lysotrack.lif - CtoS	0.561	258
C1-Live_lysotrack.lif - pCDNA	0.317	C1-Live_lysotrack.lif - WT	3.234	C1-Live_lysotrack.lif - KtoA	0.138	C1-Live_lysotrack.lif - CtoS	0.488	259
C1-Live_lysotrack.lif - pCDNA	0.122	C1-Live_lysotrack.lif - WT	3.453	C1-Live_lysotrack.lif - KtoA	0.333	C1-Live_lysotrack.lif - CtoS	0.666	260
C1-Live_lysotrack.lif - pCDNA	0.601	C1-Live_lysotrack.lif - WT	9.621	C1-Live_lysotrack.lif - KtoA	1.495	C1-Live_lysotrack.lif - CtoS	0.358	261
C1-Live_lysotrack.lif - pCDNA	0.504	C1-Live_lysotrack.lif - WT	0.715	C1-Live_lysotrack.lif - KtoA	1.885	C1-Live_lysotrack.lif - CtoS	0.163	262
C1-Live_lysotrack.lif - pCDNA	1.812	C1-Live_lysotrack.lif - WT	4.559	C1-Live_lysotrack.lif - KtoA	2.535	C1-Live_lysotrack.lif - CtoS	0.382	263
C1-Live_lysotrack.lif - pCDNA	0.211	C1-Live_lysotrack.lif - WT	10.564	C1-Live_lysotrack.lif - KtoA	2.096	C1-Live_lysotrack.lif - CtoS	0.114	264
C1-Live_lysotrack.lif - pCDNA	0.276	C1-Live_lysotrack.lif - WT	1.203	C1-Live_lysotrack.lif - KtoA	1.414	C1-Live_lysotrack.lif - CtoS	0.707	265
C1-Live_lysotrack.lif - pCDNA	0.772	C1-Live_lysotrack.lif - WT	3.518	C1-Live_lysotrack.lif - KtoA	3.494	C1-Live_lysotrack.lif - CtoS	0.845	266
C1-Live_lysotrack.lif - pCDNA	0.301	C1-Live_lysotrack.lif - WT	2.145	C1-Live_lysotrack.lif - KtoA	1.146	C1-Live_lysotrack.lif - CtoS	0.195	267
C1-Live_lysotrack.lif - pCDNA	0.869	C1-Live_lysotrack.lif - WT	0.203	C1-Live_lysotrack.lif - KtoA	0.504	C1-Live_lysotrack.lif - CtoS	0.967	268
C1-Live_lysotrack.lif - pCDNA	0.114	C1-Live_lysotrack.lif - WT	0.731	C1-Live_lysotrack.lif - KtoA	0.284	C1-Live_lysotrack.lif - CtoS	0.219	269
C1-Live_lysotrack.lif - pCDNA	0.341	C1-Live_lysotrack.lif - WT	6.452	C1-Live_lysotrack.lif - KtoA	0.236	C1-Live_lysotrack.lif - CtoS	0.528	270
C1-Live_lysotrack.lif - pCDNA	0.203	C1-Live_lysotrack.lif - WT	0.918	C1-Live_lysotrack.lif - KtoA	1.552	C1-Live_lysotrack.lif - CtoS	1.008	271
C1-Live_lysotrack.lif - pCDNA	0.609	C1-Live_lysotrack.lif - WT	0.398	C1-Live_lysotrack.lif - KtoA	0.983	C1-Live_lysotrack.lif - CtoS	0.114	272
C1-Live_lysotrack.lif - pCDNA	0.869	C1-Live_lysotrack.lif - WT	0.39	C1-Live_lysotrack.lif - KtoA	0.455	C1-Live_lysotrack.lif - CtoS	1.251	273
C1-Live_lysotrack.lif - pCDNA	0.374	C1-Live_lysotrack.lif - WT	0.382	C1-Live_lysotrack.lif - KtoA	0.138	C1-Live_lysotrack.lif - CtoS	0.845	274
C1-Live_lysotrack.lif - pCDNA	0.512	C1-Live_lysotrack.lif - WT	0.114	C1-Live_lysotrack.lif - KtoA	0.471	C1-Live_lysotrack.lif - CtoS	0.382	275
C1-Live_lysotrack.lif - pCDNA	0.772	C1-Live_lysotrack.lif - WT	1.268	C1-Live_lysotrack.lif - KtoA	1.78	C1-Live_lysotrack.lif - CtoS	0.252	276
C1-Live_lysotrack.lif - pCDNA	0.325	C1-Live_lysotrack.lif - WT	0.642	C1-Live_lysotrack.lif - KtoA	0.423	C1-Live_lysotrack.lif - CtoS	0.626	277
C1-Live_lysotrack.lif - pCDNA	1.064	C1-Live_lysotrack.lif - WT	0.138	C1-Live_lysotrack.lif - KtoA	0.414	C1-Live_lysotrack.lif - CtoS	0.236	278
C1-Live_lysotrack.lif - pCDNA	0.366	C1-Live_lysotrack.lif - WT	1.284	C1-Live_lysotrack.lif - KtoA	0.146	C1-Live_lysotrack.lif - CtoS	1.666	279
C1-Live_lysotrack.lif - pCDNA	0.244	C1-Live_lysotrack.lif - WT	0.731	C1-Live_lysotrack.lif - KtoA	0.609	C1-Live_lysotrack.lif - CtoS	0.187	280
C1-Live_lysotrack.lif - pCDNA	0.179	C1-Live_lysotrack.lif - WT	4.128	C1-Live_lysotrack.lif - KtoA	2.072	C1-Live_lysotrack.lif - CtoS	0.122	281
C1-Live_lysotrack.lif - pCDNA	0.366	C1-Live_lysotrack.lif - WT	0.301	C1-Live_lysotrack.lif - KtoA	0.504	C1-Live_lysotrack.lif - CtoS	0.317	282
C1-Live_lysotrack.lif - pCDNA	0.252	C1-Live_lysotrack.lif - WT	0.455	C1-Live_lysotrack.lif - KtoA	1.081	C1-Live_lysotrack.lif - CtoS	0.154	283
C1-Live_lysotrack.lif - pCDNA	0.349	C1-Live_lysotrack.lif - WT	0.13	C1-Live_lysotrack.lif - KtoA	0.674	C1-Live_lysotrack.lif - CtoS	0.203	284
C1-Live_lysotrack.lif - pCDNA	0.122	C1-Live_lysotrack.lif - WT	1.203	C1-Live_lysotrack.lif - KtoA	0.496	C1-Live_lysotrack.lif - CtoS	0.528	285
C1-Live_lysotrack.lif - pCDNA	0.618	C1-Live_lysotrack.lif - WT	0.609	C1-Live_lysotrack.lif - KtoA	0.544	C1-Live_lysotrack.lif - CtoS	0.301	286
C1-Live_lysotrack.lif - pCDNA	0.195	C1-Live_lysotrack.lif - WT	0.122	C1-Live_lysotrack.lif - KtoA	0.837	C1-Live_lysotrack.lif - CtoS	0.796	287
C1-Live_lysotrack.lif - pCDNA	0.366	C1-Live_lysotrack.lif - WT	0.106	C1-Live_lysotrack.lif - KtoA	0.626	C1-Live_lysotrack.lif - CtoS	0.154	288
C1-Live_lysotrack.lif - pCDNA	1.666	C1-Live_lysotrack.lif - WT	0.764	C1-Live_lysotrack.lif - KtoA	0.187	C1-Live_lysotrack.lif - CtoS	0.39	289
C1-Live_lysotrack.lif - pCDNA	0.211	C1-Live_lysotrack.lif - WT	0.52	C1-Live_lysotrack.lif - KtoA	0.577	C1-Live_lysotrack.lif - CtoS	0.358	290
C1-Live_lysotrack.lif - pCDNA	0.52	C1-Live_lysotrack.lif - WT	0.276	C1-Live_lysotrack.lif - KtoA	0.756	C1-Live_lysotrack.lif - CtoS	0.447	291
C1-Live_lysotrack.lif - pCDNA	0.626	C1-Live_lysotrack.lif - WT	0.577	C1-Live_lysotrack.lif - KtoA	0.163	C1-Live_lysotrack.lif - CtoS	0.561	292
C1-Live_lysotrack.lif - pCDNA	0.626	C1-Live_lysotrack.lif - WT	0.512	C1-Live_lysotrack.lif - KtoA	0.146	C1-Live_lysotrack.lif - CtoS	0.146	293
C1-Live_lysotrack.lif - pCDNA	0.788	C1-Live_lysotrack.lif - WT	0.601	C1-Live_lysotrack.lif - KtoA	7.947	C1-Live_lysotrack.lif - CtoS	0.813	294
C1-Live_lysotrack.lif - pCDNA	0.423	C1-Live_lysotrack.lif - WT	0.78	C1-Live_lysotrack.lif - KtoA	1.073	C1-Live_lysotrack.lif - CtoS	0.276	295
C1-Live_lysotrack.lif - pCDNA	1.089	C1-Live_lysotrack.lif - WT	0.26	C1-Live_lysotrack.lif - KtoA	0.203	C1-Live_lysotrack.lif - CtoS	0.398	296
C1-Live_lysotrack.lif - pCDNA	0.325	C1-Live_lysotrack.lif - WT	0.691	C1-Live_lysotrack.lif - KtoA	5.347	C1-Live_lysotrack.lif - CtoS	0.593	297
C1-Live_lysotrack.lif - pCDNA	0.374	C1-Live_lysotrack.lif - WT	0.341	C1-Live_lysotrack.lif - KtoA	1.032	C1-Live_lysotrack.lif - CtoS	0.683	298
C1-Live_lysotrack.lif - pCDNA	0.26	C1-Live_lysotrack.lif - WT	0.187	C1-Live_lysotrack.lif - KtoA	0.13	C1-Live_lysotrack.lif - CtoS	2.99	299
C1-Live_lysotrack.lif - pCDNA	0.179	C1-Live_lysotrack.lif - WT	1.503	C1-Live_lysotrack.lif - KtoA	0.447	C1-Live_lysotrack.lif - CtoS	0.114	300
C1-Live_lysotrack.lif - pCDNA	0.317	C1-Live_lysotrack.lif - WT	0.171	C1-Live_lysotrack.lif - KtoA	0.683	C1-Live_lysotrack.lif - CtoS	0.244	301
C1-Live_lysotrack.lif - pCDNA	0.983	C1-Live_lysotrack.lif - WT	0.544	C1-Live_lysotrack.lif - KtoA	0.106	C1-Live_lysotrack.lif - CtoS	0.195	302
C1-Live_lysotrack.lif - pCDNA	2.308	C1-Live_lysotrack.lif - WT	0.341	C1-Live_lysotrack.lif - KtoA	0.26	C1-Live_lysotrack.lif - CtoS	0.122	303
C1-Live_lysotrack.lif - pCDNA	0.845	C1-Live_lysotrack.lif - WT	0.138	C1-Live_lysotrack.lif - KtoA	0.13	C1-Live_lysotrack.lif - CtoS	0.341	304
C1-Live_lysotrack.lif - pCDNA	0.748	C1-Live_lysotrack.lif - WT	0.293	C1-Live_lysotrack.lif - KtoA	1.089	C1-Live_lysotrack.lif - CtoS	0.423	305
C1-Live_lysotrack.lif - pCDNA	0.349	C1-Live_lysotrack.lif - WT	0.731	C1-Live_lysotrack.lif - KtoA	0.731	C1-Live_lysotrack.lif - CtoS	0.284	306
C1-Live_lysotrack.lif - pCDNA	0.179	C1-Live_lysotrack.lif - WT	0.26	C1-Live_lysotrack.lif - KtoA	0.106	C1-Live_lysotrack.lif - CtoS	0.122	307
C1-Live_lysotrack.lif - pCDNA	0.106	C1-Live_lysotrack.lif - WT	0.309	C1-Live_lysotrack.lif - KtoA	0.276	C1-Live_lysotrack.lif - CtoS	0.236	308
C1-Live_lysotrack.lif - pCDNA	0.228	C1-Live_lysotrack.lif - WT	0.886	C1-Live_lysotrack.lif - KtoA	0.317	C1-Live_lysotrack.lif - CtoS	0.252	309
C1-Live_lysotrack.lif - pCDNA	0.431	C1-Live_lysotrack.lif - WT	0.146	C1-Live_lysotrack.lif - KtoA	0.187	C1-Live_lysotrack.lif - CtoS	0.317	310
C1-Live_lysotrack.lif - pCDNA	0.707	C1-Live_lysotrack.lif - WT	0.878	C1-Live_lysotrack.lif - KtoA	0.276	C1-Live_lysotrack.lif - CtoS	1.56	311
C1-Live_lysotrack.lif - pCDNA	0.431	C1-Live_lysotrack.lif - WT	0.187	C1-Live_lysotrack.lif - KtoA	0.154	C1-Live_lysotrack.lif - CtoS	0.634	312
C1-Live_lysotrack.lif - pCDNA	0.52	C1-Live_lysotrack.lif - WT	0.374	C1-Live_lysotrack.lif - KtoA	0.106	C1-Live_lysotrack.lif - CtoS	0.414	313
C1-Live_lysotrack.lif - pCDNA	0.593	C1-Live_lysotrack.lif - WT	0.163	C1-Live_lysotrack.lif - KtoA	0.13	C1-Live_lysotrack.lif - CtoS	0.195	314
C1-Live_lysotrack.lif - pCDNA	0.146	C1-Live_lysotrack.lif - WT	0.114	C1-Live_lysotrack.lif - KtoA	0.544	C1-Live_lysotrack.lif - CtoS	0.723	315
C1-Live_lysotrack.lif - pCDNA	0.276	C1-Live_lysotrack.lif - WT	0.106	C1-Live_lysotrack.lif - KtoA	7.11	C1-Live_lysotrack.lif - CtoS	0.455	316
C1-Live_lysotrack.lif - pCDNA	1.105	C1-Live_lysotrack.lif - WT	0.203	C1-Live_lysotrack.lif - KtoA	1.048	C1-Live_lysotrack.lif - CtoS	1.861	317
C1-Live_lysotrack.lif - pCDNA	0.154	C1-Live_lysotrack.lif - WT	0.179	C1-Live_lysotrack.lif - KtoA	0.398	C1-Live_lysotrack.lif - CtoS	0.374	318
C1-Live_lysotrack.lif - pCDNA	1.479	C1-Live_lysotrack.lif - WT	1.121	C1-Live_lysotrack.lif - KtoA	1.17	C1-Live_lysotrack.lif - CtoS	0.195	319
C1-Live_lysotrack.lif - pCDNA	1.804	C1-Live_lysotrack.lif - WT	0.366	C1-Live_lysotrack.lif - KtoA	12.977	C1-Live_lysotrack.lif - CtoS	0.756	320
C1-Live_lysotrack.lif - pCDNA	0.512	C1-Live_lysotrack.lif - WT	0.374	C1-Live_lysotrack.lif - KtoA	0.618	C1-Live_lysotrack.lif - CtoS	0.674	321
C1-Live_lysotrack.lif - pCDNA	0.244	C1-Live_lysotrack.lif - WT	0.349	C1-Live_lysotrack.lif - KtoA	0.106	C1-Live_lysotrack.lif - CtoS	0.496	322
C1-Live_lysotrack.lif - pCDNA	0.341	C1-Live_lysotrack.lif - WT	0.341	C1-Live_lysotrack.lif - KtoA	0.179	C1-Live_lysotrack.lif - CtoS	0.853	323
C1-Live_lysotrack.lif - pCDNA	0.179	C1-Live_lysotrack.lif - WT	0.52	C1-Live_lysotrack.lif - KtoA	0.195	C1-Live_lysotrack.lif - CtoS	0.374	324
C1-Live_lysotrack.lif - pCDNA	0.423	C1-Live_lysotrack.lif - WT	0.309	C1-Live_lysotrack.lif - KtoA	0.707	C1-Live_lysotrack.lif - CtoS	0.715	325
C1-Live_lysotrack.lif - pCDNA	0.447	C1-Live_lysotrack.lif - WT	0.333	C1-Live_lysotrack.lif - KtoA	0.244	C1-Live_lysotrack.lif - CtoS	2.909	326
C1-Live_lysotrack.lif - pCDNA	0.244	C1-Live_lysotrack.lif - WT	0.488	C1-Live_lysotrack.lif - KtoA	0.813	C1-Live_lysotrack.lif - CtoS	0.284	327
C1-Live_lysotrack.lif - pCDNA	0.301	C1-Live_lysotrack.lif - WT	0.154	C1-Live_lysotrack.lif - KtoA	1.771	C1-Live_lysotrack.lif - CtoS	0.358	328
C1-Live_lysotrack.lif - pCDNA	0.171	C1-Live_lysotrack.lif - WT	0.138	C1-Live_lysotrack.lif - KtoA	0.26	C1-Live_lysotrack.lif - CtoS	0.731	329
C1-Live_lysotrack.lif - pCDNA	0.845	C1-Live_lysotrack.lif - WT	0.349	C1-Live_lysotrack.lif - KtoA	4.453	C1-Live_lysotrack.lif - CtoS	0.244	330
C1-Live_lysotrack.lif - pCDNA	0.138	C1-Live_lysotrack.lif - WT	0.341	C1-Live_lysotrack.lif - KtoA	6.834	C1-Live_lysotrack.lif - CtoS	0.252	331
C1-Live_lysotrack.lif - pCDNA	0.252	C1-Live_lysotrack.lif - WT	0.154	C1-Live_lysotrack.lif - KtoA	1.073	C1-Live_lysotrack.lif - CtoS	0.609	332
C1-Live_lysotrack.lif - pCDNA	0.731	C1-Live_lysotrack.lif - WT	0.293	C1-Live_lysotrack.lif - KtoA	1.056	C1-Live_lysotrack.lif - CtoS	0.171	333
C1-Live_lysotrack.lif - pCDNA	0.187	C1-Live_lysotrack.lif - WT	0.203	C1-Live_lysotrack.lif - KtoA	0.918	C1-Live_lysotrack.lif - CtoS	0.195	334
C1-Live_lysotrack.lif - pCDNA	0.203	C1-Live_lysotrack.lif - WT	0.341	C1-Live_lysotrack.lif - KtoA	2.332	C1-Live_lysotrack.lif - CtoS	0.219	335
C1-Live_lysotrack.lif - pCDNA	0.382	C1-Live_lysotrack.lif - WT	0.39	C1-Live_lysotrack.lif - KtoA	0.764	C1-Live_lysotrack.lif - CtoS	0.731	336
C1-Live_lysotrack.lif - pCDNA	0.926	C1-Live_lysotrack.lif - WT	0.739	C1-Live_lysotrack.lif - KtoA	5.542	C1-Live_lysotrack.lif - CtoS	0.236	337
C1-Live_lysotrack.lif - pCDNA	0.146	C1-Live_lysotrack.lif - WT	0.406	C1-Live_lysotrack.lif - KtoA	10.214	C1-Live_lysotrack.lif - CtoS	0.455	338
C1-Live_lysotrack.lif - pCDNA	0.748	C1-Live_lysotrack.lif - WT	0.211	C1-Live_lysotrack.lif - KtoA	2.283	C1-Live_lysotrack.lif - CtoS	0.211	339
C1-Live_lysotrack.lif - pCDNA	0.569	C1-Live_lysotrack.lif - WT	0.309	C1-Live_lysotrack.lif - KtoA	4.29	C1-Live_lysotrack.lif - CtoS	0.187	340
C1-Live_lysotrack.lif - pCDNA	1.064	C1-Live_lysotrack.lif - WT	0.975	C1-Live_lysotrack.lif - KtoA	0.975	C1-Live_lysotrack.lif - CtoS	0.577	341
C1-Live_lysotrack.lif - pCDNA	0.122	C1-Live_lysotrack.lif - WT	0.228	C1-Live_lysotrack.lif - KtoA	0.52	C1-Live_lysotrack.lif - CtoS	0.13	342
C1-Live_lysotrack.lif - pCDNA	0.13	C1-Live_lysotrack.lif - WT	0.317	C1-Live_lysotrack.lif - KtoA	0.561	C1-Live_lysotrack.lif - CtoS	0.171	343
C1-Live_lysotrack.lif - pCDNA	0.739	C1-Live_lysotrack.lif - WT	0.146	C1-Live_lysotrack.lif - KtoA	1.243	C1-Live_lysotrack.lif - CtoS	0.691	344
C1-Live_lysotrack.lif - pCDNA	0.561	C1-Live_lysotrack.lif - WT	1.081	C1-Live_lysotrack.lif - KtoA	6.151	C1-Live_lysotrack.lif - CtoS	0.431	345
C1-Live_lysotrack.lif - pCDNA	0.561	C1-Live_lysotrack.lif - WT	0.991	C1-Live_lysotrack.lif - KtoA	3.673	C1-Live_lysotrack.lif - CtoS	0.195	346
C1-Live_lysotrack.lif - pCDNA	0.569	C1-Live_lysotrack.lif - WT	0.122	C1-Live_lysotrack.lif - KtoA	1.056	C1-Live_lysotrack.lif - CtoS	0.122	347
C1-Live_lysotrack.lif - pCDNA	0.163	C1-Live_lysotrack.lif - WT	1.056	C1-Live_lysotrack.lif - KtoA	1.975	C1-Live_lysotrack.lif - CtoS	0.349	348
C1-Live_lysotrack.lif - pCDNA	0.228	C1-Live_lysotrack.lif - WT	0.122	C1-Live_lysotrack.lif - KtoA	0.114	C1-Live_lysotrack.lif - CtoS	0.244	349
C1-Live_lysotrack.lif - pCDNA	0.813	C1-Live_lysotrack.lif - WT	0.544	C1-Live_lysotrack.lif - KtoA	0.138	C1-Live_lysotrack.lif - CtoS	0.674	350
C1-Live_lysotrack.lif - pCDNA	3.494	C1-Live_lysotrack.lif - WT	0.195	C1-Live_lysotrack.lif - KtoA	0.699	C1-Live_lysotrack.lif - CtoS	0.179	351
C1-Live_lysotrack.lif - pCDNA	0.106	C1-Live_lysotrack.lif - WT	0.276	C1-Live_lysotrack.lif - KtoA	6.005	C1-Live_lysotrack.lif - CtoS	4.047	352
C1-Live_lysotrack.lif - pCDNA	0.317	C1-Live_lysotrack.lif - WT	2.633	C1-Live_lysotrack.lif - KtoA	0.423	C1-Live_lysotrack.lif - CtoS	0.211	353
C1-Live_lysotrack.lif - pCDNA	0.163	C1-Live_lysotrack.lif - WT	0.203	C1-Live_lysotrack.lif - KtoA	0.179	C1-Live_lysotrack.lif - CtoS	0.26	354
C1-Live_lysotrack.lif - pCDNA	0.479	C1-Live_lysotrack.lif - WT	0.325	C1-Live_lysotrack.lif - KtoA	0.658	C1-Live_lysotrack.lif - CtoS	0.479	355
C1-Live_lysotrack.lif - pCDNA	0.138	C1-Live_lysotrack.lif - WT	0.195	C1-Live_lysotrack.lif - KtoA	0.382	C1-Live_lysotrack.lif - CtoS	0.358	356
C1-Live_lysotrack.lif - pCDNA	0.528	C1-Live_lysotrack.lif - WT	0.325	C1-Live_lysotrack.lif - KtoA	0.65	C1-Live_lysotrack.lif - CtoS	0.691	357
C1-Live_lysotrack.lif - pCDNA	0.723	C1-Live_lysotrack.lif - WT	2.844	C1-Live_lysotrack.lif - KtoA	0.276	C1-Live_lysotrack.lif - CtoS	0.179	358
C1-Live_lysotrack.lif - pCDNA	0.171	C1-Live_lysotrack.lif - WT	0.999	C1-Live_lysotrack.lif - KtoA	1.674	C1-Live_lysotrack.lif - CtoS	0.471	359
C1-Live_lysotrack.lif - pCDNA	0.317	C1-Live_lysotrack.lif - WT	0.837	C1-Live_lysotrack.lif - KtoA	1.95	C1-Live_lysotrack.lif - CtoS	0.455	360
C1-Live_lysotrack.lif - pCDNA	0.187	C1-Live_lysotrack.lif - WT	0.463	C1-Live_lysotrack.lif - KtoA	3.73	C1-Live_lysotrack.lif - CtoS	0.301	361
C1-Live_lysotrack.lif - pCDNA	0.414	C1-Live_lysotrack.lif - WT	0.333	C1-Live_lysotrack.lif - KtoA	0.788	C1-Live_lysotrack.lif - CtoS	1.203	362
C1-Live_lysotrack.lif - pCDNA	0.179	C1-Live_lysotrack.lif - WT	0.268	C1-Live_lysotrack.lif - KtoA	0.772	C1-Live_lysotrack.lif - CtoS	0.658	363
C1-Live_lysotrack.lif - pCDNA	0.398	C1-Live_lysotrack.lif - WT	0.796	C1-Live_lysotrack.lif - KtoA	0.951	C1-Live_lysotrack.lif - CtoS	0.723	364
C1-Live_lysotrack.lif - pCDNA	0.236	C1-Live_lysotrack.lif - WT	0.114	C1-Live_lysotrack.lif - KtoA	0.423	C1-Live_lysotrack.lif - CtoS	0.536	365
C1-Live_lysotrack.lif - pCDNA	2.202	C1-Live_lysotrack.lif - WT	0.455	C1-Live_lysotrack.lif - KtoA	0.609	C1-Live_lysotrack.lif - CtoS	0.276	366
C1-Live_lysotrack.lif - pCDNA	1.211	C1-Live_lysotrack.lif - WT	0.284	C1-Live_lysotrack.lif - KtoA	0.228	C1-Live_lysotrack.lif - CtoS	0.179	367
C1-Live_lysotrack.lif - pCDNA	0.544	C1-Live_lysotrack.lif - WT	0.171	C1-Live_lysotrack.lif - KtoA	1.438	C1-Live_lysotrack.lif - CtoS	0.236	368
C1-Live_lysotrack.lif - pCDNA	0.26	C1-Live_lysotrack.lif - WT	0.504	C1-Live_lysotrack.lif - KtoA	0.504	C1-Live_lysotrack.lif - CtoS	0.154	369
C1-Live_lysotrack.lif - pCDNA	0.642	C1-Live_lysotrack.lif - WT	0.463	C1-Live_lysotrack.lif - KtoA	0.236	C1-Live_lysotrack.lif - CtoS	0.707	370
C1-Live_lysotrack.lif - pCDNA	0.829	C1-Live_lysotrack.lif - WT	0.488	C1-Live_lysotrack.lif - KtoA	0.796	C1-Live_lysotrack.lif - CtoS	0.739	371
C1-Live_lysotrack.lif - pCDNA	0.447	C1-Live_lysotrack.lif - WT	0.488	C1-Live_lysotrack.lif - KtoA	0.918	C1-Live_lysotrack.lif - CtoS	0.244	372
C1-Live_lysotrack.lif - pCDNA	0.26	C1-Live_lysotrack.lif - WT	0.309	C1-Live_lysotrack.lif - KtoA	0.398	C1-Live_lysotrack.lif - CtoS	0.479	373
C1-Live_lysotrack.lif - pCDNA	0.309	C1-Live_lysotrack.lif - WT	0.618	C1-Live_lysotrack.lif - KtoA	0.333	C1-Live_lysotrack.lif - CtoS	0.707	374
C1-Live_lysotrack.lif - pCDNA	0.829	C1-Live_lysotrack.lif - WT	2.779	C1-Live_lysotrack.lif - KtoA	0.13	C1-Live_lysotrack.lif - CtoS	0.439	375
C1-Live_lysotrack.lif - pCDNA	0.146	C1-Live_lysotrack.lif - WT	0.455	C1-Live_lysotrack.lif - KtoA	0.138	C1-Live_lysotrack.lif - CtoS	0.154	376
C1-Live_lysotrack.lif - pCDNA	0.163	C1-Live_lysotrack.lif - WT	0.244	C1-Live_lysotrack.lif - KtoA	1.503	C1-Live_lysotrack.lif - CtoS	0.244	377
C1-Live_lysotrack.lif - pCDNA	0.325	C1-Live_lysotrack.lif - WT	0.195	C1-Live_lysotrack.lif - KtoA	2.454	C1-Live_lysotrack.lif - CtoS	1.398	378
C1-Live_lysotrack.lif - pCDNA	0.163	C1-Live_lysotrack.lif - WT	0.748	C1-Live_lysotrack.lif - KtoA	0.171	C1-Live_lysotrack.lif - CtoS	0.853	379
C1-Live_lysotrack.lif - pCDNA	0.618	C1-Live_lysotrack.lif - WT	0.463	C1-Live_lysotrack.lif - KtoA	0.674	C1-Live_lysotrack.lif - CtoS	0.325	380
C1-Live_lysotrack.lif - pCDNA	0.455	C1-Live_lysotrack.lif - WT	0.325	C1-Live_lysotrack.lif - KtoA	1.097	C1-Live_lysotrack.lif - CtoS	0.138	381
C1-Live_lysotrack.lif - pCDNA	0.284	C1-Live_lysotrack.lif - WT	0.284	C1-Live_lysotrack.lif - KtoA	0.138	C1-Live_lysotrack.lif - CtoS	2.356	382
C1-Live_lysotrack.lif - pCDNA	0.301	C1-Live_lysotrack.lif - WT	8.719	C1-Live_lysotrack.lif - KtoA	1.243	C1-Live_lysotrack.lif - CtoS	0.163	383
C1-Live_lysotrack.lif - pCDNA	1.885	C1-Live_lysotrack.lif - WT	0.179	C1-Live_lysotrack.lif - KtoA	0.821	C1-Live_lysotrack.lif - CtoS	0.78	384
C1-Live_lysotrack.lif - pCDNA	0.122	C1-Live_lysotrack.lif - WT	17.714	C1-Live_lysotrack.lif - KtoA	1.552	C1-Live_lysotrack.lif - CtoS	0.236	385
C1-Live_lysotrack.lif - pCDNA	1.081	C1-Live_lysotrack.lif - WT	0.146	C1-Live_lysotrack.lif - KtoA	0.561	C1-Live_lysotrack.lif - CtoS	0.358	386
C1-Live_lysotrack.lif - pCDNA	0.723	C1-Live_lysotrack.lif - WT	1.503	C1-Live_lysotrack.lif - KtoA	0.91	C1-Live_lysotrack.lif - CtoS	0.674	387
C1-Live_lysotrack.lif - pCDNA	0.455	C1-Live_lysotrack.lif - WT	0.642	C1-Live_lysotrack.lif - KtoA	0.569	C1-Live_lysotrack.lif - CtoS	0.301	388
C1-Live_lysotrack.lif - pCDNA	0.593	C1-Live_lysotrack.lif - WT	0.691	C1-Live_lysotrack.lif - KtoA	0.146	C1-Live_lysotrack.lif - CtoS	1.203	389
C1-Live_lysotrack.lif - pCDNA	0.593	C1-Live_lysotrack.lif - WT	1.016	C1-Live_lysotrack.lif - KtoA	1.162	C1-Live_lysotrack.lif - CtoS	0.723	390
C1-Live_lysotrack.lif - pCDNA	0.301	C1-Live_lysotrack.lif - WT	6.85	C1-Live_lysotrack.lif - KtoA	0.374	C1-Live_lysotrack.lif - CtoS	0.309	391
C1-Live_lysotrack.lif - pCDNA	0.268	C1-Live_lysotrack.lif - WT	0.268	C1-Live_lysotrack.lif - KtoA	0.918	C1-Live_lysotrack.lif - CtoS	0.488	392
C1-Live_lysotrack.lif - pCDNA	0.236	C1-Live_lysotrack.lif - WT	0.918	C1-Live_lysotrack.lif - KtoA	2.763	C1-Live_lysotrack.lif - CtoS	0.634	393
C1-Live_lysotrack.lif - pCDNA	0.585	C1-Live_lysotrack.lif - WT	0.463	C1-Live_lysotrack.lif - KtoA	0.447	C1-Live_lysotrack.lif - CtoS	0.358	394
C1-Live_lysotrack.lif - pCDNA	0.756	C1-Live_lysotrack.lif - WT	1.373	C1-Live_lysotrack.lif - KtoA	0.317	C1-Live_lysotrack.lif - CtoS	0.382	395
C1-Live_lysotrack.lif - pCDNA	2.771	C1-Live_lysotrack.lif - WT	0.293	C1-Live_lysotrack.lif - KtoA	0.203	C1-Live_lysotrack.lif - CtoS	0.536	396
C1-Live_lysotrack.lif - pCDNA	0.439	C1-Live_lysotrack.lif - WT	0.463	C1-Live_lysotrack.lif - KtoA	0.106	C1-Live_lysotrack.lif - CtoS	0.398	397
C1-Live_lysotrack.lif - pCDNA	0.666	C1-Live_lysotrack.lif - WT	0.796	C1-Live_lysotrack.lif - KtoA	4.559	C1-Live_lysotrack.lif - CtoS	0.764	398
C1-Live_lysotrack.lif - pCDNA	0.374	C1-Live_lysotrack.lif - WT	0.244	C1-Live_lysotrack.lif - KtoA	0.593	C1-Live_lysotrack.lif - CtoS	0.293	399
C1-Live_lysotrack.lif - pCDNA	0.122	C1-Live_lysotrack.lif - WT	0.39	C1-Live_lysotrack.lif - KtoA	0.772	C1-Live_lysotrack.lif - CtoS	0.349	400
C1-Live_lysotrack.lif - pCDNA	0.301	C1-Live_lysotrack.lif - WT	0.276	C1-Live_lysotrack.lif - KtoA	1.853	C1-Live_lysotrack.lif - CtoS	0.26	401
C1-Live_lysotrack.lif - pCDNA	0.333	C1-Live_lysotrack.lif - WT	0.39	C1-Live_lysotrack.lif - KtoA	0.244	C1-Live_lysotrack.lif - CtoS	0.512	402
C1-Live_lysotrack.lif - pCDNA	0.122	C1-Live_lysotrack.lif - WT	2.982	C1-Live_lysotrack.lif - KtoA	0.894	C1-Live_lysotrack.lif - CtoS	0.284	403
C1-Live_lysotrack.lif - pCDNA	0.553	C1-Live_lysotrack.lif - WT	0.163	C1-Live_lysotrack.lif - KtoA	1.333	C1-Live_lysotrack.lif - CtoS	0.309	404
C1-Live_lysotrack.lif - pCDNA	0.431	C1-Live_lysotrack.lif - WT	0.138	C1-Live_lysotrack.lif - KtoA	1.78	C1-Live_lysotrack.lif - CtoS	2.641	405
C1-Live_lysotrack.lif - pCDNA	0.268	C1-Live_lysotrack.lif - WT	6.143	C1-Live_lysotrack.lif - KtoA	0.325	C1-Live_lysotrack.lif - CtoS	0.203	406
C1-Live_lysotrack.lif - pCDNA	0.618	C1-Live_lysotrack.lif - WT	1.073	C1-Live_lysotrack.lif - KtoA	2.836	C1-Live_lysotrack.lif - CtoS	1.008	407
C1-Live_lysotrack.lif - pCDNA	0.203	C1-Live_lysotrack.lif - WT	0.577	C1-Live_lysotrack.lif - KtoA	0.934	C1-Live_lysotrack.lif - CtoS	0.788	408
C1-Live_lysotrack.lif - pCDNA	0.536	C1-Live_lysotrack.lif - WT	0.114	C1-Live_lysotrack.lif - KtoA	1.568	C1-Live_lysotrack.lif - CtoS	0.78	409
C1-Live_lysotrack.lif - pCDNA	0.699	C1-Live_lysotrack.lif - WT	22.647	C1-Live_lysotrack.lif - KtoA	0.293	C1-Live_lysotrack.lif - CtoS	1.438	410
C1-Live_lysotrack.lif - pCDNA	0.187	C1-Live_lysotrack.lif - WT	0.106	C1-Live_lysotrack.lif - KtoA	1.463	C1-Live_lysotrack.lif - CtoS	1.195	411
C1-Live_lysotrack.lif - pCDNA	0.585	C1-Live_lysotrack.lif - WT	0.772	C1-Live_lysotrack.lif - KtoA	1.081	C1-Live_lysotrack.lif - CtoS	0.869	412
C1-Live_lysotrack.lif - pCDNA	1.617	C1-Live_lysotrack.lif - WT	0.154	C1-Live_lysotrack.lif - KtoA	0.252	C1-Live_lysotrack.lif - CtoS	0.585	413
C1-Live_lysotrack.lif - pCDNA	0.658	C1-Live_lysotrack.lif - WT	0.943	C1-Live_lysotrack.lif - KtoA	1.016	C1-Live_lysotrack.lif - CtoS	0.423	414
C1-Live_lysotrack.lif - pCDNA	0.114	C1-Live_lysotrack.lif - WT	0.301	C1-Live_lysotrack.lif - KtoA	0.236	C1-Live_lysotrack.lif - CtoS	0.276	415
C1-Live_lysotrack.lif - pCDNA	0.179	C1-Live_lysotrack.lif - WT	1.52	C1-Live_lysotrack.lif - KtoA	0.171	C1-Live_lysotrack.lif - CtoS	0.114	416
C1-Live_lysotrack.lif - pCDNA	0.106	C1-Live_lysotrack.lif - WT	0.496	C1-Live_lysotrack.lif - KtoA	0.366	C1-Live_lysotrack.lif - CtoS	1.552	417
C1-Live_lysotrack.lif - pCDNA	0.577	C1-Live_lysotrack.lif - WT	0.325	C1-Live_lysotrack.lif - KtoA	0.731	C1-Live_lysotrack.lif - CtoS	0.504	418
C1-Live_lysotrack.lif - pCDNA	0.325	C1-Live_lysotrack.lif - WT	0.309	C1-Live_lysotrack.lif - KtoA	1.081	C1-Live_lysotrack.lif - CtoS	0.471	419
C1-Live_lysotrack.lif - pCDNA	0.26	C1-Live_lysotrack.lif - WT	0.65	C1-Live_lysotrack.lif - KtoA	0.203	C1-Live_lysotrack.lif - CtoS	0.309	420
C1-Live_lysotrack.lif - pCDNA	0.504	C1-Live_lysotrack.lif - WT	0.195	C1-Live_lysotrack.lif - KtoA	0.219	C1-Live_lysotrack.lif - CtoS	0.325	421
C1-Live_lysotrack.lif - pCDNA	0.179	C1-Live_lysotrack.lif - WT	0.382	C1-Live_lysotrack.lif - KtoA	0.301	C1-Live_lysotrack.lif - CtoS	0.163	422
C1-Live_lysotrack.lif - pCDNA	0.317	C1-Live_lysotrack.lif - WT	0.203	C1-Live_lysotrack.lif - KtoA	2.584	C1-Live_lysotrack.lif - CtoS	0.219	423
C1-Live_lysotrack.lif - pCDNA	0.171	C1-Live_lysotrack.lif - WT	0.585	C1-Live_lysotrack.lif - KtoA	0.138	C1-Live_lysotrack.lif - CtoS	0.585	424
C1-Live_lysotrack.lif - pCDNA	0.171	C1-Live_lysotrack.lif - WT	0.488	C1-Live_lysotrack.lif - KtoA	0.544	C1-Live_lysotrack.lif - CtoS	1.398	425
C1-Live_lysotrack.lif - pCDNA	2.795	C1-Live_lysotrack.lif - WT	7.427	C1-Live_lysotrack.lif - KtoA	0.829	C1-Live_lysotrack.lif - CtoS	0.228	426
C1-Live_lysotrack.lif - pCDNA	0.536	C1-Live_lysotrack.lif - WT	0.593	C1-Live_lysotrack.lif - KtoA	0.463	C1-Live_lysotrack.lif - CtoS	0.585	427
C1-Live_lysotrack.lif - pCDNA	0.488	C1-Live_lysotrack.lif - WT	0.512	C1-Live_lysotrack.lif - KtoA	0.358	C1-Live_lysotrack.lif - CtoS	0.658	428
C1-Live_lysotrack.lif - pCDNA	0.293	C1-Live_lysotrack.lif - WT	8.101	C1-Live_lysotrack.lif - KtoA	0.114	C1-Live_lysotrack.lif - CtoS	0.252	429
C1-Live_lysotrack.lif - pCDNA	1.008	C1-Live_lysotrack.lif - WT	14.464	C1-Live_lysotrack.lif - KtoA	0.163	C1-Live_lysotrack.lif - CtoS	0.585	430
C1-Live_lysotrack.lif - pCDNA	0.13	C1-Live_lysotrack.lif - WT	6.184	C1-Live_lysotrack.lif - KtoA	0.317	C1-Live_lysotrack.lif - CtoS	0.536	431
C1-Live_lysotrack.lif - pCDNA	0.918	C1-Live_lysotrack.lif - WT	5.501	C1-Live_lysotrack.lif - KtoA	7.744	C1-Live_lysotrack.lif - CtoS	0.788	432
C1-Live_lysotrack.lif - pCDNA	0.439	C1-Live_lysotrack.lif - WT	0.106	C1-Live_lysotrack.lif - KtoA	0.317	C1-Live_lysotrack.lif - CtoS	0.528	433
C1-Live_lysotrack.lif - pCDNA	0.309	C1-Live_lysotrack.lif - WT	0.398	C1-Live_lysotrack.lif - KtoA	2.568	C1-Live_lysotrack.lif - CtoS	0.536	434
C1-Live_lysotrack.lif - pCDNA	0.138	C1-Live_lysotrack.lif - WT	0.252	C1-Live_lysotrack.lif - KtoA	10.011	C1-Live_lysotrack.lif - CtoS	1.641	435
C1-Live_lysotrack.lif - pCDNA	0.358	C1-Live_lysotrack.lif - WT	8.727	C1-Live_lysotrack.lif - KtoA	0.975	C1-Live_lysotrack.lif - CtoS	0.276	436
C1-Live_lysotrack.lif - pCDNA	0.195	C1-Live_lysotrack.lif - WT	0.211	C1-Live_lysotrack.lif - KtoA	4.494	C1-Live_lysotrack.lif - CtoS	0.748	437
C1-Live_lysotrack.lif - pCDNA	1.316	C1-Live_lysotrack.lif - WT	2.389	C1-Live_lysotrack.lif - KtoA	3.673	C1-Live_lysotrack.lif - CtoS	0.203	438
C1-Live_lysotrack.lif - pCDNA	0.13	C1-Live_lysotrack.lif - WT	0.358	C1-Live_lysotrack.lif - KtoA	4.55	C1-Live_lysotrack.lif - CtoS	0.366	439
C1-Live_lysotrack.lif - pCDNA	0.138	C1-Live_lysotrack.lif - WT	0.187	C1-Live_lysotrack.lif - KtoA	10.336	C1-Live_lysotrack.lif - CtoS	0.171	440
C1-Live_lysotrack.lif - pCDNA	0.219	C1-Live_lysotrack.lif - WT	0.512	C1-Live_lysotrack.lif - KtoA	15.577	C1-Live_lysotrack.lif - CtoS	0.358	441
C1-Live_lysotrack.lif - pCDNA	0.268	C1-Live_lysotrack.lif - WT	0.317	C1-Live_lysotrack.lif - KtoA	1.65	C1-Live_lysotrack.lif - CtoS	0.918	442
C1-Live_lysotrack.lif - pCDNA	0.341	C1-Live_lysotrack.lif - WT	0.236	C1-Live_lysotrack.lif - KtoA	1.511	C1-Live_lysotrack.lif - CtoS	0.325	443
C1-Live_lysotrack.lif - pCDNA	0.707	C1-Live_lysotrack.lif - WT	0.951	C1-Live_lysotrack.lif - KtoA	0.26	C1-Live_lysotrack.lif - CtoS	0.122	444
C1-Live_lysotrack.lif - pCDNA	0.228	C1-Live_lysotrack.lif - WT	0.203	C1-Live_lysotrack.lif - KtoA	1.056	C1-Live_lysotrack.lif - CtoS	0.13	445
C1-Live_lysotrack.lif - pCDNA	0.203	C1-Live_lysotrack.lif - WT	0.52	C1-Live_lysotrack.lif - KtoA	0.764	C1-Live_lysotrack.lif - CtoS	0.439	446
C1-Live_lysotrack.lif - pCDNA	0.975	C1-Live_lysotrack.lif - WT	0.366	C1-Live_lysotrack.lif - KtoA	8.963	C1-Live_lysotrack.lif - CtoS	0.577	447
C1-Live_lysotrack.lif - pCDNA	0.52	C1-Live_lysotrack.lif - WT	0.731	C1-Live_lysotrack.lif - KtoA	4.989	C1-Live_lysotrack.lif - CtoS	0.504	448
C1-Live_lysotrack.lif - pCDNA	0.228	C1-Live_lysotrack.lif - WT	0.772	C1-Live_lysotrack.lif - KtoA	0.772	C1-Live_lysotrack.lif - CtoS	0.975	449
C1-Live_lysotrack.lif - pCDNA	0.228	C1-Live_lysotrack.lif - WT	0.561	C1-Live_lysotrack.lif - KtoA	0.13	C1-Live_lysotrack.lif - CtoS	0.447	450
C1-Live_lysotrack.lif - pCDNA	0.114	C1-Live_lysotrack.lif - WT	0.317	C1-Live_lysotrack.lif - KtoA	2.438	C1-Live_lysotrack.lif - CtoS	0.228	451
C1-Live_lysotrack.lif - pCDNA	2.348	C1-Live_lysotrack.lif - WT	0.203	C1-Live_lysotrack.lif - KtoA	0.837	C1-Live_lysotrack.lif - CtoS	0.528	452
C1-Live_lysotrack.lif - pCDNA	0.13	C1-Live_lysotrack.lif - WT	0.276	C1-Live_lysotrack.lif - KtoA	0.512	C1-Live_lysotrack.lif - CtoS	0.918	453
C1-Live_lysotrack.lif - pCDNA	0.902	C1-Live_lysotrack.lif - WT	0.276	C1-Live_lysotrack.lif - KtoA	0.325	C1-Live_lysotrack.lif - CtoS	0.488	454
C1-Live_lysotrack.lif - pCDNA	0.439	C1-Live_lysotrack.lif - WT	0.219	C1-Live_lysotrack.lif - KtoA	2.828	C1-Live_lysotrack.lif - CtoS	0.195	455
C1-Live_lysotrack.lif - pCDNA	0.122	C1-Live_lysotrack.lif - WT	0.146	C1-Live_lysotrack.lif - KtoA	2.251	C1-Live_lysotrack.lif - CtoS	0.276	456
C1-Live_lysotrack.lif - pCDNA	1.146	C1-Live_lysotrack.lif - WT	0.707	C1-Live_lysotrack.lif - KtoA	1.016	C1-Live_lysotrack.lif - CtoS	0.585	457
C1-Live_lysotrack.lif - pCDNA	0.455	C1-Live_lysotrack.lif - WT	1.503	C1-Live_lysotrack.lif - KtoA	5.266	C1-Live_lysotrack.lif - CtoS	0.406	458
C1-Live_lysotrack.lif - pCDNA	0.349	C1-Live_lysotrack.lif - WT	0.553	C1-Live_lysotrack.lif - KtoA	0.138	C1-Live_lysotrack.lif - CtoS	0.13	459
C1-Live_lysotrack.lif - pCDNA	0.195	C1-Live_lysotrack.lif - WT	0.276	C1-Live_lysotrack.lif - KtoA	0.284	C1-Live_lysotrack.lif - CtoS	0.163	460
C1-Live_lysotrack.lif - pCDNA	0.447	C1-Live_lysotrack.lif - WT	0.195	C1-Live_lysotrack.lif - KtoA	0.244	C1-Live_lysotrack.lif - CtoS	0.293	461
C1-Live_lysotrack.lif - pCDNA	0.479	C1-Live_lysotrack.lif - WT	0.26	C1-Live_lysotrack.lif - KtoA	2.153	C1-Live_lysotrack.lif - CtoS	0.309	462
C1-Live_lysotrack.lif - pCDNA	0.414	C1-Live_lysotrack.lif - WT	0.634	C1-Live_lysotrack.lif - KtoA	0.707	C1-Live_lysotrack.lif - CtoS	0.179	463
C1-Live_lysotrack.lif - pCDNA	0.406	C1-Live_lysotrack.lif - WT	1.528	C1-Live_lysotrack.lif - KtoA	2.641	C1-Live_lysotrack.lif - CtoS	1.284	464
C1-Live_lysotrack.lif - pCDNA	0.626	C1-Live_lysotrack.lif - WT	0.699	C1-Live_lysotrack.lif - KtoA	2.023	C1-Live_lysotrack.lif - CtoS	0.26	465
C1-Live_lysotrack.lif - pCDNA	1.641	C1-Live_lysotrack.lif - WT	0.203	C1-Live_lysotrack.lif - KtoA	6.127	C1-Live_lysotrack.lif - CtoS	0.561	466
C1-Live_lysotrack.lif - pCDNA	0.13	C1-Live_lysotrack.lif - WT	0.894	C1-Live_lysotrack.lif - KtoA	6.338	C1-Live_lysotrack.lif - CtoS	1.008	467
C1-Live_lysotrack.lif - pCDNA	0.228	C1-Live_lysotrack.lif - WT	1.316	C1-Live_lysotrack.lif - KtoA	18.535	C1-Live_lysotrack.lif - CtoS	0.13	468
C1-Live_lysotrack.lif - pCDNA	0.171	C1-Live_lysotrack.lif - WT	0.423	C1-Live_lysotrack.lif - KtoA	3.665	C1-Live_lysotrack.lif - CtoS	0.601	469
C1-Live_lysotrack.lif - pCDNA	0.219	C1-Live_lysotrack.lif - WT	0.398	C1-Live_lysotrack.lif - KtoA	15.919	C1-Live_lysotrack.lif - CtoS	0.219	470
C1-Live_lysotrack.lif - pCDNA	0.122	C1-Live_lysotrack.lif - WT	0.13	C1-Live_lysotrack.lif - KtoA	3.795	C1-Live_lysotrack.lif - CtoS	0.463	471
C1-Live_lysotrack.lif - pCDNA	0.845	C1-Live_lysotrack.lif - WT	1.333	C1-Live_lysotrack.lif - KtoA	0.585	C1-Live_lysotrack.lif - CtoS	0.455	472
C1-Live_lysotrack.lif - pCDNA	0.512	C1-Live_lysotrack.lif - WT	0.301	C1-Live_lysotrack.lif - KtoA	2.617	C1-Live_lysotrack.lif - CtoS	0.569	473
C1-Live_lysotrack.lif - pCDNA	0.114	C1-Live_lysotrack.lif - WT	1.536	C1-Live_lysotrack.lif - KtoA	1.91	C1-Live_lysotrack.lif - CtoS	0.203	474
C1-Live_lysotrack.lif - pCDNA	0.276	C1-Live_lysotrack.lif - WT	1.325	C1-Live_lysotrack.lif - KtoA	5.509	C1-Live_lysotrack.lif - CtoS	1.601	475
C1-Live_lysotrack.lif - pCDNA	0.366	C1-Live_lysotrack.lif - WT	1.91	C1-Live_lysotrack.lif - KtoA	4.591	C1-Live_lysotrack.lif - CtoS	0.382	476
C1-Live_lysotrack.lif - pCDNA	0.106	C1-Live_lysotrack.lif - WT	10.637	C1-Live_lysotrack.lif - KtoA	11.872	C1-Live_lysotrack.lif - CtoS	0.154	477
C1-Live_lysotrack.lif - pCDNA	0.268	C1-Live_lysotrack.lif - WT	5.786	C1-Live_lysotrack.lif - KtoA	0.699	C1-Live_lysotrack.lif - CtoS	1.211	478
C1-Live_lysotrack.lif - pCDNA	0.203	C1-Live_lysotrack.lif - WT	4.364	C1-Live_lysotrack.lif - KtoA	0.106	C1-Live_lysotrack.lif - CtoS	0.471	479
C1-Live_lysotrack.lif - pCDNA	0.13	C1-Live_lysotrack.lif - WT	2.617	C1-Live_lysotrack.lif - KtoA	1.796	C1-Live_lysotrack.lif - CtoS	0.398	480
C1-Live_lysotrack.lif - pCDNA	0.236	C1-Live_lysotrack.lif - WT	3.575	C1-Live_lysotrack.lif - KtoA	6.314	C1-Live_lysotrack.lif - CtoS	0.585	481
C1-Live_lysotrack.lif - pCDNA	0.358	C1-Live_lysotrack.lif - WT	0.796	C1-Live_lysotrack.lif - KtoA	3.177	C1-Live_lysotrack.lif - CtoS	0.382	482
C1-Live_lysotrack.lif - pCDNA	0.187	C1-Live_lysotrack.lif - WT	2.259	C1-Live_lysotrack.lif - KtoA	9.426	C1-Live_lysotrack.lif - CtoS	0.252	483
C1-Live_lysotrack.lif - pCDNA	0.52	C1-Live_lysotrack.lif - WT	19.153	C1-Live_lysotrack.lif - KtoA	12.806	C1-Live_lysotrack.lif - CtoS	0.423	484
C1-Live_lysotrack.lif - pCDNA	0.122	C1-Live_lysotrack.lif - WT	0.244	C1-Live_lysotrack.lif - KtoA	2.495	C1-Live_lysotrack.lif - CtoS	0.756	485
C1-Live_lysotrack.lif - pCDNA	0.293	C1-Live_lysotrack.lif - WT	0.366	C1-Live_lysotrack.lif - KtoA	2.552	C1-Live_lysotrack.lif - CtoS	0.488	486
C1-Live_lysotrack.lif - pCDNA	0.488	C1-Live_lysotrack.lif - WT	0.138	C1-Live_lysotrack.lif - KtoA	2.99	C1-Live_lysotrack.lif - CtoS	0.195	487
C1-Live_lysotrack.lif - pCDNA	0.203	C1-Live_lysotrack.lif - WT	0.333	C1-Live_lysotrack.lif - KtoA	1.69	C1-Live_lysotrack.lif - CtoS	0.414	488
C1-Live_lysotrack.lif - pCDNA	0.146	C1-Live_lysotrack.lif - WT	1.219	C1-Live_lysotrack.lif - KtoA	3.86	C1-Live_lysotrack.lif - CtoS	0.106	489
C1-Live_lysotrack.lif - pCDNA	0.187	C1-Live_lysotrack.lif - WT	8.166	C1-Live_lysotrack.lif - KtoA	5.022	C1-Live_lysotrack.lif - CtoS	0.447	490
C1-Live_lysotrack.lif - pCDNA	0.658	C1-Live_lysotrack.lif - WT	1.268	C1-Live_lysotrack.lif - KtoA	3.657	C1-Live_lysotrack.lif - CtoS	0.666	491
C1-Live_lysotrack.lif - pCDNA	0.268	C1-Live_lysotrack.lif - WT	0.406	C1-Live_lysotrack.lif - KtoA	0.512	C1-Live_lysotrack.lif - CtoS	0.203	492
C1-Live_lysotrack.lif - pCDNA	0.26	C1-Live_lysotrack.lif - WT	0.309	C1-Live_lysotrack.lif - KtoA	0.731	C1-Live_lysotrack.lif - CtoS	0.219	493
C1-Live_lysotrack.lif - pCDNA	0.211	C1-Live_lysotrack.lif - WT	2.633	C1-Live_lysotrack.lif - KtoA	31.317	C1-Live_lysotrack.lif - CtoS	0.561	494
C1-Live_lysotrack.lif - pCDNA	0.918	C1-Live_lysotrack.lif - WT	1.568	C1-Live_lysotrack.lif - KtoA	0.114	C1-Live_lysotrack.lif - CtoS	0.707	495
C1-Live_lysotrack.lif - pCDNA	0.674	C1-Live_lysotrack.lif - WT	1.568	C1-Live_lysotrack.lif - KtoA	2.673	C1-Live_lysotrack.lif - CtoS	0.171	496
C1-Live_lysotrack.lif - pCDNA	0.301	C1-Live_lysotrack.lif - WT	2.82	C1-Live_lysotrack.lif - KtoA	1.243	C1-Live_lysotrack.lif - CtoS	0.163	497
C1-Live_lysotrack.lif - pCDNA	0.228	C1-Live_lysotrack.lif - WT	3.21	C1-Live_lysotrack.lif - KtoA	5.404	C1-Live_lysotrack.lif - CtoS	0.146	498
C1-Live_lysotrack.lif - pCDNA	0.341	C1-Live_lysotrack.lif - WT	5.176	C1-Live_lysotrack.lif - KtoA	5.314	C1-Live_lysotrack.lif - CtoS	0.455	499
C1-Live_lysotrack.lif - pCDNA	1.008	C1-Live_lysotrack.lif - WT	0.553	C1-Live_lysotrack.lif - KtoA	17.016	C1-Live_lysotrack.lif - CtoS	0.439	500
C1-Live_lysotrack.lif - pCDNA	0.959	C1-Live_lysotrack.lif - WT	0.268	C1-Live_lysotrack.lif - KtoA	3.714	C1-Live_lysotrack.lif - CtoS	0.293	501
C1-Live_lysotrack.lif - pCDNA	0.512	C1-Live_lysotrack.lif - WT	3.153	C1-Live_lysotrack.lif - KtoA	0.122	C1-Live_lysotrack.lif - CtoS	0.423	502
C1-Live_lysotrack.lif - pCDNA	0.228	C1-Live_lysotrack.lif - WT	5.461	C1-Live_lysotrack.lif - KtoA	21.444	C1-Live_lysotrack.lif - CtoS	0.154	503
C1-Live_lysotrack.lif - pCDNA	0.382	C1-Live_lysotrack.lif - WT	34.064	C1-Live_lysotrack.lif - KtoA	2.04	C1-Live_lysotrack.lif - CtoS	0.398	504
C1-Live_lysotrack.lif - pCDNA	0.414	C1-Live_lysotrack.lif - WT	20.176	C1-Live_lysotrack.lif - KtoA	6.249	C1-Live_lysotrack.lif - CtoS	0.455	505
C1-Live_lysotrack.lif - pCDNA	1.52	C1-Live_lysotrack.lif - WT	0.276	C1-Live_lysotrack.lif - KtoA	3.957	C1-Live_lysotrack.lif - CtoS	0.585	506
C1-Live_lysotrack.lif - pCDNA	0.138	C1-Live_lysotrack.lif - WT	0.455	C1-Live_lysotrack.lif - KtoA	1.398	C1-Live_lysotrack.lif - CtoS	0.626	507
C1-Live_lysotrack.lif - pCDNA	0.382	C1-Live_lysotrack.lif - WT	0.431	C1-Live_lysotrack.lif - KtoA	2.031	C1-Live_lysotrack.lif - CtoS	1.154	508
C1-Live_lysotrack.lif - pCDNA	0.813	C1-Live_lysotrack.lif - WT	0.203	C1-Live_lysotrack.lif - KtoA	24.873	C1-Live_lysotrack.lif - CtoS	0.366	509
C1-Live_lysotrack.lif - pCDNA	0.138	C1-Live_lysotrack.lif - WT	0.211	C1-Live_lysotrack.lif - KtoA	21.03	C1-Live_lysotrack.lif - CtoS	0.244	510
C1-Live_lysotrack.lif - pCDNA	0.325	C1-Live_lysotrack.lif - WT	0.804	C1-Live_lysotrack.lif - KtoA	9.239	C1-Live_lysotrack.lif - CtoS	0.813	511
C1-Live_lysotrack.lif - pCDNA	0.853	C1-Live_lysotrack.lif - WT	0.65	C1-Live_lysotrack.lif - KtoA	1.641	C1-Live_lysotrack.lif - CtoS	0.293	512
C1-Live_lysotrack.lif - pCDNA	0.26	C1-Live_lysotrack.lif - WT	0.536	C1-Live_lysotrack.lif - KtoA	0.163	C1-Live_lysotrack.lif - CtoS	0.463	513
C1-Live_lysotrack.lif - pCDNA	0.171	C1-Live_lysotrack.lif - WT	0.171	C1-Live_lysotrack.lif - KtoA	0.358	C1-Live_lysotrack.lif - CtoS	0.366	514
C1-Live_lysotrack.lif - pCDNA	1.056	C1-Live_lysotrack.lif - WT	0.609	C1-Live_lysotrack.lif - KtoA	2.194	C1-Live_lysotrack.lif - CtoS	0.138	515
C1-Live_lysotrack.lif - pCDNA	0.926	C1-Live_lysotrack.lif - WT	5.298	C1-Live_lysotrack.lif - KtoA	0.187	C1-Live_lysotrack.lif - CtoS	0.276	516
C1-Live_lysotrack.lif - pCDNA	1.268	C1-Live_lysotrack.lif - WT	0.163	C1-Live_lysotrack.lif - KtoA	0.626	C1-Live_lysotrack.lif - CtoS	0.512	517
C1-Live_lysotrack.lif - pCDNA	0.869	C1-Live_lysotrack.lif - WT	0.999	C1-Live_lysotrack.lif - KtoA	0.593	C1-Live_lysotrack.lif - CtoS	0.423	518
C1-Live_lysotrack.lif - pCDNA	0.154	C1-Live_lysotrack.lif - WT	0.455	C1-Live_lysotrack.lif - KtoA	1.243	C1-Live_lysotrack.lif - CtoS	0.796	519
C1-Live_lysotrack.lif - pCDNA	0.374	C1-Live_lysotrack.lif - WT	3.202	C1-Live_lysotrack.lif - KtoA	1.146	C1-Live_lysotrack.lif - CtoS	0.252	520
C1-Live_lysotrack.lif - pCDNA	0.431	C1-Live_lysotrack.lif - WT	2.909	C1-Live_lysotrack.lif - KtoA	1.349	C1-Live_lysotrack.lif - CtoS	0.228	521
C1-Live_lysotrack.lif - pCDNA	0.187	C1-Live_lysotrack.lif - WT	0.691	C1-Live_lysotrack.lif - KtoA	1.95	C1-Live_lysotrack.lif - CtoS	0.187	522
C1-Live_lysotrack.lif - pCDNA	0.309	C1-Live_lysotrack.lif - WT	0.179	C1-Live_lysotrack.lif - KtoA	4.412	C1-Live_lysotrack.lif - CtoS	0.414	523
C1-Live_lysotrack.lif - pCDNA	0.219	C1-Live_lysotrack.lif - WT	1.975	C1-Live_lysotrack.lif - KtoA	0.406	C1-Live_lysotrack.lif - CtoS	0.252	524
C1-Live_lysotrack.lif - pCDNA	0.341	C1-Live_lysotrack.lif - WT	0.447	C1-Live_lysotrack.lif - KtoA	0.406	C1-Live_lysotrack.lif - CtoS	0.179	525
C1-Live_lysotrack.lif - pCDNA	0.983	C1-Live_lysotrack.lif - WT	0.122	C1-Live_lysotrack.lif - KtoA	0.211	C1-Live_lysotrack.lif - CtoS	0.585	526
C1-Live_lysotrack.lif - pCDNA	0.236	C1-Live_lysotrack.lif - WT	1.333	C1-Live_lysotrack.lif - KtoA	0.114	C1-Live_lysotrack.lif - CtoS	0.284	527
C1-Live_lysotrack.lif - pCDNA	0.479	C1-Live_lysotrack.lif - WT	0.528	C1-Live_lysotrack.lif - KtoA	0.512	C1-Live_lysotrack.lif - CtoS	0.106	528
C1-Live_lysotrack.lif - pCDNA	0.618	C1-Live_lysotrack.lif - WT	0.293	C1-Live_lysotrack.lif - KtoA	0.406	C1-Live_lysotrack.lif - CtoS	0.219	529
C1-Live_lysotrack.lif - pCDNA	0.374	C1-Live_lysotrack.lif - WT	18.949	C1-Live_lysotrack.lif - KtoA	8.085	C1-Live_lysotrack.lif - CtoS	1.812	530
C1-Live_lysotrack.lif - pCDNA	0.723	C1-Live_lysotrack.lif - WT	0.293	C1-Live_lysotrack.lif - KtoA	1.308	C1-Live_lysotrack.lif - CtoS	0.293	531
C1-Live_lysotrack.lif - pCDNA	0.414	C1-Live_lysotrack.lif - WT	0.317	C1-Live_lysotrack.lif - KtoA	0.553	C1-Live_lysotrack.lif - CtoS	0.317	532
C1-Live_lysotrack.lif - pCDNA	0.845	C1-Live_lysotrack.lif - WT	0.431	C1-Live_lysotrack.lif - KtoA	0.382	C1-Live_lysotrack.lif - CtoS	0.553	533
C1-Live_lysotrack.lif - pCDNA	0.406	C1-Live_lysotrack.lif - WT	4.575	C1-Live_lysotrack.lif - KtoA	0.674	C1-Live_lysotrack.lif - CtoS	1.121	534
C1-Live_lysotrack.lif - pCDNA	0.236	C1-Live_lysotrack.lif - WT	8.768	C1-Live_lysotrack.lif - KtoA	0.78	C1-Live_lysotrack.lif - CtoS	0.138	535
C1-Live_lysotrack.lif - pCDNA	0.561	C1-Live_lysotrack.lif - WT	0.211	C1-Live_lysotrack.lif - KtoA	0.39	C1-Live_lysotrack.lif - CtoS	0.325	536
C1-Live_lysotrack.lif - pCDNA	0.512	C1-Live_lysotrack.lif - WT	11.522	C1-Live_lysotrack.lif - KtoA	0.748	C1-Live_lysotrack.lif - CtoS	0.138	537
C1-Live_lysotrack.lif - pCDNA	0.398	C1-Live_lysotrack.lif - WT	0.252	C1-Live_lysotrack.lif - KtoA	0.228	C1-Live_lysotrack.lif - CtoS	0.471	538
C1-Live_lysotrack.lif - pCDNA	0.601	C1-Live_lysotrack.lif - WT	11.921	C1-Live_lysotrack.lif - KtoA	0.187	C1-Live_lysotrack.lif - CtoS	0.293	539
C1-Live_lysotrack.lif - pCDNA	0.512	C1-Live_lysotrack.lif - WT	0.39	C1-Live_lysotrack.lif - KtoA	0.626	C1-Live_lysotrack.lif - CtoS	0.154	540
C1-Live_lysotrack.lif - pCDNA	0.203	C1-Live_lysotrack.lif - WT	0.39	C1-Live_lysotrack.lif - KtoA	0.203	C1-Live_lysotrack.lif - CtoS	0.341	541
C1-Live_lysotrack.lif - pCDNA	0.488	C1-Live_lysotrack.lif - WT	0.707	C1-Live_lysotrack.lif - KtoA	0.423	C1-Live_lysotrack.lif - CtoS	0.219	542
C1-Live_lysotrack.lif - pCDNA	0.236	C1-Live_lysotrack.lif - WT	11.303	C1-Live_lysotrack.lif - KtoA	7.248	C1-Live_lysotrack.lif - CtoS	0.699	543
C1-Live_lysotrack.lif - pCDNA	0.195	C1-Live_lysotrack.lif - WT	0.325	C1-Live_lysotrack.lif - KtoA	0.593	C1-Live_lysotrack.lif - CtoS	0.406	544
C1-Live_lysotrack.lif - pCDNA	0.317	C1-Live_lysotrack.lif - WT	22.509	C1-Live_lysotrack.lif - KtoA	0.154	C1-Live_lysotrack.lif - CtoS	0.341	545
C1-Live_lysotrack.lif - pCDNA	0.431	C1-Live_lysotrack.lif - WT	0.366	C1-Live_lysotrack.lif - KtoA	0.195	C1-Live_lysotrack.lif - CtoS	0.39	546
C1-Live_lysotrack.lif - pCDNA	0.618	C1-Live_lysotrack.lif - WT	0.219	C1-Live_lysotrack.lif - KtoA	0.13	C1-Live_lysotrack.lif - CtoS	0.228	547
C1-Live_lysotrack.lif - pCDNA	0.951	C1-Live_lysotrack.lif - WT	0.423	C1-Live_lysotrack.lif - KtoA	6.103	C1-Live_lysotrack.lif - CtoS	0.284	548
C1-Live_lysotrack.lif - pCDNA	0.618	C1-Live_lysotrack.lif - WT	0.195	C1-Live_lysotrack.lif - KtoA	0.195	C1-Live_lysotrack.lif - CtoS	0.918	549
C1-Live_lysotrack.lif - pCDNA	0.252	C1-Live_lysotrack.lif - WT	4.445	C1-Live_lysotrack.lif - KtoA	0.341	C1-Live_lysotrack.lif - CtoS	0.211	550
C1-Live_lysotrack.lif - pCDNA	0.309	C1-Live_lysotrack.lif - WT	0.341	C1-Live_lysotrack.lif - KtoA	0.398	C1-Live_lysotrack.lif - CtoS	0.382	551
C1-Live_lysotrack.lif - pCDNA	0.796	C1-Live_lysotrack.lif - WT	0.179	C1-Live_lysotrack.lif - KtoA	1.731	C1-Live_lysotrack.lif - CtoS	0.236	552
C1-Live_lysotrack.lif - pCDNA	0.52	C1-Live_lysotrack.lif - WT	6.468	C1-Live_lysotrack.lif - KtoA	0.528	C1-Live_lysotrack.lif - CtoS	0.398	553
C1-Live_lysotrack.lif - pCDNA	0.959	C1-Live_lysotrack.lif - WT	0.293	C1-Live_lysotrack.lif - KtoA	0.122	C1-Live_lysotrack.lif - CtoS	0.252	554
C1-Live_lysotrack.lif - pCDNA	0.414	C1-Live_lysotrack.lif - WT	2.966	C1-Live_lysotrack.lif - KtoA	0.471	C1-Live_lysotrack.lif - CtoS	0.504	555
C1-Live_lysotrack.lif - pCDNA	0.414	C1-Live_lysotrack.lif - WT	4.242	C1-Live_lysotrack.lif - KtoA	0.13	C1-Live_lysotrack.lif - CtoS	0.171	556
C1-Live_lysotrack.lif - pCDNA	0.488	C1-Live_lysotrack.lif - WT	0.163	C1-Live_lysotrack.lif - KtoA	1.243	C1-Live_lysotrack.lif - CtoS	0.52	557
C1-Live_lysotrack.lif - pCDNA	0.414	C1-Live_lysotrack.lif - WT	0.447	C1-Live_lysotrack.lif - KtoA	0.179	C1-Live_lysotrack.lif - CtoS	0.154	558
C1-Live_lysotrack.lif - pCDNA	0.358	C1-Live_lysotrack.lif - WT	0.512	C1-Live_lysotrack.lif - KtoA	3.941	C1-Live_lysotrack.lif - CtoS	0.154	559
C1-Live_lysotrack.lif - pCDNA	0.171	C1-Live_lysotrack.lif - WT	0.252	C1-Live_lysotrack.lif - KtoA	10.669	C1-Live_lysotrack.lif - CtoS	0.163	560
C1-Live_lysotrack.lif - pCDNA	0.26	C1-Live_lysotrack.lif - WT	0.122	C1-Live_lysotrack.lif - KtoA	0.358	C1-Live_lysotrack.lif - CtoS	0.268	561
C1-Live_lysotrack.lif - pCDNA	0.886	C1-Live_lysotrack.lif - WT	0.138	C1-Live_lysotrack.lif - KtoA	0.447	C1-Live_lysotrack.lif - CtoS	0.926	562
C1-Live_lysotrack.lif - pCDNA	0.349	C1-Live_lysotrack.lif - WT	0.349	C1-Live_lysotrack.lif - KtoA	0.114	C1-Live_lysotrack.lif - CtoS	0.544	563
C1-Live_lysotrack.lif - pCDNA	0.358	C1-Live_lysotrack.lif - WT	0.341	C1-Live_lysotrack.lif - KtoA	2.348	C1-Live_lysotrack.lif - CtoS	0.325	564
C1-Live_lysotrack.lif - pCDNA	0.171	C1-Live_lysotrack.lif - WT	0.439	C1-Live_lysotrack.lif - KtoA	0.569	C1-Live_lysotrack.lif - CtoS	0.276	565
C1-Live_lysotrack.lif - pCDNA	0.463	C1-Live_lysotrack.lif - WT	0.618	C1-Live_lysotrack.lif - KtoA	0.423	C1-Live_lysotrack.lif - CtoS	0.829	566
C1-Live_lysotrack.lif - pCDNA	0.569	C1-Live_lysotrack.lif - WT	0.382	C1-Live_lysotrack.lif - KtoA	0.219	C1-Live_lysotrack.lif - CtoS	1.016	567
C1-Live_lysotrack.lif - pCDNA	0.447	C1-Live_lysotrack.lif - WT	0.455	C1-Live_lysotrack.lif - KtoA	0.13	C1-Live_lysotrack.lif - CtoS	0.504	568
C1-Live_lysotrack.lif - pCDNA	0.138	C1-Live_lysotrack.lif - WT	0.569	C1-Live_lysotrack.lif - KtoA	1.39	C1-Live_lysotrack.lif - CtoS	0.268	569
C1-Live_lysotrack.lif - pCDNA	0.902	C1-Live_lysotrack.lif - WT	0.252	C1-Live_lysotrack.lif - KtoA	0.398	C1-Live_lysotrack.lif - CtoS	0.122	570
C1-Live_lysotrack.lif - pCDNA	0.878	C1-Live_lysotrack.lif - WT	0.796	C1-Live_lysotrack.lif - KtoA	0.195	C1-Live_lysotrack.lif - CtoS	0.398	571
C1-Live_lysotrack.lif - pCDNA	0.154	C1-Live_lysotrack.lif - WT	0.122	C1-Live_lysotrack.lif - KtoA	1.138	C1-Live_lysotrack.lif - CtoS	0.114	572
C1-Live_lysotrack.lif - pCDNA	0.788	C1-Live_lysotrack.lif - WT	0.106	C1-Live_lysotrack.lif - KtoA	1.479	C1-Live_lysotrack.lif - CtoS	0.154	573
C1-Live_lysotrack.lif - pCDNA	0.13	C1-Live_lysotrack.lif - WT	0.195	C1-Live_lysotrack.lif - KtoA	0.382	C1-Live_lysotrack.lif - CtoS	0.39	574
C1-Live_lysotrack.lif - pCDNA	0.171	C1-Live_lysotrack.lif - WT	23.297	C1-Live_lysotrack.lif - KtoA	1.203	C1-Live_lysotrack.lif - CtoS	0.122	575
C1-Live_lysotrack.lif - pCDNA	0.179	C1-Live_lysotrack.lif - WT	0.163	C1-Live_lysotrack.lif - KtoA	0.634	C1-Live_lysotrack.lif - CtoS	0.382	576
C1-Live_lysotrack.lif - pCDNA	1.828	C1-Live_lysotrack.lif - WT	2.982	C1-Live_lysotrack.lif - KtoA	0.276	C1-Live_lysotrack.lif - CtoS	0.723	577
C1-Live_lysotrack.lif - pCDNA	0.203	C1-Live_lysotrack.lif - WT	0.65	C1-Live_lysotrack.lif - KtoA	0.203	C1-Live_lysotrack.lif - CtoS	2.82	578
C1-Live_lysotrack.lif - pCDNA	0.553	C1-Live_lysotrack.lif - WT	2.422	C1-Live_lysotrack.lif - KtoA	0.479	C1-Live_lysotrack.lif - CtoS	0.406	579
C1-Live_lysotrack.lif - pCDNA	0.366	C1-Live_lysotrack.lif - WT	0.114	C1-Live_lysotrack.lif - KtoA	0.317	C1-Live_lysotrack.lif - CtoS	0.504	580
C1-Live_lysotrack.lif - pCDNA	0.203	C1-Live_lysotrack.lif - WT	1.755	C1-Live_lysotrack.lif - KtoA	0.504	C1-Live_lysotrack.lif - CtoS	0.114	581
C1-Live_lysotrack.lif - pCDNA	0.195	C1-Live_lysotrack.lif - WT	2.738	C1-Live_lysotrack.lif - KtoA	0.569	C1-Live_lysotrack.lif - CtoS	0.967	582
C1-Live_lysotrack.lif - pCDNA	0.78	C1-Live_lysotrack.lif - WT	0.739	C1-Live_lysotrack.lif - KtoA	0.146	C1-Live_lysotrack.lif - CtoS	0.276	583
C1-Live_lysotrack.lif - pCDNA	0.455	C1-Live_lysotrack.lif - WT	1.455	C1-Live_lysotrack.lif - KtoA	0.959	C1-Live_lysotrack.lif - CtoS	0.496	584
C1-Live_lysotrack.lif - pCDNA	0.325	C1-Live_lysotrack.lif - WT	0.788	C1-Live_lysotrack.lif - KtoA	0.13	C1-Live_lysotrack.lif - CtoS	0.853	585
C1-Live_lysotrack.lif - pCDNA	0.674	C1-Live_lysotrack.lif - WT	0.447	C1-Live_lysotrack.lif - KtoA	0.179	C1-Live_lysotrack.lif - CtoS	0.106	586
C1-Live_lysotrack.lif - pCDNA	0.699	C1-Live_lysotrack.lif - WT	0.699	C1-Live_lysotrack.lif - KtoA	0.723	C1-Live_lysotrack.lif - CtoS	0.349	587
C1-Live_lysotrack.lif - pCDNA	0.471	C1-Live_lysotrack.lif - WT	0.171	C1-Live_lysotrack.lif - KtoA	0.309	C1-Live_lysotrack.lif - CtoS	0.284	588
C1-Live_lysotrack.lif - pCDNA	0.553	C1-Live_lysotrack.lif - WT	0.13	C1-Live_lysotrack.lif - KtoA	0.52	C1-Live_lysotrack.lif - CtoS	0.65	589
C1-Live_lysotrack.lif - pCDNA	0.65	C1-Live_lysotrack.lif - WT	0.187	C1-Live_lysotrack.lif - KtoA	0.796	C1-Live_lysotrack.lif - CtoS	0.154	590
C1-Live_lysotrack.lif - pCDNA	0.821	C1-Live_lysotrack.lif - WT	0.65	C1-Live_lysotrack.lif - KtoA	0.138	C1-Live_lysotrack.lif - CtoS	0.431	591
C1-Live_lysotrack.lif - pCDNA	0.723	C1-Live_lysotrack.lif - WT	0.926	C1-Live_lysotrack.lif - KtoA	1.446	C1-Live_lysotrack.lif - CtoS	0.431	592
C1-Live_lysotrack.lif - pCDNA	0.268	C1-Live_lysotrack.lif - WT	3.714	C1-Live_lysotrack.lif - KtoA	0.252	C1-Live_lysotrack.lif - CtoS	0.301	593
C1-Live_lysotrack.lif - pCDNA	0.358	C1-Live_lysotrack.lif - WT	0.488	C1-Live_lysotrack.lif - KtoA	0.163	C1-Live_lysotrack.lif - CtoS	0.512	594
C1-Live_lysotrack.lif - pCDNA	1.926	C1-Live_lysotrack.lif - WT	0.479	C1-Live_lysotrack.lif - KtoA	0.91	C1-Live_lysotrack.lif - CtoS	0.138	595
C1-Live_lysotrack.lif - pCDNA	0.154	C1-Live_lysotrack.lif - WT	0.211	C1-Live_lysotrack.lif - KtoA	0.171	C1-Live_lysotrack.lif - CtoS	0.601	596
C1-Live_lysotrack.lif - pCDNA	0.309	C1-Live_lysotrack.lif - WT	0.252	C1-Live_lysotrack.lif - KtoA	0.179	C1-Live_lysotrack.lif - CtoS	0.455	597
C1-Live_lysotrack.lif - pCDNA	0.447	C1-Live_lysotrack.lif - WT	0.878	C1-Live_lysotrack.lif - KtoA	0.309	C1-Live_lysotrack.lif - CtoS	0.163	598
C1-Live_lysotrack.lif - pCDNA	0.845	C1-Live_lysotrack.lif - WT	0.179	C1-Live_lysotrack.lif - KtoA	0.146	C1-Live_lysotrack.lif - CtoS	0.471	599
C1-Live_lysotrack.lif - pCDNA	0.731	C1-Live_lysotrack.lif - WT	0.488	C1-Live_lysotrack.lif - KtoA	0.284	C1-Live_lysotrack.lif - CtoS	0.325	600
C1-Live_lysotrack.lif - pCDNA	0.553	C1-Live_lysotrack.lif - WT	0.114	C1-Live_lysotrack.lif - KtoA	0.349	C1-Live_lysotrack.lif - CtoS	0.366	601
C1-Live_lysotrack.lif - pCDNA	0.756	C1-Live_lysotrack.lif - WT	0.228	C1-Live_lysotrack.lif - KtoA	0.171	C1-Live_lysotrack.lif - CtoS	0.528	602
C1-Live_lysotrack.lif - pCDNA	0.723	C1-Live_lysotrack.lif - WT	2.007	C1-Live_lysotrack.lif - KtoA	0.642	C1-Live_lysotrack.lif - CtoS	0.179	603
C1-Live_lysotrack.lif - pCDNA	0.666	C1-Live_lysotrack.lif - WT	0.423	C1-Live_lysotrack.lif - KtoA	0.796	C1-Live_lysotrack.lif - CtoS	0.553	604
C1-Live_lysotrack.lif - pCDNA	2.096	C1-Live_lysotrack.lif - WT	0.211	C1-Live_lysotrack.lif - KtoA	0.934	C1-Live_lysotrack.lif - CtoS	0.658	605
C1-Live_lysotrack.lif - pCDNA	0.252	C1-Live_lysotrack.lif - WT	0.666	C1-Live_lysotrack.lif - KtoA	0.146	C1-Live_lysotrack.lif - CtoS	0.211	606
C1-Live_lysotrack.lif - pCDNA	0.943	C1-Live_lysotrack.lif - WT	0.236	C1-Live_lysotrack.lif - KtoA	0.488	C1-Live_lysotrack.lif - CtoS	0.512	607
C1-Live_lysotrack.lif - pCDNA	0.479	C1-Live_lysotrack.lif - WT	0.13	C1-Live_lysotrack.lif - KtoA	0.496	C1-Live_lysotrack.lif - CtoS	0.642	608
C1-Live_lysotrack.lif - pCDNA	2.6	C1-Live_lysotrack.lif - WT	0.756	C1-Live_lysotrack.lif - KtoA	0.341	C1-Live_lysotrack.lif - CtoS	0.236	609
C1-Live_lysotrack.lif - pCDNA	0.122	C1-Live_lysotrack.lif - WT	0.772	C1-Live_lysotrack.lif - KtoA	0.13	C1-Live_lysotrack.lif - CtoS	0.569	610
C1-Live_lysotrack.lif - pCDNA	0.187	C1-Live_lysotrack.lif - WT	0.959	C1-Live_lysotrack.lif - KtoA	1.706	C1-Live_lysotrack.lif - CtoS	0.528	611
C1-Live_lysotrack.lif - pCDNA	0.341	C1-Live_lysotrack.lif - WT	0.349	C1-Live_lysotrack.lif - KtoA	0.195	C1-Live_lysotrack.lif - CtoS	0.829	612
C1-Live_lysotrack.lif - pCDNA	0.748	C1-Live_lysotrack.lif - WT	0.195	C1-Live_lysotrack.lif - KtoA	0.349	C1-Live_lysotrack.lif - CtoS	1.064	613
C1-Live_lysotrack.lif - pCDNA	0.187	C1-Live_lysotrack.lif - WT	0.618	C1-Live_lysotrack.lif - KtoA	0.528	C1-Live_lysotrack.lif - CtoS	0.179	614
C1-Live_lysotrack.lif - pCDNA	0.366	C1-Live_lysotrack.lif - WT	0.723	C1-Live_lysotrack.lif - KtoA	0.26	C1-Live_lysotrack.lif - CtoS	0.439	615
C1-Live_lysotrack.lif - pCDNA	0.341	C1-Live_lysotrack.lif - WT	0.138	C1-Live_lysotrack.lif - KtoA	0.715	C1-Live_lysotrack.lif - CtoS	0.366	616
C1-Live_lysotrack.lif - pCDNA	0.106	C1-Live_lysotrack.lif - WT	0.163	C1-Live_lysotrack.lif - KtoA	0.536	C1-Live_lysotrack.lif - CtoS	0.26	617
C1-Live_lysotrack.lif - pCDNA	0.406	C1-Live_lysotrack.lif - WT	0.179	C1-Live_lysotrack.lif - KtoA	0.219	C1-Live_lysotrack.lif - CtoS	0.691	618
C1-Live_lysotrack.lif - pCDNA	0.512	C1-Live_lysotrack.lif - WT	0.488	C1-Live_lysotrack.lif - KtoA	0.325	C1-Live_lysotrack.lif - CtoS	0.406	619
C1-Live_lysotrack.lif - pCDNA	0.553	C1-Live_lysotrack.lif - WT	0.325	C1-Live_lysotrack.lif - KtoA	0.122	C1-Live_lysotrack.lif - CtoS	0.601	620
C1-Live_lysotrack.lif - pCDNA	0.414	C1-Live_lysotrack.lif - WT	0.293	C1-Live_lysotrack.lif - KtoA	0.325	C1-Live_lysotrack.lif - CtoS	0.374	621
C1-Live_lysotrack.lif - pCDNA	0.674	C1-Live_lysotrack.lif - WT	0.236	C1-Live_lysotrack.lif - KtoA	0.423	C1-Live_lysotrack.lif - CtoS	0.114	622
C1-Live_lysotrack.lif - pCDNA	0.276	C1-Live_lysotrack.lif - WT	0.577	C1-Live_lysotrack.lif - KtoA	0.228	C1-Live_lysotrack.lif - CtoS	0.341	623
C1-Live_lysotrack.lif - pCDNA	0.561	C1-Live_lysotrack.lif - WT	0.52	C1-Live_lysotrack.lif - KtoA	0.13	C1-Live_lysotrack.lif - CtoS	1.536	624
C1-Live_lysotrack.lif - pCDNA	0.195	C1-Live_lysotrack.lif - WT	0.171	C1-Live_lysotrack.lif - KtoA	0.13	C1-Live_lysotrack.lif - CtoS	0.236	625
C1-Live_lysotrack.lif - pCDNA	1.414	C1-Live_lysotrack.lif - WT	0.203	C1-Live_lysotrack.lif - KtoA	0.341	C1-Live_lysotrack.lif - CtoS	0.837	626
C1-Live_lysotrack.lif - pCDNA	0.366	C1-Live_lysotrack.lif - WT	1.438	C1-Live_lysotrack.lif - KtoA	0.187	C1-Live_lysotrack.lif - CtoS	0.471	627
C1-Live_lysotrack.lif - pCDNA	0.13	C1-Live_lysotrack.lif - WT	0.114	C1-Live_lysotrack.lif - KtoA	0.39	C1-Live_lysotrack.lif - CtoS	0.236	628
C1-Live_lysotrack.lif - pCDNA	0.886	C1-Live_lysotrack.lif - WT	0.268	C1-Live_lysotrack.lif - KtoA	2.698	C1-Live_lysotrack.lif - CtoS	0.106	629
C1-Live_lysotrack.lif - pCDNA	0.179	C1-Live_lysotrack.lif - WT	0.195	C1-Live_lysotrack.lif - KtoA	2.478	C1-Live_lysotrack.lif - CtoS	0.609	630
C1-Live_lysotrack.lif - pCDNA	0.683	C1-Live_lysotrack.lif - WT	0.333	C1-Live_lysotrack.lif - KtoA	0.122	C1-Live_lysotrack.lif - CtoS	0.284	631
C1-Live_lysotrack.lif - pCDNA	0.488	C1-Live_lysotrack.lif - WT	1.016	C1-Live_lysotrack.lif - KtoA	0.146	C1-Live_lysotrack.lif - CtoS	0.301	632
C1-Live_lysotrack.lif - pCDNA	0.772	C1-Live_lysotrack.lif - WT	1.008	C1-Live_lysotrack.lif - KtoA	0.553	C1-Live_lysotrack.lif - CtoS	0.252	633
C1-Live_lysotrack.lif - pCDNA	0.723	C1-Live_lysotrack.lif - WT	0.382	C1-Live_lysotrack.lif - KtoA	0.683	C1-Live_lysotrack.lif - CtoS	0.423	634
C1-Live_lysotrack.lif - pCDNA	0.626	C1-Live_lysotrack.lif - WT	1.349	C1-Live_lysotrack.lif - KtoA	0.203	C1-Live_lysotrack.lif - CtoS	0.309	635
C1-Live_lysotrack.lif - pCDNA	0.358	C1-Live_lysotrack.lif - WT	0.301	C1-Live_lysotrack.lif - KtoA	0.455	C1-Live_lysotrack.lif - CtoS	0.284	636
C1-Live_lysotrack.lif - pCDNA	0.829	C1-Live_lysotrack.lif - WT	0.252	C1-Live_lysotrack.lif - KtoA	1.585	C1-Live_lysotrack.lif - CtoS	0.301	637
C1-Live_lysotrack.lif - pCDNA	1.325	C1-Live_lysotrack.lif - WT	0.528	C1-Live_lysotrack.lif - KtoA	0.146	C1-Live_lysotrack.lif - CtoS	0.195	638
C1-Live_lysotrack.lif - pCDNA	0.211	C1-Live_lysotrack.lif - WT	0.544	C1-Live_lysotrack.lif - KtoA	0.691	C1-Live_lysotrack.lif - CtoS	0.122	639
C1-Live_lysotrack.lif - pCDNA	0.114	C1-Live_lysotrack.lif - WT	0.325	C1-Live_lysotrack.lif - KtoA	0.252	C1-Live_lysotrack.lif - CtoS	0.284	640
C1-Live_lysotrack.lif - pCDNA	0.626	C1-Live_lysotrack.lif - WT	0.309	C1-Live_lysotrack.lif - KtoA	2.072	C1-Live_lysotrack.lif - CtoS	0.504	641
C1-Live_lysotrack.lif - pCDNA	0.154	C1-Live_lysotrack.lif - WT	0.317	C1-Live_lysotrack.lif - KtoA	0.463	C1-Live_lysotrack.lif - CtoS	0.236	642
C1-Live_lysotrack.lif - pCDNA	0.528	C1-Live_lysotrack.lif - WT	0.414	C1-Live_lysotrack.lif - KtoA	0.171	C1-Live_lysotrack.lif - CtoS	0.528	643
C1-Live_lysotrack.lif - pCDNA	0.731	C1-Live_lysotrack.lif - WT	0.309	C1-Live_lysotrack.lif - KtoA	1.381	C1-Live_lysotrack.lif - CtoS	0.195	644
C1-Live_lysotrack.lif - pCDNA	0.406	C1-Live_lysotrack.lif - WT	12.173	C1-Live_lysotrack.lif - KtoA	0.991	C1-Live_lysotrack.lif - CtoS	0.544	645
C1-Live_lysotrack.lif - pCDNA	1.268	C1-Live_lysotrack.lif - WT	0.788	C1-Live_lysotrack.lif - KtoA	0.333	C1-Live_lysotrack.lif - CtoS	0.431	646
C1-Live_lysotrack.lif - pCDNA	0.236	C1-Live_lysotrack.lif - WT	3.356	C1-Live_lysotrack.lif - KtoA	1.576	C1-Live_lysotrack.lif - CtoS	0.561	647
C1-Live_lysotrack.lif - pCDNA	0.813	C1-Live_lysotrack.lif - WT	0.463	C1-Live_lysotrack.lif - KtoA	2.487	C1-Live_lysotrack.lif - CtoS	0.187	648
C1-Live_lysotrack.lif - pCDNA	0.187	C1-Live_lysotrack.lif - WT	1.349	C1-Live_lysotrack.lif - KtoA	0.26	C1-Live_lysotrack.lif - CtoS	0.268	649
C1-Live_lysotrack.lif - pCDNA	0.674	C1-Live_lysotrack.lif - WT	4.412	C1-Live_lysotrack.lif - KtoA	0.349	C1-Live_lysotrack.lif - CtoS	0.276	650
C1-Live_lysotrack.lif - pCDNA	0.333	C1-Live_lysotrack.lif - WT	0.804	C1-Live_lysotrack.lif - KtoA	0.203	C1-Live_lysotrack.lif - CtoS	0.114	651
C1-Live_lysotrack.lif - pCDNA	0.219	C1-Live_lysotrack.lif - WT	21.29	C1-Live_lysotrack.lif - KtoA	0.772	C1-Live_lysotrack.lif - CtoS	0.553	652
C1-Live_lysotrack.lif - pCDNA	0.219	C1-Live_lysotrack.lif - WT	0.244	C1-Live_lysotrack.lif - KtoA	0.284	C1-Live_lysotrack.lif - CtoS	0.455	653
C1-Live_lysotrack.lif - pCDNA	1.016	C1-Live_lysotrack.lif - WT	0.447	C1-Live_lysotrack.lif - KtoA	0.731	C1-Live_lysotrack.lif - CtoS	0.171	654
C1-Live_lysotrack.lif - pCDNA	0.382	C1-Live_lysotrack.lif - WT	9.215	C1-Live_lysotrack.lif - KtoA	0.195	C1-Live_lysotrack.lif - CtoS	0.146	655
C1-Live_lysotrack.lif - pCDNA	0.106	C1-Live_lysotrack.lif - WT	4.867	C1-Live_lysotrack.lif - KtoA	0.13	C1-Live_lysotrack.lif - CtoS	0.471	656
C1-Live_lysotrack.lif - pCDNA	0.382	C1-Live_lysotrack.lif - WT	0.561	C1-Live_lysotrack.lif - KtoA	0.788	C1-Live_lysotrack.lif - CtoS	0.154	657
C1-Live_lysotrack.lif - pCDNA	0.382	C1-Live_lysotrack.lif - WT	0.796	C1-Live_lysotrack.lif - KtoA	1.698	C1-Live_lysotrack.lif - CtoS	0.179	658
C1-Live_lysotrack.lif - pCDNA	0.553	C1-Live_lysotrack.lif - WT	0.163	C1-Live_lysotrack.lif - KtoA	0.333	C1-Live_lysotrack.lif - CtoS	0.666	659
C1-Live_lysotrack.lif - pCDNA	0.301	C1-Live_lysotrack.lif - WT	0.707	C1-Live_lysotrack.lif - KtoA	0.374	C1-Live_lysotrack.lif - CtoS	0.431	660
C1-Live_lysotrack.lif - pCDNA	0.382	C1-Live_lysotrack.lif - WT	0.284	C1-Live_lysotrack.lif - KtoA	0.276	C1-Live_lysotrack.lif - CtoS	0.252	661
C1-Live_lysotrack.lif - pCDNA	0.528	C1-Live_lysotrack.lif - WT	0.317	C1-Live_lysotrack.lif - KtoA	0.528	C1-Live_lysotrack.lif - CtoS	0.455	662
C1-Live_lysotrack.lif - pCDNA	0.414	C1-Live_lysotrack.lif - WT	0.106	C1-Live_lysotrack.lif - KtoA	0.91	C1-Live_lysotrack.lif - CtoS	1.69	663
C1-Live_lysotrack.lif - pCDNA	0.561	C1-Live_lysotrack.lif - WT	0.106	C1-Live_lysotrack.lif - KtoA	0.301	C1-Live_lysotrack.lif - CtoS	0.634	664
C1-Live_lysotrack.lif - pCDNA	0.618	C1-Live_lysotrack.lif - WT	0.309	C1-Live_lysotrack.lif - KtoA	0.293	C1-Live_lysotrack.lif - CtoS	0.577	665
C1-Live_lysotrack.lif - pCDNA	0.187	C1-Live_lysotrack.lif - WT	0.284	C1-Live_lysotrack.lif - KtoA	0.366	C1-Live_lysotrack.lif - CtoS	0.382	666
C1-Live_lysotrack.lif - pCDNA	0.431	C1-Live_lysotrack.lif - WT	0.561	C1-Live_lysotrack.lif - KtoA	0.496	C1-Live_lysotrack.lif - CtoS	0.455	667
C1-Live_lysotrack.lif - pCDNA	0.325	C1-Live_lysotrack.lif - WT	0.301	C1-Live_lysotrack.lif - KtoA	0.52	C1-Live_lysotrack.lif - CtoS	0.203	668
C1-Live_lysotrack.lif - pCDNA	0.252	C1-Live_lysotrack.lif - WT	0.195	C1-Live_lysotrack.lif - KtoA	0.764	C1-Live_lysotrack.lif - CtoS	0.138	669
C1-Live_lysotrack.lif - pCDNA	0.471	C1-Live_lysotrack.lif - WT	0.496	C1-Live_lysotrack.lif - KtoA	0.244	C1-Live_lysotrack.lif - CtoS	0.869	670
C1-Live_lysotrack.lif - pCDNA	1.576	C1-Live_lysotrack.lif - WT	0.707	C1-Live_lysotrack.lif - KtoA	0.211	C1-Live_lysotrack.lif - CtoS	0.512	671
C1-Live_lysotrack.lif - pCDNA	0.618	C1-Live_lysotrack.lif - WT	0.593	C1-Live_lysotrack.lif - KtoA	0.211	C1-Live_lysotrack.lif - CtoS	0.349	672
C1-Live_lysotrack.lif - pCDNA	1.105	C1-Live_lysotrack.lif - WT	0.187	C1-Live_lysotrack.lif - KtoA	0.683	C1-Live_lysotrack.lif - CtoS	0.284	673
C1-Live_lysotrack.lif - pCDNA	0.804	C1-Live_lysotrack.lif - WT	0.715	C1-Live_lysotrack.lif - KtoA	0.349	C1-Live_lysotrack.lif - CtoS	0.406	674
C1-Live_lysotrack.lif - pCDNA	0.748	C1-Live_lysotrack.lif - WT	0.455	C1-Live_lysotrack.lif - KtoA	0.398	C1-Live_lysotrack.lif - CtoS	0.382	675
C1-Live_lysotrack.lif - pCDNA	0.268	C1-Live_lysotrack.lif - WT	0.211	C1-Live_lysotrack.lif - KtoA	0.626	C1-Live_lysotrack.lif - CtoS	0.382	676
C1-Live_lysotrack.lif - pCDNA	0.122	C1-Live_lysotrack.lif - WT	0.317	C1-Live_lysotrack.lif - KtoA	0.642	C1-Live_lysotrack.lif - CtoS	0.398	677
C1-Live_lysotrack.lif - pCDNA	0.374	C1-Live_lysotrack.lif - WT	0.325	C1-Live_lysotrack.lif - KtoA	0.423	C1-Live_lysotrack.lif - CtoS	0.179	678
C1-Live_lysotrack.lif - pCDNA	0.333	C1-Live_lysotrack.lif - WT	0.463	C1-Live_lysotrack.lif - KtoA	0.609	C1-Live_lysotrack.lif - CtoS	0.951	679
C1-Live_lysotrack.lif - pCDNA	0.577	C1-Live_lysotrack.lif - WT	7.695	C1-Live_lysotrack.lif - KtoA	0.163	C1-Live_lysotrack.lif - CtoS	1.105	680
C1-Live_lysotrack.lif - pCDNA	0.317	C1-Live_lysotrack.lif - WT	0.211	C1-Live_lysotrack.lif - KtoA	0.414	C1-Live_lysotrack.lif - CtoS	0.293	681
C1-Live_lysotrack.lif - pCDNA	0.333	C1-Live_lysotrack.lif - WT	0.951	C1-Live_lysotrack.lif - KtoA	0.455	C1-Live_lysotrack.lif - CtoS	0.106	682
C1-Live_lysotrack.lif - pCDNA	0.211	C1-Live_lysotrack.lif - WT	0.934	C1-Live_lysotrack.lif - KtoA	0.739	C1-Live_lysotrack.lif - CtoS	0.561	683
C1-Live_lysotrack.lif - pCDNA	0.561	C1-Live_lysotrack.lif - WT	0.504	C1-Live_lysotrack.lif - KtoA	0.674	C1-Live_lysotrack.lif - CtoS	0.228	684
C1-Live_lysotrack.lif - pCDNA	0.154	C1-Live_lysotrack.lif - WT	0.179	C1-Live_lysotrack.lif - KtoA	0.333	C1-Live_lysotrack.lif - CtoS	0.471	685
C1-Live_lysotrack.lif - pCDNA	0.479	C1-Live_lysotrack.lif - WT	0.926	C1-Live_lysotrack.lif - KtoA	0.325	C1-Live_lysotrack.lif - CtoS	0.179	686
C1-Live_lysotrack.lif - pCDNA	0.479	C1-Live_lysotrack.lif - WT	0.276	C1-Live_lysotrack.lif - KtoA	0.13	C1-Live_lysotrack.lif - CtoS	0.228	687
C1-Live_lysotrack.lif - pCDNA	0.268	C1-Live_lysotrack.lif - WT	0.366	C1-Live_lysotrack.lif - KtoA	1.788	C1-Live_lysotrack.lif - CtoS	0.13	688
C1-Live_lysotrack.lif - pCDNA	0.252	C1-Live_lysotrack.lif - WT	0.171	C1-Live_lysotrack.lif - KtoA	0.163	C1-Live_lysotrack.lif - CtoS	0.122	689
C1-Live_lysotrack.lif - pCDNA	1.17	C1-Live_lysotrack.lif - WT	2.251	C1-Live_lysotrack.lif - KtoA	9.207	C1-Live_lysotrack.lif - CtoS	0.504	690
C1-Live_lysotrack.lif - pCDNA	0.52	C1-Live_lysotrack.lif - WT	1.316	C1-Live_lysotrack.lif - KtoA	0.284	C1-Live_lysotrack.lif - CtoS	0.886	691
C1-Live_lysotrack.lif - pCDNA	2.113	C1-Live_lysotrack.lif - WT	0.626	C1-Live_lysotrack.lif - KtoA	4.104	C1-Live_lysotrack.lif - CtoS	0.244	692
C1-Live_lysotrack.lif - pCDNA	0.544	C1-Live_lysotrack.lif - WT	0.455	C1-Live_lysotrack.lif - KtoA	1.129	C1-Live_lysotrack.lif - CtoS	0.309	693
C1-Live_lysotrack.lif - pCDNA	0.138	C1-Live_lysotrack.lif - WT	0.244	C1-Live_lysotrack.lif - KtoA	0.861	C1-Live_lysotrack.lif - CtoS	0.341	694
C1-Live_lysotrack.lif - pCDNA	0.358	C1-Live_lysotrack.lif - WT	0.171	C1-Live_lysotrack.lif - KtoA	1.544	C1-Live_lysotrack.lif - CtoS	0.106	695
C1-Live_lysotrack.lif - pCDNA	0.276	C1-Live_lysotrack.lif - WT	0.561	C1-Live_lysotrack.lif - KtoA	0.349	C1-Live_lysotrack.lif - CtoS	0.918	696
C1-Live_lysotrack.lif - pCDNA	0.439	C1-Live_lysotrack.lif - WT	0.195	C1-Live_lysotrack.lif - KtoA	0.317	C1-Live_lysotrack.lif - CtoS	0.341	697
C1-Live_lysotrack.lif - pCDNA	1.243	C1-Live_lysotrack.lif - WT	0.349	C1-Live_lysotrack.lif - KtoA	4.323	C1-Live_lysotrack.lif - CtoS	0.301	698
C1-Live_lysotrack.lif - pCDNA	2.088	C1-Live_lysotrack.lif - WT	29.456	C1-Live_lysotrack.lif - KtoA	34.689	C1-Live_lysotrack.lif - CtoS	0.382	699
C1-Live_lysotrack.lif - pCDNA	0.106	C1-Live_lysotrack.lif - WT	13.31	C1-Live_lysotrack.lif - KtoA	1.105	C1-Live_lysotrack.lif - CtoS	0.593	700
C1-Live_lysotrack.lif - pCDNA	0.553	C1-Live_lysotrack.lif - WT	5.859	C1-Live_lysotrack.lif - KtoA	0.228	C1-Live_lysotrack.lif - CtoS	0.179	701
C1-Live_lysotrack.lif - pCDNA	0.463	C1-Live_lysotrack.lif - WT	0.252	C1-Live_lysotrack.lif - KtoA	1.056	C1-Live_lysotrack.lif - CtoS	1.178	702
C1-Live_lysotrack.lif - pCDNA	0.252	C1-Live_lysotrack.lif - WT	0.406	C1-Live_lysotrack.lif - KtoA	1.52	C1-Live_lysotrack.lif - CtoS	0.39	703
C1-Live_lysotrack.lif - pCDNA	0.553	C1-Live_lysotrack.lif - WT	0.284	C1-Live_lysotrack.lif - KtoA	0.122	C1-Live_lysotrack.lif - CtoS	0.382	704
C1-Live_lysotrack.lif - pCDNA	0.471	C1-Live_lysotrack.lif - WT	0.211	C1-Live_lysotrack.lif - KtoA	19.689	C1-Live_lysotrack.lif - CtoS	0.268	705
C1-Live_lysotrack.lif - pCDNA	0.276	C1-Live_lysotrack.lif - WT	0.325	C1-Live_lysotrack.lif - KtoA	25.507	C1-Live_lysotrack.lif - CtoS	0.146	706
C1-Live_lysotrack.lif - pCDNA	1.585	C1-Live_lysotrack.lif - WT	0.293	C1-Live_lysotrack.lif - KtoA	21.29	C1-Live_lysotrack.lif - CtoS	0.366	707
C1-Live_lysotrack.lif - pCDNA	0.593	C1-Live_lysotrack.lif - WT	4.323	C1-Live_lysotrack.lif - KtoA	1.105	C1-Live_lysotrack.lif - CtoS	0.293	708
C1-Live_lysotrack.lif - pCDNA	0.358	C1-Live_lysotrack.lif - WT	2.007	C1-Live_lysotrack.lif - KtoA	0.366	C1-Live_lysotrack.lif - CtoS	0.179	709
C1-Live_lysotrack.lif - pCDNA	0.358	C1-Live_lysotrack.lif - WT	0.211	C1-Live_lysotrack.lif - KtoA	7.89	C1-Live_lysotrack.lif - CtoS	0.577	710
C1-Live_lysotrack.lif - pCDNA	0.983	C1-Live_lysotrack.lif - WT	0.374	C1-Live_lysotrack.lif - KtoA	0.252	C1-Live_lysotrack.lif - CtoS	5.656	711
C1-Live_lysotrack.lif - pCDNA	1.568	C1-Live_lysotrack.lif - WT	0.244	C1-Live_lysotrack.lif - KtoA	7.297	C1-Live_lysotrack.lif - CtoS	0.146	712
C1-Live_lysotrack.lif - pCDNA	0.195	C1-Live_lysotrack.lif - WT	0.138	C1-Live_lysotrack.lif - KtoA	7.451	C1-Live_lysotrack.lif - CtoS	0.479	713
C1-Live_lysotrack.lif - pCDNA	0.634	C1-Live_lysotrack.lif - WT	4.339	C1-Live_lysotrack.lif - KtoA	1.926	C1-Live_lysotrack.lif - CtoS	0.512	714
C1-Live_lysotrack.lif - pCDNA	0.569	C1-Live_lysotrack.lif - WT	3.445	C1-Live_lysotrack.lif - KtoA	0.252	C1-Live_lysotrack.lif - CtoS	0.252	715
C1-Live_lysotrack.lif - pCDNA	0.187	C1-Live_lysotrack.lif - WT	3.267	C1-Live_lysotrack.lif - KtoA	4.802	C1-Live_lysotrack.lif - CtoS	0.268	716
C1-Live_lysotrack.lif - pCDNA	0.772	C1-Live_lysotrack.lif - WT	0.252	C1-Live_lysotrack.lif - KtoA	2.763	C1-Live_lysotrack.lif - CtoS	0.894	717
C1-Live_lysotrack.lif - pCDNA	1.04	C1-Live_lysotrack.lif - WT	11.189	C1-Live_lysotrack.lif - KtoA	10.669	C1-Live_lysotrack.lif - CtoS	0.309	718
C1-Live_lysotrack.lif - pCDNA	0.309	C1-Live_lysotrack.lif - WT	0.52	C1-Live_lysotrack.lif - KtoA	0.122	C1-Live_lysotrack.lif - CtoS	0.163	719
C1-Live_lysotrack.lif - pCDNA	0.772	C1-Live_lysotrack.lif - WT	0.447	C1-Live_lysotrack.lif - KtoA	6.623	C1-Live_lysotrack.lif - CtoS	0.723	720
C1-Live_lysotrack.lif - pCDNA	0.219	C1-Live_lysotrack.lif - WT	2.771	C1-Live_lysotrack.lif - KtoA	0.431	C1-Live_lysotrack.lif - CtoS	0.325	721
C1-Live_lysotrack.lif - pCDNA	0.268	C1-Live_lysotrack.lif - WT	0.845	C1-Live_lysotrack.lif - KtoA	8.995	C1-Live_lysotrack.lif - CtoS	0.163	722
C1-Live_lysotrack.lif - pCDNA	0.439	C1-Live_lysotrack.lif - WT	10.109	C1-Live_lysotrack.lif - KtoA	2.998	C1-Live_lysotrack.lif - CtoS	0.268	723
C1-Live_lysotrack.lif - pCDNA	0.138	C1-Live_lysotrack.lif - WT	3.705	C1-Live_lysotrack.lif - KtoA	3.559	C1-Live_lysotrack.lif - CtoS	0.528	724
C1-Live_lysotrack.lif - pCDNA	0.252	C1-Live_lysotrack.lif - WT	0.301	C1-Live_lysotrack.lif - KtoA	2.275	C1-Live_lysotrack.lif - CtoS	0.406	725
C1-Live_lysotrack.lif - pCDNA	0.674	C1-Live_lysotrack.lif - WT	0.317	C1-Live_lysotrack.lif - KtoA	0.252	C1-Live_lysotrack.lif - CtoS	0.553	726
C1-Live_lysotrack.lif - pCDNA	0.431	C1-Live_lysotrack.lif - WT	3.982	C1-Live_lysotrack.lif - KtoA	1.073	C1-Live_lysotrack.lif - CtoS	0.228	727
C1-Live_lysotrack.lif - pCDNA	0.163	C1-Live_lysotrack.lif - WT	0.902	C1-Live_lysotrack.lif - KtoA	5.087	C1-Live_lysotrack.lif - CtoS	1.536	728
C1-Live_lysotrack.lif - pCDNA	0.228	C1-Live_lysotrack.lif - WT	8.427	C1-Live_lysotrack.lif - KtoA	0.756	C1-Live_lysotrack.lif - CtoS	0.374	729
C1-Live_lysotrack.lif - pCDNA	0.447	C1-Live_lysotrack.lif - WT	0.674	C1-Live_lysotrack.lif - KtoA	0.414	C1-Live_lysotrack.lif - CtoS	0.163	730
C1-Live_lysotrack.lif - pCDNA	0.577	C1-Live_lysotrack.lif - WT	0.187	C1-Live_lysotrack.lif - KtoA	0.447	C1-Live_lysotrack.lif - CtoS	0.154	731
C1-Live_lysotrack.lif - pCDNA	0.341	C1-Live_lysotrack.lif - WT	7.89	C1-Live_lysotrack.lif - KtoA	0.447	C1-Live_lysotrack.lif - CtoS	0.284	732
C1-Live_lysotrack.lif - pCDNA	0.496	C1-Live_lysotrack.lif - WT	4.615	C1-Live_lysotrack.lif - KtoA	5.517	C1-Live_lysotrack.lif - CtoS	0.138	733
C1-Live_lysotrack.lif - pCDNA	0.171	C1-Live_lysotrack.lif - WT	0.122	C1-Live_lysotrack.lif - KtoA	0.26	C1-Live_lysotrack.lif - CtoS	1.885	734
C1-Live_lysotrack.lif - pCDNA	1.747	C1-Live_lysotrack.lif - WT	3.746	C1-Live_lysotrack.lif - KtoA	1.666	C1-Live_lysotrack.lif - CtoS	0.666	735
C1-Live_lysotrack.lif - pCDNA	0.219	C1-Live_lysotrack.lif - WT	6.501	C1-Live_lysotrack.lif - KtoA	1.39	C1-Live_lysotrack.lif - CtoS	0.52	736
C1-Live_lysotrack.lif - pCDNA	0.666	C1-Live_lysotrack.lif - WT	11.636	C1-Live_lysotrack.lif - KtoA	0.544	C1-Live_lysotrack.lif - CtoS	0.317	737
C1-Live_lysotrack.lif - pCDNA	0.569	C1-Live_lysotrack.lif - WT	0.26	C1-Live_lysotrack.lif - KtoA	2.795	C1-Live_lysotrack.lif - CtoS	0.26	738
C1-Live_lysotrack.lif - pCDNA	0.699	C1-Live_lysotrack.lif - WT	11.514	C1-Live_lysotrack.lif - KtoA	4.437	C1-Live_lysotrack.lif - CtoS	0.114	739
C1-Live_lysotrack.lif - pCDNA	0.284	C1-Live_lysotrack.lif - WT	8.475	C1-Live_lysotrack.lif - KtoA	2.592	C1-Live_lysotrack.lif - CtoS	0.618	740
C1-Live_lysotrack.lif - pCDNA	0.609	C1-Live_lysotrack.lif - WT	6.436	C1-Live_lysotrack.lif - KtoA	1.617	C1-Live_lysotrack.lif - CtoS	0.553	741
C1-Live_lysotrack.lif - pCDNA	0.374	C1-Live_lysotrack.lif - WT	0.691	C1-Live_lysotrack.lif - KtoA	1.479	C1-Live_lysotrack.lif - CtoS	0.593	742
C1-Live_lysotrack.lif - pCDNA	0.154	C1-Live_lysotrack.lif - WT	8.979	C1-Live_lysotrack.lif - KtoA	1.845	C1-Live_lysotrack.lif - CtoS	0.179	743
C1-Live_lysotrack.lif - pCDNA	0.236	C1-Live_lysotrack.lif - WT	18.283	C1-Live_lysotrack.lif - KtoA	1.633	C1-Live_lysotrack.lif - CtoS	0.244	744
C1-Live_lysotrack.lif - pCDNA	0.341	C1-Live_lysotrack.lif - WT	22.817	C1-Live_lysotrack.lif - KtoA	2.332	C1-Live_lysotrack.lif - CtoS	0.398	745
C1-Live_lysotrack.lif - pCDNA	0.366	C1-Live_lysotrack.lif - WT	5.233	C1-Live_lysotrack.lif - KtoA	1.064	C1-Live_lysotrack.lif - CtoS	0.683	746
C1-Live_lysotrack.lif - pCDNA	0.374	C1-Live_lysotrack.lif - WT	0.114	C1-Live_lysotrack.lif - KtoA	1.186	C1-Live_lysotrack.lif - CtoS	0.455	747
C1-Live_lysotrack.lif - pCDNA	0.325	C1-Live_lysotrack.lif - WT	0.252	C1-Live_lysotrack.lif - KtoA	13.302	C1-Live_lysotrack.lif - CtoS	1.056	748
C1-Live_lysotrack.lif - pCDNA	0.309	C1-Live_lysotrack.lif - WT	1.78	C1-Live_lysotrack.lif - KtoA	0.983	C1-Live_lysotrack.lif - CtoS	0.171	749
C1-Live_lysotrack.lif - pCDNA	0.398	C1-Live_lysotrack.lif - WT	0.195	C1-Live_lysotrack.lif - KtoA	0.244	C1-Live_lysotrack.lif - CtoS	0.138	750
C1-Live_lysotrack.lif - pCDNA	0.447	C1-Live_lysotrack.lif - WT	0.122	C1-Live_lysotrack.lif - KtoA	0.512	C1-Live_lysotrack.lif - CtoS	0.106	751
C1-Live_lysotrack.lif - pCDNA	0.325	C1-Live_lysotrack.lif - WT	4.908	C1-Live_lysotrack.lif - KtoA	12.92	C1-Live_lysotrack.lif - CtoS	0.228	752
C1-Live_lysotrack.lif - pCDNA	0.219	C1-Live_lysotrack.lif - WT	0.154	C1-Live_lysotrack.lif - KtoA	0.211	C1-Live_lysotrack.lif - CtoS	0.439	753
C1-Live_lysotrack.lif - pCDNA	0.406	C1-Live_lysotrack.lif - WT	0.179	C1-Live_lysotrack.lif - KtoA	5.712	C1-Live_lysotrack.lif - CtoS	0.479	754
C1-Live_lysotrack.lif - pCDNA	0.268	C1-Live_lysotrack.lif - WT	0.455	C1-Live_lysotrack.lif - KtoA	0.439	C1-Live_lysotrack.lif - CtoS	0.463	755
C1-Live_lysotrack.lif - pCDNA	0.138	C1-Live_lysotrack.lif - WT	0.106	C1-Live_lysotrack.lif - KtoA	0.609	C1-Live_lysotrack.lif - CtoS	0.374	756
C1-Live_lysotrack.lif - pCDNA	0.252	C1-Live_lysotrack.lif - WT	0.138	C1-Live_lysotrack.lif - KtoA	2.031	C1-Live_lysotrack.lif - CtoS	0.203	757
C1-Live_lysotrack.lif - pCDNA	0.666	C1-Live_lysotrack.lif - WT	0.187	C1-Live_lysotrack.lif - KtoA	0.496	C1-Live_lysotrack.lif - CtoS	0.268	758
C1-Live_lysotrack.lif - pCDNA	0.398	C1-Live_lysotrack.lif - WT	0.609	C1-Live_lysotrack.lif - KtoA	0.504	C1-Live_lysotrack.lif - CtoS	0.187	759
C1-Live_lysotrack.lif - pCDNA	0.431	C1-Live_lysotrack.lif - WT	0.65	C1-Live_lysotrack.lif - KtoA	1.438	C1-Live_lysotrack.lif - CtoS	0.593	760
C1-Live_lysotrack.lif - pCDNA	0.171	C1-Live_lysotrack.lif - WT	0.488	C1-Live_lysotrack.lif - KtoA	8.54	C1-Live_lysotrack.lif - CtoS	0.163	761
C1-Live_lysotrack.lif - pCDNA	0.122	C1-Live_lysotrack.lif - WT	2.576	C1-Live_lysotrack.lif - KtoA	0.861	C1-Live_lysotrack.lif - CtoS	0.455	762
C1-Live_lysotrack.lif - pCDNA	0.618	C1-Live_lysotrack.lif - WT	0.154	C1-Live_lysotrack.lif - KtoA	0.536	C1-Live_lysotrack.lif - CtoS	0.163	763
C1-Live_lysotrack.lif - pCDNA	0.154	C1-Live_lysotrack.lif - WT	1.219	C1-Live_lysotrack.lif - KtoA	1.438	C1-Live_lysotrack.lif - CtoS	0.569	764
C1-Live_lysotrack.lif - pCDNA	0.341	C1-Live_lysotrack.lif - WT	0.236	C1-Live_lysotrack.lif - KtoA	0.431	C1-Live_lysotrack.lif - CtoS	0.293	765
C1-Live_lysotrack.lif - pCDNA	1.276	C1-Live_lysotrack.lif - WT	17.82	C1-Live_lysotrack.lif - KtoA	1.016	C1-Live_lysotrack.lif - CtoS	0.236	766
C1-Live_lysotrack.lif - pCDNA	0.967	C1-Live_lysotrack.lif - WT	2.251	C1-Live_lysotrack.lif - KtoA	1.56	C1-Live_lysotrack.lif - CtoS	0.618	767
C1-Live_lysotrack.lif - pCDNA	0.512	C1-Live_lysotrack.lif - WT	3.104	C1-Live_lysotrack.lif - KtoA	0.666	C1-Live_lysotrack.lif - CtoS	0.219	768
C1-Live_lysotrack.lif - pCDNA	0.553	C1-Live_lysotrack.lif - WT	0.618	C1-Live_lysotrack.lif - KtoA	3.99	C1-Live_lysotrack.lif - CtoS	0.309	769
C1-Live_lysotrack.lif - pCDNA	0.146	C1-Live_lysotrack.lif - WT	6.119	C1-Live_lysotrack.lif - KtoA	1.398	C1-Live_lysotrack.lif - CtoS	0.171	770
C1-Live_lysotrack.lif - pCDNA	0.122	C1-Live_lysotrack.lif - WT	0.301	C1-Live_lysotrack.lif - KtoA	2.47	C1-Live_lysotrack.lif - CtoS	0.293	771
C1-Live_lysotrack.lif - pCDNA	0.122	C1-Live_lysotrack.lif - WT	9.662	C1-Live_lysotrack.lif - KtoA	8.313	C1-Live_lysotrack.lif - CtoS	0.284	772
C1-Live_lysotrack.lif - pCDNA	0.276	C1-Live_lysotrack.lif - WT	0.642	C1-Live_lysotrack.lif - KtoA	4.412	C1-Live_lysotrack.lif - CtoS	0.406	773
C1-Live_lysotrack.lif - pCDNA	0.219	C1-Live_lysotrack.lif - WT	2.454	C1-Live_lysotrack.lif - KtoA	2.422	C1-Live_lysotrack.lif - CtoS	0.138	774
C1-Live_lysotrack.lif - pCDNA	0.512	C1-Live_lysotrack.lif - WT	0.463	C1-Live_lysotrack.lif - KtoA	0.983	C1-Live_lysotrack.lif - CtoS	0.236	775
C1-Live_lysotrack.lif - pCDNA	0.154	C1-Live_lysotrack.lif - WT	0.26	C1-Live_lysotrack.lif - KtoA	1.251	C1-Live_lysotrack.lif - CtoS	0.333	776
C1-Live_lysotrack.lif - pCDNA	0.609	C1-Live_lysotrack.lif - WT	0.382	C1-Live_lysotrack.lif - KtoA	1.877	C1-Live_lysotrack.lif - CtoS	0.301	777
C1-Live_lysotrack.lif - pCDNA	0.138	C1-Live_lysotrack.lif - WT	0.171	C1-Live_lysotrack.lif - KtoA	1.552	C1-Live_lysotrack.lif - CtoS	0.244	778
C1-Live_lysotrack.lif - pCDNA	0.163	C1-Live_lysotrack.lif - WT	5.127	C1-Live_lysotrack.lif - KtoA	1.276	C1-Live_lysotrack.lif - CtoS	0.203	779
C1-Live_lysotrack.lif - pCDNA	0.463	C1-Live_lysotrack.lif - WT	0.146	C1-Live_lysotrack.lif - KtoA	0.333	C1-Live_lysotrack.lif - CtoS	0.163	780
C1-Live_lysotrack.lif - pCDNA	0.406	C1-Live_lysotrack.lif - WT	0.284	C1-Live_lysotrack.lif - KtoA	0.203	C1-Live_lysotrack.lif - CtoS	0.293	781
C1-Live_lysotrack.lif - pCDNA	0.179	C1-Live_lysotrack.lif - WT	5.428	C1-Live_lysotrack.lif - KtoA	0.106	C1-Live_lysotrack.lif - CtoS	0.975	782
C1-Live_lysotrack.lif - pCDNA	0.39	C1-Live_lysotrack.lif - WT	0.114	C1-Live_lysotrack.lif - KtoA	0.544	C1-Live_lysotrack.lif - CtoS	0.276	783
C1-Live_lysotrack.lif - pCDNA	0.52	C1-Live_lysotrack.lif - WT	5.282	C1-Live_lysotrack.lif - KtoA	0.951	C1-Live_lysotrack.lif - CtoS	0.211	784
C1-Live_lysotrack.lif - pCDNA	0.349	C1-Live_lysotrack.lif - WT	0.146	C1-Live_lysotrack.lif - KtoA	0.723	C1-Live_lysotrack.lif - CtoS	0.39	785
C1-Live_lysotrack.lif - pCDNA	0.626	C1-Live_lysotrack.lif - WT	4.989	C1-Live_lysotrack.lif - KtoA	0.431	C1-Live_lysotrack.lif - CtoS	0.439	786
C1-Live_lysotrack.lif - pCDNA	0.228	C1-Live_lysotrack.lif - WT	4.282	C1-Live_lysotrack.lif - KtoA	0.439	C1-Live_lysotrack.lif - CtoS	0.219	787
C1-Live_lysotrack.lif - pCDNA	0.276	C1-Live_lysotrack.lif - WT	3.892	C1-Live_lysotrack.lif - KtoA	0.496	C1-Live_lysotrack.lif - CtoS	0.414	788
C1-Live_lysotrack.lif - pCDNA	0.244	C1-Live_lysotrack.lif - WT	0.317	C1-Live_lysotrack.lif - KtoA	0.26	C1-Live_lysotrack.lif - CtoS	0.536	789
C1-Live_lysotrack.lif - pCDNA	1.39	C1-Live_lysotrack.lif - WT	0.138	C1-Live_lysotrack.lif - KtoA	1.008	C1-Live_lysotrack.lif - CtoS	0.748	790
C1-Live_lysotrack.lif - pCDNA	0.561	C1-Live_lysotrack.lif - WT	0.869	C1-Live_lysotrack.lif - KtoA	0.601	C1-Live_lysotrack.lif - CtoS	0.674	791
C1-Live_lysotrack.lif - pCDNA	0.553	C1-Live_lysotrack.lif - WT	0.138	C1-Live_lysotrack.lif - KtoA	4.867	C1-Live_lysotrack.lif - CtoS	0.471	792
C1-Live_lysotrack.lif - pCDNA	0.114	C1-Live_lysotrack.lif - WT	8.158	C1-Live_lysotrack.lif - KtoA	0.528	C1-Live_lysotrack.lif - CtoS	0.236	793
C1-Live_lysotrack.lif - pCDNA	0.366	C1-Live_lysotrack.lif - WT	0.219	C1-Live_lysotrack.lif - KtoA	0.431	C1-Live_lysotrack.lif - CtoS	0.39	794
C1-Live_lysotrack.lif - pCDNA	0.609	C1-Live_lysotrack.lif - WT	0.959	C1-Live_lysotrack.lif - KtoA	3.12	C1-Live_lysotrack.lif - CtoS	0.414	795
C1-Live_lysotrack.lif - pCDNA	0.471	C1-Live_lysotrack.lif - WT	7.768	C1-Live_lysotrack.lif - KtoA	1.471	C1-Live_lysotrack.lif - CtoS	1.056	796
C1-Live_lysotrack.lif - pCDNA	1.39	C1-Live_lysotrack.lif - WT	0.163	C1-Live_lysotrack.lif - KtoA	1.308	C1-Live_lysotrack.lif - CtoS	0.471	797
C1-Live_lysotrack.lif - pCDNA	0.414	C1-Live_lysotrack.lif - WT	0.114	C1-Live_lysotrack.lif - KtoA	3.063	C1-Live_lysotrack.lif - CtoS	1.3	798
C1-Live_lysotrack.lif - pCDNA	0.699	C1-Live_lysotrack.lif - WT	0.236	C1-Live_lysotrack.lif - KtoA	0.341	C1-Live_lysotrack.lif - CtoS	0.333	799
C1-Live_lysotrack.lif - pCDNA	0.731	C1-Live_lysotrack.lif - WT	4.9	C1-Live_lysotrack.lif - KtoA	0.504	C1-Live_lysotrack.lif - CtoS	0.179	800
C1-Live_lysotrack.lif - pCDNA	0.114	C1-Live_lysotrack.lif - WT	0.707	C1-Live_lysotrack.lif - KtoA	1.032	C1-Live_lysotrack.lif - CtoS	0.146	801
C1-Live_lysotrack.lif - pCDNA	1.056	C1-Live_lysotrack.lif - WT	0.756	C1-Live_lysotrack.lif - KtoA	1.097	C1-Live_lysotrack.lif - CtoS	0.731	802
C1-Live_lysotrack.lif - pCDNA	0.284	C1-Live_lysotrack.lif - WT	0.276	C1-Live_lysotrack.lif - KtoA	1.048	C1-Live_lysotrack.lif - CtoS	0.471	803
C1-Live_lysotrack.lif - pCDNA	0.154	C1-Live_lysotrack.lif - WT	0.886	C1-Live_lysotrack.lif - KtoA	1.292	C1-Live_lysotrack.lif - CtoS	0.163	804
C1-Live_lysotrack.lif - pCDNA	0.463	C1-Live_lysotrack.lif - WT	5.907	C1-Live_lysotrack.lif - KtoA	2.917	C1-Live_lysotrack.lif - CtoS	0.293	805
C1-Live_lysotrack.lif - pCDNA	0.609	C1-Live_lysotrack.lif - WT	24.979	C1-Live_lysotrack.lif - KtoA	1.284	C1-Live_lysotrack.lif - CtoS	0.683	806
C1-Live_lysotrack.lif - pCDNA	0.26	C1-Live_lysotrack.lif - WT	0.341	C1-Live_lysotrack.lif - KtoA	7.508	C1-Live_lysotrack.lif - CtoS	0.211	807
C1-Live_lysotrack.lif - pCDNA	3.275	C1-Live_lysotrack.lif - WT	4.258	C1-Live_lysotrack.lif - KtoA	1.511	C1-Live_lysotrack.lif - CtoS	0.569	808
C1-Live_lysotrack.lif - pCDNA	0.268	C1-Live_lysotrack.lif - WT	0.536	C1-Live_lysotrack.lif - KtoA	3.811	C1-Live_lysotrack.lif - CtoS	0.317	809
C1-Live_lysotrack.lif - pCDNA	0.52	C1-Live_lysotrack.lif - WT	0.975	C1-Live_lysotrack.lif - KtoA	1.609	C1-Live_lysotrack.lif - CtoS	0.707	810
C1-Live_lysotrack.lif - pCDNA	0.228	C1-Live_lysotrack.lif - WT	0.154	C1-Live_lysotrack.lif - KtoA	34.714	C1-Live_lysotrack.lif - CtoS	0.187	811
C1-Live_lysotrack.lif - pCDNA	0.463	C1-Live_lysotrack.lif - WT	0.853	C1-Live_lysotrack.lif - KtoA	0.301	C1-Live_lysotrack.lif - CtoS	0.618	812
C1-Live_lysotrack.lif - pCDNA	0.772	C1-Live_lysotrack.lif - WT	0.504	C1-Live_lysotrack.lif - KtoA	1.479	C1-Live_lysotrack.lif - CtoS	1.178	813
C1-Live_lysotrack.lif - pCDNA	0.479	C1-Live_lysotrack.lif - WT	9.767	C1-Live_lysotrack.lif - KtoA	1.78	C1-Live_lysotrack.lif - CtoS	0.821	814
C1-Live_lysotrack.lif - pCDNA	0.536	C1-Live_lysotrack.lif - WT	6.923	C1-Live_lysotrack.lif - KtoA	2.031	C1-Live_lysotrack.lif - CtoS	0.106	815
C1-Live_lysotrack.lif - pCDNA	0.618	C1-Live_lysotrack.lif - WT	0.122	C1-Live_lysotrack.lif - KtoA	1.893	C1-Live_lysotrack.lif - CtoS	0.211	816
C1-Live_lysotrack.lif - pCDNA	0.106	C1-Live_lysotrack.lif - WT	1.056	C1-Live_lysotrack.lif - KtoA	2.982	C1-Live_lysotrack.lif - CtoS	0.341	817
C1-Live_lysotrack.lif - pCDNA	0.463	C1-Live_lysotrack.lif - WT	0.146	C1-Live_lysotrack.lif - KtoA	0.187	C1-Live_lysotrack.lif - CtoS	0.496	818
C1-Live_lysotrack.lif - pCDNA	0.398	C1-Live_lysotrack.lif - WT	0.154	C1-Live_lysotrack.lif - KtoA	0.163	C1-Live_lysotrack.lif - CtoS	0.756	819
C1-Live_lysotrack.lif - pCDNA	0.236	C1-Live_lysotrack.lif - WT	0.284	C1-Live_lysotrack.lif - KtoA	0.455	C1-Live_lysotrack.lif - CtoS	0.228	820
C1-Live_lysotrack.lif - pCDNA	0.276	C1-Live_lysotrack.lif - WT	2.722	C1-Live_lysotrack.lif - KtoA	0.577	C1-Live_lysotrack.lif - CtoS	0.78	821
C1-Live_lysotrack.lif - pCDNA	1.138	C1-Live_lysotrack.lif - WT	1.942	C1-Live_lysotrack.lif - KtoA	0.236	C1-Live_lysotrack.lif - CtoS	0.423	822
C1-Live_lysotrack.lif - pCDNA	0.39	C1-Live_lysotrack.lif - WT	0.642	C1-Live_lysotrack.lif - KtoA	0.455	C1-Live_lysotrack.lif - CtoS	0.358	823
C1-Live_lysotrack.lif - pCDNA	0.268	C1-Live_lysotrack.lif - WT	1.097	C1-Live_lysotrack.lif - KtoA	8.467	C1-Live_lysotrack.lif - CtoS	0.731	824
C1-Live_lysotrack.lif - pCDNA	4.827	C1-Live_lysotrack.lif - WT	0.707	C1-Live_lysotrack.lif - KtoA	1.901	C1-Live_lysotrack.lif - CtoS	0.406	825
C1-Live_lysotrack.lif - pCDNA	0.374	C1-Live_lysotrack.lif - WT	5.071	C1-Live_lysotrack.lif - KtoA	15.902	C1-Live_lysotrack.lif - CtoS	0.658	826
C1-Live_lysotrack.lif - pCDNA	0.447	C1-Live_lysotrack.lif - WT	0.585	C1-Live_lysotrack.lif - KtoA	3.665	C1-Live_lysotrack.lif - CtoS	0.431	827
C1-Live_lysotrack.lif - pCDNA	0.252	C1-Live_lysotrack.lif - WT	0.837	C1-Live_lysotrack.lif - KtoA	6.143	C1-Live_lysotrack.lif - CtoS	0.349	828
C1-Live_lysotrack.lif - pCDNA	0.861	C1-Live_lysotrack.lif - WT	0.358	C1-Live_lysotrack.lif - KtoA	1.845	C1-Live_lysotrack.lif - CtoS	0.244	829
C1-Live_lysotrack.lif - pCDNA	0.122	C1-Live_lysotrack.lif - WT	3.104	C1-Live_lysotrack.lif - KtoA	1.316	C1-Live_lysotrack.lif - CtoS	0.268	830
C1-Live_lysotrack.lif - pCDNA	0.642	C1-Live_lysotrack.lif - WT	0.154	C1-Live_lysotrack.lif - KtoA	0.869	C1-Live_lysotrack.lif - CtoS	0.179	831
C1-Live_lysotrack.lif - pCDNA	0.187	C1-Live_lysotrack.lif - WT	0.26	C1-Live_lysotrack.lif - KtoA	0.853	C1-Live_lysotrack.lif - CtoS	0.39	832
C1-Live_lysotrack.lif - pCDNA	0.293	C1-Live_lysotrack.lif - WT	2.47	C1-Live_lysotrack.lif - KtoA	0.439	C1-Live_lysotrack.lif - CtoS	0.179	833
C1-Live_lysotrack.lif - pCDNA	0.163	C1-Live_lysotrack.lif - WT	3.372	C1-Live_lysotrack.lif - KtoA	0.341	C1-Live_lysotrack.lif - CtoS	0.423	834
C1-Live_lysotrack.lif - pCDNA	0.309	C1-Live_lysotrack.lif - WT	0.431	C1-Live_lysotrack.lif - KtoA	0.991	C1-Live_lysotrack.lif - CtoS	0.211	835
C1-Live_lysotrack.lif - pCDNA	0.561	C1-Live_lysotrack.lif - WT	0.252	C1-Live_lysotrack.lif - KtoA	0.528	C1-Live_lysotrack.lif - CtoS	0.146	836
C1-Live_lysotrack.lif - pCDNA	0.869	C1-Live_lysotrack.lif - WT	0.715	C1-Live_lysotrack.lif - KtoA	1.154	C1-Live_lysotrack.lif - CtoS	0.293	837
C1-Live_lysotrack.lif - pCDNA	0.138	C1-Live_lysotrack.lif - WT	0.114	C1-Live_lysotrack.lif - KtoA	0.447	C1-Live_lysotrack.lif - CtoS	1.3	838
C1-Live_lysotrack.lif - pCDNA	0.894	C1-Live_lysotrack.lif - WT	0.967	C1-Live_lysotrack.lif - KtoA	0.512	C1-Live_lysotrack.lif - CtoS	0.325	839
C1-Live_lysotrack.lif - pCDNA	0.528	C1-Live_lysotrack.lif - WT	1.853	C1-Live_lysotrack.lif - KtoA	0.39	C1-Live_lysotrack.lif - CtoS	0.512	840
C1-Live_lysotrack.lif - pCDNA	0.358	C1-Live_lysotrack.lif - WT	0.219	C1-Live_lysotrack.lif - KtoA	2.552	C1-Live_lysotrack.lif - CtoS	0.601	841
C1-Live_lysotrack.lif - pCDNA	0.618	C1-Live_lysotrack.lif - WT	15.78	C1-Live_lysotrack.lif - KtoA	0.333	C1-Live_lysotrack.lif - CtoS	1.349	842
C1-Live_lysotrack.lif - pCDNA	0.358	C1-Live_lysotrack.lif - WT	7.671	C1-Live_lysotrack.lif - KtoA	20.103	C1-Live_lysotrack.lif - CtoS	0.179	843
C1-Live_lysotrack.lif - pCDNA	0.91	C1-Live_lysotrack.lif - WT	0.999	C1-Live_lysotrack.lif - KtoA	0.593	C1-Live_lysotrack.lif - CtoS	0.406	844
C1-Live_lysotrack.lif - pCDNA	0.187	C1-Live_lysotrack.lif - WT	4.242	C1-Live_lysotrack.lif - KtoA	0.13	C1-Live_lysotrack.lif - CtoS	0.154	845
C1-Live_lysotrack.lif - pCDNA	0.26	C1-Live_lysotrack.lif - WT	0.999	C1-Live_lysotrack.lif - KtoA	2.584	C1-Live_lysotrack.lif - CtoS	0.138	846
C1-Live_lysotrack.lif - pCDNA	0.268	C1-Live_lysotrack.lif - WT	0.236	C1-Live_lysotrack.lif - KtoA	0.284	C1-Live_lysotrack.lif - CtoS	0.13	847
C1-Live_lysotrack.lif - pCDNA	2.381	C1-Live_lysotrack.lif - WT	3.185	C1-Live_lysotrack.lif - KtoA	31.35	C1-Live_lysotrack.lif - CtoS	0.894	848
C1-Live_lysotrack.lif - pCDNA	0.293	C1-Live_lysotrack.lif - WT	2.641	C1-Live_lysotrack.lif - KtoA	2.584	C1-Live_lysotrack.lif - CtoS	0.382	849
C1-Live_lysotrack.lif - pCDNA	1.828	C1-Live_lysotrack.lif - WT	0.626	C1-Live_lysotrack.lif - KtoA	1.325	C1-Live_lysotrack.lif - CtoS	0.138	850
C1-Live_lysotrack.lif - pCDNA	0.26	C1-Live_lysotrack.lif - WT	0.163	C1-Live_lysotrack.lif - KtoA	1.983	C1-Live_lysotrack.lif - CtoS	0.195	851
C1-Live_lysotrack.lif - pCDNA	0.293	C1-Live_lysotrack.lif - WT	0.691	C1-Live_lysotrack.lif - KtoA	0.171	C1-Live_lysotrack.lif - CtoS	0.934	852
C1-Live_lysotrack.lif - pCDNA	0.163	C1-Live_lysotrack.lif - WT	3.559	C1-Live_lysotrack.lif - KtoA	0.26	C1-Live_lysotrack.lif - CtoS	0.471	853
C1-Live_lysotrack.lif - pCDNA	0.236	C1-Live_lysotrack.lif - WT	0.341	C1-Live_lysotrack.lif - KtoA	2.267	C1-Live_lysotrack.lif - CtoS	0.228	854
C1-Live_lysotrack.lif - pCDNA	0.439	C1-Live_lysotrack.lif - WT	0.934	C1-Live_lysotrack.lif - KtoA	0.699	C1-Live_lysotrack.lif - CtoS	0.284	855
C1-Live_lysotrack.lif - pCDNA	0.423	C1-Live_lysotrack.lif - WT	0.301	C1-Live_lysotrack.lif - KtoA	0.187	C1-Live_lysotrack.lif - CtoS	0.398	856
C1-Live_lysotrack.lif - pCDNA	0.203	C1-Live_lysotrack.lif - WT	0.203	C1-Live_lysotrack.lif - KtoA	16.154	C1-Live_lysotrack.lif - CtoS	0.788	857
C1-Live_lysotrack.lif - pCDNA	0.593	C1-Live_lysotrack.lif - WT	0.301	C1-Live_lysotrack.lif - KtoA	1.95	C1-Live_lysotrack.lif - CtoS	0.406	858
C1-Live_lysotrack.lif - pCDNA	0.276	C1-Live_lysotrack.lif - WT	0.496	C1-Live_lysotrack.lif - KtoA	0.26	C1-Live_lysotrack.lif - CtoS	0.163	859
C1-Live_lysotrack.lif - pCDNA	0.163	C1-Live_lysotrack.lif - WT	1.666	C1-Live_lysotrack.lif - KtoA	2.178	C1-Live_lysotrack.lif - CtoS	0.146	860
C1-Live_lysotrack.lif - pCDNA	0.439	C1-Live_lysotrack.lif - WT	0.349	C1-Live_lysotrack.lif - KtoA	1.495	C1-Live_lysotrack.lif - CtoS	0.106	861
C1-Live_lysotrack.lif - pCDNA	0.203	C1-Live_lysotrack.lif - WT	1.056	C1-Live_lysotrack.lif - KtoA	0.544	C1-Live_lysotrack.lif - CtoS	0.479	862
C1-Live_lysotrack.lif - pCDNA	0.106	C1-Live_lysotrack.lif - WT	8.963	C1-Live_lysotrack.lif - KtoA	0.707	C1-Live_lysotrack.lif - CtoS	0.325	863
C1-Live_lysotrack.lif - pCDNA	0.553	C1-Live_lysotrack.lif - WT	6.866	C1-Live_lysotrack.lif - KtoA	1.528	C1-Live_lysotrack.lif - CtoS	2.503	864
C1-Live_lysotrack.lif - pCDNA	0.276	C1-Live_lysotrack.lif - WT	0.13	C1-Live_lysotrack.lif - KtoA	1.739	C1-Live_lysotrack.lif - CtoS	0.65	865
C1-Live_lysotrack.lif - pCDNA	1.081	C1-Live_lysotrack.lif - WT	2.308	C1-Live_lysotrack.lif - KtoA	0.772	C1-Live_lysotrack.lif - CtoS	2.129	866
C1-Live_lysotrack.lif - pCDNA	0.187	C1-Live_lysotrack.lif - WT	1.365	C1-Live_lysotrack.lif - KtoA	9.06	C1-Live_lysotrack.lif - CtoS	0.276	867
C1-Live_lysotrack.lif - pCDNA	0.715	C1-Live_lysotrack.lif - WT	0.488	C1-Live_lysotrack.lif - KtoA	0.804	C1-Live_lysotrack.lif - CtoS	0.317	868
C1-Live_lysotrack.lif - pCDNA	0.163	C1-Live_lysotrack.lif - WT	14.188	C1-Live_lysotrack.lif - KtoA	0.496	C1-Live_lysotrack.lif - CtoS	0.154	869
C1-Live_lysotrack.lif - pCDNA	1.788	C1-Live_lysotrack.lif - WT	0.869	C1-Live_lysotrack.lif - KtoA	7.841	C1-Live_lysotrack.lif - CtoS	0.479	870
C1-Live_lysotrack.lif - pCDNA	0.179	C1-Live_lysotrack.lif - WT	0.52	C1-Live_lysotrack.lif - KtoA	0.106	C1-Live_lysotrack.lif - CtoS	0.203	871
C1-Live_lysotrack.lif - pCDNA	0.358	C1-Live_lysotrack.lif - WT	0.544	C1-Live_lysotrack.lif - KtoA	10.385	C1-Live_lysotrack.lif - CtoS	0.171	872
C1-Live_lysotrack.lif - pCDNA	0.325	C1-Live_lysotrack.lif - WT	1.04	C1-Live_lysotrack.lif - KtoA	1.064	C1-Live_lysotrack.lif - CtoS	0.13	873
C1-Live_lysotrack.lif - pCDNA	0.398	C1-Live_lysotrack.lif - WT	1.536	C1-Live_lysotrack.lif - KtoA	0.723	C1-Live_lysotrack.lif - CtoS	0.837	874
C1-Live_lysotrack.lif - pCDNA	0.707	C1-Live_lysotrack.lif - WT	1.113	C1-Live_lysotrack.lif - KtoA	0.163	C1-Live_lysotrack.lif - CtoS	0.349	875
C1-Live_lysotrack.lif - pCDNA	0.382	C1-Live_lysotrack.lif - WT	1.365	C1-Live_lysotrack.lif - KtoA	0.301	C1-Live_lysotrack.lif - CtoS	0.195	876
C1-Live_lysotrack.lif - pCDNA	0.414	C1-Live_lysotrack.lif - WT	0.423	C1-Live_lysotrack.lif - KtoA	0.122	C1-Live_lysotrack.lif - CtoS	0.293	877
C1-Live_lysotrack.lif - pCDNA	0.739	C1-Live_lysotrack.lif - WT	29.578	C1-Live_lysotrack.lif - KtoA	1.316	C1-Live_lysotrack.lif - CtoS	0.284	878
C1-Live_lysotrack.lif - pCDNA	0.276	C1-Live_lysotrack.lif - WT	1.536	C1-Live_lysotrack.lif - KtoA	0.634	C1-Live_lysotrack.lif - CtoS	0.431	879
C1-Live_lysotrack.lif - pCDNA	0.398	C1-Live_lysotrack.lif - WT	0.455	C1-Live_lysotrack.lif - KtoA	12.376	C1-Live_lysotrack.lif - CtoS	0.244	880
C1-Live_lysotrack.lif - pCDNA	0.244	C1-Live_lysotrack.lif - WT	1.146	C1-Live_lysotrack.lif - KtoA	0.163	C1-Live_lysotrack.lif - CtoS	0.569	881
C1-Live_lysotrack.lif - pCDNA	0.349	C1-Live_lysotrack.lif - WT	0.171	C1-Live_lysotrack.lif - KtoA	15.033	C1-Live_lysotrack.lif - CtoS	1.455	882
C1-Live_lysotrack.lif - pCDNA	0.894	C1-Live_lysotrack.lif - WT	0.821	C1-Live_lysotrack.lif - KtoA	2.852	C1-Live_lysotrack.lif - CtoS	0.593	883
C1-Live_lysotrack.lif - pCDNA	1.235	C1-Live_lysotrack.lif - WT	4.323	C1-Live_lysotrack.lif - KtoA	0.748	C1-Live_lysotrack.lif - CtoS	0.398	884
C1-Live_lysotrack.lif - pCDNA	0.634	C1-Live_lysotrack.lif - WT	1.17	C1-Live_lysotrack.lif - KtoA	1.585	C1-Live_lysotrack.lif - CtoS	1.56	885
C1-Live_lysotrack.lif - pCDNA	0.276	C1-Live_lysotrack.lif - WT	1.999	C1-Live_lysotrack.lif - KtoA	0.544	C1-Live_lysotrack.lif - CtoS	0.39	886
C1-Live_lysotrack.lif - pCDNA	0.674	C1-Live_lysotrack.lif - WT	0.813	C1-Live_lysotrack.lif - KtoA	9.263	C1-Live_lysotrack.lif - CtoS	0.284	887
C1-Live_lysotrack.lif - pCDNA	0.902	C1-Live_lysotrack.lif - WT	2.779	C1-Live_lysotrack.lif - KtoA	0.959	C1-Live_lysotrack.lif - CtoS	0.293	888
C1-Live_lysotrack.lif - pCDNA	1.479	C1-Live_lysotrack.lif - WT	0.106	C1-Live_lysotrack.lif - KtoA	4.737	C1-Live_lysotrack.lif - CtoS	0.187	889
C1-Live_lysotrack.lif - pCDNA	0.26	C1-Live_lysotrack.lif - WT	13.871	C1-Live_lysotrack.lif - KtoA	9.312	C1-Live_lysotrack.lif - CtoS	0.991	890
C1-Live_lysotrack.lif - pCDNA	0.496	C1-Live_lysotrack.lif - WT	0.439	C1-Live_lysotrack.lif - KtoA	11.197	C1-Live_lysotrack.lif - CtoS	0.504	891
C1-Live_lysotrack.lif - pCDNA	0.544	C1-Live_lysotrack.lif - WT	13.351	C1-Live_lysotrack.lif - KtoA	1.836	C1-Live_lysotrack.lif - CtoS	0.317	892
C1-Live_lysotrack.lif - pCDNA	0.609	C1-Live_lysotrack.lif - WT	0.715	C1-Live_lysotrack.lif - KtoA	1.763	C1-Live_lysotrack.lif - CtoS	0.544	893
C1-Live_lysotrack.lif - pCDNA	2.023	C1-Live_lysotrack.lif - WT	19.437	C1-Live_lysotrack.lif - KtoA	16.276	C1-Live_lysotrack.lif - CtoS	0.463	894
C1-Live_lysotrack.lif - pCDNA	0.804	C1-Live_lysotrack.lif - WT	8.995	C1-Live_lysotrack.lif - KtoA	2.933	C1-Live_lysotrack.lif - CtoS	0.496	895
C1-Live_lysotrack.lif - pCDNA	0.122	C1-Live_lysotrack.lif - WT	4.412	C1-Live_lysotrack.lif - KtoA	1.763	C1-Live_lysotrack.lif - CtoS	0.252	896
C1-Live_lysotrack.lif - pCDNA	0.983	C1-Live_lysotrack.lif - WT	1.788	C1-Live_lysotrack.lif - KtoA	2.202	C1-Live_lysotrack.lif - CtoS	0.219	897
C1-Live_lysotrack.lif - pCDNA	0.244	C1-Live_lysotrack.lif - WT	0.211	C1-Live_lysotrack.lif - KtoA	1.292	C1-Live_lysotrack.lif - CtoS	0.666	898
C1-Live_lysotrack.lif - pCDNA	0.431	C1-Live_lysotrack.lif - WT	0.821	C1-Live_lysotrack.lif - KtoA	11.474	C1-Live_lysotrack.lif - CtoS	1.195	899
C1-Live_lysotrack.lif - pCDNA	0.634	C1-Live_lysotrack.lif - WT	0.918	C1-Live_lysotrack.lif - KtoA	5.786	C1-Live_lysotrack.lif - CtoS	0.739	900
C1-Live_lysotrack.lif - pCDNA	0.544	C1-Live_lysotrack.lif - WT	0.829	C1-Live_lysotrack.lif - KtoA	5.607	C1-Live_lysotrack.lif - CtoS	0.122	901
C1-Live_lysotrack.lif - pCDNA	0.455	C1-Live_lysotrack.lif - WT	1.674	C1-Live_lysotrack.lif - KtoA	0.293	C1-Live_lysotrack.lif - CtoS	0.829	902
C1-Live_lysotrack.lif - pCDNA	0.423	C1-Live_lysotrack.lif - WT	3.34	C1-Live_lysotrack.lif - KtoA	3.616	C1-Live_lysotrack.lif - CtoS	0.967	903
C1-Live_lysotrack.lif - pCDNA	0.512	C1-Live_lysotrack.lif - WT	2.885	C1-Live_lysotrack.lif - KtoA	0.146	C1-Live_lysotrack.lif - CtoS	0.333	904
C1-Live_lysotrack.lif - pCDNA	0.13	C1-Live_lysotrack.lif - WT	1.381	C1-Live_lysotrack.lif - KtoA	0.138	C1-Live_lysotrack.lif - CtoS	1.357	905
C1-Live_lysotrack.lif - pCDNA	0.479	C1-Live_lysotrack.lif - WT	0.333	C1-Live_lysotrack.lif - KtoA	0.642	C1-Live_lysotrack.lif - CtoS	0.114	906
C1-Live_lysotrack.lif - pCDNA	0.601	C1-Live_lysotrack.lif - WT	2.015	C1-Live_lysotrack.lif - KtoA	0.203	C1-Live_lysotrack.lif - CtoS	1.032	907
C1-Live_lysotrack.lif - pCDNA	0.813	C1-Live_lysotrack.lif - WT	36.103	C1-Live_lysotrack.lif - KtoA	3.933	C1-Live_lysotrack.lif - CtoS	0.317	908
C1-Live_lysotrack.lif - pCDNA	0.772	C1-Live_lysotrack.lif - WT	1.69	C1-Live_lysotrack.lif - KtoA	0.179	C1-Live_lysotrack.lif - CtoS	0.406	909
C1-Live_lysotrack.lif - pCDNA	0.398	C1-Live_lysotrack.lif - WT	1.129	C1-Live_lysotrack.lif - KtoA	0.146	C1-Live_lysotrack.lif - CtoS	0.447	910
C1-Live_lysotrack.lif - pCDNA	0.374	C1-Live_lysotrack.lif - WT	0.252	C1-Live_lysotrack.lif - KtoA	0.154	C1-Live_lysotrack.lif - CtoS	0.333	911
C1-Live_lysotrack.lif - pCDNA	0.293	C1-Live_lysotrack.lif - WT	1.235	C1-Live_lysotrack.lif - KtoA	8.719	C1-Live_lysotrack.lif - CtoS	0.439	912
C1-Live_lysotrack.lif - pCDNA	0.187	C1-Live_lysotrack.lif - WT	5.582	C1-Live_lysotrack.lif - KtoA	1.032	C1-Live_lysotrack.lif - CtoS	0.52	913
C1-Live_lysotrack.lif - pCDNA	0.195	C1-Live_lysotrack.lif - WT	4.526	C1-Live_lysotrack.lif - KtoA	9.946	C1-Live_lysotrack.lif - CtoS	0.317	914
C1-Live_lysotrack.lif - pCDNA	0.455	C1-Live_lysotrack.lif - WT	1.796	C1-Live_lysotrack.lif - KtoA	0.171	C1-Live_lysotrack.lif - CtoS	0.268	915
C1-Live_lysotrack.lif - pCDNA	0.999	C1-Live_lysotrack.lif - WT	0.512	C1-Live_lysotrack.lif - KtoA	3.315	C1-Live_lysotrack.lif - CtoS	0.91	916
C1-Live_lysotrack.lif - pCDNA	0.423	C1-Live_lysotrack.lif - WT	1.097	C1-Live_lysotrack.lif - KtoA	3.226	C1-Live_lysotrack.lif - CtoS	0.414	917
C1-Live_lysotrack.lif - pCDNA	0.154	C1-Live_lysotrack.lif - WT	0.333	C1-Live_lysotrack.lif - KtoA	2.6	C1-Live_lysotrack.lif - CtoS	0.544	918
C1-Live_lysotrack.lif - pCDNA	0.252	C1-Live_lysotrack.lif - WT	0.496	C1-Live_lysotrack.lif - KtoA	5.339	C1-Live_lysotrack.lif - CtoS	0.236	919
C1-Live_lysotrack.lif - pCDNA	0.398	C1-Live_lysotrack.lif - WT	1.341	C1-Live_lysotrack.lif - KtoA	3.413	C1-Live_lysotrack.lif - CtoS	0.618	920
C1-Live_lysotrack.lif - pCDNA	0.918	C1-Live_lysotrack.lif - WT	0.829	C1-Live_lysotrack.lif - KtoA	3.738	C1-Live_lysotrack.lif - CtoS	0.341	921
C1-Live_lysotrack.lif - pCDNA	0.934	C1-Live_lysotrack.lif - WT	0.991	C1-Live_lysotrack.lif - KtoA	1.064	C1-Live_lysotrack.lif - CtoS	0.252	922
C1-Live_lysotrack.lif - pCDNA	0.244	C1-Live_lysotrack.lif - WT	0.666	C1-Live_lysotrack.lif - KtoA	1.105	C1-Live_lysotrack.lif - CtoS	0.748	923
C1-Live_lysotrack.lif - pCDNA	0.219	C1-Live_lysotrack.lif - WT	0.544	C1-Live_lysotrack.lif - KtoA	5.485	C1-Live_lysotrack.lif - CtoS	0.138	924
C1-Live_lysotrack.lif - pCDNA	0.366	C1-Live_lysotrack.lif - WT	0.553	C1-Live_lysotrack.lif - KtoA	3.941	C1-Live_lysotrack.lif - CtoS	0.65	925
C1-Live_lysotrack.lif - pCDNA	0.853	C1-Live_lysotrack.lif - WT	8.483	C1-Live_lysotrack.lif - KtoA	0.959	C1-Live_lysotrack.lif - CtoS	0.382	926
C1-Live_lysotrack.lif - pCDNA	0.114	C1-Live_lysotrack.lif - WT	0.374	C1-Live_lysotrack.lif - KtoA	0.512	C1-Live_lysotrack.lif - CtoS	0.488	927
C1-Live_lysotrack.lif - pCDNA	0.723	C1-Live_lysotrack.lif - WT	0.691	C1-Live_lysotrack.lif - KtoA	0.317	C1-Live_lysotrack.lif - CtoS	0.618	928
C1-Live_lysotrack.lif - pCDNA	0.488	C1-Live_lysotrack.lif - WT	0.707	C1-Live_lysotrack.lif - KtoA	0.187	C1-Live_lysotrack.lif - CtoS	0.333	929
C1-Live_lysotrack.lif - pCDNA	1.064	C1-Live_lysotrack.lif - WT	5.071	C1-Live_lysotrack.lif - KtoA	0.512	C1-Live_lysotrack.lif - CtoS	1.503	930
C1-Live_lysotrack.lif - pCDNA	0.114	C1-Live_lysotrack.lif - WT	0.203	C1-Live_lysotrack.lif - KtoA	0.187	C1-Live_lysotrack.lif - CtoS	0.244	931
C1-Live_lysotrack.lif - pCDNA	1.398	C1-Live_lysotrack.lif - WT	0.252	C1-Live_lysotrack.lif - KtoA	0.934	C1-Live_lysotrack.lif - CtoS	0.975	932
C1-Live_lysotrack.lif - pCDNA	0.39	C1-Live_lysotrack.lif - WT	0.163	C1-Live_lysotrack.lif - KtoA	7.053	C1-Live_lysotrack.lif - CtoS	0.268	933
C1-Live_lysotrack.lif - pCDNA	0.382	C1-Live_lysotrack.lif - WT	10.97	C1-Live_lysotrack.lif - KtoA	1.568	C1-Live_lysotrack.lif - CtoS	0.52	934
C1-Live_lysotrack.lif - pCDNA	0.431	C1-Live_lysotrack.lif - WT	1.04	C1-Live_lysotrack.lif - KtoA	1.568	C1-Live_lysotrack.lif - CtoS	0.211	935
C1-Live_lysotrack.lif - pCDNA	0.756	C1-Live_lysotrack.lif - WT	11.969	C1-Live_lysotrack.lif - KtoA	3.283	C1-Live_lysotrack.lif - CtoS	0.553	936
C1-Live_lysotrack.lif - pCDNA	0.829	C1-Live_lysotrack.lif - WT	0.301	C1-Live_lysotrack.lif - KtoA	0.902	C1-Live_lysotrack.lif - CtoS	0.618	937
C1-Live_lysotrack.lif - pCDNA	0.179	C1-Live_lysotrack.lif - WT	0.276	C1-Live_lysotrack.lif - KtoA	0.699	C1-Live_lysotrack.lif - CtoS	0.228	938
C1-Live_lysotrack.lif - pCDNA	0.309	C1-Live_lysotrack.lif - WT	0.366	C1-Live_lysotrack.lif - KtoA	3.12	C1-Live_lysotrack.lif - CtoS	0.122	939
C1-Live_lysotrack.lif - pCDNA	0.341	C1-Live_lysotrack.lif - WT	5.355	C1-Live_lysotrack.lif - KtoA	1.585	C1-Live_lysotrack.lif - CtoS	0.683	940
C1-Live_lysotrack.lif - pCDNA	0.934	C1-Live_lysotrack.lif - WT	7.679	C1-Live_lysotrack.lif - KtoA	0.951	C1-Live_lysotrack.lif - CtoS	0.13	941
C1-Live_lysotrack.lif - pCDNA	0.496	C1-Live_lysotrack.lif - WT	0.366	C1-Live_lysotrack.lif - KtoA	0.804	C1-Live_lysotrack.lif - CtoS	2.096	942
C1-Live_lysotrack.lif - pCDNA	0.52	C1-Live_lysotrack.lif - WT	0.959	C1-Live_lysotrack.lif - KtoA	0.479	C1-Live_lysotrack.lif - CtoS	0.414	943
C1-Live_lysotrack.lif - pCDNA	0.366	C1-Live_lysotrack.lif - WT	3.088	C1-Live_lysotrack.lif - KtoA	0.951	C1-Live_lysotrack.lif - CtoS	0.544	944
C1-Live_lysotrack.lif - pCDNA	0.601	C1-Live_lysotrack.lif - WT	2.17	C1-Live_lysotrack.lif - KtoA	1.52	C1-Live_lysotrack.lif - CtoS	0.211	945
C1-Live_lysotrack.lif - pCDNA	0.406	C1-Live_lysotrack.lif - WT	3.632	C1-Live_lysotrack.lif - KtoA	0.585	C1-Live_lysotrack.lif - CtoS	0.268	946
C1-Live_lysotrack.lif - pCDNA	0.496	C1-Live_lysotrack.lif - WT	0.236	C1-Live_lysotrack.lif - KtoA	0.187	C1-Live_lysotrack.lif - CtoS	0.236	947
C1-Live_lysotrack.lif - pCDNA	0.463	C1-Live_lysotrack.lif - WT	0.228	C1-Live_lysotrack.lif - KtoA	0.658	C1-Live_lysotrack.lif - CtoS	0.488	948
C1-Live_lysotrack.lif - pCDNA	0.293	C1-Live_lysotrack.lif - WT	0.211	C1-Live_lysotrack.lif - KtoA	0.561	C1-Live_lysotrack.lif - CtoS	0.455	949
C1-Live_lysotrack.lif - pCDNA	0.398	C1-Live_lysotrack.lif - WT	0.341	C1-Live_lysotrack.lif - KtoA	0.398	C1-Live_lysotrack.lif - CtoS	0.341	950
C1-Live_lysotrack.lif - pCDNA	0.39	C1-Live_lysotrack.lif - WT	0.219	C1-Live_lysotrack.lif - KtoA	1.105	C1-Live_lysotrack.lif - CtoS	0.496	951
C1-Live_lysotrack.lif - pCDNA	0.276	C1-Live_lysotrack.lif - WT	0.195	C1-Live_lysotrack.lif - KtoA	3.38	C1-Live_lysotrack.lif - CtoS	0.894	952
C1-Live_lysotrack.lif - pCDNA	0.658	C1-Live_lysotrack.lif - WT	2.803	C1-Live_lysotrack.lif - KtoA	0.869	C1-Live_lysotrack.lif - CtoS	0.195	953
C1-Live_lysotrack.lif - pCDNA	0.479	C1-Live_lysotrack.lif - WT	0.39	C1-Live_lysotrack.lif - KtoA	0.65	C1-Live_lysotrack.lif - CtoS	0.301	954
C1-Live_lysotrack.lif - pCDNA	0.561	C1-Live_lysotrack.lif - WT	0.463	C1-Live_lysotrack.lif - KtoA	0.236	C1-Live_lysotrack.lif - CtoS	0.398	955
C1-Live_lysotrack.lif - pCDNA	0.553	C1-Live_lysotrack.lif - WT	7.069	C1-Live_lysotrack.lif - KtoA	0.13	C1-Live_lysotrack.lif - CtoS	0.658	956
C1-Live_lysotrack.lif - pCDNA	0.618	C1-Live_lysotrack.lif - WT	0.967	C1-Live_lysotrack.lif - KtoA	0.325	C1-Live_lysotrack.lif - CtoS	0.203	957
C1-Live_lysotrack.lif - pCDNA	0.536	C1-Live_lysotrack.lif - WT	0.13	C1-Live_lysotrack.lif - KtoA	0.553	C1-Live_lysotrack.lif - CtoS	1.308	958
C1-Live_lysotrack.lif - pCDNA	0.187	C1-Live_lysotrack.lif - WT	0.187	C1-Live_lysotrack.lif - KtoA	0.211	C1-Live_lysotrack.lif - CtoS	0.707	959
C1-Live_lysotrack.lif - pCDNA	1.43	C1-Live_lysotrack.lif - WT	3.153	C1-Live_lysotrack.lif - KtoA	0.496	C1-Live_lysotrack.lif - CtoS	0.431	960
C1-Live_lysotrack.lif - pCDNA	0.674	C1-Live_lysotrack.lif - WT	2.056	C1-Live_lysotrack.lif - KtoA	0.406	C1-Live_lysotrack.lif - CtoS	0.171	961
C1-Live_lysotrack.lif - pCDNA	0.447	C1-Live_lysotrack.lif - WT	0.122	C1-Live_lysotrack.lif - KtoA	0.764	C1-Live_lysotrack.lif - CtoS	0.309	962
C1-Live_lysotrack.lif - pCDNA	0.114	C1-Live_lysotrack.lif - WT	0.228	C1-Live_lysotrack.lif - KtoA	0.276	C1-Live_lysotrack.lif - CtoS	0.13	963
C1-Live_lysotrack.lif - pCDNA	1.121	C1-Live_lysotrack.lif - WT	0.293	C1-Live_lysotrack.lif - KtoA	0.179	C1-Live_lysotrack.lif - CtoS	0.154	964
C1-Live_lysotrack.lif - pCDNA	0.146	C1-Live_lysotrack.lif - WT	0.138	C1-Live_lysotrack.lif - KtoA	0.138	C1-Live_lysotrack.lif - CtoS	0.341	965
C1-Live_lysotrack.lif - pCDNA	0.138	C1-Live_lysotrack.lif - WT	0.406	C1-Live_lysotrack.lif - KtoA	0.918	C1-Live_lysotrack.lif - CtoS	0.479	966
C1-Live_lysotrack.lif - pCDNA	0.236	C1-Live_lysotrack.lif - WT	8.687	C1-Live_lysotrack.lif - KtoA	0.601	C1-Live_lysotrack.lif - CtoS	0.39	967
C1-Live_lysotrack.lif - pCDNA	0.122	C1-Live_lysotrack.lif - WT	0.374	C1-Live_lysotrack.lif - KtoA	1.186	C1-Live_lysotrack.lif - CtoS	0.179	968
C1-Live_lysotrack.lif - pCDNA	3.86	C1-Live_lysotrack.lif - WT	0.406	C1-Live_lysotrack.lif - KtoA	0.804	C1-Live_lysotrack.lif - CtoS	0.926	969
C1-Live_lysotrack.lif - pCDNA	0.341	C1-Live_lysotrack.lif - WT	0.284	C1-Live_lysotrack.lif - KtoA	0.39	C1-Live_lysotrack.lif - CtoS	0.544	970
C1-Live_lysotrack.lif - pCDNA	0.179	C1-Live_lysotrack.lif - WT	8.565	C1-Live_lysotrack.lif - KtoA	0.748	C1-Live_lysotrack.lif - CtoS	0.479	971
C1-Live_lysotrack.lif - pCDNA	0.122	C1-Live_lysotrack.lif - WT	0.219	C1-Live_lysotrack.lif - KtoA	0.479	C1-Live_lysotrack.lif - CtoS	1.227	972
C1-Live_lysotrack.lif - pCDNA	0.154	C1-Live_lysotrack.lif - WT	0.341	C1-Live_lysotrack.lif - KtoA	0.39	C1-Live_lysotrack.lif - CtoS	0.398	973
C1-Live_lysotrack.lif - pCDNA	0.439	C1-Live_lysotrack.lif - WT	0.284	C1-Live_lysotrack.lif - KtoA	0.228	C1-Live_lysotrack.lif - CtoS	0.455	974
C1-Live_lysotrack.lif - pCDNA	0.317	C1-Live_lysotrack.lif - WT	0.39	C1-Live_lysotrack.lif - KtoA	0.707	C1-Live_lysotrack.lif - CtoS	0.163	975
C1-Live_lysotrack.lif - pCDNA	0.26	C1-Live_lysotrack.lif - WT	0.674	C1-Live_lysotrack.lif - KtoA	0.228	C1-Live_lysotrack.lif - CtoS	0.488	976
C1-Live_lysotrack.lif - pCDNA	0.488	C1-Live_lysotrack.lif - WT	1.227	C1-Live_lysotrack.lif - KtoA	6.395	C1-Live_lysotrack.lif - CtoS	1.56	977
C1-Live_lysotrack.lif - pCDNA	0.406	C1-Live_lysotrack.lif - WT	4.169	C1-Live_lysotrack.lif - KtoA	0.195	C1-Live_lysotrack.lif - CtoS	0.154	978
C1-Live_lysotrack.lif - pCDNA	0.187	C1-Live_lysotrack.lif - WT	0.683	C1-Live_lysotrack.lif - KtoA	0.106	C1-Live_lysotrack.lif - CtoS	0.138	979
C1-Live_lysotrack.lif - pCDNA	0.349	C1-Live_lysotrack.lif - WT	0.26	C1-Live_lysotrack.lif - KtoA	0.163	C1-Live_lysotrack.lif - CtoS	0.479	980
C1-Live_lysotrack.lif - pCDNA	0.179	C1-Live_lysotrack.lif - WT	9.19	C1-Live_lysotrack.lif - KtoA	0.114	C1-Live_lysotrack.lif - CtoS	0.764	981
C1-Live_lysotrack.lif - pCDNA	0.52	C1-Live_lysotrack.lif - WT	0.358	C1-Live_lysotrack.lif - KtoA	7.809	C1-Live_lysotrack.lif - CtoS	0.325	982
C1-Live_lysotrack.lif - pCDNA	0.114	C1-Live_lysotrack.lif - WT	0.195	C1-Live_lysotrack.lif - KtoA	0.739	C1-Live_lysotrack.lif - CtoS	1.284	983
C1-Live_lysotrack.lif - pCDNA	0.39	C1-Live_lysotrack.lif - WT	0.382	C1-Live_lysotrack.lif - KtoA	2.145	C1-Live_lysotrack.lif - CtoS	0.748	984
C1-Live_lysotrack.lif - pCDNA	0.268	C1-Live_lysotrack.lif - WT	1.706	C1-Live_lysotrack.lif - KtoA	1.576	C1-Live_lysotrack.lif - CtoS	1.105	985
C1-Live_lysotrack.lif - pCDNA	0.618	C1-Live_lysotrack.lif - WT	0.504	C1-Live_lysotrack.lif - KtoA	0.788	C1-Live_lysotrack.lif - CtoS	0.398	986
C1-Live_lysotrack.lif - pCDNA	0.366	C1-Live_lysotrack.lif - WT	5.339	C1-Live_lysotrack.lif - KtoA	2.543	C1-Live_lysotrack.lif - CtoS	0.601	987
C1-Live_lysotrack.lif - pCDNA	0.496	C1-Live_lysotrack.lif - WT	3.047	C1-Live_lysotrack.lif - KtoA	0.349	C1-Live_lysotrack.lif - CtoS	0.236	988
C1-Live_lysotrack.lif - pCDNA	0.325	C1-Live_lysotrack.lif - WT	0.219	C1-Live_lysotrack.lif - KtoA	0.772	C1-Live_lysotrack.lif - CtoS	0.179	989
C1-Live_lysotrack.lif - pCDNA	1.17	C1-Live_lysotrack.lif - WT	0.349	C1-Live_lysotrack.lif - KtoA	0.154	C1-Live_lysotrack.lif - CtoS	0.171	990
C1-Live_lysotrack.lif - pCDNA	0.398	C1-Live_lysotrack.lif - WT	0.406	C1-Live_lysotrack.lif - KtoA	22.289	C1-Live_lysotrack.lif - CtoS	0.358	991
C1-Live_lysotrack.lif - pCDNA	0.276	C1-Live_lysotrack.lif - WT	0.431	C1-Live_lysotrack.lif - KtoA	0.634	C1-Live_lysotrack.lif - CtoS	0.309	992
C1-Live_lysotrack.lif - pCDNA	0.358	C1-Live_lysotrack.lif - WT	1.186	C1-Live_lysotrack.lif - KtoA	0.349	C1-Live_lysotrack.lif - CtoS	0.561	993
C1-Live_lysotrack.lif - pCDNA	0.512	C1-Live_lysotrack.lif - WT	0.382	C1-Live_lysotrack.lif - KtoA	0.349	C1-Live_lysotrack.lif - CtoS	0.528	994
C1-Live_lysotrack.lif - pCDNA	0.439	C1-Live_lysotrack.lif - WT	0.187	C1-Live_lysotrack.lif - KtoA	1.471	C1-Live_lysotrack.lif - CtoS	0.593	995
C1-Live_lysotrack.lif - pCDNA	1.446	C1-Live_lysotrack.lif - WT	0.301	C1-Live_lysotrack.lif - KtoA	0.13	C1-Live_lysotrack.lif - CtoS	0.585	996
C1-Live_lysotrack.lif - pCDNA	0.398	C1-Live_lysotrack.lif - WT	0.382	C1-Live_lysotrack.lif - KtoA	0.187	C1-Live_lysotrack.lif - CtoS	0.504	997
C1-Live_lysotrack.lif - pCDNA	0.284	C1-Live_lysotrack.lif - WT	0.463	C1-Live_lysotrack.lif - KtoA	0.431	C1-Live_lysotrack.lif - CtoS	0.179	998
C1-Live_lysotrack.lif - pCDNA	0.122	C1-Live_lysotrack.lif - WT	0.975	C1-Live_lysotrack.lif - KtoA	0.236	C1-Live_lysotrack.lif - CtoS	0.821	999
C1-Live_lysotrack.lif - pCDNA	0.366	C1-Live_lysotrack.lif - WT	0.284	C1-Live_lysotrack.lif - KtoA	1.032	C1-Live_lysotrack.lif - CtoS	0.341	1000
C1-Live_lysotrack.lif - pCDNA	0.13	C1-Live_lysotrack.lif - WT	0.439	C1-Live_lysotrack.lif - KtoA	0.439	C1-Live_lysotrack.lif - CtoS	0.512	1001
C1-Live_lysotrack.lif - pCDNA	0.293	C1-Live_lysotrack.lif - WT	2.69	C1-Live_lysotrack.lif - KtoA	0.553	C1-Live_lysotrack.lif - CtoS	0.252	1002
C1-Live_lysotrack.lif - pCDNA	0.146	C1-Live_lysotrack.lif - WT	1.528	C1-Live_lysotrack.lif - KtoA	0.943	C1-Live_lysotrack.lif - CtoS	0.106	1003
C1-Live_lysotrack.lif - pCDNA	0.439	C1-Live_lysotrack.lif - WT	0.414	C1-Live_lysotrack.lif - KtoA	1.69	C1-Live_lysotrack.lif - CtoS	0.39	1004
C1-Live_lysotrack.lif - pCDNA	0.236	C1-Live_lysotrack.lif - WT	3.689	C1-Live_lysotrack.lif - KtoA	0.122	C1-Live_lysotrack.lif - CtoS	0.691	1005
C1-Live_lysotrack.lif - pCDNA	0.219	C1-Live_lysotrack.lif - WT	0.154	C1-Live_lysotrack.lif - KtoA	0.626	C1-Live_lysotrack.lif - CtoS	0.382	1006
C1-Live_lysotrack.lif - pCDNA	0.853	C1-Live_lysotrack.lif - WT	0.163	C1-Live_lysotrack.lif - KtoA	1.138	C1-Live_lysotrack.lif - CtoS	0.114	1007
C1-Live_lysotrack.lif - pCDNA	0.187	C1-Live_lysotrack.lif - WT	1.146	C1-Live_lysotrack.lif - KtoA	1.219	C1-Live_lysotrack.lif - CtoS	0.666	1008
C1-Live_lysotrack.lif - pCDNA	1.528	C1-Live_lysotrack.lif - WT	1.455	C1-Live_lysotrack.lif - KtoA	0.13	C1-Live_lysotrack.lif - CtoS	0.284	1009
C1-Live_lysotrack.lif - pCDNA	0.317	C1-Live_lysotrack.lif - WT	0.317	C1-Live_lysotrack.lif - KtoA	3.185	C1-Live_lysotrack.lif - CtoS	0.439	1010
C1-Live_lysotrack.lif - pCDNA	0.236	C1-Live_lysotrack.lif - WT	0.293	C1-Live_lysotrack.lif - KtoA	1.398	C1-Live_lysotrack.lif - CtoS	1.105	1011
C1-Live_lysotrack.lif - pCDNA	0.902	C1-Live_lysotrack.lif - WT	1.398	C1-Live_lysotrack.lif - KtoA	0.179	C1-Live_lysotrack.lif - CtoS	0.195	1012
C1-Live_lysotrack.lif - pCDNA	0.609	C1-Live_lysotrack.lif - WT	4.412	C1-Live_lysotrack.lif - KtoA	0.447	C1-Live_lysotrack.lif - CtoS	0.163	1013
C1-Live_lysotrack.lif - pCDNA	0.228	C1-Live_lysotrack.lif - WT	0.463	C1-Live_lysotrack.lif - KtoA	0.553	C1-Live_lysotrack.lif - CtoS	0.358	1014
C1-Live_lysotrack.lif - pCDNA	0.154	C1-Live_lysotrack.lif - WT	0.317	C1-Live_lysotrack.lif - KtoA	0.39	C1-Live_lysotrack.lif - CtoS	0.211	1015
C1-Live_lysotrack.lif - pCDNA	1.641	C1-Live_lysotrack.lif - WT	0.642	C1-Live_lysotrack.lif - KtoA	0.894	C1-Live_lysotrack.lif - CtoS	0.211	1016
C1-Live_lysotrack.lif - pCDNA	0.317	C1-Live_lysotrack.lif - WT	0.609	C1-Live_lysotrack.lif - KtoA	0.171	C1-Live_lysotrack.lif - CtoS	0.122	1017
C1-Live_lysotrack.lif - pCDNA	0.122	C1-Live_lysotrack.lif - WT	1.3	C1-Live_lysotrack.lif - KtoA	3.226	C1-Live_lysotrack.lif - CtoS	0.325	1018
C1-Live_lysotrack.lif - pCDNA	0.699	C1-Live_lysotrack.lif - WT	0.739	C1-Live_lysotrack.lif - KtoA	1.536	C1-Live_lysotrack.lif - CtoS	0.163	1019
C1-Live_lysotrack.lif - pCDNA	0.219	C1-Live_lysotrack.lif - WT	0.991	C1-Live_lysotrack.lif - KtoA	6.793	C1-Live_lysotrack.lif - CtoS	0.252	1020
C1-Live_lysotrack.lif - pCDNA	0.138	C1-Live_lysotrack.lif - WT	0.106	C1-Live_lysotrack.lif - KtoA	0.203	C1-Live_lysotrack.lif - CtoS	0.146	1021
C1-Live_lysotrack.lif - pCDNA	0.488	C1-Live_lysotrack.lif - WT	0.983	C1-Live_lysotrack.lif - KtoA	4.063	C1-Live_lysotrack.lif - CtoS	0.561	1022
C1-Live_lysotrack.lif - pCDNA	1.268	C1-Live_lysotrack.lif - WT	6.273	C1-Live_lysotrack.lif - KtoA	81.876	C1-Live_lysotrack.lif - CtoS	0.309	1023
C1-Live_lysotrack.lif - pCDNA	0.211	C1-Live_lysotrack.lif - WT	1.008	C1-Live_lysotrack.lif - KtoA	0.284	C1-Live_lysotrack.lif - CtoS	0.918	1024
C1-Live_lysotrack.lif - pCDNA	0.731	C1-Live_lysotrack.lif - WT	0.512	C1-Live_lysotrack.lif - KtoA	0.471	C1-Live_lysotrack.lif - CtoS	0.642	1025
C1-Live_lysotrack.lif - pCDNA	0.106	C1-Live_lysotrack.lif - WT	0.333	C1-Live_lysotrack.lif - KtoA	0.447	C1-Live_lysotrack.lif - CtoS	0.358	1026
C1-Live_lysotrack.lif - pCDNA	0.268	C1-Live_lysotrack.lif - WT	0.918	C1-Live_lysotrack.lif - KtoA	6.078	C1-Live_lysotrack.lif - CtoS	0.642	1027
C1-Live_lysotrack.lif - pCDNA	0.171	C1-Live_lysotrack.lif - WT	0.536	C1-Live_lysotrack.lif - KtoA	24.223	C1-Live_lysotrack.lif - CtoS	0.366	1028
C1-Live_lysotrack.lif - pCDNA	0.723	C1-Live_lysotrack.lif - WT	0.642	C1-Live_lysotrack.lif - KtoA	0.585	C1-Live_lysotrack.lif - CtoS	0.284	1029
C1-Live_lysotrack.lif - pCDNA	0.406	C1-Live_lysotrack.lif - WT	0.406	C1-Live_lysotrack.lif - KtoA	0.146	C1-Live_lysotrack.lif - CtoS	0.163	1030
C1-Live_lysotrack.lif - pCDNA	0.796	C1-Live_lysotrack.lif - WT	0.317	C1-Live_lysotrack.lif - KtoA	0.674	C1-Live_lysotrack.lif - CtoS	0.358	1031
C1-Live_lysotrack.lif - pCDNA	0.642	C1-Live_lysotrack.lif - WT	0.211	C1-Live_lysotrack.lif - KtoA	0.723	C1-Live_lysotrack.lif - CtoS	0.707	1032
C1-Live_lysotrack.lif - pCDNA	0.252	C1-Live_lysotrack.lif - WT	0.813	C1-Live_lysotrack.lif - KtoA	0.284	C1-Live_lysotrack.lif - CtoS	0.244	1033
C1-Live_lysotrack.lif - pCDNA	0.163	C1-Live_lysotrack.lif - WT	0.821	C1-Live_lysotrack.lif - KtoA	0.609	C1-Live_lysotrack.lif - CtoS	0.374	1034
C1-Live_lysotrack.lif - pCDNA	1.162	C1-Live_lysotrack.lif - WT	0.471	C1-Live_lysotrack.lif - KtoA	0.585	C1-Live_lysotrack.lif - CtoS	0.349	1035
C1-Live_lysotrack.lif - pCDNA	0.122	C1-Live_lysotrack.lif - WT	1.251	C1-Live_lysotrack.lif - KtoA	0.902	C1-Live_lysotrack.lif - CtoS	0.642	1036
C1-Live_lysotrack.lif - pCDNA	0.78	C1-Live_lysotrack.lif - WT	1.609	C1-Live_lysotrack.lif - KtoA	1.056	C1-Live_lysotrack.lif - CtoS	0.609	1037
C1-Live_lysotrack.lif - pCDNA	0.219	C1-Live_lysotrack.lif - WT	0.195	C1-Live_lysotrack.lif - KtoA	40.857	C1-Live_lysotrack.lif - CtoS	3.104	1038
C1-Live_lysotrack.lif - pCDNA	0.268	C1-Live_lysotrack.lif - WT	0.553	C1-Live_lysotrack.lif - KtoA	19.258	C1-Live_lysotrack.lif - CtoS	0.154	1039
C1-Live_lysotrack.lif - pCDNA	0.179	C1-Live_lysotrack.lif - WT	0.894	C1-Live_lysotrack.lif - KtoA	0.593	C1-Live_lysotrack.lif - CtoS	0.544	1040
C1-Live_lysotrack.lif - pCDNA	0.488	C1-Live_lysotrack.lif - WT	0.122	C1-Live_lysotrack.lif - KtoA	0.114	C1-Live_lysotrack.lif - CtoS	0.163	1041
C1-Live_lysotrack.lif - pCDNA	0.146	C1-Live_lysotrack.lif - WT	0.739	C1-Live_lysotrack.lif - KtoA	3.917	C1-Live_lysotrack.lif - CtoS	0.39	1042
C1-Live_lysotrack.lif - pCDNA	0.309	C1-Live_lysotrack.lif - WT	0.203	C1-Live_lysotrack.lif - KtoA	9.775	C1-Live_lysotrack.lif - CtoS	0.293	1043
C1-Live_lysotrack.lif - pCDNA	0.293	C1-Live_lysotrack.lif - WT	0.626	C1-Live_lysotrack.lif - KtoA	1.617	C1-Live_lysotrack.lif - CtoS	0.341	1044
C1-Live_lysotrack.lif - pCDNA	0.309	C1-Live_lysotrack.lif - WT	1.747	C1-Live_lysotrack.lif - KtoA	0.804	C1-Live_lysotrack.lif - CtoS	0.512	1045
C1-Live_lysotrack.lif - pCDNA	0.26	C1-Live_lysotrack.lif - WT	0.171	C1-Live_lysotrack.lif - KtoA	2.161	C1-Live_lysotrack.lif - CtoS	0.471	1046
C1-Live_lysotrack.lif - pCDNA	0.195	C1-Live_lysotrack.lif - WT	0.398	C1-Live_lysotrack.lif - KtoA	0.301	C1-Live_lysotrack.lif - CtoS	0.609	1047
C1-Live_lysotrack.lif - pCDNA	0.106	C1-Live_lysotrack.lif - WT	0.341	C1-Live_lysotrack.lif - KtoA	0.626	C1-Live_lysotrack.lif - CtoS	0.114	1048
C1-Live_lysotrack.lif - pCDNA	0.366	C1-Live_lysotrack.lif - WT	0.455	C1-Live_lysotrack.lif - KtoA	0.796	C1-Live_lysotrack.lif - CtoS	0.187	1049
C1-Live_lysotrack.lif - pCDNA	0.211	C1-Live_lysotrack.lif - WT	0.236	C1-Live_lysotrack.lif - KtoA	0.187	C1-Live_lysotrack.lif - CtoS	0.91	1050
C1-Live_lysotrack.lif - pCDNA	0.163	C1-Live_lysotrack.lif - WT	2.348	C1-Live_lysotrack.lif - KtoA	18.576	C1-Live_lysotrack.lif - CtoS	0.439	1051
C1-Live_lysotrack.lif - pCDNA	0.577	C1-Live_lysotrack.lif - WT	0.26	C1-Live_lysotrack.lif - KtoA	0.634	C1-Live_lysotrack.lif - CtoS	0.317	1052
C1-Live_lysotrack.lif - pCDNA	0.13	C1-Live_lysotrack.lif - WT	0.146	C1-Live_lysotrack.lif - KtoA	3.177	C1-Live_lysotrack.lif - CtoS	0.219	1053
C1-Live_lysotrack.lif - pCDNA	0.967	C1-Live_lysotrack.lif - WT	0.171	C1-Live_lysotrack.lif - KtoA	0.544	C1-Live_lysotrack.lif - CtoS	0.707	1054
C1-Live_lysotrack.lif - pCDNA	0.699	C1-Live_lysotrack.lif - WT	7.086	C1-Live_lysotrack.lif - KtoA	0.244	C1-Live_lysotrack.lif - CtoS	0.146	1055
C1-Live_lysotrack.lif - pCDNA	1.771	C1-Live_lysotrack.lif - WT	0.114	C1-Live_lysotrack.lif - KtoA	1.877	C1-Live_lysotrack.lif - CtoS	0.349	1056
C1-Live_lysotrack.lif - pCDNA	0.723	C1-Live_lysotrack.lif - WT	0.325	C1-Live_lysotrack.lif - KtoA	1.853	C1-Live_lysotrack.lif - CtoS	0.236	1057
C1-Live_lysotrack.lif - pCDNA	0.154	C1-Live_lysotrack.lif - WT	1.788	C1-Live_lysotrack.lif - KtoA	0.195	C1-Live_lysotrack.lif - CtoS	0.488	1058
C1-Live_lysotrack.lif - pCDNA	0.301	C1-Live_lysotrack.lif - WT	1.43	C1-Live_lysotrack.lif - KtoA	0.78	C1-Live_lysotrack.lif - CtoS	0.349	1059
C1-Live_lysotrack.lif - pCDNA	0.731	C1-Live_lysotrack.lif - WT	0.341	C1-Live_lysotrack.lif - KtoA	6.501	C1-Live_lysotrack.lif - CtoS	1.064	1060
C1-Live_lysotrack.lif - pCDNA	0.439	C1-Live_lysotrack.lif - WT	4.949	C1-Live_lysotrack.lif - KtoA	0.528	C1-Live_lysotrack.lif - CtoS	0.195	1061
C1-Live_lysotrack.lif - pCDNA	0.447	C1-Live_lysotrack.lif - WT	0.341	C1-Live_lysotrack.lif - KtoA	0.13	C1-Live_lysotrack.lif - CtoS	1.698	1062
C1-Live_lysotrack.lif - pCDNA	0.244	C1-Live_lysotrack.lif - WT	0.252	C1-Live_lysotrack.lif - KtoA	3.567	C1-Live_lysotrack.lif - CtoS	0.479	1063
C1-Live_lysotrack.lif - pCDNA	0.585	C1-Live_lysotrack.lif - WT	2.365	C1-Live_lysotrack.lif - KtoA	2.698	C1-Live_lysotrack.lif - CtoS	0.496	1064
C1-Live_lysotrack.lif - pCDNA	0.366	C1-Live_lysotrack.lif - WT	0.26	C1-Live_lysotrack.lif - KtoA	0.358	C1-Live_lysotrack.lif - CtoS	0.276	1065
C1-Live_lysotrack.lif - pCDNA	0.39	C1-Live_lysotrack.lif - WT	2.356	C1-Live_lysotrack.lif - KtoA	6.086	C1-Live_lysotrack.lif - CtoS	0.601	1066
C1-Live_lysotrack.lif - pCDNA	0.983	C1-Live_lysotrack.lif - WT	0.626	C1-Live_lysotrack.lif - KtoA	0.252	C1-Live_lysotrack.lif - CtoS	0.691	1067
C1-Live_lysotrack.lif - pCDNA	1.26	C1-Live_lysotrack.lif - WT	0.39	C1-Live_lysotrack.lif - KtoA	1.048	C1-Live_lysotrack.lif - CtoS	0.431	1068
C1-Live_lysotrack.lif - pCDNA	0.219	C1-Live_lysotrack.lif - WT	0.106	C1-Live_lysotrack.lif - KtoA	5.306	C1-Live_lysotrack.lif - CtoS	0.26	1069
C1-Live_lysotrack.lif - pCDNA	1.43	C1-Live_lysotrack.lif - WT	0.878	C1-Live_lysotrack.lif - KtoA	7.516	C1-Live_lysotrack.lif - CtoS	0.406	1070
C1-Live_lysotrack.lif - pCDNA	0.544	C1-Live_lysotrack.lif - WT	2.218	C1-Live_lysotrack.lif - KtoA	0.959	C1-Live_lysotrack.lif - CtoS	0.114	1071
C1-Live_lysotrack.lif - pCDNA	0.301	C1-Live_lysotrack.lif - WT	0.796	C1-Live_lysotrack.lif - KtoA	0.618	C1-Live_lysotrack.lif - CtoS	0.414	1072
C1-Live_lysotrack.lif - pCDNA	0.317	C1-Live_lysotrack.lif - WT	0.195	C1-Live_lysotrack.lif - KtoA	1.576	C1-Live_lysotrack.lif - CtoS	0.26	1073
C1-Live_lysotrack.lif - pCDNA	0.39	C1-Live_lysotrack.lif - WT	1.511	C1-Live_lysotrack.lif - KtoA	1.69	C1-Live_lysotrack.lif - CtoS	0.829	1074
C1-Live_lysotrack.lif - pCDNA	0.512	C1-Live_lysotrack.lif - WT	0.284	C1-Live_lysotrack.lif - KtoA	13.716	C1-Live_lysotrack.lif - CtoS	0.463	1075
C1-Live_lysotrack.lif - pCDNA	0.301	C1-Live_lysotrack.lif - WT	0.203	C1-Live_lysotrack.lif - KtoA	33.397	C1-Live_lysotrack.lif - CtoS	0.512	1076
C1-Live_lysotrack.lif - pCDNA	0.829	C1-Live_lysotrack.lif - WT	0.244	C1-Live_lysotrack.lif - KtoA	1.3	C1-Live_lysotrack.lif - CtoS	1.251	1077
C1-Live_lysotrack.lif - pCDNA	0.447	C1-Live_lysotrack.lif - WT	1.146	C1-Live_lysotrack.lif - KtoA	0.268	C1-Live_lysotrack.lif - CtoS	0.26	1078
C1-Live_lysotrack.lif - pCDNA	0.406	C1-Live_lysotrack.lif - WT	1.617	C1-Live_lysotrack.lif - KtoA	1.373	C1-Live_lysotrack.lif - CtoS	1.357	1079
C1-Live_lysotrack.lif - pCDNA	0.528	C1-Live_lysotrack.lif - WT	0.106	C1-Live_lysotrack.lif - KtoA	1.113	C1-Live_lysotrack.lif - CtoS	0.317	1080
C1-Live_lysotrack.lif - pCDNA	0.106	C1-Live_lysotrack.lif - WT	0.244	C1-Live_lysotrack.lif - KtoA	0.114	C1-Live_lysotrack.lif - CtoS	0.325	1081
C1-Live_lysotrack.lif - pCDNA	0.618	C1-Live_lysotrack.lif - WT	0.114	C1-Live_lysotrack.lif - KtoA	2.048	C1-Live_lysotrack.lif - CtoS	1.617	1082
C1-Live_lysotrack.lif - pCDNA	2.974	C1-Live_lysotrack.lif - WT	0.366	C1-Live_lysotrack.lif - KtoA	0.228	C1-Live_lysotrack.lif - CtoS	0.203	1083
C1-Live_lysotrack.lif - pCDNA	1.836	C1-Live_lysotrack.lif - WT	0.902	C1-Live_lysotrack.lif - KtoA	0.146	C1-Live_lysotrack.lif - CtoS	0.187	1084
C1-Live_lysotrack.lif - pCDNA	0.187	C1-Live_lysotrack.lif - WT	0.674	C1-Live_lysotrack.lif - KtoA	0.496	C1-Live_lysotrack.lif - CtoS	1.601	1085
C1-Live_lysotrack.lif - pCDNA	0.406	C1-Live_lysotrack.lif - WT	0.544	C1-Live_lysotrack.lif - KtoA	0.325	C1-Live_lysotrack.lif - CtoS	0.577	1086
C1-Live_lysotrack.lif - pCDNA	0.577	C1-Live_lysotrack.lif - WT	0.626	C1-Live_lysotrack.lif - KtoA	0.276	C1-Live_lysotrack.lif - CtoS	0.853	1087
C1-Live_lysotrack.lif - pCDNA	0.276	C1-Live_lysotrack.lif - WT	4.169	C1-Live_lysotrack.lif - KtoA	1.276	C1-Live_lysotrack.lif - CtoS	0.829	1088
C1-Live_lysotrack.lif - pCDNA	0.674	C1-Live_lysotrack.lif - WT	0.512	C1-Live_lysotrack.lif - KtoA	0.179	C1-Live_lysotrack.lif - CtoS	0.423	1089
C1-Live_lysotrack.lif - pCDNA	0.163	C1-Live_lysotrack.lif - WT	0.447	C1-Live_lysotrack.lif - KtoA	0.999	C1-Live_lysotrack.lif - CtoS	0.268	1090
C1-Live_lysotrack.lif - pCDNA	0.691	C1-Live_lysotrack.lif - WT	0.423	C1-Live_lysotrack.lif - KtoA	0.179	C1-Live_lysotrack.lif - CtoS	0.463	1091
C1-Live_lysotrack.lif - pCDNA	0.642	C1-Live_lysotrack.lif - WT	0.463	C1-Live_lysotrack.lif - KtoA	0.211	C1-Live_lysotrack.lif - CtoS	0.122	1092
C1-Live_lysotrack.lif - pCDNA	0.447	C1-Live_lysotrack.lif - WT	0.309	C1-Live_lysotrack.lif - KtoA	2.178	C1-Live_lysotrack.lif - CtoS	0.211	1093
C1-Live_lysotrack.lif - pCDNA	0.171	C1-Live_lysotrack.lif - WT	0.414	C1-Live_lysotrack.lif - KtoA	0.146	C1-Live_lysotrack.lif - CtoS	0.187	1094
C1-Live_lysotrack.lif - pCDNA	0.544	C1-Live_lysotrack.lif - WT	0.122	C1-Live_lysotrack.lif - KtoA	0.707	C1-Live_lysotrack.lif - CtoS	0.626	1095
C1-Live_lysotrack.lif - pCDNA	0.341	C1-Live_lysotrack.lif - WT	0.861	C1-Live_lysotrack.lif - KtoA	1.877	C1-Live_lysotrack.lif - CtoS	0.301	1096
C1-Live_lysotrack.lif - pCDNA	0.488	C1-Live_lysotrack.lif - WT	0.691	C1-Live_lysotrack.lif - KtoA	1.991	C1-Live_lysotrack.lif - CtoS	0.106	1097
C1-Live_lysotrack.lif - pCDNA	2.608	C1-Live_lysotrack.lif - WT	0.301	C1-Live_lysotrack.lif - KtoA	0.309	C1-Live_lysotrack.lif - CtoS	0.739	1098
C1-Live_lysotrack.lif - pCDNA	0.163	C1-Live_lysotrack.lif - WT	0.187	C1-Live_lysotrack.lif - KtoA	1.308	C1-Live_lysotrack.lif - CtoS	0.293	1099
C1-Live_lysotrack.lif - pCDNA	2.015	C1-Live_lysotrack.lif - WT	2.007	C1-Live_lysotrack.lif - KtoA	6.631	C1-Live_lysotrack.lif - CtoS	0.138	1100
C1-Live_lysotrack.lif - pCDNA	0.585	C1-Live_lysotrack.lif - WT	0.804	C1-Live_lysotrack.lif - KtoA	0.26	C1-Live_lysotrack.lif - CtoS	1.836	1101
C1-Live_lysotrack.lif - pCDNA	0.374	C1-Live_lysotrack.lif - WT	0.171	C1-Live_lysotrack.lif - KtoA	0.203	C1-Live_lysotrack.lif - CtoS	0.674	1102
C1-Live_lysotrack.lif - pCDNA	0.52	C1-Live_lysotrack.lif - WT	0.146	C1-Live_lysotrack.lif - KtoA	0.236	C1-Live_lysotrack.lif - CtoS	0.228	1103
C1-Live_lysotrack.lif - pCDNA	0.382	C1-Live_lysotrack.lif - WT	0.488	C1-Live_lysotrack.lif - KtoA	0.284	C1-Live_lysotrack.lif - CtoS	0.463	1104
C1-Live_lysotrack.lif - pCDNA	0.317	C1-Live_lysotrack.lif - WT	0.455	C1-Live_lysotrack.lif - KtoA	0.284	C1-Live_lysotrack.lif - CtoS	0.569	1105
C1-Live_lysotrack.lif - pCDNA	0.674	C1-Live_lysotrack.lif - WT	0.13	C1-Live_lysotrack.lif - KtoA	3.055	C1-Live_lysotrack.lif - CtoS	0.122	1106
C1-Live_lysotrack.lif - pCDNA	0.236	C1-Live_lysotrack.lif - WT	0.544	C1-Live_lysotrack.lif - KtoA	0.284	C1-Live_lysotrack.lif - CtoS	0.398	1107
C1-Live_lysotrack.lif - pCDNA	0.52	C1-Live_lysotrack.lif - WT	0.146	C1-Live_lysotrack.lif - KtoA	0.13	C1-Live_lysotrack.lif - CtoS	0.341	1108
C1-Live_lysotrack.lif - pCDNA	0.398	C1-Live_lysotrack.lif - WT	13.091	C1-Live_lysotrack.lif - KtoA	1.601	C1-Live_lysotrack.lif - CtoS	0.244	1109
C1-Live_lysotrack.lif - pCDNA	0.114	C1-Live_lysotrack.lif - WT	2.105	C1-Live_lysotrack.lif - KtoA	0.333	C1-Live_lysotrack.lif - CtoS	0.878	1110
C1-Live_lysotrack.lif - pCDNA	1.796	C1-Live_lysotrack.lif - WT	0.179	C1-Live_lysotrack.lif - KtoA	0.471	C1-Live_lysotrack.lif - CtoS	0.471	1111
C1-Live_lysotrack.lif - pCDNA	0.585	C1-Live_lysotrack.lif - WT	0.577	C1-Live_lysotrack.lif - KtoA	26.393	C1-Live_lysotrack.lif - CtoS	0.146	1112
C1-Live_lysotrack.lif - pCDNA	0.317	C1-Live_lysotrack.lif - WT	0.114	C1-Live_lysotrack.lif - KtoA	0.187	C1-Live_lysotrack.lif - CtoS	0.309	1113
C1-Live_lysotrack.lif - pCDNA	0.236	C1-Live_lysotrack.lif - WT	0.325	C1-Live_lysotrack.lif - KtoA	1.633	C1-Live_lysotrack.lif - CtoS	0.301	1114
C1-Live_lysotrack.lif - pCDNA	0.528	C1-Live_lysotrack.lif - WT	1.073	C1-Live_lysotrack.lif - KtoA	0.163	C1-Live_lysotrack.lif - CtoS	0.569	1115
C1-Live_lysotrack.lif - pCDNA	0.114	C1-Live_lysotrack.lif - WT	0.203	C1-Live_lysotrack.lif - KtoA	17.316	C1-Live_lysotrack.lif - CtoS	0.154	1116
C1-Live_lysotrack.lif - pCDNA	0.455	C1-Live_lysotrack.lif - WT	0.479	C1-Live_lysotrack.lif - KtoA	6.151	C1-Live_lysotrack.lif - CtoS	0.528	1117
C1-Live_lysotrack.lif - pCDNA	0.577	C1-Live_lysotrack.lif - WT	1.032	C1-Live_lysotrack.lif - KtoA	0.618	C1-Live_lysotrack.lif - CtoS	0.561	1118
C1-Live_lysotrack.lif - pCDNA	0.943	C1-Live_lysotrack.lif - WT	0.333	C1-Live_lysotrack.lif - KtoA	0.349	C1-Live_lysotrack.lif - CtoS	0.642	1119
C1-Live_lysotrack.lif - pCDNA	2.682	C1-Live_lysotrack.lif - WT	0.691	C1-Live_lysotrack.lif - KtoA	0.106	C1-Live_lysotrack.lif - CtoS	0.504	1120
C1-Live_lysotrack.lif - pCDNA	0.618	C1-Live_lysotrack.lif - WT	0.325	C1-Live_lysotrack.lif - KtoA	1.219	C1-Live_lysotrack.lif - CtoS	0.163	1121
C1-Live_lysotrack.lif - pCDNA	0.114	C1-Live_lysotrack.lif - WT	0.463	C1-Live_lysotrack.lif - KtoA	0.764	C1-Live_lysotrack.lif - CtoS	0.439	1122
C1-Live_lysotrack.lif - pCDNA	0.13	C1-Live_lysotrack.lif - WT	0.447	C1-Live_lysotrack.lif - KtoA	0.65	C1-Live_lysotrack.lif - CtoS	0.601	1123
C1-Live_lysotrack.lif - pCDNA	0.268	C1-Live_lysotrack.lif - WT	0.203	C1-Live_lysotrack.lif - KtoA	1.349	C1-Live_lysotrack.lif - CtoS	0.382	1124
C1-Live_lysotrack.lif - pCDNA	0.512	C1-Live_lysotrack.lif - WT	0.788	C1-Live_lysotrack.lif - KtoA	5.664	C1-Live_lysotrack.lif - CtoS	0.317	1125
C1-Live_lysotrack.lif - pCDNA	0.406	C1-Live_lysotrack.lif - WT	0.154	C1-Live_lysotrack.lif - KtoA	0.187	C1-Live_lysotrack.lif - CtoS	0.146	1126
C1-Live_lysotrack.lif - pCDNA	0.479	C1-Live_lysotrack.lif - WT	0.114	C1-Live_lysotrack.lif - KtoA	2.543	C1-Live_lysotrack.lif - CtoS	0.252	1127
C1-Live_lysotrack.lif - pCDNA	0.723	C1-Live_lysotrack.lif - WT	1.129	C1-Live_lysotrack.lif - KtoA	0.886	C1-Live_lysotrack.lif - CtoS	0.488	1128
C1-Live_lysotrack.lif - pCDNA	0.674	C1-Live_lysotrack.lif - WT	0.414	C1-Live_lysotrack.lif - KtoA	1.146	C1-Live_lysotrack.lif - CtoS	0.211	1129
C1-Live_lysotrack.lif - pCDNA	0.228	C1-Live_lysotrack.lif - WT	0.163	C1-Live_lysotrack.lif - KtoA	1.064	C1-Live_lysotrack.lif - CtoS	0.821	1130
C1-Live_lysotrack.lif - pCDNA	0.65	C1-Live_lysotrack.lif - WT	0.146	C1-Live_lysotrack.lif - KtoA	0.553	C1-Live_lysotrack.lif - CtoS	0.26	1131
C1-Live_lysotrack.lif - pCDNA	0.163	C1-Live_lysotrack.lif - WT	0.561	C1-Live_lysotrack.lif - KtoA	4.12	C1-Live_lysotrack.lif - CtoS	0.244	1132
C1-Live_lysotrack.lif - pCDNA	0.471	C1-Live_lysotrack.lif - WT	0.244	C1-Live_lysotrack.lif - KtoA	0.902	C1-Live_lysotrack.lif - CtoS	0.39	1133
C1-Live_lysotrack.lif - pCDNA	0.268	C1-Live_lysotrack.lif - WT	0.674	C1-Live_lysotrack.lif - KtoA	1.999	C1-Live_lysotrack.lif - CtoS	0.634	1134
C1-Live_lysotrack.lif - pCDNA	0.463	C1-Live_lysotrack.lif - WT	0.723	C1-Live_lysotrack.lif - KtoA	0.366	C1-Live_lysotrack.lif - CtoS	0.171	1135
C1-Live_lysotrack.lif - pCDNA	0.544	C1-Live_lysotrack.lif - WT	0.203	C1-Live_lysotrack.lif - KtoA	4.039	C1-Live_lysotrack.lif - CtoS	0.349	1136
C1-Live_lysotrack.lif - pCDNA	0.325	C1-Live_lysotrack.lif - WT	1.04	C1-Live_lysotrack.lif - KtoA	0.317	C1-Live_lysotrack.lif - CtoS	2.422	1137
C1-Live_lysotrack.lif - pCDNA	0.902	C1-Live_lysotrack.lif - WT	0.626	C1-Live_lysotrack.lif - KtoA	0.707	C1-Live_lysotrack.lif - CtoS	0.146	1138
C1-Live_lysotrack.lif - pCDNA	0.691	C1-Live_lysotrack.lif - WT	0.114	C1-Live_lysotrack.lif - KtoA	0.764	C1-Live_lysotrack.lif - CtoS	0.853	1139
C1-Live_lysotrack.lif - pCDNA	0.203	C1-Live_lysotrack.lif - WT	0.276	C1-Live_lysotrack.lif - KtoA	1.845	C1-Live_lysotrack.lif - CtoS	1.024	1140
C1-Live_lysotrack.lif - pCDNA	0.439	C1-Live_lysotrack.lif - WT	0.748	C1-Live_lysotrack.lif - KtoA	0.634	C1-Live_lysotrack.lif - CtoS	0.219	1141
C1-Live_lysotrack.lif - pCDNA	0.276	C1-Live_lysotrack.lif - WT	0.106	C1-Live_lysotrack.lif - KtoA	0.406	C1-Live_lysotrack.lif - CtoS	0.666	1142
C1-Live_lysotrack.lif - pCDNA	0.154	C1-Live_lysotrack.lif - WT	0.211	C1-Live_lysotrack.lif - KtoA	0.52	C1-Live_lysotrack.lif - CtoS	0.236	1143
C1-Live_lysotrack.lif - pCDNA	0.488	C1-Live_lysotrack.lif - WT	0.496	C1-Live_lysotrack.lif - KtoA	0.146	C1-Live_lysotrack.lif - CtoS	0.739	1144
C1-Live_lysotrack.lif - pCDNA	1.381	C1-Live_lysotrack.lif - WT	0.455	C1-Live_lysotrack.lif - KtoA	0.739	C1-Live_lysotrack.lif - CtoS	0.504	1145
C1-Live_lysotrack.lif - pCDNA	0.544	C1-Live_lysotrack.lif - WT	1.316	C1-Live_lysotrack.lif - KtoA	0.244	C1-Live_lysotrack.lif - CtoS	0.683	1146
C1-Live_lysotrack.lif - pCDNA	0.211	C1-Live_lysotrack.lif - WT	5.014	C1-Live_lysotrack.lif - KtoA	6.208	C1-Live_lysotrack.lif - CtoS	0.114	1147
C1-Live_lysotrack.lif - pCDNA	0.642	C1-Live_lysotrack.lif - WT	0.26	C1-Live_lysotrack.lif - KtoA	0.163	C1-Live_lysotrack.lif - CtoS	0.39	1148
C1-Live_lysotrack.lif - pCDNA	1.129	C1-Live_lysotrack.lif - WT	0.577	C1-Live_lysotrack.lif - KtoA	0.13	C1-Live_lysotrack.lif - CtoS	0.382	1149
C1-Live_lysotrack.lif - pCDNA	0.13	C1-Live_lysotrack.lif - WT	0.512	C1-Live_lysotrack.lif - KtoA	17.609	C1-Live_lysotrack.lif - CtoS	0.553	1150
C1-Live_lysotrack.lif - pCDNA	0.366	C1-Live_lysotrack.lif - WT	0.358	C1-Live_lysotrack.lif - KtoA	0.593	C1-Live_lysotrack.lif - CtoS	0.211	1151
C1-Live_lysotrack.lif - pCDNA	0.723	C1-Live_lysotrack.lif - WT	0.252	C1-Live_lysotrack.lif - KtoA	1.918	C1-Live_lysotrack.lif - CtoS	0.821	1152
C1-Live_lysotrack.lif - pCDNA	0.447	C1-Live_lysotrack.lif - WT	0.455	C1-Live_lysotrack.lif - KtoA	2.633	C1-Live_lysotrack.lif - CtoS	0.975	1153
C1-Live_lysotrack.lif - pCDNA	0.52	C1-Live_lysotrack.lif - WT	0.569	C1-Live_lysotrack.lif - KtoA	0.187	C1-Live_lysotrack.lif - CtoS	0.561	1154
C1-Live_lysotrack.lif - pCDNA	0.764	C1-Live_lysotrack.lif - WT	0.463	C1-Live_lysotrack.lif - KtoA	1.365	C1-Live_lysotrack.lif - CtoS	0.276	1155
C1-Live_lysotrack.lif - pCDNA	0.439	C1-Live_lysotrack.lif - WT	3.47	C1-Live_lysotrack.lif - KtoA	0.171	C1-Live_lysotrack.lif - CtoS	0.154	1156
C1-Live_lysotrack.lif - pCDNA	0.569	C1-Live_lysotrack.lif - WT	0.146	C1-Live_lysotrack.lif - KtoA	3.502	C1-Live_lysotrack.lif - CtoS	0.154	1157
C1-Live_lysotrack.lif - pCDNA	0.447	C1-Live_lysotrack.lif - WT	0.756	C1-Live_lysotrack.lif - KtoA	0.455	C1-Live_lysotrack.lif - CtoS	0.179	1158
C1-Live_lysotrack.lif - pCDNA	0.601	C1-Live_lysotrack.lif - WT	0.731	C1-Live_lysotrack.lif - KtoA	0.983	C1-Live_lysotrack.lif - CtoS	0.171	1159
C1-Live_lysotrack.lif - pCDNA	0.138	C1-Live_lysotrack.lif - WT	0.163	C1-Live_lysotrack.lif - KtoA	0.447	C1-Live_lysotrack.lif - CtoS	1.373	1160
C1-Live_lysotrack.lif - pCDNA	0.179	C1-Live_lysotrack.lif - WT	0.804	C1-Live_lysotrack.lif - KtoA	1.17	C1-Live_lysotrack.lif - CtoS	0.114	1161
C1-Live_lysotrack.lif - pCDNA	0.471	C1-Live_lysotrack.lif - WT	0.284	C1-Live_lysotrack.lif - KtoA	1.243	C1-Live_lysotrack.lif - CtoS	0.236	1162
C1-Live_lysotrack.lif - pCDNA	0.423	C1-Live_lysotrack.lif - WT	0.666	C1-Live_lysotrack.lif - KtoA	0.268	C1-Live_lysotrack.lif - CtoS	0.837	1163
C1-Live_lysotrack.lif - pCDNA	0.154	C1-Live_lysotrack.lif - WT	0.488	C1-Live_lysotrack.lif - KtoA	0.325	C1-Live_lysotrack.lif - CtoS	0.748	1164
C1-Live_lysotrack.lif - pCDNA	0.26	C1-Live_lysotrack.lif - WT	0.276	C1-Live_lysotrack.lif - KtoA	12.343	C1-Live_lysotrack.lif - CtoS	0.163	1165
C1-Live_lysotrack.lif - pCDNA	0.658	C1-Live_lysotrack.lif - WT	0.943	C1-Live_lysotrack.lif - KtoA	3.21	C1-Live_lysotrack.lif - CtoS	0.138	1166
C1-Live_lysotrack.lif - pCDNA	0.382	C1-Live_lysotrack.lif - WT	0.536	C1-Live_lysotrack.lif - KtoA	0.374	C1-Live_lysotrack.lif - CtoS	0.585	1167
C1-Live_lysotrack.lif - pCDNA	0.431	C1-Live_lysotrack.lif - WT	11.165	C1-Live_lysotrack.lif - KtoA	0.796	C1-Live_lysotrack.lif - CtoS	0.902	1168
C1-Live_lysotrack.lif - pCDNA	0.276	C1-Live_lysotrack.lif - WT	0.504	C1-Live_lysotrack.lif - KtoA	2.584	C1-Live_lysotrack.lif - CtoS	0.171	1169
C1-Live_lysotrack.lif - pCDNA	0.406	C1-Live_lysotrack.lif - WT	0.423	C1-Live_lysotrack.lif - KtoA	0.122	C1-Live_lysotrack.lif - CtoS	0.219	1170
C1-Live_lysotrack.lif - pCDNA	0.821	C1-Live_lysotrack.lif - WT	0.683	C1-Live_lysotrack.lif - KtoA	0.439	C1-Live_lysotrack.lif - CtoS	0.674	1171
C1-Live_lysotrack.lif - pCDNA	0.699	C1-Live_lysotrack.lif - WT	0.959	C1-Live_lysotrack.lif - KtoA	0.195	C1-Live_lysotrack.lif - CtoS	0.382	1172
C1-Live_lysotrack.lif - pCDNA	0.203	C1-Live_lysotrack.lif - WT	0.195	C1-Live_lysotrack.lif - KtoA	0.325	C1-Live_lysotrack.lif - CtoS	0.341	1173
C1-Live_lysotrack.lif - pCDNA	0.154	C1-Live_lysotrack.lif - WT	2.868	C1-Live_lysotrack.lif - KtoA	11.262	C1-Live_lysotrack.lif - CtoS	0.252	1174
C1-Live_lysotrack.lif - pCDNA	0.398	C1-Live_lysotrack.lif - WT	0.228	C1-Live_lysotrack.lif - KtoA	2.901	C1-Live_lysotrack.lif - CtoS	0.276	1175
C1-Live_lysotrack.lif - pCDNA	0.488	C1-Live_lysotrack.lif - WT	0.203	C1-Live_lysotrack.lif - KtoA	0.171	C1-Live_lysotrack.lif - CtoS	0.813	1176
C1-Live_lysotrack.lif - pCDNA	0.975	C1-Live_lysotrack.lif - WT	0.479	C1-Live_lysotrack.lif - KtoA	14.472	C1-Live_lysotrack.lif - CtoS	0.203	1177
C1-Live_lysotrack.lif - pCDNA	0.341	C1-Live_lysotrack.lif - WT	1.674	C1-Live_lysotrack.lif - KtoA	9.215	C1-Live_lysotrack.lif - CtoS	0.163	1178
C1-Live_lysotrack.lif - pCDNA	0.341	C1-Live_lysotrack.lif - WT	1.064	C1-Live_lysotrack.lif - KtoA	6.915	C1-Live_lysotrack.lif - CtoS	0.585	1179
C1-Live_lysotrack.lif - pCDNA	0.268	C1-Live_lysotrack.lif - WT	0.236	C1-Live_lysotrack.lif - KtoA	3.827	C1-Live_lysotrack.lif - CtoS	0.504	1180
C1-Live_lysotrack.lif - pCDNA	0.333	C1-Live_lysotrack.lif - WT	0.236	C1-Live_lysotrack.lif - KtoA	2.942	C1-Live_lysotrack.lif - CtoS	0.471	1181
C1-Live_lysotrack.lif - pCDNA	0.374	C1-Live_lysotrack.lif - WT	0.748	C1-Live_lysotrack.lif - KtoA	0.195	C1-Live_lysotrack.lif - CtoS	0.39	1182
C1-Live_lysotrack.lif - pCDNA	0.358	C1-Live_lysotrack.lif - WT	1.211	C1-Live_lysotrack.lif - KtoA	7.736	C1-Live_lysotrack.lif - CtoS	0.366	1183
C1-Live_lysotrack.lif - pCDNA	0.349	C1-Live_lysotrack.lif - WT	0.804	C1-Live_lysotrack.lif - KtoA	0.902	C1-Live_lysotrack.lif - CtoS	0.544	1184
C1-Live_lysotrack.lif - pCDNA	1.081	C1-Live_lysotrack.lif - WT	0.488	C1-Live_lysotrack.lif - KtoA	9.32	C1-Live_lysotrack.lif - CtoS	0.179	1185
C1-Live_lysotrack.lif - pCDNA	0.756	C1-Live_lysotrack.lif - WT	0.967	C1-Live_lysotrack.lif - KtoA	7.606	C1-Live_lysotrack.lif - CtoS	0.268	1186
C1-Live_lysotrack.lif - pCDNA	0.138	C1-Live_lysotrack.lif - WT	0.804	C1-Live_lysotrack.lif - KtoA	0.179	C1-Live_lysotrack.lif - CtoS	0.171	1187
C1-Live_lysotrack.lif - pCDNA	1.146	C1-Live_lysotrack.lif - WT	0.398	C1-Live_lysotrack.lif - KtoA	4.355	C1-Live_lysotrack.lif - CtoS	0.471	1188
C1-Live_lysotrack.lif - pCDNA	0.114	C1-Live_lysotrack.lif - WT	0.788	C1-Live_lysotrack.lif - KtoA	14.106	C1-Live_lysotrack.lif - CtoS	0.317	1189
C1-Live_lysotrack.lif - pCDNA	1.365	C1-Live_lysotrack.lif - WT	2.007	C1-Live_lysotrack.lif - KtoA	11.563	C1-Live_lysotrack.lif - CtoS	0.244	1190
C1-Live_lysotrack.lif - pCDNA	0.163	C1-Live_lysotrack.lif - WT	0.683	C1-Live_lysotrack.lif - KtoA	0.106	C1-Live_lysotrack.lif - CtoS	0.301	1191
C1-Live_lysotrack.lif - pCDNA	0.179	C1-Live_lysotrack.lif - WT	0.52	C1-Live_lysotrack.lif - KtoA	14.659	C1-Live_lysotrack.lif - CtoS	0.488	1192
C1-Live_lysotrack.lif - pCDNA	0.349	C1-Live_lysotrack.lif - WT	0.951	C1-Live_lysotrack.lif - KtoA	0.626	C1-Live_lysotrack.lif - CtoS	0.228	1193
C1-Live_lysotrack.lif - pCDNA	0.293	C1-Live_lysotrack.lif - WT	0.528	C1-Live_lysotrack.lif - KtoA	1.235	C1-Live_lysotrack.lif - CtoS	0.488	1194
C1-Live_lysotrack.lif - pCDNA	0.187	C1-Live_lysotrack.lif - WT	0.699	C1-Live_lysotrack.lif - KtoA	0.455	C1-Live_lysotrack.lif - CtoS	0.341	1195
C1-Live_lysotrack.lif - pCDNA	0.723	C1-Live_lysotrack.lif - WT	0.853	C1-Live_lysotrack.lif - KtoA	16.13	C1-Live_lysotrack.lif - CtoS	0.358	1196
C1-Live_lysotrack.lif - pCDNA	0.146	C1-Live_lysotrack.lif - WT	0.666	C1-Live_lysotrack.lif - KtoA	1.235	C1-Live_lysotrack.lif - CtoS	0.488	1197
C1-Live_lysotrack.lif - pCDNA	0.439	C1-Live_lysotrack.lif - WT	0.91	C1-Live_lysotrack.lif - KtoA	0.756	C1-Live_lysotrack.lif - CtoS	0.146	1198
C1-Live_lysotrack.lif - pCDNA	0.634	C1-Live_lysotrack.lif - WT	8.215	C1-Live_lysotrack.lif - KtoA	4.177	C1-Live_lysotrack.lif - CtoS	0.106	1199
C1-Live_lysotrack.lif - pCDNA	0.195	C1-Live_lysotrack.lif - WT	0.618	C1-Live_lysotrack.lif - KtoA	0.577	C1-Live_lysotrack.lif - CtoS	0.219	1200
C1-Live_lysotrack.lif - pCDNA	0.374	C1-Live_lysotrack.lif - WT	1.771	C1-Live_lysotrack.lif - KtoA	1.008	C1-Live_lysotrack.lif - CtoS	0.471	1201
C1-Live_lysotrack.lif - pCDNA	0.398	C1-Live_lysotrack.lif - WT	0.341	C1-Live_lysotrack.lif - KtoA	3.754	C1-Live_lysotrack.lif - CtoS	0.301	1202
C1-Live_lysotrack.lif - pCDNA	0.228	C1-Live_lysotrack.lif - WT	0.349	C1-Live_lysotrack.lif - KtoA	12.684	C1-Live_lysotrack.lif - CtoS	0.195	1203
C1-Live_lysotrack.lif - pCDNA	0.366	C1-Live_lysotrack.lif - WT	0.236	C1-Live_lysotrack.lif - KtoA	1.195	C1-Live_lysotrack.lif - CtoS	0.276	1204
C1-Live_lysotrack.lif - pCDNA	0.471	C1-Live_lysotrack.lif - WT	0.163	C1-Live_lysotrack.lif - KtoA	6.98	C1-Live_lysotrack.lif - CtoS	0.268	1205
C1-Live_lysotrack.lif - pCDNA	0.114	C1-Live_lysotrack.lif - WT	0.358	C1-Live_lysotrack.lif - KtoA	4.185	C1-Live_lysotrack.lif - CtoS	1.129	1206
C1-Live_lysotrack.lif - pCDNA	0.211	C1-Live_lysotrack.lif - WT	0.423	C1-Live_lysotrack.lif - KtoA	6.363	C1-Live_lysotrack.lif - CtoS	0.293	1207
C1-Live_lysotrack.lif - pCDNA	0.52	C1-Live_lysotrack.lif - WT	1.17	C1-Live_lysotrack.lif - KtoA	1.901	C1-Live_lysotrack.lif - CtoS	0.439	1208
C1-Live_lysotrack.lif - pCDNA	0.796	C1-Live_lysotrack.lif - WT	2.722	C1-Live_lysotrack.lif - KtoA	7.484	C1-Live_lysotrack.lif - CtoS	0.504	1209
C1-Live_lysotrack.lif - pCDNA	0.626	C1-Live_lysotrack.lif - WT	0.618	C1-Live_lysotrack.lif - KtoA	4.177	C1-Live_lysotrack.lif - CtoS	0.309	1210
C1-Live_lysotrack.lif - pCDNA	0.374	C1-Live_lysotrack.lif - WT	12.571	C1-Live_lysotrack.lif - KtoA	9.052	C1-Live_lysotrack.lif - CtoS	0.26	1211
C1-Live_lysotrack.lif - pCDNA	0.512	C1-Live_lysotrack.lif - WT	0.252	C1-Live_lysotrack.lif - KtoA	1.284	C1-Live_lysotrack.lif - CtoS	0.398	1212
C1-Live_lysotrack.lif - pCDNA	0.577	C1-Live_lysotrack.lif - WT	0.431	C1-Live_lysotrack.lif - KtoA	1.511	C1-Live_lysotrack.lif - CtoS	0.13	1213
C1-Live_lysotrack.lif - pCDNA	0.146	C1-Live_lysotrack.lif - WT	0.837	C1-Live_lysotrack.lif - KtoA	1.836	C1-Live_lysotrack.lif - CtoS	0.179	1214
C1-Live_lysotrack.lif - pCDNA	0.414	C1-Live_lysotrack.lif - WT	0.114	C1-Live_lysotrack.lif - KtoA	3.73	C1-Live_lysotrack.lif - CtoS	0.341	1215
C1-Live_lysotrack.lif - pCDNA	0.423	C1-Live_lysotrack.lif - WT	2.088	C1-Live_lysotrack.lif - KtoA	1.845	C1-Live_lysotrack.lif - CtoS	0.309	1216
C1-Live_lysotrack.lif - pCDNA	0.358	C1-Live_lysotrack.lif - WT	0.268	C1-Live_lysotrack.lif - KtoA	3.917	C1-Live_lysotrack.lif - CtoS	0.479	1217
C1-Live_lysotrack.lif - pCDNA	0.918	C1-Live_lysotrack.lif - WT	0.512	C1-Live_lysotrack.lif - KtoA	3.705	C1-Live_lysotrack.lif - CtoS	0.479	1218
C1-Live_lysotrack.lif - pCDNA	1.804	C1-Live_lysotrack.lif - WT	0.788	C1-Live_lysotrack.lif - KtoA	1.682	C1-Live_lysotrack.lif - CtoS	0.561	1219
C1-Live_lysotrack.lif - pCDNA	0.179	C1-Live_lysotrack.lif - WT	0.748	C1-Live_lysotrack.lif - KtoA	1.487	C1-Live_lysotrack.lif - CtoS	0.179	1220
C1-Live_lysotrack.lif - pCDNA	0.918	C1-Live_lysotrack.lif - WT	4.087	C1-Live_lysotrack.lif - KtoA	0.886	C1-Live_lysotrack.lif - CtoS	0.349	1221
C1-Live_lysotrack.lif - pCDNA	0.349	C1-Live_lysotrack.lif - WT	0.284	C1-Live_lysotrack.lif - KtoA	4.193	C1-Live_lysotrack.lif - CtoS	0.691	1222
C1-Live_lysotrack.lif - pCDNA	0.772	C1-Live_lysotrack.lif - WT	2.56	C1-Live_lysotrack.lif - KtoA	0.39	C1-Live_lysotrack.lif - CtoS	0.504	1223
C1-Live_lysotrack.lif - pCDNA	0.252	C1-Live_lysotrack.lif - WT	1.17	C1-Live_lysotrack.lif - KtoA	0.406	C1-Live_lysotrack.lif - CtoS	0.471	1224
C1-Live_lysotrack.lif - pCDNA	0.138	C1-Live_lysotrack.lif - WT	0.268	C1-Live_lysotrack.lif - KtoA	3.73	C1-Live_lysotrack.lif - CtoS	0.423	1225
C1-Live_lysotrack.lif - pCDNA	0.91	C1-Live_lysotrack.lif - WT	0.187	C1-Live_lysotrack.lif - KtoA	3.705	C1-Live_lysotrack.lif - CtoS	0.325	1226
C1-Live_lysotrack.lif - pCDNA	0.512	C1-Live_lysotrack.lif - WT	0.772	C1-Live_lysotrack.lif - KtoA	4.689	C1-Live_lysotrack.lif - CtoS	0.553	1227
C1-Live_lysotrack.lif - pCDNA	0.301	C1-Live_lysotrack.lif - WT	0.512	C1-Live_lysotrack.lif - KtoA	1.771	C1-Live_lysotrack.lif - CtoS	0.609	1228
C1-Live_lysotrack.lif - pCDNA	0.252	C1-Live_lysotrack.lif - WT	0.106	C1-Live_lysotrack.lif - KtoA	1.243	C1-Live_lysotrack.lif - CtoS	0.26	1229
C1-Live_lysotrack.lif - pCDNA	0.39	C1-Live_lysotrack.lif - WT	0.756	C1-Live_lysotrack.lif - KtoA	0.382	C1-Live_lysotrack.lif - CtoS	0.39	1230
C1-Live_lysotrack.lif - pCDNA	0.536	C1-Live_lysotrack.lif - WT	0.39	C1-Live_lysotrack.lif - KtoA	0.934	C1-Live_lysotrack.lif - CtoS	0.358	1231
C1-Live_lysotrack.lif - pCDNA	1.089	C1-Live_lysotrack.lif - WT	0.65	C1-Live_lysotrack.lif - KtoA	1.568	C1-Live_lysotrack.lif - CtoS	1.406	1232
C1-Live_lysotrack.lif - pCDNA	0.284	C1-Live_lysotrack.lif - WT	0.228	C1-Live_lysotrack.lif - KtoA	2.487	C1-Live_lysotrack.lif - CtoS	0.382	1233
C1-Live_lysotrack.lif - pCDNA	0.13	C1-Live_lysotrack.lif - WT	0.642	C1-Live_lysotrack.lif - KtoA	0.228	C1-Live_lysotrack.lif - CtoS	0.341	1234
C1-Live_lysotrack.lif - pCDNA	0.845	C1-Live_lysotrack.lif - WT	0.39	C1-Live_lysotrack.lif - KtoA	3.128	C1-Live_lysotrack.lif - CtoS	0.845	1235
C1-Live_lysotrack.lif - pCDNA	0.934	C1-Live_lysotrack.lif - WT	2.105	C1-Live_lysotrack.lif - KtoA	1.853	C1-Live_lysotrack.lif - CtoS	0.423	1236
C1-Live_lysotrack.lif - pCDNA	0.284	C1-Live_lysotrack.lif - WT	0.642	C1-Live_lysotrack.lif - KtoA	3.088	C1-Live_lysotrack.lif - CtoS	0.333	1237
C1-Live_lysotrack.lif - pCDNA	0.504	C1-Live_lysotrack.lif - WT	0.65	C1-Live_lysotrack.lif - KtoA	1.325	C1-Live_lysotrack.lif - CtoS	0.821	1238
C1-Live_lysotrack.lif - pCDNA	0.528	C1-Live_lysotrack.lif - WT	0.626	C1-Live_lysotrack.lif - KtoA	1.284	C1-Live_lysotrack.lif - CtoS	0.488	1239
C1-Live_lysotrack.lif - pCDNA	0.26	C1-Live_lysotrack.lif - WT	0.228	C1-Live_lysotrack.lif - KtoA	0.642	C1-Live_lysotrack.lif - CtoS	0.146	1240
C1-Live_lysotrack.lif - pCDNA	0.951	C1-Live_lysotrack.lif - WT	0.423	C1-Live_lysotrack.lif - KtoA	2.755	C1-Live_lysotrack.lif - CtoS	0.431	1241
C1-Live_lysotrack.lif - pCDNA	0.934	C1-Live_lysotrack.lif - WT	0.252	C1-Live_lysotrack.lif - KtoA	4.827	C1-Live_lysotrack.lif - CtoS	0.439	1242
C1-Live_lysotrack.lif - pCDNA	0.431	C1-Live_lysotrack.lif - WT	0.739	C1-Live_lysotrack.lif - KtoA	5.168	C1-Live_lysotrack.lif - CtoS	0.317	1243
C1-Live_lysotrack.lif - pCDNA	0.398	C1-Live_lysotrack.lif - WT	0.309	C1-Live_lysotrack.lif - KtoA	0.463	C1-Live_lysotrack.lif - CtoS	0.252	1244
C1-Live_lysotrack.lif - pCDNA	0.829	C1-Live_lysotrack.lif - WT	1.195	C1-Live_lysotrack.lif - KtoA	1.211	C1-Live_lysotrack.lif - CtoS	0.382	1245
C1-Live_lysotrack.lif - pCDNA	0.788	C1-Live_lysotrack.lif - WT	0.276	C1-Live_lysotrack.lif - KtoA	3.592	C1-Live_lysotrack.lif - CtoS	0.561	1246
C1-Live_lysotrack.lif - pCDNA	1.235	C1-Live_lysotrack.lif - WT	0.471	C1-Live_lysotrack.lif - KtoA	0.569	C1-Live_lysotrack.lif - CtoS	0.293	1247
C1-Live_lysotrack.lif - pCDNA	1.04	C1-Live_lysotrack.lif - WT	0.723	C1-Live_lysotrack.lif - KtoA	10.767	C1-Live_lysotrack.lif - CtoS	0.918	1248
C1-Live_lysotrack.lif - pCDNA	0.13	C1-Live_lysotrack.lif - WT	0.236	C1-Live_lysotrack.lif - KtoA	1.682	C1-Live_lysotrack.lif - CtoS	0.252	1249
C1-Live_lysotrack.lif - pCDNA	0.886	C1-Live_lysotrack.lif - WT	0.309	C1-Live_lysotrack.lif - KtoA	0.122	C1-Live_lysotrack.lif - CtoS	0.26	1250
C1-Live_lysotrack.lif - pCDNA	0.211	C1-Live_lysotrack.lif - WT	0.609	C1-Live_lysotrack.lif - KtoA	0.991	C1-Live_lysotrack.lif - CtoS	0.431	1251
C1-Live_lysotrack.lif - pCDNA	1.056	C1-Live_lysotrack.lif - WT	0.488	C1-Live_lysotrack.lif - KtoA	1.04	C1-Live_lysotrack.lif - CtoS	0.398	1252
C1-Live_lysotrack.lif - pCDNA	0.114	C1-Live_lysotrack.lif - WT	0.252	C1-Live_lysotrack.lif - KtoA	15.845	C1-Live_lysotrack.lif - CtoS	0.13	1253
C1-Live_lysotrack.lif - pCDNA	0.902	C1-Live_lysotrack.lif - WT	1.43	C1-Live_lysotrack.lif - KtoA	0.455	C1-Live_lysotrack.lif - CtoS	0.512	1254
C1-Live_lysotrack.lif - pCDNA	1.552	C1-Live_lysotrack.lif - WT	0.252	C1-Live_lysotrack.lif - KtoA	1.43	C1-Live_lysotrack.lif - CtoS	0.512	1255
C1-Live_lysotrack.lif - pCDNA	1.357	C1-Live_lysotrack.lif - WT	0.211	C1-Live_lysotrack.lif - KtoA	1.479	C1-Live_lysotrack.lif - CtoS	0.341	1256
C1-Live_lysotrack.lif - pCDNA	0.479	C1-Live_lysotrack.lif - WT	0.317	C1-Live_lysotrack.lif - KtoA	0.731	C1-Live_lysotrack.lif - CtoS	0.211	1257
C1-Live_lysotrack.lif - pCDNA	0.154	C1-Live_lysotrack.lif - WT	0.479	C1-Live_lysotrack.lif - KtoA	0.609	C1-Live_lysotrack.lif - CtoS	0.228	1258
C1-Live_lysotrack.lif - pCDNA	0.861	C1-Live_lysotrack.lif - WT	0.252	C1-Live_lysotrack.lif - KtoA	0.252	C1-Live_lysotrack.lif - CtoS	0.187	1259
C1-Live_lysotrack.lif - pCDNA	1.617	C1-Live_lysotrack.lif - WT	0.683	C1-Live_lysotrack.lif - KtoA	0.999	C1-Live_lysotrack.lif - CtoS	0.179	1260
C1-Live_lysotrack.lif - pCDNA	1.032	C1-Live_lysotrack.lif - WT	0.804	C1-Live_lysotrack.lif - KtoA	1.17	C1-Live_lysotrack.lif - CtoS	0.593	1261
C1-Live_lysotrack.lif - pCDNA	0.358	C1-Live_lysotrack.lif - WT	0.951	C1-Live_lysotrack.lif - KtoA	1.121	C1-Live_lysotrack.lif - CtoS	0.699	1262
C1-Live_lysotrack.lif - pCDNA	0.114	C1-Live_lysotrack.lif - WT	0.276	C1-Live_lysotrack.lif - KtoA	0.707	C1-Live_lysotrack.lif - CtoS	0.203	1263
C1-Live_lysotrack.lif - pCDNA	0.293	C1-Live_lysotrack.lif - WT	0.114	C1-Live_lysotrack.lif - KtoA	0.293	C1-Live_lysotrack.lif - CtoS	0.187	1264
C1-Live_lysotrack.lif - pCDNA	0.561	C1-Live_lysotrack.lif - WT	0.845	C1-Live_lysotrack.lif - KtoA	0.837	C1-Live_lysotrack.lif - CtoS	3.12	1265
C1-Live_lysotrack.lif - pCDNA	0.496	C1-Live_lysotrack.lif - WT	1.219	C1-Live_lysotrack.lif - KtoA	1.064	C1-Live_lysotrack.lif - CtoS	0.244	1266
C1-Live_lysotrack.lif - pCDNA	0.577	C1-Live_lysotrack.lif - WT	3.315	C1-Live_lysotrack.lif - KtoA	0.244	C1-Live_lysotrack.lif - CtoS	0.309	1267
C1-Live_lysotrack.lif - pCDNA	0.496	C1-Live_lysotrack.lif - WT	0.236	C1-Live_lysotrack.lif - KtoA	0.317	C1-Live_lysotrack.lif - CtoS	0.228	1268
C1-Live_lysotrack.lif - pCDNA	0.276	C1-Live_lysotrack.lif - WT	0.366	C1-Live_lysotrack.lif - KtoA	0.683	C1-Live_lysotrack.lif - CtoS	0.171	1269
C1-Live_lysotrack.lif - pCDNA	0.488	C1-Live_lysotrack.lif - WT	0.479	C1-Live_lysotrack.lif - KtoA	0.138	C1-Live_lysotrack.lif - CtoS	0.228	1270
C1-Live_lysotrack.lif - pCDNA	0.772	C1-Live_lysotrack.lif - WT	4.502	C1-Live_lysotrack.lif - KtoA	3.007	C1-Live_lysotrack.lif - CtoS	0.309	1271
C1-Live_lysotrack.lif - pCDNA	0.211	C1-Live_lysotrack.lif - WT	0.626	C1-Live_lysotrack.lif - KtoA	0.463	C1-Live_lysotrack.lif - CtoS	0.122	1272
C1-Live_lysotrack.lif - pCDNA	0.561	C1-Live_lysotrack.lif - WT	0.138	C1-Live_lysotrack.lif - KtoA	0.244	C1-Live_lysotrack.lif - CtoS	0.276	1273
C1-Live_lysotrack.lif - pCDNA	0.536	C1-Live_lysotrack.lif - WT	0.13	C1-Live_lysotrack.lif - KtoA	0.333	C1-Live_lysotrack.lif - CtoS	0.455	1274
C1-Live_lysotrack.lif - pCDNA	0.349	C1-Live_lysotrack.lif - WT	0.26	C1-Live_lysotrack.lif - KtoA	0.333	C1-Live_lysotrack.lif - CtoS	0.252	1275
C1-Live_lysotrack.lif - pCDNA	0.528	C1-Live_lysotrack.lif - WT	0.398	C1-Live_lysotrack.lif - KtoA	0.26	C1-Live_lysotrack.lif - CtoS	0.317	1276
C1-Live_lysotrack.lif - pCDNA	0.406	C1-Live_lysotrack.lif - WT	0.138	C1-Live_lysotrack.lif - KtoA	0.179	C1-Live_lysotrack.lif - CtoS	0.983	1277
C1-Live_lysotrack.lif - pCDNA	0.211	C1-Live_lysotrack.lif - WT	0.163	C1-Live_lysotrack.lif - KtoA	0.236	C1-Live_lysotrack.lif - CtoS	0.163	1278
C1-Live_lysotrack.lif - pCDNA	0.423	C1-Live_lysotrack.lif - WT	0.553	C1-Live_lysotrack.lif - KtoA	0.122	C1-Live_lysotrack.lif - CtoS	0.447	1279
C1-Live_lysotrack.lif - pCDNA	0.26	C1-Live_lysotrack.lif - WT	0.106	C1-Live_lysotrack.lif - KtoA	0.244	C1-Live_lysotrack.lif - CtoS	0.309	1280
C1-Live_lysotrack.lif - pCDNA	0.219	C1-Live_lysotrack.lif - WT	0.138	C1-Live_lysotrack.lif - KtoA	1.593	C1-Live_lysotrack.lif - CtoS	0.406	1281
C1-Live_lysotrack.lif - pCDNA	0.479	C1-Live_lysotrack.lif - WT	1.016	C1-Live_lysotrack.lif - KtoA	1.641	C1-Live_lysotrack.lif - CtoS	0.463	1282
C1-Live_lysotrack.lif - pCDNA	0.837	C1-Live_lysotrack.lif - WT	0.78	C1-Live_lysotrack.lif - KtoA	0.894	C1-Live_lysotrack.lif - CtoS	0.163	1283
C1-Live_lysotrack.lif - pCDNA	0.366	C1-Live_lysotrack.lif - WT	0.951	C1-Live_lysotrack.lif - KtoA	0.26	C1-Live_lysotrack.lif - CtoS	0.414	1284
C1-Live_lysotrack.lif - pCDNA	0.163	C1-Live_lysotrack.lif - WT	0.358	C1-Live_lysotrack.lif - KtoA	0.301	C1-Live_lysotrack.lif - CtoS	0.252	1285
C1-Live_lysotrack.lif - pCDNA	0.317	C1-Live_lysotrack.lif - WT	1.325	C1-Live_lysotrack.lif - KtoA	0.195	C1-Live_lysotrack.lif - CtoS	0.228	1286
C1-Live_lysotrack.lif - pCDNA	0.187	C1-Live_lysotrack.lif - WT	1.52	C1-Live_lysotrack.lif - KtoA	0.252	C1-Live_lysotrack.lif - CtoS	0.211	1287
C1-Live_lysotrack.lif - pCDNA	0.455	C1-Live_lysotrack.lif - WT	1.901	C1-Live_lysotrack.lif - KtoA	1.292	C1-Live_lysotrack.lif - CtoS	0.471	1288
C1-Live_lysotrack.lif - pCDNA	0.293	C1-Live_lysotrack.lif - WT	0.544	C1-Live_lysotrack.lif - KtoA	0.861	C1-Live_lysotrack.lif - CtoS	0.439	1289
C1-Live_lysotrack.lif - pCDNA	0.926	C1-Live_lysotrack.lif - WT	0.179	C1-Live_lysotrack.lif - KtoA	0.447	C1-Live_lysotrack.lif - CtoS	0.244	1290
C1-Live_lysotrack.lif - pCDNA	0.772	C1-Live_lysotrack.lif - WT	0.293	C1-Live_lysotrack.lif - KtoA	0.349	C1-Live_lysotrack.lif - CtoS	0.821	1291
C1-Live_lysotrack.lif - pCDNA	1.528	C1-Live_lysotrack.lif - WT	0.496	C1-Live_lysotrack.lif - KtoA	0.447	C1-Live_lysotrack.lif - CtoS	0.496	1292
C1-Live_lysotrack.lif - pCDNA	0.569	C1-Live_lysotrack.lif - WT	0.39	C1-Live_lysotrack.lif - KtoA	0.943	C1-Live_lysotrack.lif - CtoS	0.114	1293
C1-Live_lysotrack.lif - pCDNA	1.487	C1-Live_lysotrack.lif - WT	1.081	C1-Live_lysotrack.lif - KtoA	1.706	C1-Live_lysotrack.lif - CtoS	0.423	1294
C1-Live_lysotrack.lif - pCDNA	0.463	C1-Live_lysotrack.lif - WT	0.187	C1-Live_lysotrack.lif - KtoA	0.228	C1-Live_lysotrack.lif - CtoS	0.544	1295
C1-Live_lysotrack.lif - pCDNA	0.821	C1-Live_lysotrack.lif - WT	0.114	C1-Live_lysotrack.lif - KtoA	0.325	C1-Live_lysotrack.lif - CtoS	0.13	1296
C1-Live_lysotrack.lif - pCDNA	0.179	C1-Live_lysotrack.lif - WT	0.983	C1-Live_lysotrack.lif - KtoA	0.902	C1-Live_lysotrack.lif - CtoS	0.333	1297
C1-Live_lysotrack.lif - pCDNA	0.293	C1-Live_lysotrack.lif - WT	0.691	C1-Live_lysotrack.lif - KtoA	0.228	C1-Live_lysotrack.lif - CtoS	0.658	1298
C1-Live_lysotrack.lif - pCDNA	0.406	C1-Live_lysotrack.lif - WT	2.137	C1-Live_lysotrack.lif - KtoA	2.381	C1-Live_lysotrack.lif - CtoS	3.177	1299
C1-Live_lysotrack.lif - pCDNA	0.244	C1-Live_lysotrack.lif - WT	0.179	C1-Live_lysotrack.lif - KtoA	0.471	C1-Live_lysotrack.lif - CtoS	0.731	1300
C1-Live_lysotrack.lif - pCDNA	0.325	C1-Live_lysotrack.lif - WT	0.39	C1-Live_lysotrack.lif - KtoA	0.187	C1-Live_lysotrack.lif - CtoS	0.171	1301
C1-Live_lysotrack.lif - pCDNA	0.179	C1-Live_lysotrack.lif - WT	0.504	C1-Live_lysotrack.lif - KtoA	1.26	C1-Live_lysotrack.lif - CtoS	2.543	1302
C1-Live_lysotrack.lif - pCDNA	0.861	C1-Live_lysotrack.lif - WT	0.341	C1-Live_lysotrack.lif - KtoA	0.674	C1-Live_lysotrack.lif - CtoS	0.106	1303
C1-Live_lysotrack.lif - pCDNA	0.309	C1-Live_lysotrack.lif - WT	0.479	C1-Live_lysotrack.lif - KtoA	1.43	C1-Live_lysotrack.lif - CtoS	1.04	1304
C1-Live_lysotrack.lif - pCDNA	1.585	C1-Live_lysotrack.lif - WT	0.187	C1-Live_lysotrack.lif - KtoA	0.804	C1-Live_lysotrack.lif - CtoS	0.325	1305
C1-Live_lysotrack.lif - pCDNA	0.853	C1-Live_lysotrack.lif - WT	0.106	C1-Live_lysotrack.lif - KtoA	1.016	C1-Live_lysotrack.lif - CtoS	1.706	1306
C1-Live_lysotrack.lif - pCDNA	0.821	C1-Live_lysotrack.lif - WT	0.553	C1-Live_lysotrack.lif - KtoA	0.122	C1-Live_lysotrack.lif - CtoS	0.577	1307
C1-Live_lysotrack.lif - pCDNA	0.951	C1-Live_lysotrack.lif - WT	0.325	C1-Live_lysotrack.lif - KtoA	0.114	C1-Live_lysotrack.lif - CtoS	0.593	1308
C1-Live_lysotrack.lif - pCDNA	0.179	C1-Live_lysotrack.lif - WT	0.244	C1-Live_lysotrack.lif - KtoA	0.398	C1-Live_lysotrack.lif - CtoS	0.325	1309
C1-Live_lysotrack.lif - pCDNA	0.268	C1-Live_lysotrack.lif - WT	0.382	C1-Live_lysotrack.lif - KtoA	0.666	C1-Live_lysotrack.lif - CtoS	0.252	1310
C1-Live_lysotrack.lif - pCDNA	0.13	C1-Live_lysotrack.lif - WT	0.479	C1-Live_lysotrack.lif - KtoA	0.268	C1-Live_lysotrack.lif - CtoS	0.374	1311
C1-Live_lysotrack.lif - pCDNA	0.293	C1-Live_lysotrack.lif - WT	0.228	C1-Live_lysotrack.lif - KtoA	0.122	C1-Live_lysotrack.lif - CtoS	0.634	1312
C1-Live_lysotrack.lif - pCDNA	0.309	C1-Live_lysotrack.lif - WT	0.642	C1-Live_lysotrack.lif - KtoA	1.26	C1-Live_lysotrack.lif - CtoS	0.878	1313
C1-Live_lysotrack.lif - pCDNA	0.203	C1-Live_lysotrack.lif - WT	0.114	C1-Live_lysotrack.lif - KtoA	3.51	C1-Live_lysotrack.lif - CtoS	0.471	1314
C1-Live_lysotrack.lif - pCDNA	0.512	C1-Live_lysotrack.lif - WT	0.276	C1-Live_lysotrack.lif - KtoA	5.729	C1-Live_lysotrack.lif - CtoS	1.966	1315
C1-Live_lysotrack.lif - pCDNA	0.268	C1-Live_lysotrack.lif - WT	0.455	C1-Live_lysotrack.lif - KtoA	0.634	C1-Live_lysotrack.lif - CtoS	0.284	1316
C1-Live_lysotrack.lif - pCDNA	0.244	C1-Live_lysotrack.lif - WT	0.163	C1-Live_lysotrack.lif - KtoA	4.039	C1-Live_lysotrack.lif - CtoS	1.219	1317
C1-Live_lysotrack.lif - pCDNA	0.528	C1-Live_lysotrack.lif - WT	0.447	C1-Live_lysotrack.lif - KtoA	2.194	C1-Live_lysotrack.lif - CtoS	0.138	1318
C1-Live_lysotrack.lif - pCDNA	0.374	C1-Live_lysotrack.lif - WT	0.228	C1-Live_lysotrack.lif - KtoA	2.511	C1-Live_lysotrack.lif - CtoS	1.406	1319
C1-Live_lysotrack.lif - pCDNA	0.203	C1-Live_lysotrack.lif - WT	2.283	C1-Live_lysotrack.lif - KtoA	1.975	C1-Live_lysotrack.lif - CtoS	0.642	1320
C1-Live_lysotrack.lif - pCDNA	0.236	C1-Live_lysotrack.lif - WT	0.301	C1-Live_lysotrack.lif - KtoA	0.317	C1-Live_lysotrack.lif - CtoS	0.163	1321
C1-Live_lysotrack.lif - pCDNA	0.211	C1-Live_lysotrack.lif - WT	0.634	C1-Live_lysotrack.lif - KtoA	0.544	C1-Live_lysotrack.lif - CtoS	0.244	1322
C1-Live_lysotrack.lif - pCDNA	1.243	C1-Live_lysotrack.lif - WT	1.097	C1-Live_lysotrack.lif - KtoA	0.447	C1-Live_lysotrack.lif - CtoS	2.503	1323
C1-Live_lysotrack.lif - pCDNA	0.171	C1-Live_lysotrack.lif - WT	0.463	C1-Live_lysotrack.lif - KtoA	0.122	C1-Live_lysotrack.lif - CtoS	0.317	1324
C1-Live_lysotrack.lif - pCDNA	0.577	C1-Live_lysotrack.lif - WT	0.52	C1-Live_lysotrack.lif - KtoA	0.138	C1-Live_lysotrack.lif - CtoS	0.284	1325
C1-Live_lysotrack.lif - pCDNA	0.894	C1-Live_lysotrack.lif - WT	2.568	C1-Live_lysotrack.lif - KtoA	6.598	C1-Live_lysotrack.lif - CtoS	0.268	1326
C1-Live_lysotrack.lif - pCDNA	0.163	C1-Live_lysotrack.lif - WT	0.398	C1-Live_lysotrack.lif - KtoA	0.154	C1-Live_lysotrack.lif - CtoS	0.122	1327
C1-Live_lysotrack.lif - pCDNA	1.162	C1-Live_lysotrack.lif - WT	0.268	C1-Live_lysotrack.lif - KtoA	1.203	C1-Live_lysotrack.lif - CtoS	0.349	1328
C1-Live_lysotrack.lif - pCDNA	0.934	C1-Live_lysotrack.lif - WT	0.252	C1-Live_lysotrack.lif - KtoA	0.333	C1-Live_lysotrack.lif - CtoS	0.983	1329
C1-Live_lysotrack.lif - pCDNA	0.219	C1-Live_lysotrack.lif - WT	0.707	C1-Live_lysotrack.lif - KtoA	0.146	C1-Live_lysotrack.lif - CtoS	0.423	1330
C1-Live_lysotrack.lif - pCDNA	0.333	C1-Live_lysotrack.lif - WT	0.293	C1-Live_lysotrack.lif - KtoA	0.219	C1-Live_lysotrack.lif - CtoS	0.366	1331
C1-Live_lysotrack.lif - pCDNA	0.634	C1-Live_lysotrack.lif - WT	0.366	C1-Live_lysotrack.lif - KtoA	0.496	C1-Live_lysotrack.lif - CtoS	0.488	1332
C1-Live_lysotrack.lif - pCDNA	0.723	C1-Live_lysotrack.lif - WT	0.731	C1-Live_lysotrack.lif - KtoA	0.138	C1-Live_lysotrack.lif - CtoS	0.553	1333
C1-Live_lysotrack.lif - pCDNA	0.268	C1-Live_lysotrack.lif - WT	0.341	C1-Live_lysotrack.lif - KtoA	5.68	C1-Live_lysotrack.lif - CtoS	0.374	1334
C1-Live_lysotrack.lif - pCDNA	0.861	C1-Live_lysotrack.lif - WT	0.284	C1-Live_lysotrack.lif - KtoA	2.08	C1-Live_lysotrack.lif - CtoS	1.308	1335
C1-Live_lysotrack.lif - pCDNA	0.439	C1-Live_lysotrack.lif - WT	0.236	C1-Live_lysotrack.lif - KtoA	0.106	C1-Live_lysotrack.lif - CtoS	0.13	1336
C1-Live_lysotrack.lif - pCDNA	1.739	C1-Live_lysotrack.lif - WT	1.926	C1-Live_lysotrack.lif - KtoA	0.406	C1-Live_lysotrack.lif - CtoS	0.642	1337
C1-Live_lysotrack.lif - pCDNA	0.309	C1-Live_lysotrack.lif - WT	0.13	C1-Live_lysotrack.lif - KtoA	2.682	C1-Live_lysotrack.lif - CtoS	0.366	1338
C1-Live_lysotrack.lif - pCDNA	0.804	C1-Live_lysotrack.lif - WT	0.236	C1-Live_lysotrack.lif - KtoA	0.431	C1-Live_lysotrack.lif - CtoS	0.496	1339
C1-Live_lysotrack.lif - pCDNA	0.317	C1-Live_lysotrack.lif - WT	0.398	C1-Live_lysotrack.lif - KtoA	0.252	C1-Live_lysotrack.lif - CtoS	0.715	1340
C1-Live_lysotrack.lif - pCDNA	0.634	C1-Live_lysotrack.lif - WT	0.26	C1-Live_lysotrack.lif - KtoA	0.455	C1-Live_lysotrack.lif - CtoS	0.268	1341
C1-Live_lysotrack.lif - pCDNA	0.943	C1-Live_lysotrack.lif - WT	0.114	C1-Live_lysotrack.lif - KtoA	0.138	C1-Live_lysotrack.lif - CtoS	0.293	1342
C1-Live_lysotrack.lif - pCDNA	1.008	C1-Live_lysotrack.lif - WT	0.691	C1-Live_lysotrack.lif - KtoA	0.187	C1-Live_lysotrack.lif - CtoS	0.203	1343
C1-Live_lysotrack.lif - pCDNA	0.284	C1-Live_lysotrack.lif - WT	0.406	C1-Live_lysotrack.lif - KtoA	0.374	C1-Live_lysotrack.lif - CtoS	0.707	1344
C1-Live_lysotrack.lif - pCDNA	0.479	C1-Live_lysotrack.lif - WT	0.146	C1-Live_lysotrack.lif - KtoA	3.892	C1-Live_lysotrack.lif - CtoS	0.179	1345
C1-Live_lysotrack.lif - pCDNA	0.951	C1-Live_lysotrack.lif - WT	0.211	C1-Live_lysotrack.lif - KtoA	0.788	C1-Live_lysotrack.lif - CtoS	1.958	1346
C1-Live_lysotrack.lif - pCDNA	0.78	C1-Live_lysotrack.lif - WT	0.276	C1-Live_lysotrack.lif - KtoA	0.333	C1-Live_lysotrack.lif - CtoS	0.154	1347
C1-Live_lysotrack.lif - pCDNA	0.154	C1-Live_lysotrack.lif - WT	4.185	C1-Live_lysotrack.lif - KtoA	0.228	C1-Live_lysotrack.lif - CtoS	0.463	1348
C1-Live_lysotrack.lif - pCDNA	0.26	C1-Live_lysotrack.lif - WT	0.106	C1-Live_lysotrack.lif - KtoA	0.349	C1-Live_lysotrack.lif - CtoS	0.39	1349
C1-Live_lysotrack.lif - pCDNA	0.634	C1-Live_lysotrack.lif - WT	0.39	C1-Live_lysotrack.lif - KtoA	5.201	C1-Live_lysotrack.lif - CtoS	0.431	1350
C1-Live_lysotrack.lif - pCDNA	0.195	C1-Live_lysotrack.lif - WT	0.163	C1-Live_lysotrack.lif - KtoA	0.439	C1-Live_lysotrack.lif - CtoS	0.39	1351
C1-Live_lysotrack.lif - pCDNA	0.276	C1-Live_lysotrack.lif - WT	7.451	C1-Live_lysotrack.lif - KtoA	17.048	C1-Live_lysotrack.lif - CtoS	0.284	1352
C1-Live_lysotrack.lif - pCDNA	0.878	C1-Live_lysotrack.lif - WT	0.569	C1-Live_lysotrack.lif - KtoA	1.56	C1-Live_lysotrack.lif - CtoS	0.496	1353
C1-Live_lysotrack.lif - pCDNA	0.138	C1-Live_lysotrack.lif - WT	1.113	C1-Live_lysotrack.lif - KtoA	0.219	C1-Live_lysotrack.lif - CtoS	0.374	1354
C1-Live_lysotrack.lif - pCDNA	0.301	C1-Live_lysotrack.lif - WT	0.236	C1-Live_lysotrack.lif - KtoA	12.424	C1-Live_lysotrack.lif - CtoS	0.138	1355
C1-Live_lysotrack.lif - pCDNA	0.788	C1-Live_lysotrack.lif - WT	22.614	C1-Live_lysotrack.lif - KtoA	0.358	C1-Live_lysotrack.lif - CtoS	0.171	1356
C1-Live_lysotrack.lif - pCDNA	0.739	C1-Live_lysotrack.lif - WT	0.341	C1-Live_lysotrack.lif - KtoA	1.471	C1-Live_lysotrack.lif - CtoS	0.284	1357
C1-Live_lysotrack.lif - pCDNA	0.154	C1-Live_lysotrack.lif - WT	0.439	C1-Live_lysotrack.lif - KtoA	0.276	C1-Live_lysotrack.lif - CtoS	0.439	1358
C1-Live_lysotrack.lif - pCDNA	0.276	C1-Live_lysotrack.lif - WT	0.195	C1-Live_lysotrack.lif - KtoA	2.015	C1-Live_lysotrack.lif - CtoS	0.163	1359
C1-Live_lysotrack.lif - pCDNA	1.227	C1-Live_lysotrack.lif - WT	0.406	C1-Live_lysotrack.lif - KtoA	3.445	C1-Live_lysotrack.lif - CtoS	0.626	1360
C1-Live_lysotrack.lif - pCDNA	0.301	C1-Live_lysotrack.lif - WT	4.331	C1-Live_lysotrack.lif - KtoA	0.138	C1-Live_lysotrack.lif - CtoS	0.431	1361
C1-Live_lysotrack.lif - pCDNA	0.382	C1-Live_lysotrack.lif - WT	0.301	C1-Live_lysotrack.lif - KtoA	2.186	C1-Live_lysotrack.lif - CtoS	0.626	1362
C1-Live_lysotrack.lif - pCDNA	0.366	C1-Live_lysotrack.lif - WT	0.512	C1-Live_lysotrack.lif - KtoA	5.68	C1-Live_lysotrack.lif - CtoS	1.032	1363
C1-Live_lysotrack.lif - pCDNA	0.366	C1-Live_lysotrack.lif - WT	0.349	C1-Live_lysotrack.lif - KtoA	0.813	C1-Live_lysotrack.lif - CtoS	0.228	1364
C1-Live_lysotrack.lif - pCDNA	0.219	C1-Live_lysotrack.lif - WT	0.463	C1-Live_lysotrack.lif - KtoA	0.268	C1-Live_lysotrack.lif - CtoS	0.439	1365
C1-Live_lysotrack.lif - pCDNA	0.609	C1-Live_lysotrack.lif - WT	1.463	C1-Live_lysotrack.lif - KtoA	0.146	C1-Live_lysotrack.lif - CtoS	0.463	1366
C1-Live_lysotrack.lif - pCDNA	0.406	C1-Live_lysotrack.lif - WT	0.577	C1-Live_lysotrack.lif - KtoA	7.297	C1-Live_lysotrack.lif - CtoS	0.26	1367
C1-Live_lysotrack.lif - pCDNA	0.138	C1-Live_lysotrack.lif - WT	0.78	C1-Live_lysotrack.lif - KtoA	0.341	C1-Live_lysotrack.lif - CtoS	0.187	1368
C1-Live_lysotrack.lif - pCDNA	0.122	C1-Live_lysotrack.lif - WT	0.179	C1-Live_lysotrack.lif - KtoA	0.187	C1-Live_lysotrack.lif - CtoS	0.195	1369
C1-Live_lysotrack.lif - pCDNA	0.284	C1-Live_lysotrack.lif - WT	0.333	C1-Live_lysotrack.lif - KtoA	0.276	C1-Live_lysotrack.lif - CtoS	2.048	1370
C1-Live_lysotrack.lif - pCDNA	0.236	C1-Live_lysotrack.lif - WT	0.764	C1-Live_lysotrack.lif - KtoA	1.235	C1-Live_lysotrack.lif - CtoS	0.228	1371
C1-Live_lysotrack.lif - pCDNA	0.228	C1-Live_lysotrack.lif - WT	0.333	C1-Live_lysotrack.lif - KtoA	0.488	C1-Live_lysotrack.lif - CtoS	0.764	1372
C1-Live_lysotrack.lif - pCDNA	0.723	C1-Live_lysotrack.lif - WT	4.713	C1-Live_lysotrack.lif - KtoA	1.251	C1-Live_lysotrack.lif - CtoS	0.309	1373
C1-Live_lysotrack.lif - pCDNA	0.569	C1-Live_lysotrack.lif - WT	0.179	C1-Live_lysotrack.lif - KtoA	0.268	C1-Live_lysotrack.lif - CtoS	0.309	1374
C1-Live_lysotrack.lif - pCDNA	0.536	C1-Live_lysotrack.lif - WT	0.902	C1-Live_lysotrack.lif - KtoA	0.341	C1-Live_lysotrack.lif - CtoS	0.406	1375
C1-Live_lysotrack.lif - pCDNA	0.349	C1-Live_lysotrack.lif - WT	0.666	C1-Live_lysotrack.lif - KtoA	1.292	C1-Live_lysotrack.lif - CtoS	0.26	1376
C1-Live_lysotrack.lif - pCDNA	0.114	C1-Live_lysotrack.lif - WT	2.145	C1-Live_lysotrack.lif - KtoA	0.276	C1-Live_lysotrack.lif - CtoS	0.496	1377
C1-Live_lysotrack.lif - pCDNA	0.179	C1-Live_lysotrack.lif - WT	0.829	C1-Live_lysotrack.lif - KtoA	2.365	C1-Live_lysotrack.lif - CtoS	0.122	1378
C1-Live_lysotrack.lif - pCDNA	0.569	C1-Live_lysotrack.lif - WT	5.314	C1-Live_lysotrack.lif - KtoA	0.861	C1-Live_lysotrack.lif - CtoS	0.764	1379
C1-Live_lysotrack.lif - pCDNA	0.683	C1-Live_lysotrack.lif - WT	1.04	C1-Live_lysotrack.lif - KtoA	0.268	C1-Live_lysotrack.lif - CtoS	0.544	1380
C1-Live_lysotrack.lif - pCDNA	0.349	C1-Live_lysotrack.lif - WT	6.103	C1-Live_lysotrack.lif - KtoA	7.533	C1-Live_lysotrack.lif - CtoS	0.163	1381
C1-Live_lysotrack.lif - pCDNA	0.293	C1-Live_lysotrack.lif - WT	0.114	C1-Live_lysotrack.lif - KtoA	23.061	C1-Live_lysotrack.lif - CtoS	0.211	1382
C1-Live_lysotrack.lif - pCDNA	0.366	C1-Live_lysotrack.lif - WT	0.244	C1-Live_lysotrack.lif - KtoA	0.203	C1-Live_lysotrack.lif - CtoS	0.252	1383
C1-Live_lysotrack.lif - pCDNA	0.731	C1-Live_lysotrack.lif - WT	0.967	C1-Live_lysotrack.lif - KtoA	0.252	C1-Live_lysotrack.lif - CtoS	0.674	1384
C1-Live_lysotrack.lif - pCDNA	1.146	C1-Live_lysotrack.lif - WT	0.52	C1-Live_lysotrack.lif - KtoA	0.179	C1-Live_lysotrack.lif - CtoS	0.26	1385
C1-Live_lysotrack.lif - pCDNA	0.106	C1-Live_lysotrack.lif - WT	1.333	C1-Live_lysotrack.lif - KtoA	0.618	C1-Live_lysotrack.lif - CtoS	0.756	1386
C1-Live_lysotrack.lif - pCDNA	0.366	C1-Live_lysotrack.lif - WT	14.334	C1-Live_lysotrack.lif - KtoA	6.127	C1-Live_lysotrack.lif - CtoS	0.65	1387
C1-Live_lysotrack.lif - pCDNA	0.138	C1-Live_lysotrack.lif - WT	4.071	C1-Live_lysotrack.lif - KtoA	1.479	C1-Live_lysotrack.lif - CtoS	0.219	1388
C1-Live_lysotrack.lif - pCDNA	0.293	C1-Live_lysotrack.lif - WT	5.672	C1-Live_lysotrack.lif - KtoA	0.114	C1-Live_lysotrack.lif - CtoS	0.26	1389
C1-Live_lysotrack.lif - pCDNA	0.398	C1-Live_lysotrack.lif - WT	0.293	C1-Live_lysotrack.lif - KtoA	0.146	C1-Live_lysotrack.lif - CtoS	0.219	1390
C1-Live_lysotrack.lif - pCDNA	0.203	C1-Live_lysotrack.lif - WT	1.958	C1-Live_lysotrack.lif - KtoA	0.788	C1-Live_lysotrack.lif - CtoS	0.78	1391
C1-Live_lysotrack.lif - pCDNA	0.496	C1-Live_lysotrack.lif - WT	0.374	C1-Live_lysotrack.lif - KtoA	0.163	C1-Live_lysotrack.lif - CtoS	0.154	1392
C1-Live_lysotrack.lif - pCDNA	0.626	C1-Live_lysotrack.lif - WT	0.39	C1-Live_lysotrack.lif - KtoA	0.333	C1-Live_lysotrack.lif - CtoS	1.349	1393
C1-Live_lysotrack.lif - pCDNA	0.569	C1-Live_lysotrack.lif - WT	0.894	C1-Live_lysotrack.lif - KtoA	0.146	C1-Live_lysotrack.lif - CtoS	0.544	1394
C1-Live_lysotrack.lif - pCDNA	0.252	C1-Live_lysotrack.lif - WT	0.967	C1-Live_lysotrack.lif - KtoA	1.235	C1-Live_lysotrack.lif - CtoS	0.333	1395
C1-Live_lysotrack.lif - pCDNA	0.301	C1-Live_lysotrack.lif - WT	0.138	C1-Live_lysotrack.lif - KtoA	0.154	C1-Live_lysotrack.lif - CtoS	1.39	1396
C1-Live_lysotrack.lif - pCDNA	0.358	C1-Live_lysotrack.lif - WT	15.285	C1-Live_lysotrack.lif - KtoA	2.698	C1-Live_lysotrack.lif - CtoS	0.666	1397
C1-Live_lysotrack.lif - pCDNA	1.365	C1-Live_lysotrack.lif - WT	0.853	C1-Live_lysotrack.lif - KtoA	0.439	C1-Live_lysotrack.lif - CtoS	0.341	1398
C1-Live_lysotrack.lif - pCDNA	0.821	C1-Live_lysotrack.lif - WT	9.19	C1-Live_lysotrack.lif - KtoA	0.154	C1-Live_lysotrack.lif - CtoS	0.821	1399
C1-Live_lysotrack.lif - pCDNA	0.341	C1-Live_lysotrack.lif - WT	0.601	C1-Live_lysotrack.lif - KtoA	5.859	C1-Live_lysotrack.lif - CtoS	0.154	1400
C1-Live_lysotrack.lif - pCDNA	1.585	C1-Live_lysotrack.lif - WT	4.087	C1-Live_lysotrack.lif - KtoA	0.13	C1-Live_lysotrack.lif - CtoS	0.325	1401
C1-Live_lysotrack.lif - pCDNA	0.203	C1-Live_lysotrack.lif - WT	0.861	C1-Live_lysotrack.lif - KtoA	0.65	C1-Live_lysotrack.lif - CtoS	0.138	1402
C1-Live_lysotrack.lif - pCDNA	0.374	C1-Live_lysotrack.lif - WT	0.228	C1-Live_lysotrack.lif - KtoA	0.114	C1-Live_lysotrack.lif - CtoS	0.455	1403
C1-Live_lysotrack.lif - pCDNA	0.203	C1-Live_lysotrack.lif - WT	2.381	C1-Live_lysotrack.lif - KtoA	0.967	C1-Live_lysotrack.lif - CtoS	0.585	1404
C1-Live_lysotrack.lif - pCDNA	0.301	C1-Live_lysotrack.lif - WT	0.333	C1-Live_lysotrack.lif - KtoA	0.122	C1-Live_lysotrack.lif - CtoS	0.333	1405
C1-Live_lysotrack.lif - pCDNA	0.439	C1-Live_lysotrack.lif - WT	4.689	C1-Live_lysotrack.lif - KtoA	0.195	C1-Live_lysotrack.lif - CtoS	0.455	1406
C1-Live_lysotrack.lif - pCDNA	0.13	C1-Live_lysotrack.lif - WT	0.268	C1-Live_lysotrack.lif - KtoA	0.211	C1-Live_lysotrack.lif - CtoS	0.317	1407
C1-Live_lysotrack.lif - pCDNA	0.252	C1-Live_lysotrack.lif - WT	1.235	C1-Live_lysotrack.lif - KtoA	4.583	C1-Live_lysotrack.lif - CtoS	0.284	1408
C1-Live_lysotrack.lif - pCDNA	0.219	C1-Live_lysotrack.lif - WT	0.138	C1-Live_lysotrack.lif - KtoA	3.462	C1-Live_lysotrack.lif - CtoS	0.414	1409
C1-Live_lysotrack.lif - pCDNA	0.171	C1-Live_lysotrack.lif - WT	1.576	C1-Live_lysotrack.lif - KtoA	0.553	C1-Live_lysotrack.lif - CtoS	0.138	1410
C1-Live_lysotrack.lif - pCDNA	0.553	C1-Live_lysotrack.lif - WT	0.219	C1-Live_lysotrack.lif - KtoA	0.236	C1-Live_lysotrack.lif - CtoS	0.252	1411
C1-Live_lysotrack.lif - pCDNA	0.122	C1-Live_lysotrack.lif - WT	0.715	C1-Live_lysotrack.lif - KtoA	0.382	C1-Live_lysotrack.lif - CtoS	0.423	1412
C1-Live_lysotrack.lif - pCDNA	0.593	C1-Live_lysotrack.lif - WT	0.715	C1-Live_lysotrack.lif - KtoA	0.951	C1-Live_lysotrack.lif - CtoS	0.479	1413
C1-Live_lysotrack.lif - pCDNA	0.959	C1-Live_lysotrack.lif - WT	3.779	C1-Live_lysotrack.lif - KtoA	0.293	C1-Live_lysotrack.lif - CtoS	0.431	1414
C1-Live_lysotrack.lif - pCDNA	0.228	C1-Live_lysotrack.lif - WT	0.244	C1-Live_lysotrack.lif - KtoA	0.333	C1-Live_lysotrack.lif - CtoS	1.56	1415
C1-Live_lysotrack.lif - pCDNA	0.78	C1-Live_lysotrack.lif - WT	5.119	C1-Live_lysotrack.lif - KtoA	0.187	C1-Live_lysotrack.lif - CtoS	0.228	1416
C1-Live_lysotrack.lif - pCDNA	0.203	C1-Live_lysotrack.lif - WT	0.382	C1-Live_lysotrack.lif - KtoA	0.666	C1-Live_lysotrack.lif - CtoS	0.398	1417
C1-Live_lysotrack.lif - pCDNA	0.317	C1-Live_lysotrack.lif - WT	0.203	C1-Live_lysotrack.lif - KtoA	0.772	C1-Live_lysotrack.lif - CtoS	0.26	1418
C1-Live_lysotrack.lif - pCDNA	0.439	C1-Live_lysotrack.lif - WT	0.179	C1-Live_lysotrack.lif - KtoA	6.013	C1-Live_lysotrack.lif - CtoS	0.276	1419
C1-Live_lysotrack.lif - pCDNA	0.106	C1-Live_lysotrack.lif - WT	0.309	C1-Live_lysotrack.lif - KtoA	0.431	C1-Live_lysotrack.lif - CtoS	0.236	1420
C1-Live_lysotrack.lif - pCDNA	0.293	C1-Live_lysotrack.lif - WT	1.56	C1-Live_lysotrack.lif - KtoA	0.163	C1-Live_lysotrack.lif - CtoS	0.455	1421
C1-Live_lysotrack.lif - pCDNA	0.634	C1-Live_lysotrack.lif - WT	0.813	C1-Live_lysotrack.lif - KtoA	1.901	C1-Live_lysotrack.lif - CtoS	0.13	1422
C1-Live_lysotrack.lif - pCDNA	0.317	C1-Live_lysotrack.lif - WT	0.114	C1-Live_lysotrack.lif - KtoA	0.943	C1-Live_lysotrack.lif - CtoS	0.382	1423
C1-Live_lysotrack.lif - pCDNA	0.276	C1-Live_lysotrack.lif - WT	0.276	C1-Live_lysotrack.lif - KtoA	0.122	C1-Live_lysotrack.lif - CtoS	0.138	1424
C1-Live_lysotrack.lif - pCDNA	0.187	C1-Live_lysotrack.lif - WT	6.671	C1-Live_lysotrack.lif - KtoA	0.203	C1-Live_lysotrack.lif - CtoS	0.284	1425
C1-Live_lysotrack.lif - pCDNA	0.414	C1-Live_lysotrack.lif - WT	0.301	C1-Live_lysotrack.lif - KtoA	0.78	C1-Live_lysotrack.lif - CtoS	0.479	1426
C1-Live_lysotrack.lif - pCDNA	0.382	C1-Live_lysotrack.lif - WT	0.114	C1-Live_lysotrack.lif - KtoA	0.325	C1-Live_lysotrack.lif - CtoS	0.756	1427
C1-Live_lysotrack.lif - pCDNA	0.788	C1-Live_lysotrack.lif - WT	1.154	C1-Live_lysotrack.lif - KtoA	0.122	C1-Live_lysotrack.lif - CtoS	0.252	1428
C1-Live_lysotrack.lif - pCDNA	0.374	C1-Live_lysotrack.lif - WT	0.187	C1-Live_lysotrack.lif - KtoA	0.195	C1-Live_lysotrack.lif - CtoS	0.618	1429
C1-Live_lysotrack.lif - pCDNA	0.309	C1-Live_lysotrack.lif - WT	0.894	C1-Live_lysotrack.lif - KtoA	0.163	C1-Live_lysotrack.lif - CtoS	0.252	1430
C1-Live_lysotrack.lif - pCDNA	0.236	C1-Live_lysotrack.lif - WT	1.308	C1-Live_lysotrack.lif - KtoA	0.837	C1-Live_lysotrack.lif - CtoS	0.634	1431
C1-Live_lysotrack.lif - pCDNA	1.544	C1-Live_lysotrack.lif - WT	1.666	C1-Live_lysotrack.lif - KtoA	0.268	C1-Live_lysotrack.lif - CtoS	0.358	1432
C1-Live_lysotrack.lif - pCDNA	1.284	C1-Live_lysotrack.lif - WT	4.559	C1-Live_lysotrack.lif - KtoA	1.048	C1-Live_lysotrack.lif - CtoS	0.544	1433
C1-Live_lysotrack.lif - pCDNA	0.488	C1-Live_lysotrack.lif - WT	8.15	C1-Live_lysotrack.lif - KtoA	0.228	C1-Live_lysotrack.lif - CtoS	0.821	1434
C1-Live_lysotrack.lif - pCDNA	0.593	C1-Live_lysotrack.lif - WT	0.268	C1-Live_lysotrack.lif - KtoA	10.864	C1-Live_lysotrack.lif - CtoS	0.894	1435
C1-Live_lysotrack.lif - pCDNA	0.577	C1-Live_lysotrack.lif - WT	0.284	C1-Live_lysotrack.lif - KtoA	0.114	C1-Live_lysotrack.lif - CtoS	0.284	1436
C1-Live_lysotrack.lif - pCDNA	0.325	C1-Live_lysotrack.lif - WT	0.414	C1-Live_lysotrack.lif - KtoA	0.293	C1-Live_lysotrack.lif - CtoS	0.276	1437
C1-Live_lysotrack.lif - pCDNA	0.268	C1-Live_lysotrack.lif - WT	0.122	C1-Live_lysotrack.lif - KtoA	0.618	C1-Live_lysotrack.lif - CtoS	1.609	1438
C1-Live_lysotrack.lif - pCDNA	1.471	C1-Live_lysotrack.lif - WT	0.325	C1-Live_lysotrack.lif - KtoA	0.211	C1-Live_lysotrack.lif - CtoS	0.439	1439
C1-Live_lysotrack.lif - pCDNA	0.553	C1-Live_lysotrack.lif - WT	0.203	C1-Live_lysotrack.lif - KtoA	0.252	C1-Live_lysotrack.lif - CtoS	0.349	1440
C1-Live_lysotrack.lif - pCDNA	0.138	C1-Live_lysotrack.lif - WT	0.293	C1-Live_lysotrack.lif - KtoA	0.171	C1-Live_lysotrack.lif - CtoS	0.195	1441
C1-Live_lysotrack.lif - pCDNA	0.309	C1-Live_lysotrack.lif - WT	0.276	C1-Live_lysotrack.lif - KtoA	0.276	C1-Live_lysotrack.lif - CtoS	0.601	1442
C1-Live_lysotrack.lif - pCDNA	0.764	C1-Live_lysotrack.lif - WT	0.536	C1-Live_lysotrack.lif - KtoA	0.122	C1-Live_lysotrack.lif - CtoS	0.634	1443
C1-Live_lysotrack.lif - pCDNA	0.349	C1-Live_lysotrack.lif - WT	1.65	C1-Live_lysotrack.lif - KtoA	0.187	C1-Live_lysotrack.lif - CtoS	0.252	1444
C1-Live_lysotrack.lif - pCDNA	0.171	C1-Live_lysotrack.lif - WT	2.356	C1-Live_lysotrack.lif - KtoA	0.406	C1-Live_lysotrack.lif - CtoS	2.121	1445
C1-Live_lysotrack.lif - pCDNA	0.504	C1-Live_lysotrack.lif - WT	0.788	C1-Live_lysotrack.lif - KtoA	0.26	C1-Live_lysotrack.lif - CtoS	0.65	1446
C1-Live_lysotrack.lif - pCDNA	0.374	C1-Live_lysotrack.lif - WT	0.91	C1-Live_lysotrack.lif - KtoA	0.715	C1-Live_lysotrack.lif - CtoS	0.699	1447
C1-Live_lysotrack.lif - pCDNA	0.211	C1-Live_lysotrack.lif - WT	2.356	C1-Live_lysotrack.lif - KtoA	0.228	C1-Live_lysotrack.lif - CtoS	1.39	1448
C1-Live_lysotrack.lif - pCDNA	0.252	C1-Live_lysotrack.lif - WT	0.39	C1-Live_lysotrack.lif - KtoA	0.358	C1-Live_lysotrack.lif - CtoS	0.455	1449
C1-Live_lysotrack.lif - pCDNA	0.179	C1-Live_lysotrack.lif - WT	0.301	C1-Live_lysotrack.lif - KtoA	0.106	C1-Live_lysotrack.lif - CtoS	0.268	1450
C1-Live_lysotrack.lif - pCDNA	0.374	C1-Live_lysotrack.lif - WT	0.723	C1-Live_lysotrack.lif - KtoA	0.106	C1-Live_lysotrack.lif - CtoS	0.195	1451
C1-Live_lysotrack.lif - pCDNA	0.479	C1-Live_lysotrack.lif - WT	0.821	C1-Live_lysotrack.lif - KtoA	1.828	C1-Live_lysotrack.lif - CtoS	0.358	1452
C1-Live_lysotrack.lif - pCDNA	0.276	C1-Live_lysotrack.lif - WT	0.358	C1-Live_lysotrack.lif - KtoA	2.064	C1-Live_lysotrack.lif - CtoS	0.666	1453
C1-Live_lysotrack.lif - pCDNA	0.317	C1-Live_lysotrack.lif - WT	0.723	C1-Live_lysotrack.lif - KtoA	0.26	C1-Live_lysotrack.lif - CtoS	0.187	1454
C1-Live_lysotrack.lif - pCDNA	0.154	C1-Live_lysotrack.lif - WT	0.268	C1-Live_lysotrack.lif - KtoA	0.358	C1-Live_lysotrack.lif - CtoS	0.122	1455
C1-Live_lysotrack.lif - pCDNA	0.268	C1-Live_lysotrack.lif - WT	0.122	C1-Live_lysotrack.lif - KtoA	3.388	C1-Live_lysotrack.lif - CtoS	0.439	1456
C1-Live_lysotrack.lif - pCDNA	0.187	C1-Live_lysotrack.lif - WT	0.284	C1-Live_lysotrack.lif - KtoA	0.203	C1-Live_lysotrack.lif - CtoS	0.333	1457
C1-Live_lysotrack.lif - pCDNA	0.163	C1-Live_lysotrack.lif - WT	0.211	C1-Live_lysotrack.lif - KtoA	1.308	C1-Live_lysotrack.lif - CtoS	0.203	1458
C1-Live_lysotrack.lif - pCDNA	0.333	C1-Live_lysotrack.lif - WT	0.268	C1-Live_lysotrack.lif - KtoA	0.146	C1-Live_lysotrack.lif - CtoS	0.772	1459
C1-Live_lysotrack.lif - pCDNA	0.163	C1-Live_lysotrack.lif - WT	0.13	C1-Live_lysotrack.lif - KtoA	4.835	C1-Live_lysotrack.lif - CtoS	0.195	1460
C1-Live_lysotrack.lif - pCDNA	0.122	C1-Live_lysotrack.lif - WT	0.788	C1-Live_lysotrack.lif - KtoA	0.114	C1-Live_lysotrack.lif - CtoS	0.39	1461
C1-Live_lysotrack.lif - pCDNA	0.414	C1-Live_lysotrack.lif - WT	0.284	C1-Live_lysotrack.lif - KtoA	0.106	C1-Live_lysotrack.lif - CtoS	0.488	1462
C1-Live_lysotrack.lif - pCDNA	0.975	C1-Live_lysotrack.lif - WT	0.163	C1-Live_lysotrack.lif - KtoA	3.957	C1-Live_lysotrack.lif - CtoS	0.512	1463
C1-Live_lysotrack.lif - pCDNA	0.618	C1-Live_lysotrack.lif - WT	0.252	C1-Live_lysotrack.lif - KtoA	1.788	C1-Live_lysotrack.lif - CtoS	0.593	1464
C1-Live_lysotrack.lif - pCDNA	0.504	C1-Live_lysotrack.lif - WT	0.39	C1-Live_lysotrack.lif - KtoA	0.122	C1-Live_lysotrack.lif - CtoS	0.293	1465
C1-Live_lysotrack.lif - pCDNA	0.179	C1-Live_lysotrack.lif - WT	6.111	C1-Live_lysotrack.lif - KtoA	0.122	C1-Live_lysotrack.lif - CtoS	0.114	1466
C1-Live_lysotrack.lif - pCDNA	0.642	C1-Live_lysotrack.lif - WT	0.26	C1-Live_lysotrack.lif - KtoA	0.138	C1-Live_lysotrack.lif - CtoS	0.796	1467
C1-Live_lysotrack.lif - pCDNA	1.008	C1-Live_lysotrack.lif - WT	0.219	C1-Live_lysotrack.lif - KtoA	0.731	C1-Live_lysotrack.lif - CtoS	0.626	1468
C1-Live_lysotrack.lif - pCDNA	0.414	C1-Live_lysotrack.lif - WT	0.114	C1-Live_lysotrack.lif - KtoA	0.236	C1-Live_lysotrack.lif - CtoS	0.52	1469
C1-Live_lysotrack.lif - pCDNA	0.244	C1-Live_lysotrack.lif - WT	1.95	C1-Live_lysotrack.lif - KtoA	0.236	C1-Live_lysotrack.lif - CtoS	0.658	1470
C1-Live_lysotrack.lif - pCDNA	0.512	C1-Live_lysotrack.lif - WT	0.634	C1-Live_lysotrack.lif - KtoA	0.333	C1-Live_lysotrack.lif - CtoS	0.52	1471
C1-Live_lysotrack.lif - pCDNA	0.634	C1-Live_lysotrack.lif - WT	0.154	C1-Live_lysotrack.lif - KtoA	0.813	C1-Live_lysotrack.lif - CtoS	0.496	1472
C1-Live_lysotrack.lif - pCDNA	1.04	C1-Live_lysotrack.lif - WT	8.662	C1-Live_lysotrack.lif - KtoA	0.674	C1-Live_lysotrack.lif - CtoS	0.341	1473
C1-Live_lysotrack.lif - pCDNA	0.179	C1-Live_lysotrack.lif - WT	0.163	C1-Live_lysotrack.lif - KtoA	0.309	C1-Live_lysotrack.lif - CtoS	0.276	1474
C1-Live_lysotrack.lif - pCDNA	0.268	C1-Live_lysotrack.lif - WT	0.748	C1-Live_lysotrack.lif - KtoA	0.203	C1-Live_lysotrack.lif - CtoS	0.114	1475
C1-Live_lysotrack.lif - pCDNA	0.333	C1-Live_lysotrack.lif - WT	0.764	C1-Live_lysotrack.lif - KtoA	0.496	C1-Live_lysotrack.lif - CtoS	0.553	1476
C1-Live_lysotrack.lif - pCDNA	0.122	C1-Live_lysotrack.lif - WT	0.317	C1-Live_lysotrack.lif - KtoA	0.228	C1-Live_lysotrack.lif - CtoS	0.146	1477
C1-Live_lysotrack.lif - pCDNA	0.878	C1-Live_lysotrack.lif - WT	0.358	C1-Live_lysotrack.lif - KtoA	0.219	C1-Live_lysotrack.lif - CtoS	0.488	1478
C1-Live_lysotrack.lif - pCDNA	0.447	C1-Live_lysotrack.lif - WT	0.284	C1-Live_lysotrack.lif - KtoA	0.203	C1-Live_lysotrack.lif - CtoS	0.618	1479
C1-Live_lysotrack.lif - pCDNA	0.406	C1-Live_lysotrack.lif - WT	1.69	C1-Live_lysotrack.lif - KtoA	0.138	C1-Live_lysotrack.lif - CtoS	0.65	1480
C1-Live_lysotrack.lif - pCDNA	0.236	C1-Live_lysotrack.lif - WT	10.751	C1-Live_lysotrack.lif - KtoA	0.52	C1-Live_lysotrack.lif - CtoS	0.634	1481
C1-Live_lysotrack.lif - pCDNA	0.244	C1-Live_lysotrack.lif - WT	0.626	C1-Live_lysotrack.lif - KtoA	0.106	C1-Live_lysotrack.lif - CtoS	1.04	1482
C1-Live_lysotrack.lif - pCDNA	0.211	C1-Live_lysotrack.lif - WT	2.348	C1-Live_lysotrack.lif - KtoA	1.113	C1-Live_lysotrack.lif - CtoS	0.138	1483
C1-Live_lysotrack.lif - pCDNA	0.504	C1-Live_lysotrack.lif - WT	0.203	C1-Live_lysotrack.lif - KtoA	1.105	C1-Live_lysotrack.lif - CtoS	0.154	1484
C1-Live_lysotrack.lif - pCDNA	0.382	C1-Live_lysotrack.lif - WT	0.821	C1-Live_lysotrack.lif - KtoA	0.658	C1-Live_lysotrack.lif - CtoS	0.504	1485
C1-Live_lysotrack.lif - pCDNA	0.585	C1-Live_lysotrack.lif - WT	0.975	C1-Live_lysotrack.lif - KtoA	0.439	C1-Live_lysotrack.lif - CtoS	0.187	1486
C1-Live_lysotrack.lif - pCDNA	0.731	C1-Live_lysotrack.lif - WT	0.138	C1-Live_lysotrack.lif - KtoA	0.146	C1-Live_lysotrack.lif - CtoS	0.122	1487
C1-Live_lysotrack.lif - pCDNA	0.544	C1-Live_lysotrack.lif - WT	0.894	C1-Live_lysotrack.lif - KtoA	1.073	C1-Live_lysotrack.lif - CtoS	0.349	1488
C1-Live_lysotrack.lif - pCDNA	0.39	C1-Live_lysotrack.lif - WT	0.829	C1-Live_lysotrack.lif - KtoA	0.211	C1-Live_lysotrack.lif - CtoS	0.293	1489
C1-Live_lysotrack.lif - pCDNA	0.593	C1-Live_lysotrack.lif - WT	0.423	C1-Live_lysotrack.lif - KtoA	0.252	C1-Live_lysotrack.lif - CtoS	0.187	1490
C1-Live_lysotrack.lif - pCDNA	0.431	C1-Live_lysotrack.lif - WT	0.122	C1-Live_lysotrack.lif - KtoA	0.154	C1-Live_lysotrack.lif - CtoS	0.268	1491
C1-Live_lysotrack.lif - pCDNA	0.13	C1-Live_lysotrack.lif - WT	0.52	C1-Live_lysotrack.lif - KtoA	2.803	C1-Live_lysotrack.lif - CtoS	0.187	1492
C1-Live_lysotrack.lif - pCDNA	0.341	C1-Live_lysotrack.lif - WT	0.276	C1-Live_lysotrack.lif - KtoA	0.707	C1-Live_lysotrack.lif - CtoS	0.479	1493
C1-Live_lysotrack.lif - pCDNA	0.471	C1-Live_lysotrack.lif - WT	0.479	C1-Live_lysotrack.lif - KtoA	0.195	C1-Live_lysotrack.lif - CtoS	0.423	1494
C1-Live_lysotrack.lif - pCDNA	0.268	C1-Live_lysotrack.lif - WT	0.366	C1-Live_lysotrack.lif - KtoA	2.08	C1-Live_lysotrack.lif - CtoS	0.244	1495
C1-Live_lysotrack.lif - pCDNA	0.382	C1-Live_lysotrack.lif - WT	0.715	C1-Live_lysotrack.lif - KtoA	0.382	C1-Live_lysotrack.lif - CtoS	0.211	1496
C1-Live_lysotrack.lif - pCDNA	0.512	C1-Live_lysotrack.lif - WT	1.121	C1-Live_lysotrack.lif - KtoA	0.211	C1-Live_lysotrack.lif - CtoS	0.374	1497
C1-Live_lysotrack.lif - pCDNA	0.609	C1-Live_lysotrack.lif - WT	0.163	C1-Live_lysotrack.lif - KtoA	0.122	C1-Live_lysotrack.lif - CtoS	0.374	1498
C1-Live_lysotrack.lif - pCDNA	0.106	C1-Live_lysotrack.lif - WT	0.146	C1-Live_lysotrack.lif - KtoA	0.13	C1-Live_lysotrack.lif - CtoS	0.39	1499
C1-Live_lysotrack.lif - pCDNA	0.317	C1-Live_lysotrack.lif - WT	0.163	C1-Live_lysotrack.lif - KtoA	0.276	C1-Live_lysotrack.lif - CtoS	0.431	1500
C1-Live_lysotrack.lif - pCDNA	0.748	C1-Live_lysotrack.lif - WT	0.398	C1-Live_lysotrack.lif - KtoA	0.918	C1-Live_lysotrack.lif - CtoS	0.471	1501
C1-Live_lysotrack.lif - pCDNA	0.163	C1-Live_lysotrack.lif - WT	0.268	C1-Live_lysotrack.lif - KtoA	1.666	C1-Live_lysotrack.lif - CtoS	0.406	1502
C1-Live_lysotrack.lif - pCDNA	0.293	C1-Live_lysotrack.lif - WT	0.179	C1-Live_lysotrack.lif - KtoA	0.382	C1-Live_lysotrack.lif - CtoS	0.293	1503
C1-Live_lysotrack.lif - pCDNA	0.423	C1-Live_lysotrack.lif - WT	1.471	C1-Live_lysotrack.lif - KtoA	0.138	C1-Live_lysotrack.lif - CtoS	0.309	1504
C1-Live_lysotrack.lif - pCDNA	1.373	C1-Live_lysotrack.lif - WT	1.048	C1-Live_lysotrack.lif - KtoA	3.868	C1-Live_lysotrack.lif - CtoS	0.203	1505
C1-Live_lysotrack.lif - pCDNA	0.268	C1-Live_lysotrack.lif - WT	0.756	C1-Live_lysotrack.lif - KtoA	0.244	C1-Live_lysotrack.lif - CtoS	0.447	1506
C1-Live_lysotrack.lif - pCDNA	0.325	C1-Live_lysotrack.lif - WT	0.577	C1-Live_lysotrack.lif - KtoA	2.324	C1-Live_lysotrack.lif - CtoS	0.618	1507
C1-Live_lysotrack.lif - pCDNA	0.447	C1-Live_lysotrack.lif - WT	0.561	C1-Live_lysotrack.lif - KtoA	0.122	C1-Live_lysotrack.lif - CtoS	0.268	1508
C1-Live_lysotrack.lif - pCDNA	0.171	C1-Live_lysotrack.lif - WT	0.276	C1-Live_lysotrack.lif - KtoA	0.203	C1-Live_lysotrack.lif - CtoS	0.106	1509
C1-Live_lysotrack.lif - pCDNA	0.228	C1-Live_lysotrack.lif - WT	0.366	C1-Live_lysotrack.lif - KtoA	0.634	C1-Live_lysotrack.lif - CtoS	0.211	1510
C1-Live_lysotrack.lif - pCDNA	0.146	C1-Live_lysotrack.lif - WT	0.252	C1-Live_lysotrack.lif - KtoA	1.503	C1-Live_lysotrack.lif - CtoS	0.195	1511
C1-Live_lysotrack.lif - pCDNA	0.813	C1-Live_lysotrack.lif - WT	1.129	C1-Live_lysotrack.lif - KtoA	0.195	C1-Live_lysotrack.lif - CtoS	0.203	1512
C1-Live_lysotrack.lif - pCDNA	0.276	C1-Live_lysotrack.lif - WT	0.122	C1-Live_lysotrack.lif - KtoA	0.471	C1-Live_lysotrack.lif - CtoS	0.577	1513
C1-Live_lysotrack.lif - pCDNA	0.471	C1-Live_lysotrack.lif - WT	0.106	C1-Live_lysotrack.lif - KtoA	1.024	C1-Live_lysotrack.lif - CtoS	0.479	1514
C1-Live_lysotrack.lif - pCDNA	0.496	C1-Live_lysotrack.lif - WT	1.024	C1-Live_lysotrack.lif - KtoA	0.333	C1-Live_lysotrack.lif - CtoS	0.577	1515
C1-Live_lysotrack.lif - pCDNA	0.431	C1-Live_lysotrack.lif - WT	1.211	C1-Live_lysotrack.lif - KtoA	0.463	C1-Live_lysotrack.lif - CtoS	0.91	1516
C1-Live_lysotrack.lif - pCDNA	0.122	C1-Live_lysotrack.lif - WT	0.983	C1-Live_lysotrack.lif - KtoA	2.942	C1-Live_lysotrack.lif - CtoS	0.553	1517
C1-Live_lysotrack.lif - pCDNA	0.203	C1-Live_lysotrack.lif - WT	0.398	C1-Live_lysotrack.lif - KtoA	0.114	C1-Live_lysotrack.lif - CtoS	0.154	1518
C1-Live_lysotrack.lif - pCDNA	1.325	C1-Live_lysotrack.lif - WT	0.171	C1-Live_lysotrack.lif - KtoA	0.479	C1-Live_lysotrack.lif - CtoS	0.78	1519
C1-Live_lysotrack.lif - pCDNA	2.275	C1-Live_lysotrack.lif - WT	0.122	C1-Live_lysotrack.lif - KtoA	0.943	C1-Live_lysotrack.lif - CtoS	0.325	1520
C1-Live_lysotrack.lif - pCDNA	0.439	C1-Live_lysotrack.lif - WT	0.463	C1-Live_lysotrack.lif - KtoA	0.154	C1-Live_lysotrack.lif - CtoS	0.634	1521
C1-Live_lysotrack.lif - pCDNA	0.374	C1-Live_lysotrack.lif - WT	0.845	C1-Live_lysotrack.lif - KtoA	0.902	C1-Live_lysotrack.lif - CtoS	1.658	1522
C1-Live_lysotrack.lif - pCDNA	0.349	C1-Live_lysotrack.lif - WT	5.436	C1-Live_lysotrack.lif - KtoA	0.106	C1-Live_lysotrack.lif - CtoS	0.293	1523
C1-Live_lysotrack.lif - pCDNA	0.488	C1-Live_lysotrack.lif - WT	0.544	C1-Live_lysotrack.lif - KtoA	0.114	C1-Live_lysotrack.lif - CtoS	0.301	1524
C1-Live_lysotrack.lif - pCDNA	0.918	C1-Live_lysotrack.lif - WT	0.187	C1-Live_lysotrack.lif - KtoA	0.114	C1-Live_lysotrack.lif - CtoS	0.691	1525
C1-Live_lysotrack.lif - pCDNA	0.65	C1-Live_lysotrack.lif - WT	4.323	C1-Live_lysotrack.lif - KtoA	3.283	C1-Live_lysotrack.lif - CtoS	0.683	1526
C1-Live_lysotrack.lif - pCDNA	1.056	C1-Live_lysotrack.lif - WT	1.585	C1-Live_lysotrack.lif - KtoA	0.244	C1-Live_lysotrack.lif - CtoS	1.146	1527
C1-Live_lysotrack.lif - pCDNA	0.585	C1-Live_lysotrack.lif - WT	0.504	C1-Live_lysotrack.lif - KtoA	1.227	C1-Live_lysotrack.lif - CtoS	0.471	1528
C1-Live_lysotrack.lif - pCDNA	0.536	C1-Live_lysotrack.lif - WT	0.179	C1-Live_lysotrack.lif - KtoA	0.171	C1-Live_lysotrack.lif - CtoS	0.284	1529
C1-Live_lysotrack.lif - pCDNA	0.187	C1-Live_lysotrack.lif - WT	0.333	C1-Live_lysotrack.lif - KtoA	0.309	C1-Live_lysotrack.lif - CtoS	0.154	1530
C1-Live_lysotrack.lif - pCDNA	0.398	C1-Live_lysotrack.lif - WT	0.122	C1-Live_lysotrack.lif - KtoA	1.414	C1-Live_lysotrack.lif - CtoS	1.056	1531
C1-Live_lysotrack.lif - pCDNA	2.34	C1-Live_lysotrack.lif - WT	0.431	C1-Live_lysotrack.lif - KtoA	3.518	C1-Live_lysotrack.lif - CtoS	1.227	1532
C1-Live_lysotrack.lif - pCDNA	1.129	C1-Live_lysotrack.lif - WT	0.276	C1-Live_lysotrack.lif - KtoA	0.991	C1-Live_lysotrack.lif - CtoS	0.561	1533
C1-Live_lysotrack.lif - pCDNA	0.268	C1-Live_lysotrack.lif - WT	0.878	C1-Live_lysotrack.lif - KtoA	1.934	C1-Live_lysotrack.lif - CtoS	0.382	1534
C1-Live_lysotrack.lif - pCDNA	0.195	C1-Live_lysotrack.lif - WT	0.609	C1-Live_lysotrack.lif - KtoA	1.081	C1-Live_lysotrack.lif - CtoS	0.187	1535
C1-Live_lysotrack.lif - pCDNA	0.398	C1-Live_lysotrack.lif - WT	0.26	C1-Live_lysotrack.lif - KtoA	0.219	C1-Live_lysotrack.lif - CtoS	0.228	1536
C1-Live_lysotrack.lif - pCDNA	0.114	C1-Live_lysotrack.lif - WT	0.447	C1-Live_lysotrack.lif - KtoA	1.568	C1-Live_lysotrack.lif - CtoS	0.723	1537
C1-Live_lysotrack.lif - pCDNA	0.341	C1-Live_lysotrack.lif - WT	0.788	C1-Live_lysotrack.lif - KtoA	0.999	C1-Live_lysotrack.lif - CtoS	0.577	1538
C1-Live_lysotrack.lif - pCDNA	0.634	C1-Live_lysotrack.lif - WT	0.211	C1-Live_lysotrack.lif - KtoA	0.122	C1-Live_lysotrack.lif - CtoS	0.374	1539
C1-Live_lysotrack.lif - pCDNA	0.179	C1-Live_lysotrack.lif - WT	1.706	C1-Live_lysotrack.lif - KtoA	0.325	C1-Live_lysotrack.lif - CtoS	0.284	1540
C1-Live_lysotrack.lif - pCDNA	0.317	C1-Live_lysotrack.lif - WT	0.293	C1-Live_lysotrack.lif - KtoA	0.374	C1-Live_lysotrack.lif - CtoS	0.748	1541
C1-Live_lysotrack.lif - pCDNA	0.366	C1-Live_lysotrack.lif - WT	1.65	C1-Live_lysotrack.lif - KtoA	1.081	C1-Live_lysotrack.lif - CtoS	0.463	1542
C1-Live_lysotrack.lif - pCDNA	0.764	C1-Live_lysotrack.lif - WT	0.674	C1-Live_lysotrack.lif - KtoA	0.333	C1-Live_lysotrack.lif - CtoS	0.228	1543
C1-Live_lysotrack.lif - pCDNA	0.219	C1-Live_lysotrack.lif - WT	0.488	C1-Live_lysotrack.lif - KtoA	0.122	C1-Live_lysotrack.lif - CtoS	0.333	1544
C1-Live_lysotrack.lif - pCDNA	0.398	C1-Live_lysotrack.lif - WT	0.26	C1-Live_lysotrack.lif - KtoA	0.423	C1-Live_lysotrack.lif - CtoS	0.398	1545
C1-Live_lysotrack.lif - pCDNA	0.431	C1-Live_lysotrack.lif - WT	0.211	C1-Live_lysotrack.lif - KtoA	0.122	C1-Live_lysotrack.lif - CtoS	0.333	1546
C1-Live_lysotrack.lif - pCDNA	0.374	C1-Live_lysotrack.lif - WT	1.146	C1-Live_lysotrack.lif - KtoA	0.959	C1-Live_lysotrack.lif - CtoS	0.203	1547
C1-Live_lysotrack.lif - pCDNA	0.609	C1-Live_lysotrack.lif - WT	3.234	C1-Live_lysotrack.lif - KtoA	0.52	C1-Live_lysotrack.lif - CtoS	0.106	1548
C1-Live_lysotrack.lif - pCDNA	0.488	C1-Live_lysotrack.lif - WT	0.13	C1-Live_lysotrack.lif - KtoA	0.293	C1-Live_lysotrack.lif - CtoS	0.926	1549
C1-Live_lysotrack.lif - pCDNA	0.276	C1-Live_lysotrack.lif - WT	0.796	C1-Live_lysotrack.lif - KtoA	28.489	C1-Live_lysotrack.lif - CtoS	0.187	1550
C1-Live_lysotrack.lif - pCDNA	0.219	C1-Live_lysotrack.lif - WT	14.765	C1-Live_lysotrack.lif - KtoA	1.633	C1-Live_lysotrack.lif - CtoS	0.65	1551
C1-Live_lysotrack.lif - pCDNA	0.276	C1-Live_lysotrack.lif - WT	0.382	C1-Live_lysotrack.lif - KtoA	0.618	C1-Live_lysotrack.lif - CtoS	0.496	1552
C1-Live_lysotrack.lif - pCDNA	0.853	C1-Live_lysotrack.lif - WT	0.512	C1-Live_lysotrack.lif - KtoA	38.98	C1-Live_lysotrack.lif - CtoS	0.268	1553
C1-Live_lysotrack.lif - pCDNA	0.341	C1-Live_lysotrack.lif - WT	0.325	C1-Live_lysotrack.lif - KtoA	0.39	C1-Live_lysotrack.lif - CtoS	0.382	1554
C1-Live_lysotrack.lif - pCDNA	0.951	C1-Live_lysotrack.lif - WT	0.382	C1-Live_lysotrack.lif - KtoA	0.276	C1-Live_lysotrack.lif - CtoS	1.463	1555
C1-Live_lysotrack.lif - pCDNA	0.179	C1-Live_lysotrack.lif - WT	0.349	C1-Live_lysotrack.lif - KtoA	0.683	C1-Live_lysotrack.lif - CtoS	3.892	1556
C1-Live_lysotrack.lif - pCDNA	0.268	C1-Live_lysotrack.lif - WT	0.536	C1-Live_lysotrack.lif - KtoA	0.967	C1-Live_lysotrack.lif - CtoS	0.284	1557
C1-Live_lysotrack.lif - pCDNA	0.471	C1-Live_lysotrack.lif - WT	0.715	C1-Live_lysotrack.lif - KtoA	0.358	C1-Live_lysotrack.lif - CtoS	0.276	1558
C1-Live_lysotrack.lif - pCDNA	0.609	C1-Live_lysotrack.lif - WT	0.39	C1-Live_lysotrack.lif - KtoA	0.293	C1-Live_lysotrack.lif - CtoS	0.431	1559
C1-Live_lysotrack.lif - pCDNA	0.228	C1-Live_lysotrack.lif - WT	0.666	C1-Live_lysotrack.lif - KtoA	0.488	C1-Live_lysotrack.lif - CtoS	0.528	1560
C1-Live_lysotrack.lif - pCDNA	0.26	C1-Live_lysotrack.lif - WT	0.618	C1-Live_lysotrack.lif - KtoA	0.528	C1-Live_lysotrack.lif - CtoS	0.187	1561
C1-Live_lysotrack.lif - pCDNA	0.902	C1-Live_lysotrack.lif - WT	0.991	C1-Live_lysotrack.lif - KtoA	0.122	C1-Live_lysotrack.lif - CtoS	1.853	1562
C1-Live_lysotrack.lif - pCDNA	0.609	C1-Live_lysotrack.lif - WT	1.308	C1-Live_lysotrack.lif - KtoA	2.031	C1-Live_lysotrack.lif - CtoS	0.309	1563
C1-Live_lysotrack.lif - pCDNA	1.552	C1-Live_lysotrack.lif - WT	0.707	C1-Live_lysotrack.lif - KtoA	0.918	C1-Live_lysotrack.lif - CtoS	0.13	1564
C1-Live_lysotrack.lif - pCDNA	0.65	C1-Live_lysotrack.lif - WT	0.203	C1-Live_lysotrack.lif - KtoA	0.618	C1-Live_lysotrack.lif - CtoS	0.926	1565
C1-Live_lysotrack.lif - pCDNA	0.431	C1-Live_lysotrack.lif - WT	7.281	C1-Live_lysotrack.lif - KtoA	0.991	C1-Live_lysotrack.lif - CtoS	0.366	1566
C1-Live_lysotrack.lif - pCDNA	0.553	C1-Live_lysotrack.lif - WT	0.211	C1-Live_lysotrack.lif - KtoA	3.38	C1-Live_lysotrack.lif - CtoS	0.293	1567
C1-Live_lysotrack.lif - pCDNA	0.447	C1-Live_lysotrack.lif - WT	1.455	C1-Live_lysotrack.lif - KtoA	0.317	C1-Live_lysotrack.lif - CtoS	0.252	1568
C1-Live_lysotrack.lif - pCDNA	0.463	C1-Live_lysotrack.lif - WT	0.293	C1-Live_lysotrack.lif - KtoA	0.439	C1-Live_lysotrack.lif - CtoS	0.138	1569
C1-Live_lysotrack.lif - pCDNA	0.431	C1-Live_lysotrack.lif - WT	3.242	C1-Live_lysotrack.lif - KtoA	0.228	C1-Live_lysotrack.lif - CtoS	0.325	1570
C1-Live_lysotrack.lif - pCDNA	0.78	C1-Live_lysotrack.lif - WT	0.309	C1-Live_lysotrack.lif - KtoA	0.804	C1-Live_lysotrack.lif - CtoS	0.512	1571
C1-Live_lysotrack.lif - pCDNA	1.308	C1-Live_lysotrack.lif - WT	0.398	C1-Live_lysotrack.lif - KtoA	1.154	C1-Live_lysotrack.lif - CtoS	0.228	1572
C1-Live_lysotrack.lif - pCDNA	0.154	C1-Live_lysotrack.lif - WT	0.122	C1-Live_lysotrack.lif - KtoA	0.561	C1-Live_lysotrack.lif - CtoS	0.219	1573
C1-Live_lysotrack.lif - pCDNA	0.333	C1-Live_lysotrack.lif - WT	0.325	C1-Live_lysotrack.lif - KtoA	1.008	C1-Live_lysotrack.lif - CtoS	0.398	1574
C1-Live_lysotrack.lif - pCDNA	0.488	C1-Live_lysotrack.lif - WT	0.122	C1-Live_lysotrack.lif - KtoA	8.337	C1-Live_lysotrack.lif - CtoS	0.13	1575
C1-Live_lysotrack.lif - pCDNA	0.366	C1-Live_lysotrack.lif - WT	0.293	C1-Live_lysotrack.lif - KtoA	1.04	C1-Live_lysotrack.lif - CtoS	0.138	1576
C1-Live_lysotrack.lif - pCDNA	0.374	C1-Live_lysotrack.lif - WT	2.235	C1-Live_lysotrack.lif - KtoA	2.617	C1-Live_lysotrack.lif - CtoS	0.284	1577
C1-Live_lysotrack.lif - pCDNA	0.431	C1-Live_lysotrack.lif - WT	0.138	C1-Live_lysotrack.lif - KtoA	2.064	C1-Live_lysotrack.lif - CtoS	0.317	1578
C1-Live_lysotrack.lif - pCDNA	0.804	C1-Live_lysotrack.lif - WT	0.504	C1-Live_lysotrack.lif - KtoA	0.171	C1-Live_lysotrack.lif - CtoS	0.203	1579
C1-Live_lysotrack.lif - pCDNA	0.569	C1-Live_lysotrack.lif - WT	1.625	C1-Live_lysotrack.lif - KtoA	3.21	C1-Live_lysotrack.lif - CtoS	0.203	1580
C1-Live_lysotrack.lif - pCDNA	0.138	C1-Live_lysotrack.lif - WT	1.17	C1-Live_lysotrack.lif - KtoA	0.455	C1-Live_lysotrack.lif - CtoS	1.422	1581
C1-Live_lysotrack.lif - pCDNA	0.252	C1-Live_lysotrack.lif - WT	2.95	C1-Live_lysotrack.lif - KtoA	1.52	C1-Live_lysotrack.lif - CtoS	0.366	1582
C1-Live_lysotrack.lif - pCDNA	0.593	C1-Live_lysotrack.lif - WT	0.179	C1-Live_lysotrack.lif - KtoA	1.593	C1-Live_lysotrack.lif - CtoS	0.179	1583
C1-Live_lysotrack.lif - pCDNA	0.333	C1-Live_lysotrack.lif - WT	1.78	C1-Live_lysotrack.lif - KtoA	1.845	C1-Live_lysotrack.lif - CtoS	0.114	1584
C1-Live_lysotrack.lif - pCDNA	0.301	C1-Live_lysotrack.lif - WT	0.609	C1-Live_lysotrack.lif - KtoA	1.048	C1-Live_lysotrack.lif - CtoS	0.179	1585
C1-Live_lysotrack.lif - pCDNA	0.39	C1-Live_lysotrack.lif - WT	10.58	C1-Live_lysotrack.lif - KtoA	0.618	C1-Live_lysotrack.lif - CtoS	0.544	1586
C1-Live_lysotrack.lif - pCDNA	0.325	C1-Live_lysotrack.lif - WT	3.974	C1-Live_lysotrack.lif - KtoA	53.338	C1-Live_lysotrack.lif - CtoS	0.496	1587
C1-Live_lysotrack.lif - pCDNA	0.211	C1-Live_lysotrack.lif - WT	0.553	C1-Live_lysotrack.lif - KtoA	0.544	C1-Live_lysotrack.lif - CtoS	0.228	1588
C1-Live_lysotrack.lif - pCDNA	1.016	C1-Live_lysotrack.lif - WT	7.078	C1-Live_lysotrack.lif - KtoA	1.747	C1-Live_lysotrack.lif - CtoS	0.561	1589
C1-Live_lysotrack.lif - pCDNA	0.236	C1-Live_lysotrack.lif - WT	0.455	C1-Live_lysotrack.lif - KtoA	7.069	C1-Live_lysotrack.lif - CtoS	0.114	1590
C1-Live_lysotrack.lif - pCDNA	0.691	C1-Live_lysotrack.lif - WT	0.731	C1-Live_lysotrack.lif - KtoA	0.455	C1-Live_lysotrack.lif - CtoS	0.585	1591
C1-Live_lysotrack.lif - pCDNA	0.187	C1-Live_lysotrack.lif - WT	1.349	C1-Live_lysotrack.lif - KtoA	1.804	C1-Live_lysotrack.lif - CtoS	1.113	1592
C1-Live_lysotrack.lif - pCDNA	0.666	C1-Live_lysotrack.lif - WT	12.14	C1-Live_lysotrack.lif - KtoA	0.544	C1-Live_lysotrack.lif - CtoS	0.488	1593
C1-Live_lysotrack.lif - pCDNA	0.349	C1-Live_lysotrack.lif - WT	1.195	C1-Live_lysotrack.lif - KtoA	1.284	C1-Live_lysotrack.lif - CtoS	0.138	1594
C1-Live_lysotrack.lif - pCDNA	0.358	C1-Live_lysotrack.lif - WT	7.971	C1-Live_lysotrack.lif - KtoA	0.211	C1-Live_lysotrack.lif - CtoS	0.325	1595
C1-Live_lysotrack.lif - pCDNA	0.203	C1-Live_lysotrack.lif - WT	0.187	C1-Live_lysotrack.lif - KtoA	0.626	C1-Live_lysotrack.lif - CtoS	0.13	1596
C1-Live_lysotrack.lif - pCDNA	1.568	C1-Live_lysotrack.lif - WT	0.114	C1-Live_lysotrack.lif - KtoA	0.691	C1-Live_lysotrack.lif - CtoS	0.609	1597
C1-Live_lysotrack.lif - pCDNA	0.349	C1-Live_lysotrack.lif - WT	0.195	C1-Live_lysotrack.lif - KtoA	2.056	C1-Live_lysotrack.lif - CtoS	0.796	1598
C1-Live_lysotrack.lif - pCDNA	0.488	C1-Live_lysotrack.lif - WT	4.705	C1-Live_lysotrack.lif - KtoA	1.186	C1-Live_lysotrack.lif - CtoS	0.317	1599
C1-Live_lysotrack.lif - pCDNA	0.325	C1-Live_lysotrack.lif - WT	2.308	C1-Live_lysotrack.lif - KtoA	1.032	C1-Live_lysotrack.lif - CtoS	0.829	1600
C1-Live_lysotrack.lif - pCDNA	0.967	C1-Live_lysotrack.lif - WT	0.577	C1-Live_lysotrack.lif - KtoA	0.878	C1-Live_lysotrack.lif - CtoS	0.146	1601
C1-Live_lysotrack.lif - pCDNA	0.187	C1-Live_lysotrack.lif - WT	0.179	C1-Live_lysotrack.lif - KtoA	0.666	C1-Live_lysotrack.lif - CtoS	0.349	1602
C1-Live_lysotrack.lif - pCDNA	0.26	C1-Live_lysotrack.lif - WT	7.313	C1-Live_lysotrack.lif - KtoA	3.088	C1-Live_lysotrack.lif - CtoS	0.211	1603
C1-Live_lysotrack.lif - pCDNA	0.764	C1-Live_lysotrack.lif - WT	5.712	C1-Live_lysotrack.lif - KtoA	5.412	C1-Live_lysotrack.lif - CtoS	0.902	1604
C1-Live_lysotrack.lif - pCDNA	0.488	C1-Live_lysotrack.lif - WT	0.211	C1-Live_lysotrack.lif - KtoA	0.114	C1-Live_lysotrack.lif - CtoS	0.609	1605
C1-Live_lysotrack.lif - pCDNA	0.463	C1-Live_lysotrack.lif - WT	0.163	C1-Live_lysotrack.lif - KtoA	0.65	C1-Live_lysotrack.lif - CtoS	0.975	1606
C1-Live_lysotrack.lif - pCDNA	0.341	C1-Live_lysotrack.lif - WT	13.83	C1-Live_lysotrack.lif - KtoA	1.95	C1-Live_lysotrack.lif - CtoS	0.301	1607
C1-Live_lysotrack.lif - pCDNA	0.219	C1-Live_lysotrack.lif - WT	0.179	C1-Live_lysotrack.lif - KtoA	0.309	C1-Live_lysotrack.lif - CtoS	0.65	1608
C1-Live_lysotrack.lif - pCDNA	1.39	C1-Live_lysotrack.lif - WT	2.665	C1-Live_lysotrack.lif - KtoA	3.453	C1-Live_lysotrack.lif - CtoS	0.106	1609
C1-Live_lysotrack.lif - pCDNA	0.439	C1-Live_lysotrack.lif - WT	0.382	C1-Live_lysotrack.lif - KtoA	7.752	C1-Live_lysotrack.lif - CtoS	0.358	1610
C1-Live_lysotrack.lif - pCDNA	0.666	C1-Live_lysotrack.lif - WT	0.536	C1-Live_lysotrack.lif - KtoA	0.179	C1-Live_lysotrack.lif - CtoS	1.17	1611
C1-Live_lysotrack.lif - pCDNA	0.561	C1-Live_lysotrack.lif - WT	2.096	C1-Live_lysotrack.lif - KtoA	1.203	C1-Live_lysotrack.lif - CtoS	0.374	1612
C1-Live_lysotrack.lif - pCDNA	0.479	C1-Live_lysotrack.lif - WT	0.179	C1-Live_lysotrack.lif - KtoA	5.461	C1-Live_lysotrack.lif - CtoS	0.146	1613
C1-Live_lysotrack.lif - pCDNA	0.715	C1-Live_lysotrack.lif - WT	8.435	C1-Live_lysotrack.lif - KtoA	0.146	C1-Live_lysotrack.lif - CtoS	0.585	1614
C1-Live_lysotrack.lif - pCDNA	0.349	C1-Live_lysotrack.lif - WT	4.884	C1-Live_lysotrack.lif - KtoA	0.195	C1-Live_lysotrack.lif - CtoS	0.796	1615
C1-Live_lysotrack.lif - pCDNA	1.113	C1-Live_lysotrack.lif - WT	0.674	C1-Live_lysotrack.lif - KtoA	5.209	C1-Live_lysotrack.lif - CtoS	0.333	1616
C1-Live_lysotrack.lif - pCDNA	0.553	C1-Live_lysotrack.lif - WT	3.64	C1-Live_lysotrack.lif - KtoA	1.91	C1-Live_lysotrack.lif - CtoS	0.179	1617
C1-Live_lysotrack.lif - pCDNA	0.813	C1-Live_lysotrack.lif - WT	2.527	C1-Live_lysotrack.lif - KtoA	27.612	C1-Live_lysotrack.lif - CtoS	0.163	1618
C1-Live_lysotrack.lif - pCDNA	0.244	C1-Live_lysotrack.lif - WT	8.54	C1-Live_lysotrack.lif - KtoA	3.649	C1-Live_lysotrack.lif - CtoS	0.951	1619
C1-Live_lysotrack.lif - pCDNA	0.829	C1-Live_lysotrack.lif - WT	0.317	C1-Live_lysotrack.lif - KtoA	5.737	C1-Live_lysotrack.lif - CtoS	0.187	1620
C1-Live_lysotrack.lif - pCDNA	0.114	C1-Live_lysotrack.lif - WT	0.179	C1-Live_lysotrack.lif - KtoA	3.518	C1-Live_lysotrack.lif - CtoS	0.731	1621
C1-Live_lysotrack.lif - pCDNA	0.471	C1-Live_lysotrack.lif - WT	0.138	C1-Live_lysotrack.lif - KtoA	5.371	C1-Live_lysotrack.lif - CtoS	0.13	1622
C1-Live_lysotrack.lif - pCDNA	0.228	C1-Live_lysotrack.lif - WT	6.891	C1-Live_lysotrack.lif - KtoA	1.674	C1-Live_lysotrack.lif - CtoS	0.504	1623
C1-Live_lysotrack.lif - pCDNA	0.796	C1-Live_lysotrack.lif - WT	0.991	C1-Live_lysotrack.lif - KtoA	2.6	C1-Live_lysotrack.lif - CtoS	0.146	1624
C1-Live_lysotrack.lif - pCDNA	0.601	C1-Live_lysotrack.lif - WT	22.696	C1-Live_lysotrack.lif - KtoA	17.82	C1-Live_lysotrack.lif - CtoS	0.171	1625
C1-Live_lysotrack.lif - pCDNA	0.268	C1-Live_lysotrack.lif - WT	0.463	C1-Live_lysotrack.lif - KtoA	1.414	C1-Live_lysotrack.lif - CtoS	0.13	1626
C1-Live_lysotrack.lif - pCDNA	0.528	C1-Live_lysotrack.lif - WT	0.26	C1-Live_lysotrack.lif - KtoA	2.535	C1-Live_lysotrack.lif - CtoS	0.423	1627
C1-Live_lysotrack.lif - pCDNA	0.414	C1-Live_lysotrack.lif - WT	0.195	C1-Live_lysotrack.lif - KtoA	3.494	C1-Live_lysotrack.lif - CtoS	0.244	1628
C1-Live_lysotrack.lif - pCDNA	0.821	C1-Live_lysotrack.lif - WT	0.349	C1-Live_lysotrack.lif - KtoA	3.592	C1-Live_lysotrack.lif - CtoS	0.382	1629
C1-Live_lysotrack.lif - pCDNA	0.195	C1-Live_lysotrack.lif - WT	0.179	C1-Live_lysotrack.lif - KtoA	3.088	C1-Live_lysotrack.lif - CtoS	0.471	1630
C1-Live_lysotrack.lif - pCDNA	0.252	C1-Live_lysotrack.lif - WT	11.888	C1-Live_lysotrack.lif - KtoA	9.629	C1-Live_lysotrack.lif - CtoS	0.886	1631
C1-Live_lysotrack.lif - pCDNA	0.618	C1-Live_lysotrack.lif - WT	0.715	C1-Live_lysotrack.lif - KtoA	7.143	C1-Live_lysotrack.lif - CtoS	0.154	1632
C1-Live_lysotrack.lif - pCDNA	0.829	C1-Live_lysotrack.lif - WT	0.479	C1-Live_lysotrack.lif - KtoA	6.363	C1-Live_lysotrack.lif - CtoS	0.284	1633
C1-Live_lysotrack.lif - pCDNA	0.553	C1-Live_lysotrack.lif - WT	0.114	C1-Live_lysotrack.lif - KtoA	0.219	C1-Live_lysotrack.lif - CtoS	0.195	1634
C1-Live_lysotrack.lif - pCDNA	0.536	C1-Live_lysotrack.lif - WT	3.21	C1-Live_lysotrack.lif - KtoA	7.029	C1-Live_lysotrack.lif - CtoS	0.211	1635
C1-Live_lysotrack.lif - pCDNA	0.683	C1-Live_lysotrack.lif - WT	4.006	C1-Live_lysotrack.lif - KtoA	0.219	C1-Live_lysotrack.lif - CtoS	0.301	1636
C1-Live_lysotrack.lif - pCDNA	0.293	C1-Live_lysotrack.lif - WT	0.122	C1-Live_lysotrack.lif - KtoA	0.349	C1-Live_lysotrack.lif - CtoS	0.39	1637
C1-Live_lysotrack.lif - pCDNA	0.707	C1-Live_lysotrack.lif - WT	0.463	C1-Live_lysotrack.lif - KtoA	0.122	C1-Live_lysotrack.lif - CtoS	0.195	1638
C1-Live_lysotrack.lif - pCDNA	0.301	C1-Live_lysotrack.lif - WT	0.195	C1-Live_lysotrack.lif - KtoA	4.144	C1-Live_lysotrack.lif - CtoS	1.129	1639
C1-Live_lysotrack.lif - pCDNA	0.926	C1-Live_lysotrack.lif - WT	9.824	C1-Live_lysotrack.lif - KtoA	5.899	C1-Live_lysotrack.lif - CtoS	0.325	1640
C1-Live_lysotrack.lif - pCDNA	0.228	C1-Live_lysotrack.lif - WT	1.601	C1-Live_lysotrack.lif - KtoA	2.478	C1-Live_lysotrack.lif - CtoS	0.593	1641
C1-Live_lysotrack.lif - pCDNA	0.528	C1-Live_lysotrack.lif - WT	15.252	C1-Live_lysotrack.lif - KtoA	0.146	C1-Live_lysotrack.lif - CtoS	0.991	1642
C1-Live_lysotrack.lif - pCDNA	1.479	C1-Live_lysotrack.lif - WT	7.492	C1-Live_lysotrack.lif - KtoA	0.423	C1-Live_lysotrack.lif - CtoS	0.244	1643
C1-Live_lysotrack.lif - pCDNA	0.943	C1-Live_lysotrack.lif - WT	0.52	C1-Live_lysotrack.lif - KtoA	1.016	C1-Live_lysotrack.lif - CtoS	0.252	1644
C1-Live_lysotrack.lif - pCDNA	0.756	C1-Live_lysotrack.lif - WT	0.39	C1-Live_lysotrack.lif - KtoA	5.257	C1-Live_lysotrack.lif - CtoS	0.13	1645
C1-Live_lysotrack.lif - pCDNA	0.325	C1-Live_lysotrack.lif - WT	2.738	C1-Live_lysotrack.lif - KtoA	0.837	C1-Live_lysotrack.lif - CtoS	0.236	1646
C1-Live_lysotrack.lif - pCDNA	0.195	C1-Live_lysotrack.lif - WT	0.244	C1-Live_lysotrack.lif - KtoA	0.333	C1-Live_lysotrack.lif - CtoS	0.536	1647
C1-Live_lysotrack.lif - pCDNA	0.154	C1-Live_lysotrack.lif - WT	0.707	C1-Live_lysotrack.lif - KtoA	0.528	C1-Live_lysotrack.lif - CtoS	0.309	1648
C1-Live_lysotrack.lif - pCDNA	0.569	C1-Live_lysotrack.lif - WT	7.63	C1-Live_lysotrack.lif - KtoA	0.187	C1-Live_lysotrack.lif - CtoS	0.333	1649
C1-Live_lysotrack.lif - pCDNA	0.991	C1-Live_lysotrack.lif - WT	24.93	C1-Live_lysotrack.lif - KtoA	1.942	C1-Live_lysotrack.lif - CtoS	0.187	1650
C1-Live_lysotrack.lif - pCDNA	0.731	C1-Live_lysotrack.lif - WT	0.154	C1-Live_lysotrack.lif - KtoA	0.528	C1-Live_lysotrack.lif - CtoS	0.463	1651
C1-Live_lysotrack.lif - pCDNA	0.398	C1-Live_lysotrack.lif - WT	0.666	C1-Live_lysotrack.lif - KtoA	3.738	C1-Live_lysotrack.lif - CtoS	0.479	1652
C1-Live_lysotrack.lif - pCDNA	0.845	C1-Live_lysotrack.lif - WT	0.731	C1-Live_lysotrack.lif - KtoA	0.309	C1-Live_lysotrack.lif - CtoS	0.154	1653
C1-Live_lysotrack.lif - pCDNA	0.764	C1-Live_lysotrack.lif - WT	19.648	C1-Live_lysotrack.lif - KtoA	1.195	C1-Live_lysotrack.lif - CtoS	1.82	1654
C1-Live_lysotrack.lif - pCDNA	0.382	C1-Live_lysotrack.lif - WT	0.739	C1-Live_lysotrack.lif - KtoA	3.486	C1-Live_lysotrack.lif - CtoS	0.39	1655
C1-Live_lysotrack.lif - pCDNA	0.731	C1-Live_lysotrack.lif - WT	0.658	C1-Live_lysotrack.lif - KtoA	0.406	C1-Live_lysotrack.lif - CtoS	0.211	1656
C1-Live_lysotrack.lif - pCDNA	1.129	C1-Live_lysotrack.lif - WT	8.402	C1-Live_lysotrack.lif - KtoA	1.3	C1-Live_lysotrack.lif - CtoS	0.374	1657
C1-Live_lysotrack.lif - pCDNA	0.528	C1-Live_lysotrack.lif - WT	0.406	C1-Live_lysotrack.lif - KtoA	0.455	C1-Live_lysotrack.lif - CtoS	0.683	1658
C1-Live_lysotrack.lif - pCDNA	0.593	C1-Live_lysotrack.lif - WT	8.069	C1-Live_lysotrack.lif - KtoA	1.016	C1-Live_lysotrack.lif - CtoS	0.447	1659
C1-Live_lysotrack.lif - pCDNA	0.699	C1-Live_lysotrack.lif - WT	1.024	C1-Live_lysotrack.lif - KtoA	1.65	C1-Live_lysotrack.lif - CtoS	0.731	1660
C1-Live_lysotrack.lif - pCDNA	0.211	C1-Live_lysotrack.lif - WT	6.769	C1-Live_lysotrack.lif - KtoA	0.496	C1-Live_lysotrack.lif - CtoS	0.309	1661
C1-Live_lysotrack.lif - pCDNA	0.878	C1-Live_lysotrack.lif - WT	17.828	C1-Live_lysotrack.lif - KtoA	0.366	C1-Live_lysotrack.lif - CtoS	0.699	1662
C1-Live_lysotrack.lif - pCDNA	0.276	C1-Live_lysotrack.lif - WT	11.555	C1-Live_lysotrack.lif - KtoA	0.284	C1-Live_lysotrack.lif - CtoS	0.804	1663
C1-Live_lysotrack.lif - pCDNA	1.503	C1-Live_lysotrack.lif - WT	0.796	C1-Live_lysotrack.lif - KtoA	0.146	C1-Live_lysotrack.lif - CtoS	0.447	1664
C1-Live_lysotrack.lif - pCDNA	0.414	C1-Live_lysotrack.lif - WT	20.12	C1-Live_lysotrack.lif - KtoA	0.154	C1-Live_lysotrack.lif - CtoS	0.634	1665
C1-Live_lysotrack.lif - pCDNA	0.284	C1-Live_lysotrack.lif - WT	0.666	C1-Live_lysotrack.lif - KtoA	0.244	C1-Live_lysotrack.lif - CtoS	0.284	1666
C1-Live_lysotrack.lif - pCDNA	0.366	C1-Live_lysotrack.lif - WT	4.648	C1-Live_lysotrack.lif - KtoA	0.13	C1-Live_lysotrack.lif - CtoS	0.463	1667
C1-Live_lysotrack.lif - pCDNA	0.577	C1-Live_lysotrack.lif - WT	0.187	C1-Live_lysotrack.lif - KtoA	0.983	C1-Live_lysotrack.lif - CtoS	0.317	1668
C1-Live_lysotrack.lif - pCDNA	0.325	C1-Live_lysotrack.lif - WT	0.236	C1-Live_lysotrack.lif - KtoA	1.186	C1-Live_lysotrack.lif - CtoS	1.056	1669
C1-Live_lysotrack.lif - pCDNA	0.626	C1-Live_lysotrack.lif - WT	0.455	C1-Live_lysotrack.lif - KtoA	0.561	C1-Live_lysotrack.lif - CtoS	0.219	1670
C1-Live_lysotrack.lif - pCDNA	0.739	C1-Live_lysotrack.lif - WT	2.568	C1-Live_lysotrack.lif - KtoA	4.12	C1-Live_lysotrack.lif - CtoS	0.293	1671
C1-Live_lysotrack.lif - pCDNA	0.699	C1-Live_lysotrack.lif - WT	7.833	C1-Live_lysotrack.lif - KtoA	1.284	C1-Live_lysotrack.lif - CtoS	0.154	1672
C1-Live_lysotrack.lif - pCDNA	0.528	C1-Live_lysotrack.lif - WT	20.64	C1-Live_lysotrack.lif - KtoA	1.325	C1-Live_lysotrack.lif - CtoS	0.13	1673
C1-Live_lysotrack.lif - pCDNA	0.926	C1-Live_lysotrack.lif - WT	0.293	C1-Live_lysotrack.lif - KtoA	2.763	C1-Live_lysotrack.lif - CtoS	0.496	1674
C1-Live_lysotrack.lif - pCDNA	0.666	C1-Live_lysotrack.lif - WT	0.284	C1-Live_lysotrack.lif - KtoA	1.65	C1-Live_lysotrack.lif - CtoS	0.138	1675
C1-Live_lysotrack.lif - pCDNA	0.171	C1-Live_lysotrack.lif - WT	0.146	C1-Live_lysotrack.lif - KtoA	2.332	C1-Live_lysotrack.lif - CtoS	0.276	1676
C1-Live_lysotrack.lif - pCDNA	0.959	C1-Live_lysotrack.lif - WT	5.997	C1-Live_lysotrack.lif - KtoA	0.146	C1-Live_lysotrack.lif - CtoS	0.463	1677
C1-Live_lysotrack.lif - pCDNA	0.26	C1-Live_lysotrack.lif - WT	7.63	C1-Live_lysotrack.lif - KtoA	3.453	C1-Live_lysotrack.lif - CtoS	0.317	1678
C1-Live_lysotrack.lif - pCDNA	0.52	C1-Live_lysotrack.lif - WT	0.358	C1-Live_lysotrack.lif - KtoA	0.366	C1-Live_lysotrack.lif - CtoS	0.114	1679
C1-Live_lysotrack.lif - pCDNA	0.244	C1-Live_lysotrack.lif - WT	6.671	C1-Live_lysotrack.lif - KtoA	0.26	C1-Live_lysotrack.lif - CtoS	0.821	1680
C1-Live_lysotrack.lif - pCDNA	1.056	C1-Live_lysotrack.lif - WT	0.837	C1-Live_lysotrack.lif - KtoA	0.601	C1-Live_lysotrack.lif - CtoS	0.918	1681
C1-Live_lysotrack.lif - pCDNA	0.52	C1-Live_lysotrack.lif - WT	2.722	C1-Live_lysotrack.lif - KtoA	0.154	C1-Live_lysotrack.lif - CtoS	0.577	1682
C1-Live_lysotrack.lif - pCDNA	0.13	C1-Live_lysotrack.lif - WT	7.33	C1-Live_lysotrack.lif - KtoA	0.764	C1-Live_lysotrack.lif - CtoS	0.252	1683
C1-Live_lysotrack.lif - pCDNA	0.52	C1-Live_lysotrack.lif - WT	2.527	C1-Live_lysotrack.lif - KtoA	2.495	C1-Live_lysotrack.lif - CtoS	0.618	1684
C1-Live_lysotrack.lif - pCDNA	0.236	C1-Live_lysotrack.lif - WT	0.658	C1-Live_lysotrack.lif - KtoA	1.073	C1-Live_lysotrack.lif - CtoS	0.756	1685
C1-Live_lysotrack.lif - pCDNA	0.276	C1-Live_lysotrack.lif - WT	1.536	C1-Live_lysotrack.lif - KtoA	5.883	C1-Live_lysotrack.lif - CtoS	0.179	1686
C1-Live_lysotrack.lif - pCDNA	1.69	C1-Live_lysotrack.lif - WT	0.333	C1-Live_lysotrack.lif - KtoA	0.171	C1-Live_lysotrack.lif - CtoS	0.284	1687
C1-Live_lysotrack.lif - pCDNA	0.13	C1-Live_lysotrack.lif - WT	0.114	C1-Live_lysotrack.lif - KtoA	0.772	C1-Live_lysotrack.lif - CtoS	1.284	1688
C1-Live_lysotrack.lif - pCDNA	0.179	C1-Live_lysotrack.lif - WT	10.531	C1-Live_lysotrack.lif - KtoA	2.665	C1-Live_lysotrack.lif - CtoS	0.934	1689
C1-Live_lysotrack.lif - pCDNA	0.358	C1-Live_lysotrack.lif - WT	8.882	C1-Live_lysotrack.lif - KtoA	0.358	C1-Live_lysotrack.lif - CtoS	0.171	1690
C1-Live_lysotrack.lif - pCDNA	0.309	C1-Live_lysotrack.lif - WT	0.163	C1-Live_lysotrack.lif - KtoA	1.04	C1-Live_lysotrack.lif - CtoS	0.187	1691
C1-Live_lysotrack.lif - pCDNA	0.423	C1-Live_lysotrack.lif - WT	0.203	C1-Live_lysotrack.lif - KtoA	0.796	C1-Live_lysotrack.lif - CtoS	0.333	1692
C1-Live_lysotrack.lif - pCDNA	0.325	C1-Live_lysotrack.lif - WT	0.219	C1-Live_lysotrack.lif - KtoA	0.488	C1-Live_lysotrack.lif - CtoS	0.52	1693
C1-Live_lysotrack.lif - pCDNA	0.138	C1-Live_lysotrack.lif - WT	4.169	C1-Live_lysotrack.lif - KtoA	2.893	C1-Live_lysotrack.lif - CtoS	0.171	1694
C1-Live_lysotrack.lif - pCDNA	0.455	C1-Live_lysotrack.lif - WT	0.366	C1-Live_lysotrack.lif - KtoA	0.122	C1-Live_lysotrack.lif - CtoS	0.52	1695
C1-Live_lysotrack.lif - pCDNA	0.788	C1-Live_lysotrack.lif - WT	1.658	C1-Live_lysotrack.lif - KtoA	0.569	C1-Live_lysotrack.lif - CtoS	0.284	1696
C1-Live_lysotrack.lif - pCDNA	0.26	C1-Live_lysotrack.lif - WT	0.837	C1-Live_lysotrack.lif - KtoA	1.999	C1-Live_lysotrack.lif - CtoS	0.236	1697
C1-Live_lysotrack.lif - pCDNA	0.146	C1-Live_lysotrack.lif - WT	0.244	C1-Live_lysotrack.lif - KtoA	2.641	C1-Live_lysotrack.lif - CtoS	0.154	1698
C1-Live_lysotrack.lif - pCDNA	0.374	C1-Live_lysotrack.lif - WT	3.608	C1-Live_lysotrack.lif - KtoA	1.65	C1-Live_lysotrack.lif - CtoS	0.642	1699
C1-Live_lysotrack.lif - pCDNA	0.894	C1-Live_lysotrack.lif - WT	0.642	C1-Live_lysotrack.lif - KtoA	0.829	C1-Live_lysotrack.lif - CtoS	0.577	1700
C1-Live_lysotrack.lif - pCDNA	0.284	C1-Live_lysotrack.lif - WT	0.138	C1-Live_lysotrack.lif - KtoA	1.365	C1-Live_lysotrack.lif - CtoS	0.544	1701
C1-Live_lysotrack.lif - pCDNA	0.577	C1-Live_lysotrack.lif - WT	0.471	C1-Live_lysotrack.lif - KtoA	2.072	C1-Live_lysotrack.lif - CtoS	0.804	1702
C1-Live_lysotrack.lif - pCDNA	0.236	C1-Live_lysotrack.lif - WT	5.875	C1-Live_lysotrack.lif - KtoA	1.008	C1-Live_lysotrack.lif - CtoS	0.447	1703
C1-Live_lysotrack.lif - pCDNA	0.91	C1-Live_lysotrack.lif - WT	0.26	C1-Live_lysotrack.lif - KtoA	2.47	C1-Live_lysotrack.lif - CtoS	0.609	1704
C1-Live_lysotrack.lif - pCDNA	0.284	C1-Live_lysotrack.lif - WT	1.983	C1-Live_lysotrack.lif - KtoA	0.228	C1-Live_lysotrack.lif - CtoS	0.398	1705
C1-Live_lysotrack.lif - pCDNA	0.349	C1-Live_lysotrack.lif - WT	4.29	C1-Live_lysotrack.lif - KtoA	3.104	C1-Live_lysotrack.lif - CtoS	0.374	1706
C1-Live_lysotrack.lif - pCDNA	1.024	C1-Live_lysotrack.lif - WT	0.349	C1-Live_lysotrack.lif - KtoA	6.736	C1-Live_lysotrack.lif - CtoS	0.39	1707
C1-Live_lysotrack.lif - pCDNA	0.114	C1-Live_lysotrack.lif - WT	0.228	C1-Live_lysotrack.lif - KtoA	0.309	C1-Live_lysotrack.lif - CtoS	0.91	1708
C1-Live_lysotrack.lif - pCDNA	1.073	C1-Live_lysotrack.lif - WT	0.195	C1-Live_lysotrack.lif - KtoA	0.171	C1-Live_lysotrack.lif - CtoS	0.382	1709
C1-Live_lysotrack.lif - pCDNA	0.236	C1-Live_lysotrack.lif - WT	11.425	C1-Live_lysotrack.lif - KtoA	1.138	C1-Live_lysotrack.lif - CtoS	0.601	1710
C1-Live_lysotrack.lif - pCDNA	1.089	C1-Live_lysotrack.lif - WT	13.554	C1-Live_lysotrack.lif - KtoA	1.56	C1-Live_lysotrack.lif - CtoS	0.544	1711
C1-Live_lysotrack.lif - pCDNA	0.309	C1-Live_lysotrack.lif - WT	0.934	C1-Live_lysotrack.lif - KtoA	0.374	C1-Live_lysotrack.lif - CtoS	0.13	1712
C1-Live_lysotrack.lif - pCDNA	0.382	C1-Live_lysotrack.lif - WT	0.26	C1-Live_lysotrack.lif - KtoA	0.341	C1-Live_lysotrack.lif - CtoS	0.333	1713
C1-Live_lysotrack.lif - pCDNA	0.999	C1-Live_lysotrack.lif - WT	0.349	C1-Live_lysotrack.lif - KtoA	0.528	C1-Live_lysotrack.lif - CtoS	0.837	1714
C1-Live_lysotrack.lif - pCDNA	0.195	C1-Live_lysotrack.lif - WT	0.821	C1-Live_lysotrack.lif - KtoA	3.746	C1-Live_lysotrack.lif - CtoS	1.56	1715
C1-Live_lysotrack.lif - pCDNA	0.309	C1-Live_lysotrack.lif - WT	0.358	C1-Live_lysotrack.lif - KtoA	0.317	C1-Live_lysotrack.lif - CtoS	0.349	1716
C1-Live_lysotrack.lif - pCDNA	0.252	C1-Live_lysotrack.lif - WT	0.455	C1-Live_lysotrack.lif - KtoA	0.219	C1-Live_lysotrack.lif - CtoS	0.203	1717
C1-Live_lysotrack.lif - pCDNA	0.512	C1-Live_lysotrack.lif - WT	0.252	C1-Live_lysotrack.lif - KtoA	0.358	C1-Live_lysotrack.lif - CtoS	0.423	1718
C1-Live_lysotrack.lif - pCDNA	0.406	C1-Live_lysotrack.lif - WT	0.138	C1-Live_lysotrack.lif - KtoA	0.203	C1-Live_lysotrack.lif - CtoS	0.13	1719
C1-Live_lysotrack.lif - pCDNA	0.163	C1-Live_lysotrack.lif - WT	1.82	C1-Live_lysotrack.lif - KtoA	4.177	C1-Live_lysotrack.lif - CtoS	0.122	1720
C1-Live_lysotrack.lif - pCDNA	0.106	C1-Live_lysotrack.lif - WT	0.179	C1-Live_lysotrack.lif - KtoA	0.309	C1-Live_lysotrack.lif - CtoS	0.146	1721
C1-Live_lysotrack.lif - pCDNA	0.244	C1-Live_lysotrack.lif - WT	0.707	C1-Live_lysotrack.lif - KtoA	0.536	C1-Live_lysotrack.lif - CtoS	0.154	1722
C1-Live_lysotrack.lif - pCDNA	0.366	C1-Live_lysotrack.lif - WT	0.228	C1-Live_lysotrack.lif - KtoA	1.381	C1-Live_lysotrack.lif - CtoS	0.244	1723
C1-Live_lysotrack.lif - pCDNA	2.17	C1-Live_lysotrack.lif - WT	1.698	C1-Live_lysotrack.lif - KtoA	0.13	C1-Live_lysotrack.lif - CtoS	0.691	1724
C1-Live_lysotrack.lif - pCDNA	0.171	C1-Live_lysotrack.lif - WT	0.219	C1-Live_lysotrack.lif - KtoA	0.601	C1-Live_lysotrack.lif - CtoS	0.211	1725
C1-Live_lysotrack.lif - pCDNA	0.341	C1-Live_lysotrack.lif - WT	0.114	C1-Live_lysotrack.lif - KtoA	0.512	C1-Live_lysotrack.lif - CtoS	0.829	1726
C1-Live_lysotrack.lif - pCDNA	0.691	C1-Live_lysotrack.lif - WT	5.217	C1-Live_lysotrack.lif - KtoA	2.259	C1-Live_lysotrack.lif - CtoS	0.13	1727
C1-Live_lysotrack.lif - pCDNA	0.333	C1-Live_lysotrack.lif - WT	0.106	C1-Live_lysotrack.lif - KtoA	1.536	C1-Live_lysotrack.lif - CtoS	0.683	1728
C1-Live_lysotrack.lif - pCDNA	0.301	C1-Live_lysotrack.lif - WT	6.493	C1-Live_lysotrack.lif - KtoA	0.504	C1-Live_lysotrack.lif - CtoS	0.756	1729
C1-Live_lysotrack.lif - pCDNA	0.268	C1-Live_lysotrack.lif - WT	0.325	C1-Live_lysotrack.lif - KtoA	3.876	C1-Live_lysotrack.lif - CtoS	0.406	1730
C1-Live_lysotrack.lif - pCDNA	0.398	C1-Live_lysotrack.lif - WT	0.252	C1-Live_lysotrack.lif - KtoA	0.122	C1-Live_lysotrack.lif - CtoS	1.576	1731
C1-Live_lysotrack.lif - pCDNA	1.316	C1-Live_lysotrack.lif - WT	0.366	C1-Live_lysotrack.lif - KtoA	0.39	C1-Live_lysotrack.lif - CtoS	0.366	1732
C1-Live_lysotrack.lif - pCDNA	0.423	C1-Live_lysotrack.lif - WT	0.902	C1-Live_lysotrack.lif - KtoA	0.544	C1-Live_lysotrack.lif - CtoS	0.317	1733
C1-Live_lysotrack.lif - pCDNA	0.187	C1-Live_lysotrack.lif - WT	0.228	C1-Live_lysotrack.lif - KtoA	1.877	C1-Live_lysotrack.lif - CtoS	0.284	1734
C1-Live_lysotrack.lif - pCDNA	0.959	C1-Live_lysotrack.lif - WT	0.358	C1-Live_lysotrack.lif - KtoA	0.187	C1-Live_lysotrack.lif - CtoS	0.154	1735
C1-Live_lysotrack.lif - pCDNA	0.78	C1-Live_lysotrack.lif - WT	0.821	C1-Live_lysotrack.lif - KtoA	1.325	C1-Live_lysotrack.lif - CtoS	0.252	1736
C1-Live_lysotrack.lif - pCDNA	0.13	C1-Live_lysotrack.lif - WT	0.406	C1-Live_lysotrack.lif - KtoA	0.138	C1-Live_lysotrack.lif - CtoS	0.423	1737
C1-Live_lysotrack.lif - pCDNA	0.146	C1-Live_lysotrack.lif - WT	0.179	C1-Live_lysotrack.lif - KtoA	3.356	C1-Live_lysotrack.lif - CtoS	0.796	1738
C1-Live_lysotrack.lif - pCDNA	0.268	C1-Live_lysotrack.lif - WT	5.428	C1-Live_lysotrack.lif - KtoA	2.324	C1-Live_lysotrack.lif - CtoS	0.455	1739
C1-Live_lysotrack.lif - pCDNA	0.683	C1-Live_lysotrack.lif - WT	0.284	C1-Live_lysotrack.lif - KtoA	4.697	C1-Live_lysotrack.lif - CtoS	0.301	1740
C1-Live_lysotrack.lif - pCDNA	0.829	C1-Live_lysotrack.lif - WT	0.431	C1-Live_lysotrack.lif - KtoA	4.372	C1-Live_lysotrack.lif - CtoS	0.268	1741
C1-Live_lysotrack.lif - pCDNA	0.398	C1-Live_lysotrack.lif - WT	0.504	C1-Live_lysotrack.lif - KtoA	8.589	C1-Live_lysotrack.lif - CtoS	0.463	1742
C1-Live_lysotrack.lif - pCDNA	0.544	C1-Live_lysotrack.lif - WT	7.695	C1-Live_lysotrack.lif - KtoA	1.471	C1-Live_lysotrack.lif - CtoS	0.317	1743
C1-Live_lysotrack.lif - pCDNA	1.073	C1-Live_lysotrack.lif - WT	0.374	C1-Live_lysotrack.lif - KtoA	0.138	C1-Live_lysotrack.lif - CtoS	0.203	1744
C1-Live_lysotrack.lif - pCDNA	0.504	C1-Live_lysotrack.lif - WT	1.373	C1-Live_lysotrack.lif - KtoA	0.317	C1-Live_lysotrack.lif - CtoS	0.219	1745
C1-Live_lysotrack.lif - pCDNA	0.317	C1-Live_lysotrack.lif - WT	3.819	C1-Live_lysotrack.lif - KtoA	10.369	C1-Live_lysotrack.lif - CtoS	0.488	1746
C1-Live_lysotrack.lif - pCDNA	0.13	C1-Live_lysotrack.lif - WT	17.056	C1-Live_lysotrack.lif - KtoA	1.073	C1-Live_lysotrack.lif - CtoS	0.748	1747
C1-Live_lysotrack.lif - pCDNA	0.398	C1-Live_lysotrack.lif - WT	0.106	C1-Live_lysotrack.lif - KtoA	1.438	C1-Live_lysotrack.lif - CtoS	0.211	1748
C1-Live_lysotrack.lif - pCDNA	0.65	C1-Live_lysotrack.lif - WT	0.252	C1-Live_lysotrack.lif - KtoA	0.951	C1-Live_lysotrack.lif - CtoS	0.219	1749
C1-Live_lysotrack.lif - pCDNA	0.593	C1-Live_lysotrack.lif - WT	4.104	C1-Live_lysotrack.lif - KtoA	2.072	C1-Live_lysotrack.lif - CtoS	0.934	1750
C1-Live_lysotrack.lif - pCDNA	0.577	C1-Live_lysotrack.lif - WT	9.93	C1-Live_lysotrack.lif - KtoA	1.682	C1-Live_lysotrack.lif - CtoS	0.203	1751
C1-Live_lysotrack.lif - pCDNA	0.983	C1-Live_lysotrack.lif - WT	0.276	C1-Live_lysotrack.lif - KtoA	1.04	C1-Live_lysotrack.lif - CtoS	0.691	1752
C1-Live_lysotrack.lif - pCDNA	0.634	C1-Live_lysotrack.lif - WT	0.52	C1-Live_lysotrack.lif - KtoA	5.721	C1-Live_lysotrack.lif - CtoS	0.244	1753
C1-Live_lysotrack.lif - pCDNA	0.163	C1-Live_lysotrack.lif - WT	0.309	C1-Live_lysotrack.lif - KtoA	1.885	C1-Live_lysotrack.lif - CtoS	0.504	1754
C1-Live_lysotrack.lif - pCDNA	0.577	C1-Live_lysotrack.lif - WT	0.431	C1-Live_lysotrack.lif - KtoA	0.203	C1-Live_lysotrack.lif - CtoS	0.146	1755
C1-Live_lysotrack.lif - pCDNA	0.943	C1-Live_lysotrack.lif - WT	0.553	C1-Live_lysotrack.lif - KtoA	1.04	C1-Live_lysotrack.lif - CtoS	0.658	1756
C1-Live_lysotrack.lif - pCDNA	0.138	C1-Live_lysotrack.lif - WT	0.252	C1-Live_lysotrack.lif - KtoA	1.325	C1-Live_lysotrack.lif - CtoS	0.366	1757
C1-Live_lysotrack.lif - pCDNA	0.325	C1-Live_lysotrack.lif - WT	3.795	C1-Live_lysotrack.lif - KtoA	1.243	C1-Live_lysotrack.lif - CtoS	0.114	1758
C1-Live_lysotrack.lif - pCDNA	0.341	C1-Live_lysotrack.lif - WT	0.203	C1-Live_lysotrack.lif - KtoA	0.715	C1-Live_lysotrack.lif - CtoS	0.739	1759
C1-Live_lysotrack.lif - pCDNA	0.236	C1-Live_lysotrack.lif - WT	0.731	C1-Live_lysotrack.lif - KtoA	0.577	C1-Live_lysotrack.lif - CtoS	0.284	1760
C1-Live_lysotrack.lif - pCDNA	0.163	C1-Live_lysotrack.lif - WT	0.195	C1-Live_lysotrack.lif - KtoA	3.007	C1-Live_lysotrack.lif - CtoS	0.179	1761
C1-Live_lysotrack.lif - pCDNA	0.154	C1-Live_lysotrack.lif - WT	0.284	C1-Live_lysotrack.lif - KtoA	3.876	C1-Live_lysotrack.lif - CtoS	1.089	1762
C1-Live_lysotrack.lif - pCDNA	0.244	C1-Live_lysotrack.lif - WT	0.138	C1-Live_lysotrack.lif - KtoA	2.023	C1-Live_lysotrack.lif - CtoS	0.496	1763
C1-Live_lysotrack.lif - pCDNA	0.122	C1-Live_lysotrack.lif - WT	0.114	C1-Live_lysotrack.lif - KtoA	0.236	C1-Live_lysotrack.lif - CtoS	0.252	1764
C1-Live_lysotrack.lif - pCDNA	0.455	C1-Live_lysotrack.lif - WT	0.601	C1-Live_lysotrack.lif - KtoA	0.276	C1-Live_lysotrack.lif - CtoS	0.504	1765
C1-Live_lysotrack.lif - pCDNA	1.089	C1-Live_lysotrack.lif - WT	0.122	C1-Live_lysotrack.lif - KtoA	0.496	C1-Live_lysotrack.lif - CtoS	0.228	1766
C1-Live_lysotrack.lif - pCDNA	0.309	C1-Live_lysotrack.lif - WT	3.811	C1-Live_lysotrack.lif - KtoA	1.056	C1-Live_lysotrack.lif - CtoS	0.268	1767
C1-Live_lysotrack.lif - pCDNA	1.706	C1-Live_lysotrack.lif - WT	0.195	C1-Live_lysotrack.lif - KtoA	4.542	C1-Live_lysotrack.lif - CtoS	0.122	1768
C1-Live_lysotrack.lif - pCDNA	0.431	C1-Live_lysotrack.lif - WT	0.601	C1-Live_lysotrack.lif - KtoA	0.764	C1-Live_lysotrack.lif - CtoS	0.211	1769
C1-Live_lysotrack.lif - pCDNA	0.171	C1-Live_lysotrack.lif - WT	0.228	C1-Live_lysotrack.lif - KtoA	0.163	C1-Live_lysotrack.lif - CtoS	0.569	1770
C1-Live_lysotrack.lif - pCDNA	0.398	C1-Live_lysotrack.lif - WT	0.317	C1-Live_lysotrack.lif - KtoA	0.91	C1-Live_lysotrack.lif - CtoS	0.39	1771
C1-Live_lysotrack.lif - pCDNA	0.309	C1-Live_lysotrack.lif - WT	0.455	C1-Live_lysotrack.lif - KtoA	0.496	C1-Live_lysotrack.lif - CtoS	0.528	1772
C1-Live_lysotrack.lif - pCDNA	0.91	C1-Live_lysotrack.lif - WT	0.138	C1-Live_lysotrack.lif - KtoA	1.666	C1-Live_lysotrack.lif - CtoS	0.382	1773
C1-Live_lysotrack.lif - pCDNA	0.179	C1-Live_lysotrack.lif - WT	0.406	C1-Live_lysotrack.lif - KtoA	0.423	C1-Live_lysotrack.lif - CtoS	0.406	1774
C1-Live_lysotrack.lif - pCDNA	0.317	C1-Live_lysotrack.lif - WT	0.276	C1-Live_lysotrack.lif - KtoA	1.048	C1-Live_lysotrack.lif - CtoS	1.26	1775
C1-Live_lysotrack.lif - pCDNA	0.26	C1-Live_lysotrack.lif - WT	0.748	C1-Live_lysotrack.lif - KtoA	0.284	C1-Live_lysotrack.lif - CtoS	0.488	1776
C1-Live_lysotrack.lif - pCDNA	1.3	C1-Live_lysotrack.lif - WT	0.934	C1-Live_lysotrack.lif - KtoA	0.439	C1-Live_lysotrack.lif - CtoS	1.251	1777
C1-Live_lysotrack.lif - pCDNA	0.471	C1-Live_lysotrack.lif - WT	0.561	C1-Live_lysotrack.lif - KtoA	4.924	C1-Live_lysotrack.lif - CtoS	0.252	1778
C1-Live_lysotrack.lif - pCDNA	0.179	C1-Live_lysotrack.lif - WT	0.187	C1-Live_lysotrack.lif - KtoA	14.61	C1-Live_lysotrack.lif - CtoS	0.366	1779
C1-Live_lysotrack.lif - pCDNA	0.301	C1-Live_lysotrack.lif - WT	1.04	C1-Live_lysotrack.lif - KtoA	0.585	C1-Live_lysotrack.lif - CtoS	0.333	1780
C1-Live_lysotrack.lif - pCDNA	0.114	C1-Live_lysotrack.lif - WT	5.469	C1-Live_lysotrack.lif - KtoA	0.731	C1-Live_lysotrack.lif - CtoS	0.138	1781
C1-Live_lysotrack.lif - pCDNA	1.958	C1-Live_lysotrack.lif - WT	0.601	C1-Live_lysotrack.lif - KtoA	1.162	C1-Live_lysotrack.lif - CtoS	0.439	1782
C1-Live_lysotrack.lif - pCDNA	0.252	C1-Live_lysotrack.lif - WT	0.512	C1-Live_lysotrack.lif - KtoA	2.608	C1-Live_lysotrack.lif - CtoS	0.114	1783
C1-Live_lysotrack.lif - pCDNA	0.544	C1-Live_lysotrack.lif - WT	0.431	C1-Live_lysotrack.lif - KtoA	0.691	C1-Live_lysotrack.lif - CtoS	0.26	1784
C1-Live_lysotrack.lif - pCDNA	1.008	C1-Live_lysotrack.lif - WT	0.739	C1-Live_lysotrack.lif - KtoA	0.934	C1-Live_lysotrack.lif - CtoS	0.154	1785
C1-Live_lysotrack.lif - pCDNA	1.755	C1-Live_lysotrack.lif - WT	0.723	C1-Live_lysotrack.lif - KtoA	1.95	C1-Live_lysotrack.lif - CtoS	0.52	1786
C1-Live_lysotrack.lif - pCDNA	0.723	C1-Live_lysotrack.lif - WT	31.496	C1-Live_lysotrack.lif - KtoA	3.023	C1-Live_lysotrack.lif - CtoS	0.154	1787
C1-Live_lysotrack.lif - pCDNA	0.382	C1-Live_lysotrack.lif - WT	0.106	C1-Live_lysotrack.lif - KtoA	0.309	C1-Live_lysotrack.lif - CtoS	0.195	1788
C1-Live_lysotrack.lif - pCDNA	1.585	C1-Live_lysotrack.lif - WT	0.244	C1-Live_lysotrack.lif - KtoA	1.089	C1-Live_lysotrack.lif - CtoS	0.309	1789
C1-Live_lysotrack.lif - pCDNA	0.171	C1-Live_lysotrack.lif - WT	1.3	C1-Live_lysotrack.lif - KtoA	0.325	C1-Live_lysotrack.lif - CtoS	0.544	1790
C1-Live_lysotrack.lif - pCDNA	0.228	C1-Live_lysotrack.lif - WT	0.642	C1-Live_lysotrack.lif - KtoA	0.219	C1-Live_lysotrack.lif - CtoS	0.406	1791
C1-Live_lysotrack.lif - pCDNA	0.536	C1-Live_lysotrack.lif - WT	3.77	C1-Live_lysotrack.lif - KtoA	4.266	C1-Live_lysotrack.lif - CtoS	0.284	1792
C1-Live_lysotrack.lif - pCDNA	0.658	C1-Live_lysotrack.lif - WT	0.106	C1-Live_lysotrack.lif - KtoA	0.813	C1-Live_lysotrack.lif - CtoS	0.26	1793
C1-Live_lysotrack.lif - pCDNA	0.431	C1-Live_lysotrack.lif - WT	0.423	C1-Live_lysotrack.lif - KtoA	3.6	C1-Live_lysotrack.lif - CtoS	0.414	1794
C1-Live_lysotrack.lif - pCDNA	0.561	C1-Live_lysotrack.lif - WT	0.845	C1-Live_lysotrack.lif - KtoA	4.721	C1-Live_lysotrack.lif - CtoS	2.836	1795
C1-Live_lysotrack.lif - pCDNA	1.455	C1-Live_lysotrack.lif - WT	0.349	C1-Live_lysotrack.lif - KtoA	0.293	C1-Live_lysotrack.lif - CtoS	0.488	1796
C1-Live_lysotrack.lif - pCDNA	0.252	C1-Live_lysotrack.lif - WT	0.325	C1-Live_lysotrack.lif - KtoA	0.439	C1-Live_lysotrack.lif - CtoS	0.585	1797
C1-Live_lysotrack.lif - pCDNA	0.211	C1-Live_lysotrack.lif - WT	0.203	C1-Live_lysotrack.lif - KtoA	1.048	C1-Live_lysotrack.lif - CtoS	0.813	1798
C1-Live_lysotrack.lif - pCDNA	0.106	C1-Live_lysotrack.lif - WT	0.821	C1-Live_lysotrack.lif - KtoA	0.122	C1-Live_lysotrack.lif - CtoS	0.106	1799
C1-Live_lysotrack.lif - pCDNA	0.406	C1-Live_lysotrack.lif - WT	0.163	C1-Live_lysotrack.lif - KtoA	1.056	C1-Live_lysotrack.lif - CtoS	0.65	1800
C1-Live_lysotrack.lif - pCDNA	1.064	C1-Live_lysotrack.lif - WT	0.268	C1-Live_lysotrack.lif - KtoA	0.479	C1-Live_lysotrack.lif - CtoS	0.837	1801
C1-Live_lysotrack.lif - pCDNA	0.106	C1-Live_lysotrack.lif - WT	9.524	C1-Live_lysotrack.lif - KtoA	0.13	C1-Live_lysotrack.lif - CtoS	0.219	1802
C1-Live_lysotrack.lif - pCDNA	0.772	C1-Live_lysotrack.lif - WT	0.585	C1-Live_lysotrack.lif - KtoA	0.447	C1-Live_lysotrack.lif - CtoS	0.301	1803
C1-Live_lysotrack.lif - pCDNA	1.755	C1-Live_lysotrack.lif - WT	0.106	C1-Live_lysotrack.lif - KtoA	0.114	C1-Live_lysotrack.lif - CtoS	1.804	1804
C1-Live_lysotrack.lif - pCDNA	0.528	C1-Live_lysotrack.lif - WT	0.309	C1-Live_lysotrack.lif - KtoA	8.711	C1-Live_lysotrack.lif - CtoS	0.423	1805
C1-Live_lysotrack.lif - pCDNA	1.121	C1-Live_lysotrack.lif - WT	1.585	C1-Live_lysotrack.lif - KtoA	0.325	C1-Live_lysotrack.lif - CtoS	0.382	1806
C1-Live_lysotrack.lif - pCDNA	0.171	C1-Live_lysotrack.lif - WT	3.315	C1-Live_lysotrack.lif - KtoA	0.114	C1-Live_lysotrack.lif - CtoS	0.293	1807
C1-Live_lysotrack.lif - pCDNA	1.121	C1-Live_lysotrack.lif - WT	0.569	C1-Live_lysotrack.lif - KtoA	0.861	C1-Live_lysotrack.lif - CtoS	0.471	1808
C1-Live_lysotrack.lif - pCDNA	0.146	C1-Live_lysotrack.lif - WT	0.561	C1-Live_lysotrack.lif - KtoA	0.179	C1-Live_lysotrack.lif - CtoS	0.284	1809
C1-Live_lysotrack.lif - pCDNA	0.536	C1-Live_lysotrack.lif - WT	0.39	C1-Live_lysotrack.lif - KtoA	0.406	C1-Live_lysotrack.lif - CtoS	0.447	1810
C1-Live_lysotrack.lif - pCDNA	2.007	C1-Live_lysotrack.lif - WT	2.048	C1-Live_lysotrack.lif - KtoA	0.488	C1-Live_lysotrack.lif - CtoS	0.366	1811
C1-Live_lysotrack.lif - pCDNA	0.341	C1-Live_lysotrack.lif - WT	0.544	C1-Live_lysotrack.lif - KtoA	1.333	C1-Live_lysotrack.lif - CtoS	0.544	1812
C1-Live_lysotrack.lif - pCDNA	0.187	C1-Live_lysotrack.lif - WT	0.114	C1-Live_lysotrack.lif - KtoA	0.138	C1-Live_lysotrack.lif - CtoS	1.438	1813
C1-Live_lysotrack.lif - pCDNA	0.593	C1-Live_lysotrack.lif - WT	0.163	C1-Live_lysotrack.lif - KtoA	0.471	C1-Live_lysotrack.lif - CtoS	0.431	1814
C1-Live_lysotrack.lif - pCDNA	0.496	C1-Live_lysotrack.lif - WT	0.163	C1-Live_lysotrack.lif - KtoA	2.064	C1-Live_lysotrack.lif - CtoS	0.228	1815
C1-Live_lysotrack.lif - pCDNA	0.813	C1-Live_lysotrack.lif - WT	11.214	C1-Live_lysotrack.lif - KtoA	0.674	C1-Live_lysotrack.lif - CtoS	0.284	1816
C1-Live_lysotrack.lif - pCDNA	0.479	C1-Live_lysotrack.lif - WT	0.163	C1-Live_lysotrack.lif - KtoA	0.39	C1-Live_lysotrack.lif - CtoS	0.163	1817
C1-Live_lysotrack.lif - pCDNA	0.114	C1-Live_lysotrack.lif - WT	3.031	C1-Live_lysotrack.lif - KtoA	0.431	C1-Live_lysotrack.lif - CtoS	0.244	1818
C1-Live_lysotrack.lif - pCDNA	0.284	C1-Live_lysotrack.lif - WT	0.203	C1-Live_lysotrack.lif - KtoA	0.179	C1-Live_lysotrack.lif - CtoS	0.715	1819
C1-Live_lysotrack.lif - pCDNA	0.228	C1-Live_lysotrack.lif - WT	4.128	C1-Live_lysotrack.lif - KtoA	2.105	C1-Live_lysotrack.lif - CtoS	0.853	1820
C1-Live_lysotrack.lif - pCDNA	0.52	C1-Live_lysotrack.lif - WT	2.438	C1-Live_lysotrack.lif - KtoA	0.171	C1-Live_lysotrack.lif - CtoS	0.65	1821
C1-Live_lysotrack.lif - pCDNA	0.317	C1-Live_lysotrack.lif - WT	0.187	C1-Live_lysotrack.lif - KtoA	0.618	C1-Live_lysotrack.lif - CtoS	0.301	1822
C1-Live_lysotrack.lif - pCDNA	0.114	C1-Live_lysotrack.lif - WT	2.251	C1-Live_lysotrack.lif - KtoA	1.796	C1-Live_lysotrack.lif - CtoS	0.455	1823
C1-Live_lysotrack.lif - pCDNA	0.163	C1-Live_lysotrack.lif - WT	8.89	C1-Live_lysotrack.lif - KtoA	0.439	C1-Live_lysotrack.lif - CtoS	0.349	1824
C1-Live_lysotrack.lif - pCDNA	0.228	C1-Live_lysotrack.lif - WT	0.138	C1-Live_lysotrack.lif - KtoA	1.446	C1-Live_lysotrack.lif - CtoS	0.504	1825
C1-Live_lysotrack.lif - pCDNA	0.788	C1-Live_lysotrack.lif - WT	10.539	C1-Live_lysotrack.lif - KtoA	0.252	C1-Live_lysotrack.lif - CtoS	0.414	1826
C1-Live_lysotrack.lif - pCDNA	0.512	C1-Live_lysotrack.lif - WT	0.13	C1-Live_lysotrack.lif - KtoA	0.91	C1-Live_lysotrack.lif - CtoS	0.138	1827
C1-Live_lysotrack.lif - pCDNA	2.608	C1-Live_lysotrack.lif - WT	0.13	C1-Live_lysotrack.lif - KtoA	0.219	C1-Live_lysotrack.lif - CtoS	0.252	1828
C1-Live_lysotrack.lif - pCDNA	0.528	C1-Live_lysotrack.lif - WT	1.089	C1-Live_lysotrack.lif - KtoA	0.244	C1-Live_lysotrack.lif - CtoS	0.219	1829
C1-Live_lysotrack.lif - pCDNA	0.211	C1-Live_lysotrack.lif - WT	6.923	C1-Live_lysotrack.lif - KtoA	1.593	C1-Live_lysotrack.lif - CtoS	0.276	1830
C1-Live_lysotrack.lif - pCDNA	0.13	C1-Live_lysotrack.lif - WT	1.081	C1-Live_lysotrack.lif - KtoA	0.244	C1-Live_lysotrack.lif - CtoS	0.406	1831
C1-Live_lysotrack.lif - pCDNA	0.349	C1-Live_lysotrack.lif - WT	1.268	C1-Live_lysotrack.lif - KtoA	0.496	C1-Live_lysotrack.lif - CtoS	0.284	1832
C1-Live_lysotrack.lif - pCDNA	0.203	C1-Live_lysotrack.lif - WT	2.194	C1-Live_lysotrack.lif - KtoA	0.764	C1-Live_lysotrack.lif - CtoS	0.171	1833
C1-Live_lysotrack.lif - pCDNA	0.106	C1-Live_lysotrack.lif - WT	8.036	C1-Live_lysotrack.lif - KtoA	0.569	C1-Live_lysotrack.lif - CtoS	0.577	1834
C1-Live_lysotrack.lif - pCDNA	0.463	C1-Live_lysotrack.lif - WT	0.382	C1-Live_lysotrack.lif - KtoA	0.26	C1-Live_lysotrack.lif - CtoS	0.276	1835
C1-Live_lysotrack.lif - pCDNA	1.211	C1-Live_lysotrack.lif - WT	0.106	C1-Live_lysotrack.lif - KtoA	0.228	C1-Live_lysotrack.lif - CtoS	0.276	1836
C1-Live_lysotrack.lif - pCDNA	0.569	C1-Live_lysotrack.lif - WT	1.048	C1-Live_lysotrack.lif - KtoA	0.325	C1-Live_lysotrack.lif - CtoS	0.52	1837
C1-Live_lysotrack.lif - pCDNA	1.804	C1-Live_lysotrack.lif - WT	0.512	C1-Live_lysotrack.lif - KtoA	0.26	C1-Live_lysotrack.lif - CtoS	0.211	1838
C1-Live_lysotrack.lif - pCDNA	0.918	C1-Live_lysotrack.lif - WT	0.146	C1-Live_lysotrack.lif - KtoA	0.423	C1-Live_lysotrack.lif - CtoS	0.528	1839
C1-Live_lysotrack.lif - pCDNA	0.739	C1-Live_lysotrack.lif - WT	0.78	C1-Live_lysotrack.lif - KtoA	2.454	C1-Live_lysotrack.lif - CtoS	0.577	1840
C1-Live_lysotrack.lif - pCDNA	0.309	C1-Live_lysotrack.lif - WT	0.788	C1-Live_lysotrack.lif - KtoA	0.219	C1-Live_lysotrack.lif - CtoS	0.122	1841
C1-Live_lysotrack.lif - pCDNA	0.236	C1-Live_lysotrack.lif - WT	5.607	C1-Live_lysotrack.lif - KtoA	1.081	C1-Live_lysotrack.lif - CtoS	0.951	1842
C1-Live_lysotrack.lif - pCDNA	0.406	C1-Live_lysotrack.lif - WT	3.185	C1-Live_lysotrack.lif - KtoA	5.306	C1-Live_lysotrack.lif - CtoS	0.561	1843
C1-Live_lysotrack.lif - pCDNA	0.366	C1-Live_lysotrack.lif - WT	0.585	C1-Live_lysotrack.lif - KtoA	0.504	C1-Live_lysotrack.lif - CtoS	0.309	1844
C1-Live_lysotrack.lif - pCDNA	1.975	C1-Live_lysotrack.lif - WT	13.749	C1-Live_lysotrack.lif - KtoA	0.349	C1-Live_lysotrack.lif - CtoS	0.333	1845
C1-Live_lysotrack.lif - pCDNA	1.609	C1-Live_lysotrack.lif - WT	0.683	C1-Live_lysotrack.lif - KtoA	0.211	C1-Live_lysotrack.lif - CtoS	0.187	1846
C1-Live_lysotrack.lif - pCDNA	0.455	C1-Live_lysotrack.lif - WT	0.349	C1-Live_lysotrack.lif - KtoA	0.414	C1-Live_lysotrack.lif - CtoS	0.195	1847
C1-Live_lysotrack.lif - pCDNA	0.821	C1-Live_lysotrack.lif - WT	0.228	C1-Live_lysotrack.lif - KtoA	0.211	C1-Live_lysotrack.lif - CtoS	0.431	1848
C1-Live_lysotrack.lif - pCDNA	0.423	C1-Live_lysotrack.lif - WT	0.512	C1-Live_lysotrack.lif - KtoA	0.236	C1-Live_lysotrack.lif - CtoS	0.577	1849
C1-Live_lysotrack.lif - pCDNA	1.04	C1-Live_lysotrack.lif - WT	0.179	C1-Live_lysotrack.lif - KtoA	0.837	C1-Live_lysotrack.lif - CtoS	0.918	1850
C1-Live_lysotrack.lif - pCDNA	1.105	C1-Live_lysotrack.lif - WT	0.431	C1-Live_lysotrack.lif - KtoA	0.187	C1-Live_lysotrack.lif - CtoS	0.236	1851
C1-Live_lysotrack.lif - pCDNA	0.618	C1-Live_lysotrack.lif - WT	0.317	C1-Live_lysotrack.lif - KtoA	0.366	C1-Live_lysotrack.lif - CtoS	0.195	1852
C1-Live_lysotrack.lif - pCDNA	0.796	C1-Live_lysotrack.lif - WT	0.626	C1-Live_lysotrack.lif - KtoA	1.91	C1-Live_lysotrack.lif - CtoS	0.739	1853
C1-Live_lysotrack.lif - pCDNA	1.82	C1-Live_lysotrack.lif - WT	2.048	C1-Live_lysotrack.lif - KtoA	0.618	C1-Live_lysotrack.lif - CtoS	0.13	1854
C1-Live_lysotrack.lif - pCDNA	0.195	C1-Live_lysotrack.lif - WT	0.284	C1-Live_lysotrack.lif - KtoA	1.195	C1-Live_lysotrack.lif - CtoS	0.593	1855
C1-Live_lysotrack.lif - pCDNA	0.317	C1-Live_lysotrack.lif - WT	1.528	C1-Live_lysotrack.lif - KtoA	0.236	C1-Live_lysotrack.lif - CtoS	0.293	1856
C1-Live_lysotrack.lif - pCDNA	0.333	C1-Live_lysotrack.lif - WT	0.236	C1-Live_lysotrack.lif - KtoA	0.122	C1-Live_lysotrack.lif - CtoS	0.341	1857
C1-Live_lysotrack.lif - pCDNA	0.536	C1-Live_lysotrack.lif - WT	0.463	C1-Live_lysotrack.lif - KtoA	0.114	C1-Live_lysotrack.lif - CtoS	1.048	1858
C1-Live_lysotrack.lif - pCDNA	0.276	C1-Live_lysotrack.lif - WT	7.736	C1-Live_lysotrack.lif - KtoA	1.154	C1-Live_lysotrack.lif - CtoS	0.179	1859
C1-Live_lysotrack.lif - pCDNA	0.837	C1-Live_lysotrack.lif - WT	1.373	C1-Live_lysotrack.lif - KtoA	0.398	C1-Live_lysotrack.lif - CtoS	0.91	1860
C1-Live_lysotrack.lif - pCDNA	1.04	C1-Live_lysotrack.lif - WT	0.122	C1-Live_lysotrack.lif - KtoA	0.236	C1-Live_lysotrack.lif - CtoS	0.211	1861
C1-Live_lysotrack.lif - pCDNA	0.284	C1-Live_lysotrack.lif - WT	1.024	C1-Live_lysotrack.lif - KtoA	0.423	C1-Live_lysotrack.lif - CtoS	0.723	1862
C1-Live_lysotrack.lif - pCDNA	0.106	C1-Live_lysotrack.lif - WT	0.886	C1-Live_lysotrack.lif - KtoA	4.079	C1-Live_lysotrack.lif - CtoS	0.707	1863
C1-Live_lysotrack.lif - pCDNA	0.423	C1-Live_lysotrack.lif - WT	0.666	C1-Live_lysotrack.lif - KtoA	0.553	C1-Live_lysotrack.lif - CtoS	0.447	1864
C1-Live_lysotrack.lif - pCDNA	0.154	C1-Live_lysotrack.lif - WT	1.82	C1-Live_lysotrack.lif - KtoA	0.203	C1-Live_lysotrack.lif - CtoS	0.471	1865
C1-Live_lysotrack.lif - pCDNA	0.146	C1-Live_lysotrack.lif - WT	0.13	C1-Live_lysotrack.lif - KtoA	0.163	C1-Live_lysotrack.lif - CtoS	0.187	1866
C1-Live_lysotrack.lif - pCDNA	0.577	C1-Live_lysotrack.lif - WT	3.746	C1-Live_lysotrack.lif - KtoA	0.293	C1-Live_lysotrack.lif - CtoS	0.471	1867
C1-Live_lysotrack.lif - pCDNA	0.301	C1-Live_lysotrack.lif - WT	2.738	C1-Live_lysotrack.lif - KtoA	0.577	C1-Live_lysotrack.lif - CtoS	0.536	1868
C1-Live_lysotrack.lif - pCDNA	1.195	C1-Live_lysotrack.lif - WT	10.929	C1-Live_lysotrack.lif - KtoA	2.73	C1-Live_lysotrack.lif - CtoS	1.203	1869
C1-Live_lysotrack.lif - pCDNA	0.634	C1-Live_lysotrack.lif - WT	2.056	C1-Live_lysotrack.lif - KtoA	0.154	C1-Live_lysotrack.lif - CtoS	0.171	1870
C1-Live_lysotrack.lif - pCDNA	0.553	C1-Live_lysotrack.lif - WT	5.347	C1-Live_lysotrack.lif - KtoA	0.488	C1-Live_lysotrack.lif - CtoS	0.999	1871
C1-Live_lysotrack.lif - pCDNA	0.447	C1-Live_lysotrack.lif - WT	0.39	C1-Live_lysotrack.lif - KtoA	1.52	C1-Live_lysotrack.lif - CtoS	0.374	1872
C1-Live_lysotrack.lif - pCDNA	0.674	C1-Live_lysotrack.lif - WT	2.332	C1-Live_lysotrack.lif - KtoA	0.593	C1-Live_lysotrack.lif - CtoS	0.284	1873
C1-Live_lysotrack.lif - pCDNA	0.756	C1-Live_lysotrack.lif - WT	0.382	C1-Live_lysotrack.lif - KtoA	0.203	C1-Live_lysotrack.lif - CtoS	0.431	1874
C1-Live_lysotrack.lif - pCDNA	0.114	C1-Live_lysotrack.lif - WT	0.861	C1-Live_lysotrack.lif - KtoA	0.512	C1-Live_lysotrack.lif - CtoS	0.423	1875
C1-Live_lysotrack.lif - pCDNA	0.577	C1-Live_lysotrack.lif - WT	13.205	C1-Live_lysotrack.lif - KtoA	0.154	C1-Live_lysotrack.lif - CtoS	0.471	1876
C1-Live_lysotrack.lif - pCDNA	0.309	C1-Live_lysotrack.lif - WT	0.78	C1-Live_lysotrack.lif - KtoA	0.52	C1-Live_lysotrack.lif - CtoS	0.317	1877
C1-Live_lysotrack.lif - pCDNA	0.731	C1-Live_lysotrack.lif - WT	0.358	C1-Live_lysotrack.lif - KtoA	0.219	C1-Live_lysotrack.lif - CtoS	1.097	1878
C1-Live_lysotrack.lif - pCDNA	0.293	C1-Live_lysotrack.lif - WT	0.504	C1-Live_lysotrack.lif - KtoA	0.406	C1-Live_lysotrack.lif - CtoS	0.228	1879
C1-Live_lysotrack.lif - pCDNA	0.106	C1-Live_lysotrack.lif - WT	0.406	C1-Live_lysotrack.lif - KtoA	4.006	C1-Live_lysotrack.lif - CtoS	0.691	1880
C1-Live_lysotrack.lif - pCDNA	0.341	C1-Live_lysotrack.lif - WT	3.892	C1-Live_lysotrack.lif - KtoA	0.821	C1-Live_lysotrack.lif - CtoS	0.252	1881
C1-Live_lysotrack.lif - pCDNA	0.439	C1-Live_lysotrack.lif - WT	0.845	C1-Live_lysotrack.lif - KtoA	0.163	C1-Live_lysotrack.lif - CtoS	0.179	1882
C1-Live_lysotrack.lif - pCDNA	0.431	C1-Live_lysotrack.lif - WT	12.563	C1-Live_lysotrack.lif - KtoA	0.609	C1-Live_lysotrack.lif - CtoS	0.309	1883
C1-Live_lysotrack.lif - pCDNA	0.414	C1-Live_lysotrack.lif - WT	0.683	C1-Live_lysotrack.lif - KtoA	0.244	C1-Live_lysotrack.lif - CtoS	0.423	1884
C1-Live_lysotrack.lif - pCDNA	0.195	C1-Live_lysotrack.lif - WT	0.999	C1-Live_lysotrack.lif - KtoA	0.366	C1-Live_lysotrack.lif - CtoS	0.479	1885
C1-Live_lysotrack.lif - pCDNA	0.333	C1-Live_lysotrack.lif - WT	0.943	C1-Live_lysotrack.lif - KtoA	0.106	C1-Live_lysotrack.lif - CtoS	0.317	1886
C1-Live_lysotrack.lif - pCDNA	0.26	C1-Live_lysotrack.lif - WT	0.284	C1-Live_lysotrack.lif - KtoA	0.114	C1-Live_lysotrack.lif - CtoS	0.284	1887
C1-Live_lysotrack.lif - pCDNA	0.975	C1-Live_lysotrack.lif - WT	0.674	C1-Live_lysotrack.lif - KtoA	0.122	C1-Live_lysotrack.lif - CtoS	0.276	1888
C1-Live_lysotrack.lif - pCDNA	0.544	C1-Live_lysotrack.lif - WT	0.463	C1-Live_lysotrack.lif - KtoA	0.553	C1-Live_lysotrack.lif - CtoS	0.179	1889
C1-Live_lysotrack.lif - pCDNA	0.609	C1-Live_lysotrack.lif - WT	0.276	C1-Live_lysotrack.lif - KtoA	2.99	C1-Live_lysotrack.lif - CtoS	0.496	1890
C1-Live_lysotrack.lif - pCDNA	0.163	C1-Live_lysotrack.lif - WT	0.666	C1-Live_lysotrack.lif - KtoA	0.195	C1-Live_lysotrack.lif - CtoS	0.244	1891
C1-Live_lysotrack.lif - pCDNA	1.121	C1-Live_lysotrack.lif - WT	0.154	C1-Live_lysotrack.lif - KtoA	2.868	C1-Live_lysotrack.lif - CtoS	0.325	1892
C1-Live_lysotrack.lif - pCDNA	0.504	C1-Live_lysotrack.lif - WT	1.487	C1-Live_lysotrack.lif - KtoA	0.301	C1-Live_lysotrack.lif - CtoS	0.203	1893
C1-Live_lysotrack.lif - pCDNA	0.642	C1-Live_lysotrack.lif - WT	0.211	C1-Live_lysotrack.lif - KtoA	2.478	C1-Live_lysotrack.lif - CtoS	0.504	1894
C1-Live_lysotrack.lif - pCDNA	0.431	C1-Live_lysotrack.lif - WT	0.106	C1-Live_lysotrack.lif - KtoA	0.228	C1-Live_lysotrack.lif - CtoS	0.569	1895
C1-Live_lysotrack.lif - pCDNA	0.325	C1-Live_lysotrack.lif - WT	1.414	C1-Live_lysotrack.lif - KtoA	0.496	C1-Live_lysotrack.lif - CtoS	0.244	1896
C1-Live_lysotrack.lif - pCDNA	0.52	C1-Live_lysotrack.lif - WT	3.437	C1-Live_lysotrack.lif - KtoA	0.358	C1-Live_lysotrack.lif - CtoS	0.406	1897
C1-Live_lysotrack.lif - pCDNA	0.106	C1-Live_lysotrack.lif - WT	3.299	C1-Live_lysotrack.lif - KtoA	0.333	C1-Live_lysotrack.lif - CtoS	0.252	1898
C1-Live_lysotrack.lif - pCDNA	0.707	C1-Live_lysotrack.lif - WT	2.682	C1-Live_lysotrack.lif - KtoA	0.114	C1-Live_lysotrack.lif - CtoS	0.219	1899
C1-Live_lysotrack.lif - pCDNA	0.106	C1-Live_lysotrack.lif - WT	2.121	C1-Live_lysotrack.lif - KtoA	0.471	C1-Live_lysotrack.lif - CtoS	1.146	1900
C1-Live_lysotrack.lif - pCDNA	0.414	C1-Live_lysotrack.lif - WT	0.293	C1-Live_lysotrack.lif - KtoA	0.284	C1-Live_lysotrack.lif - CtoS	0.699	1901
C1-Live_lysotrack.lif - pCDNA	0.471	C1-Live_lysotrack.lif - WT	0.138	C1-Live_lysotrack.lif - KtoA	0.39	C1-Live_lysotrack.lif - CtoS	0.951	1902
C1-Live_lysotrack.lif - pCDNA	0.203	C1-Live_lysotrack.lif - WT	1.056	C1-Live_lysotrack.lif - KtoA	0.293	C1-Live_lysotrack.lif - CtoS	0.179	1903
C1-Live_lysotrack.lif - pCDNA	0.423	C1-Live_lysotrack.lif - WT	0.163	C1-Live_lysotrack.lif - KtoA	0.479	C1-Live_lysotrack.lif - CtoS	0.179	1904
C1-Live_lysotrack.lif - pCDNA	0.382	C1-Live_lysotrack.lif - WT	0.406	C1-Live_lysotrack.lif - KtoA	0.211	C1-Live_lysotrack.lif - CtoS	0.146	1905
C1-Live_lysotrack.lif - pCDNA	0.553	C1-Live_lysotrack.lif - WT	3.096	C1-Live_lysotrack.lif - KtoA	0.244	C1-Live_lysotrack.lif - CtoS	0.211	1906
C1-Live_lysotrack.lif - pCDNA	1.828	C1-Live_lysotrack.lif - WT	0.106	C1-Live_lysotrack.lif - KtoA	0.358	C1-Live_lysotrack.lif - CtoS	0.504	1907
C1-Live_lysotrack.lif - pCDNA	0.471	C1-Live_lysotrack.lif - WT	0.252	C1-Live_lysotrack.lif - KtoA	0.374	C1-Live_lysotrack.lif - CtoS	0.276	1908
C1-Live_lysotrack.lif - pCDNA	0.609	C1-Live_lysotrack.lif - WT	0.52	C1-Live_lysotrack.lif - KtoA	0.739	C1-Live_lysotrack.lif - CtoS	0.349	1909
C1-Live_lysotrack.lif - pCDNA	1.576	C1-Live_lysotrack.lif - WT	1.162	C1-Live_lysotrack.lif - KtoA	0.138	C1-Live_lysotrack.lif - CtoS	0.203	1910
C1-Live_lysotrack.lif - pCDNA	0.211	C1-Live_lysotrack.lif - WT	0.146	C1-Live_lysotrack.lif - KtoA	1.243	C1-Live_lysotrack.lif - CtoS	0.138	1911
C1-Live_lysotrack.lif - pCDNA	0.561	C1-Live_lysotrack.lif - WT	0.748	C1-Live_lysotrack.lif - KtoA	0.431	C1-Live_lysotrack.lif - CtoS	0.756	1912
C1-Live_lysotrack.lif - pCDNA	0.228	C1-Live_lysotrack.lif - WT	0.122	C1-Live_lysotrack.lif - KtoA	0.13	C1-Live_lysotrack.lif - CtoS	0.366	1913
C1-Live_lysotrack.lif - pCDNA	0.309	C1-Live_lysotrack.lif - WT	0.398	C1-Live_lysotrack.lif - KtoA	1.203	C1-Live_lysotrack.lif - CtoS	0.398	1914
C1-Live_lysotrack.lif - pCDNA	0.268	C1-Live_lysotrack.lif - WT	0.772	C1-Live_lysotrack.lif - KtoA	0.301	C1-Live_lysotrack.lif - CtoS	0.886	1915
C1-Live_lysotrack.lif - pCDNA	0.658	C1-Live_lysotrack.lif - WT	14.033	C1-Live_lysotrack.lif - KtoA	0.748	C1-Live_lysotrack.lif - CtoS	0.699	1916
C1-Live_lysotrack.lif - pCDNA	0.756	C1-Live_lysotrack.lif - WT	1.966	C1-Live_lysotrack.lif - KtoA	0.26	C1-Live_lysotrack.lif - CtoS	1.438	1917
C1-Live_lysotrack.lif - pCDNA	0.276	C1-Live_lysotrack.lif - WT	0.154	C1-Live_lysotrack.lif - KtoA	0.276	C1-Live_lysotrack.lif - CtoS	0.463	1918
C1-Live_lysotrack.lif - pCDNA	0.496	C1-Live_lysotrack.lif - WT	0.349	C1-Live_lysotrack.lif - KtoA	0.309	C1-Live_lysotrack.lif - CtoS	1.024	1919
C1-Live_lysotrack.lif - pCDNA	1.113	C1-Live_lysotrack.lif - WT	0.479	C1-Live_lysotrack.lif - KtoA	0.163	C1-Live_lysotrack.lif - CtoS	0.374	1920
C1-Live_lysotrack.lif - pCDNA	0.618	C1-Live_lysotrack.lif - WT	0.114	C1-Live_lysotrack.lif - KtoA	0.991	C1-Live_lysotrack.lif - CtoS	0.463	1921
C1-Live_lysotrack.lif - pCDNA	1.146	C1-Live_lysotrack.lif - WT	3.714	C1-Live_lysotrack.lif - KtoA	0.317	C1-Live_lysotrack.lif - CtoS	0.268	1922
C1-Live_lysotrack.lif - pCDNA	0.171	C1-Live_lysotrack.lif - WT	0.325	C1-Live_lysotrack.lif - KtoA	0.122	C1-Live_lysotrack.lif - CtoS	1.771	1923
C1-Live_lysotrack.lif - pCDNA	0.439	C1-Live_lysotrack.lif - WT	0.26	C1-Live_lysotrack.lif - KtoA	0.423	C1-Live_lysotrack.lif - CtoS	0.171	1924
C1-Live_lysotrack.lif - pCDNA	0.561	C1-Live_lysotrack.lif - WT	2.3	C1-Live_lysotrack.lif - KtoA	0.106	C1-Live_lysotrack.lif - CtoS	0.293	1925
C1-Live_lysotrack.lif - pCDNA	0.13	C1-Live_lysotrack.lif - WT	7.703	C1-Live_lysotrack.lif - KtoA	4.55	C1-Live_lysotrack.lif - CtoS	0.658	1926
C1-Live_lysotrack.lif - pCDNA	0.585	C1-Live_lysotrack.lif - WT	1.373	C1-Live_lysotrack.lif - KtoA	0.333	C1-Live_lysotrack.lif - CtoS	0.626	1927
C1-Live_lysotrack.lif - pCDNA	0.853	C1-Live_lysotrack.lif - WT	0.374	C1-Live_lysotrack.lif - KtoA	0.349	C1-Live_lysotrack.lif - CtoS	0.577	1928
C1-Live_lysotrack.lif - pCDNA	0.626	C1-Live_lysotrack.lif - WT	0.211	C1-Live_lysotrack.lif - KtoA	0.13	C1-Live_lysotrack.lif - CtoS	0.691	1929
C1-Live_lysotrack.lif - pCDNA	0.772	C1-Live_lysotrack.lif - WT	0.146	C1-Live_lysotrack.lif - KtoA	1.105	C1-Live_lysotrack.lif - CtoS	0.349	1930
C1-Live_lysotrack.lif - pCDNA	0.618	C1-Live_lysotrack.lif - WT	0.756	C1-Live_lysotrack.lif - KtoA	0.366	C1-Live_lysotrack.lif - CtoS	0.869	1931
C1-Live_lysotrack.lif - pCDNA	0.455	C1-Live_lysotrack.lif - WT	1.073	C1-Live_lysotrack.lif - KtoA	0.731	C1-Live_lysotrack.lif - CtoS	0.666	1932
C1-Live_lysotrack.lif - pCDNA	1.585	C1-Live_lysotrack.lif - WT	0.276	C1-Live_lysotrack.lif - KtoA	0.65	C1-Live_lysotrack.lif - CtoS	1.186	1933
C1-Live_lysotrack.lif - pCDNA	0.179	C1-Live_lysotrack.lif - WT	4.802	C1-Live_lysotrack.lif - KtoA	0.179	C1-Live_lysotrack.lif - CtoS	0.463	1934
C1-Live_lysotrack.lif - pCDNA	0.268	C1-Live_lysotrack.lif - WT	0.707	C1-Live_lysotrack.lif - KtoA	0.236	C1-Live_lysotrack.lif - CtoS	0.455	1935
C1-Live_lysotrack.lif - pCDNA	0.731	C1-Live_lysotrack.lif - WT	0.406	C1-Live_lysotrack.lif - KtoA	3.08	C1-Live_lysotrack.lif - CtoS	0.349	1936
C1-Live_lysotrack.lif - pCDNA	0.366	C1-Live_lysotrack.lif - WT	0.463	C1-Live_lysotrack.lif - KtoA	1.081	C1-Live_lysotrack.lif - CtoS	0.788	1937
C1-Live_lysotrack.lif - pCDNA	0.39	C1-Live_lysotrack.lif - WT	0.601	C1-Live_lysotrack.lif - KtoA	0.236	C1-Live_lysotrack.lif - CtoS	1.251	1938
C1-Live_lysotrack.lif - pCDNA	0.577	C1-Live_lysotrack.lif - WT	0.707	C1-Live_lysotrack.lif - KtoA	0.114	C1-Live_lysotrack.lif - CtoS	0.39	1939
C1-Live_lysotrack.lif - pCDNA	0.455	C1-Live_lysotrack.lif - WT	0.488	C1-Live_lysotrack.lif - KtoA	2.088	C1-Live_lysotrack.lif - CtoS	1.105	1940
C1-Live_lysotrack.lif - pCDNA	0.366	C1-Live_lysotrack.lif - WT	0.382	C1-Live_lysotrack.lif - KtoA	0.284	C1-Live_lysotrack.lif - CtoS	0.219	1941
C1-Live_lysotrack.lif - pCDNA	0.195	C1-Live_lysotrack.lif - WT	0.171	C1-Live_lysotrack.lif - KtoA	2.803	C1-Live_lysotrack.lif - CtoS	0.341	1942
C1-Live_lysotrack.lif - pCDNA	0.658	C1-Live_lysotrack.lif - WT	0.244	C1-Live_lysotrack.lif - KtoA	0.219	C1-Live_lysotrack.lif - CtoS	0.423	1943
C1-Live_lysotrack.lif - pCDNA	0.739	C1-Live_lysotrack.lif - WT	0.821	C1-Live_lysotrack.lif - KtoA	0.585	C1-Live_lysotrack.lif - CtoS	0.228	1944
C1-Live_lysotrack.lif - pCDNA	0.252	C1-Live_lysotrack.lif - WT	0.861	C1-Live_lysotrack.lif - KtoA	0.195	C1-Live_lysotrack.lif - CtoS	0.439	1945
C1-Live_lysotrack.lif - pCDNA	0.211	C1-Live_lysotrack.lif - WT	5.737	C1-Live_lysotrack.lif - KtoA	0.138	C1-Live_lysotrack.lif - CtoS	0.813	1946
C1-Live_lysotrack.lif - pCDNA	0.447	C1-Live_lysotrack.lif - WT	0.455	C1-Live_lysotrack.lif - KtoA	0.163	C1-Live_lysotrack.lif - CtoS	0.772	1947
C1-Live_lysotrack.lif - pCDNA	0.593	C1-Live_lysotrack.lif - WT	0.504	C1-Live_lysotrack.lif - KtoA	0.268	C1-Live_lysotrack.lif - CtoS	0.553	1948
C1-Live_lysotrack.lif - pCDNA	0.463	C1-Live_lysotrack.lif - WT	13.554	C1-Live_lysotrack.lif - KtoA	0.374	C1-Live_lysotrack.lif - CtoS	0.26	1949
C1-Live_lysotrack.lif - pCDNA	1.089	C1-Live_lysotrack.lif - WT	0.544	C1-Live_lysotrack.lif - KtoA	0.138	C1-Live_lysotrack.lif - CtoS	0.309	1950
C1-Live_lysotrack.lif - pCDNA	0.439	C1-Live_lysotrack.lif - WT	0.211	C1-Live_lysotrack.lif - KtoA	0.317	C1-Live_lysotrack.lif - CtoS	0.317	1951
C1-Live_lysotrack.lif - pCDNA	0.748	C1-Live_lysotrack.lif - WT	3.77	C1-Live_lysotrack.lif - KtoA	0.569	C1-Live_lysotrack.lif - CtoS	0.309	1952
C1-Live_lysotrack.lif - pCDNA	1.43	C1-Live_lysotrack.lif - WT	0.284	C1-Live_lysotrack.lif - KtoA	0.569	C1-Live_lysotrack.lif - CtoS	0.154	1953
C1-Live_lysotrack.lif - pCDNA	0.203	C1-Live_lysotrack.lif - WT	0.423	C1-Live_lysotrack.lif - KtoA	0.561	C1-Live_lysotrack.lif - CtoS	0.293	1954
C1-Live_lysotrack.lif - pCDNA	0.593	C1-Live_lysotrack.lif - WT	0.488	C1-Live_lysotrack.lif - KtoA	0.455	C1-Live_lysotrack.lif - CtoS	0.228	1955
C1-Live_lysotrack.lif - pCDNA	0.358	C1-Live_lysotrack.lif - WT	6.127	C1-Live_lysotrack.lif - KtoA	0.317	C1-Live_lysotrack.lif - CtoS	0.317	1956
C1-Live_lysotrack.lif - pCDNA	0.544	C1-Live_lysotrack.lif - WT	0.723	C1-Live_lysotrack.lif - KtoA	1.381	C1-Live_lysotrack.lif - CtoS	0.325	1957
C1-Live_lysotrack.lif - pCDNA	0.601	C1-Live_lysotrack.lif - WT	2.048	C1-Live_lysotrack.lif - KtoA	0.154	C1-Live_lysotrack.lif - CtoS	0.146	1958
C1-Live_lysotrack.lif - pCDNA	0.577	C1-Live_lysotrack.lif - WT	5.794	C1-Live_lysotrack.lif - KtoA	0.228	C1-Live_lysotrack.lif - CtoS	0.325	1959
C1-Live_lysotrack.lif - pCDNA	0.195	C1-Live_lysotrack.lif - WT	0.349	C1-Live_lysotrack.lif - KtoA	0.553	C1-Live_lysotrack.lif - CtoS	0.853	1960
C1-Live_lysotrack.lif - pCDNA	0.309	C1-Live_lysotrack.lif - WT	0.244	C1-Live_lysotrack.lif - KtoA	1.186	C1-Live_lysotrack.lif - CtoS	0.723	1961
C1-Live_lysotrack.lif - pCDNA	1.016	C1-Live_lysotrack.lif - WT	0.236	C1-Live_lysotrack.lif - KtoA	6.468	C1-Live_lysotrack.lif - CtoS	0.236	1962
C1-Live_lysotrack.lif - pCDNA	0.959	C1-Live_lysotrack.lif - WT	2.99	C1-Live_lysotrack.lif - KtoA	0.723	C1-Live_lysotrack.lif - CtoS	0.146	1963
C1-Live_lysotrack.lif - pCDNA	0.244	C1-Live_lysotrack.lif - WT	8.264	C1-Live_lysotrack.lif - KtoA	0.463	C1-Live_lysotrack.lif - CtoS	0.309	1964
C1-Live_lysotrack.lif - pCDNA	0.471	C1-Live_lysotrack.lif - WT	0.569	C1-Live_lysotrack.lif - KtoA	0.544	C1-Live_lysotrack.lif - CtoS	0.886	1965
C1-Live_lysotrack.lif - pCDNA	0.756	C1-Live_lysotrack.lif - WT	3.803	C1-Live_lysotrack.lif - KtoA	0.211	C1-Live_lysotrack.lif - CtoS	0.691	1966
C1-Live_lysotrack.lif - pCDNA	0.772	C1-Live_lysotrack.lif - WT	0.423	C1-Live_lysotrack.lif - KtoA	0.154	C1-Live_lysotrack.lif - CtoS	0.398	1967
C1-Live_lysotrack.lif - pCDNA	0.236	C1-Live_lysotrack.lif - WT	0.13	C1-Live_lysotrack.lif - KtoA	1.528	C1-Live_lysotrack.lif - CtoS	0.179	1968
C1-Live_lysotrack.lif - pCDNA	0.829	C1-Live_lysotrack.lif - WT	9.93	C1-Live_lysotrack.lif - KtoA	1.219	C1-Live_lysotrack.lif - CtoS	1.243	1969
C1-Live_lysotrack.lif - pCDNA	0.301	C1-Live_lysotrack.lif - WT	2.657	C1-Live_lysotrack.lif - KtoA	0.39	C1-Live_lysotrack.lif - CtoS	0.52	1970
C1-Live_lysotrack.lif - pCDNA	2.015	C1-Live_lysotrack.lif - WT	0.293	C1-Live_lysotrack.lif - KtoA	1.349	C1-Live_lysotrack.lif - CtoS	0.414	1971
C1-Live_lysotrack.lif - pCDNA	0.236	C1-Live_lysotrack.lif - WT	0.349	C1-Live_lysotrack.lif - KtoA	0.13	C1-Live_lysotrack.lif - CtoS	0.114	1972
C1-Live_lysotrack.lif - pCDNA	0.219	C1-Live_lysotrack.lif - WT	0.593	C1-Live_lysotrack.lif - KtoA	0.341	C1-Live_lysotrack.lif - CtoS	0.211	1973
C1-Live_lysotrack.lif - pCDNA	1.024	C1-Live_lysotrack.lif - WT	0.325	C1-Live_lysotrack.lif - KtoA	0.122	C1-Live_lysotrack.lif - CtoS	0.122	1974
C1-Live_lysotrack.lif - pCDNA	0.244	C1-Live_lysotrack.lif - WT	0.106	C1-Live_lysotrack.lif - KtoA	0.301	C1-Live_lysotrack.lif - CtoS	0.341	1975
C1-Live_lysotrack.lif - pCDNA	0.488	C1-Live_lysotrack.lif - WT	0.512	C1-Live_lysotrack.lif - KtoA	0.211	C1-Live_lysotrack.lif - CtoS	0.382	1976
C1-Live_lysotrack.lif - pCDNA	0.114	C1-Live_lysotrack.lif - WT	0.382	C1-Live_lysotrack.lif - KtoA	0.317	C1-Live_lysotrack.lif - CtoS	0.423	1977
C1-Live_lysotrack.lif - pCDNA	0.544	C1-Live_lysotrack.lif - WT	0.374	C1-Live_lysotrack.lif - KtoA	0.219	C1-Live_lysotrack.lif - CtoS	0.244	1978
C1-Live_lysotrack.lif - pCDNA	1.893	C1-Live_lysotrack.lif - WT	0.293	C1-Live_lysotrack.lif - KtoA	0.52	C1-Live_lysotrack.lif - CtoS	0.301	1979
C1-Live_lysotrack.lif - pCDNA	0.479	C1-Live_lysotrack.lif - WT	0.195	C1-Live_lysotrack.lif - KtoA	0.463	C1-Live_lysotrack.lif - CtoS	0.674	1980
C1-Live_lysotrack.lif - pCDNA	0.528	C1-Live_lysotrack.lif - WT	1.292	C1-Live_lysotrack.lif - KtoA	0.122	C1-Live_lysotrack.lif - CtoS	0.52	1981
C1-Live_lysotrack.lif - pCDNA	0.163	C1-Live_lysotrack.lif - WT	2.665	C1-Live_lysotrack.lif - KtoA	0.723	C1-Live_lysotrack.lif - CtoS	0.455	1982
C1-Live_lysotrack.lif - pCDNA	0.146	C1-Live_lysotrack.lif - WT	0.731	C1-Live_lysotrack.lif - KtoA	0.333	C1-Live_lysotrack.lif - CtoS	0.821	1983
C1-Live_lysotrack.lif - pCDNA	1.219	C1-Live_lysotrack.lif - WT	1.073	C1-Live_lysotrack.lif - KtoA	6.233	C1-Live_lysotrack.lif - CtoS	0.609	1984
C1-Live_lysotrack.lif - pCDNA	0.52	C1-Live_lysotrack.lif - WT	0.284	C1-Live_lysotrack.lif - KtoA	0.187	C1-Live_lysotrack.lif - CtoS	1.162	1985
C1-Live_lysotrack.lif - pCDNA	0.463	C1-Live_lysotrack.lif - WT	2.072	C1-Live_lysotrack.lif - KtoA	0.39	C1-Live_lysotrack.lif - CtoS	0.699	1986
C1-Live_lysotrack.lif - pCDNA	0.479	C1-Live_lysotrack.lif - WT	0.65	C1-Live_lysotrack.lif - KtoA	0.106	C1-Live_lysotrack.lif - CtoS	1.186	1987
C1-Live_lysotrack.lif - pCDNA	0.146	C1-Live_lysotrack.lif - WT	9.589	C1-Live_lysotrack.lif - KtoA	0.861	C1-Live_lysotrack.lif - CtoS	0.195	1988
C1-Live_lysotrack.lif - pCDNA	0.658	C1-Live_lysotrack.lif - WT	0.39	C1-Live_lysotrack.lif - KtoA	0.146	C1-Live_lysotrack.lif - CtoS	0.106	1989
C1-Live_lysotrack.lif - pCDNA	0.138	C1-Live_lysotrack.lif - WT	0.845	C1-Live_lysotrack.lif - KtoA	2.389	C1-Live_lysotrack.lif - CtoS	1.463	1990
C1-Live_lysotrack.lif - pCDNA	0.341	C1-Live_lysotrack.lif - WT	10.986	C1-Live_lysotrack.lif - KtoA	0.423	C1-Live_lysotrack.lif - CtoS	0.122	1991
C1-Live_lysotrack.lif - pCDNA	0.301	C1-Live_lysotrack.lif - WT	0.569	C1-Live_lysotrack.lif - KtoA	0.683	C1-Live_lysotrack.lif - CtoS	0.358	1992
C1-Live_lysotrack.lif - pCDNA	0.26	C1-Live_lysotrack.lif - WT	0.918	C1-Live_lysotrack.lif - KtoA	0.301	C1-Live_lysotrack.lif - CtoS	0.374	1993
C1-Live_lysotrack.lif - pCDNA	0.122	C1-Live_lysotrack.lif - WT	2.487	C1-Live_lysotrack.lif - KtoA	0.561	C1-Live_lysotrack.lif - CtoS	0.26	1994
C1-Live_lysotrack.lif - pCDNA	0.268	C1-Live_lysotrack.lif - WT	5.111	C1-Live_lysotrack.lif - KtoA	0.236	C1-Live_lysotrack.lif - CtoS	0.187	1995
C1-Live_lysotrack.lif - pCDNA	0.634	C1-Live_lysotrack.lif - WT	0.512	C1-Live_lysotrack.lif - KtoA	0.764	C1-Live_lysotrack.lif - CtoS	0.374	1996
C1-Live_lysotrack.lif - pCDNA	2.04	C1-Live_lysotrack.lif - WT	0.577	C1-Live_lysotrack.lif - KtoA	1.633	C1-Live_lysotrack.lif - CtoS	0.479	1997
C1-Live_lysotrack.lif - pCDNA	0.138	C1-Live_lysotrack.lif - WT	0.983	C1-Live_lysotrack.lif - KtoA	0.195	C1-Live_lysotrack.lif - CtoS	0.114	1998
C1-Live_lysotrack.lif - pCDNA	0.293	C1-Live_lysotrack.lif - WT	0.293	C1-Live_lysotrack.lif - KtoA	3.567	C1-Live_lysotrack.lif - CtoS	1.121	1999
[truncated: 479 more rows]

## Sheet: Plots
																					Control (pCDNA)
																					WT
																					KtoA (K3A/K14A)
																					CtoS (C61S/C64S)
